# Supplementary material for: Genomic and socioeconomic drivers of antimicrobial resistance forecast to 2050
Source: Cell Genom. 2026 Jun 3;6(7):101273. doi: 10.1016/j.xgen.2026.101273 (PMC13347946; doi:10.1016/j.xgen.2026.101273)
Supplement: Table S1. Metadata of genomes, related to Figure 1 — For each isolate, the following information is provided: bacterial species, BV-BRC genome ID accession, additional accessions (where available), collection year, host, country of isolation, country code, World bank income group (FY26 classification),74 and presence/absence of CARD ARGs (denoted as 1 for presence and blank for absence). [file mmc2.xlsx]

## Sheet: TableS1
Species	Genome ID	BioProject Accession	BioSample Accession	Assembly Accession	SRA Accession	GenBank Accessions	Collection Year	Isolation Country	Country Code	Host Name	Income group	AAC(3)-IId	APH(3'')-Ib	APH(6)-Id	AcrE	AcrF	AcrS	CRP	CTX-M-15	EC-15	EC-8	Ecol_acrA	Ecol_mdfA	ErmB	H-NS	Mrx	OXA-1	PmrF	QnrS1	SAT-2	Sfle_acrA	TEM-183	TEM-34	TolC	YojI	aadA	aadA5	acrB	acrD	bacA	catA1	cpxA	dfrA1	dfrA14	dfrA17	dfrA5	dfrA7	dfrA8	emrA
A. baumannii	1096996_4	PRJNA74423	SAMN02604245	GCA_000419405.1		CP003847.1,CP003848.1	2007	China	CHN	Human	Upper middle income	1	1	1
A. baumannii	1096997_4	PRJNA74425	SAMN02604246	GCA_000419425.1		CP003849.1,CP003850.1,CP003888.1,CP003908.1	2007	China	CHN	Human	Upper middle income		1	1																						1
A. baumannii	1116234_3	PRJNA77021	SAMN02435946	GCA_000241685.2		AHAH00000000	2009	USA	USA	Human	High income		1	1																																	1
A. baumannii	1217627_3	PRJNA183255	SAMN01828146	GCA_000369265.1	SRR654373,SRR654389,SRR728955,SRR741918	APRA00000000	1992	Czech Republic	CZE	Human	High income
A. baumannii	1217628_3	PRJNA183253	SAMN01828144	GCA_000369305.1	SRR654261,SRR654391,SRR728952,SRR741913	APRC00000000	1992	Czech Republic	CZE	Human	High income
A. baumannii	1217629_3	PRJNA183251	SAMN01828142	GCA_000369345.1	SRR654215,SRR654284,SRR654377,SRR654415	APRE00000000	1993	Czech Republic	CZE	Human	High income
A. baumannii	1217630_3	PRJNA183260	SAMN01828151	GCA_000369165.1	SRR654289,SRR654410,SRR728948,SRR728961	APQV00000000	1992	Czech Republic	CZE	Human	High income
A. baumannii	1217631_3	PRJNA183252	SAMN01828143	GCA_000369325.1	SRR654194,SRR654210,SRR728907,SRR728939	APRD00000000	1994	Czech Republic	CZE	Human	High income																									1					1
A. baumannii	1217632_3	PRJNA183257	SAMN01828148	GCA_000369225.1	SRR654264,SRR654418,SRR728968,SRR741916	APQY00000000	1994	Czech Republic	CZE	Human	High income
A. baumannii	1217633_3	PRJNA183258	SAMN01828149	GCA_000369205.1	SRR654283,SRR654395,SRR728903,SRR728909	APQX00000000	1994	Czech Republic	CZE	Human	High income		1	1
A. baumannii	1217635_3	PRJNA183259	SAMN01828150	GCA_000369185.1	SRR654272,SRR654292,SRR654309,SRR728901	APQW00000000	1984	Netherlands	NLD	Human	High income		1	1																											1					1
A. baumannii	1217636_3	PRJNA183254	SAMN01828145	GCA_000369285.1	SRR654190,SRR654237,SRR654250,SRR728923	APRB00000000	1982	Netherlands	NLD	Human	High income		1	1																						1					1
A. baumannii	1217637_3	PRJNA183256	SAMN01828147	GCA_000369245.1	SRR654266,SRR654328,SRR654362,SRR654382	APQZ00000000	1993	Czech Republic	CZE	Human	High income
A. baumannii	1217638_3	PRJNA183250	SAMN01828141	GCA_000369365.1	SRR654201,SRR654213,SRR654300,SRR654427	APRF00000000	2011	Czech Republic	CZE	Human	High income																									1					1
A. baumannii	1217639_3	PRJNA183317	SAMN01828177	GCA_000368185.1	SRR721192,SRR721195	APOU00000000	1993	Czech Republic	CZE	Human	High income
A. baumannii	1217640_3	PRJNA183300	SAMN01828165	GCA_000368525.1	SRR654416,SRR721187	APPL00000000	1993	Czech Republic	CZE	Human	High income
A. baumannii	1217641_3	PRJNA183316	SAMN01828176	GCA_000368205.1	SRR654235,SRR721188	APOV00000000	1994	Czech Republic	CZE	Human	High income
A. baumannii	1217642_3	PRJNA183320	SAMN01828180	GCA_000368125.1	SRR654265,SRR654333,SRR721181	APOR00000000	2000	Czech Republic	CZE	Human	High income
A. baumannii	1217643_3	PRJNA183321	SAMN01828181	GCA_000368105.1	SRR654238,SRR654338,SRR654364	APOQ00000000	1997	Netherlands	NLD	Human	High income
A. baumannii	1217644_3	PRJNA183314	SAMN01828174	GCA_000368245.1	SRR654420,SRR721209	APOX00000000	2001	Czech Republic	CZE	Human	High income
A. baumannii	1217645_3	PRJNA183315	SAMN01828175	GCA_000368225.1	SRR654248,SRR721211	APOW00000000	2003	Czech Republic	CZE	Human	High income		1	1
A. baumannii	1217646_3	PRJNA183334	SAMN01087912	GCA_000367885.1	SRR654207,SRR654354,SRR721218	APOF00000000	1991	Czech Republic	CZE	Human	High income		1	1																						1					1
A. baumannii	1217647_3	PRJNA183299	SAMN01087913	GCA_000368545.1	SRR654296,SRR721178	APPM00000000	1992	Czech Republic	CZE	Human	High income
A. baumannii	1310555_3	PRJNA194631	SAMN02371059	GCA_000581615.1	SRR1008890,SRR1008891	JFAB00000000	2008	USA	USA	Human	High income																									1
A. baumannii	1310558_3	PRJNA194634	SAMN02371038	GCA_000580335.1	SRR1008862,SRR1008863	JEZH00000000	2008	USA	USA	Human	High income																									1
A. baumannii	1310560_3	PRJNA194636	SAMN02371047	GCA_000581455.1	SRR1008875,SRR1008876	JEZQ00000000	2008	USA	USA	Human	High income																									1
A. baumannii	1310562_3	PRJNA194638	SAMN02371043	GCA_000581495.1	SRR1008870	JEZM00000000	2008	USA	USA	Human	High income
A. baumannii	1310564_3	PRJNA194640	SAMN02371026	GCA_000580415.1	SRR1008844,SRR1008845	JEYX00000000	2008	USA	USA	Human	High income
A. baumannii	1310567_3	PRJNA194643	SAMN02371029	GCA_000580395.1	SRR1008851,SRR1008852	JEZA00000000	2008	USA	USA	Human	High income
A. baumannii	1310570_3	PRJNA194646	SAMN02371028	GCA_000580195.1	SRR1008849,SRR1008850	JEYZ00000000	2008	USA	USA	Human	High income		1	1
A. baumannii	1310571_3	PRJNA194647	SAMN02371021	GCA_000580455.1	SRR1008836,SRR1008837	JEYS00000000	2008	USA	USA	Human	High income
A. baumannii	1310574_3	PRJNA194650	SAMN02371025	GCA_000580235.1	SRR1008842,SRR1008843	JEYW00000000	2008	USA	USA	Human	High income
A. baumannii	1310577_3	PRJNA194653	SAMN02371045	GCA_000581695.1	SRR1008872,SRR1008873	JEZO00000000	2008	USA	USA	Human	High income		1	1
A. baumannii	1310579_3	PRJNA194655	SAMN02371048	GCA_000581395.1	SRR1008877	JEZV00000000	2008	USA	USA	Human	High income		1	1
A. baumannii	1310580_3	PRJNA194656	SAMN02371037	GCA_000580315.1	SRR1008861	JEZJ00000000	2008	USA	USA	Human	High income
A. baumannii	1310581_3	PRJNA194657	SAMN02371042	GCA_000581515.1	SRR1008869	JEZL00000000	2008	USA	USA	Human	High income																									1
A. baumannii	1310583_3	PRJNA194659	SAMN02371030	GCA_000580375.1	SRR1008853	JEZB00000000	2008	USA	USA	Human	High income		1	1																						1
A. baumannii	1310585_3	PRJNA194661	SAMN02371031	GCA_000580175.1	SRR1008854,SRR1008855	JEZC00000000	2008	USA	USA	Human	High income																									1
A. baumannii	1310586_3	PRJNA194662	SAMN02370992	GCA_000580295.1	SRR1006421	JEYR00000000	2008	USA	USA	Human	High income
A. baumannii	1310588_3	PRJNA194664	SAMN02371046	GCA_000581475.1	SRR1008874	JEZP00000000	2008	USA	USA	Human	High income
A. baumannii	1310590_3	PRJNA194666	SAMN02371024	GCA_000580255.1	SRR1008841	JEYV00000000	2008	USA	USA	Human	High income
A. baumannii	1310591_3	PRJNA194667	SAMN02371055	GCA_000581595.1	SRR1008885	JFAC00000000	2008	USA	USA	Human	High income
A. baumannii	1310592_3	PRJNA194668	SAMN02371023	GCA_000580435.2	SRR1008840,SRR1201010,SRR1201011,SRR1201012	JEYU00000000	2008	USA	USA	Human	High income
A. baumannii	1310593_3	PRJNA194669	SAMN02371052	GCA_000581415.1	SRR1008882	JEZT00000000	2008	USA	USA	Human	High income																									1
A. baumannii	1310594_3	PRJNA194670	SAMN02371049	GCA_000581655.1	SRR1008878	JEZU00000000	2011	USA	USA	Human	High income
A. baumannii	1310596_3	PRJNA194672	SAMN02371032	GCA_000580155.1	SRR1008856	JEZD00000000	2011	USA	USA	Human	High income
A. baumannii	1310597_3	PRJNA194673	SAMN02371034	GCA_000580135.1	SRR1008858	JEZF00000000	2011	USA	USA	Human	High income		1	1
A. baumannii	1310598_4	PRJNA194674	SAMN02371033	GCF_000580355.1	SRR1008857,SRR1201013,SRR1201014,SRR1201015	JEZE00000000	2011	USA	USA	Human	High income
A. baumannii	1310599_3	PRJNA194675	SAMN02371051	GCA_000581435.1	SRR1008880,SRR1008881	JEZS00000000	2011	USA	USA	Human	High income
A. baumannii	1310600_3	PRJNA194676	SAMN02371035	GCA_000581575.1	SRR1008859	JEZG00000000	2011	USA	USA	Human	High income
A. baumannii	1310606_3	PRJNA194682	SAMN02379548	GCA_000580775.1	SRR1014895	JEVV00000000	2011	USA	USA	Human	High income
A. baumannii	1310607_3	PRJNA194683	SAMN02380526	GCA_000581255.1	SRR1015295	JEXD00000000	2011	USA	USA	Human	High income
A. baumannii	1310610_3	PRJNA194686	SAMN02380527	GCA_000581015.1	SRR1015296,SRR1015297	JEXE00000000	2011	USA	USA	Human	High income
A. baumannii	1310611_3	PRJNA194687	SAMN02380524	GCA_000580995.1	SRR1015289,SRR1015290	JEXB00000000	2011	USA	USA	Human	High income
A. baumannii	1310613_3	PRJNA194689	SAMN02380504	GCA_000580875.1	SRR1015242,SRR1015243	JEWH00000000	2011	USA	USA	Human	High income
A. baumannii	1310616_3	PRJNA194692	SAMN02380523	GCA_000581235.1	SRR1015287,SRR1015288	JEXA00000000	2011	USA	USA	Human	High income
A. baumannii	1310617_3	PRJNA194693	SAMN02380507	GCA_000580575.1	SRR1015248,SRR1015249,SRR1015250	JEWK00000000	2011	USA	USA	Human	High income
A. baumannii	1310619_3	PRJNA194695	SAMN02380508	GCA_000580595.1	SRR1015262,SRR1015263	JEWL00000000	2011	USA	USA	Human	High income
A. baumannii	1310620_3	PRJNA194696	SAMN02380502	GCA_000580555.1	SRR1015238,SRR1015239	JEWF00000000	2011	USA	USA	Human	High income																									1
A. baumannii	1310622_6	PRJNA194698	SAMN02380463	GCA_000580815.1	SRR1015206,SRR1015207	JEVY00000000	2011	USA	USA	Human	High income
A. baumannii	1310624_3	PRJNA194700	SAMN02380499	GCA_000580535.1	SRR1015234	JEWC00000000	2011	USA	USA	Human	High income
A. baumannii	1310636_3	PRJNA194712	SAMN02380509	GCA_000581135.1	SRR1015264	JEWM00000000	2011	USA	USA	Human	High income
A. baumannii	1310643_3	PRJNA194719	SAMN02380521	GCA_000580975.1	SRR1015281	JEWY00000000	2011	USA	USA	Human	High income
A. baumannii	1310645_3	PRJNA194721	SAMN02380513	GCA_000581155.1	SRR1015270	JEWQ00000000	2011	USA	USA	Human	High income
A. baumannii	1310648_4	PRJNA194724	SAMN02380496	GCF_000580495.1	SRR1015230,SRR1201007,SRR1201008,SRR1201009	JEVZ00000000	2012	USA	USA	Human	High income
A. baumannii	1310649_3	PRJNA194725	SAMN02380516	GCA_000581175.1	SRR1015275	JEWT00000000	2012	USA	USA	Human	High income
A. baumannii	1310650_3	PRJNA194726	SAMN02380528	GCA_000580735.1	SRR1015299	JEXF00000000	2012	USA	USA	Human	High income
A. baumannii	1310654_3	PRJNA194730	SAMN02384922	GCA_000582115.1	SRR1019232	JEXK00000000	2012	USA	USA	Human	High income
A. baumannii	1310662_3	PRJNA194738	SAMN02384926	GCA_000582155.1	SRR1019243	JEXP00000000	2012	USA	USA	Human	High income
A. baumannii	1310665_3	PRJNA194741	SAMN02384928	GCA_000582175.1	SRR1019245	JEXR00000000	2012	USA	USA	Human	High income
A. baumannii	1310666_3	PRJNA194742	SAMN02384929	GCA_000582945.1	SRR1019246	JFCD00000000	2012	USA	USA	Human	High income		1	1
A. baumannii	1310674_3	PRJNA194750	SAMN02385026	GCA_000581995.1	SRR1019249	JEXU00000000	2012	USA	USA	Human	High income
A. baumannii	1310675_3	PRJNA194751	SAMN02385028	GCA_000582015.1	SRR1019252	JEXV00000000	2012	USA	USA	Human	High income		1	1
A. baumannii	1310676_3	PRJNA194752	SAMN02385029	GCA_000582035.1	SRR1019253	JEXW00000000	2012	USA	USA	Human	High income
A. baumannii	1310679_3	PRJNA194755	SAMN02385032	GCA_000582215.1	SRR1019256	JEXY00000000	2012	USA	USA	Human	High income		1	1
A. baumannii	1310686_3	PRJNA194762	SAMN02385037	GCA_000582275.1	SRR1019264	JEYD00000000	2012	USA	USA	Human	High income
A. baumannii	1310688_3	PRJNA194764	SAMN02385036	GCA_000581875.1	SRR1019263	JEYE00000000	2012	USA	USA	Human	High income
A. baumannii	1310691_3	PRJNA194767	SAMN02385039	GCA_000582295.1	SRR1019268	JEYG00000000	2012	USA	USA	Human	High income
A. baumannii	1310692_3	PRJNA194768	SAMN02385040	GCA_000581895.1	SRR1019269	JEYH00000000	2012	USA	USA	Human	High income
A. baumannii	1310693_4	PRJNA194769	SAMN02385042	GCF_000582965.1	SRR1019274,SRR1201286,SRR1201287	JFCE00000000	2012	USA	USA	Human	High income
A. baumannii	1310694_3	PRJNA194770	SAMN02385041	GCA_000581915.1	SRR1019273	JEYI00000000	2012	USA	USA	Human	High income
A. baumannii	1310699_3	PRJNA194775	SAMN02385046	GCA_000581935.1	SRR1019288	JEYM00000000	2012	USA	USA	Human	High income
A. baumannii	1310700_3	PRJNA194776	SAMN02692973	GCA_000682415.1	SRR1200584	JMOE00000000	2012	USA	USA	Human	High income
A. baumannii	1310701_3	PRJNA194777	SAMN02385047	GCA_000581955.1	SRR1019293	JEYN00000000	2012	USA	USA	Human	High income
A. baumannii	1310702_3	PRJNA194778	SAMN02385048	GCA_000581975.1	SRR1019298	JEYO00000000	2012	USA	USA	Human	High income
A. baumannii	1310703_3	PRJNA194779	SAMN02385049	GCA_000582355.1	SRR1019301	JEYP00000000	2011	USA	USA	Human	High income
A. baumannii	1310706_3	PRJNA194782	SAMN02404495	GCA_000584415.1	SRR1030420,SRR1030421	JFEF00000000	2011	USA	USA	Human	High income
A. baumannii	1310707_3	PRJNA194783	SAMN02404532	GCA_000584355.1	SRR1030469,SRR1030470	JFEQ00000000	2011	USA	USA	Human	High income
A. baumannii	1310708_3	PRJNA194784	SAMN02404545	GCA_000584135.1	SRR1030486,SRR1030487	JFFB00000000	2011	USA	USA	Human	High income
A. baumannii	1310710_3	PRJNA194786	SAMN02404533	GCA_000584335.1	SRR1030471	JFER00000000	2011	USA	USA	Human	High income
A. baumannii	1310712_3	PRJNA194788	SAMN02404537	GCA_000584235.1	SRR1030476,SRR1030477	JFEW00000000	2012	USA	USA	Human	High income
A. baumannii	1310713_3	PRJNA194789	SAMN02404523	GCA_000584775.1	SRR1030455,SRR1030456	JFEH00000000	2012	USA	USA	Human	High income
A. baumannii	1310716_3	PRJNA194792	SAMN02404525	GCA_000584755.1	SRR1030458	JFEK00000000	2012	USA	USA	Human	High income
A. baumannii	1310717_3	PRJNA194793	SAMN02404496	GCA_000584375.2	SRR1030454,SRR1201258,SRR1201259,SRR1201260	JFEG00000000	2012	USA	USA	Human	High income
A. baumannii	1310718_3	PRJNA194794	SAMN02404524	GCA_000584835.1	SRR1030457	JFEJ00000000	2012	USA	USA	Human	High income
A. baumannii	1310719_3	PRJNA194795	SAMN02404536	GCA_000584315.1	SRR1030474,SRR1030475	JFES00000000	2012	USA	USA	Human	High income
A. baumannii	1310721_3	PRJNA194797	SAMN02404526	GCA_000584855.1	SRR1030459	JFEI00000000	2012	USA	USA	Human	High income
A. baumannii	1310722_3	PRJNA194798	SAMN02404542	GCA_000584175.1	SRR1030482	JFEZ00000000	2012	USA	USA	Human	High income		1	1
A. baumannii	1310725_3	PRJNA194801	SAMN02404479	GCA_000584715.1	SRR1030399	JFDR00000000	2011	USA	USA	Human	High income
A. baumannii	1310727_3	PRJNA194803	SAMN02404543	GCA_000584155.1	SRR1030484	JFFA00000000	2011	USA	USA	Human	High income																									1
A. baumannii	1310729_3	PRJNA194805	SAMN02404529	GCA_000584895.1	SRR1030465	JFEN00000000	2011	USA	USA	Human	High income		1	1
A. baumannii	1310730_3	PRJNA194806	SAMN02404485	GCA_000584495.1	SRR1030405	JFEC00000000	2011	USA	USA	Human	High income		1	1
A. baumannii	1310731_3	PRJNA194807	SAMN02404482	GCA_000584655.1	SRR1030402	JFDU00000000	2011	USA	USA	Human	High income																									1
A. baumannii	1310732_3	PRJNA194808	SAMN02404491	GCA_000584555.1	SRR1030412	JFDZ00000000	2011	USA	USA	Human	High income																									1
A. baumannii	1310733_4	PRJNA194809	SAMN02404484	GCF_000584515.1	SRR1030404,SRR1201016,SRR1201017,SRR1201018	JFEB00000000	2011	USA	USA	Human	High income
A. baumannii	1310735_3	PRJNA194811	SAMN02404541	GCA_000584195.1	SRR1030481	JFEY00000000	2011	USA	USA	Human	High income
A. baumannii	1310736_3	PRJNA194812	SAMN02692955	GCA_000682435.1	SRR1200550	JMOG00000000	2011	USA	USA	Human	High income		1	1
A. baumannii	1310737_3	PRJNA194813	SAMN02404490	GCA_000584595.1	SRR1030411	JFDX00000000	2011	USA	USA	Human	High income
A. baumannii	1310738_3	PRJNA194814	SAMN02404530	GCA_000584875.1	SRR1030466	JFEO00000000	2011	USA	USA	Human	High income		1	1
A. baumannii	1310739_3	PRJNA194815	SAMN02404546	GCA_000584115.1	SRR1030488	JFFC00000000	2011	USA	USA	Human	High income
A. baumannii	1310740_3	PRJNA194816	SAMN02404534	GCA_000584295.1	SRR1030472	JFET00000000	2011	USA	USA	Human	High income
A. baumannii	1310741_3	PRJNA194817	SAMN02404540	GCA_000584055.1	SRR1030480	JFFE00000000	2011	USA	USA	Human	High income																									1
A. baumannii	1310742_3	PRJNA194818	SAMN02404483	GCA_000584635.1	SRR1030403	JFDV00000000	2011	USA	USA	Human	High income																									1
A. baumannii	1310743_3	PRJNA194819	SAMN02404489	GCA_000584475.1	SRR1030410	JFED00000000	2011	USA	USA	Human	High income																									1
A. baumannii	1310744_3	PRJNA194820	SAMN02404486	GCA_000584535.1	SRR1030406	JFEA00000000	2011	USA	USA	Human	High income																									1
A. baumannii	1310745_3	PRJNA194821	SAMN02404535	GCA_000584275.1	SRR1030473	JFEU00000000	2011	USA	USA	Human	High income																									1
A. baumannii	1310746_3	PRJNA194822	SAMN02404492	GCA_000584035.1	SRR1030413	JFFG00000000	2011	USA	USA	Human	High income																									1
A. baumannii	1310747_3	PRJNA194823	SAMN02404481	GCA_000584675.1	SRR1030401	JFDT00000000	2011	USA	USA	Human	High income																									1
A. baumannii	1310748_3	PRJNA194824	SAMN02404544	GCA_000584095.1	SRR1030485	JFFD00000000	2011	USA	USA	Human	High income
A. baumannii	1310749_3	PRJNA194825	SAMN02404478	GCA_000584075.1	SRR1030398	JFFF00000000	2011	USA	USA	Human	High income
A. baumannii	1310750_3	PRJNA194826	SAMN02404480	GCA_000584695.1	SRR1030400	JFDS00000000	2011	USA	USA	Human	High income
A. baumannii	1310751_3	PRJNA194827	SAMN02404477	GCA_000584735.1	SRR1030397	JFDQ00000000	2011	USA	USA	Human	High income
A. baumannii	1310752_3	PRJNA194828	SAMN02404493	GCA_000584455.1	SRR1030418	JFEE00000000	2011	USA	USA	Human	High income
A. baumannii	1310753_3	PRJNA194829	SAMN02404494	GCA_000584435.1	SRR1030419	JFFU00000000	2011	USA	USA	Human	High income
A. baumannii	1310754_3	PRJNA194830	SAMN02404531	GCA_000584395.1	SRR1030468	JFEP00000000	2011	USA	USA	Human	High income																									1
A. baumannii	1310755_3	PRJNA194831	SAMN02415071	GCA_000588175.1	SRR1033729	JFXX00000000	2011	USA	USA	Human	High income
A. baumannii	1310757_3	PRJNA194833	SAMN02415075	GCA_000587935.1	SRR1033733	JFXY00000000	2011	USA	USA	Human	High income
A. baumannii	1310758_3	PRJNA194834	SAMN02415047	GCA_000587975.1	SRR1033704	JFXA00000000	2011	USA	USA	Human	High income
A. baumannii	1310760_3	PRJNA194836	SAMN02415082	GCA_000588355.1	SRR1033740	JFYI00000000	2011	USA	USA	Human	High income																									1
A. baumannii	1310762_3	PRJNA194838	SAMN02415053	GCA_000588755.1	SRR1033710	JFXH00000000	2011	USA	USA	Human	High income
A. baumannii	1310763_3	PRJNA194839	SAMN02415078	GCA_000588495.1	SRR1033736	JFYE00000000	2011	USA	USA	Human	High income																									1
A. baumannii	1310765_3	PRJNA194841	SAMN02415050	GCA_000587915.1	SRR1033707	JFXF00000000	2011	USA	USA	Human	High income
A. baumannii	1310767_3	PRJNA194843	SAMN02415045	GCA_000588635.1	SRR1033702	JFWU00000000	2011	USA	USA	Human	High income
A. baumannii	1310768_3	PRJNA194844	SAMN02415054	GCA_000588815.1	SRR1033711	JFXI00000000	2011	USA	USA	Human	High income																									1
A. baumannii	1310769_3	PRJNA194845	SAMN02415048	GCA_000588115.1	SRR1033705	JFXE00000000	2011	USA	USA	Human	High income
A. baumannii	1310770_3	PRJNA194846	SAMN02415052	GCA_000588135.1	SRR1033709	JFXB00000000	2011	USA	USA	Human	High income
A. baumannii	1310771_3	PRJNA194847	SAMN02415038	GCA_000588075.1	SRR1033695	JFWR00000000	2011	USA	USA	Human	High income
A. baumannii	1310774_3	PRJNA194850	SAMN02415044	GCA_000588155.1	SRR1033701	JFWY00000000	2011	USA	USA	Human	High income																									1
A. baumannii	1310775_3	PRJNA194851	SAMN02415060	GCA_000588735.1	SRR1033717	JFXJ00000000	2011	USA	USA	Human	High income																									1
A. baumannii	1310776_3	PRJNA194852	SAMN02415056	GCA_000588775.1	SRR1033713	JFWZ00000000	2011	USA	USA	Human	High income
A. baumannii	1310777_3	PRJNA194853	SAMN02415046	GCA_000588695.1	SRR1033703	JFWV00000000	2011	USA	USA	Human	High income																									1
A. baumannii	1310778_3	PRJNA194854	SAMN02415079	GCA_000588475.1	SRR1033737	JFYF00000000	2011	USA	USA	Human	High income
A. baumannii	1310780_3	PRJNA194856	SAMN02415040	GCA_000588455.1	SRR1033697	JFWW00000000	2011	USA	USA	Human	High income																									1
A. baumannii	1310781_3	PRJNA194857	SAMN02415065	GCA_000588195.1	SRR1033722	JFXS00000000	2011	USA	USA	Human	High income
A. baumannii	1310782_3	PRJNA194858	SAMN02415042	GCA_000588615.1	SRR1033699	JFWT00000000	2011	USA	USA	Human	High income
A. baumannii	1310783_3	PRJNA194859	SAMN02415063	GCA_000587955.1	SRR1033720	JFXR00000000	2011	USA	USA	Human	High income
A. baumannii	1310784_3	PRJNA194860	SAMN02415037	GCA_000588675.1	SRR1033694	JFWQ00000000	2011	USA	USA	Human	High income
A. baumannii	1310785_3	PRJNA194861	SAMN02415068	GCA_000588215.1	SRR1033726	JFXP00000000	2011	USA	USA	Human	High income
A. baumannii	1310786_3	PRJNA194862	SAMN02415069	GCA_000588035.1	SRR1033727	JFXQ00000000	2011	USA	USA	Human	High income
A. baumannii	1310787_3	PRJNA194863	SAMN02415072	GCA_000588315.1	SRR1033730	JFYK00000000	2011	USA	USA	Human	High income		1	1
A. baumannii	1310789_3	PRJNA194865	SAMN02415061	GCA_000587875.1	SRR1033718	JFXU00000000	2011	USA	USA	Human	High income		1	1
A. baumannii	1310792_3	PRJNA194868	SAMN02415081	GCA_000588295.1	SRR1033739	JFYH00000000	2012	USA	USA	Human	High income																									1
A. baumannii	1310793_3	PRJNA194869	SAMN02415083	GCA_000588375.1	SRR1033741	JFYJ00000000	2011	USA	USA	Human	High income																									1
A. baumannii	1310794_3	PRJNA194870	SAMN02415066	GCA_000588435.1	SRR1033723	JFXW00000000	2012	USA	USA	Human	High income
A. baumannii	1310796_3	PRJNA194872	SAMN02415055	GCA_000588795.1	SRR1033712	JFXK00000000	2012	USA	USA	Human	High income																									1
A. baumannii	1310797_3	PRJNA194873	SAMN02415059	GCA_000588575.2	SRR1033716,SRR1201019,SRR1201020,SRR1201021	JFXM00000000	2012	USA	USA	Human	High income		1	1																						1
A. baumannii	1310798_3	PRJNA194874	SAMN02415057	GCA_000588235.1	SRR1033714	JFXN00000000	2012	USA	USA	Human	High income
A. baumannii	1310799_3	PRJNA194875	SAMN02415062	GCA_000587895.1	SRR1033719	JFXT00000000	2012	USA	USA	Human	High income																									1
A. baumannii	1310801_3	PRJNA194877	SAMN02415067	GCA_000588055.1	SRR1033724,SRR1033725	JFXO00000000	2012	USA	USA	Human	High income		1	1
A. baumannii	1310802_3	PRJNA194878	SAMN02415039	GCA_000588655.1	SRR1033696	JFWS00000000	2012	USA	USA	Human	High income		1	1
A. baumannii	1310803_3	PRJNA194879	SAMN02415073	GCA_000588555.1	SRR1033731	JFYB00000000	2012	USA	USA	Human	High income		1	1
A. baumannii	1310805_3	PRJNA194881	SAMN02567734	GCA_000583355.1	SRR1068255,SRR1068256	JFCU00000000	2012	USA	USA	Human	High income
A. baumannii	1310806_3	PRJNA194882	SAMN02692976	GCA_000681595.1	SRR1200588	JMOL00000000	2012	USA	USA	Human	High income																									1
A. baumannii	1310807_3	PRJNA194883	SAMN02567735	GCA_000583335.1	SRR1068257,SRR1068258	JFCT00000000	2012	USA	USA	Human	High income		1	1
A. baumannii	1310808_3	PRJNA194884	SAMN02567755	GCA_000583295.1	SRR1068276	JFCX00000000	2012	USA	USA	Human	High income
A. baumannii	1310809_3	PRJNA194885	SAMN02649415	GCA_000681835.1	SRR1174341,SRR1174342	JMNH00000000	2012	USA	USA	Human	High income		1	1																						1
A. baumannii	1310810_3	PRJNA194886	SAMN02567758	GCA_000583455.1	SRR1068279	JFDK00000000	2012	USA	USA	Human	High income																									1
A. baumannii	1310811_3	PRJNA194887	SAMN02567754	GCA_000583255.1	SRR1068274,SRR1068275	JFCY00000000	2012	USA	USA	Human	High income																									1
A. baumannii	1310812_3	PRJNA194888	SAMN02567743	GCA_000583315.1	SRR1068259,SRR1068260	JFCS00000000	2012	USA	USA	Human	High income		1	1
A. baumannii	1310813_3	PRJNA194889	SAMN02567757	GCA_000583275.1	SRR1068278	JFCV00000000	2012	USA	USA	Human	High income
A. baumannii	1310815_3	PRJNA194891	SAMN02692982	GCA_000682595.1	SRR1200595	JMOR00000000	2012	USA	USA	Human	High income																									1
A. baumannii	1310818_3	PRJNA194894	SAMN02567733	GCA_000583375.1	SRR1068254	JFDB00000000	2012	USA	USA	Human	High income
A. baumannii	1310820_3	PRJNA194896	SAMN02567753	GCA_000583235.1	SRR1068273	JFCZ00000000	2012	USA	USA	Human	High income		1	1
A. baumannii	1310825_3	PRJNA194901	SAMN02692956	GCA_000671435.1	SRR1200551	JMHL00000000	2011	USA	USA	Human	High income																									1
A. baumannii	1310826_3	PRJNA194902	SAMN02692957	GCA_000681635.1	SRR1200552	JMOI00000000	2011	USA	USA	Human	High income
A. baumannii	1310827_3	PRJNA194903	SAMN02692958	GCA_000682475.1	SRR1200553	JMOJ00000000	2011	USA	USA	Human	High income
A. baumannii	1310828_3	PRJNA194904	SAMN02567756	GCA_000583415.1	SRR1068277	JFCW00000000	2011	USA	USA	Human	High income
A. baumannii	1310829_3	PRJNA194905	SAMN02692975	GCA_000682495.1	SRR1200587	JMOK00000000	2012	USA	USA	Human	High income		1	1
A. baumannii	1310831_3	PRJNA194907	SAMN02692954	GCA_000682455.1	SRR1200549	JMOH00000000	2008	USA	USA	Human	High income																									1
A. baumannii	1398943_3	PRJNA218744	SAMN02597422	GCA_000513795.1		AYGS00000000	2007	USA	USA	Human	High income		1	1																						1
A. baumannii	1398944_3	PRJNA218745	SAMN02597421	GCA_000515495.1		AYGR00000000	2007	USA	USA	Human	High income		1	1
A. baumannii	1398948_3	PRJNA218749	SAMN02597417	GCA_000515515.1		AYGN00000000	2007	USA	USA	Human	High income		1	1																						1
A. baumannii	1398949_3	PRJNA218750	SAMN02597423	GCA_000515535.1		AYGM00000000	2007	USA	USA	Human	High income		1	1
A. baumannii	1398950_3	PRJNA218751	SAMN02597416	GCA_000515555.1		AYGL00000000	2008	USA	USA	Human	High income		1	1																						1
A. baumannii	1398951_3	PRJNA218752	SAMN02597415	GCA_000515575.1		AYGK00000000	2008	USA	USA	Human	High income		1	1																			1
A. baumannii	1398952_3	PRJNA218753	SAMN02597414	GCA_000515595.1		AYGJ00000000	2008	USA	USA	Human	High income		1	1
A. baumannii	1398953_3	PRJNA218754	SAMN02597413	GCA_000515615.1		AYGI00000000	2008	USA	USA	Human	High income		1	1
A. baumannii	1398954_3	PRJNA218755	SAMN02597412	GCA_000515635.1		AYGH00000000	2008	USA	USA	Human	High income		1	1
A. baumannii	1398955_3	PRJNA218756	SAMN02597411	GCA_000515655.1		AYGG00000000	2008	USA	USA	Human	High income		1	1																						1
A. baumannii	1398956_3	PRJNA218757	SAMN02597410	GCA_000515675.1		AYGF00000000	2008	USA	USA	Human	High income		1	1																						1
A. baumannii	1398957_3	PRJNA218758	SAMN02597409	GCA_000515695.1		AYGE00000000	2008	USA	USA	Human	High income		1	1																						1
A. baumannii	1398958_3	PRJNA218759	SAMN02597408	GCA_000515715.1		AYGD00000000	2008	USA	USA	Human	High income		1	1																						1
A. baumannii	1398959_3	PRJNA218760	SAMN02597407	GCA_000515735.1		AYGC00000000	2008	USA	USA	Human	High income		1	1
A. baumannii	1398960_3	PRJNA218761	SAMN02597406	GCA_000515755.1		AYGB00000000	2008	USA	USA	Human	High income		1	1																			1
A. baumannii	1398961_3	PRJNA218762	SAMN02597405	GCA_000515775.1		AYGA00000000	2008	USA	USA	Human	High income		1	1
A. baumannii	1398962_3	PRJNA218763	SAMN02597404	GCA_000515795.2		AYFZ00000000	2008	USA	USA	Human	High income		1	1																			1
A. baumannii	1398963_3	PRJNA218764	SAMN02597403	GCA_000515815.1		AYFY00000000	2008	USA	USA	Human	High income		1	1																						1
A. baumannii	1398964_3	PRJNA218765	SAMN02597402	GCA_000515835.1		AYFX00000000	2008	USA	USA	Human	High income		1	1
A. baumannii	1398965_4	PRJNA218766	SAMN02597401	GCF_000517485.2		AYFW00000000	2007	USA	USA	Human	High income		1	1																						1
A. baumannii	1398966_3	PRJNA218767	SAMN02597400	GCA_000515855.1		AYFV00000000	2008	USA	USA	Human	High income		1	1																			1
A. baumannii	1398967_3	PRJNA218768	SAMN02597399	GCA_000515895.1		AYFU00000000	2007	USA	USA	Human	High income		1	1																						1
A. baumannii	1398969_3	PRJNA218770	SAMN02597397	GCA_000516055.1		AYFS00000000	2007	USA	USA	Human	High income		1	1
A. baumannii	1398970_3	PRJNA218771	SAMN02597396	GCA_000517505.1		AYFR00000000	2007	USA	USA	Human	High income		1	1																						1
A. baumannii	1398971_3	PRJNA218772	SAMN02597395	GCA_000516135.1		AYFQ00000000	2007	USA	USA	Human	High income
A. baumannii	1398972_3	PRJNA218773	SAMN02597394	GCA_000516155.1		AYFP00000000	2007	USA	USA	Human	High income
A. baumannii	1398973_3	PRJNA218774	SAMN02597393	GCA_000516175.1		AYFO00000000	2007	USA	USA	Human	High income		1	1																						1
A. baumannii	1398974_3	PRJNA218775	SAMN02597392	GCA_000516195.1		AYFN00000000	2007	USA	USA	Human	High income		1	1																						1
A. baumannii	1398975_3	PRJNA218776	SAMN02597391	GCA_000516215.1		AYFM00000000	2007	USA	USA	Human	High income		1	1																						1
A. baumannii	1398976_3	PRJNA218777	SAMN02597390	GCA_000516235.1		AYFL00000000	2007	USA	USA	Human	High income		1	1																						1
A. baumannii	1398977_3	PRJNA218778	SAMN02597389	GCA_000516255.1		AYFK00000000	2007	USA	USA	Human	High income
A. baumannii	1398978_3	PRJNA218779	SAMN02597388	GCA_000516275.1		AYFJ00000000	2007	USA	USA	Human	High income		1	1																			1
A. baumannii	1398979_3	PRJNA218780	SAMN02597387	GCA_000516295.1		AYFI00000000	2007	USA	USA	Human	High income																									1
A. baumannii	1398980_3	PRJNA218781	SAMN02597386	GCA_000516315.1		AYFH00000000	2007	USA	USA	Human	High income		1	1																			1
A. baumannii	1398981_3	PRJNA218782	SAMN02597385	GCA_000516335.1		AYFG00000000	2007	USA	USA	Human	High income		1	1
A. baumannii	1398982_3	PRJNA218783	SAMN02597384	GCA_000516355.1		AYFF00000000	2007	USA	USA	Human	High income		1	1																						1
A. baumannii	1398983_3	PRJNA218784	SAMN02597383	GCA_000516375.1		AYFE00000000	2007	USA	USA	Human	High income		1	1																			1
A. baumannii	1398984_3	PRJNA218785	SAMN02597382	GCA_000515915.1		AYFD00000000	2007	USA	USA	Human	High income		1	1																						1
A. baumannii	1398985_3	PRJNA218786	SAMN02597381	GCA_000515935.1		AYFC00000000	2007	USA	USA	Human	High income		1	1																						1
A. baumannii	1398986_3	PRJNA218787	SAMN02597380	GCA_000515955.1		AYFB00000000	2007	USA	USA	Human	High income		1	1																						1
A. baumannii	1398987_3	PRJNA218788	SAMN02597379	GCA_000515975.1		AYFA00000000	2007	USA	USA	Human	High income		1	1																						1
A. baumannii	1398988_3	PRJNA218789	SAMN02597378	GCA_000515875.1		AYEZ00000000	2007	USA	USA	Human	High income		1	1																						1
A. baumannii	1398989_3	PRJNA218790	SAMN02597377	GCA_000515995.1		AYEY00000000	2007	USA	USA	Human	High income		1	1																						1
A. baumannii	1398990_4	PRJNA218791	SAMN02597376	GCF_000516015.1		AYEX00000000	2007	USA	USA	Human	High income		1	1																						1
A. baumannii	1398991_3	PRJNA218792	SAMN02597375	GCA_000516035.1		AYEW00000000	2007	USA	USA	Human	High income		1	1																						1
A. baumannii	1409922_5	PRJNA223610	SAMN02906922	GCF_001028385.1	SRR1945422	JPIA00000000	2011	USA	USA	Human	High income
A. baumannii	1409923_3	PRJNA223611	SAMN02906923	GCF_001028325.1	SRR1945425	JPHZ00000000	2011	USA	USA	Human	High income
A. baumannii	1409924_3	PRJNA223612	SAMN02906926	GCF_001028335.1	SRR1946597	JPHY00000000	2011	USA	USA	Human	High income
A. baumannii	1409925_3	PRJNA223613	SAMN02906927	GCF_001028305.1	SRR1945426	JPHX00000000	2011	USA	USA	Human	High income
A. baumannii	1409926_6	PRJNA223614	SAMN02906928	GCF_001028315.1	SRR1945427	JPHW00000000	2010	USA	USA	Human	High income																			1						1							1
A. baumannii	1409927_3	PRJNA223615	SAMN02906929	GCF_001028265.1	SRR1945428	JPHV00000000	2004	USA	USA	Human	High income																									1					1
A. baumannii	1409928_3	PRJNA223616	SAMN02906930	GCF_001027885.1	SRR1945430	JPIB00000000	2004	USA	USA	Human	High income		1	1																						1
A. baumannii	1439316_7	PRJNA234144	SAMN02581277	GCA_000692095.1	SRR1180875,SRR1180930,SRR1187769,SRR1187804	JMUH00000000	2013	USA	USA	Human	High income		1	1																						1
A. baumannii	405416_6	PRJNA17827	SAMN02603140	GCA_000018445.1		CP000863,CP000865,CP000864	2005	Italy	ITA	Human	High income
A. baumannii	470_1304	PRJNA261018	SAMN03068256	GCF_000804805.1		JSCQ00000000	2011	China	CHN	Human	Upper middle income		1	1																						1
A. baumannii	470_1305	PRJNA261018	SAMN03068257	GCF_000804825.1		JSCR00000000	2011	China	CHN	Human	Upper middle income		1	1																						1
A. baumannii	470_1306	PRJNA261018	SAMN03068264	GCF_000804905.1		JSCU00000000	2005	China	CHN	Human	Upper middle income		1	1																						1	1
A. baumannii	470_1307	PRJNA261018	SAMN03068270	GCF_000804955.1		JSCW00000000	2004	China	CHN	Human	Upper middle income		1	1
A. baumannii	470_1308	PRJNA261018	SAMN03068261	GCF_000805145.1		JSDH00000000	2011	China	CHN	Human	Upper middle income		1	1																						1
A. baumannii	470_1309	PRJNA261018	SAMN03068183	GCF_000805295.1		JRHV00000000	2011	China	CHN	Human	Upper middle income		1	1
A. baumannii	470_1320	PRJNA271775	SAMN03277099	GCF_000939395.1	SRS815458	JZCN00000000	2012	USA	USA	Human	High income		1	1																						1
A. baumannii	470_1321	PRJNA271775	SAMN03277097	GCF_000939405.1	SRS815457	JZCO00000000	2012	USA	USA	Human	High income		1	1																						1
A. baumannii	470_1322	PRJNA271775	SAMN03277095	GCF_000939415.1	SRS815456	JZCP00000000	2012	USA	USA	Human	High income		1	1																						1
A. baumannii	470_1323	PRJNA271775	SAMN03277092	GCF_000939425.1	SRS815459	JZCM00000000	2013	USA	USA	Human	High income		1	1																						1
A. baumannii	470_1324	PRJNA271775	SAMN03277100	GCF_000939475.1	SRS815460	JZCL00000000	2013	USA	USA	Human	High income		1	1																						1
A. baumannii	470_1326	PRJNA271775	SAMN03277098	GCF_000939495.1	SRS815462	JZCJ00000000	2013	USA	USA	Human	High income		1	1																						1
A. baumannii	470_1327	PRJNA271775	SAMN03277103	GCF_000939535.1	SRS815463	JZCI00000000	2013	USA	USA	Human	High income		1	1																						1
A. baumannii	470_1328	PRJNA271775	SAMN03277094	GCF_000939555.1	SRS815465	JZCG00000000	2013	USA	USA	Human	High income		1	1																						1
A. baumannii	470_1329	PRJNA271775	SAMN03277104	GCF_000939565.1	SRS815464	JZCH00000000	2013	USA	USA	Human	High income		1	1
A. baumannii	470_1330	PRJNA271775	SAMN03277093	GCF_000939575.1	SRS815466	JZCF00000000	2013	USA	USA	Human	High income		1	1																						1
A. baumannii	470_1331	PRJNA271775	SAMN03277096	GCF_000939615.1	SRS815468	JZCE00000000	2013	USA	USA	Human	High income		1	1																						1
A. baumannii	470_1333	PRJNA262565	SAMN03084789	GCF_000949035.2		JZIX00000000	2008	USA	USA	Human	High income		1	1																						1
A. baumannii	470_1334	PRJNA262565	SAMN03084845	GCF_000949045.2		JZJA00000000	2010	USA	USA	Human	High income		1	1
A. baumannii	470_1335	PRJNA262565	SAMN03084784	GCF_000949055.2		JZIZ00000000	2008	USA	USA	Human	High income		1	1																						1
A. baumannii	470_1336	PRJNA262565	SAMN03084866	GCF_000949065.2		JZIY00000000	2012	USA	USA	Human	High income		1	1
A. baumannii	470_1337	PRJNA262565	SAMN03084873	GCF_000949115.2		JZJB00000000	2013	USA	USA	Human	High income		1	1
A. baumannii	470_1338	PRJNA262565	SAMN03084867	GCF_000949165.2		JZJE00000000	2012	USA	USA	Human	High income
A. baumannii	470_1339	PRJNA262565	SAMN03084811	GCF_000949175.2		JZJF00000000	2009	USA	USA	Human	High income		1	1																						1
A. baumannii	470_1340	PRJNA262565	SAMN03084868	GCF_000949185.2		JZJD00000000	2012	USA	USA	Human	High income
A. baumannii	470_1341	PRJNA262565	SAMN03084796	GCF_000949195.2		JZJG00000000	2008	USA	USA	Human	High income		1	1																						1
A. baumannii	470_1548	PRJNA299487	SAMN04208819	GCF_001441355.1		LLZD00000000	2013	USA	USA	Human	High income	1	1
A. baumannii	470_1549	PRJNA299487	SAMN04208820	GCF_001441405.1		LLZE00000000	2013	USA	USA	Human	High income	1	1
A. baumannii	470_1550	PRJNA299487	SAMN04209217	GCF_001441415.1		LLZF00000000	2011	USA	USA	Human	High income	1	1
A. baumannii	470_1551	PRJNA299487	SAMN04211933	GCF_001441455.1		LMAM00000000	2011	USA	USA	Human	High income	1	1
A. baumannii	470_1552	PRJNA299487	SAMN04211932	GCF_001441465.1		LMAO00000000	2011	USA	USA	Human	High income	1	1
A. baumannii	470_1553	PRJNA299487	SAMN04211921	GCF_001441475.1		LMAN00000000	2011	USA	USA	Human	High income	1	1
A. baumannii	470_1554	PRJNA299487	SAMN04211931	GCF_001441485.1		LMAL00000000	2011	USA	USA	Human	High income	1	1
A. baumannii	470_1555	PRJNA300270	SAMN04229822	GCF_001441545.1	SRR2911725	LMZX00000000	2003	USA	USA	Human	High income			1
A. baumannii	470_1556	PRJNA300270	SAMN04229824	GCF_001441555.1	SRR2911739	LMZV00000000	2003	USA	USA	Human	High income			1
A. baumannii	470_1557	PRJNA300270	SAMN04229823	GCF_001441565.1	SRR2911726	LMZW00000000	2003	USA	USA	Human	High income		1	1
A. baumannii	470_1558	PRJNA300270	SAMN04229825	GCF_001441625.1	SRR2911742	LMYO00000000	2003	USA	USA	Human	High income			1
A. baumannii	470_1559	PRJNA300270	SAMN04229826	GCF_001441645.1	SRR2911724	LMZY00000000	2003	USA	USA	Human	High income			1
A. baumannii	470_1560	PRJNA299487	SAMN04252827	GCF_001442575.1	SRR2954965	LNBD00000000	2011	USA	USA	Human	High income		1	1
A. baumannii	470_1561	PRJNA300270	SAMN04254727	GCF_001443265.1	SRR2916656	LNBZ00000000	2011	USA	USA	Human	High income
A. baumannii	470_1562	PRJNA300270	SAMN04254728	GCF_001444215.1	SRR2916633	LNCV00000000	2011	USA	USA	Human	High income
A. baumannii	470_1563	PRJNA300270	SAMN04254729	GCF_001444225.1	SRR2916634	LNCW00000000	2011	USA	USA	Human	High income
A. baumannii	470_1564	PRJNA300270	SAMN04254730	GCF_001444255.1	SRR2916635	LNCX00000000	2012	USA	USA	Human	High income
A. baumannii	470_1565	PRJNA300270	SAMN04254731	GCF_001444265.1	SRR2916636	LNCY00000000	2012	USA	USA	Human	High income
A. baumannii	470_17157		SAMN07445111		SRR5891497,SRR5891498		2013	Australia	AUS	Human	High income		1	1																						1
A. baumannii	470_17158		SAMN07445113		SRR5891493,SRR5891494		2013	Australia	AUS	Human	High income		1	1																						1
A. baumannii	470_17159		SAMN07445112	GCA_002761575.1	SRR5891495,SRR5891496		2013	Australia	AUS	Human	High income		1	1																						1
A. baumannii	470_17160		SAMN07445114		SRR5891491		2013	Australia	AUS	Human	High income		1	1
A. baumannii	470_17161		SAMN07445115		SRR5891492		2013	Australia	AUS	Human	High income		1	1
A. baumannii	470_17162		SAMN07445117		SRR5891500		2013	Australia	AUS	Human	High income		1	1
A. baumannii	470_17163		SAMN07445116		SRR5891499		2013	Australia	AUS	Human	High income		1	1
A. baumannii	470_17164		SAMN07445119		SRR5891485		2013	Australia	AUS	Human	High income		1	1
A. baumannii	470_17165		SAMN07445118		SRR5891488,SRR5891487		2013	Australia	AUS	Human	High income		1	1																						1
A. baumannii	470_17166		SAMN07445120		SRR5891486		2013	Australia	AUS	Human	High income		1	1
A. baumannii	470_17167		SAMN07445121		SRR5891483		2013	Australia	AUS	Human	High income		1	1
A. baumannii	470_17168		SAMN07445122		SRR5891484		2013	Australia	AUS	Human	High income		1	1
A. baumannii	470_17169		SAMN07445124		SRR5891479		2013	Australia	AUS	Human	High income		1	1
A. baumannii	470_17171		SAMN07445126		SRR5891475		2013	Australia	AUS	Human	High income		1	1
A. baumannii	470_17172		SAMN07445125		SRR5891476,SRR5891480		2013	Australia	AUS	Human	High income		1	1																						1
A. baumannii	470_17173		SAMN07445127		SRR5891473,SRR5891474		2013	Australia	AUS	Human	High income		1	1																						1
A. baumannii	470_17174		SAMN07445128		SRR5891472		2013	Australia	AUS	Human	High income		1	1
A. baumannii	470_17175		SAMN07445129		SRR5891471		2013	Australia	AUS	Human	High income		1	1
A. baumannii	470_17176		SAMN07445130		SRR5891469,SRR5891470		2013	Australia	AUS	Human	High income		1	1																						1
A. baumannii	470_17177		SAMN07445132		SRR5891477		2013	Australia	AUS	Human	High income
A. baumannii	470_1770	PRJNA271775	SAMN04432983	GCF_001531205.1	SRS1256794	LRMK00000000	2012	USA	USA	Human	High income		1	1																						1
A. baumannii	470_1772	PRJNA271775	SAMN04432978	GCF_001531455.1	SRS1256781	LRMF00000000	2014	USA	USA	Human	High income		1	1
A. baumannii	470_1808	PRJNA271775	SAMN04432982	GCF_001541025.1	SRS1256790	LRMJ00000000	2014	USA	USA	Human	High income		1	1
A. baumannii	470_1809	PRJNA271775	SAMN04432977	GCF_001541035.1	SRS1256780	LRME00000000	2014	USA	USA	Human	High income		1	1
A. baumannii	470_2142	PRJNA282600	SAMN03575971		SRR2075876		2012	Thailand	THA	Human	Upper middle income		1	1
A. baumannii	470_2143	PRJNA282589	SAMN03571960		SRR2075860		2012	Sweden	SWE	Human	High income		1	1
A. baumannii	470_2155	PRJNA282613	SAMN03576441		SRR2075891		2013	Israel	ISR	Human	High income
A. baumannii	470_2159	PRJNA282617	SAMN03576448		SRR2075897		2013	Italy	ITA	Human	High income		1	1
A. baumannii	470_2160	PRJNA282618	SAMN03576449		SRR2075898		2013	Sweden	SWE	Human	High income		1	1
A. baumannii	470_2161	PRJNA282619	SAMN03576505		SRR2075899		2013	Sweden	SWE	Human	High income		1	1
A. baumannii	470_2165	PRJNA282626	SAMN03577726		SRR2075906		2013	Sweden	SWE	Human	High income		1	1
A. baumannii	470_2166	PRJNA282627	SAMN03577727		SRR2075907		2013	Sweden	SWE	Human	High income																									1					1
A. baumannii	470_2168	PRJNA282640	SAMN03577729		SRR2075950		2013	Sweden	SWE	Human	High income		1	1
A. baumannii	470_22910						2020	India	IND	Human	Lower middle income		1	1																						1
A. baumannii	470_22914						2020	India	IND	Human	Lower middle income		1																	1													1
A. baumannii	470_22915						2020	India	IND	Human	Lower middle income		1	1
A. baumannii	470_22922						2020	India	IND	Human	Lower middle income		1	1																						1
A. baumannii	470_22923						2020	India	IND	Human	Lower middle income		1	1
A. baumannii	470_22924						2020	India	IND	Human	Lower middle income		1	1																						1
A. baumannii	470_22925						2020	India	IND	Human	Lower middle income		1	1
A. baumannii	470_22926						2020	India	IND	Human	Lower middle income		1	1
A. baumannii	470_22927						2020	India	IND	Human	Lower middle income		1	1																						1
A. baumannii	470_22930						2016	India	IND	Human	Lower middle income		1	1
A. baumannii	470_22931						2016	India	IND	Human	Lower middle income		1	1																						1
A. baumannii	470_22933						2016	India	IND	Human	Lower middle income
A. baumannii	470_22934						2016	India	IND	Human	Lower middle income		1	1
A. baumannii	470_22935						2016	India	IND	Human	Lower middle income
A. baumannii	470_22937						2016	India	IND	Human	Lower middle income
A. baumannii	470_22938						2016	India	IND	Human	Lower middle income
A. baumannii	470_22939						2016	India	IND	Human	Lower middle income
A. baumannii	470_22940						2016	India	IND	Human	Lower middle income		1	1																						1
A. baumannii	470_22941						2016	India	IND	Human	Lower middle income		1	1
A. baumannii	470_22942						2016	India	IND	Human	Lower middle income
A. baumannii	470_22943						2016	India	IND	Human	Lower middle income		1	1
A. baumannii	470_22944						2016	India	IND	Human	Lower middle income		1	1
A. baumannii	470_22945						2020	India	IND	Human	Lower middle income		1																	1													1
A. baumannii	470_2425	PRJNA282601	SAMN03575972		SRR2075877		2012	Sweden	SWE	Human	High income		1	1																						1
A. baumannii	470_2428	PRJNA282604	SAMN03576358		SRR2075880		2012	Sweden	SWE	Human	High income																									1					1
A. baumannii	470_24287	PRJNA925003	SAMN32778084		SRR23106361		2016	India	IND	Human	Lower middle income		1	1
A. baumannii	470_24288	PRJNA925003	SAMN32778081		SRR23106364		2016	India	IND	Human	Lower middle income		1	1
A. baumannii	470_24289	PRJNA925003	SAMN32778080		SRR23106365		2016	India	IND	Human	Lower middle income		1	1																						1
A. baumannii	470_24290	PRJNA925003	SAMN32778079		SRR23106366		2016	India	IND	Human	Lower middle income
A. baumannii	470_24291	PRJNA925003	SAMN32778078		SRR23106367		2016	India	IND	Human	Lower middle income
A. baumannii	470_24292	PRJNA925003	SAMN32778077		SRR23106368		2016	India	IND	Human	Lower middle income
A. baumannii	470_24293	PRJNA925003	SAMN32778076		SRR23106369		2016	India	IND	Human	Lower middle income
A. baumannii	470_24294	PRJNA925003	SAMN32778073		SRR23106373		2016	India	IND	Human	Lower middle income		1	1
A. baumannii	470_24295	PRJNA925003	SAMN32778074		SRR23106372		2016	India	IND	Human	Lower middle income		1	1
A. baumannii	470_24296	PRJNA925003	SAMN32778075		SRR23106371		2016	India	IND	Human	Lower middle income
A. baumannii	470_24297	PRJNA925003	SAMN32778072		SRR23106374		2016	India	IND	Human	Lower middle income
A. baumannii	470_24298	PRJNA925003	SAMN32778071		SRR23106375		2016	India	IND	Human	Lower middle income		1	1
A. baumannii	470_2431	PRJNA282607	SAMN03576362		SRR2075883		2013	Sweden	SWE	Human	High income		1	1
A. baumannii	470_2433	PRJNA282609	SAMN03576364		SRR2075885		2013	Sweden	SWE	Human	High income		1	1
A. baumannii	470_2436	PRJNA282623	SAMN03577725		SRR2075903		2013	Sweden	SWE	Human	High income		1	1
A. baumannii	470_2437	PRJNA282641	SAMN03577730		SRR2075951		2013	Sweden	SWE	Human	High income																									1					1
A. baumannii	470_2905	PRJNA261018	SAMN03068186	GCF_000804635.1		JSCG00000000,KN707993,KN707994,KN707995,KN707996,KN707997,KN707998,KN707999,KN708000,KN708001,KN708002,KN708003	2011	China	CHN	Human	Upper middle income		1	1																						1
A. baumannii	470_3996	PRJNA389557	SAMN07450689	GCA_002249135.1		NQEQ00000000	2016	Thailand	THA	Human	Upper middle income		1	1
A. baumannii	470_3997	PRJNA389557	SAMN07450688	GCA_002249185.1		NQER00000000	2016	Thailand	THA	Human	Upper middle income		1	1
A. baumannii	470_3998	PRJNA389557	SAMN07450685	GCA_002249225.1		NQEU00000000	2016	Thailand	THA	Human	Upper middle income		1	1
A. baumannii	470_3999	PRJNA389557	SAMN07450687	GCA_002249245.1		NQES00000000	2016	Thailand	THA	Human	Upper middle income		1	1
A. baumannii	470_4000	PRJNA389557	SAMN07450683	GCA_002249255.1		NQEW00000000	2016	Thailand	THA	Human	Upper middle income		1	1
A. baumannii	470_4001	PRJNA389557	SAMN07450686	GCA_002249265.1		NQET00000000	2016	Thailand	THA	Human	Upper middle income		1	1
A. baumannii	470_4002	PRJNA389557	SAMN07450598	GCA_002249305.1		NQEX00000000	2016	Thailand	THA	Human	Upper middle income		1	1
A. baumannii	470_4003	PRJNA389557	SAMN07450596	GCA_002249325.1		NQEZ00000000	2016	Thailand	THA	Human	Upper middle income		1	1
A. baumannii	470_4004	PRJNA389557	SAMN07450595	GCA_002249335.1		NQFA00000000	2016	Thailand	THA	Human	Upper middle income		1	1
A. baumannii	470_4005	PRJNA389557	SAMN07450594	GCA_002249365.1		NQFB00000000	2016	Thailand	THA	Human	Upper middle income		1	1																						1
A. baumannii	470_4006	PRJNA389557	SAMN07450722	GCA_002249385.1		NQFD00000000	2016	Thailand	THA	Human	Upper middle income		1	1
A. baumannii	470_4007	PRJNA389557	SAMN07450720	GCA_002249405.1		NQFF00000000	2016	Thailand	THA	Human	Upper middle income		1	1
A. baumannii	470_4008	PRJNA389557	SAMN07450721	GCA_002249425.1		NQFE00000000	2016	Thailand	THA	Human	Upper middle income		1	1
A. baumannii	470_4009	PRJNA389557	SAMN07450719	GCA_002249435.1		NQFG00000000	2016	Thailand	THA	Human	Upper middle income		1	1																						1
A. baumannii	470_4010	PRJNA389557	SAMN07450717	GCA_002249465.1		NQFI00000000	2016	Thailand	THA	Human	Upper middle income		1	1
A. baumannii	470_4011	PRJNA389557	SAMN07450716	GCA_002249475.1		NQFJ00000000	2016	Thailand	THA	Human	Upper middle income
A. baumannii	470_4012	PRJNA389557	SAMN07450715	GCA_002249505.1		NQFK00000000	2016	Thailand	THA	Human	Upper middle income		1	1
A. baumannii	470_4013	PRJNA389557	SAMN07450714	GCA_002249525.1		NQFL00000000	2016	Thailand	THA	Human	Upper middle income		1	1
A. baumannii	470_4014	PRJNA389557	SAMN07450684	GCA_002249545.1		NQEV00000000	2016	Thailand	THA	Human	Upper middle income		1	1
A. baumannii	470_4015	PRJNA389557	SAMN07450597	GCA_002249585.1		NQEY00000000	2016	Thailand	THA	Human	Upper middle income		1	1
A. baumannii	470_4016	PRJNA389557	SAMN07450718	GCA_002249605.1		NQFH00000000	2016	Thailand	THA	Human	Upper middle income		1	1
A. baumannii	470_4017	PRJNA389557	SAMN07450593	GCA_002249655.1		NQFC00000000	2016	Thailand	THA	Human	Upper middle income		1	1
A. baumannii	470_4064	PRJNA389557	SAMN07203009	GCA_002239735.1		NIUM00000000	2016	Thailand	THA	Human	Upper middle income		1	1
A. baumannii	470_4065	PRJNA389557	SAMN07203010	GCA_002239865.1		NIUL00000000	2016	Thailand	THA	Human	Upper middle income		1	1
A. baumannii	470_4066	PRJNA389557	SAMN07203008	GCA_002239885.1		NIUN00000000	2016	Thailand	THA	Human	Upper middle income		1	1
A. baumannii	470_4809	PRJEB26612	SAMEA4646211	GCA_900406665.1	ERS2466856	OVCF00000000	2014	Tanzania	TZA	Human	Lower middle income
A. baumannii	470_4823	PRJEB26612	SAMEA4646219	GCA_900406775.1	ERS2466864	OVCK00000000	2013	Tanzania	TZA	Human	Lower middle income
A. baumannii	470_4824	PRJEB26612	SAMEA4646220	GCA_900406765.1	ERS2466865	OVCL00000000	2015	Tanzania	TZA	Human	Lower middle income																									1					1
A. baumannii	470_4825	PRJEB26612	SAMEA4646221	GCA_900406755.1	ERS2466866	OVCM00000000	2015	Tanzania	TZA	Human	Lower middle income																									1					1
A. baumannii	470_4826	PRJEB26612	SAMEA4646216	GCA_900406745.1	ERS2466861	OVCG00000000	2015	Tanzania	TZA	Human	Lower middle income																									1					1
A. baumannii	470_4827	PRJEB26612	SAMEA4646218	GCA_900406735.1	ERS2466863	OVCJ00000000	2015	Tanzania	TZA	Human	Lower middle income
A. baumannii	470_4828	PRJEB26612	SAMEA4646217	GCA_900406725.1	ERS2466862	OVCH00000000	2013	Tanzania	TZA	Human	Lower middle income
A. baumannii	470_4829	PRJEB26612	SAMEA4646215	GCA_900406715.1	ERS2466860	OVCI00000000	2014	Tanzania	TZA	Human	Lower middle income																									1					1
A. baumannii	470_4830	PRJEB26612	SAMEA4646213	GCA_900406705.1	ERS2466858	OVCB00000000	2014	Tanzania	TZA	Human	Lower middle income		1	1
A. baumannii	470_4831	PRJEB26612	SAMEA4646209	GCA_900406695.1	ERS2466854	OVCE00000000	2014	Tanzania	TZA	Human	Lower middle income		1	1
A. baumannii	470_4832	PRJEB26612	SAMEA4646212	GCA_900406685.1	ERS2466857	OVCC00000000	2013	Tanzania	TZA	Human	Lower middle income		1	1																						1
A. baumannii	470_4833	PRJEB26612	SAMEA4646210	GCA_900406675.1	ERS2466855	OVBZ00000000	2014	Tanzania	TZA	Human	Lower middle income
A. baumannii	470_4834	PRJEB26612	SAMEA4646214	GCA_900406655.1	ERS2466859	OVCD00000000	2013	Tanzania	TZA	Human	Lower middle income
A. baumannii	470_4835	PRJEB26612	SAMEA4646208	GCA_900406645.1	ERS2466853	OVCA00000000	2014	Tanzania	TZA	Human	Lower middle income		1	1
A. baumannii	470_5040	PRJNA401330	SAMN07602915	GCA_003194535.1		NTCX00000000	2012	Sweden	SWE	Human	High income		1	1
A. baumannii	470_559	PRJNA261018	SAMN03068184	GCA_000805305.1		JRHW00000000	2011	China	CHN	Human	Upper middle income		1	1																						1
A. baumannii	470_573	PRJNA261018	SAMN03068188	GCA_000804665.1		JSCH00000000	2011	China	CHN	Human	Upper middle income		1	1
A. baumannii	470_574	PRJNA261018	SAMN03068191	GCA_000804645.1		JSCI00000000	2011	China	CHN	Human	Upper middle income		1	1
A. baumannii	470_575	PRJNA261018	SAMN03068194	GCA_000804655.1		JSCJ00000000	2004	China	CHN	Human	Upper middle income		1	1
A. baumannii	470_576	PRJNA261018	SAMN03068196	GCA_000804735.1		JSCK00000000	2003	China	CHN	Human	Upper middle income		1	1																						1
A. baumannii	470_577	PRJNA261018	SAMN03068197	GCA_000804745.1		JSCL00000000	2004	China	CHN	Human	Upper middle income		1	1																						1
A. baumannii	470_578	PRJNA261018	SAMN03068198	GCA_000804715.1		JSCM00000000	2004	China	CHN	Human	Upper middle income		1	1																						1
A. baumannii	470_579	PRJNA261018	SAMN03068243	GCA_000804725.1		JSCN00000000	2011	China	CHN	Human	Upper middle income		1	1
A. baumannii	470_580	PRJNA261018	SAMN03068249	GCA_000804795.1		JSCO00000000	2005	China	CHN	Human	Upper middle income		1	1
A. baumannii	470_581	PRJNA261018	SAMN03068253	GCA_000804815.1		JSCP00000000	2011	China	CHN	Human	Upper middle income		1	1																						1
A. baumannii	470_584	PRJNA261018	SAMN03068258	GCA_000804875.1		JSCS00000000	2011	China	CHN	Human	Upper middle income		1	1																						1
A. baumannii	470_585	PRJNA261018	SAMN03068260	GCA_000804885.1		JSCT00000000	2011	China	CHN	Human	Upper middle income																									1
A. baumannii	470_587	PRJNA261018	SAMN03068266	GCA_000804895.1		JSCV00000000	2011	China	CHN	Human	Upper middle income		1	1																						1
A. baumannii	470_589	PRJNA261018	SAMN03068271	GCA_000804965.1		JSCX00000000	2004	China	CHN	Human	Upper middle income		1	1
A. baumannii	470_590	PRJNA261018	SAMN03068189	GCA_000804975.1		JSCY00000000	2011	China	CHN	Human	Upper middle income		1	1																						1
A. baumannii	470_591	PRJNA261018	SAMN03068192	GCA_000804985.1		JSCZ00000000	2011	China	CHN	Human	Upper middle income		1	1																						1
A. baumannii	470_592	PRJNA261018	SAMN03068193	GCA_000805045.1		JSDA00000000	2011	China	CHN	Human	Upper middle income
A. baumannii	470_593	PRJNA261018	SAMN03068195	GCA_000805035.1		JSDB00000000	1999	China	CHN	Human	Upper middle income	1	1	1
A. baumannii	470_594	PRJNA261018	SAMN03068199	GCA_000805055.1		JSDC00000000	2011	China	CHN	Human	Upper middle income		1	1
A. baumannii	470_595	PRJNA261018	SAMN03068241	GCA_000805065.1		JSDD00000000	2011	China	CHN	Human	Upper middle income
A. baumannii	470_596	PRJNA261018	SAMN03068244	GCA_000805115.1		JSDE00000000	2011	China	CHN	Human	Upper middle income																									1
A. baumannii	470_597	PRJNA261018	SAMN03068246	GCA_000805125.1		JSDF00000000	2011	China	CHN	Human	Upper middle income		1	1																						1
A. baumannii	470_598	PRJNA261018	SAMN03068251	GCA_000805135.1		JSDG00000000	2011	China	CHN	Human	Upper middle income
A. baumannii	470_600	PRJNA261018	SAMN03068263	GCA_000805195.1		JSDI00000000	2011	China	CHN	Human	Upper middle income		1	1
A. baumannii	470_601	PRJNA261018	SAMN03068267	GCA_000805205.1		JSDJ00000000	2011	China	CHN	Human	Upper middle income		1	1																						1
A. baumannii	470_602	PRJNA261018	SAMN03068268	GCA_000805225.1		JSDK00000000	2011	China	CHN	Human	Upper middle income		1	1																						1
A. baumannii	470_603	PRJNA261018	SAMN03068269	GCA_000805215.1		JSDL00000000	2011	China	CHN	Human	Upper middle income
A. baumannii	470_604	PRJNA261018	SAMN03068190	GCA_000805275.1		JSDM00000000	2011	China	CHN	Human	Upper middle income		1	1																						1
A. baumannii	470_612	PRJNA270778	SAMN03268801	GCA_000808775.2	SRR1819769	JWRZ00000000	2008	USA	USA	Human	High income		1	1																						1
A. baumannii	470_613	PRJNA270778	SAMN03268796	GCA_000808905.2	SRR1819771	JWSA00000000	2008	USA	USA	Human	High income		1	1																						1
A. baumannii	470_618	PRJNA270778	SAMN03268809	GCA_000809005.2	SRR1819785	JWSF00000000	2009	USA	USA	Human	High income		1	1																						1
A. baumannii	470_620	PRJNA270778	SAMN03268807	GCA_000809045.2	SRR1819792	JWSH00000000	2009	USA	USA	Human	High income		1	1																						1
A. baumannii	470_624	PRJNA262565	SAMN03084876	GCA_000811085.1		JWTN00000000	2013	USA	USA	Human	High income																									1
A. baumannii	470_625	PRJNA262565	SAMN03084875	GCA_000811015.1		JWTO00000000	2013	USA	USA	Human	High income
A. baumannii	470_626	PRJNA262565	SAMN03084874	GCA_000811005.1		JWTP00000000	2013	USA	USA	Human	High income		1	1
A. baumannii	470_627	PRJNA262565	SAMN03084871	GCA_000811065.1		JWTQ00000000	2013	USA	USA	Human	High income		1	1
A. baumannii	470_630	PRJNA262565	SAMN03084865	GCA_000810945.1		JWTT00000000	2012	USA	USA	Human	High income		1	1																						1
A. baumannii	470_633	PRJNA262565	SAMN03084862	GCA_000811925.1		JWTW00000000	2012	USA	USA	Human	High income		1	1																						1
A. baumannii	470_634	PRJNA262565	SAMN03084861	GCA_000811905.1		JWTX00000000	2011	USA	USA	Human	High income		1	1																						1
A. baumannii	470_635	PRJNA262565	SAMN03084860	GCA_000811885.1		JWTY00000000	2011	USA	USA	Human	High income
A. baumannii	470_636	PRJNA262565	SAMN03084859	GCA_000811865.1		JWTZ00000000	2011	USA	USA	Human	High income		1	1																						1
A. baumannii	470_638	PRJNA262565	SAMN03084857	GCA_000811825.1		JWUB00000000	2011	USA	USA	Human	High income		1	1
A. baumannii	470_639	PRJNA262565	SAMN03084856	GCA_000811805.1		JWUC00000000	2011	USA	USA	Human	High income
A. baumannii	470_640	PRJNA262565	SAMN03084854	GCA_000811785.1		JWUD00000000	2010	USA	USA	Human	High income		1	1
A. baumannii	470_641	PRJNA262565	SAMN03084853	GCA_000811745.1		JWUE00000000	2010	USA	USA	Human	High income		1	1																						1
A. baumannii	470_642	PRJNA262565	SAMN03084852	GCA_000811765.1		JWUF00000000	2010	USA	USA	Human	High income		1	1																						1
A. baumannii	470_643	PRJNA262565	SAMN03084851	GCA_000811725.1		JWUG00000000	2010	USA	USA	Human	High income		1	1
A. baumannii	470_644	PRJNA262565	SAMN03084850	GCA_000811705.1		JWUH00000000	2010	USA	USA	Human	High income		1	1
A. baumannii	470_645	PRJNA262565	SAMN03084849	GCA_000811685.1		JWUI00000000	2010	USA	USA	Human	High income		1	1
A. baumannii	470_646	PRJNA262565	SAMN03084848	GCA_000811625.1		JWUJ00000000	2010	USA	USA	Human	High income		1	1
A. baumannii	470_647	PRJNA262565	SAMN03084847	GCA_000811665.1		JWUK00000000	2010	USA	USA	Human	High income		1	1
A. baumannii	470_648	PRJNA262565	SAMN03084846	GCA_000811585.1		JWUL00000000	2010	USA	USA	Human	High income		1	1
A. baumannii	470_650	PRJNA262565	SAMN03084843	GCA_000811605.1		JWUN00000000	2010	USA	USA	Human	High income		1	1
A. baumannii	470_651	PRJNA262565	SAMN03084842	GCA_000811565.1		JWUO00000000	2010	USA	USA	Human	High income		1	1																						1
A. baumannii	470_652	PRJNA262565	SAMN03084841	GCA_000811545.1		JWUP00000000	2010	USA	USA	Human	High income		1	1
A. baumannii	470_653	PRJNA262565	SAMN03084840	GCA_000811525.1		JWUQ00000000	2010	USA	USA	Human	High income		1	1
A. baumannii	470_654	PRJNA262565	SAMN03084839	GCA_000810065.1		JWUR00000000	2009	USA	USA	Human	High income		1	1
A. baumannii	470_655	PRJNA262565	SAMN03084838	GCA_000810045.1		JWUS00000000	2009	USA	USA	Human	High income		1	1
A. baumannii	470_657	PRJNA262565	SAMN03084835	GCA_000809985.1		JWUU00000000	2009	USA	USA	Human	High income		1	1																						1
A. baumannii	470_658	PRJNA262565	SAMN03084834	GCA_000810005.1		JWUV00000000	2009	USA	USA	Human	High income
A. baumannii	470_659	PRJNA262565	SAMN03084833	GCA_000809965.1		JWUW00000000	2009	USA	USA	Human	High income		1	1
A. baumannii	470_661	PRJNA262565	SAMN03084831	GCA_000809925.1		JWUY00000000	2009	USA	USA	Human	High income
A. baumannii	470_662	PRJNA262565	SAMN03084830	GCA_000809905.1		JWUZ00000000	2009	USA	USA	Human	High income		1	1																			1
A. baumannii	470_664	PRJNA262565	SAMN03084828	GCA_000809865.1		JWVB00000000	2009	USA	USA	Human	High income		1	1																			1
A. baumannii	470_673	PRJNA262565	SAMN03084826	GCA_000809825.1		JWVD00000000	2009	USA	USA	Human	High income		1	1																						1
A. baumannii	470_674	PRJNA262565	SAMN03084825	GCA_000809805.1		JWVE00000000	2009	USA	USA	Human	High income		1	1																						1
A. baumannii	470_675	PRJNA262565	SAMN03084824	GCA_000809785.1		JWVF00000000	2009	USA	USA	Human	High income		1	1																						1
A. baumannii	470_676	PRJNA262565	SAMN03084823	GCA_000809765.1		JWVG00000000	2009	USA	USA	Human	High income		1	1																						1
A. baumannii	470_677	PRJNA262565	SAMN03084822	GCA_000809745.1		JWVH00000000	2009	USA	USA	Human	High income		1	1																						1
A. baumannii	470_678	PRJNA262565	SAMN03084821	GCA_000809725.1		JWVI00000000	2009	USA	USA	Human	High income		1	1																						1
A. baumannii	470_679	PRJNA262565	SAMN03084820	GCA_000809705.1		JWVJ00000000	2009	USA	USA	Human	High income		1	1																						1
A. baumannii	470_680	PRJNA262565	SAMN03084819	GCA_000809685.1		JWVK00000000	2009	USA	USA	Human	High income		1	1																						1
A. baumannii	470_681	PRJNA262565	SAMN03084818	GCA_000810405.1		JWVL00000000	2009	USA	USA	Human	High income		1	1																						1
A. baumannii	470_682	PRJNA262565	SAMN03084817	GCA_000809485.1		JWVM00000000	2009	USA	USA	Human	High income		1	1																						1
A. baumannii	470_683	PRJNA262565	SAMN03084816	GCA_000809365.1		JWVN00000000	2009	USA	USA	Human	High income		1	1																						1
A. baumannii	470_684	PRJNA262565	SAMN03084815	GCA_000810445.1		JWVO00000000	2009	USA	USA	Human	High income		1	1																						1
A. baumannii	470_685	PRJNA262565	SAMN03084814	GCA_000810425.1		JWVP00000000	2009	USA	USA	Human	High income		1	1																						1
A. baumannii	470_686	PRJNA262565	SAMN03084813	GCA_000810385.1		JWVQ00000000	2009	USA	USA	Human	High income		1	1																						1
A. baumannii	470_687	PRJNA262565	SAMN03084812	GCA_000810365.1		JWVR00000000	2009	USA	USA	Human	High income		1	1
A. baumannii	470_688	PRJNA262565	SAMN03084810	GCA_000810345.1		JWVS00000000	2009	USA	USA	Human	High income		1	1
A. baumannii	470_690	PRJNA262565	SAMN03084808	GCA_000810305.1		JWVU00000000	2009	USA	USA	Human	High income		1	1
A. baumannii	470_695	PRJNA262565	SAMN03084803	GCA_000809285.1		JWVZ00000000	2008	USA	USA	Human	High income		1	1																						1
A. baumannii	470_696	PRJNA262565	SAMN03084802	GCA_000811165.1		JWWA00000000	2008	USA	USA	Human	High income		1	1																						1
A. baumannii	470_697	PRJNA262565	SAMN03084801	GCA_000811265.1		JWWB00000000	2008	USA	USA	Human	High income		1	1
A. baumannii	470_698	PRJNA262565	SAMN03084800	GCA_000809325.1		JWWC00000000	2008	USA	USA	Human	High income		1	1																						1
A. baumannii	470_699	PRJNA262565	SAMN03084799	GCA_000811145.1		JWWD00000000	2008	USA	USA	Human	High income		1	1																						1
A. baumannii	470_700	PRJNA262565	SAMN03084798	GCA_000810585.1		JWWE00000000	2008	USA	USA	Human	High income		1	1																						1
A. baumannii	470_701	PRJNA262565	SAMN03084795	GCA_000810485.1		JWWF00000000	2008	USA	USA	Human	High income		1	1																						1
A. baumannii	470_702	PRJNA262565	SAMN03084794	GCA_000810205.1		JWWG00000000	2008	USA	USA	Human	High income		1	1																						1
A. baumannii	470_703	PRJNA262565	SAMN03084793	GCA_000810185.1		JWWH00000000	2008	USA	USA	Human	High income		1	1																						1
A. baumannii	470_704	PRJNA262565	SAMN03084792	GCA_000810165.1		JWWI00000000	2008	USA	USA	Human	High income		1	1																						1
A. baumannii	470_705	PRJNA262565	SAMN03084791	GCA_000810145.1		JWWJ00000000	2008	USA	USA	Human	High income		1	1																						1
A. baumannii	470_706	PRJNA262565	SAMN03084790	GCA_000810125.1		JWWK00000000	2008	USA	USA	Human	High income		1	1
A. baumannii	470_708	PRJNA262565	SAMN03084787	GCA_000810085.1		JWWM00000000	2008	USA	USA	Human	High income		1	1
A. baumannii	470_709	PRJNA262565	SAMN03084786	GCA_000810905.1		JWWN00000000	2008	USA	USA	Human	High income		1	1																						1
A. baumannii	470_710	PRJNA262565	SAMN03084785	GCA_000810875.1		JWWO00000000	2008	USA	USA	Human	High income		1	1																						1
A. baumannii	470_711	PRJNA262565	SAMN03084783	GCA_000810865.1		JWWP00000000	2008	USA	USA	Human	High income		1	1																						1
A. baumannii	470_712	PRJNA262565	SAMN03084782	GCA_000810825.1		JWWQ00000000	2008	USA	USA	Human	High income		1	1																						1
A. baumannii	470_713	PRJNA262565	SAMN03084781	GCA_000810835.1		JWWR00000000	2008	USA	USA	Human	High income		1	1																						1
A. baumannii	470_715	PRJNA262565	SAMN03084779	GCA_000810765.1		JWWT00000000	2008	USA	USA	Human	High income		1	1																						1
A. baumannii	470_717	PRJNA262565	SAMN03084777	GCA_000810745.1		JWWV00000000	2008	USA	USA	Human	High income		1	1																						1
A. baumannii	470_718	PRJNA262565	SAMN03084776	GCA_000810725.1		JWWW00000000	2008	USA	USA	Human	High income		1	1																						1
A. baumannii	470_720	PRJNA262565	SAMN03084774	GCA_000810685.1		JWWY00000000	2008	USA	USA	Human	High income		1	1																						1
A. baumannii	470_721	PRJNA262565	SAMN03084773	GCA_000810665.1		JWWZ00000000	2008	USA	USA	Human	High income		1	1																						1
A. baumannii	470_722	PRJNA262565	SAMN03084772	GCA_000810645.1		JWXA00000000	2008	USA	USA	Human	High income		1	1
A. baumannii	470_729	PRJNA262565	SAMN03084765	GCA_000811365.1		JWXH00000000	2008	USA	USA	Human	High income		1	1																						1
A. baumannii	470_730	PRJNA262565	SAMN03084764	GCA_000811345.1		JWXI00000000	2007	USA	USA	Human	High income		1	1																						1
A. baumannii	470_731	PRJNA262565	SAMN03084763	GCA_000811325.1		JWXJ00000000	2007	USA	USA	Human	High income		1	1																						1
A. baumannii	470_732	PRJNA262565	SAMN03084762	GCA_000811305.1		JWXK00000000	2007	USA	USA	Human	High income		1	1																						1
A. baumannii	470_733	PRJNA262565	SAMN03084761	GCA_000811285.1		JWXL00000000	2007	USA	USA	Human	High income		1	1
A. baumannii	470_7338	PRJNA278886	SAMN04339712		SRR3057118		2015	USA	USA	Human	High income		1	1
A. baumannii	470_7339	PRJNA278886	SAMN04456583		SRR3168642		2015	USA	USA	Human	High income		1	1
A. baumannii	470_734	PRJNA262565	SAMN03084760	GCA_000811245.1		JWXM00000000	2007	USA	USA	Human	High income		1	1																						1
A. baumannii	470_7340	PRJNA278886	SAMN04456589		SRR3168648		2015	USA	USA	Human	High income		1	1
A. baumannii	470_7341	PRJNA278886	SAMN04456594		SRR3168639		2016	USA	USA	Human	High income		1	1
A. baumannii	470_7342	PRJNA278886	SAMN04456595		SRR3168640		2016	USA	USA	Human	High income		1	1
A. baumannii	470_7343	PRJNA278886	SAMN06007771		SRR5120223		2016	USA	USA	Human	High income		1	1
A. baumannii	470_7344	PRJNA278886	SAMN06311521		SRR5237398		2016	USA	USA	Human	High income		1	1
A. baumannii	470_7345	PRJNA278886	SAMN06754729		SRR5445925		2016	USA	USA	Human	High income		1	1
A. baumannii	470_7346	PRJNA278886	SAMN06754731		SRR5445923		2016	USA	USA	Human	High income		1	1
A. baumannii	470_7347	PRJNA278886	SAMN07410709		SRR5862475		2017	USA	USA	Human	High income		1	1
A. baumannii	470_7348	PRJNA278886	SAMN07410719		SRR5862467		2017	USA	USA	Human	High income		1	1
A. baumannii	470_7349	PRJNA278886	SAMN07450848		SRR5901132		2017	USA	USA	Human	High income		1	1
A. baumannii	470_735	PRJNA262565	SAMN03084759	GCA_000811225.1		JWXN00000000	2007	USA	USA	Human	High income		1	1
A. baumannii	470_7350	PRJNA278886	SAMN04022941		SRR2976831		2015	USA	USA	Human	High income		1	1
A. baumannii	470_7351	PRJNA419431	SAMN10036071		SRR7821051		2012	South Korea	KOR	Human	High income
A. baumannii	470_7352	PRJNA419431	SAMN10036072		SRR7821052		2012	South Korea	KOR	Human	High income
A. baumannii	470_7353	PRJNA419431	SAMN10036073		SRR7821049		2012	South Korea	KOR	Human	High income
A. baumannii	470_7354	PRJNA419431	SAMN10036074		SRR7821050		2012	South Korea	KOR	Human	High income
A. baumannii	470_7355	PRJNA419431	SAMN10036075		SRR7821055		2012	South Korea	KOR	Human	High income
A. baumannii	470_7356	PRJNA419431	SAMN10036076		SRR7821056		2012	South Korea	KOR	Human	High income
A. baumannii	470_7357	PRJNA419431	SAMN10036077		SRR7821053		2012	South Korea	KOR	Human	High income
A. baumannii	470_7358	PRJNA419431	SAMN10036078		SRR7821054		2012	South Korea	KOR	Human	High income
A. baumannii	470_7359	PRJNA419431	SAMN10036079		SRR7821057		2012	South Korea	KOR	Human	High income
A. baumannii	470_736	PRJNA262565	SAMN03084758	GCA_000811185.1		JWXO00000000	2007	USA	USA	Human	High income		1	1																						1
A. baumannii	470_7360	PRJNA419431	SAMN10036080		SRR7821058		2012	South Korea	KOR	Human	High income
A. baumannii	470_7361	PRJNA419431	SAMN10036081		SRR7821061		2012	South Korea	KOR	Human	High income
A. baumannii	470_7362	PRJNA419431	SAMN10036082		SRR7821062		2012	South Korea	KOR	Human	High income
A. baumannii	470_7363	PRJNA419431	SAMN10036083		SRR7821059		2012	South Korea	KOR	Human	High income
A. baumannii	470_7364	PRJNA419431	SAMN10036084		SRR7821060		2012	South Korea	KOR	Human	High income
A. baumannii	470_7365	PRJNA419431	SAMN10036085		SRR7821065		2012	South Korea	KOR	Human	High income
A. baumannii	470_7366	PRJNA419431	SAMN10036086		SRR7821066		2012	South Korea	KOR	Human	High income
A. baumannii	470_7367	PRJNA419431	SAMN10036087		SRR7821063		2012	South Korea	KOR	Human	High income
A. baumannii	470_7368	PRJNA419431	SAMN10036088		SRR7821064		2012	South Korea	KOR	Human	High income
A. baumannii	470_7369	PRJNA419431	SAMN10036089		SRR7821067		2012	South Korea	KOR	Human	High income
A. baumannii	470_737	PRJNA262565	SAMN03084757	GCA_000811205.1		JWXP00000000	2007	USA	USA	Human	High income		1	1																						1
A. baumannii	470_7370	PRJNA419431	SAMN10036090		SRR7821068		2012	South Korea	KOR	Human	High income
A. baumannii	470_7371	PRJNA419431	SAMN10036091		SRR7821071		2012	South Korea	KOR	Human	High income
A. baumannii	470_7372	PRJNA419431	SAMN10036092		SRR7821070		2012	South Korea	KOR	Human	High income
A. baumannii	470_7373	PRJNA419431	SAMN10036093		SRR7821069		2012	South Korea	KOR	Human	High income
A. baumannii	470_739	PRJNA262565	SAMN03084755	GCA_000811105.1		JWXR00000000	2007	USA	USA	Human	High income		1	1																						1
A. baumannii	470_740	PRJNA262565	SAMN03084754	GCA_000809665.1		JWXS00000000	2007	USA	USA	Human	High income		1	1																						1
A. baumannii	470_741	PRJNA262565	SAMN03084753	GCA_000809645.1		JWXT00000000	2007	USA	USA	Human	High income		1	1																						1
A. baumannii	470_7414	PRJNA300270	SAMN04549497		SRR3223910		2007	USA	USA	Human	High income
A. baumannii	470_7416	PRJNA300270	SAMN04549545		SRR3224226		2007	USA	USA	Human	High income
A. baumannii	470_742	PRJNA262565	SAMN03084752	GCA_000809625.1		JWXU00000000	2007	USA	USA	Human	High income		1	1																						1
A. baumannii	470_7426	PRJNA300270	SAMN04549865		SRR3224982		2007	USA	USA	Human	High income
A. baumannii	470_7427	PRJNA300270	SAMN04549824		SRR3224793		2007	USA	USA	Human	High income																									1
A. baumannii	470_7428	PRJNA300270	SAMN04550075		SRR3225041		2007	USA	USA	Human	High income		1	1																						1
A. baumannii	470_7429	PRJNA300270	SAMN04550105		SRR3225230		2007	USA	USA	Human	High income		1	1
A. baumannii	470_743	PRJNA262565	SAMN03084751	GCA_000809605.1		JWXV00000000	2007	USA	USA	Human	High income		1	1																						1
A. baumannii	470_7431	PRJNA300270	SAMN04555501		SRR3228555		2007	USA	USA	Human	High income		1	1																						1
A. baumannii	470_7432	PRJNA300270	SAMN04555173		SRR3226987		2007	USA	USA	Human	High income
A. baumannii	470_7433	PRJNA300270	SAMN04555193		SRR3227007		2007	USA	USA	Human	High income
A. baumannii	470_7434	PRJNA300270	SAMN04555289		SRR3228473		2007	USA	USA	Human	High income		1	1																						1
A. baumannii	470_7438	PRJNA300270	SAMN04555214		SRR3227028		2007	USA	USA	Human	High income		1	1
A. baumannii	470_744	PRJNA262565	SAMN03084750	GCA_000809585.1		JWXW00000000	2007	USA	USA	Human	High income		1	1																						1
A. baumannii	470_7440	PRJNA300270	SAMN04546716		SRR3222484		2007	USA	USA	Human	High income
A. baumannii	470_7442	PRJNA300270	SAMN04515789		SRR3217387		2007	USA	USA	Human	High income
A. baumannii	470_7444	PRJNA300270	SAMN04515390		SRR3217321		2007	USA	USA	Human	High income		1	1																						1
A. baumannii	470_7445	PRJNA300270	SAMN04555479		SRR3228533		2007	USA	USA	Human	High income
A. baumannii	470_7446	PRJNA300270	SAMN04568502		SRR3242033		2007	USA	USA	Human	High income		1	1																						1
A. baumannii	470_7447	PRJNA300270	SAMN04555502		SRR3228556		2007	USA	USA	Human	High income		1	1
A. baumannii	470_7448	PRJNA300270	SAMN04555174		SRR3226988		2007	USA	USA	Human	High income		1	1																						1
A. baumannii	470_745	PRJNA262565	SAMN03084749	GCA_000809565.1		JWXX00000000	2007	USA	USA	Human	High income		1	1																						1
A. baumannii	470_7450	PRJNA300270	SAMN04555194		SRR3227008		2007	USA	USA	Human	High income		1	1																						1
A. baumannii	470_7451	PRJNA300270	SAMN04555290		SRR3228474		2007	USA	USA	Human	High income		1	1																						1
A. baumannii	470_7452	PRJNA300270	SAMN04555215		SRR3227029		2007	USA	USA	Human	High income
A. baumannii	470_7454	PRJNA300270	SAMN04546717		SRR3222485		2007	USA	USA	Human	High income
A. baumannii	470_7455	PRJNA300270	SAMN04515790		SRR3217388		2007	USA	USA	Human	High income
A. baumannii	470_7456	PRJNA300270	SAMN04515391		SRR3217267		2007	USA	USA	Human	High income
A. baumannii	470_7457	PRJNA300270	SAMN04555480		SRR3228534		2007	USA	USA	Human	High income
A. baumannii	470_746	PRJNA262565	SAMN03084748	GCA_000809545.1		JWXY00000000	2007	USA	USA	Human	High income		1	1																						1
A. baumannii	470_7461	PRJNA300270	SAMN04555503		SRR3228557		2007	USA	USA	Human	High income
A. baumannii	470_7465	PRJNA300270	SAMN04555175		SRR3226989		2007	USA	USA	Human	High income
A. baumannii	470_7468	PRJNA300270	SAMN04555195		SRR3227009		2007	USA	USA	Human	High income
A. baumannii	470_747	PRJNA262565	SAMN03084747	GCA_000809525.1		JWXZ00000000	2007	USA	USA	Human	High income		1	1																						1
A. baumannii	470_7470	PRJNA300270	SAMN04555291		SRR3228475		2007	USA	USA	Human	High income		1	1
A. baumannii	470_7471	PRJNA300270	SAMN04555216		SRR3227030		2007	USA	USA	Human	High income
A. baumannii	470_7474	PRJNA300270	SAMN04515791		SRR3217389		2007	USA	USA	Human	High income		1	1																						1
A. baumannii	470_7475	PRJNA300270	SAMN04515392		SRR3217322		2004	USA	USA	Human	High income		1	1																						1
A. baumannii	470_7476	PRJNA300270	SAMN04555481		SRR3228535		2007	USA	USA	Human	High income		1	1																						1					1
A. baumannii	470_7477	PRJNA300270	SAMN04568504		SRR3242035		2007	USA	USA	Human	High income
A. baumannii	470_7479	PRJNA300270	SAMN04555504		SRR3228558		2007	USA	USA	Human	High income		1	1																						1					1
A. baumannii	470_748	PRJNA262565	SAMN03084746	GCA_000809205.1		JWYA00000000	2007	USA	USA	Human	High income		1	1																						1
A. baumannii	470_7480	PRJNA300270	SAMN04555176		SRR3226990		2007	USA	USA	Human	High income		1	1																						1
A. baumannii	470_7481	PRJNA300270	SAMN04555196		SRR3227010		2007	USA	USA	Human	High income
A. baumannii	470_7482	PRJNA300270	SAMN04555292		SRR3228476		2007	USA	USA	Human	High income		1	1																						1
A. baumannii	470_7483	PRJNA300270	SAMN04555217		SRR3227031		2007	USA	USA	Human	High income
A. baumannii	470_7486	PRJNA300270	SAMN04546719		SRR3222487		2007	USA	USA	Human	High income
A. baumannii	470_7487	PRJNA300270	SAMN04545389		SRR3218381		2007	USA	USA	Human	High income
A. baumannii	470_7488	PRJNA300270	SAMN04547088		SRR3223161		2007	USA	USA	Human	High income
A. baumannii	470_7489	PRJNA300270	SAMN04549255		SRR3223465		2007	USA	USA	Human	High income
A. baumannii	470_749	PRJNA262565	SAMN03084745	GCA_000809215.1		JWYB00000000	2007	USA	USA	Human	High income		1	1																						1
A. baumannii	470_7490	PRJNA300270	SAMN04549300		SRR3223550		2007	USA	USA	Human	High income
A. baumannii	470_7492	PRJNA300270	SAMN04549498		SRR3223911		2007	USA	USA	Human	High income
A. baumannii	470_7494	PRJNA300270	SAMN04549546		SRR3224227		2007	USA	USA	Human	High income		1	1																						1
A. baumannii	470_7495	PRJNA300270	SAMN04549866		SRR3224984		2007	USA	USA	Human	High income
A. baumannii	470_7496	PRJNA300270	SAMN04549825		SRR3224794		2007	USA	USA	Human	High income
A. baumannii	470_7497	PRJNA300270	SAMN04550076		SRR3225042		2007	USA	USA	Human	High income
A. baumannii	470_7498	PRJNA300270	SAMN04550106		SRR3225231		2007	USA	USA	Human	High income
A. baumannii	470_750	PRJNA262565	SAMN03084744	GCA_000809225.1		JWYC00000000	2007	USA	USA	Human	High income		1	1																						1
A. baumannii	470_751	PRJNA262565	SAMN03084743	GCA_000809345.1		JWYD00000000	2007	USA	USA	Human	High income		1	1																						1
A. baumannii	470_7517	PRJNA300270	SAMN04515792		SRR3217390		2003	USA	USA	Human	High income
A. baumannii	470_7518	PRJNA300270	SAMN04491035		SRR3170733		2007	USA	USA	Human	High income																			1						1							1
A. baumannii	470_752	PRJNA262565	SAMN03084742	GCA_000809305.1		JWYE00000000	2007	USA	USA	Human	High income		1	1																						1
A. baumannii	470_7527	PRJNA300270	SAMN04547089		SRR3223162		2003	USA	USA	Human	High income
A. baumannii	470_7528	PRJNA300270	SAMN04549256		SRR3223466		2003	USA	USA	Human	High income			1
A. baumannii	470_753	PRJNA262565	SAMN03084741	GCA_000810605.1		JWYF00000000	2007	USA	USA	Human	High income		1	1
A. baumannii	470_7531	PRJNA300270	SAMN04549499		SRR3223912		2003	USA	USA	Human	High income																									1					1
A. baumannii	470_7532	PRJNA300270	SAMN04549547		SRR3224228		2003	USA	USA	Human	High income		1	1																						1
A. baumannii	470_7535	PRJNA300270	SAMN04549867		SRR3224985		2003	USA	USA	Human	High income
A. baumannii	470_7537	PRJNA300270	SAMN04549826		SRR3224795		2003	USA	USA	Human	High income		1	1
A. baumannii	470_754	PRJNA262565	SAMN03084740	GCA_000810565.1		JWYG00000000	2007	USA	USA	Human	High income		1	1																						1
A. baumannii	470_7540	PRJNA300270	SAMN04550077		SRR3225043		2003	USA	USA	Human	High income		1	1
A. baumannii	470_7541	PRJNA300270	SAMN04550107		SRR3225232		2003	USA	USA	Human	High income		1	1
A. baumannii	470_7543	PRJNA300270	SAMN04545390		SRR3218382		2003	USA	USA	Human	High income		1	1
A. baumannii	470_7544	PRJNA300270	SAMN04547090		SRR3223163		2003	USA	USA	Human	High income		1	1
A. baumannii	470_7545	PRJNA300270	SAMN04549257		SRR3223467		2003	USA	USA	Human	High income			1
A. baumannii	470_7546	PRJNA300270	SAMN04549301		SRR3223551		2003	USA	USA	Human	High income
A. baumannii	470_7547	PRJNA300270	SAMN04549500		SRR3223913		2003	USA	USA	Human	High income
A. baumannii	470_7548	PRJNA300270	SAMN04549868		SRR3224986		2003	USA	USA	Human	High income		1	1
A. baumannii	470_755	PRJNA262565	SAMN03084739	GCA_000810545.1		JWYH00000000	2007	USA	USA	Human	High income		1	1																						1
A. baumannii	470_7550	PRJNA300270	SAMN04549827		SRR3224796		2003	USA	USA	Human	High income		1	1
A. baumannii	470_7552	PRJNA300270	SAMN04550078		SRR3225044		2003	USA	USA	Human	High income
A. baumannii	470_7553	PRJNA300270	SAMN04550108		SRR3225233		2003	USA	USA	Human	High income
A. baumannii	470_7554	PRJNA300270	SAMN04545391		SRR3218383		2003	USA	USA	Human	High income		1	1
A. baumannii	470_7557	PRJNA300270	SAMN04547091		SRR3223164		2003	USA	USA	Human	High income
A. baumannii	470_7559	PRJNA300270	SAMN04549258		SRR3223468		2003	USA	USA	Human	High income
A. baumannii	470_756	PRJNA262565	SAMN03084738	GCA_000811505.1		JWYI00000000	2007	USA	USA	Human	High income		1	1																						1
A. baumannii	470_7563	PRJNA300270	SAMN04491036		SRR3170734		2006	USA	USA	Human	High income
A. baumannii	470_7564	PRJNA300270	SAMN04555482		SRR3228536		2007	USA	USA	Human	High income
A. baumannii	470_7565	PRJNA300270	SAMN04568505		SRR3242036		2007	USA	USA	Human	High income																									1
A. baumannii	470_757	PRJNA262565	SAMN03084737	GCA_000811485.1		JWYJ00000000	2007	USA	USA	Human	High income		1	1																						1
A. baumannii	470_7573	PRJNA300270	SAMN04491037		SRR3170735		2009	USA	USA	Human	High income
A. baumannii	470_7578	PRJNA300270	SAMN04491038		SRR3170736		2009	USA	USA	Human	High income
A. baumannii	470_758	PRJNA262565	SAMN03084736	GCA_000809505.1		JWYK00000000	2007	USA	USA	Human	High income
A. baumannii	470_7582	PRJNA300270	SAMN04491039		SRR3170737		2011	USA	USA	Human	High income		1	1																						1
A. baumannii	470_7585	PRJNA300270	SAMN04491433		SRR3170768		2011	USA	USA	Human	High income		1	1																						1
A. baumannii	470_7586	PRJNA300270	SAMN04555293		SRR3228477		2003	USA	USA	Human	High income		1	1																						1
A. baumannii	470_7588	PRJNA300270	SAMN04555218		SRR3227032		2003	USA	USA	Human	High income		1	1																						1
A. baumannii	470_759	PRJNA262565	SAMN03084735	GCA_000809465.1		JWYL00000000	2007	USA	USA	Human	High income		1	1																						1
A. baumannii	470_7590	PRJNA300270	SAMN04544429		SRR3216439		2003	USA	USA	Human	High income																														1
A. baumannii	470_7591	PRJNA300270	SAMN04515793		SRR3217391		2003	USA	USA	Human	High income		1	1																						1
A. baumannii	470_7592	PRJNA300270	SAMN04515394		SRR3217324		2003	USA	USA	Human	High income
A. baumannii	470_7593	PRJNA300270	SAMN04568506		SRR3242037		2003	USA	USA	Human	High income		1	1
A. baumannii	470_7594	PRJNA300270	SAMN04555483		SRR3228537		2003	USA	USA	Human	High income
A. baumannii	470_7596	PRJNA300270	SAMN04555505		SRR3228559		2003	USA	USA	Human	High income		1	1																						1
A. baumannii	470_7598	PRJNA300270	SAMN04555197		SRR3227011		2003	USA	USA	Human	High income		1	1
A. baumannii	470_7599	PRJNA300270	SAMN04555294		SRR3228478		2004	USA	USA	Human	High income		1	1
A. baumannii	470_760	PRJNA262565	SAMN03084734	GCA_000809385.1		JWYM00000000	2007	USA	USA	Human	High income		1	1																						1
A. baumannii	470_7600	PRJNA300270	SAMN04555219		SRR3227033		2004	USA	USA	Human	High income
A. baumannii	470_7601	PRJNA300270	SAMN04546720		SRR3222488		2004	USA	USA	Human	High income
A. baumannii	470_7602	PRJNA300270	SAMN04515794		SRR3217392		2004	USA	USA	Human	High income
A. baumannii	470_7604	PRJNA300270	SAMN04515395		SRR3217268		2004	USA	USA	Human	High income
A. baumannii	470_7606	PRJNA300270	SAMN04568507		SRR3242038		2004	USA	USA	Human	High income
A. baumannii	470_7608	PRJNA300270	SAMN04555178		SRR3226992		2004	USA	USA	Human	High income		1	1
A. baumannii	470_7609	PRJNA300270	SAMN04555198		SRR3227012		2004	USA	USA	Human	High income
A. baumannii	470_761	PRJNA262565	SAMN03084733	GCA_000809425.1		JWYN00000000	2007	USA	USA	Human	High income		1	1
A. baumannii	470_7610	PRJNA300270	SAMN04555295		SRR3228479		2004	USA	USA	Human	High income		1	1
A. baumannii	470_7611	PRJNA300270	SAMN04555220		SRR3227034		2004	USA	USA	Human	High income																			1						1							1
A. baumannii	470_7612	PRJNA300270	SAMN04546721		SRR3222489		2004	USA	USA	Human	High income
A. baumannii	470_7613	PRJNA300270	SAMN04515396		SRR3216390		2004	USA	USA	Human	High income		1	1
A. baumannii	470_7614	PRJNA300270	SAMN04555485		SRR3228539		2004	USA	USA	Human	High income
A. baumannii	470_7615	PRJNA300270	SAMN04568508		SRR3242039		2004	USA	USA	Human	High income
A. baumannii	470_7616	PRJNA300270	SAMN04555507		SRR3228561		2004	USA	USA	Human	High income
A. baumannii	470_7618	PRJNA300270	SAMN04555179		SRR3226993		2004	USA	USA	Human	High income
A. baumannii	470_7619	PRJNA300270	SAMN04555199		SRR3227013		2004	USA	USA	Human	High income																														1
A. baumannii	470_762	PRJNA262565	SAMN03084732	GCA_000809445.1		JWYO00000000	2007	USA	USA	Human	High income		1	1																						1
A. baumannii	470_7621	PRJNA300270	SAMN04555221		SRR3227035		2004	USA	USA	Human	High income
A. baumannii	470_7622	PRJNA300270	SAMN04546722		SRR3222490		2004	USA	USA	Human	High income																														1
A. baumannii	470_7624	PRJNA300270	SAMN04515795		SRR3217393		2004	USA	USA	Human	High income
A. baumannii	470_7625	PRJNA300270	SAMN04515397		SRR3217269		2004	USA	USA	Human	High income
A. baumannii	470_7626	PRJNA300270	SAMN04555486		SRR3228540		2004	USA	USA	Human	High income		1	1
A. baumannii	470_7627	PRJNA300270	SAMN04568509		SRR3242040		2004	USA	USA	Human	High income
A. baumannii	470_7628	PRJNA300270	SAMN04555508		SRR3228562		2004	USA	USA	Human	High income		1	1
A. baumannii	470_7629	PRJNA300270	SAMN04555180		SRR3226994		2004	USA	USA	Human	High income
A. baumannii	470_763	PRJNA262565	SAMN03084731	GCA_000810525.1		JWYP00000000	2007	USA	USA	Human	High income		1	1																						1
A. baumannii	470_7630	PRJNA300270	SAMN04555297		SRR3228481		2004	USA	USA	Human	High income
A. baumannii	470_7631	PRJNA300270	SAMN04555222		SRR3227036		2004	USA	USA	Human	High income		1	1
A. baumannii	470_7633	PRJNA300270	SAMN04546723		SRR3222491		2004	USA	USA	Human	High income
A. baumannii	470_7635	PRJNA300270	SAMN04515796		SRR3217394		2004	USA	USA	Human	High income
A. baumannii	470_7636	PRJNA300270	SAMN04515398		SRR3217270		2004	USA	USA	Human	High income
A. baumannii	470_7639	PRJNA300270	SAMN04555487		SRR3228541		2004	USA	USA	Human	High income		1	1
A. baumannii	470_7640	PRJNA300270	SAMN04568510		SRR3242041		2004	USA	USA	Human	High income
A. baumannii	470_7641	PRJNA300270	SAMN04555509		SRR3228563		2004	USA	USA	Human	High income		1	1																						1
A. baumannii	470_7642	PRJNA300270	SAMN04555181		SRR3226995		2004	USA	USA	Human	High income
A. baumannii	470_7645	PRJNA300270	SAMN04555200		SRR3227014		2004	USA	USA	Human	High income
A. baumannii	470_7646	PRJNA300270	SAMN04555298		SRR3228482		2004	USA	USA	Human	High income
A. baumannii	470_7647	PRJNA300270	SAMN04555223		SRR3227037		2004	USA	USA	Human	High income
A. baumannii	470_7648	PRJNA300270	SAMN04544430		SRR3216440		2004	USA	USA	Human	High income
A. baumannii	470_7649	PRJNA300270	SAMN04515797		SRR3217395		2004	USA	USA	Human	High income
A. baumannii	470_765	PRJNA262565	SAMN03084729	GCA_000810465.1		JWYR00000000	2007	USA	USA	Human	High income		1	1																						1
A. baumannii	470_7651	PRJNA300270	SAMN04555488		SRR3228542		2004	USA	USA	Human	High income		1	1
A. baumannii	470_7652	PRJNA300270	SAMN04568511		SRR3242042		2004	USA	USA	Human	High income
A. baumannii	470_7654	PRJNA300270	SAMN04555510		SRR3228564		2004	USA	USA	Human	High income		1	1
A. baumannii	470_7655	PRJNA300270	SAMN04555182		SRR3226996		2004	USA	USA	Human	High income
A. baumannii	470_7657	PRJNA300270	SAMN04555201		SRR3227015		2004	USA	USA	Human	High income
A. baumannii	470_7658	PRJNA300270	SAMN04555224		SRR3227038		2003	USA	USA	Human	High income		1	1																						1
A. baumannii	470_7659	PRJNA300270	SAMN04544431		SRR3216441		2003	USA	USA	Human	High income		1	1																						1
A. baumannii	470_7661	PRJNA300270	SAMN04515798		SRR3217396		2003	USA	USA	Human	High income		1	1
A. baumannii	470_7662	PRJNA300270	SAMN04515400		SRR3217325		2003	USA	USA	Human	High income		1	1
A. baumannii	470_7664	PRJNA300270	SAMN04568512		SRR3242043		2003	USA	USA	Human	High income		1	1
A. baumannii	470_7665	PRJNA300270	SAMN04555511		SRR3228565		2003	USA	USA	Human	High income																														1
A. baumannii	470_7667	PRJNA300270	SAMN04555183		SRR3226997		2003	USA	USA	Human	High income																									1
A. baumannii	470_7669	PRJNA300270	SAMN04555299		SRR3228483		2003	USA	USA	Human	High income
A. baumannii	470_767	PRJNA262565	SAMN03084727	GCA_000809405.1		JWYT00000000	2007	USA	USA	Human	High income		1	1
A. baumannii	470_7670	PRJNA300270	SAMN04555225		SRR3227039		2003	USA	USA	Human	High income		1	1
A. baumannii	470_7671	PRJNA300270	SAMN04515799		SRR3217397		2003	USA	USA	Human	High income		1	1
A. baumannii	470_7672	PRJNA300270	SAMN04515401		SRR3216436		2003	USA	USA	Human	High income
A. baumannii	470_7673	PRJNA300270	SAMN04555490		SRR3228544		2003	USA	USA	Human	High income		1	1
A. baumannii	470_7674	PRJNA300270	SAMN04568513		SRR3242044		2003	USA	USA	Human	High income		1	1
A. baumannii	470_7677	PRJNA300270	SAMN04555184		SRR3226998		2003	USA	USA	Human	High income		1	1																						1
A. baumannii	470_7679	PRJNA300270	SAMN04555203		SRR3227017		2003	USA	USA	Human	High income			1
A. baumannii	470_768	PRJNA262565	SAMN03084726	GCA_000811945.1		JWYU00000000	2007	USA	USA	Human	High income		1	1																						1
A. baumannii	470_7680	PRJNA300270	SAMN04491434		SRR3170769		2003	USA	USA	Human	High income																									1					1
A. baumannii	470_7682	PRJNA300270	SAMN04555300		SRR3228488		2003	USA	USA	Human	High income																														1
A. baumannii	470_7683	PRJNA300270	SAMN04546724		SRR3222492		2003	USA	USA	Human	High income
A. baumannii	470_7684	PRJNA300270	SAMN04515800		SRR3217398		2003	USA	USA	Human	High income																														1
A. baumannii	470_7685	PRJNA300270	SAMN04515402		SRR3217328		2003	USA	USA	Human	High income		1	1																						1
A. baumannii	470_7686	PRJNA300270	SAMN04555491		SRR3228545		2003	USA	USA	Human	High income		1	1
A. baumannii	470_7687	PRJNA300270	SAMN04568514		SRR3242045		2003	USA	USA	Human	High income																									1
A. baumannii	470_7688	PRJNA300270	SAMN04491435		SRR3170770		2003	USA	USA	Human	High income																									1					1
A. baumannii	470_7689	PRJNA300270	SAMN04491437		SRR3170772		2003	USA	USA	Human	High income																									1					1
A. baumannii	470_7690	PRJNA300270	SAMN04491436		SRR3170771		2003	USA	USA	Human	High income																									1					1
A. baumannii	470_7691	PRJNA300270	SAMN04491438		SRR3170773		2003	USA	USA	Human	High income																									1					1
A. baumannii	470_7692	PRJNA300270	SAMN04555185		SRR3226999		2003	USA	USA	Human	High income
A. baumannii	470_7694	PRJNA300270	SAMN04555204		SRR3227018		2003	USA	USA	Human	High income		1	1																						1
A. baumannii	470_7695	PRJNA300270	SAMN04555301		SRR3228489		2003	USA	USA	Human	High income		1	1
A. baumannii	470_7696	PRJNA300270	SAMN04555226		SRR3227040		2003	USA	USA	Human	High income		1	1																						1
A. baumannii	470_7697	PRJNA300270	SAMN04544432		SRR3216442		2004	USA	USA	Human	High income		1	1
A. baumannii	470_7698	PRJNA300270	SAMN04515801		SRR3217399		2004	USA	USA	Human	High income
A. baumannii	470_7699	PRJNA300270	SAMN04515403		SRR3217329		2004	USA	USA	Human	High income
A. baumannii	470_7700	PRJNA300270	SAMN04555492		SRR3228546		2004	USA	USA	Human	High income
A. baumannii	470_7701	PRJNA300270	SAMN04568515		SRR3242046		2004	USA	USA	Human	High income																									1					1
A. baumannii	470_7702	PRJNA300270	SAMN04555513		SRR3228567		2004	USA	USA	Human	High income
A. baumannii	470_7703	PRJNA300270	SAMN04555186		SRR3227000		2004	USA	USA	Human	High income		1
A. baumannii	470_7704	PRJNA300270	SAMN04555205		SRR3227019		2004	USA	USA	Human	High income
A. baumannii	470_7705	PRJNA300270	SAMN04555302		SRR3228490		2004	USA	USA	Human	High income
A. baumannii	470_7707	PRJNA300270	SAMN04546725		SRR3222493		2004	USA	USA	Human	High income
A. baumannii	470_7708	PRJNA300270	SAMN04515802		SRR3217400		2004	USA	USA	Human	High income		1	1																						1
A. baumannii	470_7710	PRJNA300270	SAMN04515404		SRR3217330		2004	USA	USA	Human	High income
A. baumannii	470_7711	PRJNA300270	SAMN04555493		SRR3228547		2004	USA	USA	Human	High income
A. baumannii	470_7712	PRJNA300270	SAMN04568516		SRR3242047		2004	USA	USA	Human	High income
A. baumannii	470_7713	PRJNA300270	SAMN04555187		SRR3227001		2004	USA	USA	Human	High income		1	1
A. baumannii	470_7714	PRJNA300270	SAMN04555514		SRR3228568		2004	USA	USA	Human	High income
A. baumannii	470_7715	PRJNA300270	SAMN04555206		SRR3227020		2004	USA	USA	Human	High income
A. baumannii	470_7716	PRJNA300270	SAMN04555303		SRR3228491		2004	USA	USA	Human	High income		1	1
A. baumannii	470_7717	PRJNA300270	SAMN04555228		SRR3227042		2004	USA	USA	Human	High income
A. baumannii	470_7719	PRJNA300270	SAMN04546726		SRR3222494		2004	USA	USA	Human	High income
A. baumannii	470_7721	PRJNA300270	SAMN04515803		SRR3217401		2004	USA	USA	Human	High income
A. baumannii	470_7722	PRJNA300270	SAMN04515405		SRR3217272		2004	USA	USA	Human	High income		1	1
A. baumannii	470_7723	PRJNA300270	SAMN04555494		SRR3228548		2004	USA	USA	Human	High income		1	1																											1
A. baumannii	470_7725	PRJNA300270	SAMN04568517		SRR3242048		2004	USA	USA	Human	High income
A. baumannii	470_7727	PRJNA300270	SAMN04555515		SRR3228569		2004	USA	USA	Human	High income		1	1																						1
A. baumannii	470_7729	PRJNA300270	SAMN04555188		SRR3227002		2004	USA	USA	Human	High income
A. baumannii	470_7730	PRJNA300270	SAMN04555207		SRR3227021		2004	USA	USA	Human	High income		1	1																											1
A. baumannii	470_7731	PRJNA300270	SAMN04555304		SRR3228492		2004	USA	USA	Human	High income		1	1
A. baumannii	470_7732	PRJNA300270	SAMN04555229		SRR3227043		2004	USA	USA	Human	High income
A. baumannii	470_7733	PRJNA300270	SAMN04546727		SRR3222495		2004	USA	USA	Human	High income		1	1																											1
A. baumannii	470_7734	PRJNA300270	SAMN04515804		SRR3217402		2004	USA	USA	Human	High income		1	1
A. baumannii	470_7735	PRJNA300270	SAMN04515406		SRR3217331		2004	USA	USA	Human	High income
A. baumannii	470_7736	PRJNA300270	SAMN04555495		SRR3228549		2004	USA	USA	Human	High income
A. baumannii	470_7737	PRJNA300270	SAMN04568518		SRR3242049		2004	USA	USA	Human	High income		1	1																						1					1
A. baumannii	470_7738	PRJNA300270	SAMN04555516		SRR3228570		2004	USA	USA	Human	High income
A. baumannii	470_7739	PRJNA300270	SAMN04555189		SRR3227003		2004	USA	USA	Human	High income		1	1
A. baumannii	470_7740	PRJNA300270	SAMN04555208		SRR3227022		2004	USA	USA	Human	High income
A. baumannii	470_7741	PRJNA300270	SAMN04555305		SRR3228493		2004	USA	USA	Human	High income
A. baumannii	470_7742	PRJNA300270	SAMN04555230		SRR3227044		2004	USA	USA	Human	High income
A. baumannii	470_7746	PRJNA300270	SAMN04515805		SRR3217403		2004	USA	USA	Human	High income
A. baumannii	470_7749	PRJNA300270	SAMN04515407		SRR3216437		2004	USA	USA	Human	High income			1
A. baumannii	470_775	PRJNA269083	SAMN03248539	GCA_000830055.1	ERR110077	CP010781.1,CP010782.1	1982	United Kingdom	GBR	Human	High income																									1					1
A. baumannii	470_7752	PRJNA300270	SAMN04568519		SRR3242050		2004	USA	USA	Human	High income
A. baumannii	470_7753	PRJNA300270	SAMN04555517		SRR3228571		2004	USA	USA	Human	High income		1	1																											1
A. baumannii	470_7754	PRJNA300270	SAMN04555190		SRR3227004		2004	USA	USA	Human	High income
A. baumannii	470_7755	PRJNA300270	SAMN04555209		SRR3227023		2004	USA	USA	Human	High income		1	1																						1
A. baumannii	470_7756	PRJNA300270	SAMN04555306		SRR3228494		2004	USA	USA	Human	High income
A. baumannii	470_7758	PRJNA300270	SAMN04555231		SRR3227045		2004	USA	USA	Human	High income
A. baumannii	470_7759	PRJNA300270	SAMN04546728		SRR3222496		2004	USA	USA	Human	High income
A. baumannii	470_7760	PRJNA300270	SAMN04515806		SRR3217404		2004	USA	USA	Human	High income		1	1
A. baumannii	470_7763	PRJNA300270	SAMN04555497		SRR3228551		2004	USA	USA	Human	High income		1	1																											1
A. baumannii	470_7764	PRJNA300270	SAMN04555518		SRR3228572		2004	USA	USA	Human	High income
A. baumannii	470_7765	PRJNA300270	SAMN04555210		SRR3227024		2004	USA	USA	Human	High income		1	1																						1
A. baumannii	470_7766	PRJNA300270	SAMN04555307		SRR3228495		2004	USA	USA	Human	High income		1	1																						1
A. baumannii	470_7767	PRJNA300270	SAMN04555232		SRR3227046		2004	USA	USA	Human	High income
A. baumannii	470_7770	PRJNA300270	SAMN04516582		SRR3197175		2004	USA	USA	Human	High income
A. baumannii	470_7772	PRJNA300270	SAMN04515807		SRR3217405		2000	USA	USA	Human	High income
A. baumannii	470_7775	PRJNA300270	SAMN04515408		SRR3217332		2004	USA	USA	Human	High income
A. baumannii	470_7776	PRJNA300270	SAMN04555498		SRR3228552		2004	USA	USA	Human	High income		1	1																						1
A. baumannii	470_7777	PRJNA300270	SAMN04568520		SRR3242051		2004	USA	USA	Human	High income
A. baumannii	470_7780	PRJNA300270	SAMN04555519		SRR3228573		2004	USA	USA	Human	High income		1	1																											1
A. baumannii	470_7783	PRJNA300270	SAMN04555211		SRR3227025		2004	USA	USA	Human	High income		1	1
A. baumannii	470_7785	PRJNA300270	SAMN04555308		SRR3228496		2004	USA	USA	Human	High income
A. baumannii	470_7787	PRJNA300270	SAMN04555233		SRR3227047		2004	USA	USA	Human	High income
A. baumannii	470_7790	PRJNA300270	SAMN04546729		SRR3222497		2004	USA	USA	Human	High income
A. baumannii	470_7791	PRJNA300270	SAMN04515808		SRR3217406		2004	USA	USA	Human	High income
A. baumannii	470_7796	PRJNA300270	SAMN04555499		SRR3228553		2004	USA	USA	Human	High income
A. baumannii	470_7801	PRJNA300270	SAMN04568521		SRR3242052		2004	USA	USA	Human	High income		1	1
A. baumannii	470_7802	PRJNA300270	SAMN04555520		SRR3228574		2004	USA	USA	Human	High income		1	1
A. baumannii	470_7803	PRJNA300270	SAMN04555191		SRR3227005		2004	USA	USA	Human	High income		1	1
A. baumannii	470_7804	PRJNA300270	SAMN04555212		SRR3227026		2004	USA	USA	Human	High income		1	1																						1
A. baumannii	470_7812	PRJNA300270	SAMN04555309		SRR3228497		2004	USA	USA	Human	High income
A. baumannii	470_7814	PRJNA300270	SAMN04546730		SRR3222498		2004	USA	USA	Human	High income		1	1
A. baumannii	470_7815	PRJNA300270	SAMN04515809		SRR3217407		2004	USA	USA	Human	High income		1
A. baumannii	470_7816	PRJNA300270	SAMN04491439		SRR3170774		2004	USA	USA	Human	High income		1	1
A. baumannii	470_7821	PRJNA300270	SAMN04515409		SRR3217273		2004	USA	USA	Human	High income		1	1
A. baumannii	470_7825	PRJNA300270	SAMN04555500		SRR3228554		2004	USA	USA	Human	High income		1	1
A. baumannii	470_7827	PRJNA300270	SAMN04568522		SRR3242053		2004	USA	USA	Human	High income
A. baumannii	470_7830	PRJNA300270	SAMN04550079		SRR3225045		2004	USA	USA	Human	High income
A. baumannii	470_7832	PRJNA300270	SAMN04491440		SRR3170775		2004	USA	USA	Human	High income																									1					1
A. baumannii	470_7835	PRJNA300270	SAMN04550109		SRR3225234		2004	USA	USA	Human	High income		1	1
A. baumannii	470_7838	PRJNA300270	SAMN04545392		SRR3218384		2005	USA	USA	Human	High income		1	1																						1
A. baumannii	470_7840	PRJNA300270	SAMN04547092		SRR3223165		2005	USA	USA	Human	High income		1	1
A. baumannii	470_7841	PRJNA300270	SAMN04549259		SRR3223469		2005	USA	USA	Human	High income		1	1
A. baumannii	470_7842	PRJNA300270	SAMN04549302		SRR3223552		2005	USA	USA	Human	High income		1	1
A. baumannii	470_7844	PRJNA300270	SAMN04549501		SRR3223914		2005	USA	USA	Human	High income		1
A. baumannii	470_7846	PRJNA300270	SAMN04549548		SRR3224229		2005	USA	USA	Human	High income		1	1
A. baumannii	470_7849	PRJNA300270	SAMN04491441		SRR3170776		2005	USA	USA	Human	High income		1	1
A. baumannii	470_7851	PRJNA300270	SAMN04549869		SRR3224987		2005	USA	USA	Human	High income		1	1
A. baumannii	470_7853	PRJNA300270	SAMN04549828		SRR3224797		2005	USA	USA	Human	High income		1	1
A. baumannii	470_7858	PRJNA300270	SAMN04550080		SRR3225046		2005	USA	USA	Human	High income
A. baumannii	470_7859	PRJNA300270	SAMN04550110		SRR3225235		2005	USA	USA	Human	High income
A. baumannii	470_7863	PRJNA300270	SAMN04545393		SRR3218385		2005	USA	USA	Human	High income
A. baumannii	470_7864	PRJNA300270	SAMN04547093		SRR3223166		2005	USA	USA	Human	High income		1	1																						1
A. baumannii	470_7865	PRJNA300270	SAMN04549260		SRR3223470		2005	USA	USA	Human	High income
A. baumannii	470_7868	PRJNA300270	SAMN04549502		SRR3223915		2005	USA	USA	Human	High income		1	1																											1
A. baumannii	470_7869	PRJNA300270	SAMN04491442		SRR3170777		2005	USA	USA	Human	High income																									1					1
A. baumannii	470_7870	PRJNA300270	SAMN04549549		SRR3224230		2005	USA	USA	Human	High income
A. baumannii	470_7872	PRJNA300270	SAMN04549870		SRR3224988		2005	USA	USA	Human	High income		1	1
A. baumannii	470_7873	PRJNA300270	SAMN04549829		SRR3224798		2005	USA	USA	Human	High income																									1					1
A. baumannii	470_7874	PRJNA300270	SAMN04550081		SRR3225047		2005	USA	USA	Human	High income		1	1
A. baumannii	470_7876	PRJNA300270	SAMN04550111		SRR3225236		2005	USA	USA	Human	High income
A. baumannii	470_7877	PRJNA300270	SAMN04545394		SRR3218386		2005	USA	USA	Human	High income		1	1
A. baumannii	470_7878	PRJNA300270	SAMN04547094		SRR3223167		2005	USA	USA	Human	High income		1	1
A. baumannii	470_7879	PRJNA300270	SAMN04549261		SRR3223471		2005	USA	USA	Human	High income		1	1																						1
A. baumannii	470_7880	PRJNA300270	SAMN04549303		SRR3223553		2005	USA	USA	Human	High income
A. baumannii	470_7881	PRJNA300270	SAMN04549503		SRR3223916		2005	USA	USA	Human	High income		1
A. baumannii	470_7882	PRJNA300270	SAMN04549550		SRR3224231		2005	USA	USA	Human	High income		1	1																						1
A. baumannii	470_7883	PRJNA300270	SAMN04491443		SRR3170778		2005	USA	USA	Human	High income																									1					1
A. baumannii	470_7885	PRJNA300270	SAMN04549871		SRR3224989		2005	USA	USA	Human	High income		1	1
A. baumannii	470_7886	PRJNA300270	SAMN04549830		SRR3224799		2005	USA	USA	Human	High income
A. baumannii	470_7887	PRJNA300270	SAMN04550082		SRR3225048		2005	USA	USA	Human	High income
A. baumannii	470_7888	PRJNA300270	SAMN04550112		SRR3225237		2005	USA	USA	Human	High income		1	1																						1
A. baumannii	470_7889	PRJNA300270	SAMN04545395		SRR3218387		2005	USA	USA	Human	High income		1	1																						1
A. baumannii	470_7890	PRJNA300270	SAMN04547095		SRR3223168		2005	USA	USA	Human	High income		1	1
A. baumannii	470_7891	PRJNA300270	SAMN04549262		SRR3223472		2005	USA	USA	Human	High income			1
A. baumannii	470_7892	PRJNA300270	SAMN04549304		SRR3223554		2005	USA	USA	Human	High income
A. baumannii	470_7893	PRJNA300270	SAMN04549504		SRR3223917		2005	USA	USA	Human	High income
A. baumannii	470_7894	PRJNA300270	SAMN04549551		SRR3224232		2005	USA	USA	Human	High income		1	1																						1
A. baumannii	470_7895	PRJNA300270	SAMN04549872		SRR3224990		2005	USA	USA	Human	High income		1	1																						1
A. baumannii	470_7897	PRJNA300270	SAMN04550083		SRR3225049		2005	USA	USA	Human	High income
A. baumannii	470_7898	PRJNA300270	SAMN04545396		SRR3218388		2005	USA	USA	Human	High income		1	1																						1
A. baumannii	470_7899	PRJNA300270	SAMN04550113		SRR3225238		2005	USA	USA	Human	High income			1
A. baumannii	470_7900	PRJNA300270	SAMN04547096		SRR3223169		2005	USA	USA	Human	High income			1
A. baumannii	470_7902	PRJNA300270	SAMN04549263		SRR3223473		2005	USA	USA	Human	High income
A. baumannii	470_7903	PRJNA300270	SAMN04549305		SRR3223555		2005	USA	USA	Human	High income
A. baumannii	470_7904	PRJNA300270	SAMN04549505		SRR3223918		2005	USA	USA	Human	High income
A. baumannii	470_7905	PRJNA300270	SAMN04549832		SRR3224801		2005	USA	USA	Human	High income																									1					1
A. baumannii	470_7906	PRJNA300270	SAMN04550084		SRR3225050		2005	USA	USA	Human	High income		1	1
A. baumannii	470_7907	PRJNA300270	SAMN04545397		SRR3218389		2005	USA	USA	Human	High income		1	1																						1
A. baumannii	470_7908	PRJNA300270	SAMN04547097		SRR3223170		2005	USA	USA	Human	High income		1
A. baumannii	470_7909	PRJNA300270	SAMN04549306		SRR3223556		2005	USA	USA	Human	High income		1	1																						1
A. baumannii	470_7910	PRJNA300270	SAMN04549506		SRR3223919		2005	USA	USA	Human	High income		1	1																						1
A. baumannii	470_7911	PRJNA300270	SAMN04549552		SRR3224233		2005	USA	USA	Human	High income
A. baumannii	470_7912	PRJNA300270	SAMN04549873		SRR3224991		2005	USA	USA	Human	High income		1	1																						1
A. baumannii	470_7913	PRJNA300270	SAMN04549833		SRR3224802		2005	USA	USA	Human	High income		1	1																						1
A. baumannii	470_7914	PRJNA300270	SAMN04550085		SRR3225051		2005	USA	USA	Human	High income		1	1																						1
A. baumannii	470_7915	PRJNA300270	SAMN04550114		SRR3225240		2005	USA	USA	Human	High income		1	1																						1
A. baumannii	470_7916	PRJNA300270	SAMN04545398		SRR3218390		2005	USA	USA	Human	High income																									1
A. baumannii	470_7917	PRJNA300270	SAMN04549264		SRR3223474		2005	USA	USA	Human	High income		1	1
A. baumannii	470_7918	PRJNA300270	SAMN04491444		SRR3170779		2005	USA	USA	Human	High income		1	1
A. baumannii	470_7919	PRJNA300270	SAMN04549307		SRR3223557		2005	USA	USA	Human	High income		1	1																						1
A. baumannii	470_7921	PRJNA300270	SAMN04549507		SRR3223920		2005	USA	USA	Human	High income			1
A. baumannii	470_7922	PRJNA300270	SAMN04549553		SRR3224234		2005	USA	USA	Human	High income
A. baumannii	470_7923	PRJNA300270	SAMN04549874		SRR3224992		2005	USA	USA	Human	High income		1	1																						1
A. baumannii	470_7924	PRJNA300270	SAMN04549834		SRR3224803		2005	USA	USA	Human	High income		1	1																						1
A. baumannii	470_7925	PRJNA300270	SAMN04550086		SRR3225052		2005	USA	USA	Human	High income		1	1																						1
A. baumannii	470_7926	PRJNA300270	SAMN04550115		SRR3225241		2005	USA	USA	Human	High income																									1					1
A. baumannii	470_7927	PRJNA300270	SAMN04545399		SRR3218391		2005	USA	USA	Human	High income		1	1																						1
A. baumannii	470_7929	PRJNA300270	SAMN04547098		SRR3223171		2005	USA	USA	Human	High income
A. baumannii	470_7931	PRJNA300270	SAMN04549265		SRR3223475		2005	USA	USA	Human	High income
A. baumannii	470_7932	PRJNA300270	SAMN04549308		SRR3223558		2005	USA	USA	Human	High income		1	1																						1
A. baumannii	470_7933	PRJNA300270	SAMN04491445		SRR3170780		2005	USA	USA	Human	High income		1	1
A. baumannii	470_7934	PRJNA300270	SAMN04549508		SRR3223921		2005	USA	USA	Human	High income
A. baumannii	470_7935	PRJNA300270	SAMN04549554		SRR3224235		2005	USA	USA	Human	High income
A. baumannii	470_7936	PRJNA300270	SAMN04491446		SRR3170781		2005	USA	USA	Human	High income		1	1
A. baumannii	470_7937	PRJNA300270	SAMN04549875		SRR3224993		2005	USA	USA	Human	High income
A. baumannii	470_7938	PRJNA300270	SAMN04549835		SRR3224804		2005	USA	USA	Human	High income		1	1																						1
A. baumannii	470_7939	PRJNA300270	SAMN04550087		SRR3225053		2005	USA	USA	Human	High income		1	1
A. baumannii	470_7940	PRJNA300270	SAMN04550116		SRR3225242		2005	USA	USA	Human	High income		1	1																						1
A. baumannii	470_7941	PRJNA300270	SAMN04545400		SRR3218392		2005	USA	USA	Human	High income		1	1																						1
A. baumannii	470_7942	PRJNA300270	SAMN04547099		SRR3223172		2005	USA	USA	Human	High income		1
A. baumannii	470_7943	PRJNA300270	SAMN04549266		SRR3223476		2005	USA	USA	Human	High income		1	1																						1
A. baumannii	470_7944	PRJNA300270	SAMN04549509		SRR3223922		2005	USA	USA	Human	High income		1	1																						1
A. baumannii	470_7945	PRJNA300270	SAMN04549555		SRR3224236		2005	USA	USA	Human	High income																									1					1
A. baumannii	470_7947	PRJNA300270	SAMN04549876		SRR3224994		2005	USA	USA	Human	High income
A. baumannii	470_7948	PRJNA300270	SAMN04525190		SRR3197590		2005	USA	USA	Human	High income																														1
A. baumannii	470_7950	PRJNA300270	SAMN04550088		SRR3225054		2005	USA	USA	Human	High income		1	1
A. baumannii	470_7951	PRJNA300270	SAMN04550117		SRR3225243		2005	USA	USA	Human	High income		1	1
A. baumannii	470_7952	PRJNA300270	SAMN04545401		SRR3218393		2005	USA	USA	Human	High income		1	1																						1
A. baumannii	470_7953	PRJNA300270	SAMN04547100		SRR3223173		2005	USA	USA	Human	High income
A. baumannii	470_7954	PRJNA300270	SAMN04491447		SRR3170782		2005	USA	USA	Human	High income		1	1
A. baumannii	470_7955	PRJNA300270	SAMN04549556		SRR3224237		2005	USA	USA	Human	High income
A. baumannii	470_7956	PRJNA300270	SAMN04525191		SRR3197591		2005	USA	USA	Human	High income
A. baumannii	470_7957	PRJNA300270	SAMN04549877		SRR3224995		2005	USA	USA	Human	High income			1
A. baumannii	470_7959	PRJNA300270	SAMN04550089		SRR3225055		2005	USA	USA	Human	High income		1	1
A. baumannii	470_7961	PRJNA300270	SAMN04525192		SRR3197592		2005	USA	USA	Human	High income
A. baumannii	470_7962	PRJNA300270	SAMN04491448		SRR3170783		2005	USA	USA	Human	High income		1	1
A. baumannii	470_7963	PRJNA300270	SAMN04545402		SRR3218394		2005	USA	USA	Human	High income		1	1
A. baumannii	470_7964	PRJNA300270	SAMN04547101		SRR3223174		2005	USA	USA	Human	High income		1	1																						1
A. baumannii	470_7965	PRJNA300270	SAMN04491449		SRR3170784		2005	USA	USA	Human	High income		1	1
A. baumannii	470_7966	PRJNA300270	SAMN04549268		SRR3223478		2006	USA	USA	Human	High income		1	1
A. baumannii	470_7967	PRJNA300270	SAMN04549310		SRR3223560		2006	USA	USA	Human	High income
A. baumannii	470_7968	PRJNA300270	SAMN04549510		SRR3223923		2006	USA	USA	Human	High income		1	1																						1
A. baumannii	470_7969	PRJNA300270	SAMN04549557		SRR3224238		2006	USA	USA	Human	High income		1	1																						1
A. baumannii	470_7970	PRJNA300270	SAMN04525193		SRR3197593		2006	USA	USA	Human	High income
A. baumannii	470_7971	PRJNA300270	SAMN04549878		SRR3224996		2006	USA	USA	Human	High income		1	1																						1
A. baumannii	470_7972	PRJNA300270	SAMN04549837		SRR3224805		2006	USA	USA	Human	High income		1	1																						1
A. baumannii	470_7973	PRJNA300270	SAMN04545403		SRR3218395		2006	USA	USA	Human	High income		1	1																						1
A. baumannii	470_7974	PRJNA300270	SAMN04547102		SRR3223175		2006	USA	USA	Human	High income		1	1
A. baumannii	470_7975	PRJNA300270	SAMN04491450		SRR3170785		2006	USA	USA	Human	High income		1	1
A. baumannii	470_7976	PRJNA300270	SAMN04549269		SRR3223479		2006	USA	USA	Human	High income		1	1																						1
A. baumannii	470_7977	PRJNA300270	SAMN04549311		SRR3223561		2006	USA	USA	Human	High income		1	1
A. baumannii	470_7978	PRJNA300270	SAMN04549511		SRR3223924		2006	USA	USA	Human	High income
A. baumannii	470_7980	PRJNA300270	SAMN04525194		SRR3197594		2006	USA	USA	Human	High income
A. baumannii	470_7981	PRJNA300270	SAMN04549879		SRR3224997		2006	USA	USA	Human	High income
A. baumannii	470_7982	PRJNA300270	SAMN04491451		SRR3170786		2006	USA	USA	Human	High income																									1					1
A. baumannii	470_7983	PRJNA300270	SAMN04549838		SRR3224806		2006	USA	USA	Human	High income		1	1																						1
A. baumannii	470_7984	PRJNA300270	SAMN04491452		SRR3170787		2006	USA	USA	Human	High income		1	1
A. baumannii	470_7985	PRJNA300270	SAMN04550090		SRR3225056		2006	USA	USA	Human	High income		1	1																						1
A. baumannii	470_7986	PRJNA300270	SAMN04550118		SRR3225244		2006	USA	USA	Human	High income
A. baumannii	470_7987	PRJNA300270	SAMN04545404		SRR3218396		2006	USA	USA	Human	High income		1	1
A. baumannii	470_7988	PRJNA300270	SAMN04525195		SRR3197595		2006	USA	USA	Human	High income
A. baumannii	470_7989	PRJNA300270	SAMN04525196		SRR3197596		2006	USA	USA	Human	High income
A. baumannii	470_7990	PRJNA300270	SAMN04547103		SRR3223176		2006	USA	USA	Human	High income		1	1																						1
A. baumannii	470_7991	PRJNA300270	SAMN04491453		SRR3170788		2006	USA	USA	Human	High income		1	1
A. baumannii	470_7992	PRJNA300270	SAMN04549270		SRR3223480		2006	USA	USA	Human	High income
A. baumannii	470_7993	PRJNA300270	SAMN04549312		SRR3223562		2006	USA	USA	Human	High income		1	1																						1
A. baumannii	470_7994	PRJNA300270	SAMN04549512		SRR3223925		2006	USA	USA	Human	High income
A. baumannii	470_7995	PRJNA300270	SAMN04525197		SRR3197597		2006	USA	USA	Human	High income		1	1
A. baumannii	470_7996	PRJNA300270	SAMN04549558		SRR3224239		2006	USA	USA	Human	High income
A. baumannii	470_7997	PRJNA300270	SAMN04549880		SRR3224998		2006	USA	USA	Human	High income
A. baumannii	470_7998	PRJNA300270	SAMN04525198		SRR3197598		2006	USA	USA	Human	High income								1											1						1							1
A. baumannii	470_7999	PRJNA300270	SAMN04525199		SRR3197599		2006	USA	USA	Human	High income		1	1
A. baumannii	470_8000	PRJNA300270	SAMN04549839		SRR3224807		2006	USA	USA	Human	High income		1	1																						1
A. baumannii	470_8001	PRJNA300270	SAMN04550091		SRR3225057		2006	USA	USA	Human	High income		1	1																						1
A. baumannii	470_8002	PRJNA300270	SAMN04550119		SRR3225245		2006	USA	USA	Human	High income		1	1																						1
A. baumannii	470_8003	PRJNA300270	SAMN04545405		SRR3218397		2006	USA	USA	Human	High income																			1						1							1
A. baumannii	470_8004	PRJNA300270	SAMN04547104		SRR3223177		2006	USA	USA	Human	High income		1
A. baumannii	470_8005	PRJNA300270	SAMN04549313		SRR3223563		2006	USA	USA	Human	High income		1	1																						1
A. baumannii	470_8006	PRJNA300270	SAMN04525200		SRR3197600		2006	USA	USA	Human	High income		1	1																						1
A. baumannii	470_8007	PRJNA300270	SAMN04491454		SRR3170789		2006	USA	USA	Human	High income		1	1
A. baumannii	470_8009	PRJNA300270	SAMN04549559		SRR3224240		2006	USA	USA	Human	High income
A. baumannii	470_8010	PRJNA300270	SAMN04549881		SRR3224999		2006	USA	USA	Human	High income		1	1																						1
A. baumannii	470_8011	PRJNA300270	SAMN04549840		SRR3224808		2006	USA	USA	Human	High income		1	1																						1
A. baumannii	470_8012	PRJNA300270	SAMN04550092		SRR3225058		2006	USA	USA	Human	High income
A. baumannii	470_8013	PRJNA300270	SAMN04550120		SRR3225246		2006	USA	USA	Human	High income
A. baumannii	470_8014	PRJNA300270	SAMN04545406		SRR3218398		2006	USA	USA	Human	High income		1	1																						1
A. baumannii	470_8015	PRJNA300270	SAMN04525201		SRR3197602		2006	USA	USA	Human	High income		1	1
A. baumannii	470_8016	PRJNA300270	SAMN04547105		SRR3223178		2006	USA	USA	Human	High income		1	1																						1
A. baumannii	470_8018	PRJNA300270	SAMN04549271		SRR3223481		2006	USA	USA	Human	High income
A. baumannii	470_8019	PRJNA300270	SAMN04549314		SRR3223564		2006	USA	USA	Human	High income		1	1																						1
A. baumannii	470_8020	PRJNA300270	SAMN04549513		SRR3223926		2006	USA	USA	Human	High income
A. baumannii	470_8021	PRJNA300270	SAMN04549560		SRR3224241		2006	USA	USA	Human	High income		1	1
A. baumannii	470_8022	PRJNA300270	SAMN04549882		SRR3225000		2006	USA	USA	Human	High income		1	1
A. baumannii	470_8023	PRJNA300270	SAMN04549841		SRR3224809		2006	USA	USA	Human	High income		1	1																						1
A. baumannii	470_8024	PRJNA300270	SAMN04491040		SRR3170738		2006	USA	USA	Human	High income
A. baumannii	470_8025	PRJNA300270	SAMN04525202		SRR3197603		2006	USA	USA	Human	High income
A. baumannii	470_8026	PRJNA300270	SAMN04550121		SRR3225247		2006	USA	USA	Human	High income
A. baumannii	470_8027	PRJNA300270	SAMN04545407		SRR3218399		2006	USA	USA	Human	High income
A. baumannii	470_8028	PRJNA300270	SAMN04549272		SRR3223482		2006	USA	USA	Human	High income
A. baumannii	470_8029	PRJNA300270	SAMN04525203		SRR3197604		2006	USA	USA	Human	High income
A. baumannii	470_8030	PRJNA300270	SAMN04549315		SRR3223565		2006	USA	USA	Human	High income		1	1																						1
A. baumannii	470_8032	PRJNA300270	SAMN04549514		SRR3223927		2006	USA	USA	Human	High income		1	1
A. baumannii	470_8033	PRJNA300270	SAMN04525204		SRR3197605		2006	USA	USA	Human	High income		1	1																						1
A. baumannii	470_8034	PRJNA300270	SAMN04549561		SRR3224242		2006	USA	USA	Human	High income		1	1																						1
A. baumannii	470_8035	PRJNA300270	SAMN04549883		SRR3225001		2006	USA	USA	Human	High income
A. baumannii	470_8036	PRJNA300270	SAMN04549842		SRR3224810		2006	USA	USA	Human	High income		1	1																						1
A. baumannii	470_8037	PRJNA300270	SAMN04550093		SRR3225059		2006	USA	USA	Human	High income			1
A. baumannii	470_8038	PRJNA300270	SAMN04550122		SRR3225248		2006	USA	USA	Human	High income		1	1																						1
A. baumannii	470_8039	PRJNA300270	SAMN04525205		SRR3197606		2006	USA	USA	Human	High income		1	1																						1
A. baumannii	470_8040	PRJNA300270	SAMN04545408		SRR3218400		2006	USA	USA	Human	High income
A. baumannii	470_8042	PRJNA300270	SAMN04547106		SRR3223179		2006	USA	USA	Human	High income		1	1																						1
A. baumannii	470_8043	PRJNA300270	SAMN04549273		SRR3223483		2006	USA	USA	Human	High income			1
A. baumannii	470_8044	PRJNA300270	SAMN04549316		SRR3223566		2006	USA	USA	Human	High income
A. baumannii	470_8045	PRJNA300270	SAMN04549515		SRR3223928		2006	USA	USA	Human	High income
A. baumannii	470_8046	PRJNA300270	SAMN04549562		SRR3224243		2006	USA	USA	Human	High income		1	1																						1
A. baumannii	470_8048	PRJNA300270	SAMN04525206		SRR3197607		2006	USA	USA	Human	High income
A. baumannii	470_8049	PRJNA300270	SAMN04549884		SRR3225002		2006	USA	USA	Human	High income
A. baumannii	470_8050	PRJNA300270	SAMN04549843		SRR3224811		2006	USA	USA	Human	High income
A. baumannii	470_8051	PRJNA300270	SAMN04550094		SRR3225060		2006	USA	USA	Human	High income
A. baumannii	470_8052	PRJNA300270	SAMN04550123		SRR3225249		2006	USA	USA	Human	High income		1	1																						1
A. baumannii	470_8053	PRJNA300270	SAMN04545409		SRR3218401		2006	USA	USA	Human	High income			1
A. baumannii	470_8054	PRJNA300270	SAMN04525207		SRR3197608		2006	USA	USA	Human	High income
A. baumannii	470_8055	PRJNA300270	SAMN04549274		SRR3223484		2006	USA	USA	Human	High income
A. baumannii	470_8056	PRJNA300270	SAMN04549317		SRR3223567		2006	USA	USA	Human	High income		1	1
A. baumannii	470_8057	PRJNA300270	SAMN04549516		SRR3223929		2006	USA	USA	Human	High income
A. baumannii	470_8058	PRJNA300270	SAMN04549563		SRR3224244		2006	USA	USA	Human	High income
A. baumannii	470_8060	PRJNA300270	SAMN04549885		SRR3225003		2006	USA	USA	Human	High income		1	1																						1
A. baumannii	470_8061	PRJNA300270	SAMN04549844		SRR3224812		2006	USA	USA	Human	High income		1	1																						1
A. baumannii	470_8062	PRJNA300270	SAMN04525208		SRR3197609		2006	USA	USA	Human	High income		1	1
A. baumannii	470_8063	PRJNA300270	SAMN04550095		SRR3225061		2006	USA	USA	Human	High income
A. baumannii	470_8064	PRJNA300270	SAMN04550124		SRR3225250		2006	USA	USA	Human	High income
A. baumannii	470_8066	PRJNA300270	SAMN04545410		SRR3218402		2006	USA	USA	Human	High income		1	1
A. baumannii	470_8067	PRJNA300270	SAMN04525209		SRR3197610		2006	USA	USA	Human	High income								1											1						1							1
A. baumannii	470_8068	PRJNA300270	SAMN04547107		SRR3223180		2006	USA	USA	Human	High income								1											1						1							1
A. baumannii	470_8069	PRJNA300270	SAMN04549275		SRR3223485		2006	USA	USA	Human	High income		1	1																						1
A. baumannii	470_8070	PRJNA300270	SAMN04549318		SRR3223568		2006	USA	USA	Human	High income		1	1																						1
A. baumannii	470_8075	PRJNA300270	SAMN04568523		SRR3242054		2007	USA	USA	Human	High income		1	1
A. baumannii	470_8077	PRJNA300270	SAMN04555521		SRR3228575		2007	USA	USA	Human	High income
A. baumannii	470_8078	PRJNA300270	SAMN04555192		SRR3227006		2007	USA	USA	Human	High income
A. baumannii	470_8080	PRJNA300270	SAMN04555213		SRR3227027		2007	USA	USA	Human	High income
A. baumannii	470_8088	PRJNA300270	SAMN04555310		SRR3228498		2007	USA	USA	Human	High income
A. baumannii	470_8089	PRJNA300270	SAMN04555234		SRR3227048		2007	USA	USA	Human	High income
A. baumannii	470_8090	PRJNA300270	SAMN04491041		SRR3170739		2007	USA	USA	Human	High income		1	1																																	1
A. baumannii	470_8091	PRJNA300270	SAMN04546731		SRR3222499		2007	USA	USA	Human	High income
A. baumannii	470_8108	PRJNA300270	SAMN04491042		SRR3170740		2007	USA	USA	Human	High income		1	1
A. baumannii	470_8112	PRJNA396979	SAMN07445128		SRR5891472		2013	Australia	AUS	Human	High income		1	1
A. baumannii	470_8113	PRJNA396979	SAMN07445127		SRR5891473,SRR5891474		2013	Australia	AUS	Human	High income		1	1																						1
A. baumannii	470_8114	PRJNA396979	SAMN07445126		SRR5891475		2013	Australia	AUS	Human	High income		1	1
A. baumannii	470_8116	PRJNA396979	SAMN07445132		SRR5891477		2013	Australia	AUS	Human	High income
A. baumannii	470_8117	PRJNA396979	SAMN07445124		SRR5891479		2013	Australia	AUS	Human	High income		1	1
A. baumannii	470_8118	PRJNA396979	SAMN07445123		SRR5891476,SRR5891480		2013	Australia	AUS	Human	High income		1	1																						1
A. baumannii	470_8120	PRJNA396979	SAMN07445117		SRR5891500		2013	Australia	AUS	Human	High income		1	1
A. baumannii	470_8121	PRJNA396979	SAMN07445119		SRR5891485		2013	Australia	AUS	Human	High income		1	1
A. baumannii	470_8122	PRJNA396979	SAMN07445120		SRR5891486		2013	Australia	AUS	Human	High income		1	1
A. baumannii	470_8123	PRJNA396979	SAMN07445114		SRR5891491		2013	Australia	AUS	Human	High income		1	1
A. baumannii	470_8124	PRJNA396979	SAMN07445118		SRR5891487,SRR5891488		2013	Australia	AUS	Human	High income		1	1																						1
A. baumannii	470_8125	PRJNA396979	SAMN07445113		SRR5891493,SRR5891494		2013	Australia	AUS	Human	High income		1	1																						1
A. baumannii	470_8126	PRJNA396979	SAMN07445115		SRR5891492		2013	Australia	AUS	Human	High income		1	1
A. baumannii	470_8127	PRJNA396979	SAMN07445116		SRR5891499		2013	Australia	AUS	Human	High income		1	1
A. baumannii	480119_5	PRJNA21111	SAMN02603051	GCA_000021245.1	SRR1997868	CP001182,CP001183	2004	USA	USA	Human	High income																									1					1
A. baumannii	886888_3	PRJNA52395	SAMN02471598	GCA_000189675.2		AEOY00000000	2007	Italy	ITA	Human	High income
A. baumannii	889738_3	PRJNA52959	SAMN02603104	GCA_000187205.4		AEOE00000000	2012	China	CHN	Human	Upper middle income		1	1																						1
A. baumannii	903889_3	PRJNA53377	SAMN02436470	GCA_000278625.1		AFDK00000000	1999	USA	USA	Human	High income		1	1
A. baumannii	903893_3	PRJNA53385	SAMN02436631	GCA_000278665.1		AFDL00000000	2003	USA	USA	Human	High income		1	1
A. baumannii	903894_3	PRJNA53387	SAMN00114925	GCA_000278685.1	SRR067595	AFDM00000000	2003	USA	USA	Human	High income		1	1																						1
A. baumannii	903895_3	PRJNA53389	SAMN02436468	GCA_000286615.1		AFDN00000000	2007	Canada	CAN	Human	High income																									1					1
A. baumannii	903896_3	PRJNA53391	SAMN02436551	GCA_000278605.1		AFDO00000000	2006	USA	USA	Human	High income		1	1																						1
A. baumannii	903897_3	PRJNA53393	SAMN00114927	GCA_000214965.2	SRR067597,SRR073130	AFDA00000000	2002	USA	USA	Human	High income		1	1
A. baumannii	903898_3	PRJNA53395	SAMN00114928	GCA_000214985.2	SRR067599,SRR073131	AFDB00000000	2006	USA	USA	Human	High income
A. baumannii	903899_3	PRJNA53397	SAMN02436485	GCA_000286535.1		ALII00000000	2005	Iraq	IRQ	Human	Upper middle income
A. baumannii	903901_3	PRJNA53401	SAMN00761203	GCA_000305215.1	SRR387244	AMDE00000000	2003	Germany	DEU	Human	High income																														1
A. baumannii	903902_3	PRJNA53403	SAMN00761228	GCA_000305235.1	SRR387309	AMDF00000000	2003	Germany	DEU	Human	High income		1
A. baumannii	903903_3	PRJNA53405	SAMN00761237	GCA_000305255.1	SRR387318	AMDQ00000000	2003	USA	USA	Human	High income		1	1																						1
A. baumannii	903904_3	PRJNA53407	SAMN00761220	GCA_000305295.1	SRR387301	AMDR00000000	2006	USA	USA	Human	High income		1	1
A. baumannii	903905_3	PRJNA53409	SAMN00761221	GCA_000304695.1	SRR387302	AMEI00000000	2008	Iraq	IRQ	Human	Upper middle income		1	1																																	1
A. baumannii	903906_3	PRJNA53411	SAMN00761222	GCA_000304655.1	SRR387303	AMEJ00000000	2008	Iraq	IRQ	Human	Upper middle income		1	1																																	1
A. baumannii	903908_3	PRJNA53415	SAMN00761229	GCA_000304675.1	SRR387310	AMFI00000000	2006	USA	USA	Human	High income
A. baumannii	903909_3	PRJNA53417	SAMN00761238	GCA_000305315.1	SRR387319	AMFK00000000	2006	USA	USA	Human	High income
A. baumannii	903913_3	PRJNA53425	SAMN00761214	GCA_000297575.1	SRR387295	AMGG00000000	2008	Iraq	IRQ	Human	Upper middle income		1
A. baumannii	903919_3	PRJNA53437	SAMN00761224	GCA_000314635.1	SRR387305	AMZT00000000	2004	Iraq	IRQ	Human	Upper middle income		1	1
A. baumannii	903920_3	PRJNA53439	SAMN00761225	GCA_000314655.1	SRR387306	AMZU00000000	2002	USA	USA	Human	High income		1	1																						1
A. baumannii	903921_3	PRJNA53441	SAMN00761226	GCA_000309255.1	SRR387307	AMSW00000000	2006	USA	USA	Human	High income
A. baumannii	903922_3	PRJNA53443	SAMN00761227	GCA_000309175.1	SRR387308	AMSX00000000	2006	USA	USA	Human	High income
A. baumannii	903923_3	PRJNA53445	SAMN00761242	GCA_000309195.1	SRR387323	AMSY00000000	2006	USA	USA	Human	High income
A. baumannii	903925_3	PRJNA53449	SAMN00761243	GCA_000309215.1	SRR387324	AMTA00000000	2004	USA	USA	Human	High income
A. baumannii	903927_3	PRJNA53453	SAMN00761216	GCA_000335535.1	SRR387297	AMFP00000000	2006	USA	USA	Human	High income	1	1
A. baumannii	903931_3	PRJNA53463	SAMN00761249	GCA_000335615.1	SRR387330	AMFU00000000	2007	USA	USA	Human	High income
A. baumannii	903936_3	PRJNA53473	SAMN00761247	GCA_000335675.1	SRR387328	AMFZ00000000	2006	USA	USA	Human	High income																									1
C. difficile	1496_2126	PRJNA393704	SAMN07339707	GCA_002234355.1		CP022524	2012	USA	USA	Human	High income
C. difficile	1496_33439	PRJNA577141	SAMN13029156		SRR11550148		2016	USA	USA	Human	High income
C. difficile	1496_33440	PRJNA577141	SAMN13029157		SRR11550147		2016	USA	USA	Human	High income
C. difficile	1496_33441	PRJNA577141	SAMN13029153		SRR11550151		2016	USA	USA	Human	High income													1
C. difficile	1496_33442	PRJNA577141	SAMN13029155		SRR11550149		2016	USA	USA	Human	High income
C. difficile	1496_33443	PRJNA577141	SAMN13029152		SRR11550152		2016	USA	USA	Human	High income
C. difficile	1496_33444	PRJNA577141	SAMN13029151		SRR11550153		2016	USA	USA	Human	High income
C. difficile	1496_33445	PRJNA577141	SAMN13029150		SRR11550164		2016	USA	USA	Human	High income
C. difficile	1496_33446	PRJNA577141	SAMN13029167		SRR11550165		2016	USA	USA	Human	High income
C. difficile	1496_33447	PRJNA577141	SAMN13029168		SRR11550163		2016	USA	USA	Human	High income
C. difficile	1496_33448	PRJNA577141	SAMN13029177		SRR11550154		2016	USA	USA	Human	High income
C. difficile	1496_33449	PRJNA577141	SAMN13029175		SRR11550156		2016	USA	USA	Human	High income
C. difficile	1496_33450	PRJNA577141	SAMN13029174		SRR11550157		2016	USA	USA	Human	High income
C. difficile	1496_33451	PRJNA577141	SAMN13029170		SRR11550161		2016	USA	USA	Human	High income													1
C. difficile	1496_33452	PRJNA577141	SAMN13029172		SRR11550159		2016	USA	USA	Human	High income
C. difficile	1496_33453	PRJNA577141	SAMN13029171		SRR11550160		2016	USA	USA	Human	High income													1
C. difficile	1496_33454	PRJNA577141	SAMN13029173		SRR11550158		2016	USA	USA	Human	High income													1
C. difficile	1496_33455	PRJNA577141	SAMN13029169		SRR11550162		2016	USA	USA	Human	High income
C. difficile	1496_33456	PRJNA577141	SAMN13029176		SRR11550155		2016	USA	USA	Human	High income
C. difficile	1496_33457	PRJNA577141	SAMN13029162		SRR11550170		2016	USA	USA	Human	High income
C. difficile	1496_33458	PRJNA577141	SAMN13029165		SRR11550167		2016	USA	USA	Human	High income
C. difficile	1496_33459	PRJNA577141	SAMN13029163		SRR11550169		2016	USA	USA	Human	High income
C. difficile	1496_33460	PRJNA577141	SAMN13029158		SRR11550174		2016	USA	USA	Human	High income
C. difficile	1496_33462	PRJNA577141	SAMN13029159		SRR11550173		2016	USA	USA	Human	High income
C. difficile	1496_33463	PRJNA577141	SAMN13029149		SRR11550175		2016	USA	USA	Human	High income
C. difficile	1496_33465	PRJNA577141	SAMN13029166		SRR11550166		2016	USA	USA	Human	High income
C. difficile	1496_33466	PRJNA577141	SAMN13029148		SRR11550176		2016	USA	USA	Human	High income													1
C. difficile	1496_33467	PRJNA577141	SAMN13029164		SRR11550168		2016	USA	USA	Human	High income
C. difficile	1496_33468	PRJNA629351	SAMN15803020		SRR12437103		2016	USA	USA	Human	High income													1
C. difficile	1496_33469	PRJNA629351	SAMN15803019		SRR12437104		2016	USA	USA	Human	High income
C. difficile	1496_33470	PRJNA629351	SAMN15803017		SRR12437106		2016	USA	USA	Human	High income
C. difficile	1496_33471	PRJNA629351	SAMN15803018		SRR12437105		2016	USA	USA	Human	High income													1
C. difficile	1496_33472	PRJNA629351	SAMN15803016		SRR12437107		2016	USA	USA	Human	High income
C. difficile	1496_33473	PRJNA629351	SAMN15802674		SRR12437108		2013	USA	USA	Human	High income
C. difficile	1496_33474	PRJNA629351	SAMN15803015		SRR12437109		2016	USA	USA	Human	High income
C. difficile	1496_33475	PRJNA629351	SAMN15803014		SRR12437110		2016	USA	USA	Human	High income													1
C. difficile	1496_33476	PRJNA629351	SAMN15803013		SRR12437111		2016	USA	USA	Human	High income
C. difficile	1496_33477	PRJNA629351	SAMN15803012		SRR12437112		2016	USA	USA	Human	High income
C. difficile	1496_33478	PRJNA629351	SAMN15803006		SRR12437118		2016	USA	USA	Human	High income
C. difficile	1496_33479	PRJNA629351	SAMN15803011		SRR12437113		2016	USA	USA	Human	High income
C. difficile	1496_33480	PRJNA629351	SAMN15802673		SRR12437119		2013	USA	USA	Human	High income
C. difficile	1496_33481	PRJNA629351	SAMN15803004		SRR12437121		2016	USA	USA	Human	High income
C. difficile	1496_33482	PRJNA629351	SAMN15803005		SRR12437120		2016	USA	USA	Human	High income
C. difficile	1496_33483	PRJNA629351	SAMN15802991		SRR12437135		2016	USA	USA	Human	High income
C. difficile	1496_33484	PRJNA629351	SAMN15802993		SRR12437133		2016	USA	USA	Human	High income
C. difficile	1496_33485	PRJNA629351	SAMN15802672		SRR12437130		2013	USA	USA	Human	High income
C. difficile	1496_33486	PRJNA629351	SAMN15802994		SRR12437132		2016	USA	USA	Human	High income
C. difficile	1496_33488	PRJNA629351	SAMN15802996		SRR12437129		2016	USA	USA	Human	High income
C. difficile	1496_33489	PRJNA629351	SAMN15802992		SRR12437134		2016	USA	USA	Human	High income
C. difficile	1496_33490	PRJNA629351	SAMN15802999		SRR12437126		2016	USA	USA	Human	High income													1
C. difficile	1496_33491	PRJNA629351	SAMN15802998		SRR12437127		2016	USA	USA	Human	High income
C. difficile	1496_33492	PRJNA629351	SAMN15803003		SRR12437122		2016	USA	USA	Human	High income
C. difficile	1496_33493	PRJNA629351	SAMN15803001		SRR12437124		2016	USA	USA	Human	High income
C. difficile	1496_33494	PRJNA629351	SAMN15803000		SRR12437125		2016	USA	USA	Human	High income
C. difficile	1496_33496	PRJNA629351	SAMN15803010		SRR12437114		2016	USA	USA	Human	High income
C. difficile	1496_33497	PRJNA629351	SAMN15803009		SRR12437115		2016	USA	USA	Human	High income
C. difficile	1496_33498	PRJNA629351	SAMN15803007		SRR12437117		2016	USA	USA	Human	High income
C. difficile	1496_33499	PRJNA629351	SAMN15802990		SRR12437136		2016	USA	USA	Human	High income
C. difficile	1496_33500	PRJNA629351	SAMN15802989		SRR12437137		2016	USA	USA	Human	High income
C. difficile	1496_33501	PRJNA629351	SAMN15802984		SRR12437143		2016	USA	USA	Human	High income
C. difficile	1496_33502	PRJNA629351	SAMN15802983		SRR12437144		2016	USA	USA	Human	High income
C. difficile	1496_33503	PRJNA629351	SAMN15802985		SRR12437142		2016	USA	USA	Human	High income
C. difficile	1496_33504	PRJNA629351	SAMN15802988		SRR12437138		2016	USA	USA	Human	High income
C. difficile	1496_33505	PRJNA629351	SAMN15802986		SRR12437140		2016	USA	USA	Human	High income
C. difficile	1496_33506	PRJNA629351	SAMN15802671		SRR12437141		2013	USA	USA	Human	High income
C. difficile	1496_33507	PRJNA629351	SAMN15802976		SRR12437151		2016	USA	USA	Human	High income
C. difficile	1496_33508	PRJNA629351	SAMN15802979		SRR12437148		2016	USA	USA	Human	High income
C. difficile	1496_33509	PRJNA629351	SAMN15802977		SRR12437150		2016	USA	USA	Human	High income													1
C. difficile	1496_33510	PRJNA629351	SAMN15802973		SRR12437155		2016	USA	USA	Human	High income
C. difficile	1496_33511	PRJNA629351	SAMN15802975		SRR12437153		2016	USA	USA	Human	High income
C. difficile	1496_33512	PRJNA629351	SAMN15802978		SRR12437149		2016	USA	USA	Human	High income
C. difficile	1496_33513	PRJNA629351	SAMN15802974		SRR12437154		2016	USA	USA	Human	High income
C. difficile	1496_33514	PRJNA629351	SAMN15802670		SRR12437152		2013	USA	USA	Human	High income
C. difficile	1496_33515	PRJNA629351	SAMN15802987		SRR12437139		2016	USA	USA	Human	High income
C. difficile	1496_33516	PRJNA629351	SAMN15802980		SRR12437147		2016	USA	USA	Human	High income													1
C. difficile	1496_33517	PRJNA629351	SAMN15802982		SRR12437145		2016	USA	USA	Human	High income
C. difficile	1496_33518	PRJNA629351	SAMN15802981		SRR12437146		2016	USA	USA	Human	High income
C. difficile	1496_33520	PRJNA629351	SAMN15802968		SRR12437160		2016	USA	USA	Human	High income
C. difficile	1496_33521	PRJNA629351	SAMN15802969		SRR12437159		2016	USA	USA	Human	High income
C. difficile	1496_33522	PRJNA629351	SAMN15802970		SRR12437158		2016	USA	USA	Human	High income
C. difficile	1496_33523	PRJNA629351	SAMN15802966		SRR12437162		2016	USA	USA	Human	High income													1
C. difficile	1496_33524	PRJNA629351	SAMN15802967		SRR12437161		2016	USA	USA	Human	High income
C. difficile	1496_33525	PRJNA629351	SAMN15802669		SRR12437163		2013	USA	USA	Human	High income
C. difficile	1496_33526	PRJNA629351	SAMN15802965		SRR12437164		2016	USA	USA	Human	High income													1
C. difficile	1496_33527	PRJNA629351	SAMN15802961		SRR12437168		2016	USA	USA	Human	High income
C. difficile	1496_33528	PRJNA629351	SAMN15802962		SRR12437167		2016	USA	USA	Human	High income
C. difficile	1496_33530	PRJNA629351	SAMN15802963		SRR12437166		2016	USA	USA	Human	High income
C. difficile	1496_33531	PRJNA629351	SAMN15802960		SRR12437169		2016	USA	USA	Human	High income
C. difficile	1496_33532	PRJNA629351	SAMN15802958		SRR12437171		2016	USA	USA	Human	High income
C. difficile	1496_33533	PRJNA629351	SAMN15802954		SRR12437176		2016	USA	USA	Human	High income
C. difficile	1496_33534	PRJNA629351	SAMN15802956		SRR12437173		2016	USA	USA	Human	High income
C. difficile	1496_33535	PRJNA629351	SAMN15802955		SRR12437175		2016	USA	USA	Human	High income
C. difficile	1496_33536	PRJNA629351	SAMN15802668		SRR12437174		2013	USA	USA	Human	High income
C. difficile	1496_33537	PRJNA629351	SAMN15802957		SRR12437172		2016	USA	USA	Human	High income
C. difficile	1496_33538	PRJNA629351	SAMN15802959		SRR12437170		2016	USA	USA	Human	High income
C. difficile	1496_33539	PRJNA629351	SAMN15802953		SRR12437177		2016	USA	USA	Human	High income
C. difficile	1496_33540	PRJNA629351	SAMN15802952		SRR12437178		2016	USA	USA	Human	High income
C. difficile	1496_33541	PRJNA629351	SAMN15802951		SRR12437179		2015	USA	USA	Human	High income
C. difficile	1496_33542	PRJNA629351	SAMN15802950		SRR12437180		2015	USA	USA	Human	High income
C. difficile	1496_33543	PRJNA629351	SAMN15802949		SRR12437181		2015	USA	USA	Human	High income
C. difficile	1496_33544	PRJNA629351	SAMN15802948		SRR12437182		2015	USA	USA	Human	High income
C. difficile	1496_33545	PRJNA629351	SAMN15802946		SRR12437184		2015	USA	USA	Human	High income													1
C. difficile	1496_33546	PRJNA629351	SAMN15802667		SRR12437185		2013	USA	USA	Human	High income
C. difficile	1496_33547	PRJNA629351	SAMN15802942		SRR12437189		2015	USA	USA	Human	High income
C. difficile	1496_33548	PRJNA629351	SAMN15802944		SRR12437187		2015	USA	USA	Human	High income
C. difficile	1496_33549	PRJNA629351	SAMN15802943		SRR12437188		2015	USA	USA	Human	High income
C. difficile	1496_33550	PRJNA629351	SAMN15802941		SRR12437190		2015	USA	USA	Human	High income
C. difficile	1496_33551	PRJNA629351	SAMN15802938		SRR12437193		2015	USA	USA	Human	High income													1
C. difficile	1496_33552	PRJNA629351	SAMN15802972		SRR12437156		2016	USA	USA	Human	High income
C. difficile	1496_33553	PRJNA629351	SAMN15802940		SRR12437191		2015	USA	USA	Human	High income
C. difficile	1496_33554	PRJNA629351	SAMN15802939		SRR12437192		2015	USA	USA	Human	High income
C. difficile	1496_33555	PRJNA629351	SAMN15802932		SRR12437201		2015	USA	USA	Human	High income
C. difficile	1496_33556	PRJNA629351	SAMN15802936		SRR12437195		2015	USA	USA	Human	High income
C. difficile	1496_33557	PRJNA629351	SAMN15802937		SRR12437194		2015	USA	USA	Human	High income
C. difficile	1496_33558	PRJNA629351	SAMN15802934		SRR12437199		2015	USA	USA	Human	High income
C. difficile	1496_33559	PRJNA629351	SAMN15802933		SRR12437200		2015	USA	USA	Human	High income
C. difficile	1496_33560	PRJNA629351	SAMN15802935		SRR12437198		2015	USA	USA	Human	High income
C. difficile	1496_33561	PRJNA629351	SAMN15802666		SRR12437196		2013	USA	USA	Human	High income													1
C. difficile	1496_33562	PRJNA629351	SAMN15802639		SRR12437197		2012	USA	USA	Human	High income
C. difficile	1496_33563	PRJNA629351	SAMN15802930		SRR12437203		2015	USA	USA	Human	High income
C. difficile	1496_33564	PRJNA629351	SAMN15802931		SRR12437202		2015	USA	USA	Human	High income
C. difficile	1496_33565	PRJNA629351	SAMN15802927		SRR12437206		2015	USA	USA	Human	High income
C. difficile	1496_33566	PRJNA629351	SAMN15802928		SRR12437205		2015	USA	USA	Human	High income
C. difficile	1496_33567	PRJNA629351	SAMN15802929		SRR12437204		2015	USA	USA	Human	High income
C. difficile	1496_33568	PRJNA629351	SAMN15802926		SRR12437207		2015	USA	USA	Human	High income													1
C. difficile	1496_33569	PRJNA629351	SAMN15802923		SRR12437211		2015	USA	USA	Human	High income
C. difficile	1496_33570	PRJNA629351	SAMN15802924		SRR12437210		2015	USA	USA	Human	High income
C. difficile	1496_33571	PRJNA629351	SAMN15802925		SRR12437209		2015	USA	USA	Human	High income
C. difficile	1496_33572	PRJNA629351	SAMN15802665		SRR12437208		2013	USA	USA	Human	High income
C. difficile	1496_33573	PRJNA629351	SAMN15802908		SRR12437227		2015	USA	USA	Human	High income
C. difficile	1496_33574	PRJNA629351	SAMN15802907		SRR12437228		2015	USA	USA	Human	High income
C. difficile	1496_33575	PRJNA629351	SAMN15802914		SRR12437221		2015	USA	USA	Human	High income													1
C. difficile	1496_33576	PRJNA629351	SAMN15802919		SRR12437215		2015	USA	USA	Human	High income													1
C. difficile	1496_33577	PRJNA629351	SAMN15802921		SRR12437213		2015	USA	USA	Human	High income
C. difficile	1496_33578	PRJNA629351	SAMN15802916		SRR12437218		2015	USA	USA	Human	High income													1
C. difficile	1496_33579	PRJNA629351	SAMN15802918		SRR12437216		2015	USA	USA	Human	High income													1
C. difficile	1496_33580	PRJNA629351	SAMN15802902		SRR12437234		2015	USA	USA	Human	High income
C. difficile	1496_33581	PRJNA629351	SAMN15802911		SRR12437224		2015	USA	USA	Human	High income
C. difficile	1496_33583	PRJNA629351	SAMN15802903		SRR12437233		2015	USA	USA	Human	High income
C. difficile	1496_33584	PRJNA629351	SAMN15802664		SRR12437219		2013	USA	USA	Human	High income
C. difficile	1496_33585	PRJNA629351	SAMN15802912		SRR12437223		2015	USA	USA	Human	High income
C. difficile	1496_33586	PRJNA629351	SAMN15802663		SRR12437230		2013	USA	USA	Human	High income
C. difficile	1496_33587	PRJNA629351	SAMN15802904		SRR12437232		2015	USA	USA	Human	High income
C. difficile	1496_33588	PRJNA629351	SAMN15802920		SRR12437214		2015	USA	USA	Human	High income
C. difficile	1496_33589	PRJNA629351	SAMN15802913		SRR12437222		2015	USA	USA	Human	High income
C. difficile	1496_33590	PRJNA629351	SAMN15802906		SRR12437229		2015	USA	USA	Human	High income
C. difficile	1496_33591	PRJNA629351	SAMN15802899		SRR12437237		2015	USA	USA	Human	High income
C. difficile	1496_33592	PRJNA629351	SAMN15802662		SRR12437241		2013	USA	USA	Human	High income
C. difficile	1496_33593	PRJNA629351	SAMN15802898		SRR12437238		2015	USA	USA	Human	High income
C. difficile	1496_33594	PRJNA629351	SAMN15802900		SRR12437236		2015	USA	USA	Human	High income
C. difficile	1496_33595	PRJNA629351	SAMN15802901		SRR12437235		2015	USA	USA	Human	High income
C. difficile	1496_33596	PRJNA629351	SAMN15802897		SRR12437239		2015	USA	USA	Human	High income
C. difficile	1496_33597	PRJNA629351	SAMN15802896		SRR12437240		2015	USA	USA	Human	High income													1
C. difficile	1496_33598	PRJNA629351	SAMN15802895		SRR12437242		2015	USA	USA	Human	High income
C. difficile	1496_33599	PRJNA629351	SAMN15802893		SRR12437244		2015	USA	USA	Human	High income
C. difficile	1496_33600	PRJNA629351	SAMN15802894		SRR12437243		2015	USA	USA	Human	High income
C. difficile	1496_33602	PRJNA629351	SAMN15802891		SRR12437246		2015	USA	USA	Human	High income
C. difficile	1496_33603	PRJNA629351	SAMN15802892		SRR12437245		2015	USA	USA	Human	High income
C. difficile	1496_33604	PRJNA629351	SAMN15802889		SRR12437248		2015	USA	USA	Human	High income
C. difficile	1496_33605	PRJNA629351	SAMN15802888		SRR12437249		2015	USA	USA	Human	High income
C. difficile	1496_33606	PRJNA629351	SAMN15802887		SRR12437250		2015	USA	USA	Human	High income
C. difficile	1496_33607	PRJNA629351	SAMN15802882		SRR12437256		2015	USA	USA	Human	High income
C. difficile	1496_33609	PRJNA629351	SAMN15802885		SRR12437253		2015	USA	USA	Human	High income
C. difficile	1496_33610	PRJNA629351	SAMN15802884		SRR12437254		2015	USA	USA	Human	High income
C. difficile	1496_33611	PRJNA629351	SAMN15802883		SRR12437255		2015	USA	USA	Human	High income
C. difficile	1496_33612	PRJNA629351	SAMN15802661		SRR12437252		2013	USA	USA	Human	High income
C. difficile	1496_33613	PRJNA629351	SAMN15802886		SRR12437251		2015	USA	USA	Human	High income													1
C. difficile	1496_33614	PRJNA629351	SAMN15802879		SRR12437259		2015	USA	USA	Human	High income
C. difficile	1496_33615	PRJNA629351	SAMN15802871		SRR12437268		2015	USA	USA	Human	High income
C. difficile	1496_33616	PRJNA629351	SAMN15802873		SRR12437266		2015	USA	USA	Human	High income
C. difficile	1496_33617	PRJNA629351	SAMN15802872		SRR12437267		2015	USA	USA	Human	High income
C. difficile	1496_33618	PRJNA629351	SAMN15802880		SRR12437258		2015	USA	USA	Human	High income
C. difficile	1496_33619	PRJNA629351	SAMN15802878		SRR12437260		2015	USA	USA	Human	High income
C. difficile	1496_33620	PRJNA629351	SAMN15802876		SRR12437262		2015	USA	USA	Human	High income
C. difficile	1496_33621	PRJNA629351	SAMN15802877		SRR12437261		2015	USA	USA	Human	High income
C. difficile	1496_33622	PRJNA629351	SAMN15802874		SRR12437265		2015	USA	USA	Human	High income
C. difficile	1496_33623	PRJNA629351	SAMN15802875		SRR12437264		2015	USA	USA	Human	High income
C. difficile	1496_33624	PRJNA629351	SAMN15802660		SRR12437263		2013	USA	USA	Human	High income
C. difficile	1496_33625	PRJNA629351	SAMN15802870		SRR12437269		2015	USA	USA	Human	High income													1
C. difficile	1496_33626	PRJNA629351	SAMN15802869		SRR12437270		2015	USA	USA	Human	High income													1
C. difficile	1496_33627	PRJNA629351	SAMN15802866		SRR12437273		2015	USA	USA	Human	High income
C. difficile	1496_33628	PRJNA629351	SAMN15802868		SRR12437271		2015	USA	USA	Human	High income
C. difficile	1496_33629	PRJNA629351	SAMN15802867		SRR12437272		2015	USA	USA	Human	High income													1
C. difficile	1496_33630	PRJNA629351	SAMN15802659		SRR12437274		2013	USA	USA	Human	High income
C. difficile	1496_33631	PRJNA629351	SAMN15802862		SRR12437278		2015	USA	USA	Human	High income
C. difficile	1496_33632	PRJNA629351	SAMN15802863		SRR12437277		2015	USA	USA	Human	High income
C. difficile	1496_33633	PRJNA629351	SAMN15802864		SRR12437276		2015	USA	USA	Human	High income
C. difficile	1496_33634	PRJNA629351	SAMN15802865		SRR12437275		2015	USA	USA	Human	High income
C. difficile	1496_33635	PRJNA629351	SAMN15802860		SRR12437280		2015	USA	USA	Human	High income
C. difficile	1496_33636	PRJNA629351	SAMN15802861		SRR12437279		2015	USA	USA	Human	High income
C. difficile	1496_33637	PRJNA629351	SAMN15802859		SRR12437281		2015	USA	USA	Human	High income
C. difficile	1496_33638	PRJNA629351	SAMN15802858		SRR12437282		2015	USA	USA	Human	High income
C. difficile	1496_33639	PRJNA629351	SAMN15802857		SRR12437283		2015	USA	USA	Human	High income
C. difficile	1496_33640	PRJNA629351	SAMN15802856		SRR12437284		2015	USA	USA	Human	High income													1
C. difficile	1496_33641	PRJNA629351	SAMN15802658		SRR12437285		2013	USA	USA	Human	High income
C. difficile	1496_33642	PRJNA629351	SAMN15802855		SRR12437286		2015	USA	USA	Human	High income
C. difficile	1496_33643	PRJNA629351	SAMN15802854		SRR12437287		2015	USA	USA	Human	High income
C. difficile	1496_33644	PRJNA629351	SAMN15802853		SRR12437288		2015	USA	USA	Human	High income
C. difficile	1496_33645	PRJNA629351	SAMN15802736		SRR12437289		2013	USA	USA	Human	High income
C. difficile	1496_33646	PRJNA629351	SAMN15802646		SRR12437290		2012	USA	USA	Human	High income
C. difficile	1496_33647	PRJNA629351	SAMN15802922		SRR12437212		2015	USA	USA	Human	High income
C. difficile	1496_33648	PRJNA629351	SAMN15802637		SRR12437291		2012	USA	USA	Human	High income
C. difficile	1496_33649	PRJNA629351	SAMN15802636		SRR12437292		2012	USA	USA	Human	High income
C. difficile	1496_33650	PRJNA629351	SAMN15802917		SRR12437217		2015	USA	USA	Human	High income
C. difficile	1496_33651	PRJNA629351	SAMN15802851		SRR12437294		2015	USA	USA	Human	High income
C. difficile	1496_33652	PRJNA629351	SAMN15802915		SRR12437220		2015	USA	USA	Human	High income
C. difficile	1496_33653	PRJNA629351	SAMN15802852		SRR12437293		2015	USA	USA	Human	High income
C. difficile	1496_33654	PRJNA629351	SAMN15802909		SRR12437226		2015	USA	USA	Human	High income
C. difficile	1496_33655	PRJNA629351	SAMN15802910		SRR12437225		2015	USA	USA	Human	High income
C. difficile	1496_33656	PRJNA629351	SAMN15802850		SRR12437295		2015	USA	USA	Human	High income
C. difficile	1496_33657	PRJNA629351	SAMN15802849		SRR12437296		2015	USA	USA	Human	High income
C. difficile	1496_33658	PRJNA629351	SAMN15802848		SRR12437297		2015	USA	USA	Human	High income
C. difficile	1496_33659	PRJNA629351	SAMN15802847		SRR12437298		2014	USA	USA	Human	High income
C. difficile	1496_33660	PRJNA629351	SAMN15802846		SRR12437299		2014	USA	USA	Human	High income
C. difficile	1496_33661	PRJNA629351	SAMN15802657		SRR12437300		2013	USA	USA	Human	High income
C. difficile	1496_33662	PRJNA629351	SAMN15802842		SRR12437304		2014	USA	USA	Human	High income
C. difficile	1496_33665	PRJNA629351	SAMN15802843		SRR12437303		2014	USA	USA	Human	High income
C. difficile	1496_33666	PRJNA629351	SAMN15802839		SRR12437307		2014	USA	USA	Human	High income													1
C. difficile	1496_33667	PRJNA629351	SAMN15802840		SRR12437306		2014	USA	USA	Human	High income
C. difficile	1496_33668	PRJNA629351	SAMN15802841		SRR12437305		2014	USA	USA	Human	High income
C. difficile	1496_33669	PRJNA629351	SAMN15802656		SRR12437311		2013	USA	USA	Human	High income
C. difficile	1496_33670	PRJNA629351	SAMN15802836		SRR12437310		2014	USA	USA	Human	High income
C. difficile	1496_33671	PRJNA629351	SAMN15802837		SRR12437309		2014	USA	USA	Human	High income
C. difficile	1496_33672	PRJNA629351	SAMN15802638		SRR12437312		2012	USA	USA	Human	High income
C. difficile	1496_33673	PRJNA629351	SAMN15802835		SRR12437313		2014	USA	USA	Human	High income													1
C. difficile	1496_33674	PRJNA629351	SAMN15802834		SRR12437314		2014	USA	USA	Human	High income
C. difficile	1496_33675	PRJNA629351	SAMN15802833		SRR12437315		2014	USA	USA	Human	High income
C. difficile	1496_33676	PRJNA629351	SAMN15802832		SRR12437316		2014	USA	USA	Human	High income													1
C. difficile	1496_33677	PRJNA629351	SAMN15802831		SRR12437317		2014	USA	USA	Human	High income
C. difficile	1496_33678	PRJNA629351	SAMN15802830		SRR12437318		2014	USA	USA	Human	High income
C. difficile	1496_33679	PRJNA629351	SAMN15802829		SRR12437319		2014	USA	USA	Human	High income
C. difficile	1496_33680	PRJNA629351	SAMN15802828		SRR12437320		2014	USA	USA	Human	High income
C. difficile	1496_33681	PRJNA629351	SAMN15802838		SRR12437308		2014	USA	USA	Human	High income
C. difficile	1496_33682	PRJNA629351	SAMN15802827		SRR12437321		2014	USA	USA	Human	High income
C. difficile	1496_33683	PRJNA629351	SAMN15802826		SRR12437322		2014	USA	USA	Human	High income													1
C. difficile	1496_33684	PRJNA629351	SAMN15802655		SRR12437323		2013	USA	USA	Human	High income
C. difficile	1496_33686	PRJNA629351	SAMN15802824		SRR12437325		2014	USA	USA	Human	High income													1
C. difficile	1496_33687	PRJNA629351	SAMN15802821		SRR12437328		2014	USA	USA	Human	High income
C. difficile	1496_33688	PRJNA629351	SAMN15802823		SRR12437326		2014	USA	USA	Human	High income
C. difficile	1496_33689	PRJNA629351	SAMN15802822		SRR12437327		2014	USA	USA	Human	High income
C. difficile	1496_33690	PRJNA629351	SAMN15802819		SRR12437330		2014	USA	USA	Human	High income
C. difficile	1496_33691	PRJNA629351	SAMN15802820		SRR12437329		2014	USA	USA	Human	High income
C. difficile	1496_33692	PRJNA629351	SAMN15802818		SRR12437331		2014	USA	USA	Human	High income
C. difficile	1496_33693	PRJNA629351	SAMN15802815		SRR12437335		2014	USA	USA	Human	High income
C. difficile	1496_33694	PRJNA629351	SAMN15802817		SRR12437332		2014	USA	USA	Human	High income
C. difficile	1496_33695	PRJNA629351	SAMN15802654		SRR12437334		2012	USA	USA	Human	High income													1
C. difficile	1496_33697	PRJNA629351	SAMN15802814		SRR12437336		2014	USA	USA	Human	High income
C. difficile	1496_33698	PRJNA629351	SAMN15802810		SRR12437340		2014	USA	USA	Human	High income
C. difficile	1496_33699	PRJNA629351	SAMN15802812		SRR12437338		2014	USA	USA	Human	High income
C. difficile	1496_33700	PRJNA629351	SAMN15802813		SRR12437337		2014	USA	USA	Human	High income
C. difficile	1496_33701	PRJNA629351	SAMN15802811		SRR12437339		2014	USA	USA	Human	High income
C. difficile	1496_33702	PRJNA629351	SAMN15802806		SRR12437344		2014	USA	USA	Human	High income
C. difficile	1496_33703	PRJNA629351	SAMN15802808		SRR12437342		2014	USA	USA	Human	High income
C. difficile	1496_33704	PRJNA629351	SAMN15802807		SRR12437343		2014	USA	USA	Human	High income
C. difficile	1496_33705	PRJNA629351	SAMN15802809		SRR12437341		2014	USA	USA	Human	High income
C. difficile	1496_33706	PRJNA629351	SAMN15802653		SRR12437345		2012	USA	USA	Human	High income
C. difficile	1496_33707	PRJNA629351	SAMN15802804		SRR12437347		2014	USA	USA	Human	High income
C. difficile	1496_33708	PRJNA629351	SAMN15802805		SRR12437346		2014	USA	USA	Human	High income
C. difficile	1496_33709	PRJNA629351	SAMN15802652		SRR12437356		2012	USA	USA	Human	High income
C. difficile	1496_33710	PRJNA629351	SAMN15802796		SRR12437355		2014	USA	USA	Human	High income
C. difficile	1496_33711	PRJNA629351	SAMN15802795		SRR12437357		2014	USA	USA	Human	High income
C. difficile	1496_33712	PRJNA629351	SAMN15802794		SRR12437358		2014	USA	USA	Human	High income
C. difficile	1496_33713	PRJNA629351	SAMN15802793		SRR12437359		2014	USA	USA	Human	High income
C. difficile	1496_33714	PRJNA629351	SAMN15802801		SRR12437350		2014	USA	USA	Human	High income
C. difficile	1496_33715	PRJNA629351	SAMN15802798		SRR12437353		2014	USA	USA	Human	High income													1
C. difficile	1496_33716	PRJNA629351	SAMN15802799		SRR12437352		2014	USA	USA	Human	High income
C. difficile	1496_33717	PRJNA629351	SAMN15802800		SRR12437351		2014	USA	USA	Human	High income
C. difficile	1496_33718	PRJNA629351	SAMN15802803		SRR12437348		2014	USA	USA	Human	High income
C. difficile	1496_33719	PRJNA629351	SAMN15802802		SRR12437349		2014	USA	USA	Human	High income
C. difficile	1496_33720	PRJNA629351	SAMN15802651		SRR12437367		2012	USA	USA	Human	High income
C. difficile	1496_33721	PRJNA629351	SAMN15802785		SRR12437368		2014	USA	USA	Human	High income
C. difficile	1496_33722	PRJNA629351	SAMN15802787		SRR12437365		2014	USA	USA	Human	High income
C. difficile	1496_33723	PRJNA629351	SAMN15802788		SRR12437364		2014	USA	USA	Human	High income
C. difficile	1496_33724	PRJNA629351	SAMN15802790		SRR12437362		2014	USA	USA	Human	High income
C. difficile	1496_33725	PRJNA629351	SAMN15802780		SRR12437373		2014	USA	USA	Human	High income
C. difficile	1496_33726	PRJNA629351	SAMN15802792		SRR12437360		2014	USA	USA	Human	High income
C. difficile	1496_33727	PRJNA629351	SAMN15802782		SRR12437371		2014	USA	USA	Human	High income													1
C. difficile	1496_33728	PRJNA629351	SAMN15802789		SRR12437363		2014	USA	USA	Human	High income
C. difficile	1496_33729	PRJNA629351	SAMN15802783		SRR12437370		2014	USA	USA	Human	High income
C. difficile	1496_33730	PRJNA629351	SAMN15802781		SRR12437372		2014	USA	USA	Human	High income
C. difficile	1496_33731	PRJNA629351	SAMN15802791		SRR12437361		2014	USA	USA	Human	High income
C. difficile	1496_33732	PRJNA629351	SAMN15802784		SRR12437369		2014	USA	USA	Human	High income													1
C. difficile	1496_33733	PRJNA629351	SAMN15802779		SRR12437374		2014	USA	USA	Human	High income
C. difficile	1496_33734	PRJNA629351	SAMN15802650		SRR12437378		2012	USA	USA	Human	High income
C. difficile	1496_33735	PRJNA629351	SAMN15802777		SRR12437376		2014	USA	USA	Human	High income
C. difficile	1496_33736	PRJNA629351	SAMN15802778		SRR12437375		2014	USA	USA	Human	High income													1
C. difficile	1496_33737	PRJNA629351	SAMN15802776		SRR12437377		2014	USA	USA	Human	High income
C. difficile	1496_33738	PRJNA629351	SAMN15802786		SRR12437366		2014	USA	USA	Human	High income
C. difficile	1496_33739	PRJNA629351	SAMN15802775		SRR12437379		2014	USA	USA	Human	High income
C. difficile	1496_33740	PRJNA629351	SAMN15802774		SRR12437380		2014	USA	USA	Human	High income
C. difficile	1496_33741	PRJNA629351	SAMN15802767		SRR12437387		2013	USA	USA	Human	High income
C. difficile	1496_33742	PRJNA629351	SAMN15802770		SRR12437384		2014	USA	USA	Human	High income
C. difficile	1496_33743	PRJNA629351	SAMN15802769		SRR12437385		2013	USA	USA	Human	High income
C. difficile	1496_33744	PRJNA629351	SAMN15802771		SRR12437383		2014	USA	USA	Human	High income
C. difficile	1496_33745	PRJNA629351	SAMN15802772		SRR12437382		2014	USA	USA	Human	High income
C. difficile	1496_33746	PRJNA629351	SAMN15802773		SRR12437381		2014	USA	USA	Human	High income
C. difficile	1496_33747	PRJNA629351	SAMN15802768		SRR12437386		2013	USA	USA	Human	High income
C. difficile	1496_33748	PRJNA629351	SAMN15802765		SRR12437390		2013	USA	USA	Human	High income
C. difficile	1496_33749	PRJNA629351	SAMN15802766		SRR12437388		2013	USA	USA	Human	High income													1
C. difficile	1496_33750	PRJNA629351	SAMN15802649		SRR12437389		2012	USA	USA	Human	High income
C. difficile	1496_33751	PRJNA629351	SAMN15802764		SRR12437391		2013	USA	USA	Human	High income
C. difficile	1496_33752	PRJNA629351	SAMN15802759		SRR12437396		2013	USA	USA	Human	High income
C. difficile	1496_33753	PRJNA629351	SAMN15802760		SRR12437395		2013	USA	USA	Human	High income
C. difficile	1496_33754	PRJNA629351	SAMN15802761		SRR12437394		2013	USA	USA	Human	High income
C. difficile	1496_33755	PRJNA629351	SAMN15802762		SRR12437393		2013	USA	USA	Human	High income
C. difficile	1496_33756	PRJNA629351	SAMN15802757		SRR12437398		2013	USA	USA	Human	High income													1
C. difficile	1496_33757	PRJNA629351	SAMN15802758		SRR12437397		2013	USA	USA	Human	High income
C. difficile	1496_33758	PRJNA629351	SAMN15802752		SRR12437404		2013	USA	USA	Human	High income
C. difficile	1496_33759	PRJNA629351	SAMN15802754		SRR12437402		2013	USA	USA	Human	High income
C. difficile	1496_33760	PRJNA629351	SAMN15802755		SRR12437401		2013	USA	USA	Human	High income
C. difficile	1496_33761	PRJNA629351	SAMN15802751		SRR12437405		2013	USA	USA	Human	High income													1
C. difficile	1496_33762	PRJNA629351	SAMN15802753		SRR12437403		2013	USA	USA	Human	High income
C. difficile	1496_33763	PRJNA629351	SAMN15802756		SRR12437399		2013	USA	USA	Human	High income
C. difficile	1496_33764	PRJNA629351	SAMN15802750		SRR12437406		2013	USA	USA	Human	High income													1
C. difficile	1496_33765	PRJNA629351	SAMN15802648		SRR12437400		2012	USA	USA	Human	High income
C. difficile	1496_33766	PRJNA629351	SAMN15802749		SRR12437407		2013	USA	USA	Human	High income
C. difficile	1496_33767	PRJNA629351	SAMN15802747		SRR12437409		2013	USA	USA	Human	High income
C. difficile	1496_33768	PRJNA629351	SAMN15802748		SRR12437408		2013	USA	USA	Human	High income
C. difficile	1496_33769	PRJNA629351	SAMN15802746		SRR12437410		2013	USA	USA	Human	High income
C. difficile	1496_33770	PRJNA629351	SAMN15802647		SRR12437411		2012	USA	USA	Human	High income													1
C. difficile	1496_33771	PRJNA629351	SAMN15802744		SRR12437413		2013	USA	USA	Human	High income
C. difficile	1496_33772	PRJNA629351	SAMN15802745		SRR12437412		2013	USA	USA	Human	High income
C. difficile	1496_33773	PRJNA629351	SAMN15802742		SRR12437415		2013	USA	USA	Human	High income
C. difficile	1496_33774	PRJNA629351	SAMN15802743		SRR12437414		2013	USA	USA	Human	High income
C. difficile	1496_33775	PRJNA629351	SAMN15802741		SRR12437416		2013	USA	USA	Human	High income
C. difficile	1496_33776	PRJNA629351	SAMN15802730		SRR12437426		2013	USA	USA	Human	High income
C. difficile	1496_33777	PRJNA629351	SAMN15802731		SRR12437425		2013	USA	USA	Human	High income
C. difficile	1496_33778	PRJNA629351	SAMN15802727		SRR12437429		2013	USA	USA	Human	High income													1
C. difficile	1496_33779	PRJNA629351	SAMN15802733		SRR12437423		2013	USA	USA	Human	High income
C. difficile	1496_33780	PRJNA629351	SAMN15802732		SRR12437424		2013	USA	USA	Human	High income
C. difficile	1496_33781	PRJNA629351	SAMN15802728		SRR12437428		2013	USA	USA	Human	High income
C. difficile	1496_33782	PRJNA629351	SAMN15802738		SRR12437419		2013	USA	USA	Human	High income
C. difficile	1496_33783	PRJNA629351	SAMN15802739		SRR12437418		2013	USA	USA	Human	High income
C. difficile	1496_33784	PRJNA629351	SAMN15802740		SRR12437417		2013	USA	USA	Human	High income													1
C. difficile	1496_33785	PRJNA629351	SAMN15802737		SRR12437420		2013	USA	USA	Human	High income
C. difficile	1496_33786	PRJNA629351	SAMN15802729		SRR12437427		2013	USA	USA	Human	High income
C. difficile	1496_33787	PRJNA629351	SAMN15802734		SRR12437422		2013	USA	USA	Human	High income
C. difficile	1496_33788	PRJNA629351	SAMN15802726		SRR12437430		2013	USA	USA	Human	High income
C. difficile	1496_33789	PRJNA629351	SAMN15802723		SRR12437434		2013	USA	USA	Human	High income
C. difficile	1496_33790	PRJNA629351	SAMN15802724		SRR12437433		2013	USA	USA	Human	High income
C. difficile	1496_33791	PRJNA629351	SAMN15802725		SRR12437432		2013	USA	USA	Human	High income
C. difficile	1496_33792	PRJNA629351	SAMN15802722		SRR12437435		2013	USA	USA	Human	High income
C. difficile	1496_33793	PRJNA629351	SAMN15802645		SRR12437431		2012	USA	USA	Human	High income
C. difficile	1496_33794	PRJNA629351	SAMN15802718		SRR12437439		2013	USA	USA	Human	High income
C. difficile	1496_33795	PRJNA629351	SAMN15802720		SRR12437437		2013	USA	USA	Human	High income													1
C. difficile	1496_33796	PRJNA629351	SAMN15802719		SRR12437438		2013	USA	USA	Human	High income
C. difficile	1496_33797	PRJNA629351	SAMN15802721		SRR12437436		2013	USA	USA	Human	High income
C. difficile	1496_33798	PRJNA629351	SAMN15802717		SRR12437440		2013	USA	USA	Human	High income
C. difficile	1496_33799	PRJNA629351	SAMN15802709		SRR12437449		2013	USA	USA	Human	High income
C. difficile	1496_33800	PRJNA629351	SAMN15802710		SRR12437448		2013	USA	USA	Human	High income													1
C. difficile	1496_33801	PRJNA629351	SAMN15802644		SRR12437442		2012	USA	USA	Human	High income													1
C. difficile	1496_33802	PRJNA629351	SAMN15802714		SRR12437444		2013	USA	USA	Human	High income													1
C. difficile	1496_33803	PRJNA629351	SAMN15802716		SRR12437441		2013	USA	USA	Human	High income
C. difficile	1496_33804	PRJNA629351	SAMN15802713		SRR12437445		2013	USA	USA	Human	High income													1
C. difficile	1496_33805	PRJNA629351	SAMN15802715		SRR12437443		2013	USA	USA	Human	High income
C. difficile	1496_33806	PRJNA629351	SAMN15802712		SRR12437446		2013	USA	USA	Human	High income													1
C. difficile	1496_33807	PRJNA629351	SAMN15802708		SRR12437450		2013	USA	USA	Human	High income
C. difficile	1496_33808	PRJNA629351	SAMN15802707		SRR12437451		2013	USA	USA	Human	High income
C. difficile	1496_33809	PRJNA629351	SAMN15802706		SRR12437452		2013	USA	USA	Human	High income
C. difficile	1496_33810	PRJNA629351	SAMN15802797		SRR12437354		2014	USA	USA	Human	High income
C. difficile	1496_33811	PRJNA629351	SAMN15802704		SRR12437455		2013	USA	USA	Human	High income
C. difficile	1496_33812	PRJNA629351	SAMN15802703		SRR12437456		2013	USA	USA	Human	High income
C. difficile	1496_33813	PRJNA629351	SAMN15802705		SRR12437454		2013	USA	USA	Human	High income
C. difficile	1496_33814	PRJNA629351	SAMN15802700		SRR12437459		2013	USA	USA	Human	High income
C. difficile	1496_33815	PRJNA629351	SAMN15802699		SRR12437460		2013	USA	USA	Human	High income
C. difficile	1496_33816	PRJNA629351	SAMN15802702		SRR12437457		2013	USA	USA	Human	High income													1
C. difficile	1496_33817	PRJNA629351	SAMN15802696		SRR12437463		2013	USA	USA	Human	High income
C. difficile	1496_33818	PRJNA629351	SAMN15802697		SRR12437462		2013	USA	USA	Human	High income
C. difficile	1496_33819	PRJNA629351	SAMN15802642		SRR12437464		2012	USA	USA	Human	High income
C. difficile	1496_33820	PRJNA629351	SAMN15802695		SRR12437465		2013	USA	USA	Human	High income													1
C. difficile	1496_33821	PRJNA629351	SAMN15802694		SRR12437466		2013	USA	USA	Human	High income
C. difficile	1496_33822	PRJNA629351	SAMN15802693		SRR12437467		2013	USA	USA	Human	High income
C. difficile	1496_33823	PRJNA629351	SAMN15802692		SRR12437468		2013	USA	USA	Human	High income
C. difficile	1496_33824	PRJNA629351	SAMN15802690		SRR12437470		2013	USA	USA	Human	High income
C. difficile	1496_33825	PRJNA629351	SAMN15802688		SRR12437472		2013	USA	USA	Human	High income
C. difficile	1496_33826	PRJNA629351	SAMN15802691		SRR12437469		2013	USA	USA	Human	High income
C. difficile	1496_33827	PRJNA629351	SAMN15802689		SRR12437471		2013	USA	USA	Human	High income
C. difficile	1496_33828	PRJNA629351	SAMN15802641		SRR12437475		2012	USA	USA	Human	High income
C. difficile	1496_33829	PRJNA629351	SAMN15802685		SRR12437476		2013	USA	USA	Human	High income
C. difficile	1496_33830	PRJNA629351	SAMN15802686		SRR12437474		2013	USA	USA	Human	High income
C. difficile	1496_33831	PRJNA629351	SAMN15802687		SRR12437473		2013	USA	USA	Human	High income													1
C. difficile	1496_33833	PRJNA629351	SAMN15802684		SRR12437477		2013	USA	USA	Human	High income
C. difficile	1496_33835	PRJNA629351	SAMN15803105		SRR12437479		2017	USA	USA	Human	High income
C. difficile	1496_33836	PRJNA629351	SAMN15803104		SRR12437480		2017	USA	USA	Human	High income
C. difficile	1496_33837	PRJNA629351	SAMN15802683		SRR12437478		2013	USA	USA	Human	High income
C. difficile	1496_33838	PRJNA629351	SAMN15803102		SRR12437482		2017	USA	USA	Human	High income
C. difficile	1496_33839	PRJNA629351	SAMN15803101		SRR12437483		2017	USA	USA	Human	High income
C. difficile	1496_33840	PRJNA629351	SAMN15803100		SRR12437484		2017	USA	USA	Human	High income
C. difficile	1496_33841	PRJNA629351	SAMN15803096		SRR12437488		2017	USA	USA	Human	High income
C. difficile	1496_33842	PRJNA629351	SAMN15803098		SRR12437486		2017	USA	USA	Human	High income
C. difficile	1496_33843	PRJNA629351	SAMN15803097		SRR12437487		2017	USA	USA	Human	High income
C. difficile	1496_33844	PRJNA629351	SAMN15803099		SRR12437485		2017	USA	USA	Human	High income
C. difficile	1496_33845	PRJNA629351	SAMN15803090		SRR12437495		2017	USA	USA	Human	High income
C. difficile	1496_33846	PRJNA629351	SAMN15803093		SRR12437492		2017	USA	USA	Human	High income													1
C. difficile	1496_33847	PRJNA629351	SAMN15802682		SRR12437489		2013	USA	USA	Human	High income
C. difficile	1496_33848	PRJNA629351	SAMN15803095		SRR12437490		2017	USA	USA	Human	High income
C. difficile	1496_33849	PRJNA629351	SAMN15803091		SRR12437494		2017	USA	USA	Human	High income													1
C. difficile	1496_33850	PRJNA629351	SAMN15803092		SRR12437493		2017	USA	USA	Human	High income
C. difficile	1496_33851	PRJNA629351	SAMN15803094		SRR12437491		2017	USA	USA	Human	High income
C. difficile	1496_33852	PRJNA629351	SAMN15803089		SRR12437496		2017	USA	USA	Human	High income													1
C. difficile	1496_33853	PRJNA629351	SAMN15803087		SRR12437498		2017	USA	USA	Human	High income
C. difficile	1496_33854	PRJNA629351	SAMN15803088		SRR12437497		2017	USA	USA	Human	High income													1
C. difficile	1496_33856	PRJNA629351	SAMN15803083		SRR12437503		2017	USA	USA	Human	High income													1
C. difficile	1496_33857	PRJNA629351	SAMN15803084		SRR12437502		2017	USA	USA	Human	High income
C. difficile	1496_33858	PRJNA629351	SAMN15802681		SRR12437500		2013	USA	USA	Human	High income
C. difficile	1496_33859	PRJNA629351	SAMN15803085		SRR12437501		2017	USA	USA	Human	High income
C. difficile	1496_33860	PRJNA629351	SAMN15803086		SRR12437499		2017	USA	USA	Human	High income
C. difficile	1496_33861	PRJNA629351	SAMN15803081		SRR12437505		2017	USA	USA	Human	High income
C. difficile	1496_33862	PRJNA629351	SAMN15802680		SRR12437511		2013	USA	USA	Human	High income
C. difficile	1496_33863	PRJNA629351	SAMN15803080		SRR12437506		2017	USA	USA	Human	High income
C. difficile	1496_33864	PRJNA629351	SAMN15803078		SRR12437508		2017	USA	USA	Human	High income
C. difficile	1496_33865	PRJNA629351	SAMN15803077		SRR12437509		2017	USA	USA	Human	High income
C. difficile	1496_33866	PRJNA629351	SAMN15803079		SRR12437507		2017	USA	USA	Human	High income
C. difficile	1496_33867	PRJNA629351	SAMN15803076		SRR12437510		2017	USA	USA	Human	High income
C. difficile	1496_33868	PRJNA629351	SAMN15803072		SRR12437515		2017	USA	USA	Human	High income
C. difficile	1496_33869	PRJNA629351	SAMN15803071		SRR12437516		2017	USA	USA	Human	High income													1
C. difficile	1496_33870	PRJNA629351	SAMN15803075		SRR12437512		2017	USA	USA	Human	High income
C. difficile	1496_33871	PRJNA629351	SAMN15802735		SRR12437421		2013	USA	USA	Human	High income
C. difficile	1496_33872	PRJNA629351	SAMN15803074		SRR12437513		2017	USA	USA	Human	High income													1
C. difficile	1496_33873	PRJNA629351	SAMN15803070		SRR12437517		2017	USA	USA	Human	High income
C. difficile	1496_33874	PRJNA629351	SAMN15803073		SRR12437514		2017	USA	USA	Human	High income													1
C. difficile	1496_33875	PRJNA629351	SAMN15802679		SRR12437522		2013	USA	USA	Human	High income
C. difficile	1496_33877	PRJNA629351	SAMN15803069		SRR12437518		2017	USA	USA	Human	High income
C. difficile	1496_33878	PRJNA629351	SAMN15803068		SRR12437519		2017	USA	USA	Human	High income
C. difficile	1496_33879	PRJNA629351	SAMN15803064		SRR12437524		2017	USA	USA	Human	High income
C. difficile	1496_33883	PRJNA629351	SAMN15803062		SRR12437526		2017	USA	USA	Human	High income
C. difficile	1496_33888	PRJNA629351	SAMN15803059		SRR12437529		2017	USA	USA	Human	High income
C. difficile	1496_33890	PRJNA629351	SAMN15803057		SRR12437531		2017	USA	USA	Human	High income
C. difficile	1496_33891	PRJNA629351	SAMN15802643		SRR12437453		2012	USA	USA	Human	High income
C. difficile	1496_33892	PRJNA629351	SAMN15802678		SRR12437533		2013	USA	USA	Human	High income
C. difficile	1496_33894	PRJNA629351	SAMN15803054		SRR12437535		2017	USA	USA	Human	High income
C. difficile	1496_33895	PRJNA629351	SAMN15803050		SRR12437539		2016	USA	USA	Human	High income
C. difficile	1496_33896	PRJNA629351	SAMN15803051		SRR12437538		2017	USA	USA	Human	High income
C. difficile	1496_33899	PRJNA629351	SAMN15803047		SRR12437542		2016	USA	USA	Human	High income
C. difficile	1496_33900	PRJNA629351	SAMN15802677		SRR12437544		2013	USA	USA	Human	High income
C. difficile	1496_33901	PRJNA629351	SAMN15803048		SRR12437541		2016	USA	USA	Human	High income
C. difficile	1496_33902	PRJNA629351	SAMN15803049		SRR12437540		2016	USA	USA	Human	High income
C. difficile	1496_33903	PRJNA629351	SAMN15803039		SRR12437551		2016	USA	USA	Human	High income
C. difficile	1496_33904	PRJNA629351	SAMN15803041		SRR12437549		2016	USA	USA	Human	High income
C. difficile	1496_33905	PRJNA629351	SAMN15803040		SRR12437550		2016	USA	USA	Human	High income
C. difficile	1496_33906	PRJNA629351	SAMN15803038		SRR12437552		2016	USA	USA	Human	High income
C. difficile	1496_33907	PRJNA629351	SAMN15803042		SRR12437548		2016	USA	USA	Human	High income
C. difficile	1496_33908	PRJNA629351	SAMN15803043		SRR12437547		2016	USA	USA	Human	High income
C. difficile	1496_33909	PRJNA629351	SAMN15803044		SRR12437546		2016	USA	USA	Human	High income
C. difficile	1496_33910	PRJNA629351	SAMN15803045		SRR12437545		2016	USA	USA	Human	High income													1
C. difficile	1496_33911	PRJNA629351	SAMN15803046		SRR12437543		2016	USA	USA	Human	High income
C. difficile	1496_33912	PRJNA629351	SAMN15803037		SRR12437553		2016	USA	USA	Human	High income
C. difficile	1496_33913	PRJNA629351	SAMN15803036		SRR12437554		2016	USA	USA	Human	High income													1
C. difficile	1496_33914	PRJNA629351	SAMN15802676		SRR12437555		2013	USA	USA	Human	High income
C. difficile	1496_33915	PRJNA629351	SAMN15803035		SRR12437557		2016	USA	USA	Human	High income													1
C. difficile	1496_33916	PRJNA629351	SAMN15803034		SRR12437558		2016	USA	USA	Human	High income
C. difficile	1496_33917	PRJNA629351	SAMN15803031		SRR12437561		2016	USA	USA	Human	High income
C. difficile	1496_33918	PRJNA629351	SAMN15803030		SRR12437562		2016	USA	USA	Human	High income
C. difficile	1496_33919	PRJNA629351	SAMN15803032		SRR12437560		2016	USA	USA	Human	High income
C. difficile	1496_33920	PRJNA629351	SAMN15803027		SRR12437565		2016	USA	USA	Human	High income
C. difficile	1496_33921	PRJNA629351	SAMN15803029		SRR12437563		2016	USA	USA	Human	High income
C. difficile	1496_33922	PRJNA629351	SAMN15803033		SRR12437559		2016	USA	USA	Human	High income
C. difficile	1496_33923	PRJNA629351	SAMN15803026		SRR12437566		2016	USA	USA	Human	High income
C. difficile	1496_33924	PRJNA629351	SAMN15802675		SRR12437567		2013	USA	USA	Human	High income
C. difficile	1496_33925	PRJNA629351	SAMN15803025		SRR12437568		2016	USA	USA	Human	High income													1
C. difficile	1496_33926	PRJNA629351	SAMN15803024		SRR12437569		2016	USA	USA	Human	High income
C. difficile	1496_33927	PRJNA629351	SAMN15803023		SRR12437570		2016	USA	USA	Human	High income
C. difficile	1496_33928	PRJNA629351	SAMN15803021		SRR12437572		2016	USA	USA	Human	High income													1
C. difficile	1496_33929	PRJNA629351	SAMN15803022		SRR12437571		2016	USA	USA	Human	High income													1
C. difficile	1496_33931	PRJNA629351	SAMN15802711		SRR12437447		2013	USA	USA	Human	High income
C. difficile	1496_33945	PRJNA629351	SAMN27515122		SRR18709693		2017	USA	USA	Human	High income
C. difficile	1496_33946	PRJNA629351	SAMN27515123		SRR18709692		2017	USA	USA	Human	High income
C. difficile	1496_33947	PRJNA629351	SAMN27515116		SRR18709699		2017	USA	USA	Human	High income
C. difficile	1496_33948	PRJNA629351	SAMN27515117		SRR18709698		2017	USA	USA	Human	High income
C. difficile	1496_33949	PRJNA629351	SAMN27515121		SRR18709694		2017	USA	USA	Human	High income
C. difficile	1496_33950	PRJNA629351	SAMN27515118		SRR18709697		2017	USA	USA	Human	High income
C. difficile	1496_33951	PRJNA629351	SAMN27515120		SRR18709695		2017	USA	USA	Human	High income
C. difficile	1496_33952	PRJNA629351	SAMN27515119		SRR18709696		2017	USA	USA	Human	High income													1
C. difficile	1496_33953	PRJNA629351	SAMN27515115		SRR18709700		2017	USA	USA	Human	High income
C. difficile	1496_33954	PRJNA629351	SAMN27515114		SRR18709701		2017	USA	USA	Human	High income
C. difficile	1496_33956	PRJNA629351	SAMN27515033		SRR18709702		2017	USA	USA	Human	High income
C. difficile	1496_33957	PRJNA629351	SAMN27515113		SRR18709703		2017	USA	USA	Human	High income													1
C. difficile	1496_33958	PRJNA629351	SAMN27515111		SRR18709705		2017	USA	USA	Human	High income
C. difficile	1496_33959	PRJNA629351	SAMN27515112		SRR18709704		2017	USA	USA	Human	High income
C. difficile	1496_33960	PRJNA629351	SAMN27515109		SRR18709707		2017	USA	USA	Human	High income
C. difficile	1496_33961	PRJNA629351	SAMN27515108		SRR18709708		2017	USA	USA	Human	High income
C. difficile	1496_33962	PRJNA629351	SAMN27515110		SRR18709706		2017	USA	USA	Human	High income
C. difficile	1496_33963	PRJNA629351	SAMN27515107		SRR18709709		2017	USA	USA	Human	High income
C. difficile	1496_33964	PRJNA629351	SAMN27515106		SRR18709710		2017	USA	USA	Human	High income
C. difficile	1496_33965	PRJNA629351	SAMN27515105		SRR18709711		2017	USA	USA	Human	High income
C. difficile	1496_33966	PRJNA629351	SAMN27515100		SRR18709717		2017	USA	USA	Human	High income
C. difficile	1496_33967	PRJNA629351	SAMN27515101		SRR18709716		2017	USA	USA	Human	High income
C. difficile	1496_33968	PRJNA629351	SAMN27515102		SRR18709715		2017	USA	USA	Human	High income													1
C. difficile	1496_33969	PRJNA629351	SAMN27515103		SRR18709714		2017	USA	USA	Human	High income
C. difficile	1496_33970	PRJNA629351	SAMN27515104		SRR18709712		2017	USA	USA	Human	High income
C. difficile	1496_33971	PRJNA629351	SAMN27515032		SRR18709713		2017	USA	USA	Human	High income
C. difficile	1496_33972	PRJNA629351	SAMN27515098		SRR18709719		2017	USA	USA	Human	High income
C. difficile	1496_33973	PRJNA629351	SAMN27515099		SRR18709718		2017	USA	USA	Human	High income
C. difficile	1496_33974	PRJNA629351	SAMN27515031		SRR18709724		2017	USA	USA	Human	High income
C. difficile	1496_33975	PRJNA629351	SAMN27515094		SRR18709723		2017	USA	USA	Human	High income
C. difficile	1496_33976	PRJNA629351	SAMN27515097		SRR18709720		2017	USA	USA	Human	High income
C. difficile	1496_33977	PRJNA629351	SAMN27515096		SRR18709721		2017	USA	USA	Human	High income
C. difficile	1496_33978	PRJNA629351	SAMN27515095		SRR18709722		2017	USA	USA	Human	High income
C. difficile	1496_33979	PRJNA629351	SAMN27515088		SRR18709730		2017	USA	USA	Human	High income
C. difficile	1496_33980	PRJNA629351	SAMN27515089		SRR18709729		2017	USA	USA	Human	High income
C. difficile	1496_33981	PRJNA629351	SAMN27515092		SRR18709726		2017	USA	USA	Human	High income
C. difficile	1496_33982	PRJNA629351	SAMN27515090		SRR18709728		2017	USA	USA	Human	High income
C. difficile	1496_33983	PRJNA629351	SAMN27515091		SRR18709727		2017	USA	USA	Human	High income
C. difficile	1496_33984	PRJNA629351	SAMN27515093		SRR18709725		2017	USA	USA	Human	High income
C. difficile	1496_33985	PRJNA629351	SAMN27515030		SRR18709735		2017	USA	USA	Human	High income													1
C. difficile	1496_33986	PRJNA629351	SAMN27515083		SRR18709736		2017	USA	USA	Human	High income
C. difficile	1496_33987	PRJNA629351	SAMN27515086		SRR18709732		2017	USA	USA	Human	High income
C. difficile	1496_33988	PRJNA629351	SAMN27515084		SRR18709734		2017	USA	USA	Human	High income													1
C. difficile	1496_33989	PRJNA629351	SAMN27515085		SRR18709733		2017	USA	USA	Human	High income													1
C. difficile	1496_33990	PRJNA629351	SAMN27515087		SRR18709731		2017	USA	USA	Human	High income
C. difficile	1496_33992	PRJNA629351	SAMN27515082		SRR18709737		2017	USA	USA	Human	High income
C. difficile	1496_33993	PRJNA629351	SAMN27515081		SRR18709738		2017	USA	USA	Human	High income
C. difficile	1496_33994	PRJNA629351	SAMN27515080		SRR18709739		2017	USA	USA	Human	High income													1
C. difficile	1496_33995	PRJNA629351	SAMN27515079		SRR18709740		2017	USA	USA	Human	High income
C. difficile	1496_33996	PRJNA629351	SAMN27515078		SRR18709741		2017	USA	USA	Human	High income
C. difficile	1496_33997	PRJNA629351	SAMN27515074		SRR18709745		2017	USA	USA	Human	High income
C. difficile	1496_33998	PRJNA629351	SAMN27515076		SRR18709743		2017	USA	USA	Human	High income
C. difficile	1496_33999	PRJNA629351	SAMN27515077		SRR18709742		2017	USA	USA	Human	High income
C. difficile	1496_34000	PRJNA629351	SAMN27515075		SRR18709744		2017	USA	USA	Human	High income													1
C. difficile	1496_34001	PRJNA629351	SAMN27515070		SRR18709750		2017	USA	USA	Human	High income
C. difficile	1496_34002	PRJNA629351	SAMN27515069		SRR18709751		2017	USA	USA	Human	High income
C. difficile	1496_34003	PRJNA629351	SAMN27515071		SRR18709749		2017	USA	USA	Human	High income
C. difficile	1496_34004	PRJNA629351	SAMN27515068		SRR18709752		2017	USA	USA	Human	High income
C. difficile	1496_34005	PRJNA629351	SAMN27515028		SRR18709757		2017	USA	USA	Human	High income
C. difficile	1496_34006	PRJNA629351	SAMN27515064		SRR18709756		2017	USA	USA	Human	High income
C. difficile	1496_34007	PRJNA629351	SAMN27515067		SRR18709753		2017	USA	USA	Human	High income
C. difficile	1496_34008	PRJNA629351	SAMN27515061		SRR18709760		2017	USA	USA	Human	High income
C. difficile	1496_34009	PRJNA629351	SAMN27515066		SRR18709754		2017	USA	USA	Human	High income
C. difficile	1496_34010	PRJNA629351	SAMN27515063		SRR18709758		2017	USA	USA	Human	High income
C. difficile	1496_34011	PRJNA629351	SAMN27515073		SRR18709747		2017	USA	USA	Human	High income
C. difficile	1496_34012	PRJNA629351	SAMN27515029		SRR18709746		2017	USA	USA	Human	High income
C. difficile	1496_34013	PRJNA629351	SAMN27515072		SRR18709748		2017	USA	USA	Human	High income
C. difficile	1496_34014	PRJNA629351	SAMN27515060		SRR18709761		2017	USA	USA	Human	High income
C. difficile	1496_34015	PRJNA629351	SAMN27515059		SRR18709762		2017	USA	USA	Human	High income
C. difficile	1496_34016	PRJNA629351	SAMN27515057		SRR18709764		2017	USA	USA	Human	High income
C. difficile	1496_34017	PRJNA629351	SAMN27515056		SRR18709765		2017	USA	USA	Human	High income
C. difficile	1496_34018	PRJNA629351	SAMN27515058		SRR18709763		2017	USA	USA	Human	High income
C. difficile	1496_34019	PRJNA629351	SAMN27515055		SRR18709766		2017	USA	USA	Human	High income
C. difficile	1496_34020	PRJNA629351	SAMN27515054		SRR18709767		2017	USA	USA	Human	High income
C. difficile	1496_34021	PRJNA629351	SAMN27515027		SRR18709768		2017	USA	USA	Human	High income
C. difficile	1496_34022	PRJNA629351	SAMN27515053		SRR18709769		2017	USA	USA	Human	High income
C. difficile	1496_34023	PRJNA629351	SAMN27515051		SRR18709771		2017	USA	USA	Human	High income
C. difficile	1496_34024	PRJNA629351	SAMN27515052		SRR18709770		2017	USA	USA	Human	High income
C. difficile	1496_34025	PRJNA629351	SAMN27515045		SRR18709777		2017	USA	USA	Human	High income
C. difficile	1496_34026	PRJNA629351	SAMN27515044		SRR18709778		2017	USA	USA	Human	High income
C. difficile	1496_34027	PRJNA629351	SAMN27515050		SRR18709772		2017	USA	USA	Human	High income
C. difficile	1496_34028	PRJNA629351	SAMN27515049		SRR18709773		2017	USA	USA	Human	High income
C. difficile	1496_34029	PRJNA629351	SAMN27515046		SRR18709776		2017	USA	USA	Human	High income
C. difficile	1496_34030	PRJNA629351	SAMN27515047		SRR18709775		2017	USA	USA	Human	High income
C. difficile	1496_34031	PRJNA629351	SAMN27515048		SRR18709774		2017	USA	USA	Human	High income
C. difficile	1496_34032	PRJNA629351	SAMN27515043		SRR18709780		2017	USA	USA	Human	High income
C. difficile	1496_34033	PRJNA629351	SAMN27515026		SRR18709779		2017	USA	USA	Human	High income
C. difficile	1496_34034	PRJNA629351	SAMN27515037		SRR18709786		2017	USA	USA	Human	High income
C. difficile	1496_34035	PRJNA629351	SAMN27515039		SRR18709784		2017	USA	USA	Human	High income
C. difficile	1496_34036	PRJNA629351	SAMN27515040		SRR18709783		2017	USA	USA	Human	High income
C. difficile	1496_34037	PRJNA629351	SAMN27515038		SRR18709785		2017	USA	USA	Human	High income
C. difficile	1496_34038	PRJNA629351	SAMN27515041		SRR18709782		2017	USA	USA	Human	High income
C. difficile	1496_34039	PRJNA629351	SAMN27515042		SRR18709781		2017	USA	USA	Human	High income													1
C. difficile	1496_34040	PRJNA629351	SAMN27515034		SRR18709789		2017	USA	USA	Human	High income
C. difficile	1496_34041	PRJNA629351	SAMN27515035		SRR18709788		2017	USA	USA	Human	High income													1
C. difficile	1496_34042	PRJNA629351	SAMN27515036		SRR18709787		2017	USA	USA	Human	High income													1
C. difficile	1496_34043	PRJNA629351	SAMN27515024		SRR18709791		2017	USA	USA	Human	High income
C. difficile	1496_34044	PRJNA629351	SAMN27515025		SRR18709790		2017	USA	USA	Human	High income
C. difficile	1496_34045	PRJNA629351	SAMN27515062		SRR18709759		2017	USA	USA	Human	High income
C. difficile	1496_34098	PRJNA629351	SAMN15802640		SRR12437556		2012	USA	USA	Human	High income
C. difficile	1496_34099	PRJNA629351	SAMN15803002		SRR12437123		2016	USA	USA	Human	High income
C. difficile	1496_34100	PRJNA629351	SAMN27515065		SRR18709755		2017	USA	USA	Human	High income
C. difficile	1496_34101	PRJNA577141	SAMN13029154		SRR11550150		2016	USA	USA	Human	High income
C. diphtheriae	1717_1000		SAMEA6566629		ERR3932688		2017	Madagascar	MDG	Human	Low income
C. diphtheriae	1717_1001		SAMEA6566630		ERR3932689		2017	Mayotte	MYT	Human	No classification
C. diphtheriae	1717_1002		SAMEA6566631		ERR3932690		2017	Mayotte	MYT	Human	No classification
C. diphtheriae	1717_1003		SAMEA6566632		ERR3932691		2017	New Caledonia	NCL	Human	High income
C. diphtheriae	1717_1004		SAMEA6566634		ERR3932693		2017	New Caledonia	NCL	Human	High income
C. diphtheriae	1717_1005		SAMEA6566633		ERR3932692		2017	New Caledonia	NCL	Human	High income
C. diphtheriae	1717_1006		SAMEA6566635		ERR3932694		2017	France	FRA	Human	High income
C. diphtheriae	1717_1007		SAMEA6566636		ERR3932695		2017	France	FRA	Human	High income
C. diphtheriae	1717_1008		SAMEA6566637		ERR3932696		2017	New Caledonia	NCL	Human	High income
C. diphtheriae	1717_1009		SAMEA6566638		ERR3932697		2017	French Guiana	GUF	Human	No classification
C. diphtheriae	1717_1010		SAMEA6566641		ERR3932700		2017	France	FRA	Human	High income
C. diphtheriae	1717_1011		SAMEA6566642		ERR3932701		2017	France	FRA	Human	High income
C. diphtheriae	1717_1012		SAMEA6566640		ERR3932699		2017	New Caledonia	NCL	Human	High income
C. diphtheriae	1717_1013		SAMEA6566639		ERR3932698		2017	New Caledonia	NCL	Human	High income
C. diphtheriae	1717_1014		SAMEA6566643		ERR3932702		2017	France	FRA	Human	High income																									1							1
C. diphtheriae	1717_1015		SAMEA6566644		ERR3932703		2017	Mayotte	MYT	Human	No classification
C. diphtheriae	1717_1016		SAMEA6566646		ERR3932705		2017	France	FRA	Human	High income
C. diphtheriae	1717_1017		SAMEA6566645		ERR3932704		2017	Mayotte	MYT	Human	No classification
C. diphtheriae	1717_1018		SAMEA6566647		ERR3932706		2017	New Caledonia	NCL	Human	High income
C. diphtheriae	1717_1019		SAMEA6566648		ERR3932707		2017	France	FRA	Human	High income
C. diphtheriae	1717_1020		SAMEA6566649		ERR3932708		2017	French Guiana	GUF	Human	No classification
C. diphtheriae	1717_1021		SAMEA6566650		ERR3932709		2017	French Guiana	GUF	Human	No classification
C. diphtheriae	1717_1023		SAMEA6566652	GCA_902809765.1	ERR3932711		1969	USA	USA	Human	High income
C. diphtheriae	1717_1024		SAMEA104208691		ERR2094322		2009	Mayotte	MYT	Human	No classification
C. diphtheriae	1717_1025		SAMEA104208693		ERR2094324		2009	Mayotte	MYT	Human	No classification
C. diphtheriae	1717_1026		SAMEA104208690		ERR2094326		2012	France	FRA	Human	High income
C. diphtheriae	1717_1027		SAMEA104208687		ERR2094331		2015	France	FRA	Human	High income
C. diphtheriae	1717_1028		SAMEA104208688		ERR2094334		2016	France	FRA	Human	High income
C. diphtheriae	1717_1029		SAMEA104208685		ERR2094332		2015	France	FRA	Human	High income		1	1																						1
C. diphtheriae	1717_1030		SAMEA104208694		ERR2094333		2016	France	FRA	Human	High income																									1							1
C. diphtheriae	1717_1033		SAMEA104208692		ERR2094327		2012	France	FRA	Human	High income
C. diphtheriae	1717_788		SAMEA6566417		ERR3932476		2002	New Caledonia	NCL	Human	High income
C. diphtheriae	1717_789		SAMEA6566418		ERR3932477		2002	New Caledonia	NCL	Human	High income
C. diphtheriae	1717_790		SAMEA6566419		ERR3932478		2003	New Caledonia	NCL	Human	High income
C. diphtheriae	1717_791		SAMEA6566420		ERR3932479		2006	New Caledonia	NCL	Human	High income
C. diphtheriae	1717_792		SAMEA6566422		ERR3932481		1983	France	FRA	Human	High income
C. diphtheriae	1717_793		SAMEA6566421		ERR3932480		1981	France	FRA	Human	High income
C. diphtheriae	1717_794		SAMEA6566423		ERR3932482		1983	France	FRA	Human	High income
C. diphtheriae	1717_795		SAMEA6566424		ERR3932483		1983	France	FRA	Human	High income
C. diphtheriae	1717_796		SAMEA6566428		ERR3932487		1985	France	FRA	Human	High income
C. diphtheriae	1717_797		SAMEA6566426		ERR3932485		1984	France	FRA	Human	High income
C. diphtheriae	1717_798		SAMEA6566427		ERR3932486		1985	France	FRA	Human	High income
C. diphtheriae	1717_799		SAMEA6566425		ERR3932484		1984	France	FRA	Human	High income
C. diphtheriae	1717_800		SAMEA6566429		ERR3932488		1986	France	FRA	Human	High income
C. diphtheriae	1717_801		SAMEA6566430		ERR3932489		1991	France	FRA	Human	High income
C. diphtheriae	1717_802		SAMEA6566431		ERR3932490		1991	France	FRA	Human	High income
C. diphtheriae	1717_803		SAMEA6566432		ERR3932491		1994	Algeria	DZA	Human	Upper middle income
C. diphtheriae	1717_804		SAMEA6566433		ERR3932492		1970	France	FRA	Human	High income
C. diphtheriae	1717_805		SAMEA6566434		ERR3932493		1994	Pakistan	PAK	Human	Lower middle income
C. diphtheriae	1717_806		SAMEA6566439		ERR3932498		1994	Germany	DEU	Human	High income
C. diphtheriae	1717_807		SAMEA6566435		ERR3932494		1995	Algeria	DZA	Human	Upper middle income
C. diphtheriae	1717_808		SAMEA6566443		ERR3932502		1996	Thailand	THA	Human	Upper middle income
C. diphtheriae	1717_809		SAMEA6566436		ERR3932495		1995	Russian Federation	RUS	Human	High income
C. diphtheriae	1717_810		SAMEA6566442		ERR3932501		1996	Thailand	THA	Human	Upper middle income
C. diphtheriae	1717_811		SAMEA6566441		ERR3932500		1992	Australia	AUS	Human	High income
C. diphtheriae	1717_812		SAMEA6566440		ERR3932499		1999	France	FRA	Human	High income
C. diphtheriae	1717_813		SAMEA6566437		ERR3932496		1993	Bangladesh	BGD	Human	Lower middle income
C. diphtheriae	1717_814		SAMEA6566438		ERR3932497		1991	France	FRA	Human	High income
C. diphtheriae	1717_815		SAMEA6566446		ERR3932505		1993	Russian Federation	RUS	Human	High income
C. diphtheriae	1717_816		SAMEA6566444		ERR3932503		1992	Australia	AUS	Human	High income
C. diphtheriae	1717_817		SAMEA6566445		ERR3932504		1995	Dominican Republic	DOM	Human	Upper middle income
C. diphtheriae	1717_818		SAMEA6566447		ERR3932506		1993	Australia	AUS	Human	High income
C. diphtheriae	1717_819		SAMEA6566448		ERR3932507		1985	Denmark	DNK	Human	High income
C. diphtheriae	1717_820		SAMEA6566449		ERR3932508		1995	Dominican Republic	DOM	Human	Upper middle income
C. diphtheriae	1717_821		SAMEA6566450		ERR3932509		1994	Germany	DEU	Human	High income
C. diphtheriae	1717_822		SAMEA6566451		ERR3932510		1993	France	FRA	Human	High income
C. diphtheriae	1717_823		SAMEA6566452		ERR3932511		1993	Gambia	GMB	Human	Low income
C. diphtheriae	1717_824		SAMEA6566453		ERR3932512		1993	Russian Federation	RUS	Human	High income
C. diphtheriae	1717_825		SAMEA6566454		ERR3932513		1994	Sweden	SWE	Human	High income
C. diphtheriae	1717_827		SAMEA6566459		ERR3932518		1993	France	FRA	Human	High income
C. diphtheriae	1717_828		SAMEA6566456		ERR3932515		1981	Romania	ROU	Human	High income
C. diphtheriae	1717_829		SAMEA6566457		ERR3932516		1993	Russian Federation	RUS	Human	High income
C. diphtheriae	1717_830		SAMEA6566458		ERR3932517		1992	Australia	AUS	Human	High income
C. diphtheriae	1717_831		SAMEA6566460		ERR3932519		1994	United Kingdom	GBR	Human	High income
C. diphtheriae	1717_832		SAMEA6566463		ERR3932522		1994	Belarus	BLR	Human	Upper middle income
C. diphtheriae	1717_833		SAMEA6566464		ERR3932523		1998	Russian Federation	RUS	Human	High income
C. diphtheriae	1717_834		SAMEA6566462		ERR3932521		1995	United Kingdom	GBR	Human	High income
C. diphtheriae	1717_835		SAMEA6566461		ERR3932520		1999	France	FRA	Human	High income
C. diphtheriae	1717_836		SAMEA6566465		ERR3932524		1996	Thailand	THA	Human	Upper middle income
C. diphtheriae	1717_837		SAMEA6566469		ERR3932528		1989	France	FRA	Human	High income
C. diphtheriae	1717_838		SAMEA6566472		ERR3932531		1996	Thailand	THA	Human	Upper middle income
C. diphtheriae	1717_839		SAMEA6566471		ERR3932530		1994	Peru	PER	Human	Upper middle income
C. diphtheriae	1717_840		SAMEA6566468		ERR3932527		1993	Russian Federation	RUS	Human	High income
C. diphtheriae	1717_841		SAMEA6566467		ERR3932526		1995	Australia	AUS	Human	High income
C. diphtheriae	1717_842		SAMEA6566466		ERR3932525		1963	Romania	ROU	Human	High income
C. diphtheriae	1717_843		SAMEA6566470		ERR3932529		1993	Australia	AUS	Human	High income
C. diphtheriae	1717_844		SAMEA6566473		ERR3932532		1994	Poland	POL	Human	High income
C. diphtheriae	1717_845		SAMEA6566475		ERR3932534		1986	Russian Federation	RUS	Human	High income
C. diphtheriae	1717_846		SAMEA6566476		ERR3932535		1995	Vietnam	VNM	Human	Lower middle income
C. diphtheriae	1717_847		SAMEA6566474		ERR3932533		1997	Italy	ITA	Human	High income
C. diphtheriae	1717_848		SAMEA6566477		ERR3932536		1990	India	IND	Human	Lower middle income		1	1
C. diphtheriae	1717_849		SAMEA6566481		ERR3932540		1993	Somalia	SOM	Human	Low income		1	1
C. diphtheriae	1717_850		SAMEA6566479		ERR3932538		1994	Germany	DEU	Human	High income
C. diphtheriae	1717_851		SAMEA6566478		ERR3932537		1993	Russian Federation	RUS	Human	High income
C. diphtheriae	1717_852		SAMEA6566480		ERR3932539		1981	USA	USA	Human	High income
C. diphtheriae	1717_853		SAMEA6566484		ERR3932543		1985	United Kingdom	GBR	Human	High income
C. diphtheriae	1717_854		SAMEA6566482		ERR3932541		1966	Romania	ROU	Human	High income
C. diphtheriae	1717_855		SAMEA6566483		ERR3932542		1994	Sweden	SWE	Human	High income
C. diphtheriae	1717_856		SAMEA6566485		ERR3932544		1992	Australia	AUS	Human	High income
C. diphtheriae	1717_857		SAMEA6566488		ERR3932547		1994	Thailand	THA	Human	Upper middle income
C. diphtheriae	1717_858		SAMEA6566486		ERR3932545		1995	Finland	FIN	Human	High income
C. diphtheriae	1717_859		SAMEA6566487		ERR3932546		1996	Thailand	THA	Human	Upper middle income
C. diphtheriae	1717_860		SAMEA6566489		ERR3932548		1994	India	IND	Human	Lower middle income		1	1
C. diphtheriae	1717_861		SAMEA6566493		ERR3932552		1995	Vietnam	VNM	Human	Lower middle income
C. diphtheriae	1717_862		SAMEA6566492		ERR3932551		1993	Australia	AUS	Human	High income
C. diphtheriae	1717_863		SAMEA6566495		ERR3932554		1992	Australia	AUS	Human	High income
C. diphtheriae	1717_864		SAMEA6566494		ERR3932553		1977	Romania	ROU	Human	High income
C. diphtheriae	1717_865		SAMEA6566490		ERR3932549		1993	Tunisia	TUN	Human	Lower middle income
C. diphtheriae	1717_866		SAMEA6566496		ERR3932555		1951	France	FRA	Human	High income
C. diphtheriae	1717_867		SAMEA6566491		ERR3932550		1993	Russian Federation	RUS	Human	High income
C. diphtheriae	1717_868		SAMEA6566499		ERR3932558		2008	Mayotte	MYT	Human	No classification
C. diphtheriae	1717_869		SAMEA6566500		ERR3932559		2008	Mayotte	MYT	Human	No classification
C. diphtheriae	1717_870		SAMEA6566501		ERR3932560		2008	Mayotte	MYT	Human	No classification
C. diphtheriae	1717_871		SAMEA6566497		ERR3932556		2008	Mayotte	MYT	Human	No classification
C. diphtheriae	1717_872		SAMEA6566498		ERR3932557		2008	France	FRA	Human	High income
C. diphtheriae	1717_873		SAMEA6566502		ERR3932561		2008	Mayotte	MYT	Human	No classification
C. diphtheriae	1717_874		SAMEA6566505		ERR3932564		2009	Mayotte	MYT	Human	No classification
C. diphtheriae	1717_875		SAMEA6566506		ERR3932565		2009	Mayotte	MYT	Human	No classification
C. diphtheriae	1717_876		SAMEA6566504		ERR3932563		2009	Mayotte	MYT	Human	No classification
C. diphtheriae	1717_877		SAMEA6566503		ERR3932562		2008	Mayotte	MYT	Human	No classification
C. diphtheriae	1717_878		SAMEA6566507		ERR3932566		2009	Mayotte	MYT	Human	No classification
C. diphtheriae	1717_879		SAMEA6566508		ERR3932567		2009	Mayotte	MYT	Human	No classification
C. diphtheriae	1717_880		SAMEA6566510		ERR3932569		2010	Mayotte	MYT	Human	No classification
C. diphtheriae	1717_881		SAMEA6566509		ERR3932568		2010	France	FRA	Human	High income
C. diphtheriae	1717_882		SAMEA6566512		ERR3932571		2011	France	FRA	Human	High income
C. diphtheriae	1717_883		SAMEA6566511		ERR3932570		2011	France	FRA	Human	High income
C. diphtheriae	1717_884		SAMEA6566518		ERR3932577		2011	France	FRA	Human	High income
C. diphtheriae	1717_885		SAMEA6566516		ERR3932575		2011	France	FRA	Human	High income
C. diphtheriae	1717_886		SAMEA6566519		ERR3932578		2011	France	FRA	Human	High income
C. diphtheriae	1717_887		SAMEA6566517		ERR3932576		2011	Mayotte	MYT	Human	No classification
C. diphtheriae	1717_888		SAMEA6566514		ERR3932573		2011	France	FRA	Human	High income
C. diphtheriae	1717_889		SAMEA6566513		ERR3932572		2011	Mayotte	MYT	Human	No classification
C. diphtheriae	1717_890		SAMEA6566515		ERR3932574		2011	France	FRA	Human	High income
C. diphtheriae	1717_891		SAMEA6566521		ERR3932580		2012	Mayotte	MYT	Human	No classification
C. diphtheriae	1717_892		SAMEA6566520		ERR3932579		2011	France	FRA	Human	High income
C. diphtheriae	1717_893		SAMEA6566522		ERR3932581		2012	Wallis and Futuna	WLF	Human	No classification
C. diphtheriae	1717_894		SAMEA6566523		ERR3932582		2012	Wallis and Futuna	WLF	Human	No classification
C. diphtheriae	1717_895		SAMEA6566524		ERR3932583		2012	Mayotte	MYT	Human	No classification
C. diphtheriae	1717_896		SAMEA6566526		ERR3932585		2012	Mayotte	MYT	Human	No classification
C. diphtheriae	1717_897		SAMEA6566525		ERR3932584		2012	Mayotte	MYT	Human	No classification
C. diphtheriae	1717_898		SAMEA6566527		ERR3932586		2012	France	FRA	Human	High income
C. diphtheriae	1717_900		SAMEA6566529		ERR3932588		2012	Mayotte	MYT	Human	No classification
C. diphtheriae	1717_901		SAMEA6566532		ERR3932591		2012	Mayotte	MYT	Human	No classification
C. diphtheriae	1717_902		SAMEA6566531		ERR3932590		2012	France	FRA	Human	High income		1	1																						1
C. diphtheriae	1717_903		SAMEA6566533		ERR3932592		2012	Mayotte	MYT	Human	No classification
C. diphtheriae	1717_904		SAMEA6566530		ERR3932589		2012	Mayotte	MYT	Human	No classification
C. diphtheriae	1717_905		SAMEA6566536		ERR3932595		2013	Mayotte	MYT	Human	No classification
C. diphtheriae	1717_906		SAMEA6566537		ERR3932596		2013	Mayotte	MYT	Human	No classification
C. diphtheriae	1717_907		SAMEA6566539		ERR3932598		2013	Mayotte	MYT	Human	No classification
C. diphtheriae	1717_908		SAMEA6566538		ERR3932597		2013	Mayotte	MYT	Human	No classification
C. diphtheriae	1717_909		SAMEA6566534		ERR3932593		2012	Mayotte	MYT	Human	No classification
C. diphtheriae	1717_910		SAMEA6566540		ERR3932599		2013	Mayotte	MYT	Human	No classification
C. diphtheriae	1717_911		SAMEA6566535		ERR3932594		2012	Mayotte	MYT	Human	No classification
C. diphtheriae	1717_912		SAMEA6566542		ERR3932601		2013	France	FRA	Human	High income
C. diphtheriae	1717_913		SAMEA6566541		ERR3932600		2013	Guadeloupe	GLP	Human	No classification
C. diphtheriae	1717_914		SAMEA6566544		ERR3932603		2013	France	FRA	Human	High income
C. diphtheriae	1717_915		SAMEA6566543		ERR3932602		2013	France	FRA	Human	High income
C. diphtheriae	1717_916		SAMEA6566547		ERR3932606		2014	France	FRA	Human	High income
C. diphtheriae	1717_917		SAMEA6566546		ERR3932605		2014	France	FRA	Human	High income
C. diphtheriae	1717_918		SAMEA6566545		ERR3932604		2013	France	FRA	Human	High income
C. diphtheriae	1717_919		SAMEA6566550		ERR3932609		2014	Mayotte	MYT	Human	No classification
C. diphtheriae	1717_920		SAMEA6566548		ERR3932607		2014	France	FRA	Human	High income
C. diphtheriae	1717_921		SAMEA6566549		ERR3932608		2014	Mayotte	MYT	Human	No classification
C. diphtheriae	1717_922		SAMEA6566551		ERR3932610		2014	Mayotte	MYT	Human	No classification
C. diphtheriae	1717_923		SAMEA6566552		ERR3932611		2014	France	FRA	Human	High income
C. diphtheriae	1717_924		SAMEA6566553		ERR3932612		2014	Mayotte	MYT	Human	No classification
C. diphtheriae	1717_925		SAMEA6566558		ERR3932617		2015	France	FRA	Human	High income
C. diphtheriae	1717_926		SAMEA6566559		ERR3932618		2015	New Caledonia	NCL	Human	High income
C. diphtheriae	1717_927		SAMEA6566560		ERR3932619		2015	Mayotte	MYT	Human	No classification
C. diphtheriae	1717_928		SAMEA6566557		ERR3932616		2014	Mayotte	MYT	Human	No classification
C. diphtheriae	1717_929		SAMEA6566556		ERR3932615		2014	France	FRA	Human	High income
C. diphtheriae	1717_930		SAMEA6566562		ERR3932621		2015	Mayotte	MYT	Human	No classification
C. diphtheriae	1717_931		SAMEA6566554		ERR3932613		2014	France	FRA	Human	High income
C. diphtheriae	1717_932		SAMEA6566555		ERR3932614		2014	France	FRA	Human	High income
C. diphtheriae	1717_933		SAMEA6566561		ERR3932620		2015	Mayotte	MYT	Human	No classification
C. diphtheriae	1717_934		SAMEA6566563		ERR3932622		2015	Mayotte	MYT	Human	No classification
C. diphtheriae	1717_935		SAMEA6566566		ERR3932625		2015	France	FRA	Human	High income
C. diphtheriae	1717_936		SAMEA6566567		ERR3932626		2015	France	FRA	Human	High income
C. diphtheriae	1717_937		SAMEA6566568		ERR3932627		2015	France	FRA	Human	High income
C. diphtheriae	1717_938		SAMEA6566565		ERR3932624		2015	Mayotte	MYT	Human	No classification
C. diphtheriae	1717_939		SAMEA6566564		ERR3932623		2015	Mayotte	MYT	Human	No classification
C. diphtheriae	1717_940		SAMEA6566569		ERR3932628		2015	New Caledonia	NCL	Human	High income
C. diphtheriae	1717_941		SAMEA6566571		ERR3932630		2015	France	FRA	Human	High income
C. diphtheriae	1717_942		SAMEA6566570		ERR3932629		2015	Mayotte	MYT	Human	No classification
C. diphtheriae	1717_943		SAMEA6566572		ERR3932631		2015	New Caledonia	NCL	Human	High income
C. diphtheriae	1717_944		SAMEA6566573		ERR3932632		2015	France	FRA	Human	High income
C. diphtheriae	1717_945		SAMEA6566574		ERR3932633		2015	France	FRA	Human	High income
C. diphtheriae	1717_946		SAMEA6566575		ERR3932634		2015	France	FRA	Human	High income
C. diphtheriae	1717_947		SAMEA6566586		ERR3932645		2016	Mayotte	MYT	Human	No classification
C. diphtheriae	1717_948		SAMEA6566584		ERR3932643		2016	French Guiana	GUF	Human	No classification
C. diphtheriae	1717_949		SAMEA6566585		ERR3932644		2016	France	FRA	Human	High income
C. diphtheriae	1717_950		SAMEA6566587		ERR3932646		2016	Mayotte	MYT	Human	No classification
C. diphtheriae	1717_951		SAMEA6566578		ERR3932637		2015	France	FRA	Human	High income
C. diphtheriae	1717_952		SAMEA6566576		ERR3932635		2015	New Caledonia	NCL	Human	High income
C. diphtheriae	1717_953		SAMEA6566589		ERR3932648		2016	New Caledonia	NCL	Human	High income
C. diphtheriae	1717_954		SAMEA6566579		ERR3932638		2015	France	FRA	Human	High income
C. diphtheriae	1717_955		SAMEA6566590		ERR3932649		2016	France	FRA	Human	High income
C. diphtheriae	1717_956		SAMEA6566577		ERR3932636		2015	France	FRA	Human	High income
C. diphtheriae	1717_957		SAMEA6566588		ERR3932647		2016	France	FRA	Human	High income
C. diphtheriae	1717_958		SAMEA6566583		ERR3932642		2016	France	FRA	Human	High income
C. diphtheriae	1717_959		SAMEA6566582		ERR3932641		2016	France	FRA	Human	High income
C. diphtheriae	1717_960		SAMEA6566580		ERR3932639		2015	France	FRA	Human	High income
C. diphtheriae	1717_961		SAMEA6566581		ERR3932640		2016	France	FRA	Human	High income
C. diphtheriae	1717_962		SAMEA6566592		ERR3932651		2016	France	FRA	Human	High income
C. diphtheriae	1717_963		SAMEA6566591		ERR3932650		2016	France	FRA	Human	High income
C. diphtheriae	1717_964		SAMEA6566593		ERR3932652		2016	France	FRA	Human	High income
C. diphtheriae	1717_965		SAMEA6566594		ERR3932653		2016	France	FRA	Human	High income
C. diphtheriae	1717_966		SAMEA6566597		ERR3932656		2016	France	FRA	Human	High income		1	1
C. diphtheriae	1717_967		SAMEA6566596		ERR3932655		2016	France	FRA	Human	High income
C. diphtheriae	1717_968		SAMEA6566595		ERR3932654		2016	France	FRA	Human	High income
C. diphtheriae	1717_969		SAMEA6566598		ERR3932657		2016	France	FRA	Human	High income
C. diphtheriae	1717_970		SAMEA6566599		ERR3932658		2016	France	FRA	Human	High income
C. diphtheriae	1717_971		SAMEA6566601		ERR3932660		2016	France	FRA	Human	High income
C. diphtheriae	1717_972		SAMEA6566600		ERR3932659		2016	France	FRA	Human	High income
C. diphtheriae	1717_973		SAMEA6566604		ERR3932663		2016	France	FRA	Human	High income
C. diphtheriae	1717_974		SAMEA6566603		ERR3932662		2016	France	FRA	Human	High income
C. diphtheriae	1717_975		SAMEA6566602		ERR3932661		2016	France	FRA	Human	High income		1	1
C. diphtheriae	1717_976		SAMEA6566606		ERR3932665		2016	New Caledonia	NCL	Human	High income
C. diphtheriae	1717_977		SAMEA6566605		ERR3932664		2016	France	FRA	Human	High income
C. diphtheriae	1717_978		SAMEA6566607		ERR3932666		2016	New Caledonia	NCL	Human	High income
C. diphtheriae	1717_979		SAMEA6566609		ERR3932668		2016	France	FRA	Human	High income
C. diphtheriae	1717_980		SAMEA6566608		ERR3932667		2016	France	FRA	Human	High income
C. diphtheriae	1717_981		SAMEA6566610		ERR3932669		2016	France	FRA	Human	High income
C. diphtheriae	1717_982		SAMEA6566611		ERR3932670		2016	France	FRA	Human	High income
C. diphtheriae	1717_983		SAMEA6566612		ERR3932671		2016	New Caledonia	NCL	Human	High income
C. diphtheriae	1717_984		SAMEA6566613		ERR3932672		2016	France	FRA	Human	High income
C. diphtheriae	1717_985		SAMEA6566615		ERR3932674		2017	France	FRA	Human	High income
C. diphtheriae	1717_986		SAMEA6566614		ERR3932673		2016	France	FRA	Human	High income
C. diphtheriae	1717_987		SAMEA6566617		ERR3932676		2017	France	FRA	Human	High income
C. diphtheriae	1717_988		SAMEA6566616		ERR3932675		2017	Mayotte	MYT	Human	No classification
C. diphtheriae	1717_989		SAMEA6566618		ERR3932677		2017	France	FRA	Human	High income
C. diphtheriae	1717_990		SAMEA6566619		ERR3932678		2017	France	FRA	Human	High income
C. diphtheriae	1717_991		SAMEA6566621		ERR3932680		2017	France	FRA	Human	High income
C. diphtheriae	1717_993		SAMEA6566620		ERR3932679		2017	France	FRA	Human	High income
C. diphtheriae	1717_994		SAMEA6566625		ERR3932684		2017	New Caledonia	NCL	Human	High income
C. diphtheriae	1717_995		SAMEA6566624		ERR3932683		2017	France	FRA	Human	High income
C. diphtheriae	1717_996		SAMEA6566623		ERR3932682		2017	New Caledonia	NCL	Human	High income
C. diphtheriae	1717_997		SAMEA6566628		ERR3932687		2017	France	FRA	Human	High income
C. diphtheriae	1717_998		SAMEA6566627		ERR3932686		2017	New Caledonia	NCL	Human	High income
C. diphtheriae	1717_999		SAMEA6566626		ERR3932685		2017	New Caledonia	NCL	Human	High income
C. diphtheriae	698964_3	PRJNA42403	SAMN02603068	GCA_000255275.1	NC_016789.1=CP003216.1	CP003216	1894	USA	USA	Human	High income
E. coli	1328432_3	PRJNA201972	SAMN02138597	GCA_000492655.1	SRR850835,SRR850836,SRR850837,SRR850838	AYIO00000000	2012	USA	USA	Human	High income				1	1	1	1				1	1		1			1						1	1			1	1	1		1							1
E. coli	1328433_3	PRJNA201973	SAMN02138598	GCA_000522345.1	SRR850839,SRR850840,SRR850841,SRR850842	JAPS00000000	2012	USA	USA	Human	High income		1	1	1	1	1	1				1	1		1			1						1	1		1	1	1	1		1			1				1
E. coli	1328434_3	PRJNA201977	SAMN02138602	GCA_000522325.1	SRR850843,SRR850844,SRR850845,SRR850846	JAPR00000000	2012	USA	USA	Human	High income		1	1	1	1	1	1	1		1	1	1		1	1		1						1	1		1	1	1	1		1			1				1
E. coli	1328437_3	PRJNA202004	SAMN02138623	GCA_000522285.1	SRR850826,SRR850827	JAPP00000000	2009	USA	USA	Human	High income				1	1	1	1				1	1		1	1		1					1	1	1			1	1	1		1		1					1
E. coli	1328438_3	PRJNA202007	SAMN02138626	GCA_000522405.1	SRR850828,SRR850829	JAPV00000000	2010	USA	USA	Human	High income				1	1	1	1				1	1		1	1		1					1	1	1			1	1	1		1		1					1
E. coli	1328439_3	PRJNA202011	SAMN02138630	GCA_000522265.1	SRR850830,SRR850831	JAPN00000000	2009	USA	USA	Human	High income				1	1	1	1				1	1		1	1		1					1	1	1			1	1	1		1		1					1
E. coli	1328440_3	PRJNA202019	SAMN02138638	GCA_000522245.1	SRR850787,SRR850788	JAPM00000000	2010	USA	USA	Human	High income				1	1	1	1				1	1		1	1		1					1	1	1			1	1	1		1		1					1
E. coli	1328441_3	PRJNA202021	SAMN02138640	GCA_000522225.1	SRR850789,SRR850790	JAPL00000000	2009	USA	USA	Human	High income				1	1	1	1				1	1		1	1		1					1	1	1			1	1	1		1		1					1
E. coli	1328442_3	PRJNA202022	SAMN02138641	GCA_000522205.1	SRR850791,SRR850792	JAPK00000000	2009	USA	USA	Human	High income				1	1	1	1				1	1		1	1		1					1	1	1			1	1	1		1		1					1
E. coli	1328443_3	PRJNA202027	SAMN02138646	GCA_000522185.1	SRR850794,SRR850795	JAPJ00000000	2010	USA	USA	Human	High income				1	1	1	1				1	1		1	1		1					1	1	1			1	1	1		1		1					1
E. coli	1328444_3	PRJNA202028	SAMN02138647	GCA_000522165.1	SRR850796,SRR850797	JAPI00000000	2010	USA	USA	Human	High income				1	1	1	1				1	1		1			1						1	1			1	1	1		1		1					1
E. coli	1328445_3	PRJNA202029	SAMN02138648	GCA_000474825.1		AXLI00000000	2010	USA	USA	Human	High income				1	1	1	1				1	1		1	1		1					1	1	1			1	1	1		1		1					1
E. coli	1328446_3	PRJNA202030	SAMN02138649	GCA_000522145.1	SRR850800,SRR850801	JAPH00000000	2012	USA	USA	Human	High income		1	1	1	1	1	1				1	1		1			1						1	1		1	1	1	1		1			1				1
E. coli	1328447_3	PRJNA202031	SAMN02138650	GCA_000522125.1	SRR850803,SRR850804,SRR867699,SRR960873	JAPG00000000	2012	USA	USA	Human	High income		1	1	1	1	1	1				1	1		1			1						1	1		1	1	1	1		1			1				1
E. coli	1328448_3	PRJNA202049	SAMN02138668	GCA_000492275.1	SRR850814,SRR850815,SRR850816,SRR850817	AYHV00000000	2012	USA	USA	Human	High income				1	1		1		1		1	1		1			1						1	1			1	1	1		1							1
E. coli	1328449_3	PRJNA202050	SAMN02138669	GCA_000492255.1	SRR850818,SRR850819,SRR850820,SRR850821	AYHU00000000	2012	USA	USA	Human	High income				1	1	1	1				1	1		1	1		1					1	1	1		1	1	1	1		1			1				1
E. coli	1328450_3	PRJNA202051	SAMN02138670	GCA_000492235.1	SRR850822,SRR850823,SRR850824,SRR850825	AYHT00000000	2012	USA	USA	Human	High income		1	1	1	1	1	1		1		1	1		1			1						1	1	1		1	1	1		1							1
E. coli	1400156_3	PRJNA219249	SAMN02356581	GCA_000522105.1	SRR1010889,SRR1010890,SRR999485,SRR999486	JAPF00000000	2012	USA	USA	Human	High income				1	1	1	1				1	1		1			1						1	1			1	1	1		1							1
E. coli	1400157_3	PRJNA219250	SAMN02356582	GCA_000522085.1	SRR1010891,SRR1010892,SRR999487,SRR999488	JAPE00000000	2012	USA	USA	Human	High income				1	1	1	1				1	1		1			1						1	1			1	1	1		1							1
E. coli	1400158_3	PRJNA219256	SAMN02356588	GCA_000522385.1	SRR1010893,SRR1010894,SRR999494,SRR999495	JAPU00000000	2012	USA	USA	Human	High income				1	1	1	1				1	1		1			1						1	1			1	1	1		1				1			1
E. coli	1438668_3	PRJNA234146	SAMN02581279	GCA_000692375.1	SRR1180754,SRR1180992,SRR1187750,SRR1187841	JMUW00000000	2013	USA	USA	Human	High income		1	1	1	1	1	1				1	1		1			1						1	1		1	1	1	1		1			1				1
E. coli	1438669_3	PRJNA234147	SAMN02581280	GCA_000692395.1	SRR1180767,SRR1181028,SRR1187737,SRR1187842	JMUX00000000	2013	USA	USA	Human	High income				1	1	1	1				1	1		1			1						1	1			1	1	1		1							1
E. coli	1438670_3	PRJNA234150	SAMN02581283	GCA_000692415.1	SRR1180899,SRR1181054,SRR1187770,SRR1187780	JMUY00000000	2013	USA	USA	Human	High income		1	1	1	1	1	1				1	1		1			1						1	1		1	1	1	1		1			1				1
E. coli	1438671_3	PRJNA234151	SAMN02581284	GCA_000692435.1	SRR1180699,SRR1183618,SRR1187757,SRR1187796	JMUZ00000000	2013	USA	USA	Human	High income				1	1	1	1				1	1		1			1						1	1			1	1	1		1							1
E. coli	1438672_3	PRJNA234152	SAMN02581285	GCA_000692455.1	SRR1180832,SRR1181038,SRR1187695,SRR1187824	JMVA00000000	2013	USA	USA	Human	High income		1	1	1	1	1	1				1	1		1			1						1	1		1	1	1	1		1			1				1
E. coli	1438673_3	PRJNA234153	SAMN02581286	GCA_000692475.1	SRR1180885,SRR1180941,SRR1187718,SRR1187790	JMVB00000000	2013	USA	USA	Human	High income				1	1	1	1				1	1		1			1						1	1			1	1	1		1							1
E. coli	1438674_3	PRJNA234158	SAMN02581291	GCA_000692495.1	SRR1180816,SRR1180965,SRR1187751,SRR1187781	JMVC00000000	2013	USA	USA	Human	High income				1	1	1	1				1	1		1			1		1			1	1	1	1		1	1	1		1	1						1
E. coli	1438675_3	PRJNA234159	SAMN02581292	GCA_000692515.1	SRR1180747,SRR1180973,SRR1187687,SRR1187708	JMVD00000000	2013	USA	USA	Human	High income		1	1	1	1	1	1				1	1	1	1	1	1	1					1	1	1		1	1	1	1	1	1			1				1
E. coli	1438676_3	PRJNA234160	SAMN02581293	GCA_000692535.1	SRR1180810,SRR1181000,SRR1187771,SRR1187782	JMVE00000000	2013	USA	USA	Human	High income		1	1	1	1	1	1				1	1		1	1		1					1	1	1		1	1	1	1		1			1				1
E. coli	1438677_3	PRJNA234161	SAMN02581294	GCA_000692555.1	SRR1180902,SRR1181063,SRR1187758,SRR1187783	JMVF00000000	2013	USA	USA	Human	High income		1	1	1	1	1	1				1	1		1	1		1						1	1			1	1	1		1			1				1
E. coli	1438678_3	PRJNA234162	SAMN02581295	GCA_000692575.1	SRR1180848,SRR1181021,SRR1187738,SRR1187819	JMVG00000000	2013	USA	USA	Human	High income		1	1	1	1	1	1				1	1		1			1						1	1	1		1	1	1		1							1
E. coli	1438679_3	PRJNA234163	SAMN02581296	GCA_000692595.1	SRR1180825,SRR1180918,SRR1187762,SRR1187772	JMVH00000000	2013	USA	USA	Human	High income	1	1	1	1	1	1	1				1	1		1	1		1					1	1	1		1	1	1	1		1			1				1
E. coli	1438680_3	PRJNA234164	SAMN02581297	GCA_000692615.1	SRR1180840,SRR1180987,SRR1187739,SRR1187763	JMVI00000000	2013	USA	USA	Human	High income				1	1	1	1				1	1		1			1					1	1	1			1	1	1		1							1
E. coli	1438681_3	PRJNA234165	SAMN02581298	GCA_000692635.1	SRR1180732,SRR1181078,SRR1187702,SRR1187810	JMVJ00000000	2013	USA	USA	Human	High income				1	1	1	1	1		1	1	1		1	1	1	1						1	1		1	1	1	1		1			1				1
E. coli	1438682_3	PRJNA234166	SAMN02581299	GCA_000692655.1	SRR1180871,SRR1180919,SRR1187791,SRR1187825	JMVK00000000	2013	USA	USA	Human	High income				1	1	1	1				1	1		1			1					1	1	1			1	1	1		1							1
E. coli	1438683_3	PRJNA234167	SAMN02581300	GCA_000692675.1	SRR1180768,SRR1180942,SRR1187740,SRR1187803	JMVL00000000	2013	USA	USA	Human	High income		1	1	1	1	1	1				1	1		1	1		1					1	1	1		1	1	1	1		1			1				1
E. coli	1438685_3	PRJNA234238	SAMN02581371	GCA_000692715.1	SRR1196762,SRR1197694,SRR1203945,SRR1204053	JMVN00000000	2013	USA	USA	Human	High income	1	1	1	1	1	1	1	1			1	1		1	1		1					1	1	1		1	1	1	1		1			1				1
E. coli	1438686_3	PRJNA234246	SAMN02581379	GCA_000692735.1	SRR1196654,SRR1197652,SRR1204002,SRR1204025	JMVO00000000	2013	USA	USA	Human	High income				1	1	1	1				1	1		1			1						1	1			1	1	1		1							1
E. coli	1438687_3	PRJNA234256	SAMN02581389	GCA_000692755.1	SRR1196778,SRR1197702,SRR1204008,SRR1204059	JMVP00000000	2013	USA	USA	Human	High income				1	1	1	1				1	1		1			1				1		1	1			1	1	1		1
E. coli	1438688_3	PRJNA234257	SAMN02581390	GCA_000692775.1	SRR1196717,SRR1197654,SRR1203963,SRR1204067	JMVQ00000000	2013	USA	USA	Human	High income		1	1	1	1	1	1			1	1	1		1	1		1					1	1	1			1	1	1		1		1					1
E. coli	1438690_4	PRJNA234125	SAMN02581258		SRR1187752,SRR1187784,SRR1180761,SRR1181001		2013	USA	USA	Human	High income		1	1	1	1	1	1	1			1	1		1	1	1	1						1	1		1	1	1	1		1			1				1
E. coli	1445862_3	PRJNA234268	SAMN02581401	GCA_000633675.1	SRR1172772,SRR1173075	JJMY00000000	2013	USA	USA	Human	High income				1	1	1	1				1	1		1	1		1					1	1	1			1	1	1		1		1					1
E. coli	1445863_3	PRJNA234269	SAMN02581402	GCA_000633655.1	SRR1172996,SRR1173096	JJMX00000000	2013	USA	USA	Human	High income				1	1	1	1				1	1		1			1						1	1			1	1	1		1							1
E. coli	562_101663		SAMEA6081913		ERS3882327		2017	Sweden	SWE	Horse	High income		1	1	1	1	1	1				1	1		1			1		1			1	1	1	1		1	1	1		1	1						1
E. coli	562_101664		SAMEA6081918		ERS3882332		2018	Sweden	SWE	Horse	High income		1	1	1	1	1	1				1	1		1			1					1	1	1			1	1	1		1							1
E. coli	562_101665		SAMEA6081914		ERS3882328		2017	Sweden	SWE	Horse	High income		1	1	1	1	1	1				1	1		1			1		1			1	1	1	1		1	1	1		1	1						1
E. coli	562_101666		SAMEA6081915		ERS3882329		2017	Sweden	SWE	Horse	High income		1	1	1	1	1	1				1	1		1			1		1			1	1	1	1		1	1	1		1	1						1
E. coli	562_101667		SAMEA6081916		ERS3882330		2017	Sweden	SWE	Horse	High income		1	1	1	1	1	1				1	1		1			1					1	1	1			1	1	1		1							1
E. coli	562_101668		SAMEA6081917		ERS3882331		2017	Sweden	SWE	Horse	High income		1	1	1	1	1	1				1	1		1			1					1	1	1			1	1	1		1							1
E. coli	562_101669		SAMEA6081919		ERS3882333		2018	Sweden	SWE	Horse	High income		1	1	1	1	1	1				1	1		1			1					1	1	1			1	1	1		1							1
E. coli	562_101670		SAMEA6081920		ERS3882334		2018	Sweden	SWE	Horse	High income		1	1	1	1	1	1				1	1		1			1					1	1	1			1	1	1		1							1
E. coli	562_101671		SAMEA6081921		ERS3882335		2018	Sweden	SWE	Horse	High income		1	1	1	1	1	1				1	1		1			1					1	1	1			1	1	1		1							1
E. coli	562_101672		SAMEA6081922		ERS3882336		2018	Sweden	SWE	Horse	High income		1	1	1	1	1	1				1	1		1			1					1	1	1			1	1	1		1							1
E. coli	562_104196	PRJNA836713	SAMN28167257	JAMCBW000000000		GCA_023370205.1	2012	Japan	JPN	Human	High income		1	1	1	1	1	1				1	1		1	1		1						1	1		1	1	1	1		1			1				1
E. coli	562_104197	PRJNA836713	SAMN28167271	JAMCBI000000000		GCA_023370195.1	2016	Japan	JPN	Human	High income				1	1	1	1				1	1		1			1						1	1			1	1	1		1							1
E. coli	562_104199	PRJNA836713	SAMN28167272	JAMCBH000000000		GCA_023370255.1	2016	Japan	JPN	Human	High income				1	1	1	1	1			1	1		1	1	1	1						1	1		1	1	1	1		1			1				1
E. coli	562_104200	PRJNA836713	SAMN28167266	JAMCBN000000000		GCA_023370375.1	2014	Japan	JPN	Human	High income	1	1	1	1	1	1	1				1	1		1	1		1					1	1	1		1	1	1	1		1			1				1
E. coli	562_104202	PRJNA836713	SAMN28167263	JAMCBQ000000000		GCA_023370295.1	2013	Japan	JPN	Human	High income		1	1	1	1	1	1				1	1		1	1		1						1	1		1	1	1	1		1			1				1
E. coli	562_104203	PRJNA836713	SAMN28167287	JAMCAS000000000		GCA_023370325.1	2019	Japan	JPN	Human	High income				1	1	1	1	1			1	1		1			1						1	1			1	1	1		1							1
E. coli	562_104204	PRJNA836713	SAMN28167261	JAMCBS000000000		GCA_023370355.1	2013	Japan	JPN	Human	High income		1	1	1	1	1	1				1	1		1	1		1						1	1		1	1	1	1		1			1				1
E. coli	562_104206	PRJNA836713	SAMN28167277	JAMCBC000000000		GCA_023370215.1	2017	Japan	JPN	Human	High income		1	1	1	1	1	1				1	1		1	1		1						1	1		1	1	1	1		1			1				1
E. coli	562_104207	PRJNA836713	SAMN28167290	JAMCAP000000000		GCA_023370475.1	2019	Japan	JPN	Human	High income		1	1	1	1	1	1				1	1		1	1		1						1	1		1	1	1	1		1			1				1
E. coli	562_104208	PRJNA836713	SAMN28167262	JAMCBR000000000		GCA_023370535.1	2013	Japan	JPN	Human	High income		1	1	1	1	1	1				1	1		1	1		1						1	1		1	1	1	1		1			1				1
E. coli	562_104209	PRJNA836713	SAMN28167289	JAMCAQ000000000		GCA_023370455.1	2019	Japan	JPN	Human	High income				1	1	1	1				1	1		1			1						1	1			1	1	1		1							1
E. coli	562_104210	PRJNA836713	SAMN28167268	JAMCBL000000000		GCA_023370575.1	2014	Japan	JPN	Human	High income				1	1	1	1			1	1	1		1			1						1	1			1	1	1		1							1
E. coli	562_104211	PRJNA836713	SAMN28167288	JAMCAR000000000		GCA_023370515.1	2019	Japan	JPN	Human	High income	1	1	1	1	1	1	1				1	1		1	1		1					1	1	1		1	1	1	1		1			1				1
E. coli	562_104212	PRJNA836713	SAMN28167260	JAMCBT000000000		GCA_023370585.1	2013	Japan	JPN	Human	High income				1	1	1	1				1			1			1						1	1			1	1	1		1							1
E. coli	562_104213	PRJNA836713	SAMN28167269	JAMCBK000000000		GCA_023370555.1	2014	Japan	JPN	Human	High income		1	1	1	1	1	1				1	1	1	1	1								1	1		1	1	1	1		1			1				1
E. coli	562_104214	PRJNA836713	SAMN28167291	JAMCAO000000000		GCA_023370495.1	2019	Japan	JPN	Human	High income				1	1	1	1	1			1	1		1			1						1	1		1	1	1	1		1			1				1
E. coli	562_104215	PRJNA836713	SAMN28167282	JAMCAX000000000		GCA_023370395.1	2018	Japan	JPN	Human	High income	1			1	1	1	1				1	1		1	1		1						1	1		1	1	1	1		1			1				1
E. coli	562_104216	PRJNA836713	SAMN28167284	JAMCAV000000000		GCA_023370415.1	2018	Japan	JPN	Human	High income				1	1	1	1	1			1	1		1		1	1						1	1			1	1	1		1							1
E. coli	562_104217	PRJNA836713	SAMN28167273	JAMCBG000000000		GCA_023370435.1	2016	Japan	JPN	Human	High income				1	1	1	1	1			1	1		1	1	1	1						1	1		1	1	1	1		1			1				1
E. coli	562_104218	PRJNA836713	SAMN28167274	JAMCBF000000000		GCA_023370795.1	2016	Japan	JPN	Human	High income		1	1	1	1	1	1				1	1		1	1		1						1	1		1	1	1	1		1			1				1
E. coli	562_104219	PRJNA836713	SAMN28167267	JAMCBM000000000		GCA_023370635.1	2014	Japan	JPN	Human	High income				1	1	1	1				1	1		1			1						1	1			1	1	1		1	1						1
E. coli	562_104220	PRJNA836713	SAMN28167285	JAMCAU000000000		GCA_023370835.1	2018	Japan	JPN	Human	High income		1	1	1	1	1	1				1	1		1	1		1						1	1		1	1	1	1		1			1				1
E. coli	562_104222	PRJNA836713	SAMN28167265	JAMCBO000000000		GCA_023370685.1	2013	Japan	JPN	Human	High income				1	1	1	1				1	1		1			1						1	1			1	1	1		1							1
E. coli	562_104223	PRJNA836713	SAMN28167276	JAMCBD000000000		GCA_023370825.1	2017	Japan	JPN	Human	High income				1	1	1	1				1	1		1	1		1						1	1		1	1	1	1		1			1				1
E. coli	562_104224	PRJNA836713	SAMN28167259	JAMCBU000000000		GCA_023370815.1	2013	Japan	JPN	Human	High income		1	1	1	1	1	1	1			1	1		1	1		1						1	1		1	1	1	1		1			1				1
E. coli	562_104225	PRJNA836713	SAMN28167281	JAMCAY000000000		GCA_023370895.1	2018	Japan	JPN	Human	High income				1	1	1	1				1	1		1			1						1	1			1	1	1		1							1
E. coli	562_104226	PRJNA836713	SAMN28167275	JAMCBE000000000		GCA_023370935.1	2016	Japan	JPN	Human	High income		1	1	1	1	1	1				1	1		1	1		1						1	1		1	1	1	1		1			1				1
E. coli	562_104227	PRJNA836713	SAMN28167286	JAMCAT000000000		GCA_023370925.1	2019	Japan	JPN	Human	High income				1	1	1	1				1	1		1			1						1	1			1	1	1		1							1
E. coli	562_104228	PRJNA836713	SAMN28167278	JAMCBB000000000		GCA_023370905.1	2017	Japan	JPN	Human	High income		1	1	1	1	1	1				1	1		1	1		1						1	1			1	1	1		1							1
E. coli	562_104229	PRJNA836713	SAMN28167283	JAMCAW000000000		GCA_023370875.1	2018	Japan	JPN	Human	High income		1	1	1	1	1	1				1	1		1	1		1						1	1		1	1	1	1		1			1				1
E. coli	562_104230	PRJNA836713	SAMN28167279	JAMCBA000000000		GCA_023370975.1	2017	Japan	JPN	Human	High income				1	1	1	1				1	1		1	1		1						1	1		1	1	1	1		1			1				1
E. coli	562_104231	PRJNA836713	SAMN28167270	JAMCBJ000000000		GCA_023371015.1	2015	Japan	JPN	Human	High income		1	1	1	1	1	1			1	1	1		1			1						1	1	1		1	1	1		1		1					1
E. coli	562_10576	PRJNA322756	SAMN05173063		SRR3584989,SRR3624655,SRR3624656		2016	USA	USA	Human	High income		1	1	1	1	1	1			1	1	1		1	1		1					1	1	1			1	1	1		1		1					1
E. coli	562_114805	PRJNA848932	SAMN29019880	GCA_026236195.1	SRR19646072	JAMTCY000000000	2020	Australia	AUS	Human	High income				1	1	1	1	1			1	1		1		1	1						1	1			1	1	1		1							1
E. coli	562_114806	PRJNA848932	SAMN29019879	GCA_026236205.1	SRR19646073	JAMTCZ000000000	2020	Australia	AUS	Human	High income		1	1	1	1	1	1	1			1	1		1	1		1						1	1		1	1	1	1		1			1				1
E. coli	562_114807	PRJNA848932	SAMN29019878	GCA_026236215.1	SRR19646074	JAMTDA000000000	2020	Australia	AUS	Human	High income				1	1	1	1				1	1		1			1	1					1	1	1		1	1	1		1		1					1
E. coli	562_114808	PRJNA848932	SAMN29019874	GCA_026236275.1	SRR19646065	JAMTDE000000000	2020	Australia	AUS	Human	High income	1	1	1	1	1	1	1				1	1		1	1		1					1	1	1		1	1	1	1		1			1				1
E. coli	562_114809	PRJNA848932	SAMN29019876	GCA_026236285.1	SRR19646076	JAMTDC000000000	2020	Australia	AUS	Human	High income	1			1	1	1	1	1			1	1		1			1					1	1	1			1	1	1		1							1
E. coli	562_114810	PRJNA848932	SAMN29019877	GCA_026236295.1	SRR19646075	JAMTDB000000000	2020	Australia	AUS	Human	High income		1	1	1	1	1	1			1	1	1		1			1					1	1	1	1		1	1	1		1			1				1
E. coli	562_114811	PRJNA848932	SAMN29019873	GCA_026236335.1	SRR19646066	JAMTDF000000000	2019	Australia	AUS	Human	High income	1			1	1	1	1				1	1		1	1		1					1	1	1			1	1	1	1	1							1
E. coli	562_114812	PRJNA848932	SAMN29019875	GCA_026236345.1	SRR19646064	JAMTDD000000000	2020	Australia	AUS	Human	High income	1	1	1	1	1	1	1	1			1	1		1	1		1					1	1	1		1	1	1	1		1			1				1
E. coli	562_114813	PRJNA848932	SAMN29019872	GCA_026236375.1	SRR19646067	JAMTDG000000000	2019	Australia	AUS	Human	High income		1	1	1	1	1	1	1			1	1		1	1		1	1					1	1		1	1	1	1		1			1				1
E. coli	562_114814	PRJNA848932	SAMN29019870	GCA_026236395.1	SRR19646069	JAMTDI000000000	2019	Australia	AUS	Human	High income				1	1	1	1	1	1		1	1		1	1		1						1	1			1	1	1		1							1
E. coli	562_114815	PRJNA848932	SAMN29019871	GCA_026236425.1	SRR19646068	JAMTDH000000000	2019	Australia	AUS	Human	High income	1	1	1	1	1	1	1				1	1		1	1		1					1	1	1		1	1	1	1		1			1				1
E. coli	562_114816	PRJNA848932	SAMN29019869	GCA_026236405.1	SRR19646070	JAMTDJ000000000	2019	Australia	AUS	Human	High income	1	1	1	1	1	1	1				1	1		1	1		1					1	1	1		1	1	1	1		1			1				1
E. coli	562_114817	PRJNA848932	SAMN29019868	GCA_026236435.1	SRR19646071	JAMTDK000000000	2019	Australia	AUS	Human	High income				1	1	1	1			1	1	1		1			1						1	1			1	1	1		1							1
E. coli	562_114832	PRJNA848932	SAMN29019867	GCA_026239455.1	SRR19646077	JAMTDL000000000	2019	Australia	AUS	Human	High income				1	1	1	1				1	1		1			1						1	1			1	1	1		1		1					1
E. coli	562_13502	PRJNA322664	SAMN05729964	GCF_001747365.1		CP017246,MJAL00000000	2013	Brazil	BRA	Penguin	Upper middle income				1	1	1	1		1		1	1		1			1		1				1	1	1		1	1	1		1							1
E. coli	562_135559						2020	India	IND	Human	Lower middle income					1		1		1		1	1		1	1		1					1	1	1			1	1	1		1							1
E. coli	562_135560						2020	India	IND	Human	Lower middle income				1	1	1	1	1	1		1	1	1	1	1		1	1					1	1			1	1	1		1							1
E. coli	562_135561						2020	India	IND	Human	Lower middle income	1			1	1	1	1	1	1		1	1		1	1	1	1					1	1	1	1	1	1	1	1		1			1				1
E. coli	562_135562						2020	India	IND	Human	Lower middle income				1	1	1	1	1			1	1	1	1	1		1	1				1	1	1			1	1	1		1							1
E. coli	562_135563						2020	India	IND	Human	Lower middle income				1	1	1	1	1			1	1		1		1	1					1	1	1			1	1	1		1							1
E. coli	562_135564						2019	India	IND	Human	Lower middle income				1	1	1	1			1	1	1	1	1	1		1					1	1	1			1	1	1		1				1			1
E. coli	562_135565						2020	India	IND	Human	Lower middle income					1		1	1	1		1	1		1	1		1	1				1	1	1			1	1	1		1							1
E. coli	562_135567						2020	India	IND	Human	Lower middle income		1	1		1		1		1		1	1		1	1		1					1	1	1	1	1	1	1	1		1			1				1
E. coli	562_135568						2020	India	IND	Human	Lower middle income				1	1	1	1				1	1	1	1	1		1					1	1	1			1	1	1		1							1
E. coli	562_135569						2019	India	IND	Human	Lower middle income	1			1	1	1	1	1			1	1		1	1		1					1	1	1		1	1	1	1		1			1				1
E. coli	562_135571						2020	India	IND	Human	Lower middle income				1	1	1	1				1	1		1	1		1					1	1	1			1	1	1		1							1
E. coli	562_135572						2020	India	IND	Human	Lower middle income				1	1	1	1	1			1	1		1			1					1	1	1			1	1	1		1							1
E. coli	562_135573						2020	India	IND	Human	Lower middle income					1		1		1		1	1		1	1		1					1	1	1			1	1	1		1							1
E. coli	562_135574						2020	India	IND	Human	Lower middle income				1	1	1	1				1	1		1	1	1	1					1	1	1		1	1	1	1	1	1			1				1
E. coli	562_135575						2020	India	IND	Human	Lower middle income					1		1		1		1	1		1	1		1	1					1	1			1	1	1		1		1					1
E. coli	562_135576						2019	India	IND	Human	Lower middle income		1	1	1	1	1	1				1	1	1	1	1		1	1				1	1	1			1	1	1	1	1		1					1
E. coli	562_135578						2020	India	IND	Human	Lower middle income				1	1	1	1				1	1		1	1		1					1	1	1			1	1	1		1							1
E. coli	562_135579						2021	India	IND	Human	Lower middle income					1		1	1	1		1	1	1	1	1	1	1	1				1	1	1	1		1	1	1	1	1							1
E. coli	562_135580						2021	India	IND	Human	Lower middle income					1		1		1		1	1	1	1	1		1					1	1	1			1	1	1		1							1
E. coli	562_135581						2019	India	IND	Human	Lower middle income	1			1	1	1	1	1			1	1		1	1		1					1	1	1		1	1	1	1		1			1				1
E. coli	562_135582						2019	India	IND	Human	Lower middle income	1			1	1	1	1	1			1	1		1	1		1					1	1	1		1	1	1	1		1			1				1
E. coli	562_135583						2020	India	IND	Human	Lower middle income				1	1	1	1	1		1	1	1		1	1		1						1	1		1	1	1	1		1			1				1
E. coli	562_135586						2020	India	IND	Human	Lower middle income					1		1		1		1	1	1	1	1		1					1	1	1			1	1	1		1							1
E. coli	562_135587						2020	India	IND	Human	Lower middle income					1		1	1	1		1	1	1	1	1		1	1				1	1	1			1	1	1		1							1
E. coli	562_135588						2020	India	IND	Human	Lower middle income				1	1	1	1	1			1	1		1		1	1					1	1	1			1	1	1		1							1
E. coli	562_135589						2020	India	IND	Human	Lower middle income				1	1	1	1	1			1	1	1	1	1		1	1				1	1	1			1	1	1		1							1
E. coli	562_135590						2019	India	IND	Human	Lower middle income					1	1	1	1	1		1	1	1	1	1		1					1	1	1		1	1	1	1		1			1				1
[truncated: 43,617 more rows]
[truncated: 959 more columns]
