# Supplementary material for: Genomic and socioeconomic drivers of antimicrobial resistance forecast to 2050
Source: Cell Genom. 2026 Jun 3;6(7):101273. doi: 10.1016/j.xgen.2026.101273 (PMC13347946; doi:10.1016/j.xgen.2026.101273)
Supplement: Table S2. List of indicators, related to STAR Methods — The indicators were sourced from World Bank Data,54 ResistanceMap,55 Klein et al.,56 Meteostat data,58 Our World in Data,57 and Global Health Data Exchange.59,60 These included antibiotic consumption, socioeconomic indicators, mortality, health-related variables and environmental risk factors, collected from the same countries and across all available years as the genomics data obtained from BV-BRC12 and across all available years. [file mmc3.xlsx]

## Sheet: TableS2
	Indicator	Access to clean fuels and technologies for cooking (% of population)	Agriculture, forestry, and fishing, value added (% of GDP)	Current health expenditure per capita (current US$)	Current health expenditure per capita, PPP (current international $)	GDP per capita, PPP (current international $)	Livestock production index (2014-2016 = 100)	People using at least basic drinking water services (% of population)	People using safely managed sanitation services (% of population)	People with basic handwashing facilities including soap and water (% of population)	Population density (people per sq. km of land area)	Incidence of tuberculosis (per 100 000 population per year)	Raised fasting blood glucose (>= 7.0 mmol/L) (crude estimate)	Prevalence of obesity among adults, BMI &GreaterEqual; 30 (age-standardized estimate) (%)	Alcohol, total per capita (15+) consumption (in litres of pure alcohol) (SDG Indicator 3.5.2), three-year average	Raised blood pressure (SBP>=140 OR DBP>=90) (age-standardized estimate)	tavg	tmin	tmax	prcp	wspd	pres	Agricultural land (% of land area)	Annualized average growth rate in per capita real survey mean consumption or income, bottom 40% of population (%)	Annualized average growth rate in per capita real survey mean consumption or income, total population (%)	Arable land (% of land area)	Control of Corruption: Estimate	Gini index	Government Effectiveness: Estimate	Hospital beds (per 1,000 people)	Immunization, DPT (% of children ages 12-23 months)	Income share held by fourth 20%	Income share held by highest 10%	Income share held by highest 20%	Income share held by lowest 10%	Income share held by lowest 20%	Income share held by second 20%	Income share held by third 20%	Labor force participation rate, total (% of total population ages 15-64) (modeled ILO estimate)	Life expectancy at birth, total (years)	Political Stability and Absence of Violence/Terrorism: Estimate	Population ages 65 and above (% of total population)	Population living in slums (% of urban population)	Population, total	Poverty gap at $2.15 a day (2017 PPP) (%)	Poverty gap at $3.65 a day (2017 PPP) (%)	Poverty gap at $6.85 a day (2017 PPP) (%)	Poverty headcount ratio at $2.15 a day (2017 PPP) (% of population)	Poverty headcount ratio at $3.65 a day (2017 PPP) (% of population)
	Indicator Group	Socio-economic	Environmental	Socio-economic	Socio-economic	Socio-economic	Environmental	Socio-economic	Socio-economic	Socio-economic	Socio-economic	Health-related	Health-related	Health-related	Health-related	Health-related	Environmental	Environmental	Environmental	Environmental	Environmental	Environmental	Environmental	Socio-economic	Socio-economic	Environmental	Governance	Socio-economic	Governance	Socio-economic	Health-related	Socio-economic	Socio-economic	Socio-economic	Socio-economic	Socio-economic	Socio-economic	Socio-economic	Socio-economic	Socio-economic	Governance	Socio-economic	Socio-economic	Socio-economic	Socio-economic	Socio-economic	Socio-economic	Socio-economic	Socio-economic
	Source of indicator data	WorldBank Data: IEA, IRENA, UNSD, World Bank, WHO. 2023. Tracking SDG 7: The Energy Progress Report. World Bank, Washington DC. © World Bank. License: Creative Commons Attribution—NonCommercial 3.0 IGO (CC BY-NC 3.0 IGO).	WorldBank Data: World Bank national accounts data, and OECD National Accounts data files.	WorldBank Data: World Health Organization Global Health Expenditure database (see http://apps.who.int/nha/database for the most recent updates).	WorldBank Data: World Health Organization Global Health Expenditure database (see http://apps.who.int/nha/database for the most recent updates).	WorldBank Data: International Comparison Program, World Bank | World Development Indicators database, World Bank | Eurostat-OECD PPP Programme.	WorldBank Data: Food and Agriculture Organization, electronic files and web site.	WorldBank Data: WHO/UNICEF Joint Monitoring Programme (JMP) for Water Supply, Sanitation and Hygiene (washdata.org).	WorldBank Data: WHO/UNICEF Joint Monitoring Programme (JMP) for Water Supply, Sanitation and Hygiene (washdata.org).	WorldBank Data: World Development Indicators	WorldBank Data: WorldBank Data: Food and Agriculture Organization and World Bank population estimates.	WorldBank Data: World Health Organization, Global Tuberculosis Report.	Global Health Observatory data repository	Global Health Observatory data repository	Global Health Observatory data repository	Global Health Observatory data repository	Meteostat	Meteostat	Meteostat	Meteostat	Meteostat	Meteostat	WorldBank Data: Food and Agriculture Organization, electronic files and web site.	World Bank, Global Database of Shared Prosperity (GDSP) (http://www.worldbank.org/en/topic/poverty/brief/global-database-of-shared-prosperity).	World Bank, Global Database of Shared Prosperity (GDSP) (http://www.worldbank.org/en/topic/poverty/brief/global-database-of-shared-prosperity).	WorldBank Data: Food and Agriculture Organization, electronic files and web site.	WorldBank Data: Worldwide Governance Indicators : https://www.worldbank.org/en/publication/worldwide-governance-indicators/documentation	WorldBank Data: World Bank, Poverty and Inequality Platform. Data are based on primary household survey data obtained from government statistical agencies and World Bank country departments. Data for high-income economies are mostly from the Luxembourg Income Study database. For more information and methodology, please see http://pip.worldbank.org.	WorldBank Data: Worldwide Governance Indicators : https://www.worldbank.org/en/publication/worldwide-governance-indicators/documentation	WorldBank Data: Data are from the World Health Organization, supplemented by country data.	WorldBank Data: WHO and UNICEF (http://www.who.int/immunization/monitoring_surveillance/en/).	WorldBank Data: World Bank, Poverty and Inequality Platform. Data are based on primary household survey data obtained from government statistical agencies and World Bank country departments. Data for high-income economies are mostly from the Luxembourg Income Study database. For more information and methodology, please see http://pip.worldbank.org.	WorldBank Data: World Bank, Poverty and Inequality Platform. Data are based on primary household survey data obtained from government statistical agencies and World Bank country departments. Data for high-income economies are mostly from the Luxembourg Income Study database. For more information and methodology, please see http://pip.worldbank.org.	WorldBank Data: World Bank, Poverty and Inequality Platform. Data are based on primary household survey data obtained from government statistical agencies and World Bank country departments. Data for high-income economies are mostly from the Luxembourg Income Study database. For more information and methodology, please see http://pip.worldbank.org.	WorldBank Data: World Bank, Poverty and Inequality Platform. Data are based on primary household survey data obtained from government statistical agencies and World Bank country departments. Data for high-income economies are mostly from the Luxembourg Income Study database. For more information and methodology, please see http://pip.worldbank.org.	WorldBank Data: World Bank, Poverty and Inequality Platform. Data are based on primary household survey data obtained from government statistical agencies and World Bank country departments. Data for high-income economies are mostly from the Luxembourg Income Study database. For more information and methodology, please see http://pip.worldbank.org.	WorldBank Data: World Bank, Poverty and Inequality Platform. Data are based on primary household survey data obtained from government statistical agencies and World Bank country departments. Data for high-income economies are mostly from the Luxembourg Income Study database. For more information and methodology, please see http://pip.worldbank.org.	WorldBank Data: World Bank, Poverty and Inequality Platform. Data are based on primary household survey data obtained from government statistical agencies and World Bank country departments. Data for high-income economies are mostly from the Luxembourg Income Study database. For more information and methodology, please see http://pip.worldbank.org.	WorldBank Data: International Labour Organization, ILOSTAT database.	WorldBank Data: (1) United Nations Population Division. World Population Prospects: 2022 Revision; or derived from male and female life expectancy at birth from sources such as: (2) Statistical databases and publications from national statistical offices; (3) Eurostat: Demographic Statistics.	WorldBank Data: Worldwide Governance Indicators : https://www.worldbank.org/en/publication/worldwide-governance-indicators/documentation	WorldBank Data: United Nations Population Division. World Population Prospects: 2024 Revision	World Bank: United Nations Human Settlements Programme (UN-HABITAT)	WorldBank Data: 1. Census reports and statistical databases from national statistical offices 2. Estimates from the Center for International Earth Science Information Network (CIESIN), The Earth Institute at Columbia University	WorldBank Data: World Bank, Poverty and Inequality Platform. Data are based on primary household survey data obtained from government statistical agencies and World Bank country departments. Data for high-income economies are mostly from the Luxembourg Income Study database. For more information and methodology, please see http://pip.worldbank.org.	WorldBank Data: World Bank, Poverty and Inequality Platform. Data are based on primary household survey data obtained from government statistical agencies and World Bank country departments. Data for high-income economies are mostly from the Luxembourg Income Study database. For more information and methodology, please see http://pip.worldbank.org.	WorldBank Data: World Bank, Poverty and Inequality Platform. Data are based on primary household survey data obtained from government statistical agencies and World Bank country departments. Data for high-income economies are mostly from the Luxembourg Income Study database. For more information and methodology, please see http://pip.worldbank.org.	WorldBank Data: World Bank, Poverty and Inequality Platform. Data are based on primary household survey data obtained from government statistical agencies and World Bank country departments. Data for high-income economies are mostly from the Luxembourg Income Study database. For more information and methodology, please see http://pip.worldbank.org.	WorldBank Data: World Bank, Poverty and Inequality Platform. Data are based on primary household survey data obtained from government statistical agencies and World Bank country departments. Data for high-income economies are mostly from the Luxembourg Income Study database. For more information and methodology, please see http://pip.worldbank.org.
	Definition of Indicator	Access to clean fuels and technologies for cooking is the proportion of total population primarily using clean cooking fuels and technologies for cooking. Under WHO guidelines, kerosene is excluded from clean cooking fuels.	Agriculture, forestry, and fishing corresponds to ISIC divisions 1-3 and includes forestry, hunting, and fishing, as well as cultivation of crops and livestock production. Value added is the net output of a sector after adding up all outputs and subtracting intermediate inputs. It is calculated without making deductions for depreciation of fabricated assets or depletion and degradation of natural…	Current expenditures on health per capita in current US dollars. Estimates of current health expenditures include healthcare goods and services consumed during each year.	Current expenditures on health per capita expressed in international dollars at purchasing power parity.	This indicator provides per capita values for gross domestic product (GDP) expressed in current international dollars converted by purchasing power parity (PPP) conversion factor. GDP is the sum of gross value added by all resident producers in the country plus any product taxes and minus any subsidies not included in the value of the products. conversion factor is a spatial price deflator and cu…	Livestock production index includes meat and milk from all sources, dairy products such as cheese, and eggs, honey, raw silk, wool, and hides and skins.	The percentage of people using at least basic water services. This indicator encompasses both people using basic water services as well as those using safely managed water services. Basic drinking water services is defined as drinking water from an improved source, provided collection time is not more than 30 minutes for a round trip. Improved water sources include piped water, boreholes or tubew…	The percentage of people using improved sanitation facilities that are not shared with other households and where excreta are safely disposed of in situ or transported and treated offsite. Improved sanitation facilities include flush/pour flush to piped sewer systems, septic tanks or pit latrines: ventilated improved pit latrines, compositing toilets or pit latrines with slabs.	People with basic handwashing facilities including soap and water (% of population). The percentage of people living in households that have a handwashing facility with soap and water available on the premises. Handwashing facilities may be fixed or mobile and include a sink with tap water, buckets with taps, tippy-taps, and jugs or basins designated for handwashing. Soap includes bar soap, liqui…	Population density is midyear population divided by land area in square kilometers. Population is based on the de facto definition of population, which counts all residents regardless of legal status or citizenship--except for refugees not permanently settled in the country of asylum, who are generally considered part of the population of their country of origin. Land area is a country's total ar…	Incidence of tuberculosis is the estimated number of new and relapse tuberculosis cases arising in a given year, expressed as the rate per 100,000 population. All forms of TB are included, including cases in people living with HIV. Estimates for all years are recalculated as new information becomes available and techniques are refined, so they may differ from those published previously.	Proportion of populations with raised fasting glucose >= 7.0 mmol/L	Prevalence of obesity among adults, BMI >= 30 (age-standardized estimate) (%). Percentage of adults aged 18+ years with a body mass index (BMI) of 30 kg/m2 or higher. Input data and methods are described here: NCD-RisC. Worldwide trends in underweight and obesity from 1990 to 2022: a pooled analysis of 3663 population-representative studies with 222 million children, adolescents and adults. Lance…	Short name: Toal APC. Total APC is defined as the total (sum of three-year average recorded and three-year average unrecorded APC, adjusted for three-year average tourist consumption) amount of alcohol consumed per adult (15+ years) over a calendar year, in litres of pure alcohol. Recorded alcohol consumption refers to official statistics (production, import, export, and sales or taxation data), …	Proportion of population with raised blood pressure	Average yearly temperature	Minimum yearly temperature	Maximum yearly temperature	Average yearly precipitation	Average yearly wind speed	Average yearly sea-level air pressure	Agricultural land refers to the share of land area that is arable, under permanent crops, and under permanent pastures. Arable land includes land defined by the FAO as land under temporary crops (double-cropped areas are counted once), temporary meadows for mowing or for pasture, land under market or kitchen gardens, and land temporarily fallow. Land abandoned as a result of shifting cultivation …	The growth rate in the welfare aggregate of bottom 40% is computed as the annualized average growth rate in per capita real consumption or income of the bottom 40% of the income distribution in a country from household surveys over a roughly 5-year period.	The growth rate in the welfare aggregate of total population is computed as annualized average growth rate in per capita real consumption or income of total population from household surveys over a roughly 5-year period.	Arable land includes land defined by the FAO as land under temporary crops (double-cropped areas are counted once), temporary meadows for mowing or for pasture, land under market or kitchen gardens, and land temporarily fallow. Land abandoned as a result of shifting cultivation is excluded.	Control of corruption captures perceptions of the extent to which public power is exercised for private gain, including both petty and grand forms of corruption, as well as "capture" of the state by elites and private interests.	Gini index measures the extent to which the distribution of income (or, in some cases, consumption expenditure) among individuals or households within an economy deviates from a perfectly equal distribution. A Lorenz curve plots the cumulative percentages of total income received against the cumulative number of recipients, starting with the poorest individual or household. The Gini index measure…	Government effectiveness captures perceptions of the quality of public services, the quality of the civil service and the degree of its independence from political pressures, the quality of policy formulation and implementation, and the credibility of the government's commitment to such policies.	Hospital beds include inpatient beds available in public, private, general, and specialized hospitals and rehabilitation centers. In most cases beds for both acute and chronic care are included.	Child immunization, DPT, measures the percentage of children ages 12-23 months who received DPT vaccinations before 12 months or at any time before the survey. A child is considered adequately immunized against diphtheria, pertussis (or whooping cough), and tetanus (DPT) after receiving three doses of vaccine.	Percentage share of income or consumption is the share that accrues to subgroups of population indicated by deciles or quintiles.	Percentage share of income or consumption is the share that accrues to subgroups of population indicated by deciles or quintiles.	Percentage share of income or consumption is the share that accrues to subgroups of population indicated by deciles or quintiles.	Percentage share of income or consumption is the share that accrues to subgroups of population indicated by deciles or quintiles.	Percentage share of income or consumption is the share that accrues to subgroups of population indicated by deciles or quintiles.	Percentage share of income or consumption is the share that accrues to subgroups of population indicated by deciles or quintiles.	Percentage share of income or consumption is the share that accrues to subgroups of population indicated by deciles or quintiles.	Labor force participation rate for ages 15-64 is the proportion of the population ages 15-64 that is economically active: all people who supply labor for the production of goods and services during a specified period.	Life expectancy at birth indicates the number of years a newborn infant would live if prevailing patterns of mortality at the time of its birth were to stay the same throughout its life.	Political Stability and Absence of Violence/Terrorism measures perceptions of the likelihood of political instability and/or politicallymotivated violence, including terrorism.	Population ages 65 and above as a percentage of the total population. Population is based on the de facto definition of population, which counts all residents regardless of legal status or citizenship.	Population living in slums is the proportion of the urban population living in slum households. A slum household is defined as a group of individuals living under the same roof lacking one or more of the following conditions: access to improved water, access to improved sanitation, sufficient living area, housing durability, and security of tenure, as adopted in the Millennium Development Goal Ta…	Population Percentage of total is the share of first level administrative division (Admin 1 level) de facto mid-year population to total population.	Poverty gap at $2.15 a day (2017 PPP) is the mean shortfall in income or consumption from the poverty line $2.15 a day (counting the nonpoor as having zero shortfall), expressed as a percentage of the poverty line. This measure reflects the depth of poverty as well as its incidence.	Poverty gap at $3.65 a day (2017 PPP) is the mean shortfall in income or consumption from the poverty line $3.65 a day (counting the nonpoor as having zero shortfall), expressed as a percentage of the poverty line. This measure reflects the depth of poverty as well as its incidence.	Poverty gap at $6.85 a day (2017 PPP) is the mean shortfall in income or consumption from the poverty line $6.85 a day (counting the nonpoor as having zero shortfall), expressed as a percentage of the poverty line. This measure reflects the depth of poverty as well as its incidence.	Poverty headcount ratio at $2.15 a day is the percentage of the population living on less than $2.15 a day at 2017 international prices.	Poverty headcount ratio at $3.65 a day is the percentage of the population living on less than $3.65 a day at 2017 international prices.
	Completeness	0.833333	0.96875	0.909091	0.909091	0.993056	0.916667	0.978261	0.728261	0.278986	1	0.916667	0.916667	1	0.916667	0.916667	0.281746	0.281746	0.281746	0.269841	0.281746	0.102941	1	0.107143	0.107143	1	0.956522	0.431159	0.956522	0.734848	0.916667	0.431159	0.431159	0.431159	0.431159	0.431159	0.431159	0.431159	0.916667	1	0.956522	1	0.25	1	0.431159	0.431159	0.431159	0.431159	0.431159
Country Code	Year
AFG	1940
AFG	1941
AFG	1942
AFG	1943
AFG	1944
AFG	1945
AFG	1946
AFG	1947
AFG	1948
AFG	1949
AFG	1950
AFG	1951
AFG	1952
AFG	1953
AFG	1954
AFG	1955
AFG	1956
AFG	1957
AFG	1958
AFG	1959
AFG	1960																													0.17										32.53		2.83		8622466
AFG	1961						41.54				13.48												57.88			11.73														33.07		2.82		8790140
AFG	1962						42.1				13.75												57.96			11.81														33.55		2.8		8969047
AFG	1963						44.76				14.04												58.03			11.88														34.02		2.78		9157465
AFG	1964						46.17				14.34												58.12			11.96														34.49		2.76		9355514
AFG	1965						48.79				14.67												58.12			11.96														34.95		2.74		9565147
AFG	1966						54.06				15												58.19			12.01														35.45		2.72		9783147
AFG	1967						57.44				15.35												58.23			12.03														35.92		2.71		10010030
AFG	1968						61.76				15.71												58.23			12.03														36.42		2.69		10247780
AFG	1969						62.01				16.09												58.26			12.05														36.91		2.68		10494489
AFG	1970						56.8				16.49												58.27			12.07				0.2										37.42		2.66		10752971
AFG	1971						55.27				16.89												58.32			12.11														37.92		2.65		11015857
AFG	1972						49.88				17.3												58.34			12.13														38.44		2.64		11286753
AFG	1973						55.16				17.75												58.34			12.13														39		2.62		11575305
AFG	1974						57.63				18.2												58.34			12.13														39.55		2.61		11869879
AFG	1975						60.13				18.64												58.34			12.13														40.1		2.6		12157386
AFG	1976						65.71				19.05												58.34			12.13														40.65		2.59		12425267
AFG	1977						65.15				19.45												58.34			12.13														41.23		2.58		12687301
AFG	1978						65.86				19.84												58.34			12.13														40.27		2.57		12938862
AFG	1979						66.29				19.91												58.34			12.13														39.09		2.55		12986369
AFG	1980						67.55				19.14		3.3										58.34			12.13					4									39.62		2.52		12486631
AFG	1981						69.68				17.1		3.3										58.34			12.13				0.28	3									40.16		2.5		11155195
AFG	1982						70.12				15.47		3.4										58.34			12.13					5									37.77		2.46		10088289
AFG	1983						68.36				15.26		3.4										58.34			12.13					5									38.19		2.43		9951449
AFG	1984						64.58				15.71		3.5										58.34			12.13					16									33.33		2.38		10243686
AFG	1985						57.98				16.12		3.6										58.34			12.13					15									33.55		2.33		10512221
AFG	1986						49.67				16.02		3.7										58.34			12.13					11									39.4		2.29		10448442
AFG	1987						52.96				15.83		3.7										58.33			12.13				0.31	25									39.84		2.27		10322758
AFG	1988						55.53				15.92		3.8										58.32			12.13					35									43.96		2.25		10383460
AFG	1989						57.84				16.36		3.9										58.32			12.13					33									45.16		2.25		10673168
AFG	1990						67.11				16.4		4.1	1.95		34.33							58.32			12.13				0.25	25									45.97		2.25		10694796
AFG	1991						68.55				16.47		4.2	2.11		34.33							58.31			12.13					23								48.04	46.66		2.25		10745167
AFG	1992						68.15				18.49		4.4	2.27		34.33							58.31			12.13					21								48.03	47.6		2.25		12057433
AFG	1993						72.09				21.47		4.6	2.46		34.32							58.16			12					18								48	51.47		2.27		14003760
AFG	1994						79.06				23.7		4.7	2.65		34.31							57.97			11.81					12								47.96	51.5		2.27		15455555
AFG	1995						85.07				25.17		4.9	2.87		34.29							57.9			11.73					20								47.92	52.54		2.28		16418912
AFG	1996						93.67				26.23		5	3.1		34.27							57.89			11.72	-1.29		-2.18		31								47.86	53.24	-2.42	2.28		17106595
AFG	1997						102.45				27.27		5.2	3.35		34.26							57.95			11.78					28								47.81	53.63		2.29		17788819
AFG	1998						109.93				28.35		5.3	3.63		34.26							58.06			11.89	-1.18		-2.1		27								47.79	52.94	-2.43	2.29		18493132
AFG	1999						115.17				29.53		5.5	3.93		34.26							57.9			11.73					27								47.79	54.85		2.29		19262847
AFG	2000	5.5				838	98.12	27.44			29.96	190	5.6	4.25	0	34.27							57.95			11.78	-1.27		-2.17	0.3	24								47.8	55.3	-2.44	2.28		19542982
AFG	2001	6.6				770.31	78.92	27.47			30.19	189	5.8	4.6	0	34.27							57.95			11.78				0.39	33								47.84	55.8		2.28		19688632
AFG	2002	7.7	38.63	17.01	87.4	943.18	95.13	29.67			32.2	189	6	4.97	0.01	34.28							57.94			11.77	-1.25		-1.59	0.39	36								47.91	56.45	-2.04	2.29		21000256
AFG	2003	9	37.42	17.81	86.26	970.72	90.49	31.88			34.72	189	6.1	5.37	0.02	34.28							58.08			11.92	-1.34		-1.18	0.39	41								47.99	57.34	-2.2	2.29		22645130
AFG	2004	10.5	29.72	21.43	93.95	971.93	97.17	34.09			36.11	189	6.3	5.79	0.02	34.28							58.15			11.98	-1.35		-0.95	0.39	50								48.08	57.94	-2.3	2.3		23553551
AFG	2005	11.9	31.11	25.11	105.89	1075.8	95.56	36.33		36.27	37.43	189	6.5	6.24	0.03	34.28							58.13			11.97	-1.45		-1.23	0.42	58								48.17	58.36	-2.07	2.3		24411191
AFG	2006	13.5	28.64	28.92	118.31	1121	84.74	38.57		36.35	39.01	189	6.7	6.72	0.03	34.28							58.12			11.95	-1.45		-1.47	0.42	58								48.1	58.68	-2.22	2.3	63.6	25442944
AFG	2007	15.1	30.11	32.72	112.27	1287.28	86.6	41.08		36.44	39.71	189	6.9	7.23	0.03	34.28							58.13			11.95	-1.61		-1.44	0.42	63								48.05	59.11	-2.41	2.31		25903301
AFG	2008	16.6	24.89	39.97	137.7	1336.54	91.41	43.63		36.52	40.52	189	7.1	7.78	0.03	34.29							58.13			11.95	-1.67		-1.53	0.42	64								48.02	59.85	-2.69	2.32	63.6	26427199
AFG	2009	18.3	29.3	43.26	153.54	1575.33	94.16	46.21		36.6	41.99	189	7.4	8.35	0.02	34.31							58.13			11.95	-1.55		-1.51	0.42	63								47.98	60.36	-2.71	2.34		27385307
AFG	2010	19.9	26.21	46.58	148.76	1771.45	98.06	48.83		37.54	43.22	189	7.6	8.95	0.01	34.33							58.13			11.95	-1.65		-1.48	0.43	66								47.95	60.85	-2.58	2.35	64.81	28189672
AFG	2011	21.3	23.74	52.36	147.34	1749.94	100.53	51.47		38.48	44.84	189	7.8	9.59	0.01	34.34							58.13			11.95	-1.6		-1.47	0.45	68								48	61.42	-2.5	2.37		29249157
AFG	2012	22.9	24.39	52.61	155.38	1994.54	101.31	54.15		39.4	46.71	189	8	10.26	0	34.36	13.26	7.07	19.58		10.74		58.13			11.94	-1.43		-1.38	0.47	67								48.08	61.92	-2.42	2.39	67.25	30466479
AFG	2013	24.5	22.81	56.31	178.08	2138.75	96.36	56.86		40.32	48.36	189	8.2	10.98	0	34.38	14.71	8.52	21.09		10.37		58.12			11.94	-1.45		-1.4	0.46	64								48.18	62.42	-2.52	2.4		31541209
AFG	2014	26.1	22.14	60.19	202.26	2229.68	104.27	59.6		41.22	50.16	189	8.4	11.75	0	34.41							58.12			11.91	-1.36		-1.36	0.46	62								48.27	62.54	-2.41	2.41	69.69	32716210
AFG	2015	27.6	20.63	60.06	215.73	2289.37	96.68	62.37		42.12	51.75	189		12.56	0.01	34.44							58.12			11.91	-1.35		-1.4	0.44	64								48.36	62.66	-2.56	2.41		33753499
AFG	2016	28.8	25.74	61.49	239.19	2217.3	99.05	65.17		43.01	53.1	189		13.43	0.01	34.48	16.16	9.58	22.95		11.05	1018.55	58.12			11.85	-1.54		-1.29	0.45	66								48.45	63.14	-2.66	2.4	72.13	34636207
AFG	2017	30.3	26.42	66.91	264.54	2338.78	100.27	68.01		43.9	54.65	189		14.33	0.02	34.53							58.12			11.8	-1.53		-1.39	0.42	66								48.54	63.02	-2.79	2.4		35643418
AFG	2018	31.4	22.04	71.33	299.79	2436.01	98.64	70.88		44.78	56.25	189		15.26	0.02	34.56							58.28			11.95	-1.5		-1.5	0.4	72								46.74	63.08	-2.75	2.41	73.3	36686784
AFG	2019	32.6	25.77	74.23	321.5	2589.41	99.5	73.78		45.65	57.91	189		16.21	0.02	34.57							58.28			11.94	-1.42		-1.52	0.38	72								44.94	63.56	-2.65	2.42		37769499
AFG	2020	33.8	29.98	80.29	322.5	2568.34	97.12	76.72		46.51	59.75	183		17.19	0.01								58.74			12	-1.49		-1.61	0.34	70								42.61	62.58	-2.7	2.42	73.3	38972230
AFG	2021	34.9	33.6	81.32	363.61	2138.87	96.07	79.69		47.37	61.48	185		18.19									58.74			12	-1.15		-1.67	0.36	66								42.22	61.98	-2.52	2.4		40099462
AFG	2022	36.1	33.7			2092.88	95.4	82.18		48.21		185		19.22													-1.18		-1.88		69								38.5	62.88	-2.55	2.39		41128771
AFG	2023																																									2.4		42239854
AFG	2024
ARE	1850
ARE	1851
ARE	1852
ARE	1854
ARE	1856
ARE	1858
ARE	1859
ARE	1864
ARE	1865
ARE	1870
ARE	1875
ARE	1876
ARE	1881
ARE	1882
ARE	1885
ARE	1895
ARE	1906
ARE	1907
ARE	1908
ARE	1909
ARE	1910
ARE	1911
ARE	1912
ARE	1913
ARE	1914
ARE	1915
ARE	1916
ARE	1917
ARE	1918
ARE	1919
ARE	1920
ARE	1921
ARE	1922
ARE	1923
ARE	1924
ARE	1925
ARE	1926
ARE	1927
ARE	1928
ARE	1929
ARE	1930
ARE	1931
ARE	1932
ARE	1933
ARE	1934
ARE	1935
ARE	1936
ARE	1937
ARE	1938
ARE	1939
ARE	1940
ARE	1941
ARE	1942
ARE	1943
ARE	1944
ARE	1945
ARE	1946
ARE	1947
ARE	1948
ARE	1949
ARE	1950
ARE	1951
ARE	1952
ARE	1953
ARE	1954
ARE	1955
ARE	1956
ARE	1957
ARE	1958
ARE	1959
ARE	1960																																							48.81		2.3		133426
ARE	1961						7.03				1.99												2.93			0.07														49.7		2.19		140984
ARE	1962						7.05				2.1												2.93			0.07														50.69		2.08		148877
ARE	1963						7.23				2.21												2.93			0.07														51.58		1.98		157006
ARE	1964						7.46				2.33												2.93			0.07														52.85		1.89		165305
ARE	1965						7.66				2.45												2.94			0.07														53.98		1.8		173797
ARE	1966						7.85				2.57												2.96			0.08														55.18		1.72		182509
ARE	1967						7.97				2.7												2.96			0.08														56.34		1.63		191404
ARE	1968						8.38				3.01												2.96			0.08														57.54		1.57		213582
ARE	1969						8.71				3.57												2.96			0.08														58.76		1.55		253261
ARE	1970						9.11				4.2												2.99			0.1														60.02		1.56		298084
ARE	1971						9.53				4.85												2.99			0.1														61.21		1.59		344513
ARE	1972						9.42				5.52												2.99			0.1														62.3		1.62		392368
ARE	1973						10.27				6.22												3			0.11														63.35		1.66		441546
ARE	1974						9.79				6.93												3.01			0.13														64.34		1.72		491955
ARE	1975		0.54				8.9				7.65												3.03			0.15														65.08		1.82		543394
ARE	1976		0.55				6.21				8.65												3.04			0.15														65.82		1.79		614177
ARE	1977		0.49				7.69				9.95												3.06			0.17														66.51		1.64		706861
ARE	1978		0.63				9.08				11.34												3.07			0.17														67.21		1.49		805231
ARE	1979		0.55				9.51				12.79												3.08			0.17														67.85		1.35		908452
ARE	1980		0.49				10.88				14.28		4.9										3.14			0.23				2.85	11									68.53		1.22		1014048
ARE	1981		0.55				11.93				15.49		4.9										3.2			0.27				2.88	45									69.08		1.17		1100180
ARE	1982		0.64				13.23				16.44		5										3.2			0.25					43									69.66		1.17		1167856
ARE	1983		0.73				15.72				17.43		5.1										3.27			0.32					50									69.95		1.17		1237572
ARE	1984		0.84				16.62				18.42		5.2										3.27			0.34					59									70.48		1.16		1308331
ARE	1985		0.93				17.76				19.42		5.3										3.31			0.37					76									70.75		1.16		1379536
ARE	1986		1.18				19.63				20.68		5.4										3.35			0.41					78									70.96		1.13		1468697
ARE	1987		1.14				20.81				22.19		5.6										3.35			0.41					80									71.49		1.1		1575909
ARE	1988		1.2				23.69				23.71		5.7										3.37			0.41					82									71.61		1.07		1683681
ARE	1989		1.19				23.64				25.23		5.8										3.37			0.41					84									71.76		1.05		1791840
ARE	1990		1.06			86860.6	25.55				26.76		5.9	18.88		35.14							4.01			0.49				2.64	85									71.9		1.04		1900151
ARE	1991		1.3			85689.6	25.16				28.28		6	19.51		35.21							4.36			0.49					85								74.54	72.24		1.02		2008383
ARE	1992		1.38			85958.1	26.63				29.8		6.1	20.15		35.29							4.77			0.54				3.06	86								74.88	72.31		1.02		2116231
ARE	1993		1.48			84814.9	28.23				31.31		6.1	20.8		35.36							5			0.56					90								75.44	72.52		1.02		2223284
ARE	1994		1.83			88395.5	32.04				32.79		6.2	21.46		35.41							5.24			0.59					90								75.86	72.6		1.01		2329024
ARE	1995		1.79			92132.5	33.2				34.27		6.3	22.13		35.46							5.39			0.61					90								76.28	72.69		1.01		2433988
ARE	1996		1.79			93906.2	37.68				36.23		6.4	22.8		35.49							5.45			0.65	-0.01		0.78	2.64	90								76.26	72.77	0.96	0.99		2572735
ARE	1997		2			96824.2	38.87				38.67		6.6	23.46		35.51							5.56			0.63					92								75.72	72.94		0.96		2746119
ARE	1998		2.18			92315	39.73				41.13		6.7	24.13		35.53							5.6			0.51	0.03		0.75		94								75.29	73.07	0.87	0.93		2921130
ARE	1999		2.33			90851.1	36.83				43.62		7	24.79		35.53							7.27			0.61					94								75.06	73.67		0.91		3097563
ARE	2000	100	2.26	753.08	2222.57	97402.3	44	99.62	98.44		46.12	4	7.2	25.44	1.76	35.51							7.7			0.84	0.1		0.75	2.11	94								75.05	74.38	0.98	0.9		3275333
ARE	2001	100	2.24	743.05	2296.33	95759.5	45.79	99.61	98.44		48.64	2.5	7.6	26.06	1.76	35.45							7.91			1				2.13	94								75.28	74.64		0.89		3454198
ARE	2002	100	2.2	821.35	2484.18	94694.4	51.47	99.63	98.44		51.16	2.8	8.1	26.65	1.76	35.35							7.97			1.06	1.11		0.8	2.12	94								75.75	74.9	0.94	0.87		3633655
ARE	2003	100	1.93	862.9	2557.24	100109	49.09	99.66	98.44		53.7	3.5	8.5	27.21	1.76	35.23							7.8			0.9	0.83		0.54	2.15	94								76.41	76.22	0.99	0.85		3813443
ARE	2004	100	1.67	911.39	2556.14	107561	50.6	99.68	98.44		56.23	2.6	8.5	27.73	1.78	35.08							7.8			0.89	1.04		0.69	1.95	94								77.21	76.45	0.77	0.83		3993339
ARE	2005	100	1.4	978.9	2429.99	108504	56.53	99.7	98.44		60.28	2.8	8.2	28.21	1.77	34.9							7.84			0.96	0.99		0.72	1.43	94								77.62	76.68	0.88	0.77		4280993
ARE	2006	100	1.09	1054.33	2409.73	107356	55.1	99.72	98.44		68.98	2.1	7.6	28.74	1.78	34.69	27.79	22.13	34.55	3.85	13.95	1015.06	7.58			0.71	0.89		0.95	1.88	92								77.31	76.91	0.92	0.63		4898954
ARE	2007	100	0.98	1126.81	2350.39	94912.1	56.48	99.74	98.44		82.69	1.9	7.1	29.47	1.86	34.5	27.93	22.29	34.59	7.21	13.98		7.5			0.63	1.01		0.94	1.42	92								76.8	77.13	0.98	0.43		5872624
ARE	2008	100	0.83	1321.94	2370.88	83886.4	65.24	99.77	98.44		98.4	1.5	6.6	30.67	1.91	34.32							7.6			0.73	1.07		0.9	1.26	92								76.66	77.49	0.7	0.27		6988685
ARE	2009	100	1.04	1284.76	2734.09	69932.4	68.5	99.79	98.44		112.54	1.7	6.4	32.14	1.96	34.17	28.09	23.17	34.15	4.71	12.97		5.46			0.7	0.91		1.01	1.15	93								77.07	78	0.92	0.17		7992644
ARE	2010	100	0.74	1325.2	2537.15	67769.5	78.12	99.81	98.44		119.43	1.8	6.4	32.41	1.96	34.02							5.52			0.71	0.89		0.92	1.04	94								77.83	78.33	0.8	0.18		8481771
ARE	2011	100	0.65	1500.8	2591.78	72666.8	80.18	99.83	98.44		120.74	1.4	6.5	32.09	1.99	33.86							5.47			0.64	1.07		1.07	1.06	95								78.66	78.52	0.91	0.25		8575205
ARE	2012	100	0.63	1480.73	2497.09	74503.1	86.69	99.86	98.44		122.01	1	6.9	31.95	2.04	33.68							5.3			0.52	1.16		1.16	1.11	96								79.37	78.72	0.86	0.33		8664969
ARE	2013	100	0.63	1601.55	2657.42	75169.1	87.85	99.88	98.44		123.23	1.1	7.4	31.9	2.13	33.49							5.34			0.53	1.27	32.5	1.19	1.12	98	25.5	21.4	38.2	2.3	6.2	12	18	79.98	78.85	0.89	0.43		8751847	0	0	0	0	0
ARE	2014	100	0.63	1656.27	2786.92	77756.5	97.72	99.9	98.45		124.41	0.78	8	31.89	2.25	33.34							5.39			0.62	1.2		1.45	1.2	99								80.53	79.04	0.77	0.54		8835951
ARE	2015	100	0.72	1439.3	2416.07	68409.2	93.2	99.93	98.45		125.55	0.79		31.91	2.37	33.23							5.39			0.62	1.03		1.5	1.39	99								81.05	79.22	0.75	0.67		8916899
ARE	2016	100	0.75	1599.4	2682.41	67256.8	109.08	99.95	98.45		126.64	0.82		31.96	2.43	33.18							5.4			0.63	1.13		1.41	1.4	99								81.63	79.33	0.55	0.83		8994263
ARE	2017	100	0.76	1726.24	2853.38	69205.7	114.45	99.98	98.45		127.69	0.84		32	2.43	33.26							5.4			0.63	1.1		1.41	1.48	97								82.25	79.5	0.6	1.01		9068296
ARE	2018	100	0.71	1914.93	3002.59	76767.5	121.17	100	98.46		128.7	1		32	2.37	33.27							5.38	7.08	1.84	0.6	1.12	26	1.43	1.63	99	23.3	20.5	34.8	2.8	8.2	14.8	18.9	82.86	79.63	0.69	1.22		9140169	0	0	0.1	0	0
ARE	2019	100	0.75	1990.28	3281.38	78839.1	135.18	100	98.46		129.71	1		32	2.37	33.26							5.5			0.7	1.07		1.38	1.87	99								83.38	79.73	0.67	1.47		9211657
ARE	2020	100	0.96	2191.81	4157.38	66153.3	138.03	100	98.46		130.77	0.77		32.01	2.08								5.49			0.69	1.08		1.29	1.94	90								83.2	78.95	0.59	1.65		9287289
ARE	2021	100	0.94	2351.81	4065.61	68912.6	137.98	100	98.46		131.87	0.81		32.02									5.51			0.71	1.15		1.37	1.98	96								82.53	78.71	0.6	1.76		9365145
ARE	2022	100	0.82			78915.2	132.1	100	98.46			0.76		32.08													1.16		1.3		96								83.66	79.2	0.7	1.83		9441129
ARE	2023					83902.7																																				1.87		9516871
ARE	2024
ARG	1850
ARG	1851
ARG	1852
ARG	1853
ARG	1854
ARG	1855
ARG	1856
ARG	1857
ARG	1858
ARG	1859
ARG	1860
ARG	1861
ARG	1862
ARG	1863
ARG	1864
ARG	1865
ARG	1866
ARG	1867
ARG	1868
ARG	1869
ARG	1870
ARG	1871
ARG	1872
ARG	1873
ARG	1874
ARG	1875
ARG	1876
ARG	1877
ARG	1878
ARG	1879
ARG	1880
ARG	1881
ARG	1882
ARG	1883
ARG	1884
ARG	1885
ARG	1886
ARG	1887
ARG	1888
ARG	1889
ARG	1890
ARG	1891
ARG	1892
ARG	1893
ARG	1894
ARG	1895
ARG	1896
ARG	1897
ARG	1898
ARG	1899
ARG	1900
ARG	1901
ARG	1902
ARG	1903
ARG	1904
ARG	1905
ARG	1906
ARG	1907
ARG	1908
ARG	1909
ARG	1910
ARG	1911
ARG	1912
ARG	1913
ARG	1914
ARG	1915
ARG	1916
ARG	1917
ARG	1918
ARG	1919
ARG	1920
ARG	1921
ARG	1922
ARG	1923
ARG	1924
ARG	1925
ARG	1926
ARG	1927
ARG	1928
ARG	1929
ARG	1930
ARG	1931
ARG	1932
ARG	1933
ARG	1934
ARG	1935
ARG	1936
ARG	1937
ARG	1938
ARG	1939
ARG	1940
ARG	1941
ARG	1942
ARG	1943
ARG	1944
ARG	1945
ARG	1946
ARG	1947
ARG	1948
ARG	1949
ARG	1950
ARG	1951
ARG	1952
ARG	1953
ARG	1954
ARG	1955
ARG	1956
ARG	1957
ARG	1958
ARG	1959
ARG	1960																													6.35										63.98		5.17		20349744
ARG	1961						58.16				7.56												50.36			6.8														64.36		5.31		20680653
ARG	1962						62.1				7.68												49.85			7.01														64.24		5.45		21020359
ARG	1963						66.96				7.81												49.28			7.16														64.45		5.58		21364017
ARG	1964						56.66				7.93												48.71			7.31														64.36		5.72		21708487
ARG	1965		12.9				57.17				8.06												48.15			7.48														64.59		5.86		22053661
ARG	1966		10.28				64.5				8.19												47.85			7.9														64.89		6.01		22403116
ARG	1967		9.98				67.87				8.32												47.39			8.16														64.99		6.15		22757014
ARG	1968		9.72				68.79				8.45												47.22			8.72														64.89		6.3		23112971
ARG	1969		9.19				74.92				8.58												46.55			8.76														64.86		6.42		23472028
ARG	1970		9.64				69.53				8.71												46.55			8.81				5.59										65.59		6.55		23842803
ARG	1971		10.87				59.09				8.85												46.55			8.85														65.54		6.67		24223379
ARG	1972		10.98				63				8.99												46.55			8.9														65.92		6.78		24612794
ARG	1973		11.95				61.52				9.14												46.55			8.95														66.32		6.89		25020588
ARG	1974		10.23				61.83				9.3												46.55			8.99														66.56		7		25449754
ARG	1975		6.58				67.76				9.46												46.55			9.04														67.08		7.11		25875558
ARG	1976		8.15				75.09				9.61												46.55			9.08														67.23		7.23		26290257
ARG	1977		8.09				76.27				9.76												46.55			9.13														67.86		7.35		26713780
ARG	1978		7.5				81.24				9.92												46.55			9.18														68.2		7.48		27146121
ARG	1979		7.8				78.96				10.08												46.55			9.22														68.49		7.6		27584134
ARG	1980		6.35				75.51				10.24		6.9										46.55			9.27		40.8			44	22.6	30.2	46.6	2	5.3	10.2	15.4		68.56		7.71		28024803	0	0	1	0	0
ARG	1981		6.48				77.4				10.4		7										46.55			9.31					49									68.98		7.8		28471285
ARG	1982		9.6				70.22				10.57		7.1										46.55			9.36					58									68.94		7.89		28922762
ARG	1983		8.66				68.2				10.73		7.1										46.55			9.41					61									69.27		7.97		29377137
ARG	1984		8.35				70.37				10.9		7.2										46.55			9.45					62									69.19		8.05		29832197
ARG	1985		7.63				75.66				11.07		7.3										46.55			9.5					66									69.65		8.13		30287112
ARG	1986		7.8				78.65				11.24		7.4										46.55			9.54		42.8			67	21.8	32.2	48.5	1.8	5.1	9.9	14.6		70.12		8.22		30748326	1	1.1	2.1	1.1	1.8
ARG	1987		8.09				72.5				11.41		7.5										46.55			9.59		45.3			75	21.5	34.2	50.6	1.6	4.6	9.3	14.1		70.56		8.33		31216453	0.8	1.1	2.8	1.2	2.1
ARG	1988		8.98				70.1				11.58		7.5										46.55			9.63					80									71.05		8.44		31690792
ARG	1989		9.62				71.99				11.75		7.6										46.58			9.67					80									71.42		8.57		32165766
ARG	1990		8.12			7184.24	79.03				11.93		7.7	12.72		36.42							46.61			9.71				4.59	87									71.78		8.7		32637657
ARG	1991		6.72			7990.92	77.59				12.1		7.8	13.21		36.56							46.65			9.75		46.8			80	20.3	36.6	52.5	1.8	4.8	9.1	13.3	66.46	72.32		8.84		33105763	0.6	1.1	4.5	1	3
ARG	1992		5.99			8700.19	75.97				12.27		7.9	13.71		36.7							46.68			9.79		45.5			81	21.5	34.3	50.8	1.6	4.6	9.2	13.9	67.34	72.43		8.98		33568285	1	1.8	5	1.7	4.1
ARG	1993		5.14			9507.38	79.68				12.43		7.9	14.23		36.83							46.72			9.83		44.9		4.6	81	22	33.2	49.9	1.5	4.5	9.3	14.3	68.25	72.56		9.12		34027240	1.1	2	5.5	2	4.9
ARG	1994		5.08			10139.6	81.58				12.6		8	14.76		36.95							46.75			9.87		45.9			82	21.6	34.4	50.9	1.5	4.4	9	14	68.88	73.17		9.24		34488696	1.3	2	5.7	1.9	4.4
ARG	1995		5.35			9926	81.57				12.77		8.1	15.32		37.08							46.79			9.9		48.9			85	20.8	37	53.8	1.1	3.8	8.4	13.3	68.42	73.13		9.36		34946110	2	3.5	8.1	3.9	7.4
ARG	1996		5.61			10532.7	81.17				12.93		8.2	15.89		37.17							46.82			9.94	-0.1	49.5	0.17	3.29	83	21.2	36.9	54	1.1	3.5	8.2	13.1	69	73.31	0.11	9.46		35389362	2.5	4	9.1	4.2	8.3
ARG	1997		5.22			11445.5	82.09				13.09		8.2	16.47		37.28							46.86			9.98		49.1			88	21.3	36.4	53.6	1.1	3.6	8.2	13.2	69.88	73.09		9.54		35815971	2	3.5	8.5	3.8	7.8
ARG	1998		5.25			11881.3	79.23				13.24		8.3	17.07		37.41							46.89			10.02	-0.2	50.7	0.33		84	21	38	55.1	1.1	3.4	7.8	12.7	70.24	73.47	-0.13	9.61		36233195	1.9	3.7	9.4	4	8.3
ARG	1999		4.46			11508.2	86.75				13.39		8.4	17.67		37.54							46.92			10.06		49.8			86	21.3	37	54.1	1.1	3.5	8	13.1	69.7	73.72		9.68		36653031	2.2	3.9	9.7	4.2	8.9
ARG	2000	95.7	4.68	704.95	1060.86	11544.4	85.94	96.28	44.71		13.55	37	8.5	18.28	6.73	37.68							46.96			10.1	-0.17	51.1	-0.03	4.1	83	21.3	37.7	55.1	1	3.2	7.6	12.8	69.5	73.93	0.1	9.74	20.29	37070774	2.5	4.7	11.3	5	10.7
ARG	2001	96.1	4.57	671.37	1044.54	11160.6	80.46	96.52	44.8		13.7	35	8.5	18.89	6.73	37.76							46.99			10.14		53.3			83	21.1	39.5	57	0.7	2.6	7.1	12.3	68.82	74.19		9.8		37480493	4.3	7.3	14.8	8.2	15.4
ARG	2002	96.6	10.21	222.65	825.86	9991.38	76.31	96.76	44.9		13.84	35	8.6	19.49	6.17	37.84							47.03			10.18	-0.42	53.8	-0.23		93	20.3	40.5	57.8	0.9	2.8	6.9	12.2	67.26	74.41	-0.78	9.87	19.57	37885028	4.7	10.4	21.8	12.4	24
ARG	2003	97	10.33	260.98	845.96	10975.1	78.84	96.98	44.99		13.99	33	8.7	20.1	5.84	37.91							47.17			10.9	-0.48	51	-0.03		96	21.5	37.7	55	1.1	3.3	7.6	12.7	68.21	74.08	-0.36	9.92		38278164	1.9	4.8	12.6	5.4	12.7
ARG	2004	97.5	8.36	310.22	879.18	12163.8	89.16	97.2	45.08		14.13	34	8.8	20.72	5.95	37.97							47.32			11.62	-0.41	48.5	0.02		98	22.1	35.3	52.6	1.2	3.6	8.1	13.6	69.19	74.86	-0.61	9.98	18.84	38668796	1.3	3.5	10	3.9	9.8
ARG	2005	97.7	7.94	390.8	1028.5	13515.2	94.17	97.42	45.17		14.28	31	8.9	21.34	6.17	38.01	17.92	13.54	22.35	3.1	15.46	1016.01	47.47			12.35	-0.38	47.8	-0.1	4	98	22.1	35	52.1	1.3	3.7	8.3	13.7	68.53	75.14	-0.04	10.05		39070501	0.9	2.7	8.1	2.7	8
ARG	2006	98.1	6.94	453.64	1138.16	14898.2	95.2	97.63	45.26		14.43	28	9	21.98	6.62	38.05							47.55			13	-0.33	46.4	-0.03		91	22.5	33.8	50.7	1.3	3.9	8.7	14.2	68.91	75.43	0	10.14	18.11	39476851	0.8	2.1	6.4	2.2	6
ARG	2007	98.4	7.45	569.29	1293.52	16513.2	98.14	97.84	45.35		14.57	30	9.1	22.63	7	38.1	17.32	13.52	21.99	5.44	14.34		47.49			13.51	-0.37	46.3	-0.01		91	22.4	33.7	50.7	1.4	4.1	8.6	14.2	68.37	75.01	0.1	10.22		39876111	0.7	1.7	5.5	1.8	5
ARG	2008	98.7	7.32	742.9	1418.63	17341.3	98.44	98.04	45.45		14.72	26	9.3	23.3	7.27	38.17	18.3	14.64	22.98	4.91	14.85		46.42			13.02	-0.43	45	-0.12		93	22.7	32.5	49.5	1.4	4.2	9.1	14.5	67.82	75.64	-0.09	10.3	17.39	40273769	0.6	1.6	5.2	1.6	4.8
ARG	2009	99	5.27	781.78	1536.57	16249.9	104.09	98.24	45.54		14.87	22	9.4	24	7.44	38.29	18.03	14.17	22.96	7.29	14.82		45.43			12.6	-0.45	43.8	-0.29		94	23	31.3	48.4	1.4	4.3	9.4	15	68.18	75.94	-0.23	10.41		40684338	0.5	1.4	4.6	1.6	4.1
ARG	2010	99.1	7.13	980.14	1693.28	18066.5	91.9	98.43	45.63		14.9	21	9.6	24.72	7.69	38.43	18.11	14.42	22.53	6.79	14.77		46.14			13.89	-0.36	43.7	-0.11	4.5	94	22.6	31.8	48.6	1.6	4.5	9.4	14.9	67.63	75.72	-0.08	10.51	16.66	40788453	0.3	0.9	3.7	0.7	3.1
ARG	2011	99.3	7	1202.56	1808.44	19322.2	92.89	98.62	45.73		15.08	27	9.7	25.48	8.11	38.57	17.99	14.49	22.5	5.55	15.96		45.79			14.11	-0.36	42.7	-0.07	4.41	91	22.7	31	47.9	1.7	4.8	9.6	15	68.22	76.12	0.16	10.62		41261490	0.3	0.7	2.8	0.7	2.1
ARG	2012	99.4	5.78	1361.99	1920.13	19629.9	95.99	98.81	45.82		15.25	24	9.9	26.26	8.4	38.74							45.58			14.48	-0.45	41.4	-0.21	4.6	91	23.2	29.8	46.6	1.7	5	9.9	15.4	68.14	76.47	0.1	10.75	15.94	41733271	0.3	0.8	2.8	0.6	2.3
ARG	2013	99.6	6.05	1415.21	1960.47	20108.2	100.05	98.86	45.91		15.42	24	10.1	27.07	8.48	38.98							44.92			14.39	-0.43	41.1	-0.25	4.8	94	23.3	29.5	46.2	1.8	5	10	15.5	67.74	76.49	0.07	10.88		42202935	0.3	0.7	2.6	0.7	2.1
ARG	2014	99.7	6.71	1280.61	1896.81	19649.3	98.29	98.92	46		15.59	25	10.2	27.91	8.63	39.27							44.28			14.33	-0.55	41.8	-0.11	4.86	94	23.1	30.1	47	1.8	5	9.7	15.1	67	76.76	-0.01	11		42669500	0.3	0.7	2.9	0.6	2.1
ARG	2015	99.7	5.16	1525.05	2050.68	20058.3	103.14	98.98	46.1		15.76	26		28.77	8.57	39.64							44.12			14.74	-0.58		-0.05	4.97	94								66.81	76.76	0.01	11.11		43131966
ARG	2016	99.8	6.26	1258.31	1997.89	20248.7	98.57	99.04	46.19		15.93	27		29.66	8.6	40.02							43.48			14.68	-0.3	42.3	0.22	4.97	92	22.8	30.7	47.5	1.7	4.9	9.7	15.1	66.62	76.31	0.2	11.22		43590368	0.3	0.8	3	0.7	2.3
ARG	2017	99.8	5.23	1494.84	2413.86	23514.7	102.98				16.09	27		30.57	8.34	40.48							42.99			14.76	-0.31	41.4	0.14	5.02	86	23	30	46.7	1.8	5	10	15.3	66.42	76.83	0.16	11.33		44044811	0.2	0.7	2.6	0.6	2.4
ARG	2018	99.8	4.54	1216.11	2401.32	24498.4	108.12				16.26	27		31.49	8.04	40.93							42.37			14.69	-0.1	41.7	0.03	3.71	86	23	30.1	46.9	1.7	4.9	9.9	15.3	67.39	77	0.01	11.46		44494502	0.4	1	3.4	1	2.9
ARG	2019	99.9	5.32	1016.23	2346.19	23535	110.4				16.42	29		32.43	8.04	41.37							42.59			14.91	-0.11	43.3	-0.12	3.71	83	22.8	31.3	48.3	1.6	4.6	9.5	14.9	68.08	77.28	-0.1	11.6		44938712	0.4	1.1	4.1	1.1	3.4
ARG	2020	99.9	6.36	895.08	2187.38	22302.2	112.8				16.58	28		33.39	8.05								43.03			15.35	-0.16	42.7	-0.25	3.2	74	23.2	30.6	47.7	1.7	4.7	9.4	15	63.66	75.89	-0.07	11.73		45376763	0.4	1.2	5	1.2	4
ARG	2021	99.9	7.31	1044.77	2323.08	26086.8	111.03				16.74	29		34.37									43.1			15.42	-0.42	42.4	-0.39	3.34	81	22.5	31.2	47.8	1.8	5	9.8	14.9	68.7	75.39	0	11.82		45808747	0.4	0.9	3.7	0.9	2.8
ARG	2022	99.9	6.64			29037.5	113.91					29		35.36										-3.98	-4.71		-0.45	40.7	-0.28		81	22.7	29.8	46.6	2	5.4	10.1	15.2	68.41	76.06	-0.01	11.92		46234830	0.2	0.8	3.3	0.6	2.5
ARG	2023		6.06			29362.7																																				12.06		46654581
ARG	2024
AUS	1750
AUS	1751
AUS	1752
AUS	1753
AUS	1754
AUS	1755
AUS	1756
AUS	1757
AUS	1758
AUS	1759
AUS	1760
AUS	1761
AUS	1762
AUS	1763
AUS	1764
AUS	1765
AUS	1766
AUS	1767
AUS	1768
AUS	1769
AUS	1770
AUS	1771
AUS	1772
AUS	1773
AUS	1774
AUS	1775
AUS	1776
AUS	1777
AUS	1778
AUS	1779
AUS	1780
AUS	1781
AUS	1782
AUS	1783
AUS	1784
AUS	1785
AUS	1786
AUS	1787
AUS	1788
AUS	1789
AUS	1790
AUS	1791
AUS	1792
AUS	1793
AUS	1794
AUS	1795
AUS	1796
AUS	1797
AUS	1798
AUS	1799
AUS	1800
AUS	1801
AUS	1802
AUS	1803
AUS	1804
AUS	1805
AUS	1806
AUS	1807
AUS	1808
AUS	1809
AUS	1810
AUS	1811
AUS	1812
AUS	1813
AUS	1814
AUS	1815
AUS	1816
AUS	1817
AUS	1818
AUS	1819
AUS	1820
AUS	1821
AUS	1822
AUS	1823
AUS	1824
AUS	1825
AUS	1826
AUS	1827
AUS	1828
AUS	1829
AUS	1830
AUS	1831
AUS	1832
AUS	1833
AUS	1834
AUS	1835
AUS	1836
AUS	1837
AUS	1838
AUS	1839
AUS	1840
AUS	1841
AUS	1842
AUS	1843
AUS	1844
AUS	1845
AUS	1846
AUS	1847
AUS	1848
AUS	1849
AUS	1850
AUS	1851
AUS	1852
AUS	1853
AUS	1854
AUS	1855
AUS	1856
AUS	1857
AUS	1858
AUS	1859
AUS	1860
AUS	1861
AUS	1862
AUS	1863
AUS	1864
AUS	1865
AUS	1866
AUS	1867
AUS	1868
AUS	1869
AUS	1870
AUS	1871
AUS	1872
AUS	1873
AUS	1874
AUS	1875
AUS	1876
AUS	1877
AUS	1878
AUS	1879
AUS	1880
AUS	1881
AUS	1882
AUS	1883
AUS	1884
AUS	1885
AUS	1886
AUS	1887
AUS	1888
AUS	1889
AUS	1890
AUS	1891
AUS	1892
AUS	1893
AUS	1894
AUS	1895
AUS	1896
AUS	1897
AUS	1898
AUS	1899
AUS	1900
AUS	1901
AUS	1902
AUS	1903
AUS	1904
AUS	1905
AUS	1906
AUS	1907
AUS	1908
AUS	1909
AUS	1910
AUS	1911
AUS	1912
AUS	1913
AUS	1914
AUS	1915
AUS	1916
AUS	1917
AUS	1918
AUS	1919
AUS	1920
AUS	1921
AUS	1922
AUS	1923
AUS	1924
AUS	1925
AUS	1926
AUS	1927
AUS	1928
AUS	1929
AUS	1930
AUS	1931
AUS	1932
AUS	1933
AUS	1934
AUS	1935
AUS	1936
AUS	1937
AUS	1938
AUS	1939
AUS	1940
AUS	1941
AUS	1942
AUS	1943
AUS	1944
AUS	1945
AUS	1946
AUS	1947
AUS	1948
AUS	1949
AUS	1950
AUS	1951
AUS	1952
AUS	1953
AUS	1954
AUS	1955
AUS	1956
AUS	1957
AUS	1958
AUS	1959
AUS	1960																													11.2										70.82		8.58		10276477
AUS	1961						49.85				1.36												61.76			1.87				11.3										70.97		8.58		10483000
AUS	1962						54.57				1.4												62.04			2.02				11.4										70.94		8.6		10742000
AUS	1963						57.01				1.43												62.4			2				11.7										70.91		8.61		10950000
AUS	1964						59.3				1.45												62.73			2.12				11.8										70.88		8.6		11167000
AUS	1965						60.16				1.48												63.3			2.26				11.9										70.85		8.58		11388000
AUS	1966						58.42				1.52												63.4			2.45				11.8										70.82		8.56		11651000
AUS	1967						58.31				1.54												63.73			2.51				11.8										70.87		8.53		11799000
AUS	1968						59.57				1.56												66.85			2.79				11.8										70.92		8.49		12009000
AUS	1969						62.23				1.6												66.5			2.56				11.7										70.97		8.45		12263000
AUS	1970						67.21				1.63												64.23			2.41				11.7										71.02		8.42		12507000
AUS	1971						68.51				1.68												65.02			2.19				11.6										71.07		8.42		12937000
AUS	1972						73.13				1.72												65.06			2.22				11.8										71.46		8.47		13177000
AUS	1973						70.92				1.74												64.81			1.94				11.8										71.85		8.55		13380000
AUS	1974						62.89				1.79												65.13			1.92				12										72.24		8.65		13723000
AUS	1975						69.1				1.81												65.03			1.77				11.9										72.63		8.77		13893000
AUS	1976						74.75				1.83												65.18			1.88				11.9										73.01		8.93		14033000
AUS	1977						75.08				1.85												63.98			1.93				12.1										73.34		9.09		14192000
AUS	1978						77.5				1.87												64.58			2.17				12.1										73.67		9.26		14358000
AUS	1979						74.93				1.89												64.2			2.25				12.2										74		9.45		14514000
AUS	1980						67.9				1.91		5.1										64.52			2.32				12.3	33									74.33		9.62		14692000
AUS	1981						66.46				1.94		5.2										64.51			2.37		31.3		12.2	40	23.5	22.9	38.8	2.9	7.8	12.9	17		74.66		9.76		14923260	0.5	0.7	1.1	1	1.2
AUS	1982						67.3				1.98		5.2										63.88			2.53				12.1	48									74.9		9.87		15184247
AUS	1983						67.64				2		5.2										62.97			2.51				11.9	55									75.15		9.97		15393472
AUS	1984						63.85				2.03		5.3										63.33			2.83				11.7	62									75.39		10.1		15579391
AUS	1985						66.29				2.06		5.3										63.37			2.73		32.5		10.9	68	23	24.3	40.2	2.7	7.5	12.6	16.6		75.63		10.26		15788312	0.6	0.8	1.1	1	1.3
AUS	1986						69.55				2.09		5.4										60.99			2.69					75									75.87		10.45		16018350
AUS	1987						73.71				2.12		5.4										61.31			2.55				10.5	81									76.15		10.64		16263874
AUS	1988						75.41				2.15		5.5										61.45			2.36					88									76.43		10.8		16532164
AUS	1989						73.91				2.19		5.5										60.8			2.28		33.2		9.8	93	23.3	24.2	40.2	2.7	7.4	12.4	16.7		76.71		10.94		16814416	0.4	0.6	1	0.7	1
AUS	1990		4.19			17380.9	81.65				2.22		5.6	12.76		31.71							60.46			2.21					95									76.99		11.08		17065128
AUS	1991		3.17			17835.4	83.57				2.25		5.7	13.4		31.19							60.24			2.24				9.2	93								72.92	77.28		11.26		17284036
AUS	1992		3.04			18253.6	81.86				2.28		5.8	14.06		30.66							60.66			2.11				8.9	91								72.76	77.38		11.44		17478635
AUS	1993		3.25			19216	83.25				2.3		5.9	14.73		30.1	12.96	6.48	19.5	1.87			59.89			2.23				8.9	90								72.52	77.88		11.61		17634808
AUS	1994		3.34			20170.5	84.39				2.32		6	15.4		29.52							61.07			2.32				8.7	88								73.14	77.88		11.76		17805468
AUS	1995		3.01			21038.7	81.98				2.34		6.1	16.09		28.92							60.32			2.19		32.6		8.7	86	23	24.2	40	2.9	7.7	12.5	16.7	73.91	77.83		11.89		18004882	0.6	0.8	1.1	0.7	1.2
AUS	1996		3.38			22132.2	80.32				2.37		6.2	16.78		28.3							60.56			2.5	1.88		1.8	8.5	86								73.98	78.08	1.4	12.01		18224767
AUS	1997		3.23			23125	83.44				2.4		6.3	17.47		27.7							60.17			2.72				8.3	77								73.53	78.48		12.11		18423037
AUS	1998		3.03			24378.2	87.17				2.42		6.4	18.16		27.12	13.05	7.35	20.39	1.89			60.38			2.78	1.8		1.62	8.2	82								73.45	78.63	1.07	12.21		18607584
AUS	1999		3.05			25485.4	89.44				2.45		6.6	18.83		26.56	13.65	6.48	19.88	1.97	11.97		59.06			2.99				7.9	88								73.25	78.93		12.29		18812264
AUS	2000	100	3.11	1636.53	2151.34	26541.7	91.36	99.71	93.56		2.48	6.3	6.7	19.51	10.55	25.99	13.02	6.8	19.8	1.79	11.44		59.29			3.06	1.86		1.73	4.04	90								73.71	79.23	1.33	12.37		19028802
AUS	2001	100	3.5	1559.82	2271.73	27645.8	91.26	99.71	93.66		2.51	5.9	6.8	20.17	10.55	25.37							59.32			3.15		33.5		3.96	92	23.2	24.7	40.6	2.8	7.5	12.2	16.5	73.96	79.63		12.47		19274701	0.6	0.7	1	0.7	1
AUS	2002	100	3.95	1763.7	2428.89	29032.5	92.33	99.71	93.77		2.54	6	6.9	20.81	10.48	24.75	13.8	6.6	21.06	1.45	15.15		58.19			3.09	1.76		1.66	3.94	92								74.06	79.94	1.19	12.57		19495210
AUS	2003	100	2.89	2240.75	2555.54	30121.8	86.07	99.73	93.87		2.57	5.5	6.9	21.42	10.57	24.14	13.79	7.31	20.36	1.47	14.17		57.21			3.03	1.9	33.5	1.77	3.97	93	23.2	24.7	40.6	2.8	7.5	12.2	16.5	74.41	80.24	0.88	12.68		19720737	0.7	0.9	1.1	1	1.2
AUS	2004	100	3.06	2760.83	2750.68	31763.8	87.7	99.76	93.97		2.59	6.2	7	22.01	10.72	23.59	13.8	6.91	21.05	1.18	14.42		51.4			3.35	2.01	33.1	1.98	4	92	22.9	24.9	40.6	3.1	7.8	12.3	16.5	74.3	80.49	0.94	12.79		19932722	0.4	0.5	0.7	0.7	0.7
AUS	2005	100	2.89	3014.1	2842.85	33036.6	88.21	99.78	94.08		2.63	6	7	22.57	10.82	23.12	13.72	7.14	21.11	1.77	13.37		53.4			3.44	1.94		1.75	3.9	92								75.33	80.84	0.89	12.9		20176844
AUS	2006	100	2.73	3194.03	3024.02	34846.7	91.2	99.8	94.18		2.66	6.5	7	23.1	11.05	22.73	13.95	6.94	21.76	1.02	13.1		53.28			3.15	1.95		1.71	3.92	92								75.77	81.04	0.93	13.01		20450966
AUS	2007	100	2.21	3815.34	3196.31	36653.8	90.75	99.82	94.28		2.71	6.2	7.1	23.61	11.19	22.44	14.32	8.19	21.19	1.5	12.4		51.85			3.01	2		1.82		92								76.16	81.29	0.93	13.11		20827622
AUS	2008	100	2.34	4107.01	3310.38	37533	87.8	99.84	94.38		2.77	6.6	7.1	24.09	11.28	22.26	13.39	7.05	20.4	1.38	11.87		50.67			3.12	2.03	35.4	1.78	3.82	92	22.5	27.4	42.7	2.8	7.2	11.6	15.9	76.47	81.4	0.95	13.21		21249199	0.3	0.4	0.5	0.4	0.7
AUS	2009	100	2.3	4011.93	3565.91	40312.4	86.85	99.86	94.49		2.82	6.9	7.1	24.54	11.26	22.16	14.28	8	21.37	1.2	12.5		50.02			3.53	2.04		1.7	3.78	92								76.38	81.54	0.86	13.35		21691653
AUS	2010	100	2.2	4975.47	3607.32	39374.6	85.88	99.88	94.59		2.87	6.6	7.1	24.96	11.1	22.12	13.35	7.22	20.19	2.67	11.51		48.99			3.33	2.02	34.7	1.76	3.78	92	22.7	26.5	42	2.8	7.3	11.8	16.1	76.41	81.7	0.89	13.57		22031750	0.3	0.4	0.5	0.3	0.7
AUS	2011	100	2.29	5909.15	3791.2	42025.5	86.4	99.89	94.69		2.91	6.4	7.1	25.35	10.9	22.15	12.86	6.24	20.34	1.44	11.91		51.56			4.13	2.04		1.69	3.78	92								76.62	81.9	0.94	13.84		22340024
AUS	2012	100	2.27	6071.65	3807.51	42866.6	88.46	99.9	94.79		2.96	6.6	7.2	25.74	10.72	22.23	12.45	5.53	20.17	1.77	12.63		50.39			4.12	1.98		1.61	3.75	92								76.39	82.05	1	14.13		22733465
AUS	2013	100	2.29	5843.17	4182.51	45936.1	95.07	99.91	94.9		3.01	6.2	7.2	26.14	10.58	22.36	13.61	6.16	21.68	1.46	13.52		48.39			4.06	1.78		1.63	3.74	91								76.38	82.15	1.03	14.4		23128129
AUS	2014	100	2.22	6131	4682.65	46914.4	100.86	99.96	95		3.06	6.5	7.3	26.55	10.46	22.55	13.72	6.65	21.48	1.5	12.76		48.74			4.16	1.85	34.4	1.6	3.79	92	22.2	26.6	41.9	2.9	7.6	12.2	16.2	76.28	82.3	1.03	14.66		23475686	0.3	0.4	0.6	0.5	0.7
AUS	2015	100	2.38	5322.97	4807.9	46292.1	102.38	99.97	95.1		3.1	6.1		26.98	10.39	22.8	13.34	6.44	21.02	1.41	12.68	1019.01	45.31			4.05	1.84		1.53	3.82	93								76.91	82.4	0.87	14.92		23815995
AUS	2016	100	2.4	5453.92	5059.25	47289.3	96.76	99.97	95.2		3.14	6.5		27.42	10.25	23.1	14	7.59	21.15	2.16	14.07	1016.27	44.54			3.91	1.77	33.7	1.53	3.84	94	22.9	25.5	40.8	2.9	7.5	12.2	16.5	76.91	82.45	1.03	15.18		24190907	0.3	0.4	0.6	0.5	0.5
AUS	2017	100	2.7	5813.61	5133.73	48418.6	90.98	99.97	95.31		3.2	6.7		27.88	10.19	23.45	13.57	6.43	21.49	1.32	12.96	1017.69	48.34			4	1.75		1.5		95								77.42	82.5	0.88	15.42		24592588
AUS	2018	100	2.46	5857.29	5331.51	50251.3	97.18	99.97	95.41		3.25	6.6		28.34	10.09	23.8	13.97	6.82	21.97	1.3	13.53	1017.25	46.66	-0.49	-0.26	4.03	1.77	34.3	1.56		95	22.5	26.2	41.5	2.8	7.4	12.2	16.4	77.99	82.75	0.97	15.67		24963258	0.4	0.4	0.6	0.5	0.7
AUS	2019	100	2.11	5545.91	5390.86	52746.7	97.71	99.97	95.51		3.29	6.8		28.8	10.09	24.15	14.33	6.91	22.58	0.99	13.67	1018.22	47.12			3.97	1.79		1.54		95								78.44	82.9	0.92	15.93		25334826
AUS	2020	100	2.01	5958.77	5955.19	54064.1	90.62	99.97	95.61		3.33	7.2		29.27	10.29		13.54	7.54	20.38	2.16	13.47	1017.6	46.25			3.98	1.63		1.57		95								77.7	83.2	0.86	16.23		25649248
AUS	2021	100	2.3	7055.37	6488.27	57406.2	87.88	99.97	95.72		3.34	6.5		29.75									47.26			4.06	1.71		1.47		95								78.82	83.3	0.84	16.57		25685412
AUS	2022	100	2.68			65365.9	87.48	99.97	95.82			5.6		30.24													1.76		1.53		94								79.52	83.2	0.93	16.9		26014399
AUS	2023		2.38			69114.7																																				17.23		26638544
AUS	2024
AUT	1807
AUT	1819
AUT	1820
AUT	1821
AUT	1822
AUT	1823
AUT	1824
AUT	1825
AUT	1826
AUT	1827
AUT	1828
AUT	1829
AUT	1830
AUT	1831
AUT	1832
AUT	1833
AUT	1834
AUT	1835
AUT	1836
AUT	1837
AUT	1838
AUT	1839
AUT	1840
AUT	1841
AUT	1842
AUT	1843
AUT	1844
AUT	1845
AUT	1846
AUT	1847
AUT	1848
AUT	1849
AUT	1850
AUT	1851
AUT	1852
AUT	1853
AUT	1854
AUT	1855
AUT	1856
AUT	1857
AUT	1858
AUT	1859
AUT	1860
AUT	1861
AUT	1862
AUT	1863
AUT	1864
AUT	1865
AUT	1866
AUT	1867
AUT	1868
AUT	1869
AUT	1870
AUT	1871
AUT	1872
AUT	1873
AUT	1874
AUT	1875
AUT	1876
AUT	1877
AUT	1878
AUT	1879
AUT	1880
AUT	1881
AUT	1882
AUT	1883
AUT	1884
AUT	1885
AUT	1886
AUT	1887
AUT	1888
AUT	1889
AUT	1890
AUT	1891
AUT	1892
AUT	1893
AUT	1894
AUT	1895
AUT	1896
AUT	1897
AUT	1898
AUT	1899
AUT	1900
AUT	1901
AUT	1902
AUT	1903
AUT	1904
AUT	1905
AUT	1906
AUT	1907
AUT	1908
AUT	1909
AUT	1910
AUT	1911
AUT	1912
AUT	1913
AUT	1914
AUT	1915
AUT	1916
AUT	1917
AUT	1918
AUT	1919
AUT	1920
AUT	1921
AUT	1922
AUT	1923
AUT	1924
AUT	1925
AUT	1926
AUT	1927
AUT	1928
AUT	1929
AUT	1930
AUT	1931
AUT	1932
AUT	1933
AUT	1934
AUT	1935
AUT	1936
AUT	1937
AUT	1938
AUT	1939
AUT	1940
AUT	1941
AUT	1942
AUT	1943
AUT	1944
AUT	1945
AUT	1946
AUT	1947
AUT	1948
AUT	1949
AUT	1950
AUT	1951
AUT	1952
AUT	1953
AUT	1954
AUT	1955
AUT	1956
AUT	1957
AUT	1958
AUT	1959
AUT	1960																													10.8										68.59		12.21		7047539
AUT	1961						65.69				85.87												43.09			20.47														69.58		12.4		7086299
AUT	1962						69.32				86.4												42.79			20.37														69.31		12.6		7129864
AUT	1963						69.73				86.96												42.29			20.07														69.44		12.76		7175811
AUT	1964						70.89				87.54												42.13			20.08														69.92		12.97		7223801
AUT	1965						70.47				88.11												41.98			20.12														69.72		13.17		7270889
AUT	1966						70.49				88.73												41.27			19.58														70.05		13.36		7322066
AUT	1967						74.28				89.4												40.88			19.39														69.92		13.56		7376998
AUT	1968						75.92				89.86												40.71			19.4														70.06		13.74		7415403
AUT	1969						76.05				90.17												40.61			19.21														69.83		13.91		7441055
AUT	1970						76.27				90.49												40.42			19.22				10.8										69.91		14.05		7467086
AUT	1971						77.37				90.89												40.24			19.23														70.11		14.19		7500482
AUT	1972						75.53				91.42												40.08			19.24														70.46		14.32		7544201
AUT	1973						76.88				91.93												39.05			18.35														71.01		14.45		7586115
AUT	1974						80.69				92.09												38.87			18.35														71.01		14.63		7599038
AUT	1975						81.75				91.84												38.65			18.31														71.11		14.85		7578903
AUT	1976		5.11				82.89				91.68												38.58			18.42														71.57		15.02		7565525
AUT	1977		4.41				82.99				91.72												38.51			18.53														71.91		15.17		7568430
AUT	1978		4.41				84.38				91.64												38.55			18.75														72.01		15.32		7562305
AUT	1979		4.29				87.25				91.49												38.09			18.46														72.31		15.43		7549425
AUT	1980		4.33				88.68				91.49		4.9										38.06			18.61				11.2	90									72.46		15.38		7549433
AUT	1981		3.97				90.25				91.72		4.9										38.24			18.77					90									72.81		15.09		7568710
AUT	1982		3.65				92.39				91.79		4.9										38.08			18.6					90									72.96		14.7		7574140
AUT	1983		3.41				93.2				91.64		4.9										36.67			17.44					90									73.01		14.34		7561910
AUT	1984		3.58				97.45				91.63		4.8										36.76			17.51					90									73.61		14.13		7561434
AUT	1985		3.14				97.64				91.67		4.8										36.81			17.55				10.9	90									73.81		14.16		7564985
AUT	1986		3.23				98.31				91.73		4.9										36.68			17.44				10.8	90									74.32		14.32		7569794
AUT	1987		3.2				98.18				91.79		4.9										36.69			17.44				10.7	90									74.77		14.53		7574586
AUT	1988		3.05				95.62				91.92		4.9										36.94			17.67				10.6	90									75.22		14.72		7585317
AUT	1989		3.01				94.61				92.34		4.9										36.97			17.68				10.4	90									75.27		14.86		7619567
AUT	1990		3.1			19459.2	96.2				93.04		4.9	9.39		46.57							36.64			17.28				10.2	90									75.57		14.94		7677850
AUT	1991		2.81			20602.9	95.72				93.98		5	9.61		46.08							36.8			17.51				9.9	90								67.96	75.62		14.95		7754891
AUT	1992		2.45			21278.1	96.13				95.02		5	9.84		45.54							36.51			17.4				9.7	90								68.84	75.82		14.91		7840709
AUT	1993		2.2			21717.4	94.48				95.8		5	10.08		44.95							36.34			17.2				9.4	90								68.99	76.07		14.92		7905633
AUT	1994		2.37			22626.7	93.2				96.17		5	10.33		44.33							36.28			17.24		30.8		9.5	90	22.9	23.6	38.7	3.1	8.2	13.2	17	71.34	76.42		15		7936118	0.1	0.1	0.3	0.2	0.2
AUT	1995		2.16			23681.2	86.88				96.32		5.1	10.59		43.73							36.13			17.14		29.9		9.4	90	23	23	37.9	3.3	8.3	13.4	17.3	71.94	76.67		15.12		7948278	0	0.1	0.3	0	0.2
AUT	1996		1.98			24552	89.84				96.45		5.2	10.87		43.19							36.03			17.09	1.73	29.3	1.73	9.3	90	22.8	22.8	37.7	3.5	8.6	13.5	17.4	71.41	76.87	1.41	15.22		7959017	0	0	0.2	0	0.2
AUT	1997		1.91			25422	89.2				96.56		5.2	11.14		42.67							35.93			17.04		29.1		9.2	90	23.1	22.4	37.3	3.4	8.6	13.5	17.6	71.09	77.32		15.3		7968041	0	0.1	0.3	0.2	0.2
AUT	1998		1.79			26674.8	90.14				96.66		5.3	11.43		42.17							35.87			17.01	1.8	31.3	1.8	9	82	22.4	24.6	39.4	3.3	8.3	13	16.9	71.6	77.67	1.11	15.37		7976789	0	0.1	0.4	0.2	0.5
AUT	1999		1.72			27606.5	91.79				96.85		5.4	11.71		41.66							35.81			16.99		29.7		8.9	74	22.7	23.4	38	3.6	8.8	13.1	17.3	71.83	77.88		15.4		7992324	0.1	0.1	0.3	0.2	0.2
AUT	2000	100	1.65	2269	2707	29379.7	92.54	100	99.71		97.09	17	5.5	12	12.89	41.13							35.63			16.95	1.75	29	1.85	7.95	81	22.9	22.6	37.4	3.5	8.8	13.4	17.5	71.43	78.13	0.82	15.41	4.5	8011566	0	0.1	0.2	0	0.2
AUT	2001	100	1.67	2283	2761	29711.6	93.29	100	99.7		97.46	14	5.6	12.28	12.89	40.54							35.34			16.81				7.85	84								70.85	78.58		15.43		8042293
AUT	2002	100	1.56	2498	2936	31178.7	92.96	100	99.7		97.94	15	5.6	12.55	12.63	39.94							35.17			16.78	1.92		1.88	7.81	83								71.72	78.68	1.36	15.43	4.4	8081957
AUT	2003	100	1.49	3091	3077	32146	92.36	100	99.7		98.42	13	5.7	12.8	12.53	39.3							34.96			16.72	1.96	29.5	1.93	7.73	84	22.7	23.5	38	3.3	8.5	13.4	17.4	71.99	78.63	0.96	15.45		8121423	0.3	0.3	0.4	0.3	0.4
AUT	2004	100	1.48	3595	3291	33774.8	91.54	100	99.69		99.03	13	5.7	13.05	12.59	38.62	10.54	7	14.78	1.82	16.6	1017.39	34.75			16.71	2.03	29.8	1.84	7.74	83	22.5	23.8	38.5	3.4	8.5	13.2	17.2	70.95	79.18	1.09	15.71	4.4	8171966	0.1	0.1	0.1	0.1	0.1
AUT	2005	100	1.26	3710	3382	35013.7	89.8	100	99.69		99.71	13	5.7	13.27	12.61	37.91	-0.8	6.67	14.68	1.64	5.1		34.62			16.73	1.91	28.7	1.68	7.69	86	22.8	22.8	37.5	3.5	8.8	13.4	17.5	71.73	79.33	1.1	16.19		8227829	0.1	0.1	0.2	0.2	0.2
AUT	2006	100	1.3	3883	3596	37661.9	91.1	100	99.69		100.2	12	5.8	13.48	12.73	37.18	10.87	7.19	15.22	1.88	15.15		34.46			16.69	1.9	29.6	1.83	7.66	83	22.6	23.7	38.3	3.4	8.6	13.3	17.2	72.68	79.88	1.07	16.66	4.4	8268641	0	0.1	0.2	0.1	0.2
AUT	2007	100	1.42	4479	3765	39439.6	92.41	100	99.68		100.53	11	5.8	13.66	12.66	36.47	11.74	7.86	16.32	2.36	16.19		34.3			16.67	2	30.6	1.86	7.75	85	22.9	23.8	38.7	3.1	8	13.2	17.3	73.78	80.18	1.28	17		8295487	0.3	0.3	0.5	0.4	0.6
AUT	2008	100	1.34	5058	4025	41316.2	93.53	100	99.68		100.84	10	5.8	13.81	12.4	35.8	11.55	7.9	15.84	1.83	15.92		34.05			16.59	1.83	30.4	1.77	7.69	83	22.6	24.1	38.6	3	8	13.3	17.5	74.22	80.43	1.34	17.26		8321496	0.2	0.4	0.6	0.5	0.6
AUT	2009	100	1.15	4929	4188	40916.9	95.57	100	99.68		101.11	9.1	5.8	13.93	12.27	35.17							33.87			16.56	1.69	31.5	1.66	7.68	83	22.6	24.7	39.3	2.8	7.7	13	17.4	74.64	80.33	1.19	17.51		8343323	0.4	0.5	0.7	0.7	0.7
AUT	2010	100	1.27	4801	4300	42002.2	97.13	100	99.67		101.35	9.1	5.8	14.02	12.23	34.54							33.68			16.53	1.6	30.3	1.81	7.65	86	22.9	23.6	38.4	3.1	8	13.2	17.5	74.68	80.58	1.15	17.64		8363404	0.3	0.4	0.6	0.5	0.6
AUT	2011	100	1.4	5168	4466	44452.7	97.7	100	99.67		101.69	9.2	5.9	14.1	12.35	33.88							33.41			16.48	1.47	30.8	1.6	7.68	89	23	23.7	38.7	2.9	7.8	13.1	17.4	74.86	80.98	1.19	17.71		8391643	0.3	0.4	0.6	0.4	0.6
AUT	2012	100	1.35	4966	4751	46457.3	97.66	100	99.67		102.16	8.5	5.9	14.17	12.34	33.21							33.15			16.42	1.43	30.5	1.56	7.67	92	23	23.4	38.4	2.8	7.8	13.3	17.5	75.42	80.94	1.34	17.93		8429991	0.4	0.5	0.7	0.6	0.7
AUT	2013	100	1.25	5235	4945	47922.1	98.02	100	99.67		102.76	8.5	5.9	14.23	12.49	32.53	10.96	7.54	15.02	2.01	16.56		32.92			16.41	1.54	30.8	1.57	7.64	95	22.7	24.3	38.9	3.1	8.1	13.1	17.2	75.81	81.14	1.36	18.18		8479823	0.2	0.3	0.4	0.3	0.4
AUT	2014	100	1.2	5394	5083	48799.7	98.46	100	99.67		103.57	7.6	6	14.31	12.33	31.89	12.06	8.59	16.26	2.06	16.03	1016.38	32.89			16.38	1.47	30.5	1.55	7.58	98	22.7	24.1	38.7	3.1	8	13.2	17.5	75.69	81.49	1.27	18.37		8546356	0.1	0.2	0.4	0.2	0.3
AUT	2015	100	1.13	4613	5205	49865.9	100.17	100	99.66		104.73	7.5		14.4	12.19	31.28							32.94			16.31	1.47	30.5	1.45	7.54	93	22.9	23.8	38.4	3	7.9	13.2	17.7	75.79	81.19	1.13	18.44		8642699	0.5	0.6	0.7	0.7	0.7
AUT	2016	100	1.11	4710	5477	52684	101.37	100	99.66		105.87	8.1		14.52	11.93	30.64							32.36			16.29	1.5	30.8	1.48	7.42	87	23	23.8	38.6	2.8	7.7	13.2	17.6	76.56	81.64	0.89	18.49		8736668	0.5	0.6	0.8	0.7	0.9
AUT	2017	100	1.21	4939	5641	54173	101.37	100	99.66		106.61	7.3		14.64	11.92	30.04							32.17			16.1	1.5	29.7	1.47	7.37	90	23.1	23	37.8	3	8	13.3	17.8	76.71	81.64	1.03	18.6		8797566	0.2	0.3	0.4	0.3	0.4
AUT	2018	100	1.13	5337	5905	56937.9	101.49	100	99.67		107.13	6.1		14.77	11.97	29.43							32.15			16.08	1.57	30.8	1.46	7.27	85	23	23.9	38.7	3	7.9	13	17.4	77.13	81.69	0.88	18.75		8840521	0.4	0.5	0.7	0.6	0.7
AUT	2019	100	1.05	5263	6276	60574.6	101.07	100	99.67		107.61	6		14.9	11.97	28.81							32.13			16.06	1.52	30.2	1.49	7.19	85	23.1	23.2	38.2	2.9	7.9	13.3	17.5	77.39	81.9	0.89	18.93		8879920	0.4	0.5	0.7	0.6	0.7
AUT	2020	100	1.07	5567	6531	58610.8	100.87	100	99.67		108.06	4.9		15.04	11.51								31.54			16.06	1.48	29.8	1.61	7.06	85	23	23.1	37.8	2.9	7.9	13.5	17.8	77.03	81.19	0.89	19.15		8916864	0.6	0.7	0.8	0.7	0.9
AUT	2021	100	1.22	6505	7272	63421.2	100.31	100	99.67		108.53	5		15.2									31.48	0.41	0.35	15.99	1.24	30.7	1.53		86	22.9	23.8	38.4	2.8	7.7	13.3	17.7	77.78	81.19	0.9	19.44		8955797	0.4	0.4	0.5	0.5	0.5
AUT	2022	100	1.39			70975.7	100.45	100	99.67			4.4		15.37													1.26		1.47		84								78.47	81.09	0.64	19.81		9041851
AUT	2023		1.34			73751.4																																				20.21		9132383
AUT	2024
BEL	1802
BEL	1830
BEL	1831
BEL	1832
BEL	1833
BEL	1834
BEL	1835
BEL	1836
BEL	1837
BEL	1838
BEL	1839
BEL	1840
BEL	1841
BEL	1842
BEL	1843
BEL	1844
BEL	1845
BEL	1846
BEL	1847
BEL	1848
BEL	1849
BEL	1850
BEL	1851
BEL	1852
BEL	1853
BEL	1854
BEL	1855
BEL	1856
BEL	1857
BEL	1858
BEL	1859
BEL	1860
BEL	1861
BEL	1862
BEL	1863
BEL	1864
BEL	1865
BEL	1866
BEL	1867
BEL	1868
BEL	1869
BEL	1870
BEL	1871
BEL	1872
BEL	1873
BEL	1874
BEL	1875
BEL	1876
BEL	1877
BEL	1878
BEL	1879
BEL	1880
BEL	1881
BEL	1882
BEL	1883
BEL	1884
BEL	1885
BEL	1886
BEL	1887
BEL	1888
BEL	1889
BEL	1890
BEL	1891
BEL	1892
BEL	1893
BEL	1894
BEL	1895
BEL	1896
BEL	1897
BEL	1898
BEL	1899
BEL	1900
BEL	1901
BEL	1902
BEL	1903
BEL	1904
BEL	1905
BEL	1906
BEL	1907
BEL	1908
BEL	1909
BEL	1910
BEL	1911
BEL	1912
BEL	1913
BEL	1914
BEL	1915
BEL	1916
BEL	1917
BEL	1918
BEL	1919
BEL	1920
BEL	1921
BEL	1922
BEL	1923
BEL	1924
BEL	1925
BEL	1926
BEL	1927
BEL	1928
BEL	1929
BEL	1930
BEL	1931
BEL	1932
BEL	1933
BEL	1934
BEL	1935
BEL	1936
BEL	1937
BEL	1938
BEL	1939
BEL	1940
BEL	1941
BEL	1942
BEL	1943
BEL	1944
BEL	1945
BEL	1946
BEL	1947
BEL	1948
BEL	1949
BEL	1950
BEL	1951
BEL	1952
BEL	1953
BEL	1954
BEL	1955
BEL	1956
BEL	1957
BEL	1958
BEL	1959
BEL	1960																																							69.7		11.99		9153489
BEL	1961																																							70.52		12.12		9183948
BEL	1962																																							70.22		12.27		9220578
BEL	1963																																							70.05		12.38		9289770
BEL	1964																																							70.76		12.51		9378113
BEL	1965																																							70.63		12.66		9463667
BEL	1966																																							70.71		12.83		9527807
BEL	1967																																							71.01		13.01		9580991
BEL	1968																																							70.69		13.15		9618756
BEL	1969																																							70.76		13.27		9646032
BEL	1970																													8.3										70.97		13.4		9655549
BEL	1971																																							71.06		13.52		9673162
BEL	1972																																							71.41		13.64		9711115
BEL	1973																																							71.64		13.76		9741720
BEL	1974																																							71.99		13.88		9772419
BEL	1975																																							71.97		13.98		9800700
BEL	1976																																							72.12		14.06		9818227
BEL	1977																																							72.77		14.16		9830358
BEL	1978																																							72.7		14.29		9839534
BEL	1979																																							73.19		14.41		9848382
BEL	1980												7																	9.4	95									73.21		14.44		9859242
BEL	1981												7																		95									73.62		14.3		9858982
BEL	1982												6.9																		95									73.89		14.06		9856303
BEL	1983												6.9																		95									73.87		13.78		9855520
BEL	1984												6.8																		95									74.4		13.63		9855372
BEL	1985												6.8															25.2		9.1	95	22.9	20.3	34.6	4.2	9.9	14.4	18.3		74.52		13.74		9858308	0.2	0.2	0.4	0.2	0.5
BEL	1986												6.8																		95									74.73		13.98		9861823
BEL	1987												6.7																		95									75.37		14.21		9870234
BEL	1988												6.7															25.7			80	22.8	20.7	35	4	9.7	14.4	18.2		75.57		14.47		9901664	0.4	0.5	0.6	0.5	0.7
BEL	1989												6.7																		94									75.63		14.71		9937697
BEL	1990					18675.3							6.7	12.1		35.98														8	93									76.05		14.94		9967379
BEL	1991					19587.9							6.7	12.29		35.64														7.9	92								60.23	76.19		15.17		10004486
BEL	1992					20258.5							6.7	12.49		35.27												25		7.7	95	23.1	19.8	34.2	3.9	9.7	14.6	18.4	60.8	76.35		15.36		10045158	0.7	0.8	0.9	1	1
BEL	1993					20459.2							6.7	12.71		34.88														7.7	97								61.08	76.35		15.54		10084475
BEL	1994					21504							6.7	12.94		34.46														7.6	96								61.97	76.69		15.73		10115603
BEL	1995		1.31			22431.5							6.7	13.2		34.04												28.4			94	22.6	22.5	37	3.4	8.8	13.9	17.8	62.38	76.84		15.96		10136811	0.4	0.5	0.7	0.4	0.7
BEL	1996		1.33			22736.8							6.7	13.47		33.57											1.36		1.71		95								62.43	77.19	1.29	16.19		10156637
BEL	1997		1.34			23727.9							6.6	13.76		33.11												26.8		7.2	87	22.8	21.2	35.8	3.6	9.2	14.3	18	62.82	77.37		16.4		10181245	0.3	0.4	0.5	0.5	0.5
BEL	1998		1.26			24368.8							6.6	14.06		32.66											1.31		1.77	7.2	79								63.43	77.47	1.02	16.57		10203008
BEL	1999		1.08			25440.8							6.6	14.37		32.21														7.1	87								64.63	77.62		16.7		10226419
BEL	2000	100	1.18	1849.92	2225.61	27788.1	97.3	100	68.66		338.55	14	6.6	14.68	11.42	31.75							45.89			28.47	1.45	33.1	1.66	6.71	95	20.9	28	41.4	3.4	8.5	12.9	16.3	65.28	77.72	1.13	16.8		10251250	0.3	0.3	0.5	0.3	0.7
BEL	2001	100	1.11	1879.93	2351.94	28796.6	98.36	100	68.66		339.71	15	6.6	15	11.42	31.24							45.8			27.91				6.61	95								63.65	77.97		16.88		10286570
BEL	2002	100	1.03	2084.72	2524.58	30282.3	98.26	100	68.66		341.24	13	6.5	15.32	11.39	30.71							45.88			27.48	1.46		1.92	6.52	95								64.12	78.08	1.26	16.96		10332785
BEL	2003	100	1.03	2814.88	2840.52	30934.6	94.91	100	68.66		342.67	12	6.5	15.63	11.41	30.16							45.98			27.58	1.38	28.1	1.87	6.51	95	22.7	22.2	37	3.3	8.6	13.9	17.9	64.28	78.13	0.86	17.04		10376133	0.1	0.2	0.4	0.3	0.5
BEL	2004	100	1.02	3312.74	2998	32064	94.01	100	69.95		344.16	12	6.5	15.94	11.3	29.56							45.95			27.74	1.36	30.5	1.85	6.46	95	21.9	25.1	39.2	3.4	8.4	13.4	17.1	65.29	78.88	0.71	17.13		10421137	0	0.1	0.1	0.1	0.1
BEL	2005	100	0.84	3405.89	3069.84	33177.9	89.72	100	71.25		346.06	12	6.5	16.24	11.25	28.95							45.67			27.84	1.38	29.3	1.71	6.41	97	22.2	23.9	38.2	3.4	8.7	13.7	17.3	66.71	78.98	0.79	17.17		10478617	0.1	0.2	0.3	0.2	0.3
BEL	2006	100	0.91	3545.93	3230.03	35259	90.93	100	72.56		348.35	11	6.4	16.53	11.15	28.32	11.64	7.96	15.2	1.91	14.46	1016.67	45.57			27.81	1.3	28.1	1.74	6.33	98	22.7	22.4	36.9	3.4	8.7	13.9	17.7	66.47	79.38	0.86	17.11		10547958	0.1	0.1	0.2	0.2	0.2
BEL	2007	100	0.89	4064.88	3374.85	36799.5	91.2	100	73.88		350.91	10	6.4	16.8	11.3	27.71							45.14			27.71	1.35	29.2	1.6	6.25	98	22.3	23.5	38	3.4	8.6	13.6	17.4	66.98	79.78	0.76	17.04		10625700	0.1	0.1	0.2	0.2	0.2
BEL	2008	100	0.71	4653.51	3649.65	37883.3	87.5	100	75.22		353.7	10	6.4	17.05	11.32	27.15	10.89	7.53	14.61	2.01	14.06	1015.46	45.09			27.87	1.36	28.4	1.38	6.24	99	22.7	22.7	37.2	3.4	8.7	13.9	17.6	67.08	79.68	0.62	17.05		10709973	0.1	0.1	0.2	0.1	0.1
BEL	2009	100	0.65	4638.44	3911.97	37748.4	87.24	100	76.77		356.56	9.8	6.4	17.27	11.46	26.62							45.03			27.74	1.45	28.6	1.57	6.15	98	22.7	22.7	37.2	3.2	8.5	13.9	17.7	66.9	80.03	0.82	17.12		10796493	0.1	0.1	0.2	0.1	0.2
BEL	2010	100	0.77	4531.03	4085.27	39833.2	92.89	100	78.36		359.83	11	6.3	17.47	11.33	26.09							44.77			27.54	1.47	28.4	1.65	6.13	98	22.5	22.7	37.2	3.3	8.6	13.9	17.8	67.66	80.18	0.81	17.2		10895586	0.1	0.1	0.2	0.1	0.2
BEL	2011	100	0.65	4930.14	4257.53	40942.4	92.72	100	79.96		364.54	10	6.4	17.65	11.32	25.53	11.64	8.07	15.79	2.15	12.46	1017.45	44.11			27.25	1.52	28.1	1.72	6.1	98	22.7	22.3	36.8	3.3	8.6	14	18	66.73	80.59	0.95	17.37		11038264	0.1	0.1	0.2	0.2	0.3
BEL	2012	100	0.78	4704.47	4453.84	42290.8	91.3	100	81.57		366.81	9.5	6.4	17.82	11.33	24.95	10.64	7.29	14.49	2.55	12.61	1016.19	43.99			26.52	1.56	27.5	1.67	6.03	99	22.8	21.9	36.4	3.4	8.7	14.2	18	66.94	80.39	0.92	17.6		11106932	0.1	0.1	0.2	0.2	0.2
BEL	2013	100	0.68	4954.92	4627.81	43671.1	94.45	100	83.2		368.54	9.4	6.4	17.99	11.47	24.39	10.17	6.84	13.85	2.17	12.76	1015.82	44.14			26.95	1.6	27.7	1.7	5.96	99	23	21.8	36.4	3.3	8.6	14.1	18	67.55	80.59	0.94	17.8		11159407	0.1	0.1	0.2	0.1	0.2
BEL	2014	100	0.64	5080.12	4778.66	44929.7	97.11	100	84.83		370.18	9.1	6.4	18.17	11.56	23.87	11.93	8.6	15.85	2.07	12.89	1014.2	43.97			26.98	1.51	28.1	1.52	5.87	99	22.8	22.4	36.9	3.4	8.6	13.9	17.8	67.7	81.29	0.7	18.02		11209057	0.1	0.1	0.1	0.1	0.1
BEL	2015	100	0.69	4442.4	5004.91	46200.9	102.11	100	86.48		372.33	9.5		18.36	11.24	23.4							43.86			27.39	1.47	27.7	1.53	5.85	99	22.7	22.2	36.5	3.4	8.6	14	18.1	67.57	80.99	0.58	18.21		11274196	0.1	0.1	0.1	0.1	0.2
BEL	2016	100	0.63	4542.79	5254.8	48597.4	100.79	100	88.14		374.22	10		18.57	10.79	22.97							44.61			28.05	1.53	27.6	1.4	5.77	98	22.7	22.2	36.4	3.4	8.6	14.1	18.1	67.58	81.44	0.43	18.39		11331422	0.1	0.1	0.1	0.1	0.1
BEL	2017	100	0.67	4782.65	5458.28	50442.3	102.49	100	89.81		375.67	9.3		18.79	10.38	22.59							43.82			27.61	1.4	27.4	1.24	5.66	98	22.7	21.9	36.3	3.4	8.7	14.2	18.1	68.61	81.49	0.42	18.58		11375158	0.1	0.1	0.2	0.1	0.2
BEL	2018	100	0.6	5176.98	5719.85	52530.6	105.79	100	91.49		377.38	9.2		19.01	10.28	22.22							44.72			28.07	1.43	27.2	1.22	5.61	98	22.4	22.2	36.4	3.5	8.9	14.3	18	69.21	81.6	0.39	18.78		11427054	0.1	0.1	0.1	0.1	0.1
BEL	2019	100	0.67	5049.58	6041.6	56621.5	102.49	100	93.19		379.42	8.9		19.25	10.28	21.85							44.8			28.31	1.45	27.2	1.11	5.56	97	22.3	22.3	36.5	3.6	9	14.2	17.9	69.62	82	0.46	19.01		11488980	0.1	0.1	0.1	0.1	0.1
BEL	2020	100	0.68	5104.03	6119.05	55730.9	105.56	100	94.06		381.06	7.7		19.49	9.43								45.07			28.56	1.45	26	1.08	5.52	97	22.6	21.4	35.5	3.7	9.4	14.5	18.1	69.08	80.7	0.52	19.21		11538604	0	0.1	0.1	0.1	0.1
BEL	2021	100	0.64	5680.23	6519.2	62123.2	105.47	100	94.48		382.64	8.1		19.75									45.1	2.83	2.08	28.59	1.46	26.6	1.09	5.48	98	22.4	21.9	36	3.6	9.2	14.4	17.9	70.19	81.79	0.66	19.42		11586195	0	0	0.1	0	0.1
BEL	2022	100	0.64			68274.2	102.29	100	94.9			7.8		20.03													1.5		1.23		98								71.16	81.7	0.58	19.73		11685814
BEL	2023		0.77			70456																																				20.09		11822592
BEL	2024
BFA	1910
BFA	1911
BFA	1912
BFA	1913
BFA	1914
BFA	1924
BFA	1925
BFA	1926
BFA	1927
BFA	1928
BFA	1929
BFA	1930
BFA	1931
BFA	1932
BFA	1933
BFA	1934
BFA	1935
BFA	1936
BFA	1937
BFA	1938
BFA	1939
BFA	1940
BFA	1941
BFA	1942
BFA	1943
BFA	1944
BFA	1945
BFA	1946
BFA	1947
BFA	1948
BFA	1949
BFA	1950
BFA	1951
BFA	1952
BFA	1953
BFA	1954
BFA	1955
BFA	1956
BFA	1957
BFA	1958
BFA	1959
BFA	1960		38.48																											0.52										35.87		2.64		4783259
BFA	1961		38.31				9.17				17.74												29.75			7.76														36.24		2.69		4852833
BFA	1962		37.86				9.41				18												29.78			7.8														36.66		2.74		4924497
BFA	1963		38.49				9.98				18.27												29.82			7.84														36.97		2.79		4998671
BFA	1964		38.68				10.62				18.55												29.86			7.85														37.25		2.83		5076111
BFA	1965		35.41				11.5				18.85												29.89			7.89														37.69		2.88		5157929
BFA	1966		36.27				12.17				19.16												29.93			7.93														37.92		2.93		5242797
BFA	1967		33.41				12.35				19.48												29.97			7.97														38.29		2.98		5330613
BFA	1968		31.59				12.08				19.82												30.01			8														38.53		3.04		5422119
BFA	1969		32.02				13.62				20.16												30.05			8.05														38.86		3.09		5515747
BFA	1970		30.51				14.38				20.51												30.1			8.1				0.57										39.24		3.14		5611666
BFA	1971		30.6				14.64				20.86												30.04			8.04														39.56		3.19		5707793
BFA	1972		31.9				13.27				21.22												30.34			8.34														40.05		3.24		5805283
BFA	1973		29.4				10.15				21.59												30.6			8.6														40.55		3.29		5907742
BFA	1974		30.82				9.98				22												30.9			8.89														41.35		3.33		6018141
BFA	1975		28.87				10.92				22.44												31.2			9.16														42.31		3.38		6138444
BFA	1976		29.02				11.21				22.92												31.38			9.32														43.24		3.42		6269765
BFA	1977		28.42				11.56				23.45												31.56			9.5														44.15		3.46		6416569
BFA	1978		30.12				12.12				24.04												31.74			9.69														45.07		3.49		6577779
BFA	1979		29.38				12.91				24.67												31.93			9.87														45.9		3.52		6749939
BFA	1980		28.45				12.91				25.34		1.6										32.11			10.03														46.54		3.54		6932967
BFA	1981		29.8				13.33				26.04		1.7										32.29			10.2														46.87		3.55		7123730
BFA	1982		27.52				15.11				26.76		1.7										32.47			10.38														47.6		3.56		7321817
BFA	1983		27.61				16.66				27.53		1.8										32.66			10.54														48.09		3.57		7531184
BFA	1984		28.5				16.74				28.33		1.8										32.84			10.71														48.64		3.56		7751476
BFA	1985		33.9				18.69				29.16		1.9										33.02			10.89					9									48.95		3.56		7979185
BFA	1986		29.36				19.76				30		1.9										33.21			11.06					19									49.01		3.54		8207827
BFA	1987		27.82				20.73				30.83		2										33.41			11.24					23									49.06		3.52		8434996
BFA	1988		28.55				21.41				31.67		2.1										34.96			12.77					34									49.13		3.49		8663720
BFA	1989		27.63				22.37				32.51		2.1										35.09			12.9				0.31	44									49.17		3.46		8895234
BFA	1990		27.95			568.68	29.93				33.37		2.2	0.59		31.64							35			12.81				0.3	66									49.44		3.42		9131361
BFA	1991		29.79			625.24	44.97				34.23		2.2	0.64		31.65							34.9			12.72					53								85.7	49.45		3.39		9365064
BFA	1992		28.81			625.38	46.25				35.08		2.3	0.7		31.67							34.81			12.63					39								85.02	49.44		3.34		9598555
BFA	1993		30.23			646.11	47.46				35.97		2.4	0.76		31.69							34.72			12.54					39								84.33	49.21		3.3		9840075
BFA	1994		32.95			651.94	49.3				36.88		2.4	0.83		31.7							34.47			12.28		48.1			36	18.7	39.4	55	2.3	5.6	8.7	12	83.61	49.31		3.25		10091256	46.7	63.7	78.6	82.1	92.3
BFA	1995		33.22			685.85	51.38				37.84		2.5	0.9		31.72							34.54			12.35				1.3	34								82.89	49.45		3.2		10353263
BFA	1996		36.38			755.77	52.9				38.82		2.5	0.99		31.74							34.9			12.72	0.11		-0.93	1.42	37								82.17	49.61	-0.3	3.14		10621210
BFA	1997		33.74			796.66	55.65				39.83		2.6	1.09		31.77							36			13.82					39								81.41	49.4		3.09		10897353
BFA	1998		36.56			841.04	57.93				40.94		2.7	1.2		31.82							36.44			14.25	0.1	49.9	-0.92		15	17.5	42.7	56.6	2	5.2	8.7	12.1	80.64	49.99	-0.11	3.04		11201063	41	59.8	75.9	79.9	90.8
BFA	1999		27.25			889.61	60.64				42.15		2.7	1.32		31.87							36.79			14.61					15								79.84	50.32		2.99		11533554
BFA	2000	2.7	24.91	7.37	26.54	899.7	63.65	57.56	3.28	7.11	43.43	70	2.8	1.45	7.86	31.94							37.15			14.95	0.12		-0.78		45								79	50.85	0.06	2.94	82.21	11882888
BFA	2001	2.9	26.92	7.52	27.48	951.42	67.68	57.74	3.37	7.26	44.77	69	2.9	1.59	7.86	32.01							37.51			15.3					62								78.17	51.07		2.89		12249764
BFA	2002	3.1	26.37	8.52	29.05	977.73	69.84	57.27	3.77	7.44	46.17	67	3	1.75	8.24	32.07							37.87			15.65	0.12		-0.85		69								77.3	51.27	-0.31	2.86	76.65	12632269
BFA	2003	3.4	25.96	11.44	32.75	1041.97	81.08	56.8	4.16	7.6	47.63	66	3.1	1.92	8.23	32.13							38.22			16	-0.11	43.3	-0.81		79	20.8	33.8	49.7	2.3	5.8	9.7	14	76.44	51.79	0.07	2.82		13030591	22.1	41.4	63.3	54.7	79.2
BFA	2004	3.6	23.38	17.1	45.68	1083.38	82.78	56.34	4.54	7.77	49.14	65	3.2	2.1	8.37	32.16							38.64			16.35	-0.15		-0.7		79								75.55	52.42	-0.08	2.79	71.08	13445977
BFA	2005	3.9	26.77	17.5	46.48	1176.49	86.88	55.89	4.92	7.93	50.72	64	3.3	2.29	8.41	32.16							39.05			16.7	-0.11		-0.6		82								74.66	53.09	-0.06	2.76		13876127
BFA	2006	4.3	25.23	20.65	56.38	1249	89.1	55.45	5.28	8.09	52.33	63	3.4	2.48	8.43	32.12	29.09	22.94	36.08	5.05	10.42	1008.63	39.44			17.05	-0.31		-0.8	0.9	86								73.74	53.74	0.16	2.74	65.51	14316242
BFA	2007	4.6	21.84	27.05	67.8	1295.68	91.74	54.97	5.62	8.21	53.94	62	3.5	2.68	8.29	32.02							39.81			17.4	-0.33		-0.77		89								72.94	54.38	0.31	2.72		14757074
BFA	2008	5	27.31	28.9	63.04	1356.71	95.49	54.45	5.94	8.3	55.55	61	3.6	2.89	8.21	31.85							40.2			17.75	-0.31		-0.53		93								72.13	55.34	0.12	2.71	59.95	15197915
BFA	2009	5.4	23.2	30.69	69.36	1364.91	98.18	53.94	6.25	8.39	57.2	60	3.7	3.09	8.16	31.62							40.61			18.1	-0.35	39.8	-0.62		92	20.9	32	47.1	2.7	6.7	10.7	14.7	71.31	55.96	0.03	2.71		15650022	18.2	38.8	62.6	52.6	80
BFA	2010	5.8	24.14	32.87	76.21	1454.79	101.07	53.42	6.56	8.47	58.91	58	3.8	3.29	8.11	31.31							41.09			18.45	-0.36		-0.59	0.4	91								70.47	56.48	-0.12	2.71	54.38	16116845
BFA	2011	6.2	23.04	33.82	71.44	1536.81	103.47	52.91	6.85	8.55	60.68	57	3.9	3.5	8.14	30.95							41.71			18.8	-0.38		-0.57		91								69.62	57.12	-0.56	2.71		16602651
BFA	2012	6.9	23.76	33.78	72.17	1577.22	101.06	52.4	7.14	8.62	62.55	55	4	3.7	8.16	30.56							42.17			19.15	-0.48		-0.63		90								68.75	57.62	-0.57	2.7	48.81	17113732
BFA	2013	7.5	23.64	42.41	90.64	1648.39	104.3	51.9	7.42	8.69	64.46	54	4.1	3.92	8.69	30.16							42.85			19.5	-0.53		-0.67		88								67.85	57.82	-0.76	2.68		17636408
BFA	2014	8.2	23.69	38.37	81.9	1666.77	101.32	51.41	7.7	8.75	66.41	54	4.2	4.15	9.16	29.77							43.31			19.85	-0.47	35.3	-0.59		91	20.6	29.6	44.3	3.6	8.3	11.7	15	66.93	58.36	-0.79	2.64	43.25	18169842	9.5	30.3	56.6	39.6	74.2
BFA	2015	8.9	22.65	32.44	85.08	1696.95	101.28	50.91	7.96	8.81	68.41	52		4.41	9.66	29.38							43.81			20.2	-0.3		-0.69		91								66.87	58.84	-0.61	2.6		18718019
BFA	2016	10	21.71	39.65	109.17	1887.55	97.39	50.43	8.22	8.86	70.45	51		4.68	9.72	28.99							44.23			20.55	-0.17		-0.64		91								66.83	59.33	-0.87	2.58	37.68	19275498
BFA	2017	10.8	20.59	43.07	119.8	2048.43	99.46	49.95	8.46	8.91	72.5	49		4.97	9.76	28.6							44.65			20.9	-0.14		-0.64		91								66.78	59.54	-0.93	2.57		19835858
BFA	2018	11.9	21	39	105.13	2077.96	101.23	49.47	8.7	8.95	74.53	48		5.28	9.81	28.19							45.37			21.25	-0.13	43	-0.64		91	20	35.3	50.3	2.6	6.3	9.8	13.6	66.73	60.05	-1.06	2.56	32.12	20392723	8.4	25.2	49.8	31.2	63.1
BFA	2019	13.1	18.22	41.07	116.97	2233.26	113.56	49	8.94	8.98	76.58	47		5.61	9.81	27.78							45.76			21.6	-0.22		-0.78		91								66.67	60.04	-1.3	2.57		20951639
BFA	2020	14.5	17.92	54.18	143.59	2375.86	92.97	48.54	9.16	9.01	78.66	46		5.97	11.27								46.1			21.94	-0.12		-0.71	0.2	91								66.03	59.73	-1.54	2.56	26.55	21522626
BFA	2021	15.8	17.29	56.95	152.71	2467.74	95.11	49.02	9.46	9.08	80.78	45		6.35									46.56	3.17	-1.1	22.3	-0.08	37.4	-0.76		91	21.1	30.2	45.3	3	7.3	11.2	15.1	66.43	59.27	-1.64	2.55		22100683	6.3	21.9	47.9	25.3	60.7
BFA	2022	17.2	18.5			2620.51	96.49	49.51	9.75	9.16		44		6.75													-0.08		-0.83		91								66.55	59.77	-1.78	2.53		22673762
BFA	2023		16.33			2726.94																																				2.53		23251485
BFA	2024
BGD	1850
BGD	1852
BGD	1855
BGD	1856
BGD	1866
BGD	1870
BGD	1871
BGD	1872
BGD	1873
BGD	1874
BGD	1875
BGD	1876
BGD	1877
BGD	1878
BGD	1879
BGD	1880
BGD	1881
BGD	1882
BGD	1883
BGD	1884
BGD	1885
BGD	1886
BGD	1887
BGD	1888
BGD	1889
BGD	1890
BGD	1891
BGD	1892
BGD	1893
BGD	1894
BGD	1895
BGD	1896
BGD	1897
BGD	1898
BGD	1899
BGD	1900
BGD	1901
BGD	1902
BGD	1903
BGD	1904
BGD	1905
BGD	1906
BGD	1907
BGD	1908
BGD	1909
BGD	1910
BGD	1911
BGD	1912
BGD	1913
BGD	1914
BGD	1915
BGD	1916
BGD	1917
BGD	1918
BGD	1919
BGD	1920
BGD	1921
BGD	1922
BGD	1923
BGD	1924
BGD	1925
BGD	1926
BGD	1927
BGD	1928
BGD	1929
BGD	1930
BGD	1931
BGD	1932
BGD	1933
BGD	1934
BGD	1935
BGD	1936
BGD	1937
BGD	1938
BGD	1939
BGD	1940
BGD	1941
BGD	1942
BGD	1943
BGD	1944
BGD	1945
BGD	1946
BGD	1947
BGD	1948
BGD	1949
BGD	1950
BGD	1951
BGD	1952
BGD	1953
BGD	1954
BGD	1955
BGD	1956
BGD	1957
BGD	1958
BGD	1959
BGD	1960		57.47																																					44.74		3.01		50396429
BGD	1961		57.99				18.45				398.58												72.83			66.11														45.66		3		51882769
BGD	1962		57.02				19.26				410.71												72.8			66.04														46.7		2.99		53461661
BGD	1963		57.15				19.94				423.25												72.83			66.11														46.66		3		55094115
BGD	1964		53.36				20.79				436.16												73.14			66.37														47.74		3.01		56774465
BGD	1965		52.82				21.24				449.41												74.03			67.43														46.86		3.03		58500159
BGD	1966		53.95				21.42				462.97												74.13			67.59														48.58		3.06		60265259
BGD	1967		55.85				22.02				477.1												74.48			67.93														48.86		3.08		62104488
BGD	1968		53.56				22.64				491.63												74.28			67.83														49.09		3.11		63995652
BGD	1969		55.41				23.44				506.01												74.33			67.68														49.17		3.15		65866908
BGD	1970		54.56				24.15				518.87												74.49			67.89				0.16										42.59		3.17		67541860
BGD	1971		51.03				24.16				525.28												74.48			67.89														26		3.12		68376204
BGD	1972		59.61				24.28				532.74												76.75			70.16														49.59		3.07		69346705
BGD	1973		56.64				24.05				546.55												76.74			70.15														49.83		3.11		71144818
BGD	1974		56.64				24.58				560.4												76.74			70.15														49.16		3.14		72947807
BGD	1975		61.95				25.14				573.87												76.85			70.25														50.29		3.19		74700345
BGD	1976		51.91				26.32				586.77												76.81			70.2														50.65		3.25		76380080
BGD	1977		48.9				26.71				600.27												76.75			70.15														51.2		3.3		78137788
BGD	1978		54.25				30.58				614.64												76.72			70.1														51.25		3.36		80007550
BGD	1979		52.45				31.45				629.24												76.69			70.05														51.46		3.4		81908151
BGD	1980		32.82				22.59				644.77		2.9										76.72			70.07				0.22										51.85		3.43		83929765
BGD	1981		31.95				23.11				661.86		3										76.68			69.98				0.23	1									52.17		3.46		86154836
BGD	1982		31.44				23.94				680.31		3.1										76.65			69.94					1									52.54		3.47		88555336
BGD	1983		31.05				24.69				699.44		3.2										76.55			69.82		25.9			1	22.3	21.9	35.8	4.1	9.7	14.3	17.9		53.01		3.48		91045478	9.3	31.7	60.5	37.3	82.7
BGD	1984		34.7				24.98				718.55		3.3										77.28			70.56					1									53.54		3.49		93534239
BGD	1985		33.01				27.55				737.18		3.4										77.03			70.31		26.9		0.29	2	21.7	23.4	37.2	4.5	10	13.8	17.2		53.9		3.5		95959099	6.7	27.8	57.3	32	78
BGD	1986		32.37				28.56				754.95		3.5										77.14			70.38					4									54.42		3.51		98271746
BGD	1987		32.66				29.45				771.99		3.6										77.71			70.95					9									54.93		3.51		100490256
BGD	1988		31.32				30.73				788.88		3.7										80.1			73.27		28.8			16	21.6	24.6	38.6	4.2	9.4	13.4	17		55.03		3.51		102688833	10.4	33.2	60.8	41.7	82.3
BGD	1989		30.56				31.36				805.82		3.8										80.23			73.39					49									55.09		3.5		104893674
BGD	1990		30.49			980.04	33.14				823.14		3.9	0.33		26.25							79.79			72.64				0.3	69									55.99		3.49		107147651
BGD	1991		31.68			1028.38	28.42				839.23		4.1	0.36		26.03							79.28			72.1		27.6		0.31	74	22	23.3	37.4	4.1	9.6	13.6	17.3	59.09	54.15		3.49		109242834	10.5	33.3	61.3	41.9	83.1
BGD	1992		30.52			1088.84	29.41				854.82		4.2	0.39		25.8							73.36			66.14					66								59.14	57.64		3.49		111272102
BGD	1993		27.32			1145.08	30.77				871.31		4.3	0.43		25.57	25.55	20.69	30.25	1.82			72.57			65.35					74								59.2	57.93		3.5		113418757
BGD	1994		26.73			1191.94	33.98				888.18		4.5	0.47		25.33							71.89			64.59				0.3	84								59.28	58.62		3.5		115614891
BGD	1995		27.3			1255.6	35.28				904.92		4.6	0.52		25.11							72.01			64.56		32.9			69	20.6	28.1	42.4	3.8	8.8	12.5	15.7	59.37	59.47		3.51		117793338	7.5	28.1	55.7	33.7	74.3
BGD	1996		23.27			1313.19	38.89				920.93		4.7	0.57		24.9							71.65			64.2	-0.97		-0.69		77								59.33	59.49	-0.55	3.52		119876868
BGD	1997		23.25			1371.08	42.6				937.54		4.9	0.62		24.71							71.94			64.45					78								59.31	61.43		3.54		122039226
BGD	1998		22.59			1431.16	43.35				955.29		5	0.68		24.53							72.47			64.95	-0.77		-0.49		77								59.31	63.92	-0.37	3.6		124350471
BGD	1999		22.66			1490.38	44.85				973.76		5.2	0.75		24.37	24.96	21.69	30.77	0.62	6.84		72.87			64.81				0.3	80								59.32	66.23		3.68		126754824
BGD	2000	8.3	22.72	8.62	28.42	1574.53	46.47	94.82	11.05		992.5	221	5.3	0.83	0	24.22	26.17	23.51	30.46	5.9	10.74		72.21			64.15	-1.21	33.4	-0.61		82	21	27.9	42.7	3.7	8.6	12.1	15.6	59.33	65.78	-0.73	3.76	58.31	129193327	7.3	27	54.2	33.3	71.9
BGD	2001	8.4	21.85	8.42	29.41	1659.9	47.29	94.99	11.74		1011.53	221	5.5	0.91	0	24.05	25.97	15.72	30.56	4.59	6.1		72.24			63.79				0.3	85								59.31	66.14		3.83		131670484
BGD	2002	8.5	20.58	9.38	33.23	1718.08	49.02	95.17	12.46		1030.5	221	5.7	1.01	0	23.88	25.93	17.15	30.31	4.26	12.9		71.85			63.4	-1.45		-0.73	0.34	83								59.32	66.61	-1.03	3.91	57.67	134139826
BGD	2003	8.6	19.81	10.31	35.37	1803.27	51.81	95.35	13.17		1048.65	221	5.8	1.11	0	23.72							71.66			63.21	-1.54		-0.84		87								59.34	66.82	-1.12	3.98		136503206
BGD	2004	9	19.27	11.11	38.3	1916.68	52.74	95.53	13.89		1066.22	221	6	1.22	0	23.54	26.24	25.4	30.89	7.37	9.03		71.62			62.56	-1.6		-0.93		99								59.37	67.19	-1.36	4.05	57.02	138789725
BGD	2005	9.3	18.57	11.62	42.7	2074.25	55.07	95.71	14.6	19.96	1082.53	221	6.2	1.34	0	23.35	25.84	23.62	30.58	7.03	9.82		71.53			60.77	-1.41	33.2	-0.92	0.3	93	20.9	28	42.5	3.8	8.8	12.2	15.6	59.39	67.3	-1.86	4.12		140912590	4.6	22	49.9	24	65.1
BGD	2006	9.6	18.03	12.38	47.46	2253.43	55.91	95.88	15.32	20.18	1095.71	221	6.4	1.48	0	23.14	26.29	22	31.33	5.41	8.63		71.29			60.54	-1.44		-0.84		94								59.35	67.24	-1.51	4.19	56.38	142628831
BGD	2007	10.2	17.81	14.41	53.26	2451.94	56.94	96.06	16.04	20.41	1107.29	221	6.5	1.62	0	22.92	25.64	22.79	30.58	8.99	4.79		71.18			60.04	-1.06		-0.71	0.36	94								59.19	66.71	-1.54	4.25		144135934
BGD	2008	10.8	17.6	16	55.63	2626.06	60.65	96.23	16.77	20.64	1117.16	221	6.7	1.78	0	22.71	25.44	23.97	30.23	4.57	8.41		71.08			59.94	-1.05		-0.74	0.38	96								59.03	67.05	-1.51	4.31	55.73	145421318
BGD	2009	11.6	17.1	18.21	60.07	2751.24	57.98	96.39	17.49	20.88	1127.04	221	6.9	1.94	0	22.53	26.49	23.99	31.58	5.26	8.59		71.03			59.89	-1.08		-0.8	0.5	97								58.87	67.4	-1.55	4.38		146706810
BGD	2010	12.6	17	21.15	66.49	2906.47	60.74	96.55	18.2	24.42	1139.98	221	7.1	2.12	0	22.39	26.68	23.49	31.42	4.32	8.47		70.99			59.85	-1.05	32.1	-0.75	0.55	94	21.2	26.9	41.5	3.9	8.9	12.5	16	58.71	68.64	-1.43	4.45	55.09	148391139	3.2	18.3	46.5	18.2	59.3
BGD	2011	13.6	16.81	23.29	73.76	3119.93	66.21	96.71	18.92	27.94	1153.96	221	7.3	2.31	0	22.28	26	22.94	30.36	5.04	7.82		70.12			58.98	-1.1		-0.77	0.55	96								58.54	68.81	-1.4	4.52		150211005
BGD	2012	14.6	16.18	23.9	82.24	3501.56	71.61	96.86	19.64	31.43	1168.4	221	7.5	2.51	0.01	22.23	26.15	22.38	30.9	4.19	8.43		70.09			58.92	-0.86		-0.81	0.63	94								58.38	69.55	-1.38	4.6	54.45	152090649
BGD	2013	15.7	15.49	27.41	85.74	3751.06	83.42	97.01	20.35	34.9	1183.3	221	7.8	2.73	0.01	22.24	26.26	23.17	30.89	5.9	9.01		71.28			58.98	-0.89		-0.8	0.59	96								58.21	69.56	-1.63	4.66		154030139
BGD	2014	16.8	15.35	30.3	91.1	4023.54	94.13	97.16	21.51	38.34	1198.14	221	8	2.95	0.01	22.31							71.6			58.92	-0.89		-0.77	0.6	97								58.04	69.99	-0.9	4.72	53.8	155961299
BGD	2015	18.2	14.78	33.54	95.81	4253.69	101.1	97.3	22.7	41.75	1212.49	221		3.2	0.01	22.43	26.45	22.26	30.79	6.54	8.42		72.48			59.4	-0.84		-0.75	0.77	98								57.88	70.49	-1.21	4.81		157830000
BGD	2016	19.4	13.46	39.56	108.92	4608.57	104.77	97.44	23.92	45.14	1227.51	221		3.46	0.01	22.58	26.83	23.19	31.4	3.46	9.04		73.11	1.35	1.54	59.65	-0.89	32.4	-0.71	0.8	98	21.4	26.8	41.4	3.7	8.6	12.4	16.1	57.73	71.09	-1.26	4.93	53.16	159784568	2.4	15	42.4	13.5	51.6
BGD	2017	20.7	12.96	42.28	114.35	4894.44	122.5	97.57	25.16	48.5	1242.94	221		3.73	0.01	22.79							73.45			59.59	-0.86		-0.75	0.85	98								60.4	71.79	-1.25	5.07		161793964
BGD	2018	21.9	12.48	44.74	121.53	5484.76	124.46	97.7	26.43	51.83	1257.46	221		4.02	0.01	23.01							73.96			59.71	-0.93		-0.76	0.88	98								60.64	72.57	-0.99	5.25	52.51	163683958
BGD	2019	23.5	11.98	47.67	128.64	6025.09	123.94	97.83	27.72	55.13	1271.54	221		4.32	0.01	23.24							75.84			61.2	-1.02		-0.75	0.88	98								60.86	72.81	-0.93	5.44		165516222
BGD	2020	24.9	12	50.66	133.91	6596.04	136.86	97.95	29.03	58.4	1286.17	221		4.64	0.09								76.27			61.46	-1		-0.78		98								60.35	71.97	-0.92	5.63	51.87	167420951
BGD	2021	26.4	11.63	57.94	153.57	7366.49	146.31	98.03	30.15	61.65	1301.04	221		4.96									77.35			62.3	-0.99		-0.66		98								61.24	72.38	-1.04	5.83		169356251
BGD	2022	28	11.22			8354.72	153.13	98.1	30.98	61.73		221		5.3													-1.08	33.4	-0.76		98	21.5	27.4	42	3.5	8.2	12.2	16	60.88	73.7	-1.09	6.04		171186372	0.8	7.3	29.7	5	30
BGD	2023		11			9065.7																																				6.27		172954319
BGD	2024
BGR	1850
BGR	1851
BGR	1852
BGR	1853
BGR	1854
BGR	1855
BGR	1856
BGR	1857
BGR	1858
BGR	1859
BGR	1860
BGR	1861
BGR	1862
BGR	1863
BGR	1864
BGR	1865
BGR	1866
BGR	1867
BGR	1868
BGR	1869
BGR	1870
BGR	1871
BGR	1872
BGR	1873
BGR	1874
BGR	1875
BGR	1876
BGR	1877
BGR	1878
BGR	1879
BGR	1880
BGR	1881
BGR	1882
BGR	1883
BGR	1884
BGR	1885
BGR	1886
BGR	1887
BGR	1888
BGR	1889
BGR	1890
BGR	1891
BGR	1892
BGR	1893
BGR	1894
BGR	1895
BGR	1896
BGR	1897
BGR	1898
BGR	1899
BGR	1900
BGR	1901
BGR	1902
BGR	1903
BGR	1904
BGR	1905
BGR	1906
BGR	1907
BGR	1908
BGR	1909
BGR	1910
BGR	1911
BGR	1912
BGR	1913
BGR	1914
BGR	1915
BGR	1916
BGR	1917
BGR	1918
BGR	1919
BGR	1920
BGR	1921
BGR	1922
BGR	1923
BGR	1924
BGR	1925
BGR	1926
BGR	1927
BGR	1928
BGR	1929
BGR	1930
BGR	1931
BGR	1932
BGR	1933
BGR	1934
BGR	1935
BGR	1936
BGR	1937
BGR	1938
BGR	1939
BGR	1940
BGR	1941
BGR	1942
BGR	1943
BGR	1944
BGR	1945
BGR	1946
BGR	1947
BGR	1948
BGR	1949
BGR	1950
BGR	1951
BGR	1952
BGR	1953
BGR	1954
BGR	1955
BGR	1956
BGR	1957
BGR	1958
BGR	1959
BGR	1960																													6.21										69.25		7.34		7867374
BGR	1961						139.19				71.8												51.28			38.43														70.2		7.55		7943118
BGR	1962						143.19				72.43												51.39			37.55														69.49		7.74		8012946
BGR	1963						141.71				73.02												51.46			37.4														70.31		7.94		8078145
BGR	1964						153.35				73.62												52.17			37.78														71.12		8.19		8144340
BGR	1965						164.25				74.16												52.36			37.67														71.29		8.46		8204168
BGR	1966						177.12				74.65												52.45			37.66														71.22		8.73		8258057
BGR	1967						189.41				75.12												53			37.48														70.41		8.98		8310226
BGR	1968						196.3				75.65												53.16			37.55														71.23		9.22		8369603
BGR	1969						191.27				76.24												54.43			37.58														70.43		9.46		8434172
BGR	1970						189.77				76.74												54.33			37.44														71.26		9.72		8489574
BGR	1971						200.33				77.16												54.32			37.35														70.87		9.98		8536395
BGR	1972						208.61				77.52												54.43			37.31														70.9		10.22		8576200
BGR	1973						212.65				77.93												54.07			37.24														71.34		10.48		8620967
BGR	1974						217.11				78.45												54.58			37.04														71.21		10.76		8678745
BGR	1975						227.31				78.83												53.83			35.77														71.05		11.04		8720742
BGR	1976						245.03				79.17												56.02			35.61														71.39		11.31		8758599
BGR	1977						246.71				79.58												56.1			35.59														70.82		11.53		8804183
BGR	1978						253.54				79.67												56.14			35.49														71.18		11.74		8814032
BGR	1979						268.28				79.78												56.1			35.23														71.31		11.96		8825940
BGR	1980		14.42				270.11				80.1		6										55.87			34.59				8.85	98									71.16		12.11		8861535
BGR	1981		16.63				277.96				80.37		6.1										55.85			34.57				8.86	99									71.57		12.2		8891117
BGR	1982		17.18				287.5				80.61		6.2										55.88			34.51				8.89	99									71.19		12.24		8917457
BGR	1983		14.48				296.87				80.81		6.3										55.83			34.46				8.88	99									71.39		12.26		8939738
BGR	1984		15.81				304.1				81		6.4										55.79			34.41				8.96	99									71.5		12.36		8960679
BGR	1985		11.87				305.82				81		6.5										55.76			34.44				9.11	99									71.23		12.56		8960547
BGR	1986		12.92				312.99				80.97		6.6										55.74			34.52				9.45	99									71.73		12.84		8958171
BGR	1987		11.8				307.77				81.09		6.7										55.74			34.57				9.56	99									71.53		13.14		8971359
BGR	1988		11.46				305.31				81.18		6.8										55.7			34.71				9.56	99									71.6		13.43		8981446
BGR	1989		10.94				308.01				80.24		6.9										55.75			34.78				9.7	99									71.72		13.75		8876972
BGR	1990		17.75			7545.53	295.93				78.81		7	11.6		49.25							55.67			34.85				9.79	99									71.64		14.08		8718289
BGR	1991		15.39			7213	254.19				78.03		7	11.74		48.98							55.69			34.93				9.77	99								68.34	71.56		14.38		8632367
BGR	1992		11.62			6914.72	236.4				77.2		7.1	11.9		48.7							55.63			36.58				10.21	98								68.82	71.49		14.68		8540164
BGR	1993		9.93			7029.69	209.95				76.58		7.2	12.06		48.42							55.33			36.73				10.49	98								68.03	71.35		14.98		8472313
BGR	1994		11.49			7335.18	177.22				76.32		7.3	12.25		48.13							55.67			36.17				10.2	93								67.21	71.21		15.25		8443591
BGR	1995		9.22			7737.7	178.61				75.98		7.4	12.45		47.85							55.72			36.14				10.37	96								66.35	71.05		15.51		8406067
BGR	1996		9.59			6846.47	187.12				75.59		7.5	12.67		47.48							55.72			37.99	-0.36		-0.04	10.47	95								65.46	70.9	-0.09	15.75		8362826
BGR	1997		20.48			5749.38	173.53				75.13		7.6	12.91		47.14							56.07			38.85				10.28	94								64.55	70.35		15.97		8312068
BGR	1998		13.41			6177.64	184.6				74.63		7.7	13.18		46.81							51.03			31.96	-0.18		-0.08	8.41	95								63.65	71.06	0.58	16.22		8256786
BGR	1999		12.96			5807.83	194.84				74.22		7.8	13.47		46.49							51.33			32.34				7.49	96								62.79	71.41		16.51		8210624
BGR	2000		10.97	95	373	6422.8	188.44	99.81	54.93		73.85	52	7.9	13.78	11.37	46.17							50.46			31.87	-0.18		0.04	7.48	93								61.91	71.66	0.38	16.79		8170172
BGR	2001		10.6	120	469	6961.08	112.14	99.77	55.33		72.4	61	8	14.1	11.37	45.8							49.7			31.34				7.09	94								63.6	71.77		17.03		8009142
BGR	2002		9.71	148	549	7937.48	122.13	99.73	55.77		72.03	53	8.1	14.43	11.58	45.43							48.94			30.84	-0.17		0.17	6.4	93								62.89	71.87	0.47	17.23		7837161
BGR	2003		9.1	196	604	8417.42	115.42	99.69	56.24		71.48	52	8.3	14.76	11.32	45.06							48.97			30.55	-0.09		0.03	6.21	96								61.55	72.07	0.17	17.38		7775327
BGR	2004		8.45	233	632	9201.63	123.56	99.65	56.74		70.95	49	8.4	15.09	11.02	44.72							49.01			30.46	0.07		0.08	6.07	95								62.59	72.56	0	17.51		7716860
BGR	2005		7.28	268	706	10291.3	122.7	99.61	57.27		70.5	52	8.6	15.42	10.68	44.41							48.46			29.21	0.02		0.13	6.35	96								61.81	72.56	0.15	17.63		7658972
BGR	2006		6.1	294	742	11408	123.67	99.57	57.83		69.97	51	8.8	15.75	10.69	44.07							47.78			28.83	-0.11	35.7	-0.13	6.14	95	22.9	26.6	41.7	1.6	5.7	12.6	17.1	63.84	72.61	0.39	17.75		7601022	2.7	5.1	11.6	5.8	11.5
BGR	2007		4.65	361	786	12822.1	114.31	99.54	58.42		69.47	47	9	16.09	10.88	43.74							47.1			28.4	-0.23	36.1	-0.12	6.32	95	22.3	27.9	43	2.2	6.5	11.9	16.3	65.51	72.66	0.36	17.88		7545338	0.7	1.7	5.3	1.8	4.9
BGR	2008		5.87	456	898	14346.5	112.52	99.5	59.04		68.99	49	9.2	16.42	10.99	43.43	11.85	5.85	18.06	1.29	9.05		46.97			28.43	-0.27	33.6	-0.17	6.45	95	22.6	25.7	41	2.4	6.9	12.6	16.9	66.98	72.96	0.37	18.02		7492561	0.4	1.2	3.9	1.3	3.5
BGR	2009		4.24	459	933	14180.5	111.39	99.46	59.69		68.57	44	9.3	16.74	10.83	43.12							46.33			28.98	-0.23	33.8	0.07	6.55	94	22.8	25.7	40.9	2.4	6.8	12.5	17	66.27	73.41	0.35	18.2		7444443	0.3	1	3.7	1.3	3
BGR	2010		4.03	485	1058	14955.3	108.91	99.43	60.59		68.12	41	9.5	17.05	10.66	42.81							46.54			29.35	-0.24	35.7	-0.07	6.45	94	22.7	26.9	42.2	2.1	6.3	12.1	16.7	67.09	73.51	0.36	18.44		7395599	0.7	1.7	5	2	4.6
BGR	2011		4.66	556	1115	15746.5	107.75	99.4	61.57		67.69	37	9.7	17.35	10.87	42.42							46.87			29.94	-0.27	34.3	-0.07	6.28	95	22.7	26	41.1	2.1	6.4	12.7	17.1	66.35	74.16	0.3	18.79		7348328	1	2.1	5.5	2.5	5.1
BGR	2012		4.43	559	1227	16326.4	105.66	99.36	62.57		67.3	35	9.9	17.65	11.03	42.05							47.19			30.55	-0.28	36	-0.03	6.45	95	22.4	27.4	42.7	2	6.2	12.2	16.6	67.48	74.31	0.38	19.19		7305888	0.8	2	5.4	2.3	5.5
BGR	2013		4.52	547	1186	16648.5	104.65	99.33	63.6		66.92	33	10.1	17.93	11.16	41.69							46.01			32.05	-0.33	36.6	-0.01	6.66	95	22.6	27.6	42.8	1.8	5.7	12.2	16.7	68.82	74.86	0.17	19.62		7265115	0.7	1.9	5.4	1.8	5
BGR	2014		4.56	605	1349	17615.1	100.12	99.3	64.74		66.54	31	10.3	18.22	11.18	41.36	11.66	6.31	17.1	2.95	9.45		45.85			32.11	-0.3	37.4	-0.11	6.99	88	22.1	28.8	43.9	2	6	11.8	16.2	69.44	74.47	0.08	20.08		7223938	0.5	1.5	4.2	1.7	3.9
BGR	2015		4.06	521	1355	18384.8	99.37	99.26	65.96		66.12	28		18.51	11.44	41.04							46.17			32.33	-0.35	38.6	-0.01	7.11	91	22.6	28.7	44.3	1.5	5.3	11.6	16.2	69.7	74.61	0.01	20.51		7177991	1.4	2.8	6.1	3.4	6.1
BGR	2016		4.05	562	1491	20064.9	100.51	99.23	67.2		65.66	27		18.8	11.65	40.67							46.25			32.2	-0.26	40.6	0.09	7.15	92	21.8	31.4	46.3	1.6	5.4	11	15.5	69.03	74.81	0.07	20.88		7127822	0.7	1.8	4.5	2	4.8
BGR	2017		4.04	625	1603	21455.9	97.29	99.2	68.47		65.18	25		19.09	11.85	40.31							46.33			32.14	-0.2	40.4	0.1	7.34	92	21.3	31.9	46.6	1.9	5.7	11	15.4	71.71	74.81	0.32	21.21		7075947	0.5	1.2	3.6	1.4	3.5
BGR	2018		3.39	690	1681	23004.3	91.24	99.17	69.45		64.71	23		19.37	11.92	39.92							46.33			32.04	-0.19	41.3	0.11	7.47	92	21	32.6	47.6	1.9	5.7	10.8	14.9	71.9	74.96	0.44	21.57		7025037	0.3	0.8	2.8	0.9	2.3
BGR	2019		3.24	698	1778	25526.3	89.46	99.14	70.44		64.26	21		19.66	11.92	39.53							46.4			32.02	-0.18	40.3	0.17	7.66	93	21.4	31.4	46.6	1.9	5.7	11	15.2	73.69	75.11	0.56	21.95		6975761	0.3	1	2.8	0.9	2.8
BGR	2020		3.49	857	2139	25735	88.62	99.12	71.44		63.87	19		19.96	11.62								46.49			32.17	-0.32	40.5	-0.21	7.77	91	20.7	32.6	47.4	2.2	6.1	10.9	14.9	72.63	73.66	0.4	22.27		6934015	0.1	0.4	1.6	0.2	1.4
BGR	2021		4.37	1040	2391	29405	91.34	99.09	72.45		63.35	17		20.27									46.49	6.63	5.77	32.24	-0.26	39	-0.17		89	21.9	29.9	45.6	2	6.1	11	15.5	72.55	71.46	0.36	22.42		6877743	0.2	0.7	2.2	0.7	2
BGR	2022		3.86			35463.6	89.23	99.06	73.46			16		20.59													-0.16		-0.27		91								74.13	74.36	0.25	22.38		6465097
BGR	2023		3.03			38689.6																																				22.3		6430370
BGR	2024
BLR	1830
BLR	1831
BLR	1832
BLR	1833
BLR	1850
BLR	1851
BLR	1852
BLR	1853
BLR	1854
BLR	1855
BLR	1856
BLR	1857
BLR	1858
BLR	1859
BLR	1860
BLR	1861
BLR	1862
BLR	1863
BLR	1864
BLR	1865
BLR	1866
BLR	1867
BLR	1868
BLR	1869
BLR	1870
BLR	1871
BLR	1872
BLR	1873
BLR	1874
BLR	1875
BLR	1876
BLR	1877
BLR	1878
BLR	1879
BLR	1880
BLR	1881
BLR	1882
BLR	1883
BLR	1884
BLR	1885
BLR	1886
BLR	1887
BLR	1888
BLR	1889
BLR	1890
BLR	1891
BLR	1892
BLR	1893
BLR	1894
BLR	1895
BLR	1896
BLR	1897
BLR	1898
BLR	1899
BLR	1900
BLR	1901
BLR	1902
BLR	1903
BLR	1904
BLR	1905
BLR	1906
BLR	1907
BLR	1908
BLR	1909
BLR	1910
BLR	1911
BLR	1912
BLR	1913
BLR	1914
BLR	1915
BLR	1916
BLR	1917
BLR	1918
BLR	1919
BLR	1920
BLR	1921
BLR	1922
BLR	1923
BLR	1924
BLR	1925
BLR	1926
BLR	1927
BLR	1928
BLR	1929
BLR	1930
BLR	1931
BLR	1932
BLR	1933
BLR	1934
BLR	1935
BLR	1936
BLR	1937
BLR	1938
BLR	1939
BLR	1940
BLR	1941
BLR	1942
BLR	1943
BLR	1944
BLR	1945
BLR	1946
BLR	1947
BLR	1948
BLR	1949
BLR	1950
BLR	1951
BLR	1952
BLR	1953
BLR	1954
BLR	1955
BLR	1956
BLR	1957
BLR	1958
BLR	1959
BLR	1960																																							69.25		7.18		8198000
BLR	1961																																							69.74		7.22		8271216
BLR	1962																																							69.46		7.26		8351928
BLR	1963																																							69.71		7.32		8437232
BLR	1964																																							70.62		7.43		8524224
BLR	1965																																							70.6		7.6		8610000
BLR	1966																																							70.77		7.79		8696496
BLR	1967																																							70.93		8.01		8785648
BLR	1968																																							70.81		8.22		8874552
BLR	1969																																							70.98		8.44		8960304
BLR	1970																																							70.74		8.66		9040000
BLR	1971																																							71.01		8.88		9115576
BLR	1972																																							70.85		9.09		9188968
BLR	1973																																							71		9.3		9257272
BLR	1974																																							70.85		9.53		9317584
BLR	1975																																							70.46		9.75		9367000
BLR	1976																																							70.4		9.96		9411000
BLR	1977																																							70.29		10.15		9463000
BLR	1978																																							70.08		10.3		9525000
BLR	1979																																							69.93		10.38		9584000
BLR	1980												5.8																	12.55										69.93		10.37		9643000
BLR	1981												5.9																											69.91		10.27		9710000
BLR	1982												6																											70.08		10.11		9776000
BLR	1983												6.1																											69.79		9.95		9843000
BLR	1984												6.2																											69.56		9.83		9910000
BLR	1985												6.3																	13.07										70.99		9.76		9975000
BLR	1986												6.4																	13.26										71.55		9.75		10043000
BLR	1987												6.5																	13.46										70.99		9.85		10111000
BLR	1988												6.7																	13.37										71.34		10.05		10140000
BLR	1989												6.8																	13.58										71.48		10.31		10170000
BLR	1990		22.95			5226.62							6.9	16.64		54.2														13.23										70.84		10.59		10189348
BLR	1991		22.22			5336.07							7	16.71		53.81														13.2									68.59	70.38		10.92		10194050
BLR	1992		22.83			4922.91	94.28				50.35		7.2	16.79		53.41							46.28			29.98				12.69	90								68.76	70.02		11.29		10216470
BLR	1993		17.16			4646.32	85.37				50.47		7.2	16.89		53.03							46.1			30.08				12.48	91								68.91	68.97		11.69		10239050
BLR	1994		13.59			4195.26	80.72				50.41		7.3	17.03		52.69							46.07			30.68				12.46	92								69.29	68.77		12.11		10226955
BLR	1995		15.77			3850.23	72.23				50.25		7.4	17.19		52.41							46.03			30.72				12.38	96								69.74	68.46		12.54		10193831
BLR	1996		15.1			4044.09	68.59				50.08		7.4	17.38		52.16							46.01			30.71	-0.39		-0.38	12.27	98								69.76	68.51	0.09	12.92		10159569
BLR	1997		13.42			4601.9	69.63				49.88		7.5	17.59		51.97							45.88			30.44				12.36	98								69.58	68.46		13.24		10117433
BLR	1998		12.06			5067.29	72.11				49.66		7.6	17.83		51.81							45.89			30.5	-0.32	32	-0.55	12.42	99	22.6	24.9	40.1	3.1	7.9	12.6	16.9	69.59	68.41	0.11	13.48		10071963	5.6	19.8	46.8	21.8	56.7
BLR	1999		12.7			5337.69	67.72				49.43		7.7	18.09		51.66							45.76			30.48		31.7		12.64	99	23.2	24	39.4	3	7.6	12.6	17.2	69.77	67.91		13.67		10026738	5.2	17.7	43.6	19.2	51.1
BLR	2000	92.5	12.1	56	308	5802.47	62.19	98.36	84.63		49.2	86	7.8	18.36	12.63	51.49							45.61			30.23	-0.5	31.2	-0.72	11.7	99	23	24	39.1	3.1	7.9	12.9	17.2	70.49	68.91	0.14	13.88	17.56	9979610	3.5	13.7	38.9	13.6	43.3
BLR	2001	93.7	10.35	71	359	6245.44	65.94	98.35	84.71		48.95	70	7.8	18.64	12.63	51.28							45			28.4		30.6		11.68	99	22.7	24	38.9	3.3	8.2	13.1	17.2	71.13	68.51		14.15		9928549	1.5	7.6	28.9	6.6	28.1
BLR	2002	94.8	10.13	84	380	6705.04	64.48	98.34	84.78		48.64	66	7.9	18.93	12.07	51.09							44.5			27.69	-0.66	30.3	-1.04	11.11	99	22.6	24	38.8	3.3	8.3	13.1	17.3	71.66	68.06	0.3	14.44	16.03	9865548	1	5.7	24.6	4.4	22.3
BLR	2003	95.5	8.64	106	428	7370.39	62.54	98.33	84.86		48.3	77	8.1	19.21	12.49	50.89							44.3			27.46	-0.54	28.8	-1.05	10.55	50	22.8	22.6	37.6	3.5	8.6	13.5	17.5	72.11	68.55	0.69	14.72		9796749	0.8	4.7	22.4	3.5	18.8
BLR	2004	96.2	8.85	137	490	8492.9	66.61	98.33	84.12		47.98	71	8.2	19.49	12.32	50.7							44.16			27.35	-0.76	26.5	-1.21	9.98	99	22.9	21.3	35.9	3.8	9.4	14	17.9	72.51	68.96	0.16	14.95	14.5	9730146	0.2	2.3	16	1.3	10.6
BLR	2005	96.9	8.52	191	589	9648.23	74.03	98.32	83.33		47.64	69	8.3	19.75	12.79	50.52							44.12			27.32	-0.72	27.6	-1.14	10.4	99	23	21.8	36.5	3.6	8.9	13.8	17.8	72.91	68.85	0.36	15.09		9663915	0.2	1.3	10.2	0.9	6
BLR	2006	97.4	8.58	216	617	11007.5	78.86	98.31	82.54		47.34	68	8.4	19.99	13.4	50.35							44.15			27.3	-0.53	28.3	-1.2	10.47	99	22.9	22.4	37.1	3.6	8.8	13.5	17.7	73.29	69.4	0.15	15.12	12.97	9604924	0.1	0.7	7.2	0.4	3.5
BLR	2007	97.9	8.3	271	706	12334.5	80.5	98.31	81.76		47.12	71	8.6	20.22	14.48	50.17							43.94			27.2	-0.57	29.6	-1.16	10.53	95	22.5	23.6	38.4	3.5	8.6	13.2	17.3	73.65	70.21	0.34	15.03		9560953	0	0.5	5	0.2	2.7
BLR	2008	98.1	8.67	340	740	13902.5	83.31	98.3	80.97		46.96	68	8.7	20.41	14.91	50							43.95			27.19	-0.56	27.8	-1.17	10.44	97	22.9	22.3	36.8	3.7	9	13.6	17.7	74	70.46	0.52	14.82	11.45	9527985	0	0.3	3.8	0.2	1.7
BLR	2009	98.5	8.13	281	738	14050.7	90.05	98.3	80.19		46.84	70	8.8	20.59	15.05	49.84	7.1	2.8	10.59	3.1	9.12		44			27.32	-0.56	27.7	-1.21	10.4	96	22.4	22.6	37	3.7	9.1	13.8	17.7	74.31	70.41	0.49	14.56		9504583	0	0.3	3.5	0.1	1.8
BLR	2010	98.7	8.89	333	847	15364	92.13	98.3	79.42		46.74	68	8.9	20.73	14.99	49.68	7.13	2.81	10.69	4.44	9.92		43.85			27.28	-0.63	28.6	-1.19	10.61	98	22.8	22.8	37.5	3.6	8.8	13.4	17.5	74.65	70.4	-0.09	14.33	9.92	9483836	0	0.1	2.5	0	0.9
BLR	2011	99	8	310	787	16563.2	92.51	98.3	78.65		46.63	62	9.1	20.86	14.82	49.51	8.03	3.63	11.2	4.08	10.54		43.74			27.25	-0.62	27.2	-1.19	10.42	98	22.8	21.9	36.3	3.8	9.2	13.9	17.8	75.09	70.55	-0.09	14.22		9461643	0	0.1	2	0	0.6
BLR	2012	99.2	8.13	355	925	18114.8	96.23	98.31	77.89		46.56	63	9.2	20.96	14.22	49.34							43.35			27.22	-0.46	26.5	-0.97	10.45	98	22.5	21.8	36.1	4	9.5	14	17.9	75.62	71.97	0.07	14.28	8.39	9446836	0	0	1	0	0.1
BLR	2013	99.3	6.81	444	1054	19014	98.74	98.31	77.13		46.54	59	9.3	21.04	13.18	49.19	7.93	3.71	11.02	4.43	10.79		42.93			27.4	-0.4	26.6	-0.96	10.24	98	22.5	22.1	36.2	4	9.5	14	17.8	76.15	72.47	0.01	14.48		9443211	0	0	0.6	0	0.1
BLR	2014	99.4	7.3	438	998	19037.8	95.47	98.32	76.36		46.55	51	9.5	21.1	11.96	49.02	8.17	3.62	11.72	4.61	10.2		42.49			27.9	-0.23	27.2	-0.49	10.08	97	22.4	22.6	36.7	3.9	9.3	14	17.7	76.68	72.97	0.18	14.73	6.86	9448515	0	0	0.5	0	0.1
BLR	2015	99.5	6.28	353	1070	18133.6	101.82	98.33	75.59		46.61	50		21.16	11.04	48.85	8.92	4.33	12.63	3.5	10.67	1018.73	42.24			27.97	-0.32	25.6	-0.49	10.02	99	22.6	21.2	35.4	4.1	9.7	14.3	17.9	77.14	73.62	0.11	14.99		9461076	0	0	0.7	0	0.1
BLR	2016	99.5	6.9	291	1025	17832.5	102.72	98.34	74.83		46.65	42		21.2	10.55	48.66							42.04			28	-0.22	25.3	-0.51	9.84	98	22.3	21.3	35.4	4.2	9.9	14.4	17.9	77.55	73.83	0.14	15.23	5.33	9469379	0	0	0.8	0	0.1
BLR	2017	99.6	7.57	325	1030	18413.7	104.92	98.36	74.95		46.6	37		21.23	10.64	48.45							41.84			28.21	-0.24	25.4	-0.36	9.78	97	22.5	21.3	35.5	4.3	9.9	14.3	17.8	77.93	74.13	-0.06	15.5		9458989	0	0	0.6	0	0.1
BLR	2018	99.7	6.59	342	1045	20026	105.87	98.37	75.09		46.5	31		21.26	10.9	48.2							41.64			28.14	-0.15	25.2	-0.3	9.71	97	22.3	21.4	35.5	4.3	10.1	14.4	17.8	78.15	74.18	0.35	15.83	3.8	9438785	0	0	0.4	0	0.1
BLR	2019	99.7	6.79	390	1147	22301.6	106.41	98.39	75.23		46.41	29		21.27	10.9	47.96							41.32			28.15	0.01	25.3	-0.17	9.69	98	22.4	21.3	35.4	4.2	10	14.3	17.9	78.35	74.23	0.34	16.22		9419758	0	0	0.3	0	0
BLR	2020	99.7	7.08	408	1265	24872.3	111.03	98.65	75.1		46.21	28		21.3	11.63								40.8	3.32	2.6	27.88	-0.13	24.4	-0.83		97	22.5	20.7	34.8	4.5	10.3	14.5	18	78.5	72.46	-0.89	16.55	2.28	9379952	0	0	0.2	0	0.1
BLR	2021	99.7	6.71	468	1389	27611.2	110.96	99.19	74.89		45.84	28		21.33									40.28			27.71	-0.26		-0.8		98								78.83	72.37	-0.75	16.83		9302585
BLR	2022	99.7	8.04			28406.1	109.93	99.18	75.04			28		21.37													-0.58		-0.85		98								79.33	73.11	-0.79	17.18		9228071
BLR	2023		7.25			30751.5																																				17.66		9178298
BLR	2024
BLZ	1850
BLZ	1851
BLZ	1854
BLZ	1855
BLZ	1856
BLZ	1864
BLZ	1872
BLZ	1874
BLZ	1875
BLZ	1877
BLZ	1881
BLZ	1882
BLZ	1885
BLZ	1886
BLZ	1891
BLZ	1892
BLZ	1893
BLZ	1894
BLZ	1895
BLZ	1896
BLZ	1897
BLZ	1902
BLZ	1903
BLZ	1907
BLZ	1908
BLZ	1909
BLZ	1910
BLZ	1911
BLZ	1912
BLZ	1913
BLZ	1914
BLZ	1915
BLZ	1916
BLZ	1917
BLZ	1918
BLZ	1919
BLZ	1920
BLZ	1921
BLZ	1922
BLZ	1923
BLZ	1924
BLZ	1925
BLZ	1926
BLZ	1927
BLZ	1928
BLZ	1929
BLZ	1930
BLZ	1931
BLZ	1932
BLZ	1933
BLZ	1934
BLZ	1935
BLZ	1936
BLZ	1937
BLZ	1938
BLZ	1939
BLZ	1940
BLZ	1941
BLZ	1942
BLZ	1943
BLZ	1944
BLZ	1945
BLZ	1946
BLZ	1947
BLZ	1948
BLZ	1949
BLZ	1950
BLZ	1951
BLZ	1952
BLZ	1953
BLZ	1954
BLZ	1955
BLZ	1956
BLZ	1957
BLZ	1958
BLZ	1959
BLZ	1960																													4.67										58.16		4.13		91403
BLZ	1961						11.19				4.11												3.46			1.58														53.36		4.16		93757
BLZ	1962						11.63				4.22												3.46			1.58														59		4.18		96188
BLZ	1963						12.36				4.33												3.51			1.62														59.57		4.2		98862
BLZ	1964						12.35				4.46												3.51			1.62														60.06		4.22		101772
BLZ	1965						13				4.6												3.51			1.62														60.63		4.23		104838
BLZ	1966						13.16				4.74												3.55			1.67														60.96		4.24		108062
BLZ	1967						14.02				4.88												3.55			1.67														61.5		4.25		111411
BLZ	1968						15.07				5.03												3.55			1.67														62.19		4.25		114825
BLZ	1969						12.64				5.18												3.59			1.71														62.77		4.25		118145
BLZ	1970						13.33				5.3												3.59			1.71				5.4										63.47		4.26		120905
BLZ	1971						17.09				5.4												3.64			1.75														64.2		4.29		123091
BLZ	1972						17.18				5.48												3.64			1.75														64.45		4.31		125054
BLZ	1973						21.4				5.56												3.68			1.8														64.62		4.34		126875
BLZ	1974						20.33				5.64												3.68			1.8														65.03		4.36		128620
BLZ	1975						19.63				5.73												3.73			1.84														65.94		4.38		130801
BLZ	1976						23.76				5.85												3.73			1.84														66.27		4.39		133471
BLZ	1977						23.8				5.97												3.77			1.89														66.52		4.4		136183
BLZ	1978		28.98				23.74				6.09												4.08			1.89														66.89		4.4		138933
BLZ	1979		28.06				25.69				6.22												4.12			1.89														67.4		4.38		141823
BLZ	1980		22.88				27.34				6.36		5.3										4.21			1.97					47									67.76		4.34		145133
BLZ	1981		22.39				28.31				6.52		5.3										4.25			2.02					44									68.07		4.31		148764
BLZ	1982		19.03				27.96				6.68		5.2										4.25			2.02					61									67.96		4.28		152409
BLZ	1983		18.59				31.79				6.84		5.2										4.25			2.02					59									68.14		4.25		156053
BLZ	1984		17.73				33.42				7		5.2										4.25			2.02					53									68.64		4.22		159721
BLZ	1985		17.37				36.82				7.17		5.2										4.43			1.89					58									69.46		4.2		163436
BLZ	1986		17.84				36.8				7.33		5.3										4.52			1.93				3.32	82									69.7		4.18		167191
BLZ	1987		19.05				41.8				7.5		5.3										4.91			2.15					85									70.2		4.16		170980
BLZ	1988		18.11				42.14				7.66		5.4										5.04			2.19					61									70.78		4.15		174817
BLZ	1989		17.29				27.53				7.83		5.5										5.26			2.28					79									70.72		4.14		178695
BLZ	1990		13.41			4461.15	43.03				8		5.6	17.65		30.6							5.52			2.28				2.7	91									70.74		4.16		182589
BLZ	1991		12.27			5048.17	43.72				8.17		5.7	18.34		30.54							5.7			2.37					82								57.7	70.25		4.16		186462
BLZ	1992		11.88			5703.44	48.08				8.34		5.9	19.05		30.49							5.96			2.46					74								58.07	69.98		4.09		190299
BLZ	1993		11.22			6073.24	34.61				8.51		6.1	19.81		30.43							6.27			2.63		60.3		2.8	85	16.2	51.1	64.3	0.9	3	6.5	10	58.18	69.99		3.99		194177	6.1	13.2	30	13.5	31.8
BLZ	1994		11.44			6069.18	44.85				8.7		6.3	20.59		30.34							6.27			2.63		60.9			88	15.2	52.5	65.4	1	3.1	6.5	9.8	58.05	70.32		3.91		198416	5.7	13.4	31.3	14.8	33.1
BLZ	1995		12.01			6084.15	46.71				8.92		6.4	21.38		30.25							6.4			2.72				2.5	83								59.01	69.89		3.88		203556
BLZ	1996		11.85			6076.43	47.57				9.2		6.6	22.2		30.15							6.44			2.76	-0.03	56.6	0.39	2.13	85	17.6	46.5	61.3	1	3.4	7.1	10.7	59.98	69.81	0.56	3.89		209840	7.2	16.4	35.4	18.2	41.5
BLZ	1997		11.35			6227.02	46.94				9.52		6.8	23.02		30.06							6.49			2.81		60.4			86	16.6	50.3	64.1	0.7	2.7	6.4	10.2	60.95	69.21		3.91		217117	9.4	19	37.1	20.9	43.1
BLZ	1998		10.67			6315.55	46.66				9.86		6.9	23.87		29.97							6.49			2.81	-0.02	54.9	0.4		87	19	43.7	59.3	1.1	3.3	7	11.3	60.76	68.6	0.6	3.92		224907	8	18.1	36.2	20.7	42.8
BLZ	1999		11.09			6772.8	51.2				10.2		7	24.73		29.9							6.58			2.81		53.3			87	19.4	42.4	57.7	1	3.2	7.7	12	61.38	68.77		3.93		232733	8.3	16.8	34.5	19.6	39.1
BLZ	2000	79.9	10.67	138.36	225.31	7525.91	51.8	87.43			10.54	49	7.2	25.6	4.68	29.84							6.53			2.81	-0.04		0.36	1.9	91								61.63	68.56	0.18	3.94	15.8	240406
BLZ	2001	80.7	9.54	163.65	274.66	7829.07	75.37	88.08			10.88	61	7.3	26.47	4.68	29.78							6.53			2.85					96								61.88	68.36		3.94		248100
BLZ	2002	81.3	9.21	173.13	292.58	8121.82	80.4	88.73			11.22	59	7.5	27.33	5.07	29.73							6.66			3.07	-0.07		0.3		89								62.12	68.75	0.42	3.92	15.76	255987
BLZ	2003	81.8	10.5	175.18	313.54	8807.04	82.27	89.38			11.57	42	7.6	28.19	5.45	29.69							6.66			3.07	-0.1		0.32	1.3	96								62.35	68.91	0.49	3.9		263998
BLZ	2004	82.3	10.39	176.05	316.23	9193.12	86.56	90.03			11.93	35	7.8	29.03	5.86	29.65							6.66			3.07	-0.1		0.21	1.3	97								62.6	69.23	0.4	3.89	15.76	272128
BLZ	2005	82.8	9.78	180.72	325.31	9406.7	77.87	90.68		81.68	12.29	41	7.9	29.85	5.93	29.62							6.66			3.07	-0.2		0.15	1.2	96								62.84	69.38	0.1	3.89		280375
BLZ	2006	83	9.56	195.49	350.7	9841.03	77.61	91.34		81.68	12.66	34	8	30.66	6.21	29.63							6.66			3.07	-0.31		-0.11	1.3	98								63.08	70.09	0.08	3.89	15.75	288729
BLZ	2007	83.3	8.73	232.77	412.9	10144.2	76.08	91.99		81.68	13.03	24	8.2	31.45	6.43	29.64							6.66			3.07	-0.32		-0.23	1.2	96								63.32	70.66	0.19	3.9		297173
BLZ	2008	83.1	8.37	256.7	448.29	9897.56	74.73	92.64		81.68	13.4	33	8.3	32.23	6.48	29.66							6.66			3.07	-0.3		-0.31	1.14	94								63.57	71.15	0.19	3.91	15.75	305671
BLZ	2009	83.6	8.58	242.09	435.79	9645.51	76.95	93.29		81.68	13.77	32	8.5	32.99	6.32	29.67							6.8			3.2	0.04		-0.31	1.11	97								63.83	71.82	0.03	3.95		314171
BLZ	2010	83.4	8.8	242.62	432.61	9640.3	79.11	93.94		83.33	14.12	52	8.8	33.73	6.13	29.67							6.88			3.29	-0.02		-0.26	1.12	96								64.08	72.27	0.07	3.98	15.75	322106
BLZ	2011	83.5	8.93	251.19	436.39	9588.61	79.2	94.59		84.32	14.45	26	9	34.46	6.11	29.65							6.88			3.29	-0.31		-0.25	1.09	95								64.32	72.65	0.15	4.01		329538
BLZ	2012	83.4	10.47	246.3	397.57	9145.73	82.89	95.24		85.16	14.78	29	9.3	35.17	6.15	29.63							7.01			3.42	-0.03		-0.17	1.08	98								64.57	73.24	0.18	4.06	15.74	337059
BLZ	2013	83.3	10.15	261.22	413.24	9378.92	92.4	95.89		86.01	15.11	40	9.6	35.87	6.27	29.61							7.01			3.42	0.02		-0.15	1.08	95								64.83	73.67	0.18	4.12		344688
BLZ	2014	83.3	10.24	296.25	451.43	9340.36	95.44	96.54		86.86	15.45	23	9.9	36.57	6.37	29.6							7.01			3.42	-0.16		-0.54	1.03	95								65.83	73.31	0.05	4.19	15.74	352335
BLZ	2015	83.4	9.61	285.85	433.59	9451.56	101.47	97.18		87.71	15.78	25		37.28	6.34	29.63							7.45			3.86	-0.21		-0.64	0.96	94								66.21	73.19	0.04	4.27		359871
BLZ	2016	83.2	7.7	292.99	436.56	9336.42	103.09	97.58		88.56	16.1	37		37.99	6.15	29.67							7.45			3.86	-0.23		-0.64	0.94	95								66.6	73.4	0.05	4.36	15.73	367313
BLZ	2017	83.2	8.56	281.63	409.63	9086.91	105.23	97.99		89.41	16.43	36		38.7	5.92	29.75							7.54			3.95	-0.31		-0.67	1.04	88								66.23	73.56	0.03	4.46		374693
BLZ	2018	83	7.14	287.6	427.61	9479.91	110.14	98.4		90.27	16.75	30		39.41	5.71	29.81	27.21	23.78	30.58	5.15	8.81	1013.82	7.54			3.95	-0.17		-0.63	1.03	96								66.19	73.7	0	4.55	15.73	382066
BLZ	2019	83	6.53	298.96	452.95	10436.3	111.94	98.4		90.27	17.06	27		40.12	5.71	29.85							7.63			4.03	-0.19		-0.63		98								66.1	73.93	0.06	4.66		389095
BLZ	2020	82.9	8.35	279.66	431.42	9540.67	102.39	98.4		90.28	17.31	26		40.85	3.67								7.89			4.3	-0.19		-0.6		79								64.11	72.85	0.52	4.81	15.73	394921
BLZ	2021	82.8	7.9	310.2	479.45	11559.9	108.06	98.4		90.28	17.54	27		41.58									7.98			4.38	-0.33		-0.53		83								64.8	70.47	0.27	4.96		400031
BLZ	2022	82.5	7.78			13280.6	117.39	98.41		90.29		27		42.32													-0.24		-0.36		84								66.32	70.96	0.43	5.09		405272
BLZ	2023		9.01			14195.3																																				5.25		410825
BLZ	2024
BMU	1948
BMU	1950
BMU	1951
BMU	1952
BMU	1953
BMU	1954
BMU	1955
BMU	1956
BMU	1957
BMU	1958
BMU	1959
BMU	1960																																							67.16		5.55		44400
BMU	1961										842.59												7.41			7.41														64.11		5.56		45500
BMU	1962										862.96												5.56			5.56														63.84		5.54		46600
BMU	1963										883.33												5.56			5.56														63.78		5.52		47700
BMU	1964										905.56												7.41			7.41														67.64		5.53		48900
BMU	1965										927.78												7.41			7.41														67.85		5.58		50100
BMU	1966										944.44												7.41			7.41														63.43		5.63		51000
BMU	1967										962.96												7.41			7.41														68.36		5.7		52000
BMU	1968										981.48												5.56			5.56														68.54		5.82		53000
BMU	1969										1000												5.56			5.56														68.21		5.99		54000
BMU	1970										1018.52												5.56			5.56														69.48		6.19		55000
BMU	1971										1011.11												5.56			5.56														68.5		6.39		54600
BMU	1972										1003.7												5.56			5.56														69.96		6.58		54200
BMU	1973										996.3												5.56			5.56														71.89		6.75		53800
BMU	1974										988.89												5.56			5.56														72.39		6.92		53400
BMU	1975										981.48												5.56			5.56														72.57		7.1		53000
BMU	1976										985.19												5.56			5.56														71.86		7.29		53200
BMU	1977										988.89												5.56			5.56														72.08		7.49		53400
BMU	1978										992.59												5.56			5.56														72.85		7.68		53600
BMU	1979										996.3												5.56			5.56														73.3		7.88		53800
BMU	1980										1012.41												5.56			5.56														73.45		8.08		54670
BMU	1981										1019.44												5.56			5.56														73.68		8.23		55050
BMU	1982										1026.83												5.56			5.56														73.75		8.34		55449
BMU	1983										1035.74												5.56			5.56														74.12		8.41		55930
BMU	1984										1044.87												5.56			5.56														74.53		8.5		56423
BMU	1985										1053.67												5.56			5.56														73.34		8.58		56898
BMU	1986										1062.63												5.56			5.56														73.43		8.65		57382
BMU	1987										1071.28												5.56			5.56														74		8.71		57849
BMU	1988										1080.5												5.56			5.56														74.91		8.76		58347
BMU	1989										1089.65												5.56			5.56														74.27		8.83		58841
BMU	1990					34873.9					1098.63			12.36									5.56			5.56														74.5		8.9		59326
BMU	1991					34958.8					1092.98			12.87									5.56			5.56														74.89		8.99		59021
BMU	1992					35993.9					1085.09			13.4									5.56			5.56														73.8		9.11		58595
BMU	1993					37752.7					1090.93			13.95									5.56			5.56														74.49		9.22		58910
BMU	1994					38521.9					1098.52			14.53									5.56			5.56														73.61		9.35		59320
BMU	1995					40766.9					1106.41			15.13									7.41			7.41														76.14		9.49		59746
BMU	1996		0.8			42321.5					1113.5			15.76									7.41			7.41	1.32		1.16	6.3										78.22	0.72	9.65		60129
BMU	1997		0.8			44757.8					1120.31			16.41									7.41			7.41														78		9.87		60497
BMU	1998		0.7			46681.8					1128.57			17.08									7.41			7.41	1.33		1.15											79.95	0.73	10.12		60943
BMU	1999		0.7			48670.7					1134.91			17.77									7.41			7.41														79.05		10.38		61285
BMU	2000		0.67			53928.4		99.99			1145.06			18.47									7.41			7.41	1.31		1.13											78.86	0.71	10.63		61833
BMU	2001		0.69			58490.6		99.99			1157.48			19.16									7.41			7.41														79.87		10.9		62504
BMU	2002		0.8			58142.2		99.98			1165.04			19.85									7.41			7.41	1.31		1.1											80.63	0.79	11.18		62912
BMU	2003		0.82			60912.5		99.97			1172.69			20.53									7.41			7.41	1.33		1.09											79.34	0.85	11.46		63325
BMU	2004		0.84			63585.8		99.96			1180.37			21.2									7.41			7.41	1.31		1.16											81.12	0.89	11.75		63740
BMU	2005		0.8			66247.1		99.96			1188.04			21.87									7.41			7.41	1.27		1.02											77.93	0.82	12.01		64154
BMU	2006					71663.8		99.95			1194.87			22.53									7.41			7.41	1.25		1.02											77.58	0.77	12.18		64523
BMU	2007					75639.6		99.94			1201.63			23.19									7.41			7.41	1.26		0.99											79.36	0.77	12.37		64888
BMU	2008					75212.1		99.93			1208.76			23.85									5.56			5.56	1.28		1.01											78.62	0.8	12.64		65273
BMU	2009					71023		99.93			1215.48			24.49									5.56			5.56	1.32		1.02											80	0.69	12.93		65636
BMU	2010		0.29			70637.9		99.92			1206			25.13									5.56			5.56	1.3		1											80.5	0.91	13.31		65124
BMU	2011		0.31			69998.8		99.91			1195.63			25.76									5.56			5.56	1.27		0.99											81.4	0.96	13.84		64564
BMU	2012		0.28			67919.7		99.9			1199.96			26.38									5.56			5.56	1.26		1											81.27	0.98	14.41		64798
BMU	2013		0.33			69949.5		99.9			1203.72			27									5.56			5.56	1.25		1.01											79.99	0.97	14.98		65001
BMU	2014		0.21			70210.3		99.9			1206.26			27.62									5.56			5.56	1.22		0.95											79.52	0.91	15.49		65138
BMU	2015		0.23			73879.5		99.9			1208.09			28.24									5.56			5.56	1.15		0.96											80.92	0.96	15.98		65237
BMU	2016		0.31			79035.7		99.9			1195.44			28.89									5.56			5.56	1.16		1.28											80.61	0.98	16.53		64554
BMU	2017		0.27			85285.2		99.9			1182.83			29.55									5.56			5.56	1.17		1.33											82.35	0.98	17.15		63873
BMU	2018		0.23			85861.2		99.9			1183.67			30.22			22.75	20.11	25.18	4.76	21.11	1020.19	5.56			5.56	1.18		1.33											80.82	1.13	17.78		63918
BMU	2019		0.22			91263.5		99.9			1183.54			30.89									5.56			5.56	1.18		1.31											81.03	1.05	18.38		63911
BMU	2020		0.26			85795.4		99.9			1183.2			31.58									5.56			5.56	1.27		1.47											81.14	1	19.02		63893
BMU	2021		0.29			93555.5		99.9			1180.81			32.29									5.56			5.56	1.28		1.47											79.28	1	19.68		63764
BMU	2022		0.22			106866		99.9						32.99													1.27		1.22											81.57	1.03	20.41		63595
BMU	2023																																									21.22		63489
BRA	1850
BRA	1851
BRA	1852
BRA	1853
BRA	1854
BRA	1855
BRA	1856
BRA	1857
BRA	1858
BRA	1859
BRA	1860
BRA	1861
BRA	1862
BRA	1863
BRA	1864
BRA	1865
BRA	1866
BRA	1867
BRA	1868
BRA	1869
BRA	1870
BRA	1871
BRA	1872
BRA	1873
BRA	1874
BRA	1875
BRA	1876
BRA	1877
BRA	1878
BRA	1879
BRA	1880
BRA	1881
BRA	1882
BRA	1883
BRA	1884
BRA	1885
BRA	1886
BRA	1887
BRA	1888
BRA	1889
BRA	1890
BRA	1891
BRA	1892
BRA	1893
BRA	1894
BRA	1895
BRA	1896
BRA	1897
BRA	1898
BRA	1899
BRA	1900
BRA	1901
BRA	1902
BRA	1903
BRA	1904
BRA	1905
BRA	1906
BRA	1907
BRA	1908
BRA	1909
BRA	1910
BRA	1911
BRA	1912
BRA	1913
BRA	1914
BRA	1915
BRA	1916
BRA	1917
BRA	1918
BRA	1919
BRA	1920
BRA	1921
BRA	1922
BRA	1923
BRA	1924
BRA	1925
BRA	1926
BRA	1927
BRA	1928
BRA	1929
BRA	1930
BRA	1931
BRA	1932
BRA	1933
BRA	1934
[truncated: 18,728 more rows]
[truncated: 1,064 more columns]
