# Supplementary material for: Genomic and socioeconomic drivers of antimicrobial resistance forecast to 2050
Source: Cell Genom. 2026 Jun 3;6(7):101273. doi: 10.1016/j.xgen.2026.101273 (PMC13347946; doi:10.1016/j.xgen.2026.101273)
Supplement: Table S3. Summary of isolates per species and World Bank income group, related to STAR Methods — Summary table showing the distribution of genomes across income groups and collection years. The World Bank income group classification used is FY26.74 Five lacked a World Bank classification and were excluded: French Guiana, Guadeloupe, Mayotte, Venezuela, Wallis and Futuna (total of 65 isolates). [file mmc4.xlsx]

## Sheet: TableS3
Species	Income Group	Total	Years
			1894	1928	1937	1943	1944	1945	1946	1947	1949	1950	1951	1952	1956	1958	1959	1960	1961	1963	1965	1966	1967	1968	1969	1970	1973	1974	1975	1976	1977	1979	1980	1981	1982	1983	1984	1985	1986	1987	1988	1989	1990	1991	1992	1993	1994	1995	1996
A. baumannii	High income	944																																	2		1							1	4	4	4
A. baumannii	Lower middle income	49
A. baumannii	Upper middle income	69
C. difficile	High income	568
C. diphtheriae	High income	162	1										1							1		1			1	1					1			3		3	2	4	2			1		3	5	11	7	4
C. diphtheriae	Low income	3																																												2
C. diphtheriae	Lower middle income	7																																									1			2	2	2
C. diphtheriae	Upper middle income	12																																													4	3	5
E. faecium	High income	1230
E. faecium	Lower middle income	8
E. coli	High income	2749
E. coli	Low income	67
E. coli	Lower middle income	245
E. coli	Upper middle income	135
K. pneumoniae	High income	4131																															4	2	1
K. pneumoniae	Low income	56																																															1
K. pneumoniae	Lower middle income	149
K. pneumoniae	Upper middle income	388
M. tuberculosis	High income	2757																																														1	5
M. tuberculosis	Low income	7
M. tuberculosis	Lower middle income	798
M. tuberculosis	Upper middle income	772
N. gonorrhoeae	High income	6523																																								1		2			1		3
N. gonorrhoeae	Lower middle income	3																																											1
N. gonorrhoeae	Upper middle income	41
P. aeruginosa	High income	458
P. aeruginosa	Low income	4
P. aeruginosa	Lower middle income	61
P. aeruginosa	Upper middle income	88
S. agalactiae	High income	148
S. agalactiae	Upper middle income	6
S. aureus	High income	2803																																	6			2											14
S. aureus	Lower middle income	62
S. aureus	Upper middle income	268
S. enterica	High income	1839		1	1						4	1			1					1			1		1	1		1			1	1		4									5	14	17	18	39	38	42
S. enterica	Low income	49																																			8	15
S. enterica	Lower middle income	1856							1					1					1		1	1		1			1		1				1					3	1				2		4	1	4		4
S. enterica	Upper middle income	48									3																						1													2	1	2	2
S. flexneri	High income	202
S. pneumoniae	High income	5204																																							1	3	3	3	3	5	5	10	21
S. pneumoniae	Low income	841																																												1			14
S. pneumoniae	Lower middle income	114
S. pneumoniae	Upper middle income	7488																																														9	14
S. sonnei	High income	788				1	1	3		1						1	1	1			1	1					2	3		1		2	1		2	2		1		1			1	3	1		1
S. sonnei	Low income	4
S. sonnei	Lower middle income	505																									2																					1	1
S. sonnei	Upper middle income	292																																													5
S. suis	High income	503																																		1				1	1	9	6	5	2	2	4
S. suis	Lower middle income	47
[truncated: 26 more columns]
