# Supplementary material for: Genomic and socioeconomic drivers of antimicrobial resistance forecast to 2050
Source: Cell Genom. 2026 Jun 3;6(7):101273. doi: 10.1016/j.xgen.2026.101273 (PMC13347946; doi:10.1016/j.xgen.2026.101273)
Supplement: Table S5. List of pathogen-trait pairs and their genomic location, related to Figure 1 — Distribution of the AMR genomic trait location (ARGs-Chr, ISs-ARGs, ISs-Plasmid-ARG and Plasmid-ARGs) expressed as percentages across all isolates for each bacterial species. [file mmc5.xlsx]

## Sheet: TableS5
Species	CARD/ISFinder identifier	Feature	Feature Type	ARGs-Chr	ISs-Plasmid-ARGs	ISs-ARGs	Plasmid-ARGs	Mobility
A. baumannii	AAC(3)-Ia	aac(3)-Ia	ARG	0.802469	0	0.188272	0.00925926	Yes
A. baumannii	AAC(3)-IId	aac(3)-IId	ARG	0	0.6	0.3	0.1	Yes
A. baumannii	AAC(3)-IIe	aac(3)-IIe	ARG	0.825397	0.015873	0.031746	0.126984	Yes
A. baumannii	AAC(6')-Iaf	aac(6')-Iaf	ARG	0.76699	0	0.23301	0	Yes
A. baumannii	AAC(6')-Ian	aac(6')-Ian	ARG	0.65	0.05	0.05	0.25	Yes
A. baumannii	AAC(6')-Ib10	aac(6')-Ib10	ARG	1	0	0	0	No
A. baumannii	AAC(6')-Ib7	aac(6')-Ib7	ARG	0.102362	0.606299	0.267717	0.023622	Yes
A. baumannii	aadA	aadA	ARG	0.482857	0.22	0.268571	0.0285714	Yes
A. baumannii	aadA11	aadA11	ARG	0	0	1	0	Yes
A. baumannii	aadA2	aadA2	ARG	0.25	0	0.25	0.5	Yes
A. baumannii	aadA5	aadA5	ARG	1	0	0	0	No
A. baumannii	aadT	aadT	ARG	0.833333	0	0.166667	0	Yes
A. baumannii	Abau_AbaF	Abau_abaF	ARG	0.996973	0	0.00302725	0	No
A. baumannii	Abau_AbaQ	Abau_abaQ	ARG	1	0	0	0	No
A. baumannii	Abau_ampC_	Abau_ampC	ARG	1	0	0	0	No
A. baumannii	Abau_AmvA	Abau_amvA	ARG	0.997143	0	0.00285714	0	No
A. baumannii	abeM	abeM	ARG	1	0	0	0	No
A. baumannii	abeS	abeS	ARG	0.998084	0	0.00191571	0	No
A. baumannii	adeA	adeA	ARG	0.990881	0	0.00911854	0	No
A. baumannii	adeB	adeB	ARG	0.992016	0	0.00798403	0	No
A. baumannii	adeC	adeC	ARG	0.994152	0	0.00584795	0	No
A. baumannii	adeF	adeF	ARG	0.999054	0	0.000946074	0	No
A. baumannii	adeG	adeG	ARG	0.998115	0	0.00188501	0	No
A. baumannii	adeH	adeH	ARG	0.999047	0	0.000953289	0	No
A. baumannii	adeI	adeI	ARG	0.998117	0	0.00188324	0	No
A. baumannii	adeJ	adeJ	ARG	0.998117	0	0.00188324	0	No
A. baumannii	adeK	adeK	ARG	0.998117	0	0.00188324	0	No
A. baumannii	adeL	adeL	ARG	0.998115	0	0.00188501	0	No
A. baumannii	adeN	adeN	ARG	0.996725	0	0.00327511	0	No
A. baumannii	adeR	adeR	ARG	0.991919	0	0.00808081	0	No
A. baumannii	adeS	adeS	ARG	0.992857	0	0.00714286	0	No
A. baumannii	ANT(2'')-Ia	ant(2'')-Ia	ARG	0.521583	0.00359712	0.428058	0.0467626	Yes
A. baumannii	ANT(3'')-IIa	ant(3'')-IIa	ARG	0.99692	0	0.00308008	0	No
A. baumannii	APH(3'')-Ib	aph(3'')-Ib	ARG	0.0710572	0.0311958	0.864818	0.0329289	Yes
A. baumannii	APH(3')-Ia	aph(3')-Ia	ARG	0.743271	0.010352	0.0807453	0.165631	Yes
A. baumannii	APH(3')-IIIa	aph(3')-IIIa	ARG	0	0	0	1	Yes
A. baumannii	APH(3')-VIa	aph(3')-VIa	ARG	0.332402	0.136872	0.0418994	0.488827	Yes
A. baumannii	APH(3')-VIb	aph(3')-VIb	ARG	0	0.444444	0.444444	0.111111	Yes
A. baumannii	APH(6)-Id	aph(6)-Id	ARG	0.0802792	0.0139616	0.8726	0.0331588	Yes
A. baumannii	armA	armA	ARG	0	0.571429	0.428571	0	Yes
A. baumannii	arr-2	arr-2	ARG	0.047619	0.714286	0	0.238095	Yes
A. baumannii	arr-3	arr-3	ARG	0	0	0	1	Yes
A. baumannii	ADC-1	blaADC-1	ARG	0	0	1	0	Yes
A. baumannii	ADC-100	blaADC-100	ARG	0.888889	0	0	0.111111	Yes
A. baumannii	ADC-101	blaADC-101	ARG	1	0	0	0	No
A. baumannii	ADC-102	blaADC-102	ARG	0	0	1	0	Yes
A. baumannii	ADC-107	blaADC-107	ARG	1	0	0	0	No
A. baumannii	ADC-11	blaADC-11	ARG	1	0	0	0	No
A. baumannii	ADC-116	blaADC-116	ARG	1	0	0	0	No
A. baumannii	ADC-117	blaADC-117	ARG	1	0	0	0	No
A. baumannii	ADC-119	blaADC-119	ARG	1	0	0	0	No
A. baumannii	ADC-120	blaADC-120	ARG	1	0	0	0	No
A. baumannii	ADC-121	blaADC-121	ARG	1	0	0	0	No
A. baumannii	ADC-122	blaADC-122	ARG	1	0	0	0	No
A. baumannii	ADC-123	blaADC-123	ARG	1	0	0	0	No
A. baumannii	ADC-125	blaADC-125	ARG	1	0	0	0	No
A. baumannii	ADC-139	blaADC-139	ARG	0	0	1	0	Yes
A. baumannii	ADC-140	blaADC-140	ARG	1	0	0	0	No
A. baumannii	ADC-141	blaADC-141	ARG	1	0	0	0	No
A. baumannii	ADC-145	blaADC-145	ARG	1	0	0	0	No
A. baumannii	ADC-147	blaADC-147	ARG	1	0	0	0	No
A. baumannii	ADC-152	blaADC-152	ARG	1	0	0	0	No
A. baumannii	ADC-154	blaADC-154	ARG	1	0	0	0	No
A. baumannii	ADC-155	blaADC-155	ARG	1	0	0	0	No
A. baumannii	ADC-156	blaADC-156	ARG	1	0	0	0	No
A. baumannii	ADC-158	blaADC-158	ARG	1	0	0	0	No
A. baumannii	ADC-159	blaADC-159	ARG	1	0	0	0	No
A. baumannii	ADC-160	blaADC-160	ARG	1	0	0	0	No
A. baumannii	ADC-162	blaADC-162	ARG	0.986111	0	0	0.0138889	No
A. baumannii	ADC-163	blaADC-163	ARG	1	0	0	0	No
A. baumannii	ADC-167	blaADC-167	ARG	1	0	0	0	No
A. baumannii	ADC-169	blaADC-169	ARG	1	0	0	0	No
A. baumannii	ADC-171	blaADC-171	ARG	1	0	0	0	No
A. baumannii	ADC-172	blaADC-172	ARG	1	0	0	0	No
A. baumannii	ADC-173	blaADC-173	ARG	1	0	0	0	No
A. baumannii	ADC-174	blaADC-174	ARG	0.978723	0	0.0212766	0	No
A. baumannii	ADC-175	blaADC-175	ARG	0.5	0	0.5	0	Yes
A. baumannii	ADC-176	blaADC-176	ARG	0.333333	0	0.666667	0	Yes
A. baumannii	ADC-184	blaADC-184	ARG	1	0	0	0	No
A. baumannii	ADC-185	blaADC-185	ARG	1	0	0	0	No
A. baumannii	ADC-191	blaADC-191	ARG	1	0	0	0	No
A. baumannii	ADC-192	blaADC-192	ARG	1	0	0	0	No
A. baumannii	ADC-2	blaADC-2	ARG	1	0	0	0	No
A. baumannii	ADC-203	blaADC-203	ARG	1	0	0	0	No
A. baumannii	ADC-212	blaADC-212	ARG	1	0	0	0	No
A. baumannii	ADC-215	blaADC-215	ARG	1	0	0	0	No
A. baumannii	ADC-216	blaADC-216	ARG	1	0	0	0	No
A. baumannii	ADC-219	blaADC-219	ARG	1	0	0	0	No
A. baumannii	ADC-222	blaADC-222	ARG	1	0	0	0	No
A. baumannii	ADC-223	blaADC-223	ARG	1	0	0	0	No
A. baumannii	ADC-226	blaADC-226	ARG	0.9	0	0.1	0	Yes
A. baumannii	ADC-233	blaADC-233	ARG	1	0	0	0	No
A. baumannii	ADC-238	blaADC-238	ARG	1	0	0	0	No
A. baumannii	ADC-239	blaADC-239	ARG	1	0	0	0	No
A. baumannii	ADC-240	blaADC-240	ARG	0.666667	0	0.333333	0	Yes
A. baumannii	ADC-241	blaADC-241	ARG	1	0	0	0	No
A. baumannii	ADC-242	blaADC-242	ARG	1	0	0	0	No
A. baumannii	ADC-244	blaADC-244	ARG	1	0	0	0	No
A. baumannii	ADC-246	blaADC-246	ARG	1	0	0	0	No
A. baumannii	ADC-247	blaADC-247	ARG	1	0	0	0	No
A. baumannii	ADC-249	blaADC-249	ARG	1	0	0	0	No
A. baumannii	ADC-25	blaADC-25	ARG	0.8	0	0.2	0	Yes
A. baumannii	ADC-254	blaADC-254	ARG	1	0	0	0	No
A. baumannii	ADC-30	blaADC-30	ARG	0.919014	0	0.0809859	0	No
A. baumannii	ADC-32	blaADC-32	ARG	1	0	0	0	No
A. baumannii	ADC-33	blaADC-33	ARG	0.969231	0	0.0307692	0	No
A. baumannii	ADC-52	blaADC-52	ARG	1	0	0	0	No
A. baumannii	ADC-56	blaADC-56	ARG	1	0	0	0	No
A. baumannii	ADC-66	blaADC-66	ARG	1	0	0	0	No
A. baumannii	ADC-73	blaADC-73	ARG	1	0	0	0	No
A. baumannii	ADC-74	blaADC-74	ARG	0.75	0	0.25	0	Yes
A. baumannii	ADC-76	blaADC-76	ARG	1	0	0	0	No
A. baumannii	ADC-79	blaADC-79	ARG	0.673797	0	0.326203	0	Yes
A. baumannii	ADC-80	blaADC-80	ARG	1	0	0	0	No
A. baumannii	ADC-82	blaADC-82	ARG	0.6	0	0.4	0	Yes
A. baumannii	ADC-84	blaADC-84	ARG	1	0	0	0	No
A. baumannii	ADC-87	blaADC-87	ARG	1	0	0	0	No
A. baumannii	ADC-88	blaADC-88	ARG	1	0	0	0	No
A. baumannii	ADC-89	blaADC-89	ARG	1	0	0	0	No
A. baumannii	ADC-90	blaADC-90	ARG	1	0	0	0	No
A. baumannii	ADC-91	blaADC-91	ARG	1	0	0	0	No
A. baumannii	ADC-92	blaADC-92	ARG	1	0	0	0	No
A. baumannii	ADC-93	blaADC-93	ARG	1	0	0	0	No
A. baumannii	ADC-94	blaADC-94	ARG	1	0	0	0	No
A. baumannii	ADC-95	blaADC-95	ARG	1	0	0	0	No
A. baumannii	ADC-96	blaADC-96	ARG	0.75	0	0.25	0	Yes
A. baumannii	ADC-97	blaADC-97	ARG	1	0	0	0	No
A. baumannii	ADC-98	blaADC-98	ARG	1	0	0	0	No
A. baumannii	ADC-99	blaADC-99	ARG	1	0	0	0	No
A. baumannii	CARB-4	blaCARB-4	ARG	1	0	0	0	No
A. baumannii	CARB-49	blaCARB-49	ARG	1	0	0	0	No
A. baumannii	CARB-5	blaCARB-5	ARG	0.777778	0.222222	0	0	Yes
A. baumannii	CARB-50	blaCARB-50	ARG	0	1	0	0	Yes
A. baumannii	CARB-58	blaCARB-58	ARG	1	0	0	0	No
A. baumannii	CMY-59	blaCMY-59	ARG	0	0	1	0	Yes
A. baumannii	CTX-M-15	blaCTX-M-15	ARG	0.666667	0	0.333333	0	Yes
A. baumannii	GES-11	blaGES-11	ARG	0	0	0	1	Yes
A. baumannii	NDM-1	blaNDM-1	ARG	0.75	0	0.25	0	Yes
A. baumannii	OXA-100	blaOXA-100	ARG	1	0	0	0	No
A. baumannii	OXA-106	blaOXA-106	ARG	1	0	0	0	No
A. baumannii	OXA-109	blaOXA-109	ARG	0	0	1	0	Yes
A. baumannii	OXA-113	blaOXA-113	ARG	1	0	0	0	No
A. baumannii	OXA-115	blaOXA-115	ARG	1	0	0	0	No
A. baumannii	OXA-117	blaOXA-117	ARG	1	0	0	0	No
A. baumannii	OXA-120	blaOXA-120	ARG	1	0	0	0	No
A. baumannii	OXA-121	blaOXA-121	ARG	1	0	0	0	No
A. baumannii	OXA-126	blaOXA-126	ARG	1	0	0	0	No
A. baumannii	OXA-128	blaOXA-128	ARG	1	0	0	0	No
A. baumannii	OXA-132	blaOXA-132	ARG	1	0	0	0	No
A. baumannii	OXA-144	blaOXA-144	ARG	1	0	0	0	No
A. baumannii	OXA-172	blaOXA-172	ARG	1	0	0	0	No
A. baumannii	OXA-174	blaOXA-174	ARG	0.958333	0	0.0333333	0.00833333	No
A. baumannii	OXA-20	blaOXA-20	ARG	0.5	0	0.5	0	Yes
A. baumannii	OXA-208	blaOXA-208	ARG	1	0	0	0	No
A. baumannii	OXA-217	blaOXA-217	ARG	1	0	0	0	No
A. baumannii	OXA-223	blaOXA-223	ARG	1	0	0	0	No
A. baumannii	OXA-23	blaOXA-23	ARG	0.286533	0.00573066	0.0802292	0.627507	Yes
A. baumannii	OXA-234	blaOXA-234	ARG	1	0	0	0	No
A. baumannii	OXA-235	blaOXA-235	ARG	1	0	0	0	No
A. baumannii	OXA-237	blaOXA-237	ARG	0.8	0	0	0.2	Yes
A. baumannii	OXA-24	blaOXA-24	ARG	0.5	0	0	0.5	Yes
A. baumannii	OXA-242	blaOXA-242	ARG	1	0	0	0	No
A. baumannii	OXA-259	blaOXA-259	ARG	1	0	0	0	No
A. baumannii	OXA-260	blaOXA-260	ARG	0	0	1	0	Yes
A. baumannii	OXA-261	blaOXA-261	ARG	1	0	0	0	No
A. baumannii	OXA-262	blaOXA-262	ARG	1	0	0	0	No
A. baumannii	OXA-263	blaOXA-263	ARG	1	0	0	0	No
A. baumannii	OXA-312	blaOXA-312	ARG	0.75	0	0.25	0	Yes
A. baumannii	OXA-314	blaOXA-314	ARG	1	0	0	0	No
A. baumannii	OXA-317	blaOXA-317	ARG	1	0	0	0	No
A. baumannii	OXA-337	blaOXA-337	ARG	1	0	0	0	No
A. baumannii	OXA-338	blaOXA-338	ARG	1	0	0	0	No
A. baumannii	OXA-371	blaOXA-371	ARG	1	0	0	0	No
A. baumannii	OXA-374	blaOXA-374	ARG	1	0	0	0	No
A. baumannii	OXA-378	blaOXA-378	ARG	1	0	0	0	No
A. baumannii	OXA-402	blaOXA-402	ARG	1	0	0	0	No
A. baumannii	OXA-407	blaOXA-407	ARG	1	0	0	0	No
A. baumannii	OXA-413	blaOXA-413	ARG	1	0	0	0	No
A. baumannii	OXA-424	blaOXA-424	ARG	1	0	0	0	No
A. baumannii	OXA-425	blaOXA-425	ARG	1	0	0	0	No
A. baumannii	OXA-426	blaOXA-426	ARG	1	0	0	0	No
A. baumannii	OXA-430	blaOXA-430	ARG	1	0	0	0	No
A. baumannii	OXA-441	blaOXA-441	ARG	1	0	0	0	No
A. baumannii	OXA-51	blaOXA-51	ARG	1	0	0	0	No
A. baumannii	OXA-510	blaOXA-510	ARG	1	0	0	0	No
A. baumannii	OXA-523	blaOXA-523	ARG	1	0	0	0	No
A. baumannii	OXA-525	blaOXA-525	ARG	1	0	0	0	No
A. baumannii	OXA-528	blaOXA-528	ARG	1	0	0	0	No
A. baumannii	OXA-529	blaOXA-529	ARG	1	0	0	0	No
A. baumannii	OXA-530	blaOXA-530	ARG	1	0	0	0	No
A. baumannii	OXA-531	blaOXA-531	ARG	1	0	0	0	No
A. baumannii	OXA-58	blaOXA-58	ARG	0.466667	0.333333	0.0666667	0.133333	Yes
A. baumannii	OXA-64	blaOXA-64	ARG	1	0	0	0	No
A. baumannii	OXA-65	blaOXA-65	ARG	1	0	0	0	No
A. baumannii	OXA-66	blaOXA-66	ARG	0.997738	0	0.00226244	0	No
A. baumannii	OXA-68	blaOXA-68	ARG	1	0	0	0	No
A. baumannii	OXA-69	blaOXA-69	ARG	0.97561	0	0.0243902	0	No
A. baumannii	OXA-699	blaOXA-699	ARG	1	0	0	0	No
A. baumannii	OXA-71	blaOXA-71	ARG	0.992063	0	0.00793651	0	No
A. baumannii	OXA-716	blaOXA-716	ARG	1	0	0	0	No
A. baumannii	OXA-717	blaOXA-717	ARG	1	0	0	0	No
A. baumannii	OXA-72	blaOXA-72	ARG	0.222222	0.111111	0	0.666667	Yes
A. baumannii	OXA-78	blaOXA-78	ARG	1	0	0	0	No
A. baumannii	OXA-855	blaOXA-855	ARG	1	0	0	0	No
A. baumannii	OXA-856	blaOXA-856	ARG	1	0	0	0	No
A. baumannii	OXA-90	blaOXA-90	ARG	1	0	0	0	No
A. baumannii	OXA-91	blaOXA-91	ARG	1	0	0	0	No
A. baumannii	OXA-94	blaOXA-94	ARG	1	0	0	0	No
A. baumannii	OXA-95	blaOXA-95	ARG	1	0	0	0	No
A. baumannii	OXA-98	blaOXA-98	ARG	1	0	0	0	No
A. baumannii	PER-1	blaPER-1	ARG	0.148148	0	0.814815	0.037037	Yes
A. baumannii	PER-10	blaPER-10	ARG	0	1	0	0	Yes
A. baumannii	PER-7	blaPER-7	ARG	0	0.736842	0.105263	0.157895	Yes
A. baumannii	SHV-12	blaSHV-12	ARG	0.333333	0	0.666667	0	Yes
A. baumannii	SHV-5	blaSHV-5	ARG	1	0	0	0	No
A. baumannii	TEM-2	blaTEM-2	ARG	0.887538	0	0.109422	0.00303951	Yes
A. baumannii	TEM-34	blaTEM-34	ARG	1	0	0	0	No
A. baumannii	BRP(MBL)	ble	ARG	0.75	0	0.25	0	Yes
A. baumannii	catA1	catA1	ARG	0	0	1	0	Yes
A. baumannii	catB3	catB3	ARG	0.529412	0	0.470588	0	Yes
A. baumannii	catB8	catB8	ARG	0.259494	0.487342	0.221519	0.0316456	Yes
A. baumannii	cmlA5	cmlA5	ARG	0.04	0.6	0	0.36	Yes
A. baumannii	dfrA1	dfrA1	ARG	0.444444	0	0.555556	0	Yes
A. baumannii	dfrA16	dfrA16	ARG	1	0	0	0	No
A. baumannii	dfrA19	dfrA19	ARG	0.75	0	0.25	0	Yes
A. baumannii	dfrA5	dfrA5	ARG	1	0	0	0	No
A. baumannii	dfrA7	dfrA7	ARG	0	0	0	1	Yes
A. baumannii	dfrB1	dfrB1	ARG	0	0	1	0	Yes
A. baumannii	floR	floR	ARG	0	0	0.9375	0.0625	Yes
A. baumannii	LpsB	lpsB	ARG	0.996209	0	0.00379147	0	No
A. baumannii	mphC	mphC	ARG	0	0	0	1	Yes
A. baumannii	mphE	mphE	ARG	0.221884	0.364742	0.3769	0.0364742	Yes
A. baumannii	msrA	msrA	ARG	0	0	0	1	Yes
A. baumannii	msrE	msrE	ARG	0.218845	0.364742	0.379939	0.0364742	Yes
A. baumannii	PC1_Z	PC1_blaZ	ARG	0	0	0	1	Yes
A. baumannii	qacE	qacE	ARG	0.615385	0	0.0769231	0.307692	Yes
A. baumannii	qacEdelta1	qacEdelta1	ARG	0.372488	0.145286	0.377125	0.1051	Yes
A. baumannii	SAT-2	sat-2	ARG	0.444444	0	0.555556	0	Yes
A. baumannii	SAT-4	sat-4	ARG	0	0	0	1	Yes
A. baumannii	sul1	sul1	ARG	0.35868	0.159254	0.373027	0.109039	Yes
A. baumannii	sul2	sul2	ARG	0.35	0.0815789	0.302632	0.265789	Yes
A. baumannii	tet(39)	tet(39)	ARG	0.446429	0.0357143	0	0.517857	Yes
A. baumannii	tet(A)	tet(A)	ARG	0.0133333	0.0666667	0.92	0	Yes
A. baumannii	tet(B)	tet(B)	ARG	0.0315582	0.0157791	0.907298	0.0453649	Yes
C. difficile	AAC(6')-Im	aac(6')-Im	ARG	1	0	0	0	No
C. difficile	AAC6_Ie_APH2_Ia	aac6_Ie_aph2_Ia	ARG	1	0	0	0	No
C. difficile	aad(6)	aad(6)	ARG	1	0	0	0	No
C. difficile	ANT(6)-Ia	ant(6)-Ia	ARG	1	0	0	0	No
C. difficile	ANT(6)-Ib	ant(6)-Ib	ARG	1	0	0	0	No
C. difficile	APH(2'')-IIa	aph(2'')-IIa	ARG	1	0	0	0	No
C. difficile	APH(3')-IIIa	aph(3')-IIIa	ARG	1	0	0	0	No
C. difficile	CDD-1	blaCDD-1	ARG	1	0	0	0	No
C. difficile	CDD-2	blaCDD-2	ARG	1	0	0	0	No
C. difficile	CdnimB	Cd_nimB	ARG	1	0	0	0	No
C. difficile	cdeA	cdeA	ARG	1	0	0	0	No
C. difficile	cfr(B)	cfr(B)	ARG	1	0	0	0	No
C. difficile	cfrE	cfrE	ARG	1	0	0	0	No
C. difficile	cplR	cplR	ARG	1	0	0	0	No
C. difficile	dfrF	dfrF	ARG	1	0	0	0	No
C. difficile	Erm(52)	erm(52)	ARG	1	0	0	0	No
C. difficile	ErmB	ermB	ARG	1	0	0	0	No
C. difficile	ErmG	ermG	ARG	1	0	0	0	No
C. difficile	ErmQ	ermQ	ARG	1	0	0	0	No
C. difficile	mef(H)	mef(H)	ARG	1	0	0	0	No
C. difficile	mel	mel	ARG	1	0	0	0	No
C. difficile	SAT-4	sat-4	ARG	1	0	0	0	No
C. difficile	tet(40)	tet(40)	ARG	1	0	0	0	No
C. difficile	tet(44)	tet(44)	ARG	1	0	0	0	No
C. difficile	tet(L)	tet(L)	ARG	1	0	0	0	No
C. difficile	tet(M)	tet(M)	ARG	1	0	0	0	No
C. difficile	tet(T)	tet(T)	ARG	1	0	0	0	No
C. difficile	tet(W)	tet(W)	ARG	1	0	0	0	No
C. diphtheriae	aadA	aadA	ARG	0.75	0	0.25	0	Yes
C. diphtheriae	APH(3'')-Ib	aph(3'')-Ib	ARG	0.714286	0	0.285714	0	Yes
C. diphtheriae	APH(3')-Ia	aph(3')-Ia	ARG	0.666667	0	0.333333	0	Yes
C. diphtheriae	APH(6)-Id	aph(6)-Id	ARG	0.714286	0	0.285714	0	Yes
C. diphtheriae	cmlA4	cmlA4	ARG	1	0	0	0	No
C. diphtheriae	cmx	cmx	ARG	0.277778	0	0.722222	0	Yes
C. diphtheriae	dfrA1	dfrA1	ARG	0.5	0	0.5	0	Yes
C. diphtheriae	dfrA16	dfrA16	ARG	0.8	0	0.2	0	Yes
C. diphtheriae	ErmX	ermX	ARG	0.333333	0	0.666667	0	Yes
C. diphtheriae	qacEdelta1	qacEdelta1	ARG	0.777778	0	0.222222	0	Yes
C. diphtheriae	sul1	sul1	ARG	0.266667	0	0.733333	0	Yes
C. diphtheriae	tet(33)	tet(33)	ARG	0.666667	0	0.333333	0	Yes
C. diphtheriae	tet(65)	tet(65)	ARG	1	0	0	0	No
C. diphtheriae	tet(O)	tet(O)	ARG	1	0	0	0	No
C. diphtheriae	tet(W)	tet(W)	ARG	0.818182	0	0.181818	0	Yes
E. coli	AAC(3)-Ib	aac(3)-Ib	ARG	0	0	0	1	Yes
E. coli	AAC(3)-IId	aac(3)-IId	ARG	0.166667	0.149123	0.0701754	0.614035	Yes
E. coli	AAC(3)-IIe	aac(3)-IIe	ARG	0.552239	0.0497512	0.0149254	0.383085	Yes
E. coli	AAC(3)-IIg	aac(3)-IIg	ARG	0	1	0	0	Yes
E. coli	AAC(3)-IVa	aac(3)-IVa	ARG	0.0545455	0.527273	0.363636	0.0545455	Yes
E. coli	AAC(3)-VIa	aac(3)-VIa	ARG	0	0.380952	0.619048	0	Yes
E. coli	AAC(6')-Iaf	aac(6')-Iaf	ARG	1	0	0	0	No
E. coli	AAC(6')-Ib10	aac(6')-Ib10	ARG	0.388571	0.0228571	0	0.588571	Yes
E. coli	AAC(6')-Ib7	aac(6')-Ib7	ARG	0.333333	0.222222	0.444444	0	Yes
E. coli	AAC(6')-Ib9	aac(6')-Ib9	ARG	0.333333	0	0	0.666667	Yes
E. coli	AAC(6')-IIc	aac(6')-IIc	ARG	0	1	0	0	Yes
E. coli	aadA	aadA	ARG	0.362429	0.172676	0.13093	0.333966	Yes
E. coli	aadA12	aadA12	ARG	0	1	0	0	Yes
E. coli	aadA13	aadA13	ARG	1	0	0	0	No
E. coli	aadA16	aadA16	ARG	0	0.666667	0	0.333333	Yes
E. coli	aadA17	aadA17	ARG	0.5	0.166667	0	0.333333	Yes
E. coli	aadA2	aadA2	ARG	0.247899	0.172269	0.0630252	0.516807	Yes
E. coli	aadA22	aadA22	ARG	0.5	0	0	0.5	Yes
E. coli	aadA4	aadA4	ARG	0.5	0	0	0.5	Yes
E. coli	aadA5	aadA5	ARG	0.0685714	0.56	0.0971429	0.274286	Yes
E. coli	aadA7	aadA7	ARG	1	0	0	0	No
E. coli	aadA8b	aadA8b	ARG	1	0	0	0	No
E. coli	acrB	acrB	ARG	0.998434	0	0.00156592	0	No
E. coli	acrD	acrD	ARG	1	0	0	0	No
E. coli	AcrE	acrE	ARG	0.997091	0	0.00290886	0	No
E. coli	AcrF	acrF	ARG	0.997448	0	0.00255183	0	No
E. coli	AcrS	acrS	ARG	0.997131	0	0.00286898	0	No
E. coli	ANT(2'')-Ia	ant(2'')-Ia	ARG	0.243243	0.108108	0.27027	0.378378	Yes
E. coli	ANT(6)-Ia	ant(6)-Ia	ARG	0	0	1	0	Yes
E. coli	APH(3'')-Ib	aph(3'')-Ib	ARG	0.132004	0.189934	0.039886	0.638177	Yes
E. coli	APH(3')-Ia	aph(3')-Ia	ARG	0.292453	0.0707547	0.0566038	0.580189	Yes
E. coli	APH(3')-IIa	aph(3')-IIa	ARG	0.133333	0.466667	0.0666667	0.333333	Yes
E. coli	APH(3')-VIa	aph(3')-VIa	ARG	0	1	0	0	Yes
E. coli	APH(4)-Ia	aph(4)-Ia	ARG	0.0576923	0.5	0.384615	0.0576923	Yes
E. coli	APH(6)-Ic	aph(6)-Ic	ARG	0.666667	0	0	0.333333	Yes
E. coli	APH(6)-Id	aph(6)-Id	ARG	0.131213	0.158052	0.0427435	0.667992	Yes
E. coli	armA	armA	ARG	0	1	0	0	Yes
E. coli	arr-2	arr-2	ARG	0.4	0	0	0.6	Yes
E. coli	arr-3	arr-3	ARG	0.166667	0.333333	0	0.5	Yes
E. coli	bacA	bacA	ARG	0.879737	0	0.120263	0	Yes
E. coli	CARB-58	blaCARB-58	ARG	0.333333	0.333333	0.166667	0.166667	Yes
E. coli	CMY-59	blaCMY-59	ARG	0.0923077	0.453846	0.0769231	0.376923	Yes
E. coli	CTX-M-1	blaCTX-M-1	ARG	0.0628931	0.54717	0.0377358	0.352201	Yes
E. coli	CTX-M-101	blaCTX-M-101	ARG	0	0	1	0	Yes
E. coli	CTX-M-14	blaCTX-M-14	ARG	0.152542	0.305085	0.372881	0.169492	Yes
E. coli	CTX-M-15	blaCTX-M-15	ARG	0.172023	0.206049	0.168242	0.453686	Yes
E. coli	CTX-M-182	blaCTX-M-182	ARG	0	0	1	0	Yes
E. coli	CTX-M-191	blaCTX-M-191	ARG	0	0	0	1	Yes
E. coli	CTX-M-192	blaCTX-M-192	ARG	0	0	1	0	Yes
E. coli	CTX-M-27	blaCTX-M-27	ARG	0.204301	0.0860215	0.0752688	0.634409	Yes
E. coli	CTX-M-3	blaCTX-M-3	ARG	0	0	0.5	0.5	Yes
E. coli	CTX-M-32	blaCTX-M-32	ARG	0.4	0.4	0	0.2	Yes
E. coli	CTX-M-55	blaCTX-M-55	ARG	0.174603	0.444444	0.174603	0.206349	Yes
E. coli	CTX-M-58	blaCTX-M-58	ARG	0	0	0	1	Yes
E. coli	CTX-M-61	blaCTX-M-61	ARG	0	1	0	0	Yes
E. coli	CTX-M-65	blaCTX-M-65	ARG	0.153846	0.461538	0.230769	0.153846	Yes
E. coli	CTX-M-8	blaCTX-M-8	ARG	0	0.5	0	0.5	Yes
E. coli	CTX-M-9	blaCTX-M-9	ARG	0	0	1	0	Yes
E. coli	CTX-M-98	blaCTX-M-98	ARG	0	0	0	1	Yes
E. coli	DHA-1	blaDHA-1	ARG	0.5	0.25	0	0.25	Yes
E. coli	EC-13	blaEC-13	ARG	0.979592	0	0.0204082	0	No
E. coli	EC-15	blaEC-15	ARG	1	0	0	0	No
E. coli	EC-18	blaEC-18	ARG	0.995122	0	0.00487805	0	No
E. coli	EC-19	blaEC-19	ARG	1	0	0	0	No
E. coli	EC-5	blaEC-5	ARG	0.999324	0	0.000675676	0	No
E. coli	EC-8	blaEC-8	ARG	0.992084	0	0.00791557	0	No
E. coli	HERA-3	blaHER-3	ARG	0	1	0	0	Yes
E. coli	KPC-2	blaKPC-2	ARG	0	1	0	0	Yes
E. coli	KPC-3	blaKPC-3	ARG	0	1	0	0	Yes
E. coli	KPC-4	blaKPC-4	ARG	0	1	0	0	Yes
E. coli	LAP-2	blaLAP-2	ARG	0	1	0	0	Yes
E. coli	NDM-1	blaNDM-1	ARG	0	0.428571	0.285714	0.285714	Yes
E. coli	NDM-4	blaNDM-4	ARG	0	0	0.25	0.75	Yes
E. coli	NDM-5	blaNDM-5	ARG	0.351351	0.0405405	0.256757	0.351351	Yes
E. coli	NDM-7	blaNDM-7	ARG	0	0	1	0	Yes
E. coli	NDM-9	blaNDM-9	ARG	0	1	0	0	Yes
E. coli	OXA-1	blaOXA-1	ARG	0.390863	0.0203046	0.0406091	0.548223	Yes
E. coli	OXA-10	blaOXA-10	ARG	0.2	0	0	0.8	Yes
E. coli	OXA-181	blaOXA-181	ARG	0	0.75	0	0.25	Yes
E. coli	OXA-2	blaOXA-2	ARG	0	0.5	0.5	0	Yes
E. coli	OXA-48	blaOXA-48	ARG	0.5	0	0	0.5	Yes
E. coli	OXA-9	blaOXA-9	ARG	0.2	0.2	0	0.6	Yes
E. coli	SFO-1	blaSFO-1	ARG	0.8	0	0.2	0	Yes
E. coli	SHV-102	blaSHV-102	ARG	0.184211	0.5	0	0.315789	Yes
E. coli	SHV-105	blaSHV-105	ARG	0	0	1	0	Yes
E. coli	SHV-12	blaSHV-12	ARG	0.0769231	0.25	0.0192308	0.653846	Yes
E. coli	SHV-2	blaSHV-2	ARG	1	0	0	0	No
E. coli	TEM-1	blaTEM-1	ARG	0	0.25	0	0.75	Yes
E. coli	TEM-10	blaTEM-10	ARG	0	0	0	1	Yes
E. coli	TEM-104	blaTEM-104	ARG	1	0	0	0	No
E. coli	TEM-106	blaTEM-106	ARG	0.111111	0.666667	0	0.222222	Yes
E. coli	TEM-112	blaTEM-112	ARG	0	0	0	1	Yes
E. coli	TEM-122	blaTEM-122	ARG	0	0.25	0	0.75	Yes
E. coli	TEM-126	blaTEM-126	ARG	0	0.333333	0	0.666667	Yes
E. coli	TEM-135	blaTEM-135	ARG	0.111111	0.666667	0	0.222222	Yes
E. coli	TEM-15	blaTEM-15	ARG	0	0	0	1	Yes
E. coli	TEM-183	blaTEM-183	ARG	0.075	0.45	0.25	0.225	Yes
E. coli	TEM-2	blaTEM-2	ARG	0.166667	0.5	0.0833333	0.25	Yes
E. coli	TEM-206	blaTEM-206	ARG	1	0	0	0	No
E. coli	TEM-207	blaTEM-207	ARG	1	0	0	0	No
E. coli	TEM-219	blaTEM-219	ARG	0.5	0	0	0.5	Yes
E. coli	TEM-240	blaTEM-240	ARG	0	0	0	1	Yes
E. coli	TEM-243	blaTEM-243	ARG	0	1	0	0	Yes
E. coli	TEM-30	blaTEM-30	ARG	0.333333	0	0	0.666667	Yes
E. coli	TEM-33	blaTEM-33	ARG	0	0.5	0	0.5	Yes
E. coli	TEM-34	blaTEM-34	ARG	0.106494	0.256277	0.0744589	0.562771	Yes
E. coli	TEM-35	blaTEM-35	ARG	0	0.666667	0	0.333333	Yes
E. coli	TEM-40	blaTEM-40	ARG	0.05625	0.7	0.025	0.21875	Yes
E. coli	TEM-43	blaTEM-43	ARG	0	0	0	1	Yes
E. coli	TEM-52	blaTEM-52	ARG	0.166667	0.833333	0	0	Yes
E. coli	TEM-57	blaTEM-57	ARG	0	0	0	1	Yes
E. coli	TEM-70	blaTEM-70	ARG	0	0	0	1	Yes
E. coli	TEM-73	blaTEM-73	ARG	0	0	0	1	Yes
E. coli	TEM-79	blaTEM-79	ARG	0.5	0.5	0	0	Yes
E. coli	TEM-81	blaTEM-81	ARG	0	0	1	0	Yes
E. coli	TEM-84	blaTEM-84	ARG	0.25	0	0.25	0.5	Yes
E. coli	TEM-9	blaTEM-9	ARG	0	1	0	0	Yes
E. coli	VIM-1	blaVIM-1	ARG	1	0	0	0	No
E. coli	BRP(MBL)	ble	ARG	0.298851	0.0804598	0.264368	0.356322	Yes
E. coli	BLMT	blmt	ARG	0.666667	0	0	0.333333	Yes
E. coli	catA1	catA1	ARG	0.394052	0.0223048	0.0260223	0.557621	Yes
E. coli	catB3	catB3	ARG	0.617021	0.0638298	0.0851064	0.234043	Yes
E. coli	cmlA1	cmlA1	ARG	0.165138	0.0733945	0.0458716	0.715596	Yes
E. coli	cmlA5	cmlA5	ARG	0.411765	0	0	0.588235	Yes
E. coli	cmlA6	cmlA6	ARG	0.1875	0.125	0	0.6875	Yes
E. coli	cpxA	cpxA	ARG	1	0	0	0	No
E. coli	CRP	crp	ARG	1	0	0	0	No
E. coli	dfrA1	dfrA1	ARG	0.512903	0.180645	0.0741935	0.232258	Yes
E. coli	dfrA10	dfrA10	ARG	0	0.333333	0.333333	0.333333	Yes
E. coli	dfrA12	dfrA12	ARG	0.20339	0.186441	0.079096	0.531073	Yes
E. coli	dfrA14	dfrA14	ARG	0.202899	0.236715	0.0821256	0.478261	Yes
E. coli	dfrA15	dfrA15	ARG	0.666667	0	0	0.333333	Yes
E. coli	dfrA16	dfrA16	ARG	0.5	0	0	0.5	Yes
E. coli	dfrA17	dfrA17	ARG	0.0798376	0.525034	0.0906631	0.304465	Yes
E. coli	dfrA19	dfrA19	ARG	0.285714	0	0	0.714286	Yes
E. coli	dfrA21	dfrA21	ARG	0.5	0	0	0.5	Yes
E. coli	dfrA25	dfrA25	ARG	0.25	0.75	0	0	Yes
E. coli	dfrA27	dfrA27	ARG	0.125	0.5	0	0.375	Yes
E. coli	DfrA36	dfrA36	ARG	0.75	0	0.25	0	Yes
E. coli	dfrA5	dfrA5	ARG	0.134831	0.134831	0.0561798	0.674157	Yes
E. coli	dfrA7	dfrA7	ARG	0.323529	0.0882353	0.102941	0.485294	Yes
E. coli	dfrA8	dfrA8	ARG	0.512821	0.128205	0.0769231	0.282051	Yes
E. coli	dfrB1	dfrB1	ARG	1	0	0	0	No
E. coli	dfrG	dfrG	ARG	1	0	0	0	No
E. coli	Ecol_acrA	Ecol_acrA	ARG	0.998435	0	0.00156544	0	No
E. coli	Ecol_ampC_BLA	Ecol_ampC	ARG	1	0	0	0	No
E. coli	Ecol_catII	Ecol_catII	ARG	0.7	0	0	0.3	Yes
E. coli	Ecol_emrE	Ecol_emrE	ARG	0.997967	0	0.00203252	0	No
E. coli	Ecol_mdfA	Ecol_mdfA	ARG	0.999059	0	0.000941324	0	No
E. coli	emrA	emrA	ARG	0.99309	0	0.00690955	0	No
E. coli	emrB	emrB	ARG	0.992794	0	0.00720551	0	No
E. coli	emrK	emrK	ARG	0.997468	0	0.00253165	0	No
E. coli	emrR	emrR	ARG	0.993088	0	0.00691172	0	No
E. coli	emrY	emrY	ARG	0.997468	0	0.00253165	0	No
E. coli	eptA	eptA	ARG	1	0	0	0	No
E. coli	EreA2	ereA2	ARG	0.5	0	0	0.5	Yes
E. coli	EreB	ereB	ARG	1	0	0	0	No
E. coli	ErmB	ermB	ARG	0.339623	0.0754717	0	0.584906	Yes
E. coli	evgA	evgA	ARG	0.995262	0	0.00252685	0.00221099	No
E. coli	evgS	evgS	ARG	0.997081	0	0.00259487	0.000324359	No
E. coli	fexA	fexA	ARG	1	0	0	0	No
E. coli	floR	floR	ARG	0.317073	0.280488	0.219512	0.182927	Yes
E. coli	FosA3	fosA3	ARG	0.285714	0.0714286	0.0714286	0.571429	Yes
E. coli	FosA4	fosA4	ARG	1	0	0	0	No
E. coli	fosA5	fosA5	ARG	1	0	0	0	No
E. coli	FosA6	fosA6	ARG	0.5	0	0.5	0	Yes
E. coli	FosA7.5	fosA7.5	ARG	1	0	0	0	No
E. coli	gadW	gadW	ARG	0.997569	0	0.00243072	0	No
E. coli	gadX	gadX	ARG	0.998477	0	0.00152323	0	No
E. coli	H-NS	hns	ARG	0.984023	0	0.0159774	0	No
E. coli	kdpE	kdpE	ARG	0.98442	0	0.0155803	0	No
E. coli	leuO	leuO	ARG	0.999685	0	0.000314961	0	No
E. coli	linG	linG	ARG	0.678571	0.0714286	0	0.25	Yes
E. coli	lnuF	lnuF	ARG	0.5	0	0	0.5	Yes
E. coli	lnuG	lnuG	ARG	0.5	0.2	0.1	0.2	Yes
E. coli	marA	marA	ARG	0.991829	0	0.00817096	0	No
E. coli	MCR-1.1	mcr-1.1	ARG	0.0357143	0.178571	0	0.785714	Yes
E. coli	MCR-1.2	mcr-1.2	ARG	0	0.142857	0	0.857143	Yes
E. coli	MCR-1.32	mcr-1.32	ARG	1	0	0	0	No
E. coli	MCR-3.1	mcr-3.1	ARG	0	1	0	0	Yes
E. coli	MCR-3.2	mcr-3.2	ARG	0.8	0.2	0	0	Yes
E. coli	MCR-3.4	mcr-3.4	ARG	0	1	0	0	Yes
E. coli	MCR-4.2	mcr-4.2	ARG	0	0	0	1	Yes
E. coli	MCR-9.1	mcr-9.1	ARG	0	0.478261	0	0.521739	Yes
E. coli	mdtA	mdtA	ARG	0.992458	0	0.00754243	0	No
E. coli	mdtB	mdtB	ARG	0.992476	0	0.00752351	0	No
E. coli	mdtC	mdtC	ARG	0.986167	0	0.0138329	0	No
E. coli	mdtE	mdtE	ARG	0.997804	0	0.00219642	0	No
E. coli	mdtF	mdtF	ARG	0.997802	0	0.0021978	0	No
E. coli	mdtG	mdtG	ARG	0.999686	0	0.000313775	0	No
E. coli	mdtH	mdtH	ARG	1	0	0	0	No
E. coli	mdtM	mdtM	ARG	0.936236	0	0.0637643	0	No
E. coli	mdtN	mdtN	ARG	0.999651	0	0.00034904	0	No
E. coli	mdtO	mdtO	ARG	0.999684	0	0.000315856	0	No
E. coli	mdtP	mdtP	ARG	0.999684	0	0.000315657	0	No
E. coli	mef(B)	mef(B)	ARG	0.181818	0	0	0.818182	Yes
E. coli	mphA	mphA	ARG	0.0454545	0.637626	0.15404	0.162879	Yes
E. coli	mphB	mphB	ARG	0.0625	0.59375	0.0625	0.28125	Yes
E. coli	mphE	mphE	ARG	0	0.5	0	0.5	Yes
E. coli	Mrx	mrx	ARG	0.0459627	0.639752	0.152795	0.161491	Yes
E. coli	msbA	msbA	ARG	1	0	0	0	No
E. coli	msrE	msrE	ARG	0	0.5	0	0.5	Yes
E. coli	norC	norC	ARG	1	0	0	0	No
E. coli	oqxA	oqxA	ARG	0.375	0	0	0.625	Yes
E. coli	oqxB	oqxB	ARG	0.375	0	0	0.625	Yes
E. coli	PmrF	pmrF	ARG	0.99779	0	0.00221029	0	No
E. coli	qacE	qacE	ARG	0.5	0	0.5	0	Yes
E. coli	qacEdelta1	qacEdelta1	ARG	0.0925764	0.464629	0.140611	0.302183	Yes
E. coli	QepA2	qepA2	ARG	0.75	0	0	0.25	Yes
E. coli	QepA4	qepA4	ARG	0.125	0	0.25	0.625	Yes
E. coli	QnrA1	qnrA1	ARG	0	0	0	1	Yes
E. coli	QnrB20	qnrB20	ARG	0.333333	0.333333	0	0.333333	Yes
E. coli	QnrB4	qnrB4	ARG	0.5	0.25	0	0.25	Yes
E. coli	QnrB5	qnrB5	ARG	0.142857	0.0714286	0	0.785714	Yes
E. coli	QnrB6	qnrB6	ARG	0	0.888889	0	0.111111	Yes
E. coli	QnrB76	qnrB76	ARG	0	0	1	0	Yes
E. coli	QnrD1	qnrD1	ARG	0	0	0	1	Yes
E. coli	QnrS1	qnrS1	ARG	0.175439	0.421053	0.201754	0.201754	Yes
E. coli	QnrS2	qnrS2	ARG	0.6	0	0	0.4	Yes
E. coli	rmtB	rmtB	ARG	0.27027	0.162162	0.135135	0.432432	Yes
E. coli	rmtC	rmtC	ARG	0	0	0	1	Yes
E. coli	rmtF	rmtF	ARG	0	0	0	1	Yes
E. coli	SAT-2	sat-2	ARG	0.840491	0.0306748	0.0429448	0.0858896	Yes
E. coli	Saur_FosB	Saur_fosB	ARG	1	0	0	0	No
E. coli	sul1	sul1	ARG	0.0883929	0.476786	0.144643	0.290179	Yes
E. coli	sul2	sul2	ARG	0.122195	0.244389	0.0598504	0.573566	Yes
E. coli	sul3	sul3	ARG	0.291971	0.0656934	0.0364963	0.605839	Yes
E. coli	tet(31)	tet(31)	ARG	0.4	0.2	0.4	0	Yes
E. coli	tet(A)	tet(A)	ARG	0.20728	0.255814	0.0273003	0.509606	Yes
E. coli	tet(B)	tet(B)	ARG	0.255692	0.0858144	0.056042	0.602452	Yes
E. coli	tet(C)	tet(C)	ARG	0.5	0	0	0.5	Yes
E. coli	tet(D)	tet(D)	ARG	0.770833	0.0625	0.0416667	0.125	Yes
E. coli	tet(M)	tet(M)	ARG	0.461538	0.025641	0	0.512821	Yes
E. coli	tet(Y)	tet(Y)	ARG	0	0	1	0	Yes
E. coli	TolC	tolC	ARG	0.999687	0	0.000312989	0	No
E. coli	ugd	ugd	ARG	0.961254	0	0.0387462	0	No
E. coli	YojI	yojI	ARG	1	0	0	0	No
E. faecium	AAC(6')-Ii	aac(6')-Ii	ARG	0.999188	0	0.000811688	0	No
E. faecium	AAC(6')-Im	aac(6')-Im	ARG	1	0	0	0	No
E. faecium	AAC6_Ie_APH2_Ia	aac6_Ie_aph2_Ia	ARG	0.704787	0.0585106	0.0239362	0.212766	Yes
E. faecium	aad(6)	aad(6)	ARG	0.181944	0.00972222	0	0.808333	Yes
E. faecium	ANT(6)-Ia	ant(6)-Ia	ARG	0.111111	0.277778	0.388889	0.222222	Yes
E. faecium	ANT(9)-Ia	ant(9)-Ia	ARG	0.657143	0	0	0.342857	Yes
E. faecium	APH(2'')-Ie	aph(2'')-Ie	ARG	0.740741	0	0	0.259259	Yes
E. faecium	APH(2'')-IIa	aph(2'')-IIa	ARG	1	0	0	0	No
E. faecium	APH(3')-IIIa	aph(3')-IIIa	ARG	0.347204	0.00520156	0.00130039	0.646294	Yes
E. faecium	catA8	catA8	ARG	0	0	0	1	Yes
E. faecium	cfr(D)	cfr(D)	ARG	1	0	0	0	No
E. faecium	cfrA	cfrA	ARG	0	0	1	0	Yes
E. faecium	dfrF	dfrF	ARG	1	0	0	0	No
E. faecium	dfrG	dfrG	ARG	0.869118	0.0102941	0	0.120588	Yes
E. faecium	dfrK	dfrK	ARG	0.333333	0	0	0.666667	Yes
E. faecium	Efac_ACT_CHL	Efac_ACT_chl	ARG	0.454545	0	0	0.545455	Yes
E. faecium	Efae_ACT_CHL	Efae_ACT_chl	ARG	0	0	0	1	Yes
E. faecium	efmA	efmA	ARG	0.995961	0	0.00403877	0	No
E. faecium	efrA	efrA	ARG	1	0	0	0	No
E. faecium	efrB	efrB	ARG	1	0	0	0	No
E. faecium	ErmA	ermA	ARG	0.657143	0	0	0.342857	Yes
E. faecium	ErmB	ermB	ARG	0.348394	0.00903615	0.00100402	0.641566	Yes
E. faecium	ErmG	ermG	ARG	1	0	0	0	No
E. faecium	ErmT	ermT	ARG	0.99095	0	0.00904977	0	No
E. faecium	fexA	fexA	ARG	1	0	0	0	No
E. faecium	FosXCC	fosXCC	ARG	1	0	0	0	No
E. faecium	lnuB	lnuB	ARG	0.178808	0	0.0264901	0.794702	Yes
E. faecium	lnuG	lnuG	ARG	1	0	0	0	No
E. faecium	Lreu_cat-TC	Lreu_cat-TC	ARG	0.769231	0.230769	0	0	Yes
E. faecium	lsaA	lsaA	ARG	1	0	0	0	No
E. faecium	lsaE	lsaE	ARG	0.214286	0	0.0357143	0.75	Yes
E. faecium	mef(H)	mef(H)	ARG	0.824074	0	0	0.175926	Yes
E. faecium	mel	mel	ARG	1	0	0	0	No
E. faecium	msrC	msrC	ARG	1	0	0	0	No
E. faecium	optrA	optrA	ARG	1	0	0	0	No
E. faecium	SAT-4	sat-4	ARG	0.244493	0.00881057	0	0.746696	Yes
E. faecium	tet(L)	tet(L)	ARG	0.202479	0	0.00413223	0.793388	Yes
E. faecium	tet(M)	tet(M)	ARG	0.76129	0	0.00322581	0.235484	Yes
E. faecium	tet(O)	tet(O)	ARG	1	0	0	0	No
E. faecium	tet(S)	tet(S)	ARG	0.263158	0	0	0.736842	Yes
E. faecium	vanA	vanA	ARG	0.199683	0.0491284	0.0285261	0.722662	Yes
E. faecium	vanB	vanB	ARG	0.748634	0	0.0765027	0.174863	Yes
E. faecium	vanHA	vanHA	ARG	0.2	0.0492063	0.0285714	0.722222	Yes
E. faecium	vanHB	vanHB	ARG	0.918367	0	0	0.0816327	No
E. faecium	vanRA	vanRA	ARG	0.327448	0.05939	0.0321027	0.581059	Yes
E. faecium	vanSA	vanSA	ARG	0.325658	0.0608553	0.03125	0.582237	Yes
E. faecium	vanSB	vanSB	ARG	0.731707	0	0.0914634	0.176829	Yes
E. faecium	vanWB	vanWB	ARG	0.764045	0	0.0730337	0.162921	Yes
E. faecium	vanXA	vanXA	ARG	0.199367	0.0490506	0.028481	0.723101	Yes
E. faecium	vanXB	vanXB	ARG	0.748634	0	0.0765027	0.174863	Yes
E. faecium	vanYA	vanYA	ARG	0.240773	0.0421793	0.0246046	0.692443	Yes
E. faecium	vanYB	vanYB	ARG	1	0	0	0	No
E. faecium	vanZA	vanZA	ARG	0.234862	0.0440367	0.0275229	0.693578	Yes
E. faecium	vatE	vatE	ARG	0	0	0	1	Yes
K. pneumoniae	AAC(3)-Ia	aac(3)-Ia	ARG	0.857143	0.142857	0	0	Yes
K. pneumoniae	AAC(3)-Ib	aac(3)-Ib	ARG	0	0	0	1	Yes
K. pneumoniae	AAC(3)-IId	aac(3)-IId	ARG	0.119565	0.34058	0.213768	0.326087	Yes
K. pneumoniae	AAC(3)-IIe	aac(3)-IIe	ARG	0.407965	0.0584071	0.0238938	0.509735	Yes
K. pneumoniae	AAC(3)-IIg	aac(3)-IIg	ARG	0	0.956522	0.0434783	0	Yes
K. pneumoniae	AAC(3)-IVa	aac(3)-IVa	ARG	0.0147059	0.507353	0.477941	0	Yes
K. pneumoniae	AAC(3)-VIa	aac(3)-VIa	ARG	0	1	0	0	Yes
K. pneumoniae	AAC(6')-I33	aac(6')-I33	ARG	0.333333	0	0	0.666667	Yes
K. pneumoniae	AAC(6')-Iaf	aac(6')-Iaf	ARG	0.4	0.4	0	0.2	Yes
K. pneumoniae	AAC(6')-Ib10	aac(6')-Ib10	ARG	0.260806	0.0587664	0.0194269	0.661	Yes
K. pneumoniae	AAC(6')-Ib11	aac(6')-Ib11	ARG	0	0	0	1	Yes
K. pneumoniae	AAC(6')-Ib7	aac(6')-Ib7	ARG	0.157895	0.578947	0	0.263158	Yes
K. pneumoniae	AAC(6')-Ib9	aac(6')-Ib9	ARG	0.181818	0.222222	0.010101	0.585859	Yes
K. pneumoniae	AAC(6')-IIa	aac(6')-IIa	ARG	0	0.5	0.5	0	Yes
K. pneumoniae	AAC(6')-IIc	aac(6')-IIc	ARG	0	0.962963	0.037037	0	Yes
K. pneumoniae	AAC(6')-Il	aac(6')-Il	ARG	0.75	0.0833333	0.0833333	0.0833333	Yes
K. pneumoniae	AAC(6')-Im	aac(6')-Im	ARG	0.666667	0.333333	0	0	Yes
K. pneumoniae	aadA	aadA	ARG	0.237624	0.151815	0.0429043	0.567657	Yes
K. pneumoniae	aadA11	aadA11	ARG	1	0	0	0	No
K. pneumoniae	aadA12	aadA12	ARG	0.5	0	0	0.5	Yes
K. pneumoniae	aadA13	aadA13	ARG	0	0	0	1	Yes
K. pneumoniae	aadA15	aadA15	ARG	1	0	0	0	No
K. pneumoniae	aadA16	aadA16	ARG	0.282051	0.320513	0.0769231	0.320513	Yes
K. pneumoniae	aadA17	aadA17	ARG	0.5	0	0	0.5	Yes
K. pneumoniae	aadA2	aadA2	ARG	0.0881459	0.334347	0.0775076	0.5	Yes
K. pneumoniae	aadA22	aadA22	ARG	0	0	0	1	Yes
K. pneumoniae	aadA3	aadA3	ARG	0	0	1	0	Yes
K. pneumoniae	aadA4	aadA4	ARG	0	0	0	1	Yes
K. pneumoniae	aadA5	aadA5	ARG	0.314815	0.203704	0.185185	0.296296	Yes
K. pneumoniae	aadA8b	aadA8b	ARG	0	1	0	0	Yes
K. pneumoniae	ACC-1a	ACC-1a	ARG	0.666667	0	0.333333	0	Yes
K. pneumoniae	ANT(2'')-Ia	ant(2'')-Ia	ARG	0.185185	0.148148	0.0123457	0.654321	Yes
K. pneumoniae	APH(2'')-IIa	aph(2'')-IIa	ARG	0.666667	0.333333	0	0	Yes
K. pneumoniae	APH(3'')-Ib	aph(3'')-Ib	ARG	0.148469	0.423435	0.11518	0.312916	Yes
K. pneumoniae	APH(3')-Ia	aph(3')-Ia	ARG	0.113949	0.0638507	0.0147348	0.807466	Yes
K. pneumoniae	APH(3')-Ib	aph(3')-Ib	ARG	0	0	1	0	Yes
K. pneumoniae	APH(3')-IIa	aph(3')-IIa	ARG	0	1	0	0	Yes
K. pneumoniae	APH(3')-VIa	aph(3')-VIa	ARG	0.0240964	0.710843	0.108434	0.156627	Yes
K. pneumoniae	APH(3')-VIb	aph(3')-VIb	ARG	0	1	0	0	Yes
K. pneumoniae	APH(4)-Ia	aph(4)-Ia	ARG	0.00740741	0.511111	0.481481	0	Yes
K. pneumoniae	APH(6)-Id	aph(6)-Id	ARG	0.144578	0.421687	0.113788	0.319946	Yes
K. pneumoniae	aphA15	aphA15	ARG	0	0.2	0	0.8	Yes
K. pneumoniae	armA	armA	ARG	0	0.914894	0.0851064	0	Yes
K. pneumoniae	ArnT	arnT	ARG	1	0	0	0	No
K. pneumoniae	arr-2	arr-2	ARG	0.257732	0.206186	0.0103093	0.525773	Yes
K. pneumoniae	arr-3	arr-3	ARG	0.195767	0.137566	0.031746	0.634921	Yes
K. pneumoniae	CARB-3	blaCARB-3	ARG	0	0	1	0	Yes
K. pneumoniae	CARB-58	blaCARB-58	ARG	0	0.1	0	0.9	Yes
K. pneumoniae	CMY-13	blaCMY-13	ARG	1	0	0	0	No
K. pneumoniae	CMY-59	blaCMY-59	ARG	0.0294118	0.558824	0.0588235	0.352941	Yes
K. pneumoniae	CTX-M-1	blaCTX-M-1	ARG	0	0.666667	0	0.333333	Yes
K. pneumoniae	CTX-M-121	blaCTX-M-121	ARG	0	1	0	0	Yes
K. pneumoniae	CTX-M-14	blaCTX-M-14	ARG	0.05	0.733333	0.116667	0.1	Yes
K. pneumoniae	CTX-M-15	blaCTX-M-15	ARG	0.12512	0.446102	0.151588	0.27719	Yes
K. pneumoniae	CTX-M-173	blaCTX-M-173	ARG	0	1	0	0	Yes
K. pneumoniae	CTX-M-2	blaCTX-M-2	ARG	0.142857	0.428571	0	0.428571	Yes
K. pneumoniae	CTX-M-24	blaCTX-M-24	ARG	0	0	0	1	Yes
K. pneumoniae	CTX-M-26	blaCTX-M-26	ARG	0	0	1	0	Yes
K. pneumoniae	CTX-M-27	blaCTX-M-27	ARG	0.428571	0.142857	0.142857	0.285714	Yes
K. pneumoniae	CTX-M-3	blaCTX-M-3	ARG	0.153846	0.307692	0.153846	0.384615	Yes
K. pneumoniae	CTX-M-33	blaCTX-M-33	ARG	0	0	0	1	Yes
K. pneumoniae	CTX-M-36	blaCTX-M-36	ARG	0	1	0	0	Yes
K. pneumoniae	CTX-M-55	blaCTX-M-55	ARG	0.25	0.25	0	0.5	Yes
K. pneumoniae	CTX-M-63	blaCTX-M-63	ARG	0	1	0	0	Yes
K. pneumoniae	CTX-M-65	blaCTX-M-65	ARG	0	0.25	0	0.75	Yes
K. pneumoniae	CTX-M-71	blaCTX-M-71	ARG	0	0.5	0	0.5	Yes
K. pneumoniae	CTX-M-8	blaCTX-M-8	ARG	0	0	0	1	Yes
K. pneumoniae	CTX-M-9	blaCTX-M-9	ARG	0	0.375	0.1875	0.4375	Yes
K. pneumoniae	CTX-M-98	blaCTX-M-98	ARG	0	0	0	1	Yes
K. pneumoniae	DHA-1	blaDHA-1	ARG	0.214286	0.377551	0.102041	0.306122	Yes
K. pneumoniae	DHA-15	blaDHA-15	ARG	0	0	0	1	Yes
K. pneumoniae	FOX-5	blaFOX-5	ARG	0	0.777778	0	0.222222	Yes
K. pneumoniae	FOX-8	blaFOX-8	ARG	0	0	0.5	0.5	Yes
K. pneumoniae	GES-19	blaGES-19	ARG	1	0	0	0	No
K. pneumoniae	GES-20	blaGES-20	ARG	1	0	0	0	No
K. pneumoniae	GES-26	blaGES-26	ARG	1	0	0	0	No
K. pneumoniae	IMP-1	blaIMP-1	ARG	1	0	0	0	No
K. pneumoniae	IMP-4	blaIMP-4	ARG	0	1	0	0	Yes
K. pneumoniae	KPC-12	blaKPC-12	ARG	0	1	0	0	Yes
K. pneumoniae	KPC-2	blaKPC-2	ARG	0.00153374	0.911043	0.0782209	0.00920245	Yes
K. pneumoniae	KPC-3	blaKPC-3	ARG	0.00203666	0.92668	0.0692464	0.00203666	Yes
K. pneumoniae	KPC-4	blaKPC-4	ARG	0	1	0	0	Yes
K. pneumoniae	KPC-54	blaKPC-54	ARG	0	1	0	0	Yes
K. pneumoniae	KPC-7	blaKPC-7	ARG	0	1	0	0	Yes
K. pneumoniae	KPC-8	blaKPC-8	ARG	0	1	0	0	Yes
K. pneumoniae	KPC-94	blaKPC-94	ARG	0	1	0	0	Yes
K. pneumoniae	LAP-1	blaLAP-1	ARG	0	0.5	0.5	0	Yes
K. pneumoniae	LAP-2	blaLAP-2	ARG	0	0.559322	0.135593	0.305085	Yes
K. pneumoniae	NDM-1	blaNDM-1	ARG	0.0115607	0.439306	0.0924855	0.456647	Yes
K. pneumoniae	NDM-5	blaNDM-5	ARG	0.15	0.05	0	0.8	Yes
K. pneumoniae	NDM-7	blaNDM-7	ARG	0.75	0	0.25	0	Yes
K. pneumoniae	OXA-1	blaOXA-1	ARG	0.343077	0.0176923	0.00846154	0.630769	Yes
K. pneumoniae	OXA-10	blaOXA-10	ARG	0.195652	0.195652	0.0217391	0.586957	Yes
K. pneumoniae	OXA-162	blaOXA-162	ARG	0	0	0	1	Yes
K. pneumoniae	OXA-181	blaOXA-181	ARG	0.555556	0.222222	0.111111	0.111111	Yes
K. pneumoniae	OXA-2	blaOXA-2	ARG	0.368421	0.0526316	0	0.578947	Yes
K. pneumoniae	OXA-204	blaOXA-204	ARG	0	0	1	0	Yes
K. pneumoniae	OXA-232	blaOXA-232	ARG	0.0222222	0.0222222	0	0.955556	Yes
K. pneumoniae	OXA-427	blaOXA-427	ARG	0	0	1	0	Yes
K. pneumoniae	OXA-48	blaOXA-48	ARG	0.0346821	0.0924855	0.0404624	0.83237	Yes
K. pneumoniae	OXA-534	blaOXA-534	ARG	0	0	0	1	Yes
K. pneumoniae	OXA-663	blaOXA-663	ARG	0	0	1	0	Yes
K. pneumoniae	OXA-9	blaOXA-9	ARG	0.116713	0.0280112	0.00840336	0.846872	Yes
K. pneumoniae	OXA-926	blaOXA-926	ARG	1	0	0	0	No
K. pneumoniae	SCO-1	blaSCO-1	ARG	0.346154	0.115385	0.0384615	0.5	Yes
K. pneumoniae	SFO-1	blaSFO-1	ARG	1	0	0	0	No
K. pneumoniae	SHV-1	blaSHV-1	ARG	0.96463	0	0.00321543	0.0321543	No
K. pneumoniae	SHV-100	blaSHV-100	ARG	1	0	0	0	No
K. pneumoniae	SHV-101	blaSHV-101	ARG	1	0	0	0	No
K. pneumoniae	SHV-105	blaSHV-105	ARG	0.235294	0	0	0.764706	Yes
K. pneumoniae	SHV-106	blaSHV-106	ARG	0.98912	0	0.00098912	0.0098912	No
K. pneumoniae	SHV-108	blaSHV-108	ARG	0.933333	0	0	0.0666667	No
K. pneumoniae	SHV-11	blaSHV-11	ARG	0.901099	0.010989	0.010989	0.0769231	No
K. pneumoniae	SHV-110	blaSHV-110	ARG	1	0	0	0	No
K. pneumoniae	SHV-116	blaSHV-116	ARG	1	0	0	0	No
K. pneumoniae	SHV-119	blaSHV-119	ARG	1	0	0	0	No
K. pneumoniae	SHV-12	blaSHV-12	ARG	0.366355	0.0672897	0.0261682	0.540187	Yes
K. pneumoniae	SHV-120	blaSHV-120	ARG	0	0	0	1	Yes
K. pneumoniae	SHV-121	blaSHV-121	ARG	0.925	0	0	0.075	No
K. pneumoniae	SHV-133	blaSHV-133	ARG	1	0	0	0	No
K. pneumoniae	SHV-142	blaSHV-142	ARG	1	0	0	0	No
K. pneumoniae	SHV-143	blaSHV-143	ARG	0.4	0	0	0.6	Yes
K. pneumoniae	SHV-146	blaSHV-146	ARG	1	0	0	0	No
K. pneumoniae	SHV-157	blaSHV-157	ARG	1	0	0	0	No
K. pneumoniae	SHV-161	blaSHV-161	ARG	0.833333	0	0	0.166667	Yes
K. pneumoniae	SHV-164	blaSHV-164	ARG	1	0	0	0	No
K. pneumoniae	SHV-171	blaSHV-171	ARG	1	0	0	0	No
K. pneumoniae	SHV-172	blaSHV-172	ARG	0.977273	0	0	0.0227273	No
K. pneumoniae	SHV-182	blaSHV-182	ARG	0.809388	0.00995733	0.0142248	0.16643	Yes
K. pneumoniae	SHV-185	blaSHV-185	ARG	1	0	0	0	No
K. pneumoniae	SHV-187	blaSHV-187	ARG	0.925926	0.00352734	0.00176367	0.0687831	No
K. pneumoniae	SHV-189	blaSHV-189	ARG	1	0	0	0	No
K. pneumoniae	SHV-190	blaSHV-190	ARG	1	0	0	0	No
K. pneumoniae	SHV-193	blaSHV-193	ARG	1	0	0	0	No
K. pneumoniae	SHV-194	blaSHV-194	ARG	1	0	0	0	No
K. pneumoniae	SHV-2	blaSHV-2	ARG	0.555556	0	0	0.444444	Yes
K. pneumoniae	SHV-200	blaSHV-200	ARG	0	1	0	0	Yes
K. pneumoniae	SHV-202	blaSHV-202	ARG	1	0	0	0	No
K. pneumoniae	SHV-203	blaSHV-203	ARG	1	0	0	0	No
K. pneumoniae	SHV-207	blaSHV-207	ARG	1	0	0	0	No
K. pneumoniae	SHV-211	blaSHV-211	ARG	1	0	0	0	No
K. pneumoniae	SHV-215	blaSHV-215	ARG	1	0	0	0	No
K. pneumoniae	SHV-217	blaSHV-217	ARG	1	0	0	0	No
K. pneumoniae	SHV-220	blaSHV-220	ARG	1	0	0	0	No
K. pneumoniae	SHV-222	blaSHV-222	ARG	1	0	0	0	No
K. pneumoniae	SHV-223	blaSHV-223	ARG	1	0	0	0	No
K. pneumoniae	SHV-224	blaSHV-224	ARG	1	0	0	0	No
K. pneumoniae	SHV-225	blaSHV-225	ARG	1	0	0	0	No
K. pneumoniae	SHV-24	blaSHV-24	ARG	0.559633	0.00917431	0	0.431193	Yes
K. pneumoniae	SHV-25	blaSHV-25	ARG	0.833333	0	0	0.166667	Yes
K. pneumoniae	SHV-26	blaSHV-26	ARG	0.95	0	0	0.05	No
K. pneumoniae	SHV-27	blaSHV-27	ARG	1	0	0	0	No
K. pneumoniae	SHV-28	blaSHV-28	ARG	0.941176	0	0	0.0588235	No
K. pneumoniae	SHV-30	blaSHV-30	ARG	0	1	0	0	Yes
K. pneumoniae	SHV-32	blaSHV-32	ARG	1	0	0	0	No
K. pneumoniae	SHV-33	blaSHV-33	ARG	0.979167	0	0	0.0208333	No
K. pneumoniae	SHV-36	blaSHV-36	ARG	0.986301	0	0.0136986	0	No
K. pneumoniae	SHV-37	blaSHV-37	ARG	1	0	0	0	No
K. pneumoniae	SHV-40	blaSHV-40	ARG	0.9	0	0	0.1	Yes
K. pneumoniae	SHV-41	blaSHV-41	ARG	1	0	0	0	No
K. pneumoniae	SHV-42	blaSHV-42	ARG	1	0	0	0	No
K. pneumoniae	SHV-44	blaSHV-44	ARG	1	0	0	0	No
K. pneumoniae	SHV-5	blaSHV-5	ARG	0.714286	0.0571429	0.0285714	0.2	Yes
K. pneumoniae	SHV-52	blaSHV-52	ARG	1	0	0	0	No
K. pneumoniae	SHV-59	blaSHV-59	ARG	1	0	0	0	No
K. pneumoniae	SHV-6	blaSHV-6	ARG	0.97619	0	0	0.0238095	No
K. pneumoniae	SHV-60	blaSHV-60	ARG	1	0	0	0	No
K. pneumoniae	SHV-61	blaSHV-61	ARG	0.875	0	0	0.125	Yes
K. pneumoniae	SHV-62	blaSHV-62	ARG	1	0	0	0	No
K. pneumoniae	SHV-63	blaSHV-63	ARG	1	0	0	0	No
K. pneumoniae	SHV-65	blaSHV-65	ARG	1	0	0	0	No
K. pneumoniae	SHV-67	blaSHV-67	ARG	0.994118	0	0	0.00588235	No
K. pneumoniae	SHV-69	blaSHV-69	ARG	0.333333	0	0	0.666667	Yes
K. pneumoniae	SHV-75	blaSHV-75	ARG	1	0	0	0	No
K. pneumoniae	SHV-76	blaSHV-76	ARG	1	0	0	0	No
K. pneumoniae	SHV-77	blaSHV-77	ARG	1	0	0	0	No
K. pneumoniae	SHV-79	blaSHV-79	ARG	1	0	0	0	No
K. pneumoniae	SHV-80	blaSHV-80	ARG	1	0	0	0	No
K. pneumoniae	SHV-82	blaSHV-82	ARG	1	0	0	0	No
K. pneumoniae	TEM-1	blaTEM-1	ARG	0.333333	0.166667	0	0.5	Yes
K. pneumoniae	TEM-110	blaTEM-110	ARG	0	0	1	0	Yes
K. pneumoniae	TEM-122	blaTEM-122	ARG	0	0	0	1	Yes
K. pneumoniae	TEM-126	blaTEM-126	ARG	0	0.5	0	0.5	Yes
K. pneumoniae	TEM-133	blaTEM-133	ARG	0	0	0	1	Yes
K. pneumoniae	TEM-135	blaTEM-135	ARG	0.666667	0	0	0.333333	Yes
K. pneumoniae	TEM-15	blaTEM-15	ARG	0	0	0	1	Yes
K. pneumoniae	TEM-183	blaTEM-183	ARG	0.0996979	0.145015	0.0151057	0.740181	Yes
K. pneumoniae	TEM-2	blaTEM-2	ARG	0.272727	0.454545	0.181818	0.0909091	Yes
K. pneumoniae	TEM-206	blaTEM-206	ARG	0	0.769231	0	0.230769	Yes
K. pneumoniae	TEM-208	blaTEM-208	ARG	0	1	0	0	Yes
K. pneumoniae	TEM-219	blaTEM-219	ARG	0.2	0	0	0.8	Yes
K. pneumoniae	TEM-243	blaTEM-243	ARG	0	0	0	1	Yes
K. pneumoniae	TEM-3	blaTEM-3	ARG	0	0.5	0	0.5	Yes
K. pneumoniae	TEM-30	blaTEM-30	ARG	0	1	0	0	Yes
K. pneumoniae	TEM-33	blaTEM-33	ARG	0.5	0	0	0.5	Yes
K. pneumoniae	TEM-34	blaTEM-34	ARG	0.095309	0.48548	0.135517	0.283693	Yes
K. pneumoniae	TEM-35	blaTEM-35	ARG	0	0	0	1	Yes
K. pneumoniae	TEM-40	blaTEM-40	ARG	0	0.272727	0.0454545	0.681818	Yes
K. pneumoniae	TEM-79	blaTEM-79	ARG	0.142857	0	0	0.857143	Yes
K. pneumoniae	TEM-82	blaTEM-82	ARG	0	1	0	0	Yes
K. pneumoniae	VEB-1	blaVEB-1	ARG	0.272727	0.363636	0	0.363636	Yes
K. pneumoniae	VIM-1	blaVIM-1	ARG	0.269231	0.269231	0.0384615	0.423077	Yes
K. pneumoniae	VIM-19	blaVIM-19	ARG	1	0	0	0	No
K. pneumoniae	VIM-2	blaVIM-2	ARG	0	0	0	1	Yes
K. pneumoniae	VIM-27	blaVIM-27	ARG	0	0	0	1	Yes
K. pneumoniae	VIM-4	blaVIM-4	ARG	0.238095	0	0.047619	0.714286	Yes
K. pneumoniae	BRP(MBL)	ble	ARG	0.047619	0.402116	0.0529101	0.497354	Yes
K. pneumoniae	catA1	catA1	ARG	0.0500963	0.514451	0.0366089	0.398844	Yes
K. pneumoniae	catB11	catB11	ARG	0	0.0909091	0.0909091	0.818182	Yes
K. pneumoniae	catB2	catB2	ARG	0.0714286	0.0714286	0	0.857143	Yes
K. pneumoniae	catB3	catB3	ARG	0.147541	0.0245902	0.0163934	0.811475	Yes
K. pneumoniae	catB8	catB8	ARG	0.5	0	0	0.5	Yes
K. pneumoniae	cmlA1	cmlA1	ARG	0.503597	0.0647482	0.0359712	0.395683	Yes
K. pneumoniae	cmlA4	cmlA4	ARG	0.5	0	0	0.5	Yes
K. pneumoniae	cmlA5	cmlA5	ARG	0.213333	0.186667	0.0666667	0.533333	Yes
K. pneumoniae	cmlA6	cmlA6	ARG	0	0	0	1	Yes
K. pneumoniae	cmlA9	cmlA9	ARG	0.272727	0	0	0.727273	Yes
K. pneumoniae	CrcB	crcB	ARG	1	0	0	0	No
K. pneumoniae	dfr22	dfr22	ARG	0.153846	0.5	0.307692	0.0384615	Yes
K. pneumoniae	dfrA1	dfrA1	ARG	0.290698	0.319767	0.0639535	0.325581	Yes
K. pneumoniae	dfrA10	dfrA10	ARG	0	0	1	0	Yes
K. pneumoniae	dfrA12	dfrA12	ARG	0.0684474	0.339733	0.0500835	0.541736	Yes
K. pneumoniae	dfrA14	dfrA14	ARG	0.0815068	0.561644	0.207534	0.149315	Yes
K. pneumoniae	dfrA15	dfrA15	ARG	0.122449	0.571429	0.0204082	0.285714	Yes
K. pneumoniae	dfrA16	dfrA16	ARG	0.666667	0.111111	0	0.222222	Yes
K. pneumoniae	dfrA17	dfrA17	ARG	0.344828	0.189655	0.172414	0.293103	Yes
K. pneumoniae	dfrA19	dfrA19	ARG	0.0645161	0.0645161	0	0.870968	Yes
K. pneumoniae	dfrA21	dfrA21	ARG	0.2	0	0	0.8	Yes
K. pneumoniae	dfrA23	dfrA23	ARG	0	0.714286	0.142857	0.142857	Yes
K. pneumoniae	dfrA25	dfrA25	ARG	0.375	0.375	0	0.25	Yes
K. pneumoniae	dfrA26	dfrA26	ARG	0.904762	0.047619	0.047619	0	No
K. pneumoniae	dfrA27	dfrA27	ARG	0.25	0.2875	0.075	0.3875	Yes
K. pneumoniae	dfrA30	dfrA30	ARG	0.266667	0.111111	0.111111	0.511111	Yes
K. pneumoniae	dfrA35	dfrA35	ARG	0	1	0	0	Yes
K. pneumoniae	dfrA5	dfrA5	ARG	0.651685	0.0337079	0.0674157	0.247191	Yes
K. pneumoniae	dfrA7	dfrA7	ARG	0.566667	0.0333333	0	0.4	Yes
K. pneumoniae	dfrA8	dfrA8	ARG	0.733333	0	0	0.266667	Yes
K. pneumoniae	dfrB1	dfrB1	ARG	0.4	0	0	0.6	Yes
K. pneumoniae	dfrB3	dfrB3	ARG	0	1	0	0	Yes
K. pneumoniae	DfrB9	dfrB9	ARG	1	0	0	0	No
K. pneumoniae	DHA-6	DHA-6	ARG	0	1	0	0	Yes
K. pneumoniae	DHA-7	DHA-7	ARG	0	0	0	1	Yes
K. pneumoniae	Ecol_catII	Ecol_catII	ARG	0.663636	0.0030303	0.0121212	0.321212	Yes
K. pneumoniae	eptB	eptB	ARG	0.970358	0	0.0296422	0	No
K. pneumoniae	EreA2	ereA2	ARG	0.325581	0.139535	0.0232558	0.511628	Yes
K. pneumoniae	EreB	ereB	ARG	0.125	0.25	0	0.625	Yes
K. pneumoniae	Erm(42)	erm(42)	ARG	0.333333	0.666667	0	0	Yes
K. pneumoniae	Erm(52)	erm(52)	ARG	1	0	0	0	No
K. pneumoniae	ErmB	ermB	ARG	0.136364	0	0.0227273	0.840909	Yes
K. pneumoniae	floR	floR	ARG	0.0240964	0.638554	0.156627	0.180723	Yes
K. pneumoniae	FosA3	fosA3	ARG	0	0	0	1	Yes
K. pneumoniae	fosA5	fosA5	ARG	0.995231	0	0.00476947	0	No
K. pneumoniae	FosA6	fosA6	ARG	0.998764	0	0.000988631	0.000247158	No
K. pneumoniae	FosA7	fosA7	ARG	1	0	0	0	No
K. pneumoniae	Kpne_acrA	Kpne_acrA	ARG	0.998306	0	0.0016942	0	No
K. pneumoniae	Kpne_KpnE	Kpne_kpnE	ARG	1	0	0	0	No
K. pneumoniae	Kpne_KpnF	Kpne_kpnF	ARG	1	0	0	0	No
K. pneumoniae	Kpne_KpnG	Kpne_kpnG	ARG	1	0	0	0	No
K. pneumoniae	Kpne_OmpK37	Kpne_ompK37	ARG	1	0	0	0	No
K. pneumoniae	linG	linG	ARG	0.75	0	0	0.25	Yes
K. pneumoniae	lnuG	lnuG	ARG	1	0	0	0	No
K. pneumoniae	LptD	lptD	ARG	0.999152	0	0.000847637	0	No
K. pneumoniae	MCR-1.1	mcr-1.1	ARG	0	0	0	1	Yes
K. pneumoniae	MCR-3.1	mcr-3.1	ARG	0.5	0	0	0.5	Yes
K. pneumoniae	MCR-3.21	mcr-3.21	ARG	0	0	0	1	Yes
K. pneumoniae	MCR-3.22	mcr-3.22	ARG	0	0.5	0	0.5	Yes
K. pneumoniae	MCR-3.23	mcr-3.23	ARG	0	0	1	0	Yes
K. pneumoniae	MCR-3.4	mcr-3.4	ARG	0	1	0	0	Yes
K. pneumoniae	MCR-9.1	mcr-9.1	ARG	0.0357143	0.214286	0	0.75	Yes
K. pneumoniae	MdtQ	mdtQ	ARG	0.996182	0	0.0038176	0	No
K. pneumoniae	mef(B)	mef(B)	ARG	0.333333	0.333333	0	0.333333	Yes
K. pneumoniae	mphA	mphA	ARG	0.0376106	0.530973	0.0803835	0.351032	Yes
K. pneumoniae	mphB	mphB	ARG	0	1	0	0	Yes
K. pneumoniae	mphE	mphE	ARG	0.0177515	0.798817	0.0414201	0.142012	Yes
K. pneumoniae	Mrx	mrx	ARG	0.03386	0.544771	0.0820166	0.339353	Yes
K. pneumoniae	msrE	msrE	ARG	0.0118343	0.798817	0.0414201	0.147929	Yes
K. pneumoniae	OmpA	ompA	ARG	1	0	0	0	No
K. pneumoniae	oqxA	oqxA	ARG	0.960771	0	0.0392286	0	No
K. pneumoniae	oqxB	oqxB	ARG	0.960677	0	0.0393234	0	No
K. pneumoniae	qacE	qacE	ARG	0.137931	0.0689655	0.172414	0.62069	Yes
K. pneumoniae	qacEdelta1	qacEdelta1	ARG	0.0887055	0.354822	0.0835482	0.472924	Yes
K. pneumoniae	qacL	qacL	ARG	0.333333	0	0	0.666667	Yes
K. pneumoniae	QepA2	qepA2	ARG	0.142857	0	0	0.857143	Yes
K. pneumoniae	QnrA1	qnrA1	ARG	0.25	0.05	0.1	0.6	Yes
K. pneumoniae	QnrA6	qnrA6	ARG	0	0.25	0.75	0	Yes
K. pneumoniae	QnrA7	qnrA7	ARG	0	0	0	1	Yes
K. pneumoniae	QnrB17	qnrB17	ARG	0.257143	0.6	0.0857143	0.0571429	Yes
K. pneumoniae	QnrB20	qnrB20	ARG	0.275862	0.37931	0.0344828	0.310345	Yes
K. pneumoniae	QnrB4	qnrB4	ARG	0.190476	0.371429	0.0952381	0.342857	Yes
K. pneumoniae	QnrB5	qnrB5	ARG	0.166667	0.333333	0.125	0.375	Yes
K. pneumoniae	QnrB6	qnrB6	ARG	0.0571848	0.624633	0.129032	0.18915	Yes
K. pneumoniae	QnrB76	qnrB76	ARG	0.125	0.25	0.125	0.5	Yes
K. pneumoniae	qnrE1	qnrE1	ARG	0.166667	0	0	0.833333	Yes
K. pneumoniae	qnrE2	qnrE2	ARG	1	0	0	0	No
K. pneumoniae	QnrS1	qnrS1	ARG	0.0304183	0.631179	0.140684	0.197719	Yes
K. pneumoniae	QnrS2	qnrS2	ARG	0	0	0	1	Yes
K. pneumoniae	QnrVC4	qnrVC4	ARG	0	0	1	0	Yes
K. pneumoniae	rmtB	rmtB	ARG	0.147059	0.205882	0.117647	0.529412	Yes
K. pneumoniae	rmtC	rmtC	ARG	0	0.842105	0.105263	0.0526316	Yes
K. pneumoniae	rmtD	rmtD	ARG	0	0	0	1	Yes
K. pneumoniae	rmtD2	rmtD2	ARG	1	0	0	0	No
K. pneumoniae	rmtF	rmtF	ARG	0	0.258065	0	0.741935	Yes
K. pneumoniae	SAT-2	sat-2	ARG	0.558824	0	0.0588235	0.382353	Yes
K. pneumoniae	sul1	sul1	ARG	0.0909519	0.365221	0.0890669	0.45476	Yes
K. pneumoniae	sul2	sul2	ARG	0.138228	0.465608	0.118386	0.277778	Yes
K. pneumoniae	sul3	sul3	ARG	0.637681	0.0797101	0.0362319	0.246377	Yes
K. pneumoniae	tet(A)	tet(A)	ARG	0.130435	0.361284	0.052795	0.455487	Yes
K. pneumoniae	tet(B)	tet(B)	ARG	0.216216	0.0540541	0.0810811	0.648649	Yes
K. pneumoniae	tet(C)	tet(C)	ARG	0	0	0	1	Yes
K. pneumoniae	tet(D)	tet(D)	ARG	0.20354	0.0672566	0.0371681	0.692035	Yes
K. pneumoniae	tet(M)	tet(M)	ARG	0	1	0	0	Yes
K. pneumoniae	tet(W)	tet(W)	ARG	1	0	0	0	No
M. tuberculosis	AAC(2')-Ic	aac(2')-Ic	ARG	1	0	0	0	No
M. tuberculosis	blaC	blaC	ARG	1	0	0	0	No
M. tuberculosis	CfxA	cfxA	ARG	0	0	1	0	Yes
M. tuberculosis	efpA	efpA	ARG	1	0	0	0	No
M. tuberculosis	Erm(37)	erm(37)	ARG	1	0	0	0	No
M. tuberculosis	mfpA	mfpA	ARG	1	0	0	0	No
M. tuberculosis	msrA	msrA	ARG	0	0	0	1	Yes
M. tuberculosis	patB	patB	ARG	1	0	0	0	No
M. tuberculosis	PC1_blaZ	PC1_blaZ	ARG	0	0	0	1	Yes
M. tuberculosis	Rv1877	rv1877	ARG	0.998842	0	0.00115821	0	No
M. tuberculosis	Rv2856	rv2856	ARG	1	0	0	0	No
M. tuberculosis	vgaA	vgaA	ARG	0	0	0	1	Yes
N. gonorrhoeae	TEM-104	blaTEM-104	ARG	0	0	0	1	Yes
N. gonorrhoeae	TEM-135	blaTEM-135	ARG	0.00913242	0	0	0.990868	Yes
N. gonorrhoeae	TEM-34	blaTEM-34	ARG	0.010101	0	0	0.989899	Yes
N. gonorrhoeae	catA1	catA1	ARG	1	0	0	0	No
N. gonorrhoeae	ErmC	ermC	ARG	0	0	0	1	Yes
N. gonorrhoeae	farA	farA	ARG	1	0	0	0	No
N. gonorrhoeae	farB	farB	ARG	1	0	0	0	No
N. gonorrhoeae	macA	macA	ARG	1	0	0	0	No
N. gonorrhoeae	macB	macB	ARG	1	0	0	0	No
N. gonorrhoeae	mtrA	mtrA	ARG	1	0	0	0	No
N. gonorrhoeae	mtrC	mtrC	ARG	1	0	0	0	No
N. gonorrhoeae	mtrD	mtrD	ARG	1	0	0	0	No
N. gonorrhoeae	mtrE	mtrE	ARG	1	0	0	0	No
N. gonorrhoeae	tet(M)	tet(M)	ARG	0	0	0	1	Yes
P. aeruginosa	AAC(3)-Ia	aac(3)-Ia	ARG	0.333333	0.333333	0.333333	0	Yes
P. aeruginosa	AAC(3)-Ic	aac(3)-Ic	ARG	1	0	0	0	No
P. aeruginosa	AAC(3)-Id	aac(3)-Id	ARG	1	0	0	0	No
P. aeruginosa	AAC(3)-IIe	aac(3)-IIe	ARG	0	0	1	0	Yes
P. aeruginosa	AAC(3)-IIIa	aac(3)-IIIa	ARG	1	0	0	0	No
P. aeruginosa	AAC(6')-29a	aac(6')-29a	ARG	0.571429	0	0.428571	0	Yes
P. aeruginosa	AAC(6')-29b	aac(6')-29b	ARG	1	0	0	0	No
P. aeruginosa	AAC(6')-I33	aac(6')-I33	ARG	1	0	0	0	No
P. aeruginosa	AAC(6')-Ib10	aac(6')-Ib10	ARG	1	0	0	0	No
P. aeruginosa	AAC(6')-Ib7	aac(6')-Ib7	ARG	0.375	0.125	0.4375	0.0625	Yes
P. aeruginosa	AAC(6')-Ib9	aac(6')-Ib9	ARG	1	0	0	0	No
P. aeruginosa	AAC(6')-IIa	aac(6')-IIa	ARG	1	0	0	0	No
P. aeruginosa	AAC(6')-IIb	aac(6')-IIb	ARG	1	0	0	0	No
P. aeruginosa	AAC(6')-IIc	aac(6')-IIc	ARG	0	0	0.5	0.5	Yes
P. aeruginosa	AAC(6')-Il	aac(6')-Il	ARG	0.878049	0.097561	0.0243902	0	Yes
P. aeruginosa	aadA	aadA	ARG	0.827586	0.0344828	0.103448	0.0344828	Yes
P. aeruginosa	aadA11	aadA11	ARG	1	0	0	0	No
P. aeruginosa	aadA13	aadA13	ARG	1	0	0	0	No
P. aeruginosa	aadA17	aadA17	ARG	1	0	0	0	No
P. aeruginosa	aadA2	aadA2	ARG	0.631579	0	0.368421	0	Yes
P. aeruginosa	aadA4	aadA4	ARG	1	0	0	0	No
P. aeruginosa	aadA6	aadA6	ARG	1	0	0	0	No
P. aeruginosa	aadA7	aadA7	ARG	0	0	1	0	Yes
P. aeruginosa	ANT(2'')-Ia	ant(2'')-Ia	ARG	0.88	0	0.12	0	Yes
P. aeruginosa	APH(3'')-Ib	aph(3'')-Ib	ARG	0.294118	0.0784314	0.588235	0.0392157	Yes
P. aeruginosa	APH(3')-Ia	aph(3')-Ia	ARG	0.5	0	0.5	0	Yes
P. aeruginosa	APH(3')-Ib	aph(3')-Ib	ARG	1	0	0	0	No
P. aeruginosa	APH(3')-IIa	aph(3')-IIa	ARG	1	0	0	0	No
P. aeruginosa	APH(3')-IIb	aph(3')-IIb	ARG	1	0	0	0	No
P. aeruginosa	APH(3')-VIa	aph(3')-VIa	ARG	0.636364	0	0.363636	0	Yes
P. aeruginosa	APH(3')-VIb	aph(3')-VIb	ARG	0	0	1	0	Yes
P. aeruginosa	APH(6)-Ic	aph(6)-Ic	ARG	1	0	0	0	No
P. aeruginosa	APH(6)-Id	aph(6)-Id	ARG	0.283019	0.0754717	0.566038	0.0754717	Yes
P. aeruginosa	aphA15	aphA15	ARG	1	0	0	0	No
P. aeruginosa	ArmR	armR	ARG	1	0	0	0	No
P. aeruginosa	arnA	arnA	ARG	1	0	0	0	No
P. aeruginosa	arr-2	arr-2	ARG	1	0	0	0	No
P. aeruginosa	arr-3	arr-3	ARG	1	0	0	0	No
P. aeruginosa	arr-4	arr-4	ARG	1	0	0	0	No
P. aeruginosa	arr-7	arr-7	ARG	1	0	0	0	No
P. aeruginosa	basS	basS	ARG	0.998347	0	0.00165289	0	No
P. aeruginosa	bcr-1	bcr-1	ARG	1	0	0	0	No
P. aeruginosa	CTX-M-2	blaCTX-M-2	ARG	1	0	0	0	No
P. aeruginosa	FIM-1	blaFIM-1	ARG	1	0	0	0	No
P. aeruginosa	GES-11	blaGES-11	ARG	1	0	0	0	No
P. aeruginosa	GES-14	blaGES-14	ARG	1	0	0	0	No
P. aeruginosa	GES-17	blaGES-17	ARG	0	0	1	0	Yes
P. aeruginosa	GES-19	blaGES-19	ARG	1	0	0	0	No
P. aeruginosa	GES-41	blaGES-41	ARG	1	0	0	0	No
P. aeruginosa	GES-9	blaGES-9	ARG	1	0	0	0	No
P. aeruginosa	IMP-13	blaIMP-13	ARG	0	0	1	0	Yes
P. aeruginosa	IMP-15	blaIMP-15	ARG	0	1	0	0	Yes
P. aeruginosa	IMP-18	blaIMP-18	ARG	0	0	0	1	Yes
P. aeruginosa	IMP-26	blaIMP-26	ARG	1	0	0	0	No
P. aeruginosa	IMP-56	blaIMP-56	ARG	1	0	0	0	No
P. aeruginosa	IMP-62	blaIMP-62	ARG	1	0	0	0	No
P. aeruginosa	KPC-2	blaKPC-2	ARG	0	0.4	0.2	0.4	Yes
P. aeruginosa	NDM-1	blaNDM-1	ARG	1	0	0	0	No
P. aeruginosa	OXA-1	blaOXA-1	ARG	1	0	0	0	No
P. aeruginosa	OXA-10	blaOXA-10	ARG	0.878788	0	0.0909091	0.030303	Yes
P. aeruginosa	OXA-101	blaOXA-101	ARG	1	0	0	0	No
P. aeruginosa	OXA-11	blaOXA-11	ARG	1	0	0	0	No
P. aeruginosa	OXA-129	blaOXA-129	ARG	1	0	0	0	No
P. aeruginosa	OXA-14	blaOXA-14	ARG	1	0	0	0	No
P. aeruginosa	OXA-17	blaOXA-17	ARG	1	0	0	0	No
P. aeruginosa	OXA-19	blaOXA-19	ARG	0	0	1	0	Yes
P. aeruginosa	OXA-2	blaOXA-2	ARG	0.730769	0.0769231	0.0769231	0.115385	Yes
P. aeruginosa	OXA-35	blaOXA-35	ARG	1	0	0	0	No
P. aeruginosa	OXA-392	blaOXA-392	ARG	1	0	0	0	No
P. aeruginosa	OXA-395	blaOXA-395	ARG	1	0	0	0	No
P. aeruginosa	OXA-396	blaOXA-396	ARG	1	0	0	0	No
P. aeruginosa	OXA-4	blaOXA-4	ARG	0.818182	0.0909091	0.0909091	0	Yes
P. aeruginosa	OXA-415	blaOXA-415	ARG	1	0	0	0	No
P. aeruginosa	OXA-46	blaOXA-46	ARG	1	0	0	0	No
P. aeruginosa	OXA-485	blaOXA-485	ARG	1	0	0	0	No
P. aeruginosa	OXA-486	blaOXA-486	ARG	1	0	0	0	No
P. aeruginosa	OXA-488	blaOXA-488	ARG	1	0	0	0	No
P. aeruginosa	OXA-494	blaOXA-494	ARG	1	0	0	0	No
P. aeruginosa	OXA-50	blaOXA-50	ARG	1	0	0	0	No
P. aeruginosa	OXA-56	blaOXA-56	ARG	0	0	1	0	Yes
P. aeruginosa	OXA-74	blaOXA-74	ARG	1	0	0	0	No
P. aeruginosa	OXA-796	blaOXA-796	ARG	1	0	0	0	No
P. aeruginosa	OXA-846	blaOXA-846	ARG	1	0	0	0	No
P. aeruginosa	OXA-847	blaOXA-847	ARG	1	0	0	0	No
P. aeruginosa	OXA-848	blaOXA-848	ARG	1	0	0	0	No
P. aeruginosa	OXA-850	blaOXA-850	ARG	1	0	0	0	No
P. aeruginosa	OXA-9	blaOXA-9	ARG	1	0	0	0	No
P. aeruginosa	OXA-901	blaOXA-901	ARG	1	0	0	0	No
P. aeruginosa	OXA-902	blaOXA-902	ARG	1	0	0	0	No
P. aeruginosa	OXA-904	blaOXA-904	ARG	1	0	0	0	No
P. aeruginosa	OXA-905	blaOXA-905	ARG	1	0	0	0	No
P. aeruginosa	OXA-906	blaOXA-906	ARG	1	0	0	0	No
P. aeruginosa	OXA-908	blaOXA-908	ARG	1	0	0	0	No
P. aeruginosa	OXA-913	blaOXA-913	ARG	1	0	0	0	No
P. aeruginosa	OXA-914	blaOXA-914	ARG	1	0	0	0	No
P. aeruginosa	PAC-1	blaPAC-1	ARG	1	0	0	0	No
P. aeruginosa	PDC-107	blaPDC-107	ARG	1	0	0	0	No
P. aeruginosa	PDC-115	blaPDC-115	ARG	1	0	0	0	No
P. aeruginosa	PDC-121	blaPDC-121	ARG	1	0	0	0	No
P. aeruginosa	PDC-134	blaPDC-134	ARG	1	0	0	0	No
P. aeruginosa	PDC-16	blaPDC-16	ARG	1	0	0	0	No
P. aeruginosa	PDC-167	blaPDC-167	ARG	1	0	0	0	No
P. aeruginosa	PDC-19a	blaPDC-19a	ARG	1	0	0	0	No
P. aeruginosa	PDC-19b	blaPDC-19b	ARG	1	0	0	0	No
P. aeruginosa	PDC-22	blaPDC-22	ARG	1	0	0	0	No
P. aeruginosa	PDC-223	blaPDC-223	ARG	1	0	0	0	No
P. aeruginosa	PDC-23	blaPDC-23	ARG	1	0	0	0	No
P. aeruginosa	PDC-288	blaPDC-288	ARG	1	0	0	0	No
P. aeruginosa	PDC-336	blaPDC-336	ARG	1	0	0	0	No
P. aeruginosa	PDC-34	blaPDC-34	ARG	1	0	0	0	No
P. aeruginosa	PDC-35	blaPDC-35	ARG	1	0	0	0	No
P. aeruginosa	PDC-36	blaPDC-36	ARG	1	0	0	0	No
P. aeruginosa	PDC-361	blaPDC-361	ARG	1	0	0	0	No
P. aeruginosa	PDC-365	blaPDC-365	ARG	1	0	0	0	No
P. aeruginosa	PDC-37	blaPDC-37	ARG	1	0	0	0	No
P. aeruginosa	PDC-374	blaPDC-374	ARG	0.99697	0	0.0030303	0	No
P. aeruginosa	PDC-38	blaPDC-38	ARG	1	0	0	0	No
P. aeruginosa	PDC-382	blaPDC-382	ARG	1	0	0	0	No
P. aeruginosa	PDC-385	blaPDC-385	ARG	1	0	0	0	No
P. aeruginosa	PDC-413	blaPDC-413	ARG	1	0	0	0	No
P. aeruginosa	PDC-46	blaPDC-46	ARG	1	0	0	0	No
P. aeruginosa	PDC-47	blaPDC-47	ARG	1	0	0	0	No
P. aeruginosa	PDC-49	blaPDC-49	ARG	1	0	0	0	No
P. aeruginosa	PDC-50	blaPDC-50	ARG	1	0	0	0	No
P. aeruginosa	PDC-55	blaPDC-55	ARG	1	0	0	0	No
P. aeruginosa	PDC-56	blaPDC-56	ARG	1	0	0	0	No
P. aeruginosa	PDC-57	blaPDC-57	ARG	1	0	0	0	No
P. aeruginosa	PDC-59	blaPDC-59	ARG	1	0	0	0	No
P. aeruginosa	PDC-63	blaPDC-63	ARG	1	0	0	0	No
P. aeruginosa	PDC-64	blaPDC-64	ARG	1	0	0	0	No
P. aeruginosa	PDC-65	blaPDC-65	ARG	1	0	0	0	No
P. aeruginosa	PDC-66	blaPDC-66	ARG	1	0	0	0	No
P. aeruginosa	PDC-68	blaPDC-68	ARG	1	0	0	0	No
P. aeruginosa	PDC-69	blaPDC-69	ARG	1	0	0	0	No
P. aeruginosa	PDC-70	blaPDC-70	ARG	1	0	0	0	No
P. aeruginosa	PDC-71	blaPDC-71	ARG	1	0	0	0	No
P. aeruginosa	PDC-95	blaPDC-95	ARG	1	0	0	0	No
P. aeruginosa	PER-1	blaPER-1	ARG	0	0	1	0	Yes
P. aeruginosa	SPM-1	blaSPM-1	ARG	1	0	0	0	No
P. aeruginosa	TEM-34	blaTEM-34	ARG	0.5	0	0.5	0	Yes
P. aeruginosa	VEB-14	blaVEB-14	ARG	1	0	0	0	No
P. aeruginosa	VEB-5	blaVEB-5	ARG	1	0	0	0	No
P. aeruginosa	VEB-9	blaVEB-9	ARG	1	0	0	0	No
P. aeruginosa	VIM-11	blaVIM-11	ARG	0.5	0	0.5	0	Yes
P. aeruginosa	VIM-2	blaVIM-2	ARG	0.933333	0	0	0.0666667	No
P. aeruginosa	VIM-4	blaVIM-4	ARG	1	0	0	0	No
P. aeruginosa	VIM-5	blaVIM-5	ARG	1	0	0	0	No
P. aeruginosa	BRP(MBL)	ble	ARG	1	0	0	0	No
P. aeruginosa	BLMT	blmt	ARG	1	0	0	0	No
P. aeruginosa	catA1	catA1	ARG	0	0	1	0	Yes
P. aeruginosa	catB10	catB10	ARG	1	0	0	0	No
P. aeruginosa	catB2	catB2	ARG	1	0	0	0	No
P. aeruginosa	catB3	catB3	ARG	0.857143	0	0	0.142857	Yes
P. aeruginosa	cmlA1	cmlA1	ARG	1	0	0	0	No
P. aeruginosa	cmlA5	cmlA5	ARG	0.8125	0	0.1875	0	Yes
P. aeruginosa	cmlA6	cmlA6	ARG	1	0	0	0	No
P. aeruginosa	cmlA9	cmlA9	ARG	0.942857	0	0.0571429	0	No
P. aeruginosa	cmx	cmx	ARG	0.166667	0.25	0.5	0.0833333	Yes
P. aeruginosa	cprR	cprR	ARG	1	0	0	0	No
P. aeruginosa	cprS	cprS	ARG	1	0	0	0	No
P. aeruginosa	dfrA1	dfrA1	ARG	0.625	0	0.375	0	Yes
P. aeruginosa	dfrA10	dfrA10	ARG	1	0	0	0	No
P. aeruginosa	dfrA22	dfrA22	ARG	1	0	0	0	No
P. aeruginosa	dfrA23	dfrA23	ARG	1	0	0	0	No
P. aeruginosa	dfrA5	dfrA5	ARG	1	0	0	0	No
P. aeruginosa	dfrB1	dfrB1	ARG	1	0	0	0	No
P. aeruginosa	dfrB2	dfrB2	ARG	1	0	0	0	No
P. aeruginosa	dfrB5	dfrB5	ARG	0.923077	0	0.0769231	0	No
P. aeruginosa	EreA	ereA	ARG	1	0	0	0	No
P. aeruginosa	MexE	exE	ARG	1	0	0	0	No
P. aeruginosa	floR	floR	ARG	0.5	0	0.5	0	Yes
P. aeruginosa	FosA	fosA	ARG	1	0	0	0	No
P. aeruginosa	MexA	mexA	ARG	0.998374	0	0.00162602	0	No
P. aeruginosa	MexB	mexB	ARG	0.99835	0	0.00165017	0	No
P. aeruginosa	MexC	mexC	ARG	1	0	0	0	No
P. aeruginosa	MexD	mexD	ARG	1	0	0	0	No
P. aeruginosa	MexF	mexF	ARG	1	0	0	0	No
P. aeruginosa	MexG	mexG	ARG	0.998141	0	0.00185874	0	No
P. aeruginosa	MexH	mexH	ARG	0.998336	0	0.00166389	0	No
P. aeruginosa	MexI	mexI	ARG	0.998353	0	0.00164745	0	No
P. aeruginosa	MexJ	mexJ	ARG	1	0	0	0	No
P. aeruginosa	MexK	mexK	ARG	1	0	0	0	No
P. aeruginosa	MexL	mexL	ARG	1	0	0	0	No
P. aeruginosa	mexM	mexM	ARG	0.99308	0	0.00692042	0	No
P. aeruginosa	mexN	mexN	ARG	0.993432	0	0.00656814	0	No
P. aeruginosa	mexP	mexP	ARG	0.998369	0	0.00163132	0	No
P. aeruginosa	mexQ	mexQ	ARG	0.998358	0	0.00164204	0	No
P. aeruginosa	MexV	mexV	ARG	1	0	0	0	No
P. aeruginosa	MexW	mexW	ARG	1	0	0	0	No
P. aeruginosa	mexX	mexX	ARG	1	0	0	0	No
P. aeruginosa	mexY	mexY	ARG	1	0	0	0	No
P. aeruginosa	mphA	mphA	ARG	0	0	1	0	Yes
P. aeruginosa	mphE	mphE	ARG	0.5	0	0.25	0.25	Yes
P. aeruginosa	Mrx	mrx	ARG	0	0	1	0	Yes
P. aeruginosa	msrE	msrE	ARG	0.6	0	0.2	0.2	Yes
P. aeruginosa	MuxA	muxA	ARG	1	0	0	0	No
P. aeruginosa	MuxB	muxB	ARG	1	0	0	0	No
P. aeruginosa	MuxC	muxC	ARG	1	0	0	0	No
P. aeruginosa	OpmB	opmB	ARG	1	0	0	0	No
P. aeruginosa	OpmD	opmD	ARG	0.998361	0	0.00163934	0	No
P. aeruginosa	opmE	opmE	ARG	0.99835	0	0.00165017	0	No
P. aeruginosa	OpmH	opmH	ARG	1	0	0	0	No
P. aeruginosa	OprJ	oprJ	ARG	1	0	0	0	No
P. aeruginosa	OprM	oprM	ARG	0.99835	0	0.00165017	0	No
P. aeruginosa	OprN	oprN	ARG	1	0	0	0	No
P. aeruginosa	Paer_catB7	Paer_catB7	ARG	0.996727	0	0.00327332	0	No
P. aeruginosa	Paer_CpxR	Paer_cpxR	ARG	1	0	0	0	No
P. aeruginosa	Paer_emrE	Paer_emrE	ARG	1	0	0	0	No
P. aeruginosa	Paer_soxR	Paer_soxR	ARG	1	0	0	0	No
P. aeruginosa	ParR	parR	ARG	1	0	0	0	No
P. aeruginosa	ParS	parS	ARG	1	0	0	0	No
P. aeruginosa	PmpM	pmpM	ARG	1	0	0	0	No
P. aeruginosa	qacE	qacE	ARG	1	0	0	0	No
P. aeruginosa	qacEdelta1	qacEdelta1	ARG	0.751825	0.0510949	0.167883	0.0291971	Yes
P. aeruginosa	qacL	qacL	ARG	0.818182	0.0909091	0.0909091	0	Yes
P. aeruginosa	QnrA1	qnrA1	ARG	1	0	0	0	No
P. aeruginosa	QnrVC1	qnrVC1	ARG	0.75	0	0.25	0	Yes
P. aeruginosa	rmtB	rmtB	ARG	1	0	0	0	No
P. aeruginosa	rmtD	rmtD	ARG	0.6	0	0.4	0	Yes
P. aeruginosa	rmtF	rmtF	ARG	1	0	0	0	No
P. aeruginosa	rsmA	rsmA	ARG	1	0	0	0	No
P. aeruginosa	sul1	sul1	ARG	0.76129	0.0387097	0.141935	0.0580645	Yes
P. aeruginosa	sul2	sul2	ARG	0.428571	0	0.571429	0	Yes
P. aeruginosa	tet(A)	tet(A)	ARG	0.928571	0	0.0714286	0	No
P. aeruginosa	tet(C)	tet(C)	ARG	0.8	0	0	0.2	Yes
P. aeruginosa	TriA	triA	ARG	1	0	0	0	No
P. aeruginosa	TriB	triB	ARG	1	0	0	0	No
P. aeruginosa	TriC	triC	ARG	1	0	0	0	No
P. aeruginosa	YajC	yajC	ARG	0.921569	0	0.0784314	0	No
S. agalactiae	aad(6)	aad(6)	ARG	1	0	0	0	No
S. agalactiae	APH(3')-IIIa	aph(3')-IIIa	ARG	1	0	0	0	No
S. agalactiae	ErmB	ermB	ARG	1	0	0	0	No
S. agalactiae	ErmT	ermT	ARG	1	0	0	0	No
S. agalactiae	mreA	mreA	ARG	1	0	0	0	No
S. agalactiae	Saga_mprF	Saga_mprF	ARG	1	0	0	0	No
S. agalactiae	Spyo_ErmA_MLSb	Spyo_ermA	ARG	1	0	0	0	No
S. agalactiae	tet(M)	tet(M)	ARG	1	0	0	0	No
S. agalactiae	tet(O)	tet(O)	ARG	1	0	0	0	No
S. agalactiae	tet(S)	tet(S)	ARG	1	0	0	0	No
S. aureus	AAC6_Ie_APH2_Ia	aac6_Ie_aph2_Ia	ARG	0.869668	0.0118483	0.028436	0.0900474	Yes
S. aureus	aad(6)	aad(6)	ARG	0.987952	0	0.0120482	0	No
S. aureus	ANT(4')-Ia	ant(4')-Ia	ARG	0.296167	0.0209059	0.289199	0.393728	Yes
S. aureus	ANT(6)-Ia	ant(6)-Ia	ARG	1	0	0	0	No
S. aureus	ANT(9)-Ia	ant(9)-Ia	ARG	0.994751	0	0.00262467	0.00262467	No
S. aureus	APH(3')-IIIa	aph(3')-IIIa	ARG	0.476793	0.151899	0.0147679	0.35654	Yes
S. aureus	apmA	apmA	ARG	0.916667	0	0	0.0833333	No
S. aureus	arlR	arlR	ARG	0.99936	0	0.000639591	0	No
S. aureus	arlS	arlS	ARG	0.99936	0	0.000639795	0	No
S. aureus	TEM-116	blaTEM-116	ARG	0.0454545	0	0	0.954545	Yes
S. aureus	catA8	catA8	ARG	0	0	0	1	Yes
S. aureus	dfrC	dfrC	ARG	0.764259	0.00380228	0.117871	0.114068	Yes
S. aureus	dfrF	dfrF	ARG	1	0	0	0	No
S. aureus	dfrG	dfrG	ARG	0.993007	0	0.00699301	0	No
S. aureus	dfrK	dfrK	ARG	0.833333	0	0	0.166667	Yes
S. aureus	Efac_ACT_CHL	Efac_ACT_chl	ARG	0.6	0	0	0.4	Yes
S. aureus	Efae_ACT_CHL	Efae_ACT_chl	ARG	0	0	0	1	Yes
S. aureus	ErmA	ermA	ARG	0.994624	0	0.00268817	0.00268817	No
S. aureus	ErmB	ermB	ARG	0.971429	0.0285714	0	0	No
S. aureus	ErmC	ermC	ARG	0.0708333	0	0.00138889	0.927778	Yes
S. aureus	ErmT	ermT	ARG	0.293333	0.0666667	0	0.64	Yes
S. aureus	fexA	fexA	ARG	1	0	0	0	No
S. aureus	FosY	fosY	ARG	1	0	0	0	No
S. aureus	fusB	fusB	ARG	0.758621	0	0.0344828	0.206897	Yes
S. aureus	fusC	fusC	ARG	0.930328	0	0.0696721	0	No
S. aureus	kdpD	kdpD	ARG	0.999037	0	0.000963082	0	No
S. aureus	lnuA	lnuA	ARG	0.181818	0.0454545	0	0.772727	Yes
S. aureus	lnuB	lnuB	ARG	1	0	0	0	No
S. aureus	lnuG	lnuG	ARG	1	0	0	0	No
S. aureus	Lreu_cat-TC	Lreu_cat-TC	ARG	0	0	0	1	Yes
S. aureus	lsaE	lsaE	ARG	1	0	0	0	No
S. aureus	mecA	mecA	ARG	0.532567	0.00297999	0.436356	0.0280971	Yes
S. aureus	mecC	mecC	ARG	1	0	0	0	No
S. aureus	mecC-type_BlaZ	mecC-type_blaZ	ARG	1	0	0	0	No
S. aureus	mecI	mecI	ARG	0.566038	0.00377358	0.350943	0.0792453	Yes
S. aureus	MecI_rep	mecI_rep	ARG	1	0	0	0	No
S. aureus	mecR1	mecR1	ARG	0.571429	0.0037594	0.349624	0.075188	Yes
S. aureus	mepA	mepA	ARG	0.99936	0	0.000639591	0	No
S. aureus	mepR	mepR	ARG	0.99936	0	0.000639795	0	No
S. aureus	mgrA	mgrA	ARG	0.998404	0	0.00159591	0	No
S. aureus	mphC	mphC	ARG	0.047138	0.397306	0.03367	0.521886	Yes
S. aureus	msrA	msrA	ARG	0.0474684	0.373418	0.0316456	0.547468	Yes
S. aureus	norC	norC	ARG	1	0	0	0	No
S. aureus	PC1_blaZ	PC1_blaZ	ARG	0.624143	0.0291495	0.00754458	0.339163	Yes
S. aureus	qacA	qacA	ARG	0.100402	0.0240964	0	0.875502	Yes
S. aureus	qacG	qacG	ARG	0	0	0	1	Yes
S. aureus	qacJ	qacJ	ARG	1	0	0	0	No
S. aureus	SAT-4	sat-4	ARG	0.362319	0.191304	0.0202899	0.426087	Yes
S. aureus	Saur_FosB	Saur_fosB	ARG	0.999182	0	0.000817661	0	No
S. aureus	Saur_LmrS	Saur_lmrS	ARG	1	0	0	0	No
S. aureus	Saur_mupA_MUP	Saur_mupA	ARG	0.195652	0.0217391	0	0.782609	Yes
S. aureus	Saur_norA	Saur_norA	ARG	1	0	0	0	No
S. aureus	sdrM	sdrM	ARG	1	0	0	0	No
S. aureus	Sint_ACT_CHL	Sint_chl	ARG	0	0	0	1	Yes
S. aureus	spd	spd	ARG	0.0588235	0	0	0.941176	Yes
S. aureus	tet(38)	tet(38)	ARG	0.999681	0	0.000319489	0	No
S. aureus	tet(K)	tet(K)	ARG	0.00938967	0.261346	0.0109546	0.71831	Yes
S. aureus	tet(L)	tet(L)	ARG	0.336207	0.00862069	0	0.655172	Yes
S. aureus	tet(M)	tet(M)	ARG	0.972603	0	0	0.0273973	No
S. aureus	tet(O)	tet(O)	ARG	1	0	0	0	No
S. aureus	vgaA	vgaA	ARG	0	0	0	1	Yes
S. aureus	vgaE	vgaE	ARG	1	0	0	0	No
S. enterica	AAC(2')-IIa	aac(2')-IIa	ARG	1	0	0	0	No
S. enterica	AAC(3)-Ia	aac(3)-Ia	ARG	1	0	0	0	No
S. enterica	AAC(3)-Id	aac(3)-Id	ARG	0.125	0	0.854167	0.0208333	Yes
S. enterica	AAC(3)-IId	aac(3)-IId	ARG	0.0138889	0.402778	0.236111	0.347222	Yes
S. enterica	AAC(3)-IIe	aac(3)-IIe	ARG	0.333333	0.333333	0	0.333333	Yes
S. enterica	AAC(3)-IIg	aac(3)-IIg	ARG	0	1	0	0	Yes
S. enterica	AAC(3)-IVa	aac(3)-IVa	ARG	0.0188679	0.90566	0.0754717	0	Yes
S. enterica	AAC(3)-VIa	aac(3)-VIa	ARG	0.047619	0.714286	0.190476	0.047619	Yes
S. enterica	AAC(6')-Iaa	aac(6')-Iaa	ARG	1	0	0	0	No
S. enterica	AAC(6')-Ib10	aac(6')-Ib10	ARG	0.0344828	0	0	0.965517	Yes
S. enterica	AAC(6')-Ib7	aac(6')-Ib7	ARG	0.2	0.8	0	0	Yes
S. enterica	AAC(6')-IIc	aac(6')-IIc	ARG	0.0357143	0.964286	0	0	Yes
S. enterica	AAC(6')-Il	aac(6')-Il	ARG	1	0	0	0	No
S. enterica	AAC(6')-Iy	aac(6')-Iy	ARG	0.99962	0	0.000379795	0	No
S. enterica	aadA	aadA	ARG	0.234513	0.336283	0.0442478	0.384956	Yes
S. enterica	aadA12	aadA12	ARG	0	1	0	0	Yes
S. enterica	aadA13	aadA13	ARG	0	0	0	1	Yes
S. enterica	aadA17	aadA17	ARG	0	0	0	1	Yes
S. enterica	aadA2	aadA2	ARG	0.552684	0.027833	0.220676	0.198807	Yes
S. enterica	aadA22	aadA22	ARG	0	0	1	0	Yes
S. enterica	aadA24	aadA24	ARG	0.333333	0.666667	0	0	Yes
S. enterica	aadA5	aadA5	ARG	0	0.571429	0.285714	0.142857	Yes
S. enterica	aadA7	aadA7	ARG	0.084507	0.056338	0.816901	0.0422535	Yes
S. enterica	ANT(2'')-Ia	ant(2'')-Ia	ARG	0.2	0.133333	0	0.666667	Yes
S. enterica	APH(3'')-Ib	aph(3'')-Ib	ARG	0.0389321	0.208009	0.0611791	0.69188	Yes
S. enterica	APH(3')-Ia	aph(3')-Ia	ARG	0.224599	0.106952	0.0641711	0.604278	Yes
S. enterica	APH(3')-IIa	aph(3')-IIa	ARG	0.8	0.0888889	0	0.111111	Yes
S. enterica	APH(4)-Ia	aph(4)-Ia	ARG	0	0.923077	0.0769231	0	Yes
S. enterica	APH(6)-Ic	aph(6)-Ic	ARG	0.428571	0.142857	0	0.428571	Yes
S. enterica	APH(6)-Id	aph(6)-Id	ARG	0.0431034	0.188578	0.0581897	0.710129	Yes
S. enterica	armA	armA	ARG	0	1	0	0	Yes
S. enterica	arr-2	arr-2	ARG	0.217391	0.0434783	0	0.73913	Yes
S. enterica	arr-3	arr-3	ARG	0.125	0	0	0.875	Yes
S. enterica	CARB-58	blaCARB-58	ARG	0.922559	0	0.0774411	0	No
S. enterica	CMY-2	blaCMY-2	ARG	0	0	0	1	Yes
S. enterica	CMY-59	blaCMY-59	ARG	0.0268817	0.61828	0.150538	0.204301	Yes
S. enterica	CTX-M-1	blaCTX-M-1	ARG	0	0.833333	0.111111	0.0555556	Yes
S. enterica	CTX-M-137	blaCTX-M-137	ARG	0	1	0	0	Yes
S. enterica	CTX-M-14	blaCTX-M-14	ARG	0.5	0.5	0	0	Yes
S. enterica	CTX-M-15	blaCTX-M-15	ARG	0.15	0.375	0.075	0.4	Yes
S. enterica	CTX-M-2	blaCTX-M-2	ARG	0	0	1	0	Yes
S. enterica	CTX-M-32	blaCTX-M-32	ARG	0	0	1	0	Yes
S. enterica	CTX-M-55	blaCTX-M-55	ARG	0	0.125	0	0.875	Yes
S. enterica	CTX-M-65	blaCTX-M-65	ARG	0	1	0	0	Yes
S. enterica	CTX-M-9	blaCTX-M-9	ARG	0	0.142857	0.857143	0	Yes
S. enterica	FOX-5	blaFOX-5	ARG	1	0	0	0	No
S. enterica	HERA-3	blaHER-3	ARG	1	0	0	0	No
S. enterica	LAP-2	blaLAP-2	ARG	0	0.666667	0.333333	0	Yes
S. enterica	OXA-1	blaOXA-1	ARG	0.030303	0.030303	0.030303	0.909091	Yes
S. enterica	OXA-10	blaOXA-10	ARG	0.277778	0.0555556	0	0.666667	Yes
S. enterica	OXA-2	blaOXA-2	ARG	0	0.333333	0.333333	0.333333	Yes
S. enterica	OXA-48	blaOXA-48	ARG	0.5	0	0	0.5	Yes
S. enterica	SCO-1	blaSCO-1	ARG	0.235294	0	0	0.764706	Yes
S. enterica	SHV-12	blaSHV-12	ARG	0.670886	0	0	0.329114	Yes
S. enterica	TEM-1	blaTEM-1	ARG	0.5	0	0	0.5	Yes
S. enterica	TEM-116	blaTEM-116	ARG	1	0	0	0	No
S. enterica	TEM-126	blaTEM-126	ARG	0	1	0	0	Yes
S. enterica	TEM-135	blaTEM-135	ARG	0	1	0	0	Yes
S. enterica	TEM-171	blaTEM-171	ARG	1	0	0	0	No
S. enterica	TEM-183	blaTEM-183	ARG	0	1	0	0	Yes
S. enterica	TEM-2	blaTEM-2	ARG	0	0.5	0	0.5	Yes
S. enterica	TEM-206	blaTEM-206	ARG	0.1	0	0	0.9	Yes
S. enterica	TEM-210	blaTEM-210	ARG	0	0	0	1	Yes
S. enterica	TEM-34	blaTEM-34	ARG	0.118545	0.20892	0.028169	0.644366	Yes
S. enterica	TEM-40	blaTEM-40	ARG	0	0.9	0.1	0	Yes
S. enterica	TEM-52	blaTEM-52	ARG	0	0	0	1	Yes
S. enterica	VIM-2	blaVIM-2	ARG	1	0	0	0	No
S. enterica	BLMT	blmt	ARG	0.333333	0.333333	0	0.333333	Yes
S. enterica	catA1	catA1	ARG	0.117155	0.0753138	0.0460251	0.761506	Yes
S. enterica	catB3	catB3	ARG	0.0357143	0	0	0.964286	Yes
S. enterica	cmlA1	cmlA1	ARG	0.220588	0.0147059	0	0.764706	Yes
S. enterica	cmlA4	cmlA4	ARG	1	0	0	0	No
S. enterica	cmlA5	cmlA5	ARG	0.206897	0.0689655	0	0.724138	Yes
S. enterica	cmlA6	cmlA6	ARG	1	0	0	0	No
S. enterica	cmlA9	cmlA9	ARG	1	0	0	0	No
S. enterica	dfrA1	dfrA1	ARG	0.240741	0.518519	0.037037	0.203704	Yes
S. enterica	dfrA12	dfrA12	ARG	0.310078	0.0930233	0.100775	0.496124	Yes
S. enterica	dfrA14	dfrA14	ARG	0.128205	0.307692	0.153846	0.410256	Yes
S. enterica	dfrA15	dfrA15	ARG	0.571429	0	0.285714	0.142857	Yes
S. enterica	dfrA17	dfrA17	ARG	0	0.6	0.4	0	Yes
S. enterica	dfrA19	dfrA19	ARG	0	0.208333	0	0.791667	Yes
S. enterica	dfrA23	dfrA23	ARG	0.25	0	0	0.75	Yes
S. enterica	DfrA34	dfrA34	ARG	0	0.625	0	0.375	Yes
S. enterica	dfrA5	dfrA5	ARG	0	0	0	1	Yes
S. enterica	dfrA7	dfrA7	ARG	0.0253807	0.0532995	0.15736	0.763959	Yes
S. enterica	dfrA8	dfrA8	ARG	0.333333	0	0	0.666667	Yes
S. enterica	dfrB3	dfrB3	ARG	0	1	0	0	Yes
S. enterica	Ecol_catII	Ecol_catII	ARG	0.373134	0	0	0.626866	Yes
S. enterica	floR	floR	ARG	0.578093	0.363083	0.0283976	0.030426	Yes
S. enterica	FosA3	fosA3	ARG	0	0	0	1	Yes
S. enterica	FosA4	fosA4	ARG	0	0	0	1	Yes
S. enterica	FosA6	fosA6	ARG	1	0	0	0	No
S. enterica	FosA7	fosA7	ARG	1	0	0	0	No
S. enterica	golS	golS	ARG	1	0	0	0	No
S. enterica	linG	linG	ARG	0.181818	0	0	0.818182	Yes
S. enterica	lnuA	lnuA	ARG	1	0	0	0	No
S. enterica	lnuG	lnuG	ARG	0.666667	0.333333	0	0	Yes
S. enterica	MCR-1.1	mcr-1.1	ARG	0	0.5	0	0.5	Yes
S. enterica	MCR-1.2	mcr-1.2	ARG	0	1	0	0	Yes
S. enterica	MCR-3.1	mcr-3.1	ARG	0.25	0.5	0	0.25	Yes
S. enterica	MCR-3.40	mcr-3.40	ARG	0	0	1	0	Yes
S. enterica	MCR-9.1	mcr-9.1	ARG	0	0	0.0357143	0.964286	Yes
S. enterica	mdsA	mdsA	ARG	0.999544	0	0.000456413	0	No
S. enterica	mdsB	mdsB	ARG	0.999541	0	0.000458505	0	No
S. enterica	mdsC	mdsC	ARG	0.999544	0	0.000456204	0	No
S. enterica	MdtK	mdtK	ARG	1	0	0	0	No
S. enterica	mef(B)	mef(B)	ARG	0	0	0	1	Yes
S. enterica	mphA	mphA	ARG	0.0603448	0.422414	0.456897	0.0603448	Yes
S. enterica	mphB	mphB	ARG	0	0.5	0.5	0	Yes
S. enterica	mphE	mphE	ARG	0.2	0.4	0	0.4	Yes
S. enterica	Mrx	mrx	ARG	0.0598291	0.418803	0.452991	0.0683761	Yes
S. enterica	msrE	msrE	ARG	0.2	0.4	0	0.4	Yes
S. enterica	oqxA	oqxA	ARG	0	0	0	1	Yes
S. enterica	oqxB	oqxB	ARG	0	0	0	1	Yes
S. enterica	qacEdelta1	qacEdelta1	ARG	0.253406	0.118074	0.277929	0.35059	Yes
S. enterica	QnrA1	qnrA1	ARG	0.333333	0.333333	0	0.333333	Yes
S. enterica	QnrB19	qnrB19	ARG	0	0	0	1	Yes
S. enterica	QnrB20	qnrB20	ARG	0	0	0	1	Yes
S. enterica	QnrB5	qnrB5	ARG	0.105263	0	0	0.894737	Yes
S. enterica	QnrB6	qnrB6	ARG	0	1	0	0	Yes
S. enterica	QnrS1	qnrS1	ARG	0.0169492	0.694915	0.00847458	0.279661	Yes
S. enterica	QnrS2	qnrS2	ARG	0	0	0	1	Yes
S. enterica	QnrS4	qnrS4	ARG	0	1	0	0	Yes
S. enterica	rmtB	rmtB	ARG	1	0	0	0	No
S. enterica	rmtE	rmtE	ARG	0	1	0	0	Yes
S. enterica	sdiA	sdiA	ARG	1	0	0	0	No
S. enterica	sul1	sul1	ARG	0.0532276	0.147225	0.343148	0.456399	Yes
S. enterica	sul2	sul2	ARG	0.045045	0.256256	0.023023	0.675676	Yes
S. enterica	sul3	sul3	ARG	0.282051	0.0641026	0	0.653846	Yes
S. enterica	tet(A)	tet(A)	ARG	0.386139	0.166667	0.0495049	0.39769	Yes
S. enterica	tet(B)	tet(B)	ARG	0.0875	0.420833	0.0895833	0.402083	Yes
S. enterica	tet(C)	tet(C)	ARG	0.0408163	0.0816327	0.0204082	0.857143	Yes
S. enterica	tet(D)	tet(D)	ARG	0.142857	0	0	0.857143	Yes
S. enterica	tet(E)	tet(E)	ARG	1	0	0	0	No
S. enterica	tet(M)	tet(M)	ARG	0.0294118	0.117647	0.0588235	0.794118	Yes
S. enterica	tet(O)	tet(O)	ARG	0	0	0	1	Yes
S. enterica	tet(X6)	tet(X6)	ARG	0.5	0	0	0.5	Yes
S. flexneri	AAC(3)-IId	aac(3)-IId	ARG	1	0	0	0	No
S. flexneri	aadA	aadA	ARG	0.913793	0	0.0287356	0.0574713	No
S. flexneri	aadA5	aadA5	ARG	0	0.843373	0.144578	0.0120482	Yes
S. flexneri	acrB	acrB	ARG	1	0	0	0	No
S. flexneri	acrD	acrD	ARG	1	0	0	0	No
S. flexneri	AcrE	acrE	ARG	1	0	0	0	No
S. flexneri	AcrF	acrF	ARG	1	0	0	0	No
S. flexneri	AcrS	acrS	ARG	1	0	0	0	No
S. flexneri	APH(3'')-Ib	aph(3'')-Ib	ARG	0.0526316	0.5	0.0263158	0.421053	Yes
S. flexneri	APH(6)-Id	aph(6)-Id	ARG	0.0377358	0.358491	0.0188679	0.584906	Yes
S. flexneri	bacA	bacA	ARG	1	0	0	0	No
S. flexneri	CTX-M-15	blaCTX-M-15	ARG	0	0.5	0.25	0.25	Yes
S. flexneri	EC-15	blaEC-15	ARG	1	0	0	0	No
S. flexneri	EC-8	blaEC-8	ARG	1	0	0	0	No
S. flexneri	OXA-1	blaOXA-1	ARG	0.76875	0.00625	0.03125	0.19375	Yes
S. flexneri	TEM-183	blaTEM-183	ARG	0	0.666667	0	0.333333	Yes
S. flexneri	TEM-34	blaTEM-34	ARG	0.176991	0.159292	0.0176991	0.646018	Yes
S. flexneri	catA1	catA1	ARG	0.762821	0	0.025641	0.211538	Yes
S. flexneri	cpxA	cpxA	ARG	1	0	0	0	No
S. flexneri	CRP	crp	ARG	1	0	0	0	No
S. flexneri	dfrA1	dfrA1	ARG	0.921569	0	0.0196078	0.0588235	No
S. flexneri	dfrA14	dfrA14	ARG	0.34375	0	0	0.65625	Yes
S. flexneri	dfrA17	dfrA17	ARG	0	0.843373	0.144578	0.0120482	Yes
S. flexneri	dfrA5	dfrA5	ARG	0	1	0	0	Yes
S. flexneri	dfrA7	dfrA7	ARG	0	1	0	0	Yes
S. flexneri	dfrA8	dfrA8	ARG	0.5	0.5	0	0	Yes
S. flexneri	Ecol_acrA	Ecol_acrA	ARG	1	0	0	0	No
S. flexneri	Ecol_mdfA	Ecol_mdfA	ARG	0.979695	0	0.0203046	0	No
S. flexneri	emrA	emrA	ARG	1	0	0	0	No
S. flexneri	emrB	emrB	ARG	1	0	0	0	No
S. flexneri	emrK	emrK	ARG	1	0	0	0	No
S. flexneri	emrR	emrR	ARG	1	0	0	0	No
S. flexneri	emrY	emrY	ARG	1	0	0	0	No
S. flexneri	eptA	eptA	ARG	1	0	0	0	No
S. flexneri	ErmB	ermB	ARG	0.242424	0.0606061	0.030303	0.666667	Yes
S. flexneri	evgA	evgA	ARG	1	0	0	0	No
S. flexneri	evgS	evgS	ARG	1	0	0	0	No
S. flexneri	gadX	gadX	ARG	0.99005	0	0.00995025	0	No
S. flexneri	H-NS	hns	ARG	0.985149	0	0.0148515	0	No
S. flexneri	kdpE	kdpE	ARG	1	0	0	0	No
S. flexneri	leuO	leuO	ARG	1	0	0	0	No
S. flexneri	marA	marA	ARG	0.994737	0	0.00526316	0	No
S. flexneri	mdtA	mdtA	ARG	1	0	0	0	No
S. flexneri	mdtB	mdtB	ARG	1	0	0	0	No
S. flexneri	mdtC	mdtC	ARG	1	0	0	0	No
S. flexneri	mdtF	mdtF	ARG	0.988439	0	0.0115607	0	No
S. flexneri	mdtH	mdtH	ARG	1	0	0	0	No
S. flexneri	mdtN	mdtN	ARG	0.994792	0	0.00520833	0	No
S. flexneri	mdtO	mdtO	ARG	0.995025	0	0.00497512	0	No
S. flexneri	mdtP	mdtP	ARG	0.99505	0	0.0049505	0	No
S. flexneri	mphA	mphA	ARG	0.00980392	0.77451	0.205882	0.00980392	Yes
S. flexneri	Mrx	mrx	ARG	0.00980392	0.77451	0.205882	0.00980392	Yes
S. flexneri	msbA	msbA	ARG	1	0	0	0	No
S. flexneri	PmrF	pmrF	ARG	1	0	0	0	No
S. flexneri	qacEdelta1	qacEdelta1	ARG	0	0.848837	0.139535	0.0116279	Yes
S. flexneri	QnrS1	qnrS1	ARG	0	0.8	0.1	0.1	Yes
S. flexneri	SAT-2	sat-2	ARG	0.958333	0	0.0208333	0.0208333	No
S. flexneri	Sfle_acrA	Sfle_acrA	ARG	1	0	0	0	No
S. flexneri	sul1	sul1	ARG	0	0.845238	0.142857	0.0119048	Yes
S. flexneri	sul2	sul2	ARG	0.0363636	0.345455	0.0363636	0.581818	Yes
S. flexneri	sul3	sul3	ARG	0	1	0	0	Yes
S. flexneri	tet(A)	tet(A)	ARG	0.0909091	0.545455	0	0.363636	Yes
S. flexneri	tet(B)	tet(B)	ARG	0.47093	0.00581395	0.145349	0.377907	Yes
S. flexneri	TolC	tolC	ARG	1	0	0	0	No
S. flexneri	ugd	ugd	ARG	1	0	0	0	No
S. flexneri	YojI	yojI	ARG	1	0	0	0	No
S. pneumoniae	AAC6_Ie_APH2_Ia	aac6_Ie_aph2_Ia	ARG	1	0	0	0	No
S. pneumoniae	aad(6)	aad(6)	ARG	1	0	0	0	No
S. pneumoniae	APH(3')-IIIa	aph(3')-IIIa	ARG	1	0	0	0	No
S. pneumoniae	TEM-34	blaTEM-34	ARG	0	0	0	1	Yes
S. pneumoniae	catA8	catA8	ARG	0	0	0	1	Yes
S. pneumoniae	catQ	catQ	ARG	1	0	0	0	No
S. pneumoniae	dfrC	dfrC	ARG	0	0	0	1	Yes
S. pneumoniae	ErmB	ermB	ARG	1	0	0	0	No
S. pneumoniae	ErmC	ermC	ARG	0	0	0	1	Yes
S. pneumoniae	lnuA	lnuA	ARG	1	0	0	0	No
S. pneumoniae	Lreu_cat-TC	Lreu_cat-TC	ARG	0.992638	0	0	0.00736196	No
S. pneumoniae	mef(E)	mef(E)	ARG	1	0	0	0	No
S. pneumoniae	mel	mel	ARG	1	0	0	0	No
S. pneumoniae	patA	patA	ARG	1	0	0	0	No
S. pneumoniae	patB	patB	ARG	1	0	0	0	No
S. pneumoniae	PC1_blaZ	PC1_blaZ	ARG	0	0	0	1	Yes
S. pneumoniae	pmrA	pmrA	ARG	1	0	0	0	No
S. pneumoniae	RlmA(II)	rlmA(II)	ARG	1	0	0	0	No
S. pneumoniae	SAT-4	sat-4	ARG	1	0	0	0	No
S. pneumoniae	tet(32)	tet(32)	ARG	1	0	0	0	No
S. pneumoniae	tet(K)	tet(K)	ARG	0	0	0	1	Yes
S. pneumoniae	tet(L)	tet(L)	ARG	1	0	0	0	No
S. pneumoniae	tet(M)	tet(M)	ARG	1	0	0	0	No
S. pneumoniae	tet(O)	tet(O)	ARG	1	0	0	0	No
S. pneumoniae	tet(S)	tet(S)	ARG	1	0	0	0	No
S. pneumoniae	vgaA	vgaA	ARG	0	0	0	1	Yes
S. sonnei	AAC(3)-IId	aac(3)-IId	ARG	0.025	0.179167	0	0.795833	Yes
S. sonnei	AAC(3)-IIe	aac(3)-IIe	ARG	1	0	0	0	No
S. sonnei	AAC(3)-IVa	aac(3)-IVa	ARG	0	1	0	0	Yes
S. sonnei	AAC(3)-VIa	aac(3)-VIa	ARG	0	0	0	1	Yes
S. sonnei	AAC(6')-Ib7	aac(6')-Ib7	ARG	0	1	0	0	Yes
S. sonnei	aadA	aadA	ARG	0.978723	0.00223964	0.00447928	0.0145577	No
S. sonnei	aadA2	aadA2	ARG	0	0.5	0.5	0	Yes
S. sonnei	aadA3	aadA3	ARG	0	1	0	0	Yes
S. sonnei	aadA5	aadA5	ARG	0.0607029	0.619808	0.0159744	0.303514	Yes
S. sonnei	acrB	acrB	ARG	1	0	0	0	No
S. sonnei	acrD	acrD	ARG	1	0	0	0	No
S. sonnei	AcrE	acrE	ARG	1	0	0	0	No
S. sonnei	AcrF	acrF	ARG	1	0	0	0	No
S. sonnei	AcrS	acrS	ARG	1	0	0	0	No
S. sonnei	ANT(2'')-Ia	ant(2'')-Ia	ARG	1	0	0	0	No
S. sonnei	APH(3'')-Ib	aph(3'')-Ib	ARG	0.00929368	0.0111524	0.00185874	0.977695	Yes
S. sonnei	APH(3')-Ia	aph(3')-Ia	ARG	0	0.5	0.166667	0.333333	Yes
S. sonnei	APH(3')-IIa	aph(3')-IIa	ARG	1	0	0	0	No
S. sonnei	APH(4)-Ia	aph(4)-Ia	ARG	0	1	0	0	Yes
S. sonnei	APH(6)-Ic	aph(6)-Ic	ARG	1	0	0	0	No
S. sonnei	APH(6)-Id	aph(6)-Id	ARG	0.00957354	0.00957354	0.00174064	0.979112	Yes
S. sonnei	bacA	bacA	ARG	1	0	0	0	No
S. sonnei	CMY-59	blaCMY-59	ARG	0	1	0	0	Yes
S. sonnei	CTX-M-14	blaCTX-M-14	ARG	0.0165975	0.929461	0.0248963	0.0290456	Yes
S. sonnei	CTX-M-15	blaCTX-M-15	ARG	0.0625	0.732143	0.0267857	0.178571	Yes
S. sonnei	CTX-M-27	blaCTX-M-27	ARG	0.037037	0.740741	0.037037	0.185185	Yes
S. sonnei	CTX-M-3	blaCTX-M-3	ARG	0	0	0	1	Yes
S. sonnei	CTX-M-55	blaCTX-M-55	ARG	0	0.764706	0	0.235294	Yes
S. sonnei	DHA-1	blaDHA-1	ARG	0	1	0	0	Yes
S. sonnei	EC-8	blaEC-8	ARG	0.989199	0	0.0108005	0	No
S. sonnei	LAP-2	blaLAP-2	ARG	0	1	0	0	Yes
S. sonnei	OXA-1	blaOXA-1	ARG	0.954545	0	0	0.0454545	No
S. sonnei	OXA-10	blaOXA-10	ARG	0	1	0	0	Yes
S. sonnei	TEM-1	blaTEM-1	ARG	0	0	0	1	Yes
S. sonnei	TEM-122	blaTEM-122	ARG	0	1	0	0	Yes
S. sonnei	TEM-126	blaTEM-126	ARG	0	1	0	0	Yes
S. sonnei	TEM-183	blaTEM-183	ARG	0	0	1	0	Yes
S. sonnei	TEM-2	blaTEM-2	ARG	0	0	1	0	Yes
S. sonnei	TEM-34	blaTEM-34	ARG	0.0141243	0.353107	0.0141243	0.618644	Yes
S. sonnei	TEM-35	blaTEM-35	ARG	0	1	0	0	Yes
S. sonnei	TEM-40	blaTEM-40	ARG	0	0.666667	0.133333	0.2	Yes
S. sonnei	BLMT	blmt	ARG	1	0	0	0	No
S. sonnei	catA1	catA1	ARG	0.888889	0	0	0.111111	Yes
S. sonnei	catB8	catB8	ARG	0	1	0	0	Yes
S. sonnei	cmlA1	cmlA1	ARG	0	1	0	0	Yes
S. sonnei	cmlA6	cmlA6	ARG	1	0	0	0	No
S. sonnei	cpxA	cpxA	ARG	1	0	0	0	No
S. sonnei	CRP	crp	ARG	1	0	0	0	No
S. sonnei	dfrA1	dfrA1	ARG	0.981633	0	0.00340136	0.014966	No
S. sonnei	dfrA12	dfrA12	ARG	0.2	0.4	0.2	0.2	Yes
S. sonnei	dfrA14	dfrA14	ARG	0.0526316	0.105263	0.0789474	0.763158	Yes
S. sonnei	dfrA17	dfrA17	ARG	0.0638978	0.616613	0.0159744	0.303514	Yes
S. sonnei	dfrA19	dfrA19	ARG	0	1	0	0	Yes
S. sonnei	dfrA3	dfrA3	ARG	0	0	0	1	Yes
S. sonnei	dfrA3b	dfrA3b	ARG	1	0	0	0	No
S. sonnei	dfrA5	dfrA5	ARG	0.142857	0.642857	0	0.214286	Yes
S. sonnei	dfrA7	dfrA7	ARG	0	0	1	0	Yes
S. sonnei	dfrA8	dfrA8	ARG	0	0.857143	0.142857	0	Yes
S. sonnei	Ecol_acrA	Ecol_acrA	ARG	1	0	0	0	No
S. sonnei	Ecol_catII	Ecol_catII	ARG	1	0	0	0	No
S. sonnei	Ecol_mdfA	Ecol_mdfA	ARG	1	0	0	0	No
S. sonnei	emrA	emrA	ARG	1	0	0	0	No
S. sonnei	emrB	emrB	ARG	1	0	0	0	No
S. sonnei	emrK	emrK	ARG	0.99937	0	0.00063012	0	No
S. sonnei	emrR	emrR	ARG	1	0	0	0	No
S. sonnei	emrY	emrY	ARG	0.999369	0	0.000630517	0	No
S. sonnei	eptA	eptA	ARG	1	0	0	0	No
S. sonnei	ErmB	ermB	ARG	0.0721154	0.00961538	0	0.918269	Yes
S. sonnei	evgA	evgA	ARG	0.999369	0	0.000630517	0	No
S. sonnei	evgS	evgS	ARG	0.999369	0	0.000630517	0	No
S. sonnei	floR	floR	ARG	0	1	0	0	Yes
S. sonnei	gadX	gadX	ARG	1	0	0	0	No
S. sonnei	H-NS	hns	ARG	0.999371	0	0.000628931	0	No
S. sonnei	kdpE	kdpE	ARG	0.99937	0	0.00063012	0	No
S. sonnei	leuO	leuO	ARG	0.998711	0	0.00128866	0	No
S. sonnei	marA	marA	ARG	0.998738	0	0.00126183	0	No
S. sonnei	MCR-1.1	mcr-1.1	ARG	0	0.612903	0	0.387097	Yes
S. sonnei	mdtA	mdtA	ARG	0.999371	0	0.000628931	0	No
S. sonnei	mdtB	mdtB	ARG	0.999371	0	0.000628931	0	No
S. sonnei	mdtC	mdtC	ARG	0.999371	0	0.000629327	0	No
S. sonnei	mdtE	mdtE	ARG	1	0	0	0	No
S. sonnei	mdtF	mdtF	ARG	1	0	0	0	No
S. sonnei	mdtH	mdtH	ARG	1	0	0	0	No
S. sonnei	mdtN	mdtN	ARG	0.999363	0	0.000636943	0	No
S. sonnei	mdtO	mdtO	ARG	0.999363	0	0.000637349	0	No
S. sonnei	mdtP	mdtP	ARG	0.999363	0	0.000636943	0	No
S. sonnei	mef(B)	mef(B)	ARG	0	1	0	0	Yes
S. sonnei	mphA	mphA	ARG	0.0380952	0.690476	0.0214286	0.25	Yes
S. sonnei	Mrx	mrx	ARG	0.0380952	0.690476	0.0214286	0.25	Yes
S. sonnei	msbA	msbA	ARG	0.999371	0	0.000628536	0	No
S. sonnei	PmrF	pmrF	ARG	0.999361	0	0	0.000638978	No
S. sonnei	qacEdelta1	qacEdelta1	ARG	0.0769231	0.609467	0.0207101	0.292899	Yes
S. sonnei	QnrB5	qnrB5	ARG	0	0	0	1	Yes
S. sonnei	QnrS1	qnrS1	ARG	0.04	0.48	0.2	0.28	Yes
S. sonnei	SAT-2	sat-2	ARG	0.981583	0	0.00341064	0.0150068	No
S. sonnei	sul1	sul1	ARG	0.074184	0.614243	0.0207715	0.290801	Yes
S. sonnei	sul2	sul2	ARG	0.0155356	0.0359771	0.00490597	0.943581	Yes
S. sonnei	sul3	sul3	ARG	0	1	0	0	Yes
S. sonnei	tet(A)	tet(A)	ARG	0.0243243	0.00630631	0	0.969369	Yes
S. sonnei	tet(B)	tet(B)	ARG	0.758621	0.0172414	0.0344828	0.189655	Yes
S. sonnei	TolC	tolC	ARG	1	0	0	0	No
S. sonnei	ugd	ugd	ARG	1	0	0	0	No
S. sonnei	YojI	yojI	ARG	1	0	0	0	No
S. suis	aad(6)	aad(6)	ARG	0.944444	0	0	0.0555556	No
S. suis	ANT(6)-Ia	ant(6)-Ia	ARG	1	0	0	0	No
S. suis	ANT(6)-Ib	ant(6)-Ib	ARG	1	0	0	0	No
S. suis	APH(3')-IIIa	aph(3')-IIIa	ARG	0.970588	0	0	0.0294118	No
S. suis	catA8	catA8	ARG	1	0	0	0	No
S. suis	dfrF	dfrF	ARG	1	0	0	0	No
S. suis	dfrK	dfrK	ARG	1	0	0	0	No
S. suis	ErmB	ermB	ARG	0.985816	0	0	0.0141844	No
S. suis	ErmT	ermT	ARG	1	0	0	0	No
S. suis	lnuB	lnuB	ARG	1	0	0	0	No
S. suis	lnuC	lnuC	ARG	1	0	0	0	No
S. suis	lsaE	lsaE	ARG	1	0	0	0	No
S. suis	mel	mel	ARG	1	0	0	0	No
S. suis	SAT-4	sat-4	ARG	0.9	0	0	0.1	Yes
S. suis	tet(40)	tet(40)	ARG	1	0	0	0	No
S. suis	tet(L)	tet(L)	ARG	1	0	0	0	No
S. suis	tet(M)	tet(M)	ARG	1	0	0	0	No
S. suis	tet(O)	tet(O)	ARG	1	0	0	0	No
S. suis	S. suis	tet(O/W/32/O)	ARG	1	0	0	0	No
S. suis	tet(W)	tet(W)	ARG	1	0	0	0	No
A. baumannii	AAC(3)-IId_ISAjo2@IS1202@ISAba32_ISAlw25@IS1@nan_ISCfr1@IS1182@nan_tet(39)	aac(3)-IId_ISAjo2_ISAlw25_ISCfr1_tet(39)	IS	0	1	0	0	Yes
A. baumannii	AAC(3)-IIe_AAC(6')-Ian_IS1008@IS6@nan	aac(3)-IIe_aac(6')-Ian_IS1008	IS	0	1	0	0	Yes
A. baumannii	AAC(6')-Ib7_APH(3')-Ia_ISAba24@IS66@nan_ISEc28@IS5@IS903_ISEc29@IS4@IS10_aadA_armA_catB8_mphE_msrE_qacEdelta1_sul1	aac(6')-Ib7_aph(3')-Ia_ISAba24_ISEc28_ISEc29_aadA_armA_catB8_mphE_msrE_qacEdelta1_sul1	IS	0	1	0	0	Yes
A. baumannii	APH(3'')-Ib_APH(3')-VIb_IS1006@IS6@nan	aph(3'')-Ib_aph(3')-VIb_IS1006	IS	0	1	0	0	Yes
A. baumannii	APH(3'')-Ib_APH(3')-VIb_IS26@IS6@nan_ISPa12@IS4@ISH8_ISPa13@IS4@ISH8_PER-10	aph(3'')-Ib_aph(3')-VIb_IS26_ISPa12_ISPa13_blaPER-10	IS	0	1	0	0	Yes
A. baumannii	APH(3'')-Ib_APH(3')-VIb_ISPa12@IS4@ISH8_ISPa13@IS4@ISH8_PER-10	aph(3'')-Ib_aph(3')-VIb_ISPa12_ISPa13_blaPER-10	IS	0	1	0	0	Yes
A. baumannii	APH(3'')-Ib_ISPa13@IS4@ISH8_PER-10	aph(3'')-Ib_ISPa13_blaPER-10	IS	0	1	0	0	Yes
A. baumannii	APH(3')-Ia_IS15DIV@IS6@nan_tet(B)	aph(3')-Ia_IS15DIV_tet(B)	IS	0	1	0	0	Yes
A. baumannii	APH(3')-Ia_IS26@IS6@nan_tet(B)	aph(3')-Ia_IS26_tet(B)	IS	0	1	0	0	Yes
A. baumannii	CARB-5_ISAba58@IS256@nan	blaCARB-5_ISAba58	IS	0	1	0	0	Yes
A. baumannii	CARB-50_ISAba9@IS982@nan	blaCARB-50_ISAba9	IS	0	1	0	0	Yes
A. baumannii	IS1006@IS6@nan_ISAba32@IS1202@ISAba32_sul2	IS1006_ISAba32_sul2	IS	0	1	0	0	Yes
A. baumannii	IS1008@IS6@nan_ISAba1@IS4@IS10_sul2	IS1008_ISAba1_sul2	IS	0	1	0	0	Yes
A. baumannii	IS1008@IS6@nan_ISAba14@IS3@IS150_ISAba3@IS1@nan_OXA-58	IS1008_ISAba14_ISAba3_blaOXA-58	IS	0	1	0	0	Yes
A. baumannii	IS1008@IS6@nan_sul2	IS1008_sul2	IS	0	1	0	0	Yes
A. baumannii	IS1008@IS6@nan_tet(B)	IS1008_tet(B)	IS	0	1	0	0	Yes
A. baumannii	IS10A@IS4@IS10_IS26@IS6@nan_ISEc28@IS5@IS903_ISEc29@IS4@IS10_armA_arr-2_cmlA5_mphE_msrE_qacEdelta1_sul1	IS10A_IS26_ISEc28_ISEc29_armA_arr-2_cmlA5_mphE_msrE_qacEdelta1_sul1	IS	0	1	0	0	Yes
A. baumannii	IS10A@IS4@IS10_ISEc28@IS5@IS903_ISEc29@IS4@IS10_armA_mphE_msrE	IS10A_ISEc28_ISEc29_armA_mphE_msrE	IS	0	1	0	0	Yes
A. baumannii	IS10A@IS4@IS10_ISEc28@IS5@IS903_ISEc29@IS4@IS10_PER-7_armA_arr-2_cmlA5_mphE_msrE_qacEdelta1_sul1	IS10A_ISEc28_ISEc29_blaPER-7_armA_arr-2_cmlA5_mphE_msrE_qacEdelta1_sul1	IS	0	1	0	0	Yes
A. baumannii	IS10A@IS4@IS10_ISEc28@IS5@IS903_ISEc29@IS4@IS10_PER-7_armA_arr-2_cmlA5_mphE_msrE_sul1	IS10A_ISEc28_ISEc29_blaPER-7_armA_arr-2_cmlA5_mphE_msrE_sul1	IS	0	1	0	0	Yes
A. baumannii	IS10A@IS4@IS10_ISEc28@IS5@IS903_ISEc29@IS4@IS10_PER-7_armA_mphE_msrE_sul1	IS10A_ISEc28_ISEc29_blaPER-7_armA_mphE_msrE_sul1	IS	0	1	0	0	Yes
A. baumannii	IS15DII@IS6@nan_ISAba2@IS3@IS51_OXA-58	IS15DII_ISAba2_blaOXA-58	IS	0	1	0	0	Yes
A. baumannii	IS15DII@IS6@nan_ISAba2@IS3@IS51_ISAba3@IS1@nan_OXA-58	IS15DII_ISAba2_ISAba3_blaOXA-58	IS	0	1	0	0	Yes
A. baumannii	ISAba1@IS4@IS10_ISAba32@IS1202@ISAba32_sul2	ISAba1_ISAba32_sul2	IS	0	1	0	0	Yes
A. baumannii	ISAba1@IS4@IS10_ISVsa3@ISCR@nan_sul2	ISAba1_ISVsa3_sul2	IS	0	1	0	0	Yes
A. baumannii	ISAba2@IS3@IS51_ISAba3@IS1@nan_OXA-58	ISAba2_ISAba3_blaOXA-58	IS	0	1	0	0	Yes
A. baumannii	ISAba24@IS66@nan_mphE_msrE	ISAba24_mphE_msrE	IS	0	1	0	0	Yes
A. baumannii	ISAba31@IS5@IS427_OXA-72	ISAba31_blaOXA-72	IS	0	1	0	0	Yes
A. baumannii	ISAba43@ISL3@nan_tet(39)	ISAba43_tet(39)	IS	0	1	0	0	Yes
A. baumannii	ISApi2@IS1202@ISAba32_mphE_msrE	ISApi2_mphE_msrE	IS	0	1	0	0	Yes
A. baumannii	ISEc28@IS5@IS903_armA_qacEdelta1_sul1	ISEc28_armA_qacEdelta1_sul1	IS	0	1	0	0	Yes
A. baumannii	ISEc28@IS5@IS903_PER-7_arr-2_cmlA5_qacEdelta1_sul1	ISEc28_blaPER-7_arr-2_cmlA5_qacEdelta1_sul1	IS	0	1	0	0	Yes
E. coli	AAC(3)-IId_IS26@IS6@nan_ISCfr1@IS1182@nan	aac(3)-IId_IS26_ISCfr1	IS	0	1	0	0	Yes
E. coli	AAC(3)-IId_IS26@IS6@nan_ISCfr1@IS1182@nan_TEM-34	aac(3)-IId_IS26_ISCfr1_blaTEM-34	IS	0	1	0	0	Yes
E. coli	AAC(3)-IId_IS26@IS6@nan_ISCfr1@IS1182@nan_ISSbo1@IS91@nan_TEM-34	aac(3)-IId_IS26_ISCfr1_ISSbo1_blaTEM-34	IS	0	1	0	0	Yes
E. coli	AAC(3)-IId_ISKpn40@IS3@IS150	aac(3)-IId_ISKpn40	IS	0	1	0	0	Yes
E. coli	AAC(3)-IId_ISKpn40@IS3@IS150_MCR-3.2	aac(3)-IId_ISKpn40_mcr-3.2	IS	0	1	0	0	Yes
E. coli	AAC(3)-IId_ISKpn40@IS3@IS150_MCR-3.4	aac(3)-IId_ISKpn40_mcr-3.4	IS	0	1	0	0	Yes
E. coli	AAC(3)-IIe_IS1133@IS3@IS3_ISKpn12@IS5@IS427_TEM-183_Tn3@Tn3@nan	aac(3)-IIe_IS1133_ISKpn12_blaTEM-183_Tn3	IS	0	1	0	0	Yes
E. coli	AAC(3)-IIe_IS26@IS6@nan_IS6100@IS6@nan_Mrx_aadA5_dfrA17_mphA_qacEdelta1_sul1	aac(3)-IIe_IS26_IS6100_mrx_aadA5_dfrA17_mphA_qacEdelta1_sul1	IS	0	1	0	0	Yes
E. coli	AAC(3)-IIe_ISCfr1@IS1182@nan_TEM-34	aac(3)-IIe_ISCfr1_blaTEM-34	IS	0	1	0	0	Yes
E. coli	AAC(3)-IIe_ISKpn11@IS3@IS150_ISKpn12@IS5@IS427_TEM-183	aac(3)-IIe_ISKpn11_ISKpn12_blaTEM-183	IS	0	1	0	0	Yes
E. coli	AAC(3)-IIe_ISKpn12@IS5@IS427	aac(3)-IIe_ISKpn12	IS	0	1	0	0	Yes
E. coli	AAC(3)-IIg_AAC(6')-IIc_IS1247@IS1380@nan	aac(3)-IIg_aac(6')-IIc_IS1247	IS	0	1	0	0	Yes
E. coli	AAC(3)-IIg_AAC(6')-IIc_IS1247@IS1380@nan_IS26@IS6@nan_qacEdelta1_sul1	aac(3)-IIg_aac(6')-IIc_IS1247_IS26_qacEdelta1_sul1	IS	0	1	0	0	Yes
E. coli	AAC(3)-IIg_AAC(6')-IIc_IS1247@IS1380@nan_qacEdelta1_sul1	aac(3)-IIg_aac(6')-IIc_IS1247_qacEdelta1_sul1	IS	0	1	0	0	Yes
E. coli	AAC(3)-IVa_APH(3'')-Ib_APH(4)-Ia_APH(6)-Id_CTX-M-1_IS15DII@IS6@nan_IS26@IS6@nan_ISAlw27@IS3@IS150_ISEc59@IS6@nan_Mrx_mphA	aac(3)-IVa_aph(3'')-Ib_aph(4)-Ia_aph(6)-Id_blaCTX-M-1_IS15DII_IS26_ISAlw27_ISEc59_mrx_mphA	IS	0	1	0	0	Yes
E. coli	AAC(3)-IVa_APH(3'')-Ib_APH(4)-Ia_APH(6)-Id_ISEc59@IS6@nan	aac(3)-IVa_aph(3'')-Ib_aph(4)-Ia_aph(6)-Id_ISEc59	IS	0	1	0	0	Yes
E. coli	AAC(3)-IVa_APH(4)-Ia_IS26@IS6@nan	aac(3)-IVa_aph(4)-Ia_IS26	IS	0	1	0	0	Yes
E. coli	AAC(3)-IVa_APH(4)-Ia_IS91@IS91@nan_ISEc59@IS6@nan	aac(3)-IVa_aph(4)-Ia_IS91_ISEc59	IS	0	1	0	0	Yes
E. coli	AAC(3)-IVa_APH(4)-Ia_ISAba1@IS4@IS10_ISEc59@IS6@nan	aac(3)-IVa_aph(4)-Ia_ISAba1_ISEc59	IS	0	1	0	0	Yes
E. coli	AAC(3)-IVa_APH(4)-Ia_ISAba1@IS4@IS10_ISEc59@IS6@nan_sul2	aac(3)-IVa_aph(4)-Ia_ISAba1_ISEc59_sul2	IS	0	1	0	0	Yes
E. coli	AAC(3)-IVa_IS1006@IS6@nan_ISAba1@IS4@IS10_ISEc59@IS6@nan_ISVsa3@ISCR@nan_floR_sul2	aac(3)-IVa_IS1006_ISAba1_ISEc59_ISVsa3_floR_sul2	IS	0	1	0	0	Yes
E. coli	AAC(3)-IVa_ISEc59@IS6@nan	aac(3)-IVa_ISEc59	IS	0	1	0	0	Yes
E. coli	AAC(3)-VIa_HERA-3_IS1326@IS21@nan_IS26@IS6@nan_ISEc58@IS256@nan_aadA_qacEdelta1_sul1	aac(3)-VIa_HERA-3_IS1326_IS26_ISEc58_aadA_qacEdelta1_sul1	IS	0	1	0	0	Yes
E. coli	AAC(3)-VIa_ISEc58@IS256@nan_aadA_dfrA1	aac(3)-VIa_ISEc58_aadA_dfrA1	IS	0	1	0	0	Yes
E. coli	AAC(6')-Ib10_APH(3'')-Ib_APH(6)-Id_IS100kyp@IS21@nan_IS1133@IS3@IS3_IS26@IS6@nan_OXA-1_TEM-34_catB3_sul2	aac(6')-Ib10_aph(3'')-Ib_aph(6)-Id_IS100kyp_IS1133_IS26_blaOXA-1_blaTEM-34_catB3_sul2	IS	0	1	0	0	Yes
E. coli	AAC(6')-Ib10_APH(6)-Id_IS1R@IS1@nan_IS26@IS6@nan_IS6100@IS6@nan_OXA-1_aadA5_dfrA17_qacEdelta1_sul1_tet(B)	aac(6')-Ib10_aph(6)-Id_IS1R_IS26_IS6100_blaOXA-1_aadA5_dfrA17_qacEdelta1_sul1_tet(B)	IS	0	1	0	0	Yes
E. coli	AAC(6')-Ib10_CTX-M-15_IS1203@IS3@IS51_IS26@IS6@nan_ISEc12@IS21@nan_OXA-1_Tn5403@Tn3@nan	aac(6')-Ib10_blaCTX-M-15_IS1203_IS26_ISEc12_blaOXA-1_Tn5403	IS	0	1	0	0	Yes
E. coli	AAC(6')-Ib10_CTX-M-15_IS26@IS6@nan_OXA-1_aadA5_dfrA17_qacEdelta1_sul1	aac(6')-Ib10_blaCTX-M-15_IS26_blaOXA-1_aadA5_dfrA17_qacEdelta1_sul1	IS	0	1	0	0	Yes
E. coli	AAC(6')-Ib10_IS26@IS6@nan	aac(6')-Ib10_IS26	IS	0	1	0	0	Yes
E. coli	AAC(6')-Ib10_IS26@IS6@nan_ISEc76@IS110@IS1111_OXA-9_Tn5403@Tn3@nan_aadA	aac(6')-Ib10_IS26_ISEc76_blaOXA-9_Tn5403_aadA	IS	0	1	0	0	Yes
E. coli	AAC(6')-Ib10_IS6100@IS6@nan_Mrx_QnrB6_aadA16_arr-3_dfrA27_mphA_qacEdelta1_sul1	aac(6')-Ib10_IS6100_mrx_qnrB6_aadA16_arr-3_dfrA27_mphA_qacEdelta1_sul1	IS	0	1	0	0	Yes
E. coli	ANT(2'')-Ia_IS6100@IS6@nan_Mrx_aadA_cmlA6_mphA_qacEdelta1_sul1	ant(2'')-Ia_IS6100_mrx_aadA_cmlA6_mphA_qacEdelta1_sul1	IS	0	1	0	0	Yes
E. coli	APH(3'')-Ib_APH(3')-Ia_APH(6)-Id_IS10L@IS4@IS10_tet(B)	aph(3'')-Ib_aph(3')-Ia_aph(6)-Id_IS10L_tet(B)	IS	0	1	0	0	Yes
E. coli	APH(3'')-Ib_APH(3')-Ia_IS1R@IS1@nan_sul2	aph(3'')-Ib_aph(3')-Ia_IS1R_sul2	IS	0	1	0	0	Yes
E. coli	APH(3'')-Ib_APH(6)-Id_CTX-M-15_ISEc9@IS1380@nan_TEM-34_sul2	aph(3'')-Ib_aph(6)-Id_blaCTX-M-15_ISEc9_blaTEM-34_sul2	IS	0	1	0	0	Yes
E. coli	APH(3'')-Ib_APH(6)-Id_CTX-M-15_ISEc9@IS1380@nan_ISKpn19@ISKra4@ISAzba1_QnrS1_TEM-34_sul2	aph(3'')-Ib_aph(6)-Id_blaCTX-M-15_ISEc9_ISKpn19_qnrS1_blaTEM-34_sul2	IS	0	1	0	0	Yes
E. coli	APH(3'')-Ib_APH(6)-Id_CTX-M-15_ISEc9@IS1380@nan_ISKpn26@IS5@IS5_TEM-34_sul2_tet(A)	aph(3'')-Ib_aph(6)-Id_blaCTX-M-15_ISEc9_ISKpn26_blaTEM-34_sul2_tet(A)	IS	0	1	0	0	Yes
E. coli	APH(3'')-Ib_APH(6)-Id_CTX-M-55_IS5075@IS110@IS1111_ISEc9@IS1380@nan_TEM-34_sul2	aph(3'')-Ib_aph(6)-Id_blaCTX-M-55_IS5075_ISEc9_blaTEM-34_sul2	IS	0	1	0	0	Yes
E. coli	APH(3'')-Ib_APH(6)-Id_TEM-34_Tn2@Tn3@nan	aph(3'')-Ib_aph(6)-Id_blaTEM-34_Tn2	IS	0	1	0	0	Yes
E. coli	APH(3'')-Ib_APH(6)-Id_TEM-34_Tn2@Tn3@nan_sul2	aph(3'')-Ib_aph(6)-Id_blaTEM-34_Tn2_sul2	IS	0	1	0	0	Yes
E. coli	APH(3'')-Ib_APH(6)-Id_TEM-34_Tn2@Tn3@nan_tet(A)	aph(3'')-Ib_aph(6)-Id_blaTEM-34_Tn2_tet(A)	IS	0	1	0	0	Yes
E. coli	APH(3'')-Ib_APH(6)-Id_TEM-34_Tn2@Tn3@nan_Tn5393@Tn3@nan	aph(3'')-Ib_aph(6)-Id_blaTEM-34_Tn2_Tn5393	IS	0	1	0	0	Yes
E. coli	APH(3'')-Ib_APH(6)-Id_TEM-79_Tn2@Tn3@nan_sul2_tet(A)	aph(3'')-Ib_aph(6)-Id_blaTEM-79_Tn2_sul2_tet(A)	IS	0	1	0	0	Yes
E. coli	APH(3'')-Ib_APH(6)-Id_ErmB_IS26@IS6@nan_Mrx_Tn5393@Tn3@nan_mphA	aph(3'')-Ib_aph(6)-Id_ermB_IS26_mrx_Tn5393_mphA	IS	0	1	0	0	Yes
E. coli	APH(3'')-Ib_APH(6)-Id_IS100kyp@IS21@nan_IS26@IS6@nan_IS6100@IS6@nan_Mrx_aadA5_dfrA17_mphA_qacEdelta1_sul1_sul2_tet(A)	aph(3'')-Ib_aph(6)-Id_IS100kyp_IS26_IS6100_mrx_aadA5_dfrA17_mphA_qacEdelta1_sul1_sul2_tet(A)	IS	0	1	0	0	Yes
E. coli	APH(3'')-Ib_APH(6)-Id_IS10R@IS4@IS10_IS1133@IS3@IS3_IS903@IS5@IS903_ISSen4@IS3@IS407_tet(B)	aph(3'')-Ib_aph(6)-Id_IS10R_IS1133_IS903_ISSen4_tet(B)	IS	0	1	0	0	Yes
E. coli	APH(3'')-Ib_APH(6)-Id_IS1133@IS3@IS3_dfrA1	aph(3'')-Ib_aph(6)-Id_IS1133_dfrA1	IS	0	1	0	0	Yes
E. coli	APH(3'')-Ib_APH(6)-Id_IS1326@IS21@nan_aadA_dfrA1_mphB_qacEdelta1_sul1	aph(3'')-Ib_aph(6)-Id_IS1326_aadA_dfrA1_mphB_qacEdelta1_sul1	IS	0	1	0	0	Yes
E. coli	APH(3'')-Ib_APH(6)-Id_IS1326@IS21@nan_aadA_dfrA1_mphB_qacEdelta1_sul1_sul2	aph(3'')-Ib_aph(6)-Id_IS1326_aadA_dfrA1_mphB_qacEdelta1_sul1_sul2	IS	0	1	0	0	Yes
E. coli	APH(3'')-Ib_APH(6)-Id_IS1326@IS21@nan_aadA_dfrA1_qacEdelta1_sul1	aph(3'')-Ib_aph(6)-Id_IS1326_aadA_dfrA1_qacEdelta1_sul1	IS	0	1	0	0	Yes
E. coli	APH(3'')-Ib_APH(6)-Id_IS1326@IS21@nan_aadA_dfrA1_qacEdelta1_sul1_sul2	aph(3'')-Ib_aph(6)-Id_IS1326_aadA_dfrA1_qacEdelta1_sul1_sul2	IS	0	1	0	0	Yes
E. coli	APH(3'')-Ib_APH(6)-Id_IS1326@IS21@nan_IS1353@IS3@IS150_aadA_dfrA1_qacEdelta1_sul1_sul2	aph(3'')-Ib_aph(6)-Id_IS1326_IS1353_aadA_dfrA1_qacEdelta1_sul1_sul2	IS	0	1	0	0	Yes
E. coli	APH(3'')-Ib_APH(6)-Id_IS1326@IS21@nan_IS26@IS6@nan_aadA_dfrA1_qacEdelta1_sul1_sul2	aph(3'')-Ib_aph(6)-Id_IS1326_IS26_aadA_dfrA1_qacEdelta1_sul1_sul2	IS	0	1	0	0	Yes
E. coli	APH(3'')-Ib_APH(6)-Id_IS15DIV@IS6@nan_sul2_tet(A)	aph(3'')-Ib_aph(6)-Id_IS15DIV_sul2_tet(A)	IS	0	1	0	0	Yes
E. coli	APH(3'')-Ib_APH(6)-Id_IS1A@IS1@nan	aph(3'')-Ib_aph(6)-Id_IS1A	IS	0	1	0	0	Yes
E. coli	APH(3'')-Ib_APH(6)-Id_IS1R@IS1@nan_aadA_aadA2_cmlA1_sul3	aph(3'')-Ib_aph(6)-Id_IS1R_aadA_aadA2_cmlA1_sul3	IS	0	1	0	0	Yes
E. coli	APH(3'')-Ib_APH(6)-Id_IS26@IS6@nan_aadA_dfrA1_sul2	aph(3'')-Ib_aph(6)-Id_IS26_aadA_dfrA1_sul2	IS	0	1	0	0	Yes
E. coli	APH(3'')-Ib_APH(6)-Id_IS26@IS6@nan_TEM-34	aph(3'')-Ib_aph(6)-Id_IS26_blaTEM-34	IS	0	1	0	0	Yes
E. coli	APH(3'')-Ib_APH(6)-Id_IS26@IS6@nan_TEM-34_dfrA8_sul2	aph(3'')-Ib_aph(6)-Id_IS26_blaTEM-34_dfrA8_sul2	IS	0	1	0	0	Yes
E. coli	APH(3'')-Ib_APH(6)-Id_IS26@IS6@nan_IS5075@IS110@IS1111_TEM-34_Tn2@Tn3@nan_dfrA14_sul2	aph(3'')-Ib_aph(6)-Id_IS26_IS5075_blaTEM-34_Tn2_dfrA14_sul2	IS	0	1	0	0	Yes
E. coli	APH(3'')-Ib_APH(6)-Id_IS26@IS6@nan_IS5075@IS110@IS1111_TEM-34_Tn2@Tn3@nan_dfrA14_sul2_tet(A)	aph(3'')-Ib_aph(6)-Id_IS26_IS5075_blaTEM-34_Tn2_dfrA14_sul2_tet(A)	IS	0	1	0	0	Yes
E. coli	APH(3'')-Ib_APH(6)-Id_IS26@IS6@nan_IS5075@IS110@IS1111_ISKpn6@IS1182@nan_ISKpn7@IS21@nan_KPC-3_sul2	aph(3'')-Ib_aph(6)-Id_IS26_IS5075_ISKpn6_ISKpn7_blaKPC-3_sul2	IS	0	1	0	0	Yes
E. coli	APH(3'')-Ib_APH(6)-Id_IS26@IS6@nan_IS6100@IS6@nan_TEM-34_Tn3@Tn3@nan_dfrA5_qacEdelta1_sul1_sul2	aph(3'')-Ib_aph(6)-Id_IS26_IS6100_blaTEM-34_Tn3_dfrA5_qacEdelta1_sul1_sul2	IS	0	1	0	0	Yes
E. coli	APH(3'')-Ib_APH(6)-Id_IS26@IS6@nan_IS6100@IS6@nan_Mrx_aadA5_dfrA17_mphA_qacEdelta1_sul1_sul2	aph(3'')-Ib_aph(6)-Id_IS26_IS6100_mrx_aadA5_dfrA17_mphA_qacEdelta1_sul1_sul2	IS	0	1	0	0	Yes
E. coli	APH(3'')-Ib_APH(6)-Id_IS26@IS6@nan_IS6100@IS6@nan_Mrx_aadA5_dfrA17_mphA_qacEdelta1_sul1_sul2_tet(A)	aph(3'')-Ib_aph(6)-Id_IS26_IS6100_mrx_aadA5_dfrA17_mphA_qacEdelta1_sul1_sul2_tet(A)	IS	0	1	0	0	Yes
E. coli	APH(3'')-Ib_APH(6)-Id_IS26@IS6@nan_ISSbo1@IS91@nan_TEM-34_dfrA8_sul2	aph(3'')-Ib_aph(6)-Id_IS26_ISSbo1_blaTEM-34_dfrA8_sul2	IS	0	1	0	0	Yes
E. coli	APH(3'')-Ib_APH(6)-Id_IS26@IS6@nan_sul2_tet(A)	aph(3'')-Ib_aph(6)-Id_IS26_sul2_tet(A)	IS	0	1	0	0	Yes
E. coli	APH(3'')-Ib_APH(6)-Id_IS5075@IS110@IS1111_TEM-34_Tn2@Tn3@nan_sul2	aph(3'')-Ib_aph(6)-Id_IS5075_blaTEM-34_Tn2_sul2	IS	0	1	0	0	Yes
E. coli	APH(3'')-Ib_APH(6)-Id_IS5075@IS110@IS1111_ISKpn19@ISKra4@ISAzba1_LAP-2_QnrS1_TEM-34_sul2	aph(3'')-Ib_aph(6)-Id_IS5075_ISKpn19_blaLAP-2_qnrS1_blaTEM-34_sul2	IS	0	1	0	0	Yes
E. coli	APH(3'')-Ib_APH(6)-Id_IS5075@IS110@IS1111_ISVsa3@ISCR@nan_floR_sul2_tet(A)	aph(3'')-Ib_aph(6)-Id_IS5075_ISVsa3_floR_sul2_tet(A)	IS	0	1	0	0	Yes
E. coli	APH(3'')-Ib_APH(6)-Id_IS6100@IS6@nan_Mrx_aadA5_dfrA17_mphA_qacEdelta1_sul1_sul2_tet(A)	aph(3'')-Ib_aph(6)-Id_IS6100_mrx_aadA5_dfrA17_mphA_qacEdelta1_sul1_sul2_tet(A)	IS	0	1	0	0	Yes
E. coli	APH(3'')-Ib_APH(6)-Id_IS6100@IS6@nan_Mrx_aadA5_dfrA17_mphA_qacEdelta1_sul2_tet(A)	aph(3'')-Ib_aph(6)-Id_IS6100_mrx_aadA5_dfrA17_mphA_qacEdelta1_sul2_tet(A)	IS	0	1	0	0	Yes
E. coli	APH(3'')-Ib_APH(6)-Id_ISCro1@IS66@nan_TEM-34_sul2	aph(3'')-Ib_aph(6)-Id_ISCro1_blaTEM-34_sul2	IS	0	1	0	0	Yes
E. coli	APH(3'')-Ib_APH(6)-Id_ISEc22@IS66@nan_TEM-34_sul2	aph(3'')-Ib_aph(6)-Id_ISEc22_blaTEM-34_sul2	IS	0	1	0	0	Yes
E. coli	APH(3'')-Ib_APH(6)-Id_ISKpn19@ISKra4@ISAzba1_QnrS1_sul2	aph(3'')-Ib_aph(6)-Id_ISKpn19_qnrS1_sul2	IS	0	1	0	0	Yes
E. coli	APH(3'')-Ib_APH(6)-Id_ISSbo1@IS91@nan_TEM-35_Tn2@Tn3@nan	aph(3'')-Ib_aph(6)-Id_ISSbo1_blaTEM-35_Tn2	IS	0	1	0	0	Yes
E. coli	APH(3'')-Ib_APH(6)-Id_ISVsa3@ISCR@nan_sul2	aph(3'')-Ib_aph(6)-Id_ISVsa3_sul2	IS	0	1	0	0	Yes
E. coli	APH(3'')-Ib_APH(6)-Id_Tn5403@Tn3@nan_sul2_tet(A)	aph(3'')-Ib_aph(6)-Id_Tn5403_sul2_tet(A)	IS	0	1	0	0	Yes
E. coli	APH(3'')-Ib_TEM-40_Tn2@Tn3@nan_sul2	aph(3'')-Ib_blaTEM-40_Tn2_sul2	IS	0	1	0	0	Yes
E. coli	APH(3'')-Ib_IS1R@IS1@nan_IS26@IS6@nan_sul2	aph(3'')-Ib_IS1R_IS26_sul2	IS	0	1	0	0	Yes
E. coli	APH(3'')-Ib_IS26@IS6@nan_TEM-34_sul2	aph(3'')-Ib_IS26_blaTEM-34_sul2	IS	0	1	0	0	Yes
E. coli	APH(3'')-Ib_IS26@IS6@nan_sul2	aph(3'')-Ib_IS26_sul2	IS	0	1	0	0	Yes
E. coli	APH(3'')-Ib_ISCro1@IS66@nan_TEM-40_Tn2@Tn3@nan_sul2	aph(3'')-Ib_ISCro1_blaTEM-40_Tn2_sul2	IS	0	1	0	0	Yes
E. coli	APH(3'')-Ib_ISVsa3@ISCR@nan_TEM-40_Tn2@Tn3@nan_floR_sul2	aph(3'')-Ib_ISVsa3_blaTEM-40_Tn2_floR_sul2	IS	0	1	0	0	Yes
E. coli	APH(3')-Ia_IS10R@IS4@IS10	aph(3')-Ia_IS10R	IS	0	1	0	0	Yes
E. coli	APH(3')-Ia_IS15DII@IS6@nan	aph(3')-Ia_IS15DII	IS	0	1	0	0	Yes
E. coli	APH(3')-Ia_IS15DII@IS6@nan_catA1	aph(3')-Ia_IS15DII_catA1	IS	0	1	0	0	Yes
E. coli	APH(3')-Ia_IS1B@IS1@nan_IS903B@IS5@IS903_ISKpn21@IS1202@ISAba32_ISKpn26@IS5@IS5	aph(3')-Ia_IS1B_IS903B_ISKpn21_ISKpn26	IS	0	1	0	0	Yes
E. coli	APH(3')-Ia_IS903B@IS5@IS903	aph(3')-Ia_IS903B	IS	0	1	0	0	Yes
E. coli	APH(3')-Ia_ISKpn6@IS1182@nan_ISKpn7@IS21@nan_KPC-4_TEM-183_Tn3@Tn3@nan	aph(3')-Ia_ISKpn6_ISKpn7_blaKPC-4_blaTEM-183_Tn3	IS	0	1	0	0	Yes
E. coli	APH(3')-VIa_BRP(MBL)_ISAba125@IS30@nan_ISAba14@IS3@IS150_NDM-1	aph(3')-VIa_ble_ISAba125_ISAba14_blaNDM-1	IS	0	1	0	0	Yes
E. coli	APH(6)-Id_TEM-34_Tn2@Tn3@nan_dfrA14_sul2_tet(A)	aph(6)-Id_blaTEM-34_Tn2_dfrA14_sul2_tet(A)	IS	0	1	0	0	Yes
E. coli	APH(6)-Id_TEM-40_Tn2@Tn3@nan_dfrA14_sul2	aph(6)-Id_blaTEM-40_Tn2_dfrA14_sul2	IS	0	1	0	0	Yes
E. coli	APH(6)-Id_IS26@IS6@nan_TEM-34_dfrA14_sul2	aph(6)-Id_IS26_blaTEM-34_dfrA14_sul2	IS	0	1	0	0	Yes
E. coli	APH(6)-Id_IS903B@IS5@IS903_TEM-34_Tn2@Tn3@nan_dfrA14_sul2_tet(A)	aph(6)-Id_IS903B_blaTEM-34_Tn2_dfrA14_sul2_tet(A)	IS	0	1	0	0	Yes
E. coli	CARB-58_IS1326@IS21@nan_IS1353@IS3@IS150_aadA2_qacEdelta1_sul1	blaCARB-58_IS1326_IS1353_aadA2_qacEdelta1_sul1	IS	0	1	0	0	Yes
E. coli	CMY-59_IS1294@IS91@nan	blaCMY-59_IS1294	IS	0	1	0	0	Yes
E. coli	CMY-59_IS1294@IS91@nan_ISEc63@Tn3@nan	blaCMY-59_IS1294_ISEc63	IS	0	1	0	0	Yes
E. coli	CMY-59_ISEc23@IS66@nan	blaCMY-59_ISEc23	IS	0	1	0	0	Yes
E. coli	CMY-59_ISSbo1@IS91@nan	blaCMY-59_ISSbo1	IS	0	1	0	0	Yes
E. coli	CTX-M-1_IS1294@IS91@nan_ISEc9@IS1380@nan	blaCTX-M-1_IS1294_ISEc9	IS	0	1	0	0	Yes
E. coli	CTX-M-1_IS26@IS6@nan_Mrx_mphA	blaCTX-M-1_IS26_mrx_mphA	IS	0	1	0	0	Yes
E. coli	CTX-M-1_ISEc9@IS1380@nan_ISKpn26@IS5@IS5_ISVsa3@ISCR@nan_sul2	blaCTX-M-1_ISEc9_ISKpn26_ISVsa3_sul2	IS	0	1	0	0	Yes
E. coli	CTX-M-1_ISEc9@IS1380@nan_ISSbo1@IS91@nan	blaCTX-M-1_ISEc9_ISSbo1	IS	0	1	0	0	Yes
E. coli	CTX-M-1_ISEc9@IS1380@nan_ISVsa3@ISCR@nan	blaCTX-M-1_ISEc9_ISVsa3	IS	0	1	0	0	Yes
E. coli	CTX-M-1_ISEc9@IS1380@nan_ISVsa3@ISCR@nan_sul2	blaCTX-M-1_ISEc9_ISVsa3_sul2	IS	0	1	0	0	Yes
E. coli	CTX-M-15_IS100kyp@IS21@nan_IS26@IS6@nan_IS6100@IS6@nan_ISEc9@IS1380@nan_Mrx_aadA5_dfrA17_mphA_qacEdelta1_sul1	blaCTX-M-15_IS100kyp_IS26_IS6100_ISEc9_mrx_aadA5_dfrA17_mphA_qacEdelta1_sul1	IS	0	1	0	0	Yes
E. coli	CTX-M-15_IS26@IS6@nan	blaCTX-M-15_IS26	IS	0	1	0	0	Yes
E. coli	CTX-M-15_IS26@IS6@nan_ISSen9@IS1@nan	blaCTX-M-15_IS26_ISSen9	IS	0	1	0	0	Yes
E. coli	CTX-M-15_IS3@IS3@IS3_TEM-34	blaCTX-M-15_IS3_blaTEM-34	IS	0	1	0	0	Yes
E. coli	CTX-M-15_IS4321R@IS110@IS1111	blaCTX-M-15_IS4321R	IS	0	1	0	0	Yes
E. coli	CTX-M-15_ISEc45@IS110@IS1111_ISEc9@IS1380@nan	blaCTX-M-15_ISEc45_ISEc9	IS	0	1	0	0	Yes
E. coli	CTX-M-15_ISEc9@IS1380@nan_TEM-126	blaCTX-M-15_ISEc9_blaTEM-126	IS	0	1	0	0	Yes
E. coli	CTX-M-15_ISEc9@IS1380@nan_TEM-34	blaCTX-M-15_ISEc9_blaTEM-34	IS	0	1	0	0	Yes
E. coli	CTX-M-15_ISEc9@IS1380@nan_TEM-40	blaCTX-M-15_ISEc9_blaTEM-40	IS	0	1	0	0	Yes
E. coli	CTX-M-15_ISEc9@IS1380@nan_ISKpn19@ISKra4@ISAzba1_QnrS1_TEM-34	blaCTX-M-15_ISEc9_ISKpn19_qnrS1_blaTEM-34	IS	0	1	0	0	Yes
E. coli	CTX-M-15_ISEc9@IS1380@nan_Tn5403@Tn3@nan_tet(A)	blaCTX-M-15_ISEc9_Tn5403_tet(A)	IS	0	1	0	0	Yes
E. coli	CTX-M-15_ISKpn19@ISKra4@ISAzba1_QnrS1	blaCTX-M-15_ISKpn19_qnrS1	IS	0	1	0	0	Yes
E. coli	CTX-M-15_ISVsa3@ISCR@nan_sul2	blaCTX-M-15_ISVsa3_sul2	IS	0	1	0	0	Yes
E. coli	CTX-M-27_IS1R@IS1@nan_IS26@IS6@nan	blaCTX-M-27_IS1R_IS26	IS	0	1	0	0	Yes
E. coli	CTX-M-27_ISEc9@IS1380@nan	blaCTX-M-27_ISEc9	IS	0	1	0	0	Yes
E. coli	CTX-M-32_IS26@IS6@nan_ISKpn26@IS5@IS5	blaCTX-M-32_IS26_ISKpn26	IS	0	1	0	0	Yes
E. coli	CTX-M-32_ISKpn26@IS5@IS5	blaCTX-M-32_ISKpn26	IS	0	1	0	0	Yes
E. coli	CTX-M-55_TEM-34_Tn2@Tn3@nan	blaCTX-M-55_blaTEM-34_Tn2	IS	0	1	0	0	Yes
E. coli	CTX-M-55_IS1294@IS91@nan	blaCTX-M-55_IS1294	IS	0	1	0	0	Yes
E. coli	CTX-M-55_IS1A@IS1@nan	blaCTX-M-55_IS1A	IS	0	1	0	0	Yes
E. coli	CTX-M-55_IS1A@IS1@nan_ISEc9@IS1380@nan	blaCTX-M-55_IS1A_ISEc9	IS	0	1	0	0	Yes
E. coli	CTX-M-55_ISEc9@IS1380@nan_TEM-34	blaCTX-M-55_ISEc9_blaTEM-34	IS	0	1	0	0	Yes
E. coli	CTX-M-55_ISKpn26@IS5@IS5	blaCTX-M-55_ISKpn26	IS	0	1	0	0	Yes
E. coli	CTX-M-61_ISEc9@IS1380@nan	blaCTX-M-61_ISEc9	IS	0	1	0	0	Yes
E. coli	CTX-M-8_IS26@IS6@nan	blaCTX-M-8_IS26	IS	0	1	0	0	Yes
E. coli	DHA-1_IS6100@IS6@nan_Mrx_QnrB4_mphA_sul1	blaDHA-1_IS6100_mrx_qnrB4_mphA_sul1	IS	0	1	0	0	Yes
E. coli	TEM-1_Tn2@Tn3@nan	blaTEM-1_Tn2	IS	0	1	0	0	Yes
E. coli	TEM-106_Tn2@Tn3@nan	blaTEM-106_Tn2	IS	0	1	0	0	Yes
E. coli	TEM-122_Tn2@Tn3@nan	blaTEM-122_Tn2	IS	0	1	0	0	Yes
E. coli	TEM-135_Tn2@Tn3@nan	blaTEM-135_Tn2	IS	0	1	0	0	Yes
E. coli	TEM-135_Tn2@Tn3@nan_tet(A)	blaTEM-135_Tn2_tet(A)	IS	0	1	0	0	Yes
E. coli	TEM-2_Tn2@Tn3@nan	blaTEM-2_Tn2	IS	0	1	0	0	Yes
E. coli	TEM-34_Tn2@Tn3@nan_aadA_aadA2_cmlA1_dfrA12	blaTEM-34_Tn2_aadA_aadA2_cmlA1_dfrA12	IS	0	1	0	0	Yes
E. coli	TEM-34_Tn2@Tn3@nan_aadA_dfrA1	blaTEM-34_Tn2_aadA_dfrA1	IS	0	1	0	0	Yes
E. coli	TEM-34_Tn2@Tn3@nan_aadA_dfrA1_tet(A)	blaTEM-34_Tn2_aadA_dfrA1_tet(A)	IS	0	1	0	0	Yes
E. coli	TEM-34_Tn2@Tn3@nan_aadA2_linG_qacEdelta1_sul1	blaTEM-34_Tn2_aadA2_linG_qacEdelta1_sul1	IS	0	1	0	0	Yes
E. coli	TEM-34_Tn2@Tn3@nan_dfrA1	blaTEM-34_Tn2_dfrA1	IS	0	1	0	0	Yes
E. coli	TEM-34_Tn2@Tn3@nan_dfrA14_sul2_tet(A)	blaTEM-34_Tn2_dfrA14_sul2_tet(A)	IS	0	1	0	0	Yes
E. coli	TEM-40_Tn2@Tn3@nan_dfrA14_sul2	blaTEM-40_Tn2_dfrA14_sul2	IS	0	1	0	0	Yes
E. coli	TEM-52_Tn2@Tn3@nan	blaTEM-52_Tn2	IS	0	1	0	0	Yes
E. coli	TEM-9_Tn3@Tn3@nan	blaTEM-9_Tn3	IS	0	1	0	0	Yes
E. coli	BRP(MBL)_CTX-M-65_FosA3_IS26@IS6@nan_NDM-9_aadA2_dfrA12_qacEdelta1_sul1	ble_blaCTX-M-65_FosA3_IS26_blaNDM-9_aadA2_dfrA12_qacEdelta1_sul1	IS	0	1	0	0	Yes
E. coli	BRP(MBL)_IS26@IS6@nan_NDM-5_aadA2_dfrA12_qacEdelta1_sul1	ble_IS26_blaNDM-5_aadA2_dfrA12_qacEdelta1_sul1	IS	0	1	0	0	Yes
E. coli	BRP(MBL)_ISEc28@IS5@IS903_ISEc29@IS4@IS10_ISKpn21@IS1202@ISAba32_NDM-1_armA_mphE_msrE_sul1	ble_ISEc28_ISEc29_ISKpn21_blaNDM-1_armA_mphE_msrE_sul1	IS	0	1	0	0	Yes
E. coli	BRP(MBL)_ISEc33@IS630@nan_ISSen4@IS3@IS407_NDM-1_Tn5403@Tn3@nan	ble_ISEc33_ISSen4_blaNDM-1_Tn5403	IS	0	1	0	0	Yes
E. coli	ErmB_IS1B@IS1@nan	ermB_IS1B	IS	0	1	0	0	Yes
E. coli	ErmB_IS1R@IS1@nan_IS26@IS6@nan_catA1_tet(B)	ermB_IS1R_IS26_catA1_tet(B)	IS	0	1	0	0	Yes
E. coli	ErmB_IS26@IS6@nan_IS6100@IS6@nan_Mrx_TEM-34_mphA	ermB_IS26_IS6100_mrx_blaTEM-34_mphA	IS	0	1	0	0	Yes
E. coli	IS1006@IS6@nan_IS26@IS6@nan_floR	IS1006_IS26_floR	IS	0	1	0	0	Yes
E. coli	IS1006@IS6@nan_IS4321R@IS110@IS1111_ISAba1@IS4@IS10_ISVsa3@ISCR@nan_floR_sul2	IS1006_IS4321R_ISAba1_ISVsa3_floR_sul2	IS	0	1	0	0	Yes
E. coli	IS1006@IS6@nan_ISAba1@IS4@IS10_ISVsa3@ISCR@nan_floR_sul2	IS1006_ISAba1_ISVsa3_floR_sul2	IS	0	1	0	0	Yes
E. coli	IS1006@IS6@nan_ISVsa3@ISCR@nan_floR	IS1006_ISVsa3_floR	IS	0	1	0	0	Yes
E. coli	IS100kyp@IS21@nan_TEM-243	IS100kyp_blaTEM-243	IS	0	1	0	0	Yes
E. coli	IS100kyp@IS21@nan_IS1326@IS21@nan_IS1A@IS1@nan_aadA_dfrA1_mphB_qacEdelta1_sul1	IS100kyp_IS1326_IS1A_aadA_dfrA1_mphB_qacEdelta1_sul1	IS	0	1	0	0	Yes
E. coli	IS10L@IS4@IS10_IS26@IS6@nan_aadA17_linG	IS10L_IS26_aadA17_linG	IS	0	1	0	0	Yes
E. coli	IS10L@IS4@IS10_lnuG_tet(B)	IS10L_lnuG_tet(B)	IS	0	1	0	0	Yes
E. coli	IS10L@IS4@IS10_tet(B)	IS10L_tet(B)	IS	0	1	0	0	Yes
E. coli	IS1326@IS21@nan_aadA_dfrA14_qacEdelta1_sul1	IS1326_aadA_dfrA14_qacEdelta1_sul1	IS	0	1	0	0	Yes
E. coli	IS1326@IS21@nan_aadA_mphB_qacEdelta1_sul1	IS1326_aadA_mphB_qacEdelta1_sul1	IS	0	1	0	0	Yes
E. coli	IS1326@IS21@nan_aadA12_qacEdelta1_sul1	IS1326_aadA12_qacEdelta1_sul1	IS	0	1	0	0	Yes
E. coli	IS1326@IS21@nan_OXA-1_aadA_qacEdelta1_sul1	IS1326_blaOXA-1_aadA_qacEdelta1_sul1	IS	0	1	0	0	Yes
E. coli	IS1326@IS21@nan_IS1353@IS3@IS150_aadA5_dfrA17_qacEdelta1_sul1	IS1326_IS1353_aadA5_dfrA17_qacEdelta1_sul1	IS	0	1	0	0	Yes
E. coli	IS1326@IS21@nan_IS1353@IS3@IS150_IS1R@IS1@nan_IS26@IS6@nan_TEM-34_Tn2@Tn3@nan_aadA_qacEdelta1_sul1	IS1326_IS1353_IS1R_IS26_blaTEM-34_Tn2_aadA_qacEdelta1_sul1	IS	0	1	0	0	Yes
E. coli	IS1326@IS21@nan_IS1353@IS3@IS150_ISEc22@IS66@nan_TEM-34_Tn2@Tn3@nan_aadA_qacEdelta1_sul1	IS1326_IS1353_ISEc22_blaTEM-34_Tn2_aadA_qacEdelta1_sul1	IS	0	1	0	0	Yes
E. coli	IS1326@IS21@nan_ISAeme23@IS66@ISBst12_aadA2_dfrA10_dfrA12_mphB_qacEdelta1_sul1	IS1326_ISAeme23_aadA2_dfrA10_dfrA12_mphB_qacEdelta1_sul1	IS	0	1	0	0	Yes
E. coli	IS1326@IS21@nan_ISPa110@IS3@IS150_ISVsa3@ISCR@nan_qacEdelta1_sul1	IS1326_ISPa110_ISVsa3_qacEdelta1_sul1	IS	0	1	0	0	Yes
E. coli	IS1326@IS21@nan_mphB	IS1326_mphB	IS	0	1	0	0	Yes
E. coli	IS1326@IS21@nan_qacEdelta1_sul1	IS1326_qacEdelta1_sul1	IS	0	1	0	0	Yes
E. coli	IS15DIV@IS6@nan_IS6100@IS6@nan_Mrx_aadA5_dfrA17_mphA_qacEdelta1_sul1_tet(A)	IS15DIV_IS6100_mrx_aadA5_dfrA17_mphA_qacEdelta1_sul1_tet(A)	IS	0	1	0	0	Yes
E. coli	IS1A@IS1@nan_TEM-34	IS1A_blaTEM-34	IS	0	1	0	0	Yes
E. coli	IS1A@IS1@nan_TEM-34_Tn2@Tn3@nan	IS1A_blaTEM-34_Tn2	IS	0	1	0	0	Yes
E. coli	IS1A@IS1@nan_IS30D@IS30@nan_TEM-34	IS1A_IS30D_blaTEM-34	IS	0	1	0	0	Yes
E. coli	IS1B@IS1@nan_IS26@IS6@nan_IS903B@IS5@IS903_MCR-9.1	IS1B_IS26_IS903B_mcr-9.1	IS	0	1	0	0	Yes
E. coli	IS1B@IS1@nan_tet(B)	IS1B_tet(B)	IS	0	1	0	0	Yes
E. coli	IS1R@IS1@nan_aadA_dfrA1_qacEdelta1_sul1	IS1R_aadA_dfrA1_qacEdelta1_sul1	IS	0	1	0	0	Yes
E. coli	IS1R@IS1@nan_aadA_qacEdelta1_sul1	IS1R_aadA_qacEdelta1_sul1	IS	0	1	0	0	Yes
E. coli	IS1R@IS1@nan_OXA-1_aadA_tet(B)	IS1R_blaOXA-1_aadA_tet(B)	IS	0	1	0	0	Yes
E. coli	IS1R@IS1@nan_TEM-34_aadA5_dfrA17_qacEdelta1_sul1_tet(B)	IS1R_blaTEM-34_aadA5_dfrA17_qacEdelta1_sul1_tet(B)	IS	0	1	0	0	Yes
E. coli	IS1R@IS1@nan_TEM-34_Tn2@Tn3@nan_tet(B)	IS1R_blaTEM-34_Tn2_tet(B)	IS	0	1	0	0	Yes
E. coli	IS1R@IS1@nan_dfrA7	IS1R_dfrA7	IS	0	1	0	0	Yes
E. coli	IS1R@IS1@nan_IS26@IS6@nan_aadA_qacEdelta1_sul1	IS1R_IS26_aadA_qacEdelta1_sul1	IS	0	1	0	0	Yes
E. coli	IS1R@IS1@nan_IS26@IS6@nan_IS6100@IS6@nan_Mrx_Tn5403@Tn3@nan_aadA5_dfrA17_mphA_qacEdelta1_sul1_tet(A)	IS1R_IS26_IS6100_mrx_Tn5403_aadA5_dfrA17_mphA_qacEdelta1_sul1_tet(A)	IS	0	1	0	0	Yes
E. coli	IS1R@IS1@nan_IS6100@IS6@nan_dfrA14	IS1R_IS6100_dfrA14	IS	0	1	0	0	Yes
E. coli	IS1S@IS1@nan_MCR-1.1	IS1S_mcr-1.1	IS	0	1	0	0	Yes
E. coli	IS1X3@IS1@nan_IS903B@IS5@IS903_TEM-34_Tn2@Tn3@nan_tet(A)	IS1X3_IS903B_blaTEM-34_Tn2_tet(A)	IS	0	1	0	0	Yes
E. coli	IS21@IS21@nan_floR	IS21_floR	IS	0	1	0	0	Yes
E. coli	IS26@IS6@nan_aadA_aadA2_cmlA1_dfrA12	IS26_aadA_aadA2_cmlA1_dfrA12	IS	0	1	0	0	Yes
E. coli	IS26@IS6@nan_aadA_aadA2_cmlA1_sul3	IS26_aadA_aadA2_cmlA1_sul3	IS	0	1	0	0	Yes
E. coli	IS26@IS6@nan_aadA_sul3	IS26_aadA_sul3	IS	0	1	0	0	Yes
E. coli	IS26@IS6@nan_aadA5_dfrA17	IS26_aadA5_dfrA17	IS	0	1	0	0	Yes
E. coli	IS26@IS6@nan_SHV-102	IS26_blaSHV-102	IS	0	1	0	0	Yes
E. coli	IS26@IS6@nan_SHV-12_aadA_aadA2_cmlA1_sul3	IS26_blaSHV-12_aadA_aadA2_cmlA1_sul3	IS	0	1	0	0	Yes
E. coli	IS26@IS6@nan_TEM-183_Tn3@Tn3@nan	IS26_blaTEM-183_Tn3	IS	0	1	0	0	Yes
E. coli	IS26@IS6@nan_TEM-183_Tn3@Tn3@nan_tet(A)	IS26_blaTEM-183_Tn3_tet(A)	IS	0	1	0	0	Yes
E. coli	IS26@IS6@nan_TEM-40	IS26_blaTEM-40	IS	0	1	0	0	Yes
E. coli	IS26@IS6@nan_catA1	IS26_catA1	IS	0	1	0	0	Yes
E. coli	IS26@IS6@nan_dfrA1_qacEdelta1_sul1_tet(A)	IS26_dfrA1_qacEdelta1_sul1_tet(A)	IS	0	1	0	0	Yes
E. coli	IS26@IS6@nan_dfrA5_qacEdelta1_sul1	IS26_dfrA5_qacEdelta1_sul1	IS	0	1	0	0	Yes
E. coli	IS26@IS6@nan_dfrA7_qacEdelta1_sul1	IS26_dfrA7_qacEdelta1_sul1	IS	0	1	0	0	Yes
E. coli	IS26@IS6@nan_IS5075@IS110@IS1111_aadA5_dfrA17_qacEdelta1_sul1	IS26_IS5075_aadA5_dfrA17_qacEdelta1_sul1	IS	0	1	0	0	Yes
E. coli	IS26@IS6@nan_IS5075@IS110@IS1111_IS6100@IS6@nan_aadA5_dfrA17_qacEdelta1_sul1	IS26_IS5075_IS6100_aadA5_dfrA17_qacEdelta1_sul1	IS	0	1	0	0	Yes
E. coli	IS26@IS6@nan_IS5075@IS110@IS1111_IS903B@IS5@IS903_ISVsa3@ISCR@nan_SHV-12_sul2	IS26_IS5075_IS903B_ISVsa3_blaSHV-12_sul2	IS	0	1	0	0	Yes
E. coli	IS26@IS6@nan_IS5075@IS110@IS1111_IS903B@IS5@IS903_ISVsa3@ISCR@nan_MCR-9.1_sul2	IS26_IS5075_IS903B_ISVsa3_mcr-9.1_sul2	IS	0	1	0	0	Yes
E. coli	IS26@IS6@nan_IS5075@IS110@IS1111_ISVsa3@ISCR@nan_SHV-12_sul2	IS26_IS5075_ISVsa3_blaSHV-12_sul2	IS	0	1	0	0	Yes
E. coli	IS26@IS6@nan_IS5075@IS110@IS1111_ISVsa3@ISCR@nan_sul2	IS26_IS5075_ISVsa3_sul2	IS	0	1	0	0	Yes
E. coli	IS26@IS6@nan_IS5075@IS110@IS1111_Tn5403@Tn3@nan_aadA5_dfrA17_qacEdelta1_sul1_tet(A)	IS26_IS5075_Tn5403_aadA5_dfrA17_qacEdelta1_sul1_tet(A)	IS	0	1	0	0	Yes
E. coli	IS26@IS6@nan_IS6100@IS6@nan_TEM-34_Tn2@Tn3@nan_dfrA5_qacEdelta1_sul1	IS26_IS6100_blaTEM-34_Tn2_dfrA5_qacEdelta1_sul1	IS	0	1	0	0	Yes
E. coli	IS26@IS6@nan_IS6100@IS6@nan_ISKpn6@IS1182@nan_KPC-2_Mrx_TEM-34_mphA	IS26_IS6100_ISKpn6_blaKPC-2_mrx_blaTEM-34_mphA	IS	0	1	0	0	Yes
E. coli	IS26@IS6@nan_IS6100@IS6@nan_ISKpn6@IS1182@nan_ISKpn7@IS21@nan_KPC-2_Mrx_TEM-34_mphA	IS26_IS6100_ISKpn6_ISKpn7_blaKPC-2_mrx_blaTEM-34_mphA	IS	0	1	0	0	Yes
E. coli	IS26@IS6@nan_IS6100@IS6@nan_Mrx_TEM-34_mphA	IS26_IS6100_mrx_blaTEM-34_mphA	IS	0	1	0	0	Yes
E. coli	IS26@IS6@nan_IS6100@IS6@nan_Mrx_TEM-40_aadA5_dfrA17_mphA_qacEdelta1_sul1	IS26_IS6100_mrx_blaTEM-40_aadA5_dfrA17_mphA_qacEdelta1_sul1	IS	0	1	0	0	Yes
E. coli	IS26@IS6@nan_IS6100@IS6@nan_Mrx_dfrA14_mphA	IS26_IS6100_mrx_dfrA14_mphA	IS	0	1	0	0	Yes
E. coli	IS26@IS6@nan_IS6100@IS6@nan_Mrx_Tn5403@Tn3@nan_aadA2_dfrA12_mphA_qacEdelta1_sul1_tet(A)	IS26_IS6100_mrx_Tn5403_aadA2_dfrA12_mphA_qacEdelta1_sul1_tet(A)	IS	0	1	0	0	Yes
E. coli	IS26@IS6@nan_IS903B@IS5@IS903_SHV-12	IS26_IS903B_blaSHV-12	IS	0	1	0	0	Yes
E. coli	IS26@IS6@nan_IS903B@IS5@IS903_MCR-9.1	IS26_IS903B_mcr-9.1	IS	0	1	0	0	Yes
E. coli	IS26@IS6@nan_IS91@IS91@nan_ISKpn19@ISKra4@ISAzba1_QnrS1	IS26_IS91_ISKpn19_qnrS1	IS	0	1	0	0	Yes
E. coli	IS26@IS6@nan_ISSbo1@IS91@nan_ISVsa3@ISCR@nan_aadA5_dfrA17_sul2	IS26_ISSbo1_ISVsa3_aadA5_dfrA17_sul2	IS	0	1	0	0	Yes
E. coli	IS26@IS6@nan_ISSbo1@IS91@nan_ISVsa3@ISCR@nan_sul2_tet(A)	IS26_ISSbo1_ISVsa3_sul2_tet(A)	IS	0	1	0	0	Yes
E. coli	IS26@IS6@nan_ISSbo1@IS91@nan_tet(A)	IS26_ISSbo1_tet(A)	IS	0	1	0	0	Yes
E. coli	IS26@IS6@nan_ISShdy1@IS110@IS1111_dfrA5_qacEdelta1_sul1	IS26_ISShdy1_dfrA5_qacEdelta1_sul1	IS	0	1	0	0	Yes
E. coli	IS26@IS6@nan_ISVsa3@ISCR@nan_aadA5_dfrA17_sul2	IS26_ISVsa3_aadA5_dfrA17_sul2	IS	0	1	0	0	Yes
E. coli	IS26@IS6@nan_ISVsa3@ISCR@nan_aadA5_sul2	IS26_ISVsa3_aadA5_sul2	IS	0	1	0	0	Yes
E. coli	IS26@IS6@nan_ISVsa3@ISCR@nan_sul2	IS26_ISVsa3_sul2	IS	0	1	0	0	Yes
E. coli	IS26@IS6@nan_ISVsa3@ISCR@nan_sul2_tet(A)	IS26_ISVsa3_sul2_tet(A)	IS	0	1	0	0	Yes
E. coli	IS26@IS6@nan_MCR-1.1	IS26_mcr-1.1	IS	0	1	0	0	Yes
E. coli	IS26@IS6@nan_MCR-1.2	IS26_mcr-1.2	IS	0	1	0	0	Yes
E. coli	IS26@IS6@nan_Mrx_TEM-34_mphA	IS26_mrx_blaTEM-34_mphA	IS	0	1	0	0	Yes
E. coli	IS26@IS6@nan_Mrx_mphA_tet(B)	IS26_mrx_mphA_tet(B)	IS	0	1	0	0	Yes
E. coli	IS26@IS6@nan_QnrB5_TEM-34_Tn2@Tn3@nan_tet(A)	IS26_qnrB5_blaTEM-34_Tn2_tet(A)	IS	0	1	0	0	Yes
E. coli	IS3000@Tn3@nan_SHV-12	IS3000_blaSHV-12	IS	0	1	0	0	Yes
E. coli	IS3000@Tn3@nan_QnrB6	IS3000_qnrB6	IS	0	1	0	0	Yes
E. coli	IS4@IS4@IS4_TEM-40	IS4_blaTEM-40	IS	0	1	0	0	Yes
E. coli	IS4321@IS110@IS1111_IS6100@IS6@nan_Mrx_aadA5_dfrA17_mphA_qacEdelta1_sul1	IS4321_IS6100_mrx_aadA5_dfrA17_mphA_qacEdelta1_sul1	IS	0	1	0	0	Yes
E. coli	IS4321@IS110@IS1111_tet(A)	IS4321_tet(A)	IS	0	1	0	0	Yes
E. coli	IS4321R@IS110@IS1111_ISKpn40@IS3@IS150_MCR-3.1	IS4321R_ISKpn40_mcr-3.1	IS	0	1	0	0	Yes
E. coli	IS5075@IS110@IS1111_ISVsa3@ISCR@nan_sul2	IS5075_ISVsa3_sul2	IS	0	1	0	0	Yes
E. coli	IS5075@IS110@IS1111_sul2	IS5075_sul2	IS	0	1	0	0	Yes
E. coli	IS5075@IS110@IS1111_tet(A)	IS5075_tet(A)	IS	0	1	0	0	Yes
E. coli	IS6100@IS6@nan_TEM-34_Tn2@Tn3@nan	IS6100_blaTEM-34_Tn2	IS	0	1	0	0	Yes
E. coli	IS6100@IS6@nan_dfrA1_qacEdelta1_sul1	IS6100_dfrA1_qacEdelta1_sul1	IS	0	1	0	0	Yes
E. coli	IS6100@IS6@nan_dfrA14	IS6100_dfrA14	IS	0	1	0	0	Yes
E. coli	IS6100@IS6@nan_dfrA25_qacEdelta1_sul1	IS6100_dfrA25_qacEdelta1_sul1	IS	0	1	0	0	Yes
E. coli	IS6100@IS6@nan_Mrx	IS6100_mrx	IS	0	1	0	0	Yes
E. coli	IS6100@IS6@nan_Mrx_aadA_dfrA1_mphA_qacEdelta1_sul1	IS6100_mrx_aadA_dfrA1_mphA_qacEdelta1_sul1	IS	0	1	0	0	Yes
E. coli	IS6100@IS6@nan_Mrx_aadA2_dfrA12_mphA	IS6100_mrx_aadA2_dfrA12_mphA	IS	0	1	0	0	Yes
E. coli	IS6100@IS6@nan_Mrx_aadA5_dfrA17_qacEdelta1_sul1	IS6100_mrx_aadA5_dfrA17_qacEdelta1_sul1	IS	0	1	0	0	Yes
E. coli	IS6100@IS6@nan_Mrx_TEM-34_mphA	IS6100_mrx_blaTEM-34_mphA	IS	0	1	0	0	Yes
E. coli	IS6100@IS6@nan_Mrx_TEM-34_mphA_tet(D)	IS6100_mrx_blaTEM-34_mphA_tet(D)	IS	0	1	0	0	Yes
E. coli	IS6100@IS6@nan_Mrx_TEM-35_mphA	IS6100_mrx_blaTEM-35_mphA	IS	0	1	0	0	Yes
E. coli	IS6100@IS6@nan_Mrx_QnrB6_aadA16_arr-3_dfrA27_mphA_qacEdelta1_sul1	IS6100_mrx_qnrB6_aadA16_arr-3_dfrA27_mphA_qacEdelta1_sul1	IS	0	1	0	0	Yes
E. coli	IS6100@IS6@nan_qacEdelta1_sul1	IS6100_qacEdelta1_sul1	IS	0	1	0	0	Yes
E. coli	IS6100@IS6@nan_QnrB20_dfrA25_qacEdelta1_sul1	IS6100_qnrB20_dfrA25_qacEdelta1_sul1	IS	0	1	0	0	Yes
E. coli	IS629@IS3@IS51_ISVsa3@ISCR@nan_floR	IS629_ISVsa3_floR	IS	0	1	0	0	Yes
E. coli	IS903B@IS5@IS903_TEM-34	IS903B_blaTEM-34	IS	0	1	0	0	Yes
E. coli	IS903B@IS5@IS903_TEM-34_Tn2@Tn3@nan	IS903B_blaTEM-34_Tn2	IS	0	1	0	0	Yes
E. coli	IS903B@IS5@IS903_TEM-34_Tn2@Tn3@nan_tet(A)	IS903B_blaTEM-34_Tn2_tet(A)	IS	0	1	0	0	Yes
E. coli	ISAba1@IS4@IS10_ISVsa3@ISCR@nan_floR_sul2	ISAba1_ISVsa3_floR_sul2	IS	0	1	0	0	Yes
E. coli	ISAba1@IS4@IS10_sul2	ISAba1_sul2	IS	0	1	0	0	Yes
E. coli	ISAeme23@IS66@ISBst12_mphB	ISAeme23_mphB	IS	0	1	0	0	Yes
E. coli	ISApl1@IS30@nan_MCR-1.1	ISApl1_mcr-1.1	IS	0	1	0	0	Yes
E. coli	ISCfr1@IS1182@nan_TEM-34_aadA2_dfrA12_qacEdelta1_rmtB_sul1	ISCfr1_blaTEM-34_aadA2_dfrA12_qacEdelta1_rmtB_sul1	IS	0	1	0	0	Yes
E. coli	ISCro1@IS66@nan_TEM-34_Tn2@Tn3@nan_tet(A)	ISCro1_blaTEM-34_Tn2_tet(A)	IS	0	1	0	0	Yes
E. coli	ISCro1@IS66@nan_SAT-2_aadA_dfrA1	ISCro1_sat-2_aadA_dfrA1	IS	0	1	0	0	Yes
E. coli	ISCrsa1@IS3@IS3_ISKpn26@IS5@IS5_tet(B)	ISCrsa1_ISKpn26_tet(B)	IS	0	1	0	0	Yes
E. coli	ISCrsa1@IS3@IS3_SAT-2_aadA_dfrA1	ISCrsa1_sat-2_aadA_dfrA1	IS	0	1	0	0	Yes
E. coli	ISEc10@IS21@nan_TEM-183_Tn3@Tn3@nan	ISEc10_blaTEM-183_Tn3	IS	0	1	0	0	Yes
E. coli	ISEc28@IS5@IS903_ISEc29@IS4@IS10_armA_mphE_msrE	ISEc28_ISEc29_armA_mphE_msrE	IS	0	1	0	0	Yes
E. coli	ISEc36@IS3@IS2_QnrS1	ISEc36_qnrS1	IS	0	1	0	0	Yes
E. coli	ISEc52@IS3@IS3_tet(B)	ISEc52_tet(B)	IS	0	1	0	0	Yes
E. coli	ISEc53@ISL3@nan_TEM-33_Tn2@Tn3@nan	ISEc53_blaTEM-33_Tn2	IS	0	1	0	0	Yes
E. coli	ISEc76@IS110@IS1111_Tn5403@Tn3@nan_tet(A)	ISEc76_Tn5403_tet(A)	IS	0	1	0	0	Yes
E. coli	ISKox2@Tn3@nan_tet(M)	ISKox2_tet(M)	IS	0	1	0	0	Yes
E. coli	ISKpn19@ISKra4@ISAzba1_OXA-181	ISKpn19_blaOXA-181	IS	0	1	0	0	Yes
E. coli	ISKpn19@ISKra4@ISAzba1_OXA-181_QnrS1	ISKpn19_blaOXA-181_qnrS1	IS	0	1	0	0	Yes
E. coli	ISKpn19@ISKra4@ISAzba1_ISSso4@IS21@nan_QnrS1	ISKpn19_ISSso4_qnrS1	IS	0	1	0	0	Yes
E. coli	ISKpn19@ISKra4@ISAzba1_Mrx_QnrS1_mphA	ISKpn19_mrx_qnrS1_mphA	IS	0	1	0	0	Yes
E. coli	ISKpn19@ISKra4@ISAzba1_QnrS1_TEM-34_Tn2@Tn3@nan	ISKpn19_qnrS1_blaTEM-34_Tn2	IS	0	1	0	0	Yes
E. coli	ISKpn26@IS5@IS5_aadA_aadA2_cmlA1_sul3	ISKpn26_aadA_aadA2_cmlA1_sul3	IS	0	1	0	0	Yes
E. coli	ISKpn26@IS5@IS5_catA1	ISKpn26_catA1	IS	0	1	0	0	Yes
E. coli	ISKpn26@IS5@IS5_ISSen4@IS3@IS407_tet(B)	ISKpn26_ISSen4_tet(B)	IS	0	1	0	0	Yes
E. coli	ISKpn26@IS5@IS5_tet(A)	ISKpn26_tet(A)	IS	0	1	0	0	Yes
E. coli	ISKpn31@ISAs1@nan_ISKpn6@IS1182@nan_ISKpn7@IS21@nan_KPC-2	ISKpn31_ISKpn6_ISKpn7_blaKPC-2	IS	0	1	0	0	Yes
E. coli	ISKpn6@IS1182@nan_KPC-2	ISKpn6_blaKPC-2	IS	0	1	0	0	Yes
E. coli	ISKpn6@IS1182@nan_KPC-3	ISKpn6_blaKPC-3	IS	0	1	0	0	Yes
E. coli	ISKpn6@IS1182@nan_ISKpn7@IS21@nan_KPC-2	ISKpn6_ISKpn7_blaKPC-2	IS	0	1	0	0	Yes
E. coli	ISKpn6@IS1182@nan_ISKpn7@IS21@nan_KPC-3	ISKpn6_ISKpn7_blaKPC-3	IS	0	1	0	0	Yes
E. coli	ISSbo1@IS91@nan_aadA5_dfrA17	ISSbo1_aadA5_dfrA17	IS	0	1	0	0	Yes
E. coli	ISSbo1@IS91@nan_ISVsa3@ISCR@nan_sul2	ISSbo1_ISVsa3_sul2	IS	0	1	0	0	Yes
E. coli	ISSbo1@IS91@nan_sul2	ISSbo1_sul2	IS	0	1	0	0	Yes
E. coli	ISSbo1@IS91@nan_tet(A)	ISSbo1_tet(A)	IS	0	1	0	0	Yes
E. coli	ISSen4@IS3@IS407_SAT-2_aadA_dfrA1	ISSen4_sat-2_aadA_dfrA1	IS	0	1	0	0	Yes
E. coli	ISSen4@IS3@IS407_tet(B)	ISSen4_tet(B)	IS	0	1	0	0	Yes
E. coli	ISVsa3@ISCR@nan_aadA_floR_sul3	ISVsa3_aadA_floR_sul3	IS	0	1	0	0	Yes
E. coli	ISVsa3@ISCR@nan_TEM-34_sul2	ISVsa3_blaTEM-34_sul2	IS	0	1	0	0	Yes
E. coli	ISVsa3@ISCR@nan_TEM-34_Tn2@Tn3@nan_dfrA1_sul2	ISVsa3_blaTEM-34_Tn2_dfrA1_sul2	IS	0	1	0	0	Yes
E. coli	ISVsa3@ISCR@nan_TEM-34_Tn2@Tn3@nan_sul2	ISVsa3_blaTEM-34_Tn2_sul2	IS	0	1	0	0	Yes
E. coli	ISVsa3@ISCR@nan_SAT-2_TEM-34_Tn2@Tn3@nan_aadA_dfrA1_sul2	ISVsa3_sat-2_blaTEM-34_Tn2_aadA_dfrA1_sul2	IS	0	1	0	0	Yes
E. coli	MITESen1@Tn3@nan_tet(A)	MITESen1_tet(A)	IS	0	1	0	0	Yes
E. coli	QnrB6_Tn5403@Tn3@nan	qnrB6_Tn5403	IS	0	1	0	0	Yes
E. coli	QnrS1_TEM-135_Tn2@Tn3@nan_tet(A)	qnrS1_blaTEM-135_Tn2_tet(A)	IS	0	1	0	0	Yes
E. coli	QnrS1_TEM-135_Tn2@Tn3@nan_Tn5403@Tn3@nan_tet(A)	qnrS1_blaTEM-135_Tn2_Tn5403_tet(A)	IS	0	1	0	0	Yes
E. coli	QnrS1_TEM-34_Tn2@Tn3@nan	qnrS1_blaTEM-34_Tn2	IS	0	1	0	0	Yes
E. faecium	AAC6_Ie_APH2_Ia_IS256@IS256@nan_dfrG	aac6_Ie_aph2_Ia_IS256_dfrG	IS	0	1	0	0	Yes
E. faecium	APH(3')-IIIa_ErmB_IS1216E@IS6@nan_ISEnfa3@IS3@IS150_SAT-4_aad(6)	aph(3')-IIIa_ermB_IS1216E_ISEnfa3_sat-4_aad(6)	IS	0	1	0	0	Yes
E. faecium	APH(3')-IIIa_ErmB_IS16@IS256@nan_SAT-4_aad(6)	aph(3')-IIIa_ermB_IS16_sat-4_aad(6)	IS	0	1	0	0	Yes
E. faecium	APH(3')-IIIa_ErmB_ISEnfa3@IS3@IS150_SAT-4_aad(6)	aph(3')-IIIa_ermB_ISEnfa3_sat-4_aad(6)	IS	0	1	0	0	Yes
E. faecium	ErmB_IS1216E@IS6@nan_aad(6)	ermB_IS1216E_aad(6)	IS	0	1	0	0	Yes
E. faecium	ErmB_IS1251@ISL3@nan_vanA_vanHA_vanRA_vanSA_vanXA	ermB_IS1251_vanA_vanHA_vanRA_vanSA_vanXA	IS	0	1	0	0	Yes
E. faecium	ErmB_ISSsu5@IS1380@nan	ermB_ISSsu5	IS	0	1	0	0	Yes
E. faecium	IS1216E@IS6@nan_IS1485@IS3@IS150_vanA_vanHA_vanXA_vanYA_vanZA	IS1216E_IS1485_vanA_vanHA_vanXA_vanYA_vanZA	IS	0	1	0	0	Yes
E. faecium	IS1216E@IS6@nan_ISEfa7@IS1182@nan_vanYA_vanZA	IS1216E_ISEfa7_vanYA_vanZA	IS	0	1	0	0	Yes
E. faecium	IS1216E@IS6@nan_Lreu_cat-TC	IS1216E_Lreu_cat-TC	IS	0	1	0	0	Yes
E. faecium	IS1216E@IS6@nan_vanA_vanHA_vanRA_vanSA_vanXA	IS1216E_vanA_vanHA_vanRA_vanSA_vanXA	IS	0	1	0	0	Yes
E. faecium	IS1251@ISL3@nan_vanA_vanHA_vanXA_vanYA_vanZA	IS1251_vanA_vanHA_vanXA_vanYA_vanZA	IS	0	1	0	0	Yes
E. faecium	IS1678@IS1380@nan_aad(6)	IS1678_aad(6)	IS	0	1	0	0	Yes
E. faecium	IS256@IS256@nan_dfrG	IS256_dfrG	IS	0	1	0	0	Yes
E. faecium	ISEfa11@ISL3@nan_vanYA_vanZA	ISEfa11_vanYA_vanZA	IS	0	1	0	0	Yes
K. pneumoniae	AAC(3)-Ia_IS1R@IS1@nan_IS6100@IS6@nan_aadA_dfrA1_qacEdelta1_sul1	aac(3)-Ia_IS1R_IS6100_aadA_dfrA1_qacEdelta1_sul1	IS	0	1	0	0	Yes
K. pneumoniae	AAC(3)-IId_AAC(6')-Ib9_IMP-4_IS26@IS6@nan_IS4321@IS110@IS1111_IS4321R@IS110@IS1111_IS6100@IS6@nan_ISCfr1@IS1182@nan_ISEc36@IS3@IS2_ISKpn26@IS5@IS5_Mrx_catB3_dfrA35_mphA_qacEdelta1_sul1	aac(3)-IId_aac(6')-Ib9_blaIMP-4_IS26_IS4321_IS4321R_IS6100_ISCfr1_ISEc36_ISKpn26_mrx_catB3_dfrA35_mphA_qacEdelta1_sul1	IS	0	1	0	0	Yes
K. pneumoniae	AAC(3)-IId_AAC(6')-Ib9_ISCfr1@IS1182@nan_OXA-9_TEM-34_aadA	aac(3)-IId_aac(6')-Ib9_ISCfr1_blaOXA-9_blaTEM-34_aadA	IS	0	1	0	0	Yes
K. pneumoniae	AAC(3)-IId_APH(3'')-Ib_APH(6)-Id_CTX-M-15_IS3000@Tn3@nan_ISEc9@IS1380@nan_TEM-34_sul2	aac(3)-IId_aph(3'')-Ib_aph(6)-Id_blaCTX-M-15_IS3000_ISEc9_blaTEM-34_sul2	IS	0	1	0	0	Yes
K. pneumoniae	AAC(3)-IId_APH(3'')-Ib_APH(6)-Id_IS3000@Tn3@nan_IS5075@IS110@IS1111_TEM-34_Tn2@Tn3@nan_sul2	aac(3)-IId_aph(3'')-Ib_aph(6)-Id_IS3000_IS5075_blaTEM-34_Tn2_sul2	IS	0	1	0	0	Yes
K. pneumoniae	AAC(3)-IId_CTX-M-15_IS26@IS6@nan_IS3000@Tn3@nan_ISKpn14@IS1@nan	aac(3)-IId_blaCTX-M-15_IS26_IS3000_ISKpn14	IS	0	1	0	0	Yes
K. pneumoniae	AAC(3)-IId_CTX-M-15_IS26@IS6@nan_IS3000@Tn3@nan_ISKpn14@IS1@nan_ISKpn26@IS5@IS5_SHV-187	aac(3)-IId_blaCTX-M-15_IS26_IS3000_ISKpn14_ISKpn26_blaSHV-187	IS	0	1	0	0	Yes
K. pneumoniae	AAC(3)-IId_CTX-M-15_IS3000@Tn3@nan_QnrB6	aac(3)-IId_blaCTX-M-15_IS3000_qnrB6	IS	0	1	0	0	Yes
K. pneumoniae	AAC(3)-IId_CTX-M-15_ISCfr1@IS1182@nan_ISEc9@IS1380@nan	aac(3)-IId_blaCTX-M-15_ISCfr1_ISEc9	IS	0	1	0	0	Yes
K. pneumoniae	AAC(3)-IId_CTX-M-15_ISEc9@IS1380@nan	aac(3)-IId_blaCTX-M-15_ISEc9	IS	0	1	0	0	Yes
K. pneumoniae	AAC(3)-IId_CTX-M-15_ISEc9@IS1380@nan_TEM-183	aac(3)-IId_blaCTX-M-15_ISEc9_blaTEM-183	IS	0	1	0	0	Yes
K. pneumoniae	AAC(3)-IId_IS1F@IS1@nan_ISAba14@IS3@IS150_ISEcl1@IS3@IS2	aac(3)-IId_IS1F_ISAba14_ISEcl1	IS	0	1	0	0	Yes
K. pneumoniae	AAC(3)-IId_IS26@IS6@nan_IS6100@IS6@nan_ISCfr1@IS1182@nan_ISEc9@IS1380@nan_Mrx_TEM-183_mphA	aac(3)-IId_IS26_IS6100_ISCfr1_ISEc9_mrx_blaTEM-183_mphA	IS	0	1	0	0	Yes
K. pneumoniae	AAC(3)-IId_IS26@IS6@nan_ISCfr1@IS1182@nan_TEM-34	aac(3)-IId_IS26_ISCfr1_blaTEM-34	IS	0	1	0	0	Yes
K. pneumoniae	AAC(3)-IId_IS26@IS6@nan_ISCfr1@IS1182@nan_ISEc28@IS5@IS903_ISEc29@IS4@IS10_TEM-34_aadA2_armA_dfrA12_mphE_msrE_qacEdelta1_sul1	aac(3)-IId_IS26_ISCfr1_ISEc28_ISEc29_blaTEM-34_aadA2_armA_dfrA12_mphE_msrE_qacEdelta1_sul1	IS	0	1	0	0	Yes
K. pneumoniae	AAC(3)-IId_IS26@IS6@nan_ISCfr1@IS1182@nan_QnrS1_TEM-34_Tn2@Tn3@nan	aac(3)-IId_IS26_ISCfr1_qnrS1_blaTEM-34_Tn2	IS	0	1	0	0	Yes
K. pneumoniae	AAC(3)-IId_IS26@IS6@nan_ISCfr1@IS1182@nan_tet(D)	aac(3)-IId_IS26_ISCfr1_tet(D)	IS	0	1	0	0	Yes
K. pneumoniae	AAC(3)-IId_IS26@IS6@nan_ISKpn26@IS5@IS5_ISRor3@ISNCY@ISPlu15_SHV-5_tet(D)	aac(3)-IId_IS26_ISKpn26_ISRor3_blaSHV-5_tet(D)	IS	0	1	0	0	Yes
K. pneumoniae	AAC(3)-IId_IS26@IS6@nan_ISVsa3@ISCR@nan_floR	aac(3)-IId_IS26_ISVsa3_floR	IS	0	1	0	0	Yes
K. pneumoniae	AAC(3)-IId_IS3000@Tn3@nan_QnrB6	aac(3)-IId_IS3000_qnrB6	IS	0	1	0	0	Yes
K. pneumoniae	AAC(3)-IId_IS4321@IS110@IS1111	aac(3)-IId_IS4321	IS	0	1	0	0	Yes
K. pneumoniae	AAC(3)-IId_ISCfr1@IS1182@nan_TEM-208_TEM-34_tet(D)	aac(3)-IId_ISCfr1_blaTEM-208_blaTEM-34_tet(D)	IS	0	1	0	0	Yes
K. pneumoniae	AAC(3)-IIe_AAC(6')-Ib10_IS26@IS6@nan_OXA-1	aac(3)-IIe_aac(6')-Ib10_IS26_blaOXA-1	IS	0	1	0	0	Yes
K. pneumoniae	AAC(3)-IIe_AAC(6')-Ib10_IS26@IS6@nan_ISKpn60@IS110@nan_OXA-1	aac(3)-IIe_aac(6')-Ib10_IS26_ISKpn60_blaOXA-1	IS	0	1	0	0	Yes
K. pneumoniae	AAC(3)-IIe_APH(3'')-Ib_APH(6)-Id_IS1133@IS3@IS3_IS6100@IS6@nan_ISKpn12@IS5@IS427_TEM-183	aac(3)-IIe_aph(3'')-Ib_aph(6)-Id_IS1133_IS6100_ISKpn12_blaTEM-183	IS	0	1	0	0	Yes
K. pneumoniae	AAC(3)-IIe_CTX-M-15_IS26@IS6@nan_ISEc9@IS1380@nan_TEM-34	aac(3)-IIe_blaCTX-M-15_IS26_ISEc9_blaTEM-34	IS	0	1	0	0	Yes
K. pneumoniae	AAC(3)-IIe_CTX-M-15_IS6100@IS6@nan_ISEc9@IS1380@nan_TEM-34_tet(A)	aac(3)-IIe_blaCTX-M-15_IS6100_ISEc9_blaTEM-34_tet(A)	IS	0	1	0	0	Yes
K. pneumoniae	AAC(3)-IIe_CTX-M-15_ISEc9@IS1380@nan_ISKpn11@IS3@IS150_ISKpn12@IS5@IS427_TEM-34	aac(3)-IIe_blaCTX-M-15_ISEc9_ISKpn11_ISKpn12_blaTEM-34	IS	0	1	0	0	Yes
K. pneumoniae	AAC(3)-IIe_TEM-183_Tn2@Tn3@nan	aac(3)-IIe_blaTEM-183_Tn2	IS	0	1	0	0	Yes
K. pneumoniae	AAC(3)-IIe_TEM-34_Tn2@Tn3@nan	aac(3)-IIe_blaTEM-34_Tn2	IS	0	1	0	0	Yes
K. pneumoniae	AAC(3)-IIe_IS1R@IS1@nan_ISKpn11@IS3@IS150_ISKpn12@IS5@IS427_TEM-34	aac(3)-IIe_IS1R_ISKpn11_ISKpn12_blaTEM-34	IS	0	1	0	0	Yes
K. pneumoniae	AAC(3)-IIe_IS26@IS6@nan_IS6100@IS6@nan_dfrA14	aac(3)-IIe_IS26_IS6100_dfrA14	IS	0	1	0	0	Yes
K. pneumoniae	AAC(3)-IIe_IS26@IS6@nan_ISKpn11@IS3@IS150_ISKpn12@IS5@IS427	aac(3)-IIe_IS26_ISKpn11_ISKpn12	IS	0	1	0	0	Yes
K. pneumoniae	AAC(3)-IIe_ISKpn11@IS3@IS150_ISKpn12@IS5@IS427_TEM-206	aac(3)-IIe_ISKpn11_ISKpn12_blaTEM-206	IS	0	1	0	0	Yes
K. pneumoniae	AAC(3)-IIe_ISKpn11@IS3@IS150_ISKpn12@IS5@IS427_TEM-34	aac(3)-IIe_ISKpn11_ISKpn12_blaTEM-34	IS	0	1	0	0	Yes
K. pneumoniae	AAC(3)-IIe_ISKpn11@IS3@IS150_ISKpn12@IS5@IS427_ISKpn13@IS5@IS5	aac(3)-IIe_ISKpn11_ISKpn12_ISKpn13	IS	0	1	0	0	Yes
K. pneumoniae	AAC(3)-IIe_ISKpn11@IS3@IS150_ISKpn12@IS5@IS427_ISKpn13@IS5@IS5_TEM-34	aac(3)-IIe_ISKpn11_ISKpn12_ISKpn13_blaTEM-34	IS	0	1	0	0	Yes
K. pneumoniae	AAC(3)-IIe_ISKpn11@IS3@IS150_ISKpn12@IS5@IS427_ISKpn18@IS3@IS3_TEM-34	aac(3)-IIe_ISKpn11_ISKpn12_ISKpn18_blaTEM-34	IS	0	1	0	0	Yes
K. pneumoniae	AAC(3)-IIe_ISKpn11@IS3@IS150_ISKpn12@IS5@IS427_SCO-1	aac(3)-IIe_ISKpn11_ISKpn12_SCO-1	IS	0	1	0	0	Yes
K. pneumoniae	AAC(3)-IIe_ISKpn11@IS3@IS150_ISKpn12@IS5@IS427_SCO-1_TEM-34	aac(3)-IIe_ISKpn11_ISKpn12_SCO-1_blaTEM-34	IS	0	1	0	0	Yes
K. pneumoniae	AAC(3)-IIe_ISKpn12@IS5@IS427_TEM-183	aac(3)-IIe_ISKpn12_blaTEM-183	IS	0	1	0	0	Yes
K. pneumoniae	AAC(3)-IIe_ISKpn12@IS5@IS427_ISKpn26@IS5@IS5	aac(3)-IIe_ISKpn12_ISKpn26	IS	0	1	0	0	Yes
K. pneumoniae	AAC(3)-IIe_ISKpn12@IS5@IS427_ISKpn26@IS5@IS5_TEM-34_Tn2@Tn3@nan	aac(3)-IIe_ISKpn12_ISKpn26_blaTEM-34_Tn2	IS	0	1	0	0	Yes
K. pneumoniae	AAC(3)-IIe_ISKpn19@ISKra4@ISAzba1	aac(3)-IIe_ISKpn19	IS	0	1	0	0	Yes
K. pneumoniae	AAC(3)-IIg_AAC(6')-IIc_IS1247@IS1380@nan_OXA-10_aadA_arr-2_cmlA5_qacEdelta1_sul1	aac(3)-IIg_aac(6')-IIc_IS1247_blaOXA-10_aadA_arr-2_cmlA5_qacEdelta1_sul1	IS	0	1	0	0	Yes
K. pneumoniae	AAC(3)-IIg_AAC(6')-IIc_IS1247@IS1380@nan_qacEdelta1	aac(3)-IIg_aac(6')-IIc_IS1247_qacEdelta1	IS	0	1	0	0	Yes
K. pneumoniae	AAC(3)-IIg_AAC(6')-IIc_IS1247@IS1380@nan_qacEdelta1_sul1	aac(3)-IIg_aac(6')-IIc_IS1247_qacEdelta1_sul1	IS	0	1	0	0	Yes
K. pneumoniae	AAC(3)-IVa_AAC(6')-Ib10_APH(4)-Ia_IS26@IS6@nan_ISEc59@IS6@nan_aadA_aadA2_cmlA1_sul3	aac(3)-IVa_aac(6')-Ib10_aph(4)-Ia_IS26_ISEc59_aadA_aadA2_cmlA1_sul3	IS	0	1	0	0	Yes
K. pneumoniae	AAC(3)-IVa_APH(4)-Ia_ISEc59@IS6@nan_aadA_aadA2_cmlA1_dfrA12_sul3	aac(3)-IVa_aph(4)-Ia_ISEc59_aadA_aadA2_cmlA1_dfrA12_sul3	IS	0	1	0	0	Yes
K. pneumoniae	AAC(3)-IVa_APH(4)-Ia_ISEc59@IS6@nan_TEM-183	aac(3)-IVa_aph(4)-Ia_ISEc59_blaTEM-183	IS	0	1	0	0	Yes
K. pneumoniae	AAC(3)-IVa_APH(4)-Ia_ISEc59@IS6@nan_ISKpn26@IS5@IS5_aadA_aadA2_cmlA1_sul3	aac(3)-IVa_aph(4)-Ia_ISEc59_ISKpn26_aadA_aadA2_cmlA1_sul3	IS	0	1	0	0	Yes
K. pneumoniae	AAC(3)-IVa_APH(4)-Ia_ISEc59@IS6@nan_ISKpn26@IS5@IS5_aadA2_cmlA1_sul3	aac(3)-IVa_aph(4)-Ia_ISEc59_ISKpn26_aadA2_cmlA1_sul3	IS	0	1	0	0	Yes
K. pneumoniae	AAC(3)-IVa_APH(4)-Ia_ISEc59@IS6@nan_ISKpn60@IS110@nan_aadA_aadA2_cmlA1_sul3	aac(3)-IVa_aph(4)-Ia_ISEc59_ISKpn60_aadA_aadA2_cmlA1_sul3	IS	0	1	0	0	Yes
K. pneumoniae	AAC(3)-IVa_APH(4)-Ia_ISEc59@IS6@nan_ISKpn60@IS110@nan_TEM-34_Tn2@Tn3@nan	aac(3)-IVa_aph(4)-Ia_ISEc59_ISKpn60_blaTEM-34_Tn2	IS	0	1	0	0	Yes
K. pneumoniae	AAC(3)-IVa_APH(4)-Ia_ISEc59@IS6@nan_sul3	aac(3)-IVa_aph(4)-Ia_ISEc59_sul3	IS	0	1	0	0	Yes
K. pneumoniae	AAC(3)-VIa_IS1326@IS21@nan_ISEc58@IS256@nan_aadA_qacEdelta1_sul1	aac(3)-VIa_IS1326_ISEc58_aadA_qacEdelta1_sul1	IS	0	1	0	0	Yes
K. pneumoniae	AAC(6')-Iaf_AAC(6')-Ib10_IS26@IS6@nan_aadA_aadA16_arr-3_dfrA27_qacEdelta1_tet(A)	aac(6')-Iaf_aac(6')-Ib10_IS26_aadA_aadA16_arr-3_dfrA27_qacEdelta1_tet(A)	IS	0	1	0	0	Yes
K. pneumoniae	AAC(6')-Iaf_IS26@IS6@nan	aac(6')-Iaf_IS26	IS	0	1	0	0	Yes
K. pneumoniae	AAC(6')-Ib10_APH(3'')-Ib_APH(6)-Id_CTX-M-15_IS26@IS6@nan_IS6100@IS6@nan_ISEc9@IS1380@nan_OXA-1_TEM-34_dfrA14_sul2	aac(6')-Ib10_aph(3'')-Ib_aph(6)-Id_blaCTX-M-15_IS26_IS6100_ISEc9_blaOXA-1_blaTEM-34_dfrA14_sul2	IS	0	1	0	0	Yes
K. pneumoniae	AAC(6')-Ib10_APH(3'')-Ib_APH(6)-Id_IS26@IS6@nan_OXA-1_TEM-34_sul2_tet(A)	aac(6')-Ib10_aph(3'')-Ib_aph(6)-Id_IS26_blaOXA-1_blaTEM-34_sul2_tet(A)	IS	0	1	0	0	Yes
K. pneumoniae	AAC(6')-Ib10_APH(3'')-Ib_APH(6)-Id_IS26@IS6@nan_IS5075@IS110@IS1111_ISKpn60@IS110@nan_sul2	aac(6')-Ib10_aph(3'')-Ib_aph(6)-Id_IS26_IS5075_ISKpn60_sul2	IS	0	1	0	0	Yes
K. pneumoniae	AAC(6')-Ib10_APH(3'')-Ib_APH(6)-Id_IS26@IS6@nan_IS5075@IS110@IS1111_sul2	aac(6')-Ib10_aph(3'')-Ib_aph(6)-Id_IS26_IS5075_sul2	IS	0	1	0	0	Yes
K. pneumoniae	AAC(6')-Ib10_APH(3'')-Ib_APH(6)-Id_IS5075@IS110@IS1111_OXA-9_TEM-183_aadA_sul2	aac(6')-Ib10_aph(3'')-Ib_aph(6)-Id_IS5075_blaOXA-9_blaTEM-183_aadA_sul2	IS	0	1	0	0	Yes
K. pneumoniae	AAC(6')-Ib10_APH(3')-VIa_BRP(MBL)_CTX-M-15_IS26@IS6@nan_ISEc9@IS1380@nan_ISKpn19@ISKra4@ISAzba1_ISSpu2@IS630@nan_NDM-1_OXA-9_QnrS1_TEM-34_aadA	aac(6')-Ib10_aph(3')-VIa_ble_blaCTX-M-15_IS26_ISEc9_ISKpn19_ISSpu2_blaNDM-1_blaOXA-9_qnrS1_blaTEM-34_aadA	IS	0	1	0	0	Yes
K. pneumoniae	AAC(6')-Ib10_CTX-M-15_IS26@IS6@nan_IS3000@Tn3@nan_IS6100@IS6@nan_ISEc9@IS1380@nan_OXA-1_QnrB6_TEM-183_dfrA14_tet(D)	aac(6')-Ib10_blaCTX-M-15_IS26_IS3000_IS6100_ISEc9_blaOXA-1_qnrB6_blaTEM-183_dfrA14_tet(D)	IS	0	1	0	0	Yes
K. pneumoniae	AAC(6')-Ib10_CTX-M-15_ISEc9@IS1380@nan	aac(6')-Ib10_blaCTX-M-15_ISEc9	IS	0	1	0	0	Yes
K. pneumoniae	AAC(6')-Ib10_CTX-M-15_ISEc9@IS1380@nan_OXA-1	aac(6')-Ib10_blaCTX-M-15_ISEc9_blaOXA-1	IS	0	1	0	0	Yes
K. pneumoniae	AAC(6')-Ib10_CTX-M-15_ISEc9@IS1380@nan_OXA-1_OXA-9	aac(6')-Ib10_blaCTX-M-15_ISEc9_blaOXA-1_blaOXA-9	IS	0	1	0	0	Yes
K. pneumoniae	AAC(6')-Ib10_CTX-M-15_ISEc9@IS1380@nan_OXA-9_aadA	aac(6')-Ib10_blaCTX-M-15_ISEc9_blaOXA-9_aadA	IS	0	1	0	0	Yes
K. pneumoniae	AAC(6')-Ib10_CTX-M-15_ISEc9@IS1380@nan_OXA-9_TEM-183_aadA	aac(6')-Ib10_blaCTX-M-15_ISEc9_blaOXA-9_blaTEM-183_aadA	IS	0	1	0	0	Yes
K. pneumoniae	AAC(6')-Ib10_IS1294@IS91@nan_IS26@IS6@nan	aac(6')-Ib10_IS1294_IS26	IS	0	1	0	0	Yes
K. pneumoniae	AAC(6')-Ib10_IS26@IS6@nan_OXA-1_TEM-34_tet(A)	aac(6')-Ib10_IS26_blaOXA-1_blaTEM-34_tet(A)	IS	0	1	0	0	Yes
K. pneumoniae	AAC(6')-Ib10_IS26@IS6@nan_OXA-1_QnrB6	aac(6')-Ib10_IS26_blaOXA-1_qnrB6	IS	0	1	0	0	Yes
K. pneumoniae	AAC(6')-Ib10_IS26@IS6@nan_TEM-183	aac(6')-Ib10_IS26_blaTEM-183	IS	0	1	0	0	Yes
K. pneumoniae	AAC(6')-Ib10_IS26@IS6@nan_TEM-183_Tn3@Tn3@nan	aac(6')-Ib10_IS26_blaTEM-183_Tn3	IS	0	1	0	0	Yes
[truncated: 2,543 more rows]
