# Supplementary material for: Genomic and socioeconomic drivers of antimicrobial resistance forecast to 2050
Source: Cell Genom. 2026 Jun 3;6(7):101273. doi: 10.1016/j.xgen.2026.101273 (PMC13347946; doi:10.1016/j.xgen.2026.101273)
Supplement: Table S6. ARGs present in multiple genomic locations within a single isolate, related to STAR Methods — The following information is provided: bacterial species, genome ID, ARG name, gene location (ARGs-Chr, ISs-ARGs, ISs-Plasmid-ARG and Plasmid-ARGs), contig ID, plasmid type (where applicable) and MGE name (where applicable). [file mmc6.xlsx]

## Sheet: TableS6
Bacterial Species	Genome ID	ARG	Gene Location	Contig ID	Plasmid Type	IS Name
A. baumannii	470_17157	qacEdelta1	ISs-ARG	470.17157.con.0001	no plasmid	aac(3)-Ia_aac(6')-Iaf_aph(3')-Ia_IS26_blaTEM-2_aadA_qacEdelta1_sul1
A. baumannii	470_17157	sul1	ISs-ARG	470.17157.con.0001	no plasmid	aac(3)-Ia_aac(6')-Iaf_aph(3')-Ia_IS26_blaTEM-2_aadA_qacEdelta1_sul1
A. baumannii	470_17159	qacEdelta1	ISs-ARG	470.17159.con.0001	no plasmid	aac(3)-Ia_aac(6')-Iaf_aph(3')-Ia_IS26_blaTEM-2_aadA_qacEdelta1_sul1
A. baumannii	470_17159	sul1	ISs-ARG	470.17159.con.0001	no plasmid	aac(3)-Ia_aac(6')-Iaf_aph(3')-Ia_IS26_blaTEM-2_aadA_qacEdelta1_sul1
A. baumannii	470_17165	qacEdelta1	ISs-ARG	470.17165.con.0001	no plasmid	aac(3)-Ia_aac(6')-Iaf_aph(3')-Ia_IS26_blaTEM-2_aadA_qacEdelta1_sul1
A. baumannii	470_17165	sul1	ISs-ARG	470.17165.con.0001	no plasmid	aac(3)-Ia_aac(6')-Iaf_aph(3')-Ia_IS26_blaTEM-2_aadA_qacEdelta1_sul1
A. baumannii	470_17172	qacEdelta1	ISs-ARG	470.17172.con.0001	no plasmid	aac(3)-Ia_aac(6')-Iaf_aph(3')-Ia_IS26_blaTEM-2_aadA_qacEdelta1_sul1
A. baumannii	470_17172	sul1	ISs-ARG	470.17172.con.0001	no plasmid	aac(3)-Ia_aac(6')-Iaf_aph(3')-Ia_IS26_blaTEM-2_aadA_qacEdelta1_sul1
A. baumannii	470_17173	qacEdelta1	ISs-ARG	470.17173.con.0001	no plasmid	aac(3)-Ia_aac(6')-Iaf_aph(3')-Ia_IS26_blaTEM-2_aadA_qacEdelta1_sul1
A. baumannii	470_17173	sul1	ISs-ARG	470.17173.con.0001	no plasmid	aac(3)-Ia_aac(6')-Iaf_aph(3')-Ia_IS26_blaTEM-2_aadA_qacEdelta1_sul1
A. baumannii	470_17176	qacEdelta1	ISs-ARG	470.17176.con.0001	no plasmid	aac(3)-Ia_aac(6')-Iaf_aph(3')-Ia_IS26_blaTEM-2_aadA_qacEdelta1_sul1
A. baumannii	470_17176	sul1	ISs-ARG	470.17176.con.0001	no plasmid	aac(3)-Ia_aac(6')-Iaf_aph(3')-Ia_IS26_blaTEM-2_aadA_qacEdelta1_sul1
A. baumannii	470_8113	qacEdelta1	ISs-ARG	470.8113.con.0001	no plasmid	aac(3)-Ia_aac(6')-Iaf_aph(3')-Ia_IS26_blaTEM-2_aadA_qacEdelta1_sul1
A. baumannii	470_8113	sul1	ISs-ARG	470.8113.con.0001	no plasmid	aac(3)-Ia_aac(6')-Iaf_aph(3')-Ia_IS26_blaTEM-2_aadA_qacEdelta1_sul1
A. baumannii	470_8118	qacEdelta1	ISs-ARG	470.8118.con.0002	no plasmid	aac(3)-Ia_aac(6')-Iaf_aph(3')-Ia_IS26_blaTEM-2_aadA_qacEdelta1_sul1
A. baumannii	470_8118	sul1	ISs-ARG	470.8118.con.0002	no plasmid	aac(3)-Ia_aac(6')-Iaf_aph(3')-Ia_IS26_blaTEM-2_aadA_qacEdelta1_sul1
A. baumannii	470_8124	qacEdelta1	ISs-ARG	470.8124.con.0001	no plasmid	aac(3)-Ia_aac(6')-Iaf_aph(3')-Ia_IS26_blaTEM-2_aadA_qacEdelta1_sul1
A. baumannii	470_8124	sul1	ISs-ARG	470.8124.con.0001	no plasmid	aac(3)-Ia_aac(6')-Iaf_aph(3')-Ia_IS26_blaTEM-2_aadA_qacEdelta1_sul1
A. baumannii	480119_5	sul1	ISs-ARG	NC_011586	no plasmid	aac(3)-Ia_aph(3')-Ia_IS1R_IS26_ISPpu12_blaTEM-2_Tn2_aadA_catA1_qacEdelta1_sul1_tet(A)
A. baumannii	470_17158	qacEdelta1	ISs-ARG	470.17158.con.0001	no plasmid	aac(3)-Ia_aph(3')-Ia_IS26_aadA_qacEdelta1_sul1
A. baumannii	470_17158	sul1	ISs-ARG	470.17158.con.0001	no plasmid	aac(3)-Ia_aph(3')-Ia_IS26_aadA_qacEdelta1_sul1
A. baumannii	470_7518	aadA	ISs-ARG	470.7518.con.0030	no plasmid	aac(3)-Ia_aph(3')-Ia_IS26_ISPpu12_aadA_qacEdelta1_sul1
A. baumannii	470_775	sul1	ISs-ARG	CP010781	no plasmid	aac(3)-Ia_IS1R_IS26_ISPpu12_aadA_catA1_qacEdelta1_sul1_tet(A)
A. baumannii	903895_3	sul1	ISs-ARG	AFDN01000002	no plasmid	aac(3)-Ia_IS1R_IS26_ISPpu12_aadA_catA1_qacEdelta1_sul1_tet(A)
A. baumannii	1217631_3	sul1	ISs-ARG	APRD01000019	no plasmid	aac(3)-Ia_ISPpu12_aadA_qacEdelta1_sul1
A. baumannii	1409927_3	sul1	ISs-ARG	JPHV01000024	no plasmid	aac(3)-Ia_ISPpu12_aadA_qacEdelta1_sul1
K. pneumoniae	573_15329	qacEdelta1	IS-Plasmid-ARG	CP024192	IncC/IncFIB/IncFII/rep_cluster_2183	aac(3)-IId_aac(6')-Ib9_blaIMP-4_IS26_IS4321_IS4321R_IS6100_ISCfr1_ISEc36_ISKpn26_mrx_catB3_dfrA35_mphA_qacEdelta1_sul1
K. pneumoniae	573_15329	sul1	IS-Plasmid-ARG	CP024192	IncC/IncFIB/IncFII/rep_cluster_2183	aac(3)-IId_aac(6')-Ib9_blaIMP-4_IS26_IS4321_IS4321R_IS6100_ISCfr1_ISEc36_ISKpn26_mrx_catB3_dfrA35_mphA_qacEdelta1_sul1
K. pneumoniae	573_31100	blaTEM-34	ISs-ARG	573.31100.con.0040	no plasmid	aac(3)-IId_aph(3'')-Ib_aph(6)-Id_IS5075_ISCfr1_blaTEM-34_sul2
K. pneumoniae	573_14214	blaSHV-187	IS-Plasmid-ARG	573.14214.con.0004	IncFIA/IncFIB/IncHI1B/IncR/rep_cluster_1254	aac(3)-IId_blaCTX-M-15_IS26_IS3000_ISKpn14_ISKpn26_blaSHV-187
K. pneumoniae	573_5649	blaCTX-M-15	ISs-ARG	CP016811	no plasmid	aac(3)-IId_blaCTX-M-15_IS26_ISEc9
K. pneumoniae	1438784_3	blaTEM-183	IS-Plasmid-ARG	JMYX01000021	IncN	aac(3)-IId_IS26_IS6100_ISCfr1_ISEc9_mrx_blaTEM-183_mphA
K. pneumoniae	1438795_3	floR	IS-Plasmid-ARG	JMZH01000032	rep_cluster_1418	aac(3)-IId_IS26_ISVsa3_floR
K. pneumoniae	573_20809	blaTEM-34	IS-Plasmid-ARG	UJFN01000049	IncL/M	aac(3)-IId_ISCfr1_blaTEM-34
K. pneumoniae	573_20476	blaTEM-34	IS-Plasmid-ARG	UISM01000039	IncFIB/IncFII/rep_cluster_2183	aac(3)-IId_ISCfr1_blaTEM-34_tet(D)
K. pneumoniae	573_20991	blaTEM-34	IS-Plasmid-ARG	UJND01000040	IncFIB	aac(3)-IId_ISCfr1_blaTEM-34_tet(D)
K. pneumoniae	573_20995	blaTEM-34	IS-Plasmid-ARG	UJMP01000041	IncFIB	aac(3)-IId_ISCfr1_blaTEM-34_tet(D)
K. pneumoniae	573_21050	blaTEM-34	IS-Plasmid-ARG	UJOS01000037	IncL/M/IncR/rep_cluster_2335	aac(3)-IId_ISCfr1_blaTEM-34_tet(D)
K. pneumoniae	573_21121	blaTEM-34	IS-Plasmid-ARG	UJRM01000042	rep_cluster_1418	aac(3)-IId_ISCfr1_blaTEM-34_tet(D)
K. pneumoniae	573_21125	blaTEM-34	IS-Plasmid-ARG	UJRR01000048	rep_cluster_1418	aac(3)-IId_ISCfr1_blaTEM-34_tet(D)
K. pneumoniae	573_21513	blaTEM-34	ISs-ARG	UKJI01000041	no plasmid	aac(3)-IId_ISCfr1_blaTEM-34_tet(D)
K. pneumoniae	573_21583	blaTEM-34	ISs-ARG	UKLY01000021	no plasmid	aac(3)-IId_ISCfr1_blaTEM-34_tet(D)
K. pneumoniae	573_22019	blaTEM-34	IS-Plasmid-ARG	ULCT01000043	IncFIB/IncR/IncU	aac(3)-IId_ISCfr1_blaTEM-34_tet(D)
K. pneumoniae	573_22092	blaTEM-34	IS-Plasmid-ARG	ULFL01000034	IncFIB/IncFII/rep_cluster_2183	aac(3)-IId_ISCfr1_blaTEM-34_tet(D)
K. pneumoniae	573_22093	blaTEM-34	IS-Plasmid-ARG	ULFN01000030	IncFIB	aac(3)-IId_ISCfr1_blaTEM-34_tet(D)
K. pneumoniae	573_46183	blaTEM-34	ISs-ARG	573.46183.con.0039	no plasmid	aac(3)-IId_ISCfr1_blaTEM-34_tet(D)
K. pneumoniae	573_46185	blaTEM-34	IS-Plasmid-ARG	573.46185.con.0037	IncR	aac(3)-IId_ISCfr1_blaTEM-34_tet(D)
K. pneumoniae	573_46190	blaTEM-34	ISs-ARG	573.46190.con.0040	no plasmid	aac(3)-IId_ISCfr1_blaTEM-34_tet(D)
K. pneumoniae	573_46207	blaTEM-34	ISs-ARG	573.46207.con.0037	no plasmid	aac(3)-IId_ISCfr1_blaTEM-34_tet(D)
K. pneumoniae	573_46208	blaTEM-34	ISs-ARG	573.46208.con.0038	no plasmid	aac(3)-IId_ISCfr1_blaTEM-34_tet(D)
K. pneumoniae	573_46214	blaTEM-34	ISs-ARG	573.46214.con.0040	no plasmid	aac(3)-IId_ISCfr1_blaTEM-34_tet(D)
K. pneumoniae	573_46225	blaTEM-34	ISs-ARG	573.46225.con.0032	no plasmid	aac(3)-IId_ISCfr1_blaTEM-34_tet(D)
K. pneumoniae	573_46229	blaTEM-34	ISs-ARG	573.46229.con.0047	no plasmid	aac(3)-IId_ISCfr1_blaTEM-34_tet(D)
K. pneumoniae	573_46232	blaTEM-34	ISs-ARG	573.46232.con.0036	no plasmid	aac(3)-IId_ISCfr1_blaTEM-34_tet(D)
K. pneumoniae	573_46239	blaTEM-34	ISs-ARG	573.46239.con.0038	no plasmid	aac(3)-IId_ISCfr1_blaTEM-34_tet(D)
K. pneumoniae	573_46240	blaTEM-34	ISs-ARG	573.46240.con.0041	no plasmid	aac(3)-IId_ISCfr1_blaTEM-34_tet(D)
K. pneumoniae	573_46243	blaTEM-34	ISs-ARG	573.46243.con.0046	no plasmid	aac(3)-IId_ISCfr1_blaTEM-34_tet(D)
K. pneumoniae	573_46244	blaTEM-34	IS-Plasmid-ARG	573.46244.con.0031	IncR	aac(3)-IId_ISCfr1_blaTEM-34_tet(D)
K. pneumoniae	573_46253	blaTEM-34	IS-Plasmid-ARG	573.46253.con.0041	IncR	aac(3)-IId_ISCfr1_blaTEM-34_tet(D)
K. pneumoniae	573_31130	blaTEM-34	ISs-ARG	573.31130.con.0040	no plasmid	aac(3)-IId_ISCfr1_blaTEM-34_Tn2_dfrA30_qacE
K. pneumoniae	1328371_3	aac(3)-IIe	IS-Plasmid-ARG	JCNW01000021	IncFIA/IncFII	aac(3)-IIe_aac(6')-Ib10_IS26_blaOXA-1
K. pneumoniae	1438788_3	aadA	IS-Plasmid-ARG	JMZA01000024	IncC/IncFII/IncR/rep_cluster_2183	aac(3)-IIg_aac(6')-IIc_IS1247_blaOXA-10_aadA_arr-2_cmlA5_qacEdelta1_sul1
K. pneumoniae	1438788_3	qacEdelta1	IS-Plasmid-ARG	JMZA01000024	IncC/IncFII/IncR/rep_cluster_2183	aac(3)-IIg_aac(6')-IIc_IS1247_blaOXA-10_aadA_arr-2_cmlA5_qacEdelta1_sul1
K. pneumoniae	1438788_3	sul1	IS-Plasmid-ARG	JMZA01000024	IncC/IncFII/IncR/rep_cluster_2183	aac(3)-IIg_aac(6')-IIc_IS1247_blaOXA-10_aadA_arr-2_cmlA5_qacEdelta1_sul1
K. pneumoniae	1328411_3	aac(6')-Ib10	IS-Plasmid-ARG	AXLF01000005	ColRNAI_rep_cluster_1857/IncFIB/IncFII/IncR/rep_cluster_1418/rep_cluster_2183	aac(3)-IVa_aac(6')-Ib10_aph(4)-Ia_IS26_ISEc59_aadA_aadA2_cmlA1_sul3
K. pneumoniae	1328411_3	aadA2	IS-Plasmid-ARG	AXLF01000005	ColRNAI_rep_cluster_1857/IncFIB/IncFII/IncR/rep_cluster_1418/rep_cluster_2183	aac(3)-IVa_aac(6')-Ib10_aph(4)-Ia_IS26_ISEc59_aadA_aadA2_cmlA1_sul3
E. coli	562_141280	blaCTX-M-1	IS-Plasmid-ARG	562.141280.con.0032	IncFIA	aac(3)-IVa_aph(3'')-Ib_aph(4)-Ia_aph(6)-Id_blaCTX-M-1_IS15DII_IS26_ISAlw27_ISEc59_mrx_mphA
E. coli	562_141280	mphA	IS-Plasmid-ARG	562.141280.con.0032	IncFIA	aac(3)-IVa_aph(3'')-Ib_aph(4)-Ia_aph(6)-Id_blaCTX-M-1_IS15DII_IS26_ISAlw27_ISEc59_mrx_mphA
E. coli	562_141280	mrx	IS-Plasmid-ARG	562.141280.con.0032	IncFIA	aac(3)-IVa_aph(3'')-Ib_aph(4)-Ia_aph(6)-Id_blaCTX-M-1_IS15DII_IS26_ISAlw27_ISEc59_mrx_mphA
K. pneumoniae	1328409_3	aadA2	ISs-ARG	JCNC01000027	no plasmid	aac(3)-IVa_aph(4)-Ia_IS26_ISEc59_aadA_aadA2_cmlA1_sul3
K. pneumoniae	1328423_3	aac(3)-IVa	ISs-ARG	JCMX01000020	no plasmid	aac(3)-IVa_aph(4)-Ia_ISEc59
K. pneumoniae	1328423_3	aph(4)-Ia	ISs-ARG	JCMX01000020	no plasmid	aac(3)-IVa_aph(4)-Ia_ISEc59
K. pneumoniae	1328404_3	aadA2	ISs-ARG	JNVG01000029	no plasmid	aac(3)-IVa_aph(4)-Ia_ISEc59_aadA_aadA2_cmlA1_sul3
K. pneumoniae	1328383_3	aadA2	IS-Plasmid-ARG	JCNO01000022	ColRNAI_rep_cluster_1857	aac(3)-IVa_aph(4)-Ia_ISEc59_ISKpn26_aadA_aadA2_cmlA1_sul3
K. pneumoniae	1328412_3	aadA2	IS-Plasmid-ARG	JCNA01000013	IncFIB/IncFII/IncR/rep_cluster_2183	aac(3)-IVa_aph(4)-Ia_ISEc59_ISKpn26_aadA2_cmlA1_sul3
K. pneumoniae	1328369_3	aadA2	IS-Plasmid-ARG	JCNX01000033	IncR	aac(3)-IVa_aph(4)-Ia_ISEc59_ISKpn60_aadA_aadA2_cmlA1_sul3
K. pneumoniae	1328423_3	aac(3)-IVa	IS-Plasmid-ARG	JCMX01000022	IncFIB/IncFII/IncR/rep_cluster_2183	aac(3)-IVa_aph(4)-Ia_ISEc59_sul3
K. pneumoniae	1328423_3	aph(4)-Ia	IS-Plasmid-ARG	JCMX01000022	IncFIB/IncFII/IncR/rep_cluster_2183	aac(3)-IVa_aph(4)-Ia_ISEc59_sul3
K. pneumoniae	573_5697	qacEdelta1	IS-Plasmid-ARG	FLVM01000035	IncFII/IncR/rep_cluster_2183	aac(6')-Iaf_aac(6')-Ib10_IS26_aadA_aadA16_arr-3_dfrA27_qacEdelta1_tet(A)
A. baumannii	903894_3	qacEdelta1	ISs-ARG	AFDM01000001	no plasmid	aac(6')-Iaf_aph(3')-Ia_IS26_blaTEM-2_aadA_qacEdelta1_sul1
A. baumannii	903894_3	sul1	ISs-ARG	AFDM01000001	no plasmid	aac(6')-Iaf_aph(3')-Ia_IS26_blaTEM-2_aadA_qacEdelta1_sul1
A. baumannii	470_17158	qacEdelta1	ISs-ARG	470.17158.con.0001	no plasmid	aac(6')-Iaf_IS26_blaTEM-2_qacEdelta1_sul1
A. baumannii	470_17158	sul1	ISs-ARG	470.17158.con.0001	no plasmid	aac(6')-Iaf_IS26_blaTEM-2_qacEdelta1_sul1
K. pneumoniae	573_18472	aac(6')-Ib10	IS-Plasmid-ARG	CP021166	IncFIB	aac(6')-Ib10_aph(3'')-Ib_aph(6)-Id_blaCTX-M-15_IS26_IS6100_ISEc9_blaOXA-1_blaTEM-34_dfrA14_sul2
K. pneumoniae	573_18472	aph(3'')-Ib	IS-Plasmid-ARG	CP021166	IncFIB	aac(6')-Ib10_aph(3'')-Ib_aph(6)-Id_blaCTX-M-15_IS26_IS6100_ISEc9_blaOXA-1_blaTEM-34_dfrA14_sul2
K. pneumoniae	573_18472	aph(6)-Id	IS-Plasmid-ARG	CP021166	IncFIB	aac(6')-Ib10_aph(3'')-Ib_aph(6)-Id_blaCTX-M-15_IS26_IS6100_ISEc9_blaOXA-1_blaTEM-34_dfrA14_sul2
K. pneumoniae	573_18472	blaCTX-M-15	IS-Plasmid-ARG	CP021166	IncFIB	aac(6')-Ib10_aph(3'')-Ib_aph(6)-Id_blaCTX-M-15_IS26_IS6100_ISEc9_blaOXA-1_blaTEM-34_dfrA14_sul2
K. pneumoniae	573_18472	dfrA14	IS-Plasmid-ARG	CP021166	IncFIB	aac(6')-Ib10_aph(3'')-Ib_aph(6)-Id_blaCTX-M-15_IS26_IS6100_ISEc9_blaOXA-1_blaTEM-34_dfrA14_sul2
K. pneumoniae	573_18472	blaOXA-1	IS-Plasmid-ARG	CP021166	IncFIB	aac(6')-Ib10_aph(3'')-Ib_aph(6)-Id_blaCTX-M-15_IS26_IS6100_ISEc9_blaOXA-1_blaTEM-34_dfrA14_sul2
K. pneumoniae	573_18472	sul2	IS-Plasmid-ARG	CP021166	IncFIB	aac(6')-Ib10_aph(3'')-Ib_aph(6)-Id_blaCTX-M-15_IS26_IS6100_ISEc9_blaOXA-1_blaTEM-34_dfrA14_sul2
K. pneumoniae	573_18472	blaTEM-34	IS-Plasmid-ARG	CP021166	IncFIB	aac(6')-Ib10_aph(3'')-Ib_aph(6)-Id_blaCTX-M-15_IS26_IS6100_ISEc9_blaOXA-1_blaTEM-34_dfrA14_sul2
K. pneumoniae	573_18472	aac(6')-Ib10	IS-Plasmid-ARG	CP021166	IncFIB	aac(6')-Ib10_aph(3'')-Ib_aph(6)-Id_IS26_blaOXA-1_blaTEM-34_sul2_tet(A)
K. pneumoniae	573_18472	aph(3'')-Ib	IS-Plasmid-ARG	CP021166	IncFIB	aac(6')-Ib10_aph(3'')-Ib_aph(6)-Id_IS26_blaOXA-1_blaTEM-34_sul2_tet(A)
K. pneumoniae	573_18472	aph(6)-Id	IS-Plasmid-ARG	CP021166	IncFIB	aac(6')-Ib10_aph(3'')-Ib_aph(6)-Id_IS26_blaOXA-1_blaTEM-34_sul2_tet(A)
K. pneumoniae	573_18472	blaOXA-1	IS-Plasmid-ARG	CP021166	IncFIB	aac(6')-Ib10_aph(3'')-Ib_aph(6)-Id_IS26_blaOXA-1_blaTEM-34_sul2_tet(A)
K. pneumoniae	573_18472	sul2	IS-Plasmid-ARG	CP021166	IncFIB	aac(6')-Ib10_aph(3'')-Ib_aph(6)-Id_IS26_blaOXA-1_blaTEM-34_sul2_tet(A)
K. pneumoniae	573_18472	blaTEM-34	IS-Plasmid-ARG	CP021166	IncFIB	aac(6')-Ib10_aph(3'')-Ib_aph(6)-Id_IS26_blaOXA-1_blaTEM-34_sul2_tet(A)
K. pneumoniae	1438740_3	aac(6')-Ib10	IS-Plasmid-ARG	JMXI01000027	IncFIA/IncX3	aac(6')-Ib10_aph(3'')-Ib_aph(6)-Id_IS5075_blaOXA-9_blaTEM-183_aadA_sul2
K. pneumoniae	1438740_3	blaTEM-183	IS-Plasmid-ARG	JMXI01000027	IncFIA/IncX3	aac(6')-Ib10_aph(3'')-Ib_aph(6)-Id_IS5075_blaOXA-9_blaTEM-183_aadA_sul2
E. coli	562_30349	aph(6)-Id	IS-Plasmid-ARG	CP023259	IncFIA/IncFIB/IncFIC/IncFII	aac(6')-Ib10_aph(6)-Id_IS1R_IS26_IS6100_blaOXA-1_aadA5_dfrA17_qacEdelta1_sul1_tet(B)
K. pneumoniae	573_20071	aac(6')-Ib10	IS-Plasmid-ARG	AP018748	IncFIB/IncHI1B/rep_cluster_1254	aac(6')-Ib10_blaCTX-M-15_IS26_IS3000_IS6100_ISEc9_blaOXA-1_qnrB6_blaTEM-183_dfrA14_tet(D)
K. pneumoniae	573_20071	blaCTX-M-15	IS-Plasmid-ARG	AP018748	IncFIB/IncHI1B/rep_cluster_1254	aac(6')-Ib10_blaCTX-M-15_IS26_IS3000_IS6100_ISEc9_blaOXA-1_qnrB6_blaTEM-183_dfrA14_tet(D)
K. pneumoniae	573_20071	blaOXA-1	IS-Plasmid-ARG	AP018748	IncFIB/IncHI1B/rep_cluster_1254	aac(6')-Ib10_blaCTX-M-15_IS26_IS3000_IS6100_ISEc9_blaOXA-1_qnrB6_blaTEM-183_dfrA14_tet(D)
K. pneumoniae	1328411_3	aac(6')-Ib10	IS-Plasmid-ARG	AXLF01000006	ColRNAI_rep_cluster_1857/IncFIB/IncFII/IncR/rep_cluster_1418/rep_cluster_2183	aac(6')-Ib10_IS1294_IS26
K. pneumoniae	1328369_3	aac(6')-Ib10	IS-Plasmid-ARG	JCNX01000019	ColRNAI_rep_cluster_1857/IncFIB	aac(6')-Ib10_IS26
K. pneumoniae	1328369_3	aac(6')-Ib10	ISs-ARG	JCNX01000015	no plasmid	aac(6')-Ib10_IS26
K. pneumoniae	1328411_3	aac(6')-Ib10	IS-Plasmid-ARG	AXLF01000006	ColRNAI_rep_cluster_1857/IncFIB/IncFII/IncR/rep_cluster_1418/rep_cluster_2183	aac(6')-Ib10_IS26
K. pneumoniae	1328411_3	aac(6')-Ib10	ISs-ARG	AXLF01000003	no plasmid	aac(6')-Ib10_IS26
K. pneumoniae	1328413_3	aac(6')-Ib10	IS-Plasmid-ARG	JMVX01000023	ColRNAI_rep_cluster_1857/IncR	aac(6')-Ib10_IS26
K. pneumoniae	1328413_3	aac(6')-Ib10	ISs-ARG	JMVX01000024	no plasmid	aac(6')-Ib10_IS26
K. pneumoniae	1328413_3	aac(6')-Ib10	IS-Plasmid-ARG	JMVX01000018	ColRNAI_rep_cluster_1857/IncR	aac(6')-Ib10_IS26
K. pneumoniae	1438701_3	aac(6')-Ib10	IS-Plasmid-ARG	JMWC01000030	ColRNAI_rep_cluster_1857	aac(6')-Ib10_IS26
K. pneumoniae	1438708_3	aac(6')-Ib10	IS-Plasmid-ARG	JMWI01000020	IncFII/rep_cluster_2183	aac(6')-Ib10_IS26
K. pneumoniae	1438708_3	aac(6')-Ib10	IS-Plasmid-ARG	JMWI01000019	ColRNAI_rep_cluster_1857	aac(6')-Ib10_IS26
K. pneumoniae	1438723_3	aac(6')-Ib10	ISs-ARG	JMWS01000030	no plasmid	aac(6')-Ib10_IS26
K. pneumoniae	1438723_3	aac(6')-Ib10	IS-Plasmid-ARG	JMWS01000025	ColRNAI_rep_cluster_1857	aac(6')-Ib10_IS26
K. pneumoniae	1438728_3	aac(6')-Ib10	IS-Plasmid-ARG	JMWW01000034	ColRNAI_rep_cluster_1857	aac(6')-Ib10_IS26
K. pneumoniae	1438728_3	aac(6')-Ib10	ISs-ARG	JMWW01000035	no plasmid	aac(6')-Ib10_IS26
K. pneumoniae	1438728_3	aac(6')-Ib10	IS-Plasmid-ARG	JMWW01000038	IncFIA/IncX3	aac(6')-Ib10_IS26
K. pneumoniae	1438733_3	aac(6')-Ib10	ISs-ARG	JMXB01000033	no plasmid	aac(6')-Ib10_IS26
K. pneumoniae	1438734_3	aac(6')-Ib10	IS-Plasmid-ARG	JMXC01000044	ColRNAI_rep_cluster_1857/IncFIB/IncFII/rep_cluster_2183	aac(6')-Ib10_IS26
K. pneumoniae	1438734_3	aac(6')-Ib10	IS-Plasmid-ARG	JMXC01000043	ColRNAI_rep_cluster_1857/IncFIB/IncFII/rep_cluster_2183	aac(6')-Ib10_IS26
K. pneumoniae	1438740_3	aac(6')-Ib10	IS-Plasmid-ARG	JMXI01000033	ColRNAI_rep_cluster_1857	aac(6')-Ib10_IS26
K. pneumoniae	1438740_3	aac(6')-Ib10	IS-Plasmid-ARG	JMXI01000034	ColRNAI_rep_cluster_1857	aac(6')-Ib10_IS26
K. pneumoniae	1438740_3	aac(6')-Ib10	IS-Plasmid-ARG	JMXI01000036	IncFIB/IncFII/rep_cluster_2183	aac(6')-Ib10_IS26
K. pneumoniae	1438741_3	aac(6')-Ib10	IS-Plasmid-ARG	JMXJ01000024	ColRNAI_rep_cluster_1857	aac(6')-Ib10_IS26
K. pneumoniae	1438741_3	aac(6')-Ib10	IS-Plasmid-ARG	JMXJ01000025	IncFIA/IncX3	aac(6')-Ib10_IS26
K. pneumoniae	1438741_3	aac(6')-Ib10	ISs-ARG	JMXJ01000026	no plasmid	aac(6')-Ib10_IS26
K. pneumoniae	1438741_3	aac(6')-Ib10	IS-Plasmid-ARG	JMXJ01000023	ColRNAI_rep_cluster_1857	aac(6')-Ib10_IS26
K. pneumoniae	1438742_3	aac(6')-Ib10	IS-Plasmid-ARG	JMXK01000027	ColRNAI_rep_cluster_1857	aac(6')-Ib10_IS26
K. pneumoniae	1438742_3	aac(6')-Ib10	IS-Plasmid-ARG	JMXK01000023	ColRNAI_rep_cluster_1857	aac(6')-Ib10_IS26
K. pneumoniae	1438755_3	aac(6')-Ib10	ISs-ARG	JMXV01000026	no plasmid	aac(6')-Ib10_IS26
K. pneumoniae	1438755_3	aac(6')-Ib10	IS-Plasmid-ARG	JMXV01000027	IncR	aac(6')-Ib10_IS26
K. pneumoniae	1438755_3	aac(6')-Ib10	ISs-ARG	JMXV01000024	no plasmid	aac(6')-Ib10_IS26
K. pneumoniae	1438758_3	aac(6')-Ib10	ISs-ARG	JMXY01000018	no plasmid	aac(6')-Ib10_IS26
K. pneumoniae	1438764_3	aac(6')-Ib10	IS-Plasmid-ARG	JMYE01000018	ColRNAI_rep_cluster_1857	aac(6')-Ib10_IS26
K. pneumoniae	1438770_3	aac(6')-Ib10	IS-Plasmid-ARG	JMYJ01000023	ColRNAI_rep_cluster_1857	aac(6')-Ib10_IS26
K. pneumoniae	1438774_3	aac(6')-Ib10	ISs-ARG	JMYN01000002	no plasmid	aac(6')-Ib10_IS26
K. pneumoniae	1438774_3	aac(6')-Ib10	IS-Plasmid-ARG	JMYN01000001	ColRNAI_rep_cluster_1857	aac(6')-Ib10_IS26
K. pneumoniae	1438778_3	aac(6')-Ib10	ISs-ARG	JMYR01000034	no plasmid	aac(6')-Ib10_IS26
K. pneumoniae	1438778_3	aac(6')-Ib10	IS-Plasmid-ARG	JMYR01000027	IncFIA/IncFII/rep_cluster_2183	aac(6')-Ib10_IS26
K. pneumoniae	1438780_3	aac(6')-Ib10	IS-Plasmid-ARG	JMYT01000013	ColRNAI_rep_cluster_1857	aac(6')-Ib10_IS26
K. pneumoniae	1438780_3	aac(6')-Ib10	IS-Plasmid-ARG	JMYT01000012	IncFIB/IncFII/rep_cluster_2183	aac(6')-Ib10_IS26
K. pneumoniae	1438782_3	aac(6')-Ib10	IS-Plasmid-ARG	JMYV01000033	ColRNAI_rep_cluster_1857	aac(6')-Ib10_IS26
K. pneumoniae	1438782_3	aac(6')-Ib10	ISs-ARG	JMYV01000034	no plasmid	aac(6')-Ib10_IS26
K. pneumoniae	1438782_3	aac(6')-Ib10	IS-Plasmid-ARG	JMYV01000032	ColRNAI_rep_cluster_1857	aac(6')-Ib10_IS26
K. pneumoniae	1438796_3	aac(6')-Ib10	IS-Plasmid-ARG	JMZI01000016	ColRNAI_rep_cluster_1857/rep_cluster_1367	aac(6')-Ib10_IS26
K. pneumoniae	1438718_3	blaTEM-183	IS-Plasmid-ARG	JMWP01000023	ColRNAI_rep_cluster_1857	aac(6')-Ib10_IS26_blaTEM-183_Tn3
K. pneumoniae	573_14214	aac(6')-Ib10	IS-Plasmid-ARG	573.14214.con.0002	IncFIA/IncFIB/IncHI1B/IncR/rep_cluster_1254	aac(6')-Ib10_IS26_IS3000_IS6100_blaOXA-1_qnrB6_dfrA14
K. pneumoniae	573_14214	blaOXA-1	IS-Plasmid-ARG	573.14214.con.0002	IncFIA/IncFIB/IncHI1B/IncR/rep_cluster_1254	aac(6')-Ib10_IS26_IS3000_IS6100_blaOXA-1_qnrB6_dfrA14
K. pneumoniae	573_14214	aac(6')-Ib10	ISs-ARG	573.14214.con.0001	no plasmid	aac(6')-Ib10_IS26_ISKpn54_blaOXA-1
K. pneumoniae	573_14214	blaOXA-1	ISs-ARG	573.14214.con.0001	no plasmid	aac(6')-Ib10_IS26_ISKpn54_blaOXA-1
K. pneumoniae	573_20071	aac(6')-Ib10	ISs-ARG	AP018747	no plasmid	aac(6')-Ib10_IS26_ISKpn54_blaOXA-1
K. pneumoniae	573_20071	blaOXA-1	ISs-ARG	AP018747	no plasmid	aac(6')-Ib10_IS26_ISKpn54_blaOXA-1
K. pneumoniae	573_14198	sul1	IS-Plasmid-ARG	573.14198.con.0033	IncFIB/IncFII/IncQ1/rep_cluster_1418/rep_cluster_2183	aac(6')-Ib10_IS6100_mrx_qnrB20_aadA16_arr-3_dfrA27_mphA_qacEdelta1_sul1
K. pneumoniae	573_21568	sul1	IS-Plasmid-ARG	UKLE01000032	IncFII/IncQ1/rep_cluster_1418/rep_cluster_2183	aac(6')-Ib10_IS6100_mrx_qnrB20_aadA16_arr-3_dfrA27_mphA_qacEdelta1_sul1
K. pneumoniae	573_66904	sul1	IS-Plasmid-ARG	573.66904.con.0033	IncFII/IncQ1/rep_cluster_1418/rep_cluster_2183	aac(6')-Ib10_IS6100_mrx_qnrB20_aadA16_arr-3_dfrA27_mphA_qacEdelta1_sul1
E. coli	562_59225	qacEdelta1	IS-Plasmid-ARG	CADCYF010000073	IncFIB	aac(6')-Ib10_IS6100_mrx_qnrB6_aadA16_arr-3_dfrA27_mphA_qacEdelta1_sul1
E. coli	562_59225	sul1	IS-Plasmid-ARG	CADCYF010000073	IncFIB	aac(6')-Ib10_IS6100_mrx_qnrB6_aadA16_arr-3_dfrA27_mphA_qacEdelta1_sul1
E. coli	562_59227	qacEdelta1	IS-Plasmid-ARG	CADCYV010000072	IncFIB	aac(6')-Ib10_IS6100_mrx_qnrB6_aadA16_arr-3_dfrA27_mphA_qacEdelta1_sul1
E. coli	562_59227	sul1	IS-Plasmid-ARG	CADCYV010000072	IncFIB	aac(6')-Ib10_IS6100_mrx_qnrB6_aadA16_arr-3_dfrA27_mphA_qacEdelta1_sul1
K. pneumoniae	573_13726	qacEdelta1	IS-Plasmid-ARG	573.13726.con.0057	IncQ1	aac(6')-Ib10_IS6100_mrx_qnrB6_aadA16_arr-3_dfrA27_mphA_qacEdelta1_sul1
K. pneumoniae	573_13726	sul1	IS-Plasmid-ARG	573.13726.con.0057	IncQ1	aac(6')-Ib10_IS6100_mrx_qnrB6_aadA16_arr-3_dfrA27_mphA_qacEdelta1_sul1
K. pneumoniae	573_13636	sul1	IS-Plasmid-ARG	573.13636.con.0047	IncR	aac(6')-Ib10_IS6100_qnrB20_aadA16_arr-3_dfrA27_qacEdelta1_sul1
K. pneumoniae	573_13677	sul1	ISs-ARG	573.13677.con.0015	no plasmid	aac(6')-Ib10_IS6100_qnrB20_aadA16_arr-3_dfrA27_qacEdelta1_sul1
K. pneumoniae	573_13785	sul1	IS-Plasmid-ARG	573.13785.con.0102	IncR	aac(6')-Ib10_IS6100_qnrB20_aadA16_arr-3_dfrA27_qacEdelta1_sul1
K. pneumoniae	573_13818	sul1	IS-Plasmid-ARG	573.13818.con.0002	IncR	aac(6')-Ib10_IS6100_qnrB20_aadA16_arr-3_dfrA27_qacEdelta1_sul1
K. pneumoniae	573_13839	sul1	IS-Plasmid-ARG	573.13839.con.0044	IncR	aac(6')-Ib10_IS6100_qnrB20_aadA16_arr-3_dfrA27_qacEdelta1_sul1
K. pneumoniae	573_14443	sul1	IS-Plasmid-ARG	573.14443.con.0036	rep_cluster_1418	aac(6')-Ib10_IS6100_qnrB20_aadA16_arr-3_dfrA27_qacEdelta1_sul1
K. pneumoniae	573_14327	qacEdelta1	ISs-ARG	573.14327.con.0010	no plasmid	aac(6')-Ib10_IS6100_qnrB6_aadA16_arr-3_dfrA27_qacEdelta1_sul1
K. pneumoniae	573_14327	sul1	ISs-ARG	573.14327.con.0010	no plasmid	aac(6')-Ib10_IS6100_qnrB6_aadA16_arr-3_dfrA27_qacEdelta1_sul1
K. pneumoniae	573_24273	qacEdelta1	IS-Plasmid-ARG	573.24273.con.0029	IncFIA/IncR	aac(6')-Ib10_IS6100_qnrB6_aadA16_arr-3_dfrA27_qacEdelta1_sul1
K. pneumoniae	573_24273	sul1	IS-Plasmid-ARG	573.24273.con.0029	IncFIA/IncR	aac(6')-Ib10_IS6100_qnrB6_aadA16_arr-3_dfrA27_qacEdelta1_sul1
K. pneumoniae	573_66204	qacEdelta1	ISs-ARG	573.66204.con.0033	no plasmid	aac(6')-Ib10_IS6100_qnrB6_aadA16_arr-3_dfrA27_qacEdelta1_sul1
K. pneumoniae	573_66204	sul1	ISs-ARG	573.66204.con.0033	no plasmid	aac(6')-Ib10_IS6100_qnrB6_aadA16_arr-3_dfrA27_qacEdelta1_sul1
K. pneumoniae	573_20452	aac(6')-Ib10	IS-Plasmid-ARG	UIRM01000039	IncFIB/IncFII/rep_cluster_2183	aac(6')-Ib10_ISKpn14
K. pneumoniae	573_20611	aac(6')-Ib10	IS-Plasmid-ARG	UIXX01000043	IncFIB/IncFII/rep_cluster_2183	aac(6')-Ib10_ISKpn14
K. pneumoniae	573_21419	sul1	ISs-ARG	UKFL01000023	no plasmid	aac(6')-Ib10_ISKpn18_blaOXA-1_arr-3_catB3_qacEdelta1_sul1
K. pneumoniae	573_18477	aadA	IS-Plasmid-ARG	CP023442	IncFIB/IncFII/rep_cluster_1418/rep_cluster_2183	aac(6')-Ib7_aph(3')-Ia_IS1R_IS26_IS6100_ISKpn49_aadA_dfrA1_qacEdelta1_sul1
K. pneumoniae	573_18477	dfrA1	IS-Plasmid-ARG	CP023442	IncFIB/IncFII/rep_cluster_1418/rep_cluster_2183	aac(6')-Ib7_aph(3')-Ia_IS1R_IS26_IS6100_ISKpn49_aadA_dfrA1_qacEdelta1_sul1
K. pneumoniae	573_31883	aac(6')-Ib9	IS-Plasmid-ARG	CAESWU010000001	IncFIA/IncFII	aac(6')-Ib9_aph(3'')-Ib_aph(6)-Id_IS26_IS5075_IS6100_blaOXA-9_blaTEM-183_aadA_dfrA14_sul2
K. pneumoniae	573_31883	aadA	IS-Plasmid-ARG	CAESWU010000001	IncFIA/IncFII	aac(6')-Ib9_aph(3'')-Ib_aph(6)-Id_IS26_IS5075_IS6100_blaOXA-9_blaTEM-183_aadA_dfrA14_sul2
K. pneumoniae	573_31883	blaOXA-9	IS-Plasmid-ARG	CAESWU010000001	IncFIA/IncFII	aac(6')-Ib9_aph(3'')-Ib_aph(6)-Id_IS26_IS5075_IS6100_blaOXA-9_blaTEM-183_aadA_dfrA14_sul2
K. pneumoniae	1438770_3	blaTEM-183	IS-Plasmid-ARG	JMYJ01000017	IncFIA/IncX3	aac(6')-Ib9_aph(3'')-Ib_aph(6)-Id_IS5075_blaOXA-9_blaTEM-183_aadA_sul2
K. pneumoniae	1438779_3	aph(6)-Id	IS-Plasmid-ARG	JMYS01000030	ColRNAI_rep_cluster_1857/IncFIB/IncFII/rep_cluster_2183	aac(6')-Ib9_aph(6)-Id_IS26
K. pneumoniae	1438733_3	aac(6')-Ib9	IS-Plasmid-ARG	JMXB01000030	ColRNAI_rep_cluster_1857	aac(6')-Ib9_IS26
K. pneumoniae	1438773_3	aac(6')-Ib9	IS-Plasmid-ARG	JMYM01000026	IncFIB/IncFII/rep_cluster_2183	aac(6')-Ib9_IS26
K. pneumoniae	1438773_3	aac(6')-Ib9	IS-Plasmid-ARG	JMYM01000022	ColRNAI_rep_cluster_1857	aac(6')-Ib9_IS26
K. pneumoniae	573_13420	blaCTX-M-15	ISs-ARG	573.13420.con.0001	no plasmid	aac(6')-IIa_aac(6')-Ib10_aph(3'')-Ib_aph(6)-Id_blaCTX-M-15_IS26_ISEc28_ISEc29_ISEc9_blaOXA-1_aadA2_armA_catB11_dfrA1_mphE_msrE_qacEdelta1_sul1_sul2_tet(A)
K. pneumoniae	573_18477	aadA	IS-Plasmid-ARG	CP023442	IncFIB/IncFII/rep_cluster_1418/rep_cluster_2183	aac(6')-Il_IS1R_IS26_blaSHV-200_blaVIM-1_aadA_dfrA1
K. pneumoniae	573_18477	dfrA1	IS-Plasmid-ARG	CP023442	IncFIB/IncFII/rep_cluster_1418/rep_cluster_2183	aac(6')-Il_IS1R_IS26_blaSHV-200_blaVIM-1_aadA_dfrA1
S. aureus	1280_22661	aac6_Ie_aph2_Ia	ISs-ARG	AP019543	no plasmid	aac6_Ie_aph2_Ia_IS256
S. aureus	1280_22662	aac6_Ie_aph2_Ia	ISs-ARG	AP019545	no plasmid	aac6_Ie_aph2_Ia_IS256
E. faecium	565664_22	aac6_Ie_aph2_Ia	IS-Plasmid-ARG	LPUE01000005	rep_cluster_150	aac6_Ie_aph2_Ia_IS256_dfrG
E. faecium	565664_22	dfrG	IS-Plasmid-ARG	LPUE01000005	rep_cluster_150	aac6_Ie_aph2_Ia_IS256_dfrG
S. aureus	1280_22661	aac6_Ie_aph2_Ia	IS-Plasmid-ARG	AP019544	rep_cluster_1017/rep_cluster_1733/rep_cluster_2100	aac6_Ie_aph2_Ia_IS256_PC1_blaZ_qacA
S. aureus	1280_22662	aac6_Ie_aph2_Ia	IS-Plasmid-ARG	AP019546	rep_cluster_1017/rep_cluster_1733/rep_cluster_2100	aac6_Ie_aph2_Ia_IS256_qacA
A. baumannii	903893_3	aph(3'')-Ib	ISs-ARG	AFDL01000002	no plasmid	ant(2'')-Ia_aph(3'')-Ib_aph(6)-Id_ISAba28_ISPa12_blaPER-1_qacE_qacEdelta1_sul1
A. baumannii	903893_3	aph(6)-Id	ISs-ARG	AFDL01000002	no plasmid	ant(2'')-Ia_aph(3'')-Ib_aph(6)-Id_ISAba28_ISPa12_blaPER-1_qacE_qacEdelta1_sul1
A. baumannii	903893_3	qacEdelta1	ISs-ARG	AFDL01000002	no plasmid	ant(2'')-Ia_aph(3'')-Ib_aph(6)-Id_ISAba28_ISPa12_blaPER-1_qacE_qacEdelta1_sul1
A. baumannii	903893_3	sul1	ISs-ARG	AFDL01000002	no plasmid	ant(2'')-Ia_aph(3'')-Ib_aph(6)-Id_ISAba28_ISPa12_blaPER-1_qacE_qacEdelta1_sul1
K. pneumoniae	1400163_3	qacEdelta1	IS-Plasmid-ARG	JCMT01000017	IncFIB/IncFII/rep_cluster_2183	ant(2'')-Ia_IS26_aadA2_catB3_dfrA19_qacEdelta1_sul1
K. pneumoniae	1400163_3	sul1	IS-Plasmid-ARG	JCMT01000017	IncFIB/IncFII/rep_cluster_2183	ant(2'')-Ia_IS26_aadA2_catB3_dfrA19_qacEdelta1_sul1
S. enterica	98360_79	ant(2'')-Ia	IS-Plasmid-ARG	MODJ01000068	IncC/IncX1	ant(2'')-Ia_IS26_cmlA5_qacEdelta1
S. enterica	98360_79	cmlA5	IS-Plasmid-ARG	MODJ01000068	IncC/IncX1	ant(2'')-Ia_IS26_cmlA5_qacEdelta1
S. enterica	98360_79	qacEdelta1	IS-Plasmid-ARG	MODJ01000068	IncC/IncX1	ant(2'')-Ia_IS26_cmlA5_qacEdelta1
S. enterica	98360_79	ant(2'')-Ia	IS-Plasmid-ARG	MODJ01000068	IncC/IncX1	ant(2'')-Ia_IS26_ISSen7_cmlA5_qacEdelta1
S. enterica	98360_79	cmlA5	IS-Plasmid-ARG	MODJ01000068	IncC/IncX1	ant(2'')-Ia_IS26_ISSen7_cmlA5_qacEdelta1
S. enterica	98360_79	qacEdelta1	IS-Plasmid-ARG	MODJ01000068	IncC/IncX1	ant(2'')-Ia_IS26_ISSen7_cmlA5_qacEdelta1
K. pneumoniae	573_21879	aph(3'')-Ib	ISs-ARG	UKXI01000027	no plasmid	aph(3'')-Ib_aph(3')-VIa_aph(6)-Id_IS1071_blaVIM-1_aadA_qacEdelta1_sul1
K. pneumoniae	573_21502	aph(3'')-Ib	IS-Plasmid-ARG	UKIS01000026	IncL/M	aph(3'')-Ib_aph(3')-VIb_aph(6)-Id_ISPa14
K. pneumoniae	573_21598	aph(3'')-Ib	IS-Plasmid-ARG	UKMJ01000027	IncC	aph(3'')-Ib_aph(3')-VIb_aph(6)-Id_ISPa14_ISVsa3_floR_sul2_tet(A)
K. pneumoniae	573_21635	aph(3'')-Ib	IS-Plasmid-ARG	UKNX01000023	IncC/IncFIB/IncFII/rep_cluster_2183	aph(3'')-Ib_aph(3')-VIb_aph(6)-Id_ISPa14_ISVsa3_floR_sul2_tet(A)
K. pneumoniae	573_21909	aph(3'')-Ib	IS-Plasmid-ARG	UKYH01000024	IncC	aph(3'')-Ib_aph(3')-VIb_aph(6)-Id_ISPa14_ISVsa3_floR_sul2_tet(A)
A. baumannii	903913_3	aph(3'')-Ib	IS-Plasmid-ARG	AMGG01000070	rep_cluster_1218	aph(3'')-Ib_aph(3')-VIb_ISPa12_ISPa13_blaPER-10
K. pneumoniae	573_21173	aph(3'')-Ib	IS-Plasmid-ARG	UJTH01000035	IncL/M/IncR	aph(3'')-Ib_aph(3')-VIb_ISPa14
K. pneumoniae	573_15329	blaCTX-M-15	IS-Plasmid-ARG	CP024194	IncFIA/IncR/rep_cluster_1418	aph(3'')-Ib_aph(6)-Id_blaCTX-M-15_IS26_IS5075_IS6100_ISEc9_ISSen4_qnrB6_blaTEM-34_sul2
K. pneumoniae	573_15329	blaTEM-34	IS-Plasmid-ARG	CP024194	IncFIA/IncR/rep_cluster_1418	aph(3'')-Ib_aph(6)-Id_blaCTX-M-15_IS26_IS5075_IS6100_ISEc9_ISSen4_qnrB6_blaTEM-34_sul2
K. pneumoniae	1328371_3	blaCTX-M-15	IS-Plasmid-ARG	JCNW01000021	IncFIA/IncFII	aph(3'')-Ib_aph(6)-Id_blaCTX-M-15_IS26_IS5075_IS6100_ISEc9_qnrB6_blaTEM-34_Tn5403_dfrA14_sul2_tet(A)
K. pneumoniae	573_21346	aph(3'')-Ib	IS-Plasmid-ARG	UKCU01000034	IncFIB/IncFII/rep_cluster_2335	aph(3'')-Ib_aph(6)-Id_blaCTX-M-15_ISEc9_blaTEM-34_sul2
K. pneumoniae	573_21346	aph(6)-Id	IS-Plasmid-ARG	UKCU01000034	IncFIB/IncFII/rep_cluster_2335	aph(3'')-Ib_aph(6)-Id_blaCTX-M-15_ISEc9_blaTEM-34_sul2
K. pneumoniae	573_21346	sul2	IS-Plasmid-ARG	UKCU01000034	IncFIB/IncFII/rep_cluster_2335	aph(3'')-Ib_aph(6)-Id_blaCTX-M-15_ISEc9_blaTEM-34_sul2
K. pneumoniae	1438734_3	aph(6)-Id	IS-Plasmid-ARG	JMXC01000034	IncFIA	aph(3'')-Ib_aph(6)-Id_blaTEM-183_Tn3_sul2
K. pneumoniae	1438734_3	sul2	IS-Plasmid-ARG	JMXC01000034	IncFIA	aph(3'')-Ib_aph(6)-Id_blaTEM-183_Tn3_sul2
K. pneumoniae	1438734_3	blaTEM-183	IS-Plasmid-ARG	JMXC01000034	IncFIA	aph(3'')-Ib_aph(6)-Id_blaTEM-183_Tn3_sul2
E. coli	562_30349	aph(6)-Id	IS-Plasmid-ARG	CP023259	IncFIA/IncFIB/IncFIC/IncFII	aph(3'')-Ib_aph(6)-Id_ermB_IS26_mrx_Tn5393_mphA
S. enterica	149539_885	aph(3'')-Ib	IS-Plasmid-ARG	CP018643	IncFIA/IncFIC/IncN	aph(3'')-Ib_aph(6)-Id_IS1133
S. enterica	149539_885	aph(6)-Id	IS-Plasmid-ARG	CP018643	IncFIA/IncFIC/IncN	aph(3'')-Ib_aph(6)-Id_IS1133
S. enterica	149539_896	aph(3'')-Ib	IS-Plasmid-ARG	CP018652	IncFIB/IncFII/IncHI1A	aph(3'')-Ib_aph(6)-Id_IS1133_IS1A_ISSen9
S. enterica	149539_896	aph(6)-Id	IS-Plasmid-ARG	CP018652	IncFIB/IncFII/IncHI1A	aph(3'')-Ib_aph(6)-Id_IS1133_IS1A_ISSen9
S. enterica	149539_896	aph(3'')-Ib	ISs-ARG	CP018651	no plasmid	aph(3'')-Ib_aph(6)-Id_IS26_blaTEM-34_sul2
S. enterica	149539_896	aph(6)-Id	ISs-ARG	CP018651	no plasmid	aph(3'')-Ib_aph(6)-Id_IS26_blaTEM-34_sul2
K. pneumoniae	1438718_3	blaTEM-183	IS-Plasmid-ARG	JMWP01000025	IncFIA/IncX3	aph(3'')-Ib_aph(6)-Id_IS26_IS5075_blaOXA-9_blaTEM-183_sul2
K. pneumoniae	1438768_3	dfrA14	IS-Plasmid-ARG	JMYH01000015	IncFIA/IncX3	aph(3'')-Ib_aph(6)-Id_IS26_IS5075_IS6100_blaTEM-183_dfrA14_sul2
A. baumannii	903893_3	aph(3'')-Ib	ISs-ARG	AFDL01000008	no plasmid	aph(3'')-Ib_aph(6)-Id_ISAba1_ISVsa3_sul2
A. baumannii	903893_3	aph(6)-Id	ISs-ARG	AFDL01000008	no plasmid	aph(3'')-Ib_aph(6)-Id_ISAba1_ISVsa3_sul2
S. sonnei	624_1901	sul2	IS-Plasmid-ARG	624.1901.con.0080	IncI-gamma/K1/rep_cluster_2335	aph(3'')-Ib_aph(6)-Id_ISVsa3_sul2_tet(A)
S. sonnei	624_3341	aph(3'')-Ib	IS-Plasmid-ARG	624.3341.con.0002	IncK2/Z/rep_cluster_2335	aph(3'')-Ib_aph(6)-Id_ISVsa3_sul2_tet(A)
S. sonnei	624_3341	aph(6)-Id	IS-Plasmid-ARG	624.3341.con.0002	IncK2/Z/rep_cluster_2335	aph(3'')-Ib_aph(6)-Id_ISVsa3_sul2_tet(A)
S. sonnei	624_3341	sul2	IS-Plasmid-ARG	624.3341.con.0002	IncK2/Z/rep_cluster_2335	aph(3'')-Ib_aph(6)-Id_ISVsa3_sul2_tet(A)
S. sonnei	624_3341	tet(A)	IS-Plasmid-ARG	624.3341.con.0002	IncK2/Z/rep_cluster_2335	aph(3'')-Ib_aph(6)-Id_ISVsa3_sul2_tet(A)
S. enterica	98360_73	aph(3')-Ia	IS-Plasmid-ARG	MODQ01000028	IncC/IncX1	aph(3')-Ia_blaCMY-59_IS26_ISEc9
K. pneumoniae	573_21291	sul1	IS-Plasmid-ARG	UJXZ01000021	IncR	aph(3')-Ia_blaDHA-1_IS26_IS6100_mrx_qnrB4_mphA_sul1
K. pneumoniae	573_21556	sul1	IS-Plasmid-ARG	UKKT01000021	IncFIB/IncFII/rep_cluster_2183	aph(3')-Ia_blaDHA-1_IS26_IS6100_mrx_qnrB4_mphA_sul1
S. sonnei	624_3285	aph(3')-Ia	IS-Plasmid-ARG	624.3285.con.0012	IncI-gamma/K1	aph(3')-Ia_IS26_aadA_aadA2_cmlA1_dfrA12_mef(B)_sul3
K. pneumoniae	1328411_3	aadA2	IS-Plasmid-ARG	AXLF01000001	ColRNAI_rep_cluster_1857/IncFIB/IncFII/IncR/rep_cluster_1418/rep_cluster_2183	aph(3')-Ia_IS26_IS4321R_IS6100_mrx_aadA2_dfrA12_mphA_qacEdelta1_sul1
K. pneumoniae	1328377_3	aadA2	ISs-ARG	JCNS01000011	no plasmid	aph(3')-Ia_IS26_IS6100_mrx_aadA2_dfrA12_mphA_qacEdelta1_sul1
K. pneumoniae	1328383_3	aadA2	ISs-ARG	JCNO01000014	no plasmid	aph(3')-Ia_IS26_IS6100_mrx_aadA2_dfrA12_mphA_qacEdelta1_sul1
K. pneumoniae	1438755_3	aadA2	IS-Plasmid-ARG	JMXV01000015	IncFIB/IncFII/rep_cluster_2183	aph(3')-Ia_IS26_IS6100_mrx_aadA2_dfrA12_mphA_qacEdelta1_sul1
K. pneumoniae	1438745_3	aph(3')-Ia	IS-Plasmid-ARG	JMXN01000024	ColRNAI_rep_cluster_1857/IncFIB/IncFII/rep_cluster_2183	aph(3')-Ia_IS26_mrx_mphA
S. enterica	98360_73	aph(3')-Ia	IS-Plasmid-ARG	MODQ01000028	IncC/IncX1	aph(3')-Ia_IS26_sul2
K. pneumoniae	1438745_3	aph(3')-Ia	IS-Plasmid-ARG	JMXN01000023	ColRNAI_rep_cluster_1857/IncFIB/IncFII/rep_cluster_2183	aph(3')-Ia_IS5075
E. coli	562_141060	aph(3')-Ia	ISs-ARG	562.141060.con.0046	no plasmid	aph(3')-Ia_ISKpn74
K. pneumoniae	573_21092	sul1	ISs-ARG	UJQI01000032	no plasmid	aph(3')-Ib_blaDHA-1_IS1326_qnrB4_sul1
E. faecium	565664_22	aad(6)	IS-Plasmid-ARG	LPUE01000006	rep_cluster_889	aph(3')-IIIa_ermB_IS1216E_ISEnfa3_sat-4_aad(6)
E. faecium	565664_22	aph(3')-IIIa	IS-Plasmid-ARG	LPUE01000006	rep_cluster_889	aph(3')-IIIa_ermB_IS1216E_ISEnfa3_sat-4_aad(6)
E. faecium	565664_22	ermB	IS-Plasmid-ARG	LPUE01000006	rep_cluster_889	aph(3')-IIIa_ermB_IS1216E_ISEnfa3_sat-4_aad(6)
E. faecium	565664_22	sat-4	IS-Plasmid-ARG	LPUE01000006	rep_cluster_889	aph(3')-IIIa_ermB_IS1216E_ISEnfa3_sat-4_aad(6)
K. pneumoniae	573_14214	qacEdelta1	IS-Plasmid-ARG	573.14214.con.0002	IncFIA/IncFIB/IncHI1B/IncR/rep_cluster_1254	aph(3')-VIa_ble_ISEc28_ISEc29_ISEc33_ISKpn21_blaNDM-1_aadA2_armA_dfrA12_mphE_msrE_qacEdelta1_sul1
K. pneumoniae	573_14214	sul1	IS-Plasmid-ARG	573.14214.con.0002	IncFIA/IncFIB/IncHI1B/IncR/rep_cluster_1254	aph(3')-VIa_ble_ISEc28_ISEc29_ISEc33_ISKpn21_blaNDM-1_aadA2_armA_dfrA12_mphE_msrE_qacEdelta1_sul1
A. baumannii	1217631_3	aph(3')-VIa	ISs-ARG	APRD01000015	no plasmid	aph(3')-VIa_ISAba125
A. baumannii	1217631_3	aph(3')-VIa	ISs-ARG	APRD01000023	no plasmid	aph(3')-VIa_ISAba125
A. baumannii	1310648_4	aph(3')-VIa	IS-Plasmid-ARG	JEVZ02000002	rep_cluster_1172/rep_cluster_734	aph(3')-VIa_ISAba125
A. baumannii	1217631_3	aph(3')-VIa	ISs-ARG	APRD01000016	no plasmid	aph(3')-VIa_ISAba125_ISAjo3
E. coli	562_23472	blaTEM-40	IS-Plasmid-ARG	562.23472.con.0057	rep_cluster_2335	aph(6)-Id_blaTEM-40_Tn2_dfrA14_sul2
K. pneumoniae	573_14116	aadA2	ISs-ARG	573.14116.con.0036	no plasmid	blaCARB-3_IS6100_qnrA1_aadA2_dfrA12_qacEdelta1_sul1
K. pneumoniae	573_14116	qacEdelta1	ISs-ARG	573.14116.con.0036	no plasmid	blaCARB-3_IS6100_qnrA1_aadA2_dfrA12_qacEdelta1_sul1
K. pneumoniae	573_14116	sul1	ISs-ARG	573.14116.con.0036	no plasmid	blaCARB-3_IS6100_qnrA1_aadA2_dfrA12_qacEdelta1_sul1
S. enterica	149539_890	qacEdelta1	ISs-ARG	CP018657	no plasmid	blaCARB-58_IS6100_aadA2_qacEdelta1_sul1
E. coli	562_30349	blaCMY-59	ISs-ARG	CP023258	no plasmid	blaCMY-59_blaCTX-M-15_IS1R
E. coli	562_42656	blaCMY-59	IS-Plasmid-ARG	562.42656.con.0018	IncFIA/IncFII	blaCMY-59_ISSbo1
E. coli	562_57493	blaCTX-M-14	ISs-ARG	562.57493.con.0010	no plasmid	blaCTX-M-14_IS903B_ISEc9
K. pneumoniae	573_13420	blaCTX-M-15	ISs-ARG	573.13420.con.0001	no plasmid	blaCTX-M-15_FosA6_ISEc9
S. flexneri	623_766	blaCTX-M-15	IS-Plasmid-ARG	UDTD01000066	IncI-gamma/K1	blaCTX-M-15_IS1326_IS1353_ISEc9_blaOXA-1_blaTEM-34_dfrA7_qacEdelta1_sul1
E. coli	562_135589	blaCTX-M-15	ISs-ARG	562.135589.con.0002	no plasmid	blaCTX-M-15_ISEc9
E. coli	562_59220	blaCTX-M-15	ISs-ARG	CADCYQ010000001	no plasmid	blaCTX-M-15_ISEc9
K. pneumoniae	1328371_3	blaCTX-M-15	ISs-ARG	JCNW01000007	no plasmid	blaCTX-M-15_ISEc9
K. pneumoniae	1438788_3	blaCTX-M-15	ISs-ARG	JMZA01000008	no plasmid	blaCTX-M-15_ISEc9
K. pneumoniae	1438788_3	blaCTX-M-15	ISs-ARG	JMZA01000007	no plasmid	blaCTX-M-15_ISEc9
K. pneumoniae	573_13355	blaCTX-M-15	ISs-ARG	573.13355.con.0038	no plasmid	blaCTX-M-15_ISEc9
K. pneumoniae	573_13355	blaCTX-M-15	ISs-ARG	573.13355.con.0041	no plasmid	blaCTX-M-15_ISEc9
K. pneumoniae	573_13355	blaCTX-M-15	ISs-ARG	573.13355.con.0018	no plasmid	blaCTX-M-15_ISEc9
K. pneumoniae	573_13544	blaCTX-M-15	ISs-ARG	573.13544.con.0003	no plasmid	blaCTX-M-15_ISEc9
K. pneumoniae	573_15329	blaCTX-M-15	ISs-ARG	CP024191	no plasmid	blaCTX-M-15_ISEc9
K. pneumoniae	573_20071	blaCTX-M-15	ISs-ARG	AP018747	no plasmid	blaCTX-M-15_ISEc9
K. pneumoniae	573_5649	blaCTX-M-15	ISs-ARG	CP016811	no plasmid	blaCTX-M-15_ISEc9
S. flexneri	623_766	blaCTX-M-15	ISs-ARG	UDTD01000026	no plasmid	blaCTX-M-15_ISEc9
K. pneumoniae	573_46803	qacEdelta1	IS-Plasmid-ARG	573.46803.con.0059	IncL/M/rep_cluster_2335	blaCTX-M-2_ISKpn19_aadA2_dfrA15_qacEdelta1_sul1
K. pneumoniae	573_46803	sul1	IS-Plasmid-ARG	573.46803.con.0059	IncL/M/rep_cluster_2335	blaCTX-M-2_ISKpn19_aadA2_dfrA15_qacEdelta1_sul1
K. pneumoniae	573_46804	qacEdelta1	IS-Plasmid-ARG	573.46804.con.0043	ColRNAI_rep_cluster_1987/IncL/M	blaCTX-M-2_ISKpn19_aadA2_dfrA15_qacEdelta1_sul1
K. pneumoniae	573_46804	sul1	IS-Plasmid-ARG	573.46804.con.0043	ColRNAI_rep_cluster_1987/IncL/M	blaCTX-M-2_ISKpn19_aadA2_dfrA15_qacEdelta1_sul1
K. pneumoniae	573_46809	qacEdelta1	IS-Plasmid-ARG	573.46809.con.0065	IncHI1B	blaCTX-M-2_ISKpn19_blaOXA-9_blaTEM-183_aadA_arr-3_qacEdelta1_sul1
K. pneumoniae	573_46809	sul1	IS-Plasmid-ARG	573.46809.con.0065	IncHI1B	blaCTX-M-2_ISKpn19_blaOXA-9_blaTEM-183_aadA_arr-3_qacEdelta1_sul1
E. coli	562_45910	blaCTX-M-55	IS-Plasmid-ARG	RZAD01000086	IncFIA/IncFIB/IncFIC/IncFII/rep_cluster_2244	blaCTX-M-55_IS1294
E. coli	562_45910	blaCTX-M-55	IS-Plasmid-ARG	RZAD01000023	IncI1/B/O	blaCTX-M-55_ISEc9
K. pneumoniae	573_22035	sul1	IS-Plasmid-ARG	ULDY01000023	IncN	blaDHA-1_IS26_IS6100_qnrB4_dfrA1_qacEdelta1_sul1
K. pneumoniae	573_21419	sul1	ISs-ARG	UKFL01000023	no plasmid	blaDHA-1_IS6100_mrx_qnrB4_mphA_sul1
K. pneumoniae	573_21423	sul1	IS-Plasmid-ARG	UKFW01000019	IncFIB/IncFII/rep_cluster_2183	blaDHA-1_IS6100_mrx_qnrB4_mphA_sul1
K. pneumoniae	72407_692	sul1	IS-Plasmid-ARG	NQEO01000020	IncR	blaDHA-1_IS6100_mrx_qnrB4_mphA_sul1
K. pneumoniae	573_20539	sul1	IS-Plasmid-ARG	UIUY01000011	IncU	blaDHA-1_IS6100_qnrB4_sul1
K. pneumoniae	573_21216	sul1	IS-Plasmid-ARG	UJVF01000039	IncFIA	blaDHA-1_IS6100_qnrB4_sul1
K. pneumoniae	573_21325	sul1	IS-Plasmid-ARG	UKBU01000040	IncFIA	blaDHA-1_IS6100_qnrB4_sul1
K. pneumoniae	573_21345	sul1	IS-Plasmid-ARG	UKCS01000048	IncFIA	blaDHA-1_IS6100_qnrB4_sul1
K. pneumoniae	573_21457	sul1	ISs-ARG	UKHA01000043	no plasmid	blaDHA-1_IS6100_qnrB4_sul1
K. pneumoniae	573_21458	sul1	ISs-ARG	UKGZ01000042	no plasmid	blaDHA-1_IS6100_qnrB4_sul1
K. pneumoniae	573_22000	sul1	IS-Plasmid-ARG	ULBX01000042	IncFIA	blaDHA-1_IS6100_qnrB4_sul1
S. sonnei	624_3138	sul1	IS-Plasmid-ARG	624.3138.con.0053	IncA	blaDHA-1_ISAeme22_dfrA19_qacEdelta1_sul1
K. pneumoniae	573_21990	sul1	IS-Plasmid-ARG	ULBN01000041	IncFIA	blaDHA-1_ISKpn26_ISSen9_qnrB4_sul1
K. pneumoniae	573_20671	sul1	IS-Plasmid-ARG	UJAA01000026	IncFIB/IncFII/rep_cluster_2183	blaDHA-1_ISKpn26_qnrB4_sul1
K. pneumoniae	573_21213	sul1	IS-Plasmid-ARG	UJUY01000018	IncFIB/IncFII/rep_cluster_2183	blaDHA-1_ISKpn26_qnrB4_sul1
K. pneumoniae	573_21215	sul1	IS-Plasmid-ARG	UJVB01000028	IncFIB/IncFII/rep_cluster_2183	blaDHA-1_ISKpn26_qnrB4_sul1
K. pneumoniae	573_21217	sul1	IS-Plasmid-ARG	UJVM01000026	IncFIB/IncFII/rep_cluster_2183	blaDHA-1_ISKpn26_qnrB4_sul1
K. pneumoniae	573_21226	sul1	IS-Plasmid-ARG	UJVN01000022	IncFIB/IncFII/rep_cluster_2183	blaDHA-1_ISKpn26_qnrB4_sul1
K. pneumoniae	573_21320	sul1	ISs-ARG	UKBP01000047	no plasmid	blaDHA-1_ISKpn26_qnrB4_sul1
K. pneumoniae	573_21333	sul1	IS-Plasmid-ARG	UKCI01000026	IncFIB/IncFII/rep_cluster_2183	blaDHA-1_ISKpn26_qnrB4_sul1
K. pneumoniae	573_21334	sul1	IS-Plasmid-ARG	UKCD01000027	IncFIB/IncFII/rep_cluster_2183	blaDHA-1_ISKpn26_qnrB4_sul1
K. pneumoniae	573_21372	sul1	IS-Plasmid-ARG	UKDT01000022	IncFIB/IncFII/rep_cluster_2183	blaDHA-1_ISKpn26_qnrB4_sul1
K. pneumoniae	573_21373	sul1	IS-Plasmid-ARG	UKED01000027	IncFIB/IncFII/rep_cluster_2183	blaDHA-1_ISKpn26_qnrB4_sul1
K. pneumoniae	573_21380	sul1	IS-Plasmid-ARG	UKDZ01000020	IncFIB/IncFII/rep_cluster_2183	blaDHA-1_ISKpn26_qnrB4_sul1
K. pneumoniae	573_21382	sul1	IS-Plasmid-ARG	UKEC01000017	IncFIB/IncFII/rep_cluster_2183	blaDHA-1_ISKpn26_qnrB4_sul1
K. pneumoniae	573_21391	sul1	IS-Plasmid-ARG	UKEM01000022	IncFIB/IncFII/rep_cluster_2183	blaDHA-1_ISKpn26_qnrB4_sul1
K. pneumoniae	573_21395	sul1	IS-Plasmid-ARG	UKER01000024	IncFIB/IncFII/rep_cluster_2183	blaDHA-1_ISKpn26_qnrB4_sul1
K. pneumoniae	573_21403	sul1	IS-Plasmid-ARG	UKEZ01000023	IncFIB/IncFII/rep_cluster_2183	blaDHA-1_ISKpn26_qnrB4_sul1
K. pneumoniae	573_21422	sul1	IS-Plasmid-ARG	UKFV01000022	IncFIB/IncFII/rep_cluster_2183	blaDHA-1_ISKpn26_qnrB4_sul1
K. pneumoniae	573_21438	sul1	IS-Plasmid-ARG	UKGG01000023	IncFIB/IncFII/rep_cluster_2183	blaDHA-1_ISKpn26_qnrB4_sul1
K. pneumoniae	573_21450	sul1	IS-Plasmid-ARG	UKGU01000037	IncFIB/IncFII/rep_cluster_2183	blaDHA-1_ISKpn26_qnrB4_sul1
K. pneumoniae	573_21877	sul1	IS-Plasmid-ARG	UKXF01000028	IncFIB/IncFII/rep_cluster_2183	blaDHA-1_ISKpn26_qnrB4_sul1
K. pneumoniae	573_21994	sul1	IS-Plasmid-ARG	ULCA01000026	IncFIB/IncFII/rep_cluster_2183	blaDHA-1_ISKpn26_qnrB4_sul1
K. pneumoniae	573_21995	sul1	IS-Plasmid-ARG	ULBR01000031	IncFIB/IncFII/rep_cluster_2183	blaDHA-1_ISKpn26_qnrB4_sul1
K. pneumoniae	573_22002	sul1	IS-Plasmid-ARG	ULBY01000029	IncFIB/IncFII/rep_cluster_2183	blaDHA-1_ISKpn26_qnrB4_sul1
K. pneumoniae	573_22010	sul1	IS-Plasmid-ARG	ULCG01000029	IncFIB/IncFII/rep_cluster_2183	blaDHA-1_ISKpn26_qnrB4_sul1
E. coli	562_22540	blaTEM-183	ISs-ARG	562.22540.con.0022	no plasmid	blaTEM-183_Tn3
E. coli	562_23716	blaTEM-183	IS-Plasmid-ARG	562.23716.con.0040	ColRNAI_rep_cluster_1987	blaTEM-183_Tn3
K. pneumoniae	1438728_3	blaTEM-183	IS-Plasmid-ARG	JMWW01000022	ColRNAI_rep_cluster_1857	blaTEM-183_Tn3
K. pneumoniae	1438740_3	blaTEM-183	IS-Plasmid-ARG	JMXI01000028	IncFIB/IncFII/rep_cluster_2183	blaTEM-183_Tn3
K. pneumoniae	1438773_3	blaTEM-183	IS-Plasmid-ARG	JMYM01000023	ColRNAI_rep_cluster_1857	blaTEM-183_Tn3
E. coli	562_23082	blaTEM-2	IS-Plasmid-ARG	562.23082.con.0025	IncX1/IncX3/rep_cluster_2350	blaTEM-2_Tn2
E. coli	562_22771	blaTEM-34	IS-Plasmid-ARG	562.22771.con.0037	IncFIC/rep_cluster_2232/rep_cluster_2350	blaTEM-34_Tn2
E. coli	562_23035	blaTEM-34	IS-Plasmid-ARG	562.23035.con.0041	rep_cluster_2350	blaTEM-34_Tn2
K. pneumoniae	573_15239	blaTEM-34	IS-Plasmid-ARG	NXDR01000046	ColRNAI_rep_cluster_1987/IncFIB/IncFII/rep_cluster_2183	blaTEM-34_Tn2
K. pneumoniae	573_15329	blaTEM-34	IS-Plasmid-ARG	CP024192	IncC/IncFIB/IncFII/rep_cluster_2183	blaTEM-34_Tn2
E. coli	562_23297	blaTEM-40	IS-Plasmid-ARG	562.23297.con.0038	ColRNAI_rep_cluster_1987/IncFIA/IncFIB/IncFIC	blaTEM-40_Tn2
E. coli	562_23334	blaTEM-40	IS-Plasmid-ARG	562.23334.con.0016	IncK2/Z/IncX1	blaTEM-40_Tn2
E. coli	562_23852	blaTEM-40	IS-Plasmid-ARG	562.23852.con.0041	IncFIA/IncFIB/IncFIC/rep_cluster_2350	blaTEM-40_Tn2
S. sonnei	624_583	blaTEM-40	IS-Plasmid-ARG	CXDV01000143	rep_cluster_2350	blaTEM-40_Tn2
E. coli	562_23153	blaTEM-40	IS-Plasmid-ARG	562.23153.con.0044	IncFIB/rep_cluster_2232	blaTEM-40_Tn2_tet(A)
K. pneumoniae	573_24377	sul1	IS-Plasmid-ARG	573.24377.con.0026	IncR	DHA-6_IS6100_mrx_qnrB4_mphA_sul1
K. pneumoniae	573_14214	qacEdelta1	IS-Plasmid-ARG	573.14214.con.0004	IncFIA/IncFIB/IncHI1B/IncR/rep_cluster_1254	EreA2_IS26_IS3000_ISKpn26_blaSHV-187_aadA_arr-2_cmlA5_qacEdelta1_sul1
K. pneumoniae	573_14214	blaSHV-187	IS-Plasmid-ARG	573.14214.con.0004	IncFIA/IncFIB/IncHI1B/IncR/rep_cluster_1254	EreA2_IS26_IS3000_ISKpn26_blaSHV-187_aadA_arr-2_cmlA5_qacEdelta1_sul1
K. pneumoniae	573_14214	sul1	IS-Plasmid-ARG	573.14214.con.0004	IncFIA/IncFIB/IncHI1B/IncR/rep_cluster_1254	EreA2_IS26_IS3000_ISKpn26_blaSHV-187_aadA_arr-2_cmlA5_qacEdelta1_sul1
A. baumannii	1310750_3	sul2	IS-Plasmid-ARG	JFDS01000041	rep_cluster_718	IS1008_sul2
K. pneumoniae	573_21663	blaOXA-48	IS-Plasmid-ARG	UKOX01000020	IncL/M	IS10A_blaOXA-48
K. pneumoniae	573_13420	blaOXA-48	IS-Plasmid-ARG	573.13420.con.0004	IncL/M	IS10A_IS1R_blaOXA-48
A. baumannii	470_2160	sul1	IS-Plasmid-ARG	470.2160.con.0058	rep_cluster_1172/rep_cluster_1254/rep_cluster_1903	IS10A_ISEc28_ISEc29_blaPER-7_armA_arr-2_cmlA5_mphE_msrE_qacEdelta1_sul1
A. baumannii	470_2161	sul1	IS-Plasmid-ARG	470.2161.con.0067	rep_cluster_1254	IS10A_ISEc28_ISEc29_blaPER-7_armA_arr-2_cmlA5_mphE_msrE_qacEdelta1_sul1
A. baumannii	470_2165	sul1	IS-Plasmid-ARG	470.2165.con.0025	rep_cluster_1172/rep_cluster_1254	IS10A_ISEc28_ISEc29_blaPER-7_armA_arr-2_cmlA5_mphE_msrE_qacEdelta1_sul1
A. baumannii	470_22925	sul1	IS-Plasmid-ARG	470.22925.con.0038	rep_cluster_1254	IS10A_ISEc28_ISEc29_blaPER-7_armA_arr-2_cmlA5_mphE_msrE_qacEdelta1_sul1
A. baumannii	470_22930	sul1	IS-Plasmid-ARG	470.22930.con.0047	rep_cluster_1254	IS10A_ISEc28_ISEc29_blaPER-7_armA_arr-2_cmlA5_mphE_msrE_qacEdelta1_sul1
A. baumannii	470_22941	sul1	IS-Plasmid-ARG	470.22941.con.0037	rep_cluster_1172/rep_cluster_1254	IS10A_ISEc28_ISEc29_blaPER-7_armA_arr-2_cmlA5_mphE_msrE_qacEdelta1_sul1
A. baumannii	470_22943	sul1	IS-Plasmid-ARG	470.22943.con.0038	rep_cluster_1254	IS10A_ISEc28_ISEc29_blaPER-7_armA_arr-2_cmlA5_mphE_msrE_qacEdelta1_sul1
A. baumannii	470_24287	sul1	IS-Plasmid-ARG	470.24287.con.0047	rep_cluster_1254	IS10A_ISEc28_ISEc29_blaPER-7_armA_arr-2_cmlA5_mphE_msrE_qacEdelta1_sul1
A. baumannii	470_24295	sul1	IS-Plasmid-ARG	470.24295.con.0037	rep_cluster_1172/rep_cluster_1254	IS10A_ISEc28_ISEc29_blaPER-7_armA_arr-2_cmlA5_mphE_msrE_qacEdelta1_sul1
A. baumannii	470_24298	sul1	IS-Plasmid-ARG	470.24298.con.0038	rep_cluster_1254	IS10A_ISEc28_ISEc29_blaPER-7_armA_arr-2_cmlA5_mphE_msrE_qacEdelta1_sul1
A. baumannii	470_2142	sul1	IS-Plasmid-ARG	470.2142.con.0018	rep_cluster_1254	IS10A_ISEc28_ISEc29_blaPER-7_armA_mphE_msrE_sul1
K. pneumoniae	573_21699	sul1	IS-Plasmid-ARG	UKRD01000029	IncR	IS10R_blaOXA-10_qnrA6_aadA_arr-2_cmlA5_dfrA14_qacEdelta1_sul1
K. pneumoniae	573_21703	sul1	IS-Plasmid-ARG	UKQG01000033	IncFII/IncR/rep_cluster_2183	IS10R_blaOXA-10_qnrA6_aadA_arr-2_cmlA5_dfrA14_qacEdelta1_sul1
K. pneumoniae	573_21909	sul1	IS-Plasmid-ARG	UKYH01000045	IncC	IS10R_qnrA6_qacEdelta1_sul1
E. coli	562_45644	qacEdelta1	ISs-ARG	SHIP01000080	no plasmid	IS1326_dfrA10_qacEdelta1_sul1
E. coli	562_45644	sul1	ISs-ARG	SHIP01000080	no plasmid	IS1326_dfrA10_qacEdelta1_sul1
E. coli	562_65789	qacEdelta1	IS-Plasmid-ARG	562.65789.con.0061	IncHI2A/rep_cluster_1088	IS1326_ISAeme23_aadA2_dfrA10_dfrA12_mphB_qacEdelta1_sul1
E. coli	562_65789	sul1	IS-Plasmid-ARG	562.65789.con.0061	IncHI2A/rep_cluster_1088	IS1326_ISAeme23_aadA2_dfrA10_dfrA12_mphB_qacEdelta1_sul1
S. sonnei	624_343	sul1	IS-Plasmid-ARG	CXBB01000063	IncFIA	IS1353_ISEc37_aadA_qacEdelta1_sul1
A. baumannii	886888_3	blaOXA-58	IS-Plasmid-ARG	AEOY01000096	rep_cluster_1172	IS15DII_ISAba2_blaOXA-58
A. baumannii	405416_6	blaOXA-58	IS-Plasmid-ARG	NC_010605	rep_cluster_1172	IS15DII_ISAba2_ISAba3_blaOXA-58
K. pneumoniae	573_21583	sul2	IS-Plasmid-ARG	UKLY01000018	IncFIB/IncFII/rep_cluster_2183	IS1B_IS5075_ISVsa3_sul2
E. coli	562_22771	blaTEM-34	IS-Plasmid-ARG	562.22771.con.0037	IncFIC/rep_cluster_2232/rep_cluster_2350	IS1R_blaTEM-34_Tn2_tet(B)
E. coli	1438688_3	dfrA14	IS-Plasmid-ARG	JMVQ01000050	IncFIA/IncFII	IS1R_IS6100_dfrA14
K. pneumoniae	1400163_3	blaSHV-11	IS-Plasmid-ARG	JCMT01000022	IncN	IS1X4_IS26_blaSHV-11
S. aureus	1280_24804	PC1_blaZ	IS-Plasmid-ARG	1280.24804.con.0021	rep_cluster_1017/rep_cluster_1215/rep_cluster_2214	IS257R2_ISSau6_PC1_blaZ
S. aureus	1280_25104	PC1_blaZ	IS-Plasmid-ARG	1280.25104.con.0024	rep_cluster_1017/rep_cluster_1215/rep_cluster_2214	IS257R2_ISSau6_PC1_blaZ
S. aureus	1280_25029	PC1_blaZ	IS-Plasmid-ARG	1280.25029.con.0024	rep_cluster_1017/rep_cluster_1215/rep_cluster_1442/rep_cluster_2214	IS257R2_PC1_blaZ
S. aureus	1280_25070	PC1_blaZ	IS-Plasmid-ARG	1280.25070.con.0029	rep_cluster_1017/rep_cluster_1215/rep_cluster_1442/rep_cluster_2214	IS257R2_PC1_blaZ
K. pneumoniae	573_5649	qacEdelta1	ISs-ARG	CP016811	no plasmid	IS26_aadA2_dfrA12_qacEdelta1_sul1
K. pneumoniae	573_5649	sul1	ISs-ARG	CP016811	no plasmid	IS26_aadA2_dfrA12_qacEdelta1_sul1
E. coli	1328441_3	blaSHV-12	IS-Plasmid-ARG	JAPL01000009	IncHI2A/rep_cluster_1088	IS26_blaSHV-12
K. pneumoniae	1438709_3	blaSHV-12	IS-Plasmid-ARG	JMWJ01000019	IncFIA/IncX3	IS26_blaSHV-12
K. pneumoniae	1438711_3	blaSHV-12	IS-Plasmid-ARG	JMWK01000022	IncFIA/IncX3	IS26_blaSHV-12
K. pneumoniae	1438712_3	blaSHV-12	IS-Plasmid-ARG	JMWL01000023	IncFIA/IncX3	IS26_blaSHV-12
K. pneumoniae	1438719_3	blaSHV-12	IS-Plasmid-ARG	JMWQ01000023	IncFIA/IncX3	IS26_blaSHV-12
K. pneumoniae	1438725_3	blaSHV-12	IS-Plasmid-ARG	JMWU01000030	IncFIA/IncX3	IS26_blaSHV-12
K. pneumoniae	1438736_3	blaSHV-12	ISs-ARG	JMXE01000041	no plasmid	IS26_blaSHV-12
K. pneumoniae	1438736_3	blaSHV-12	IS-Plasmid-ARG	JMXE01000042	IncFIA/IncX3	IS26_blaSHV-12
K. pneumoniae	1438742_3	blaSHV-12	IS-Plasmid-ARG	JMXK01000025	IncFIA/IncX3	IS26_blaSHV-12
K. pneumoniae	1438745_3	blaSHV-12	IS-Plasmid-ARG	JMXN01000021	IncX3	IS26_blaSHV-12
K. pneumoniae	1438752_3	blaSHV-12	IS-Plasmid-ARG	JMXT01000019	IncFIA/IncX3	IS26_blaSHV-12
K. pneumoniae	1438776_3	blaSHV-12	IS-Plasmid-ARG	JMYP01000015	IncFIA/IncX3	IS26_blaSHV-12
K. pneumoniae	1438777_3	blaSHV-12	IS-Plasmid-ARG	JMYQ01000019	IncX3	IS26_blaSHV-12
K. pneumoniae	1438717_3	blaSHV-12	IS-Plasmid-ARG	JMWO01000013	IncFIA/IncX3	IS26_IS3000_blaSHV-12
K. pneumoniae	1438746_3	blaSHV-12	IS-Plasmid-ARG	JMXO01000037	IncFIA/IncX3	IS26_IS3000_blaSHV-12
K. pneumoniae	1438768_3	blaSHV-12	IS-Plasmid-ARG	JMYH01000012	IncFIA/IncX3	IS26_IS3000_blaSHV-12
K. pneumoniae	1438788_3	blaSHV-12	IS-Plasmid-ARG	JMZA01000036	IncFIB	IS26_IS4321R_blaSHV-12
K. pneumoniae	1328369_3	aadA2	ISs-ARG	JCNX01000003	no plasmid	IS26_IS6100_aadA2_qacEdelta1_sul1
K. pneumoniae	1328414_3	aadA2	ISs-ARG	AXLE01000001	no plasmid	IS26_IS6100_aadA2_qacEdelta1_sul1
K. pneumoniae	1328414_3	qacEdelta1	ISs-ARG	AXLE01000001	no plasmid	IS26_IS6100_aadA2_qacEdelta1_sul1
K. pneumoniae	1328414_3	sul1	ISs-ARG	AXLE01000001	no plasmid	IS26_IS6100_aadA2_qacEdelta1_sul1
K. pneumoniae	1328423_3	aadA2	ISs-ARG	JCMX01000003	no plasmid	IS26_IS6100_aadA2_qacEdelta1_sul1
K. pneumoniae	1328423_3	qacEdelta1	ISs-ARG	JCMX01000003	no plasmid	IS26_IS6100_aadA2_qacEdelta1_sul1
K. pneumoniae	1328423_3	sul1	ISs-ARG	JCMX01000003	no plasmid	IS26_IS6100_aadA2_qacEdelta1_sul1
K. pneumoniae	1438794_3	qacEdelta1	ISs-ARG	JMZG01000018	no plasmid	IS26_IS6100_aadA2_qacEdelta1_sul1
K. pneumoniae	1438794_3	sul1	ISs-ARG	JMZG01000018	no plasmid	IS26_IS6100_aadA2_qacEdelta1_sul1
K. pneumoniae	573_15329	qacEdelta1	ISs-ARG	CP024191	no plasmid	IS26_IS6100_aadA2_qacEdelta1_sul1
K. pneumoniae	573_15329	sul1	ISs-ARG	CP024191	no plasmid	IS26_IS6100_aadA2_qacEdelta1_sul1
K. pneumoniae	1438768_3	dfrA14	IS-Plasmid-ARG	JMYH01000014	ColRNAI_rep_cluster_1857/IncFIB/IncFII/rep_cluster_2183	IS26_IS6100_dfrA14
E. coli	1328443_3	blaKPC-2	IS-Plasmid-ARG	JAPJ01000014	IncN	IS26_IS6100_ISKpn6_blaKPC-2_mrx_blaTEM-34_mphA
E. coli	1328445_3	blaKPC-2	IS-Plasmid-ARG	AXLI01000005	IncN	IS26_IS6100_ISKpn6_ISKpn7_blaKPC-2_mrx_blaTEM-34_mphA
K. pneumoniae	1438788_3	aadA	IS-Plasmid-ARG	JMZA01000025	IncHI1B	IS26_IS6100_ISLad6_ISRor7_aadA_dfrA15_qacEdelta1_sul1_tet(A)
K. pneumoniae	1438788_3	qacEdelta1	IS-Plasmid-ARG	JMZA01000025	IncHI1B	IS26_IS6100_ISLad6_ISRor7_aadA_dfrA15_qacEdelta1_sul1_tet(A)
K. pneumoniae	1438788_3	sul1	IS-Plasmid-ARG	JMZA01000025	IncHI1B	IS26_IS6100_ISLad6_ISRor7_aadA_dfrA15_qacEdelta1_sul1_tet(A)
K. pneumoniae	1328412_3	aadA2	IS-Plasmid-ARG	JCNA01000010	IncFIB/IncFII/IncR/rep_cluster_2183	IS26_IS6100_mrx_aadA2_dfrA12_mphA_qacEdelta1_sul1
K. pneumoniae	1328413_3	aadA2	IS-Plasmid-ARG	JMVX01000013	IncFIB/IncFII/rep_cluster_2183	IS26_IS6100_mrx_aadA2_dfrA12_mphA_qacEdelta1_sul1
K. pneumoniae	1328413_3	dfrA12	IS-Plasmid-ARG	JMVX01000013	IncFIB/IncFII/rep_cluster_2183	IS26_IS6100_mrx_aadA2_dfrA12_mphA_qacEdelta1_sul1
K. pneumoniae	1328414_3	aadA2	IS-Plasmid-ARG	AXLE01000004	IncFIB/IncFII/rep_cluster_2183	IS26_IS6100_mrx_aadA2_dfrA12_mphA_qacEdelta1_sul1
K. pneumoniae	1328414_3	qacEdelta1	IS-Plasmid-ARG	AXLE01000004	IncFIB/IncFII/rep_cluster_2183	IS26_IS6100_mrx_aadA2_dfrA12_mphA_qacEdelta1_sul1
K. pneumoniae	1328414_3	sul1	IS-Plasmid-ARG	AXLE01000004	IncFIB/IncFII/rep_cluster_2183	IS26_IS6100_mrx_aadA2_dfrA12_mphA_qacEdelta1_sul1
K. pneumoniae	573_21744	mphA	IS-Plasmid-ARG	UKSA01000018	IncFIB/IncFII/rep_cluster_2183	IS26_IS6100_mrx_aadA2_dfrA12_mphA_qacEdelta1_sul1
K. pneumoniae	573_21744	mrx	IS-Plasmid-ARG	UKSA01000018	IncFIB/IncFII/rep_cluster_2183	IS26_IS6100_mrx_aadA2_dfrA12_mphA_qacEdelta1_sul1
K. pneumoniae	1328423_3	aadA2	IS-Plasmid-ARG	JCMX01000019	IncFIB/IncFII/IncR/rep_cluster_2183	IS26_IS6100_mrx_aadA2_mphA_qacEdelta1_sul1
K. pneumoniae	1328423_3	qacEdelta1	IS-Plasmid-ARG	JCMX01000019	IncFIB/IncFII/IncR/rep_cluster_2183	IS26_IS6100_mrx_aadA2_mphA_qacEdelta1_sul1
K. pneumoniae	1328423_3	sul1	IS-Plasmid-ARG	JCMX01000019	IncFIB/IncFII/IncR/rep_cluster_2183	IS26_IS6100_mrx_aadA2_mphA_qacEdelta1_sul1
E. coli	1438688_3	dfrA14	IS-Plasmid-ARG	JMVQ01000051	IncI1/B/O	IS26_IS6100_mrx_dfrA14_mphA
A. baumannii	1310757_3	sul1	ISs-ARG	JFXY01000088	no plasmid	IS26_IS6100_qacEdelta1_sul1
A. baumannii	1310811_3	sul1	ISs-ARG	JFCY01000076	no plasmid	IS26_IS6100_qacEdelta1_sul1
A. baumannii	1310555_3	sul1	ISs-ARG	JFAB01000068	no plasmid	IS26_IS6100_sul1
A. baumannii	1310760_3	sul1	ISs-ARG	JFYI01000055	no plasmid	IS26_IS6100_sul1
K. pneumoniae	1438749_3	qnrS1	IS-Plasmid-ARG	JMXQ01000026	ColRNAI_rep_cluster_1857/rep_cluster_1367	IS26_ISKpn19_qnrS1
K. pneumoniae	1328369_3	tet(D)	IS-Plasmid-ARG	JCNX01000030	IncFIB/IncFII	IS26_ISKpn26_tet(D)
E. coli	562_13502	mcr-1.1	IS-Plasmid-ARG	CP017246	IncX4	IS26_mcr-1.1
A. baumannii	1310620_3	sul1	ISs-ARG	JEWF01000087	no plasmid	IS26_qacEdelta1_sul1
K. pneumoniae	1438749_3	qnrS1	IS-Plasmid-ARG	JMXQ01000024	ColRNAI_rep_cluster_1857/rep_cluster_1367	IS26_qnrS1
A. baumannii	1310567_3	sul1	ISs-ARG	JEZA01000093	no plasmid	IS26_sul1
A. baumannii	1310809_3	sul1	IS-Plasmid-ARG	JMNH01000100	rep_cluster_734	IS26_sul1
K. pneumoniae	1328369_3	tet(D)	IS-Plasmid-ARG	JCNX01000031	IncFIB/IncFII	IS26_tet(D)
K. pneumoniae	573_31601	blaSHV-12	IS-Plasmid-ARG	RJSJ01000205	IncX3	IS3000_blaSHV-12
K. pneumoniae	573_31617	blaSHV-12	IS-Plasmid-ARG	RJTA01000089	ColRNAI_rep_cluster_1857/IncX3	IS3000_blaSHV-12
K. pneumoniae	573_31605	blaSHV-182	IS-Plasmid-ARG	RJSO01000137	IncX3	IS3000_blaSHV-182
K. pneumoniae	573_31614	blaSHV-182	IS-Plasmid-ARG	RJSV01000127	IncX3	IS3000_blaSHV-182
K. pneumoniae	573_31615	blaSHV-182	ISs-ARG	RJSW01000134	no plasmid	IS3000_blaSHV-182
K. pneumoniae	573_31622	blaSHV-182	IS-Plasmid-ARG	RJTC01000152	IncX3	IS3000_blaSHV-182
K. pneumoniae	573_31624	blaSHV-182	IS-Plasmid-ARG	RJTG01000190	IncX3	IS3000_blaSHV-182
K. pneumoniae	1438770_3	blaTEM-183	IS-Plasmid-ARG	JMYJ01000021	IncFIA/IncX3	IS3000_blaTEM-183_Tn3
S. aureus	1422442_3	mecA	IS-Plasmid-ARG	JITG01000032	rep_cluster_1017	IS431mec_mecA
K. pneumoniae	1328404_3	aadA2	IS-Plasmid-ARG	JNVG01000017	IncFIB/IncFII/rep_cluster_2183	IS4321R_IS6100_mrx_aadA2_dfrA12_mphA_qacEdelta1_sul1
K. pneumoniae	573_5649	qacEdelta1	IS-Plasmid-ARG	CP016810	IncFIB/IncFII/rep_cluster_1418/rep_cluster_2183	IS5075_aadA_qacEdelta1_sul1
K. pneumoniae	573_5649	sul1	IS-Plasmid-ARG	CP016810	IncFIB/IncFII/rep_cluster_1418/rep_cluster_2183	IS5075_aadA_qacEdelta1_sul1
K. pneumoniae	573_21583	sul2	IS-Plasmid-ARG	UKLY01000018	IncFIB/IncFII/rep_cluster_2183	IS5075_ISVsa3_sul2
A. baumannii	903893_3	qacEdelta1	ISs-ARG	AFDL01000002	no plasmid	IS6100_aadA2_qacEdelta1_sul1
A. baumannii	903893_3	sul1	ISs-ARG	AFDL01000002	no plasmid	IS6100_aadA2_qacEdelta1_sul1
K. pneumoniae	1328367_3	aadA2	IS-Plasmid-ARG	JCNY01000009	ColRNAI_rep_cluster_1857/IncFIB/IncFII/IncR/rep_cluster_2183	IS6100_aadA2_qacEdelta1_sul1
S. enterica	85569_117	qacEdelta1	ISs-ARG	CTPO01000027	no plasmid	IS6100_aadA2_qacEdelta1_sul1
S. enterica	85569_138	qacEdelta1	ISs-ARG	CTLS01000013	no plasmid	IS6100_aadA2_qacEdelta1_sul1
S. enterica	85569_183	qacEdelta1	ISs-ARG	CTJN01000025	no plasmid	IS6100_aadA2_qacEdelta1_sul1
S. enterica	85569_270	qacEdelta1	ISs-ARG	CTOI01000025	no plasmid	IS6100_aadA2_qacEdelta1_sul1
S. enterica	85569_276	qacEdelta1	ISs-ARG	CTIF01000013	no plasmid	IS6100_aadA2_qacEdelta1_sul1
S. enterica	85569_370	qacEdelta1	ISs-ARG	CTOA01000028	no plasmid	IS6100_aadA2_qacEdelta1_sul1
K. pneumoniae	573_13107	sul1	IS-Plasmid-ARG	573.13107.con.0026	IncN	IS6100_ISAs2_ISEc61_qnrB17_dfr22_qacEdelta1_sul1
K. pneumoniae	573_13124	sul1	IS-Plasmid-ARG	573.13124.con.0029	IncN	IS6100_ISAs2_ISEc61_qnrB17_dfr22_qacEdelta1_sul1
K. pneumoniae	573_13171	sul1	IS-Plasmid-ARG	573.13171.con.0027	IncN	IS6100_ISAs2_ISEc61_qnrB17_dfr22_qacEdelta1_sul1
K. pneumoniae	573_13254	sul1	IS-Plasmid-ARG	573.13254.con.0031	IncN	IS6100_ISAs2_ISEc61_qnrB17_dfr22_qacEdelta1_sul1
K. pneumoniae	573_13499	sul1	IS-Plasmid-ARG	573.13499.con.0033	IncN	IS6100_ISAs2_ISEc61_qnrB17_dfr22_qacEdelta1_sul1
K. pneumoniae	573_13560	sul1	IS-Plasmid-ARG	573.13560.con.0023	IncN	IS6100_ISAs2_ISEc61_qnrB17_dfr22_qacEdelta1_sul1
K. pneumoniae	573_13590	sul1	IS-Plasmid-ARG	573.13590.con.0032	IncN	IS6100_ISAs2_ISEc61_qnrB17_dfr22_qacEdelta1_sul1
K. pneumoniae	573_13735	sul1	ISs-ARG	573.13735.con.0018	no plasmid	IS6100_ISAs2_ISEc61_qnrB17_dfr22_qacEdelta1_sul1
K. pneumoniae	573_13767	sul1	ISs-ARG	573.13767.con.0030	no plasmid	IS6100_ISAs2_ISEc61_qnrB17_dfr22_qacEdelta1_sul1
K. pneumoniae	573_13883	sul1	ISs-ARG	573.13883.con.0015	no plasmid	IS6100_ISAs2_ISEc61_qnrB17_dfr22_qacEdelta1_sul1
K. pneumoniae	573_13094	sul1	IS-Plasmid-ARG	573.13094.con.0027	IncN	IS6100_ISEc61_qnrB17_dfr22_qacEdelta1_sul1
K. pneumoniae	573_13126	sul1	IS-Plasmid-ARG	573.13126.con.0027	IncN	IS6100_ISEc61_qnrB17_dfr22_qacEdelta1_sul1
A. baumannii	1217631_3	sul1	ISs-ARG	APRD01000021	no plasmid	IS6100_ISPpu12_sul1
A. baumannii	470_775	sul1	ISs-ARG	CP010781	no plasmid	IS6100_ISPpu12_sul1
A. baumannii	480119_5	sul1	ISs-ARG	NC_011586	no plasmid	IS6100_ISPpu12_sul1
A. baumannii	903895_3	sul1	ISs-ARG	AFDN01000002	no plasmid	IS6100_ISPpu12_sul1
K. pneumoniae	1400162_3	aadA2	IS-Plasmid-ARG	JCMM01000015	IncFIB/IncFII/IncR/rep_cluster_2183	IS6100_mrx_aadA2_dfrA12_mphA_qacEdelta1_sul1
K. pneumoniae	573_24322	aadA2	IS-Plasmid-ARG	573.24322.con.0038	IncFIB/IncFII/IncR/rep_cluster_2183	IS6100_mrx_aadA2_dfrA12_mphA_qacEdelta1_sul1
S. enterica	28901_21087	sul1	IS-Plasmid-ARG	28901.21087.con.0012	IncC	IS6100_mrx_blaOXA-10_qnrA1_aadA_arr-2_mphA_qacEdelta1_sul1
E. coli	562_59223	qacEdelta1	IS-Plasmid-ARG	CADCYJ010000059	IncFIB	IS6100_mrx_qnrB6_aadA16_arr-3_dfrA27_mphA_qacEdelta1_sul1
E. coli	562_59223	sul1	IS-Plasmid-ARG	CADCYJ010000059	IncFIB	IS6100_mrx_qnrB6_aadA16_arr-3_dfrA27_mphA_qacEdelta1_sul1
E. coli	562_59229	qacEdelta1	IS-Plasmid-ARG	CADCYX010000060	IncFIB	IS6100_mrx_qnrB6_aadA16_arr-3_dfrA27_mphA_qacEdelta1_sul1
E. coli	562_59229	sul1	IS-Plasmid-ARG	CADCYX010000060	IncFIB	IS6100_mrx_qnrB6_aadA16_arr-3_dfrA27_mphA_qacEdelta1_sul1
A. baumannii	1310744_3	sul1	ISs-ARG	JFEA01000055	no plasmid	IS6100_qacEdelta1_sul1
K. pneumoniae	573_31615	qacEdelta1	IS-Plasmid-ARG	RJSW01000107	IncFIB/IncFII/rep_cluster_2183	IS6100_qacEdelta1_sul1
K. pneumoniae	573_31615	qacEdelta1	IS-Plasmid-ARG	RJSW01000023	IncFIB/IncFII/rep_cluster_2183	IS6100_qacEdelta1_sul1
K. pneumoniae	573_31615	sul1	IS-Plasmid-ARG	RJSW01000107	IncFIB/IncFII/rep_cluster_2183	IS6100_qacEdelta1_sul1
K. pneumoniae	573_31615	sul1	IS-Plasmid-ARG	RJSW01000023	IncFIB/IncFII/rep_cluster_2183	IS6100_qacEdelta1_sul1
K. pneumoniae	573_31616	qacEdelta1	IS-Plasmid-ARG	RJSZ01000059	IncFIB/IncFII/rep_cluster_2183	IS6100_qacEdelta1_sul1
K. pneumoniae	573_31616	sul1	IS-Plasmid-ARG	RJSZ01000059	IncFIB/IncFII/rep_cluster_2183	IS6100_qacEdelta1_sul1
K. pneumoniae	573_31618	qacEdelta1	IS-Plasmid-ARG	RJSX01000168	IncFIB/IncFII/rep_cluster_2183	IS6100_qacEdelta1_sul1
K. pneumoniae	573_31618	qacEdelta1	IS-Plasmid-ARG	RJSX01000167	IncFIB/IncFII/rep_cluster_2183	IS6100_qacEdelta1_sul1
K. pneumoniae	573_31618	sul1	IS-Plasmid-ARG	RJSX01000168	IncFIB/IncFII/rep_cluster_2183	IS6100_qacEdelta1_sul1
K. pneumoniae	573_31618	sul1	IS-Plasmid-ARG	RJSX01000167	IncFIB/IncFII/rep_cluster_2183	IS6100_qacEdelta1_sul1
K. pneumoniae	573_31622	qacEdelta1	IS-Plasmid-ARG	RJTC01000054	IncFIB/IncFII/rep_cluster_2183	IS6100_qacEdelta1_sul1
K. pneumoniae	573_31622	qacEdelta1	IS-Plasmid-ARG	RJTC01000055	IncFIB/IncFII/rep_cluster_2183	IS6100_qacEdelta1_sul1
K. pneumoniae	573_31622	sul1	IS-Plasmid-ARG	RJTC01000054	IncFIB/IncFII/rep_cluster_2183	IS6100_qacEdelta1_sul1
K. pneumoniae	573_31622	sul1	IS-Plasmid-ARG	RJTC01000055	IncFIB/IncFII/rep_cluster_2183	IS6100_qacEdelta1_sul1
K. pneumoniae	573_31623	qacEdelta1	IS-Plasmid-ARG	RJTE01000149	IncFIB/IncFII/rep_cluster_2183	IS6100_qacEdelta1_sul1
K. pneumoniae	573_31623	qacEdelta1	IS-Plasmid-ARG	RJTE01000106	IncFIB/IncFII/rep_cluster_2183	IS6100_qacEdelta1_sul1
K. pneumoniae	573_31623	sul1	IS-Plasmid-ARG	RJTE01000149	IncFIB/IncFII/rep_cluster_2183	IS6100_qacEdelta1_sul1
K. pneumoniae	573_31623	sul1	IS-Plasmid-ARG	RJTE01000106	IncFIB/IncFII/rep_cluster_2183	IS6100_qacEdelta1_sul1
K. pneumoniae	573_31624	qacEdelta1	IS-Plasmid-ARG	RJTG01000103	IncFIB/IncFII/rep_cluster_2183	IS6100_qacEdelta1_sul1
K. pneumoniae	573_31624	sul1	IS-Plasmid-ARG	RJTG01000103	IncFIB/IncFII/rep_cluster_2183	IS6100_qacEdelta1_sul1
K. pneumoniae	573_31625	qacEdelta1	IS-Plasmid-ARG	RJTF01000048	IncFIB/IncFII/rep_cluster_2183	IS6100_qacEdelta1_sul1
K. pneumoniae	573_31625	sul1	IS-Plasmid-ARG	RJTF01000048	IncFIB/IncFII/rep_cluster_2183	IS6100_qacEdelta1_sul1
S. enterica	85569_119	qacEdelta1	ISs-ARG	CTLM01000028	no plasmid	IS6100_qacEdelta1_sul1
S. enterica	85569_224	qacEdelta1	ISs-ARG	CTNO01000030	no plasmid	IS6100_qacEdelta1_sul1
S. enterica	85569_371	qacEdelta1	ISs-ARG	CTPN01000030	no plasmid	IS6100_qacEdelta1_sul1
K. pneumoniae	573_14070	sul1	IS-Plasmid-ARG	573.14070.con.0086	IncN	IS6100_qnrB17_sul1
K. pneumoniae	573_14071	sul1	IS-Plasmid-ARG	573.14071.con.0038	IncN	IS6100_qnrB17_sul1
E. coli	562_141421	sul1	IS-Plasmid-ARG	562.141421.con.0025	IncN	IS6100_qnrB20_dfrA25_qacEdelta1_sul1
E. coli	562_42634	sul1	IS-Plasmid-ARG	562.42634.con.0024	IncN	IS6100_qnrB20_dfrA25_qacEdelta1_sul1
K. pneumoniae	573_66579	sul1	IS-Plasmid-ARG	573.66579.con.0032	IncN	IS6100_qnrB20_dfrA25_qacEdelta1_sul1
K. pneumoniae	573_67476	qacEdelta1	IS-Plasmid-ARG	573.67476.con.0037	IncR	IS6100_qnrB6_aadA16_arr-3_dfrA27_qacEdelta1_sul1
K. pneumoniae	573_67476	sul1	IS-Plasmid-ARG	573.67476.con.0037	IncR	IS6100_qnrB6_aadA16_arr-3_dfrA27_qacEdelta1_sul1
K. pneumoniae	573_14372	qacEdelta1	ISs-ARG	573.14372.con.0050	no plasmid	IS6100_qnrB6_aadA16_qacEdelta1_sul1
K. pneumoniae	573_14372	sul1	ISs-ARG	573.14372.con.0050	no plasmid	IS6100_qnrB6_aadA16_qacEdelta1_sul1
K. pneumoniae	573_66863	qacEdelta1	IS-Plasmid-ARG	573.66863.con.0030	ColRNAI_rep_cluster_1987/IncN/rep_cluster_2358	IS6100_qnrB6_aadA16_qacEdelta1_sul1
K. pneumoniae	573_66863	sul1	IS-Plasmid-ARG	573.66863.con.0030	ColRNAI_rep_cluster_1987/IncN/rep_cluster_2358	IS6100_qnrB6_aadA16_qacEdelta1_sul1
A. baumannii	1310560_3	sul1	ISs-ARG	JEZQ01000079	no plasmid	IS6100_sul1
A. baumannii	1310567_3	sul1	ISs-ARG	JEZA01000098	no plasmid	IS6100_sul1
A. baumannii	1310593_3	sul1	ISs-ARG	JEZT01000121	no plasmid	IS6100_sul1
A. baumannii	1310740_3	sul1	ISs-ARG	JFET01000063	no plasmid	IS6100_sul1
A. baumannii	1409927_3	sul1	ISs-ARG	JPHV01000034	no plasmid	IS6100_sul1
A. baumannii	1310763_3	blaOXA-23	ISs-ARG	JFYE01000025	no plasmid	ISAba1_blaOXA-23
A. baumannii	1310763_3	blaOXA-23	ISs-ARG	JFYE01000042	no plasmid	ISAba1_blaOXA-23
A. baumannii	1310763_3	blaOXA-23	ISs-ARG	JFYE01000049	no plasmid	ISAba1_blaOXA-23
A. baumannii	1310763_3	blaOXA-23	ISs-ARG	JFYE01000078	no plasmid	ISAba1_blaOXA-23
A. baumannii	1310763_3	blaOXA-23	ISs-ARG	JFYE01000015	no plasmid	ISAba1_blaOXA-23
A. baumannii	1310806_3	blaOXA-23	ISs-ARG	JMOL01000061	no plasmid	ISAba1_blaOXA-23
A. baumannii	1310806_3	blaOXA-23	IS-Plasmid-ARG	JMOL01000078	rep_cluster_734	ISAba1_blaOXA-23
A. baumannii	1310806_3	blaOXA-23	ISs-ARG	JMOL01000041	no plasmid	ISAba1_blaOXA-23
A. baumannii	903895_3	blaOXA-23	ISs-ARG	AFDN01000001	no plasmid	ISAba1_blaOXA-23
A. baumannii	903895_3	blaOXA-23	ISs-ARG	AFDN01000002	no plasmid	ISAba1_blaOXA-23
A. baumannii	1310750_3	sul2	IS-Plasmid-ARG	JFDS01000131	rep_cluster_718	ISAba1_sul2
E. coli	562_22962	blaTEM-34	IS-Plasmid-ARG	562.22962.con.0022	IncI-gamma/K1	ISCro1_blaTEM-34_Tn2_tet(A)
A. baumannii	470_2143	sul1	IS-Plasmid-ARG	470.2143.con.0041	rep_cluster_1172/rep_cluster_1254/rep_cluster_1903	ISEc28_blaPER-7_arr-2_cmlA5_qacEdelta1_sul1
A. baumannii	470_22926	sul1	IS-Plasmid-ARG	470.22926.con.0103	rep_cluster_1172/rep_cluster_1254	ISEc28_blaPER-7_arr-2_cmlA5_qacEdelta1_sul1
K. pneumoniae	573_14070	sul1	IS-Plasmid-ARG	573.14070.con.0086	IncN	ISEc61_dfr22_qacEdelta1_sul1
K. pneumoniae	573_14071	sul1	IS-Plasmid-ARG	573.14071.con.0038	IncN	ISEc61_dfr22_qacEdelta1_sul1
E. faecium	565664_22	tet(M)	ISs-ARG	LPUE01000001	no plasmid	ISEfa11_tet(M)
K. pneumoniae	1328413_3	aadA2	ISs-ARG	JMVX01000016	no plasmid	ISKpn26_aadA_aadA2_cmlA1_sul3
K. pneumoniae	1328414_3	aadA2	IS-Plasmid-ARG	AXLE01000003	IncR	ISKpn26_aadA_aadA2_cmlA1_sul3
K. pneumoniae	1400162_3	aadA2	ISs-ARG	JCMM01000019	no plasmid	ISKpn26_aadA2_cmlA1_sul3
K. pneumoniae	573_31623	blaKPC-3	IS-Plasmid-ARG	RJTE01000054	IncFIB/IncFII/rep_cluster_2183	ISKpn31_ISKpn6_ISKpn7_blaKPC-3
E. coli	1328443_3	blaKPC-2	IS-Plasmid-ARG	JAPJ01000009	IncHI2A/rep_cluster_1088	ISKpn6_blaKPC-2
E. coli	1328440_3	blaKPC-2	IS-Plasmid-ARG	JAPM01000028	IncHI2A/rep_cluster_1088	ISKpn6_ISKpn7_blaKPC-2
E. coli	1328440_3	blaKPC-2	IS-Plasmid-ARG	JAPM01000027	IncHI2A/rep_cluster_1088	ISKpn6_ISKpn7_blaKPC-2
E. coli	1328443_3	blaKPC-2	IS-Plasmid-ARG	JAPJ01000015	IncN	ISKpn6_ISKpn7_blaKPC-2
E. coli	1328445_3	blaKPC-2	IS-Plasmid-ARG	AXLI01000004	IncHI2A/rep_cluster_1088	ISKpn6_ISKpn7_blaKPC-2
K. pneumoniae	1328401_3	blaKPC-3	ISs-ARG	JCNH01000024	no plasmid	ISKpn6_ISKpn7_blaKPC-3
K. pneumoniae	1328401_3	blaKPC-3	IS-Plasmid-ARG	JCNH01000023	IncI2	ISKpn6_ISKpn7_blaKPC-3
K. pneumoniae	1328404_3	blaKPC-3	ISs-ARG	JNVG01000018	no plasmid	ISKpn6_ISKpn7_blaKPC-3
K. pneumoniae	1328404_3	blaKPC-3	ISs-ARG	JNVG01000021	no plasmid	ISKpn6_ISKpn7_blaKPC-3
K. pneumoniae	1328404_3	blaKPC-3	ISs-ARG	JNVG01000007	no plasmid	ISKpn6_ISKpn7_blaKPC-3
K. pneumoniae	1328411_3	blaKPC-3	ISs-ARG	AXLF01000003	no plasmid	ISKpn6_ISKpn7_blaKPC-3
K. pneumoniae	1328421_3	blaKPC-3	ISs-ARG	JCMY01000027	no plasmid	ISKpn6_ISKpn7_blaKPC-3
K. pneumoniae	1328421_3	blaKPC-3	IS-Plasmid-ARG	JCMY01000039	ColRNAI_rep_cluster_1857/IncFIB/IncFII/IncR/rep_cluster_1418/rep_cluster_2183	ISKpn6_ISKpn7_blaKPC-3
K. pneumoniae	1328421_3	blaKPC-3	ISs-ARG	JCMY01000016	no plasmid	ISKpn6_ISKpn7_blaKPC-3
K. pneumoniae	1438734_3	blaKPC-3	IS-Plasmid-ARG	JMXC01000039	IncFIA	ISKpn6_ISKpn7_blaKPC-3
K. pneumoniae	573_31623	blaKPC-3	IS-Plasmid-ARG	RJTE01000188	ColRNAI_rep_cluster_1857/IncFII/rep_cluster_2183	ISKpn6_ISKpn7_blaKPC-3
K. pneumoniae	573_31623	blaKPC-3	IS-Plasmid-ARG	RJTE01000190	ColRNAI_rep_cluster_1857/IncFII/rep_cluster_2183	ISKpn6_ISKpn7_blaKPC-3
K. pneumoniae	573_31623	blaKPC-3	IS-Plasmid-ARG	RJTE01000194	ColRNAI_rep_cluster_1857/IncFII/rep_cluster_2183	ISKpn6_ISKpn7_blaKPC-3
K. pneumoniae	1438734_3	blaKPC-3	IS-Plasmid-ARG	JMXC01000045	ColRNAI_rep_cluster_1857/IncFIB/IncFII/rep_cluster_2183	ISKpn7_blaKPC-3
S. aureus	1280_52194	PC1_blaZ	IS-Plasmid-ARG	JAEVKC010000014.1	rep_cluster_1017/rep_cluster_1118/rep_cluster_1215	ISSau6_PC1_blaZ_tet(K)
K. pneumoniae	1438795_3	floR	ISs-ARG	JMZH01000031	no plasmid	ISVsa3_floR
A. baumannii	1217631_3	aph(3')-VIa	ARG-Chr	APRD01000026	no plasmid	no IS
A. baumannii	1310555_3	blaOXA-174	ARG-Chr	JFAB01000078	no plasmid	no IS
A. baumannii	1310555_3	blaOXA-174	ARG-Chr	JFAB01000044	no plasmid	no IS
A. baumannii	1310555_3	sul1	ARG-Chr	JFAB01000088	no plasmid	no IS
A. baumannii	1310560_3	sul1	ARG-Chr	JEZQ01000110	no plasmid	no IS
A. baumannii	1310574_3	Abau_abaQ	ARG-Chr	JEYW01000038	no plasmid	no IS
A. baumannii	1310574_3	Abau_abaQ	ARG-Chr	JEYW01000020	no plasmid	no IS
A. baumannii	1310586_3	blaOXA-23	ARG-Chr	JEYR01000121	no plasmid	no IS
A. baumannii	1310586_3	blaOXA-23	ARG-Chr	JEYR01000126	no plasmid	no IS
A. baumannii	1310586_3	blaOXA-23	ARG-Chr	JEYR01000098	no plasmid	no IS
A. baumannii	1310593_3	mphE	ARG-Chr	JEZT01000128	no plasmid	no IS
A. baumannii	1310593_3	mphE	ARG-Chr	JEZT01000118	no plasmid	no IS
A. baumannii	1310593_3	sul1	ARG-Chr	JEZT01000136	no plasmid	no IS
A. baumannii	1310593_3	sul1	Plasmid-ARG	JEZT01000144	rep_cluster_1172/rep_cluster_734	no IS
A. baumannii	1310593_3	sul1	ARG-Chr	JEZT01000153	no plasmid	no IS
A. baumannii	1310594_3	blaOXA-174	ARG-Chr	JEZU01000084	no plasmid	no IS
A. baumannii	1310594_3	blaOXA-174	ARG-Chr	JEZU01000091	no plasmid	no IS
A. baumannii	1310594_3	blaOXA-174	ARG-Chr	JEZU01000046	no plasmid	no IS
A. baumannii	1310620_3	sul1	ARG-Chr	JEWF01000107	no plasmid	no IS
A. baumannii	1310648_4	abeM	ARG-Chr	JEVZ02000004	no plasmid	no IS
A. baumannii	1310648_4	abeM	ARG-Chr	JEVZ02000001	no plasmid	no IS
A. baumannii	1310648_4	blaOXA-72	Plasmid-ARG	JEVZ02000003	rep_cluster_1172/rep_cluster_734	no IS
A. baumannii	1310648_4	blaOXA-72	Plasmid-ARG	JEVZ02000005	rep_cluster_1172	no IS
A. baumannii	1310649_3	abeM	ARG-Chr	JEWT01000007	no plasmid	no IS
A. baumannii	1310649_3	abeM	ARG-Chr	JEWT01000006	no plasmid	no IS
A. baumannii	1310713_3	blaOXA-23	Plasmid-ARG	JFEH01000115	rep_cluster_734	no IS
A. baumannii	1310713_3	blaOXA-23	Plasmid-ARG	JFEH01000107	rep_cluster_734	no IS
A. baumannii	1310740_3	sul1	ARG-Chr	JFET01000054	no plasmid	no IS
A. baumannii	1310743_3	blaADC-33	ARG-Chr	JFED01000084	no plasmid	no IS
A. baumannii	1310743_3	blaADC-33	ARG-Chr	JFED01000064	no plasmid	no IS
A. baumannii	1310744_3	sul1	ARG-Chr	JFEA01000067	no plasmid	no IS
A. baumannii	1310745_3	sul1	ARG-Chr	JFEU01000075	no plasmid	no IS
A. baumannii	1310745_3	sul1	ARG-Chr	JFEU01000074	no plasmid	no IS
A. baumannii	1310750_3	sul2	ARG-Chr	JFDS01000017	no plasmid	no IS
A. baumannii	1310757_3	sul1	ARG-Chr	JFXY01000110	no plasmid	no IS
A. baumannii	1310760_3	sul1	ARG-Chr	JFYI01000071	no plasmid	no IS
A. baumannii	1310767_3	blaOXA-174	ARG-Chr	JFWU01000086	no plasmid	no IS
A. baumannii	1310767_3	blaOXA-174	ARG-Chr	JFWU01000051	no plasmid	no IS
A. baumannii	1310797_3	ant(2'')-Ia	ARG-Chr	JFXM01000085	no plasmid	no IS
A. baumannii	1310797_3	ant(2'')-Ia	ARG-Chr	JFXM01000063	no plasmid	no IS
A. baumannii	1310808_3	blaOXA-23	Plasmid-ARG	JFCX01000118	rep_cluster_734	no IS
A. baumannii	1310808_3	blaOXA-23	Plasmid-ARG	JFCX01000116	rep_cluster_734	no IS
A. baumannii	1310809_3	sul1	Plasmid-ARG	JMNH01000099	rep_cluster_734	no IS
A. baumannii	1310811_3	sul1	ARG-Chr	JFCY01000109	no plasmid	no IS
A. baumannii	1310818_3	Abau_abaQ	ARG-Chr	JFDB01000045	no plasmid	no IS
A. baumannii	1310818_3	Abau_abaQ	ARG-Chr	JFDB01000032	no plasmid	no IS
A. baumannii	1310826_3	blaOXA-72	Plasmid-ARG	JMOI01000044	rep_cluster_1172	no IS
A. baumannii	1310826_3	blaOXA-72	Plasmid-ARG	JMOI01000042	rep_cluster_1172	no IS
A. baumannii	1310831_3	abeS	ARG-Chr	JMOH01000004	no plasmid	no IS
A. baumannii	1310831_3	abeS	ARG-Chr	JMOH01000003	no plasmid	no IS
A. baumannii	1310831_3	adeF	ARG-Chr	JMOH01000004	no plasmid	no IS
A. baumannii	1310831_3	adeF	ARG-Chr	JMOH01000003	no plasmid	no IS
A. baumannii	1310831_3	adeG	ARG-Chr	JMOH01000004	no plasmid	no IS
A. baumannii	1310831_3	adeG	ARG-Chr	JMOH01000003	no plasmid	no IS
A. baumannii	1310831_3	adeH	ARG-Chr	JMOH01000004	no plasmid	no IS
A. baumannii	1310831_3	adeH	ARG-Chr	JMOH01000003	no plasmid	no IS
A. baumannii	1310831_3	adeL	ARG-Chr	JMOH01000004	no plasmid	no IS
A. baumannii	1310831_3	adeL	ARG-Chr	JMOH01000003	no plasmid	no IS
A. baumannii	1409927_3	aph(3')-Ia	ARG-Chr	JPHV01000034	no plasmid	no IS
A. baumannii	470_1563	aph(3')-VIa	ARG-Chr	LNCW01000105	no plasmid	no IS
A. baumannii	470_1563	aph(3')-VIa	ARG-Chr	LNCW01000076	no plasmid	no IS
A. baumannii	470_1564	aph(3')-VIa	ARG-Chr	LNCX01000094	no plasmid	no IS
A. baumannii	470_1564	aph(3')-VIa	ARG-Chr	LNCX01000090	no plasmid	no IS
A. baumannii	470_22934	ant(3'')-IIa	ARG-Chr	470.22934.con.0086	no plasmid	no IS
A. baumannii	470_22934	ant(3'')-IIa	ARG-Chr	470.22934.con.0006	no plasmid	no IS
A. baumannii	470_22938	ant(3'')-IIa	ARG-Chr	470.22938.con.0084	no plasmid	no IS
A. baumannii	470_22938	ant(3'')-IIa	ARG-Chr	470.22938.con.0006	no plasmid	no IS
A. baumannii	470_24288	ant(3'')-IIa	ARG-Chr	470.24288.con.0086	no plasmid	no IS
A. baumannii	470_24288	ant(3'')-IIa	ARG-Chr	470.24288.con.0006	no plasmid	no IS
A. baumannii	470_24292	ant(3'')-IIa	ARG-Chr	470.24292.con.0084	no plasmid	no IS
A. baumannii	470_24292	ant(3'')-IIa	ARG-Chr	470.24292.con.0006	no plasmid	no IS
A. baumannii	470_5040	blaOXA-72	Plasmid-ARG	CM009924	rep_cluster_1172	no IS
A. baumannii	470_580	qacEdelta1	ARG-Chr	JSCO01000019	no plasmid	no IS
A. baumannii	470_580	qacEdelta1	ARG-Chr	JSCO01000010	no plasmid	no IS
A. baumannii	470_580	sul1	ARG-Chr	JSCO01000019	no plasmid	no IS
A. baumannii	470_580	sul1	ARG-Chr	JSCO01000010	no plasmid	no IS
A. baumannii	470_597	qacEdelta1	ARG-Chr	JSDF01000016	no plasmid	no IS
A. baumannii	470_597	qacEdelta1	ARG-Chr	JSDF01000009	no plasmid	no IS
A. baumannii	470_597	sul1	ARG-Chr	JSDF01000016	no plasmid	no IS
A. baumannii	470_597	sul1	ARG-Chr	JSDF01000009	no plasmid	no IS
A. baumannii	470_7518	aadA	ARG-Chr	470.7518.con.0031	no plasmid	no IS
A. baumannii	886888_3	blaOXA-58	ARG-Chr	AEOY01000024	no plasmid	no IS
E. faecium	565664_22	tet(M)	ARG-Chr	LPUE01000001	no plasmid	no IS
E. coli	1328441_3	blaSHV-12	Plasmid-ARG	JAPL01000010	IncHI2A/rep_cluster_1088	no IS
E. coli	562_13502	mcr-1.1	Plasmid-ARG	MJAL01000211	IncX4	no IS
E. coli	562_135589	blaCTX-M-15	Plasmid-ARG	562.135589.con.0146	IncI1/B/O	no IS
E. coli	562_141060	sul1	ARG-Chr	562.141060.con.0082	no plasmid	no IS
E. coli	562_144952	Ecol_emrE	ARG-Chr	562.144952.con.0059	no plasmid	no IS
E. coli	562_144952	Ecol_emrE	ARG-Chr	562.144952.con.0004	no plasmid	no IS
E. coli	562_19186	aadA7	ARG-Chr	NSER01000087	no plasmid	no IS
E. coli	562_30349	blaCMY-59	ARG-Chr	CP023258	no plasmid	no IS
E. coli	562_42741	sul1	Plasmid-ARG	562.42741.con.0024	IncR	no IS
E. coli	562_42782	yojI	ARG-Chr	562.42782.con.0001	no plasmid	no IS
E. coli	562_45910	blaTEM-34	Plasmid-ARG	RZAD01000082	IncFIA/IncFIB/IncFIC/IncFII/rep_cluster_2244	no IS
E. coli	562_45910	blaTEM-34	Plasmid-ARG	RZAD01000062	IncFIA	no IS
E. coli	562_52583	arr-3	Plasmid-ARG	RYBO01000068	Col(MG828)	no IS
E. coli	562_52583	dfrA27	Plasmid-ARG	RYBO01000068	Col(MG828)	no IS
E. coli	562_57384	tet(A)	ARG-Chr	562.57384.con.0017	no plasmid	no IS
E. coli	562_7566	Ecol_emrE	ARG-Chr	CXZE01000044	no plasmid	no IS
E. coli	562_7566	Ecol_emrE	ARG-Chr	CXZE01000020	no plasmid	no IS
E. coli	562_7582	Ecol_emrE	ARG-Chr	CXZH01000021	no plasmid	no IS
E. coli	562_7582	Ecol_emrE	ARG-Chr	CXZH01000004	no plasmid	no IS
E. coli	562_7583	Ecol_emrE	ARG-Chr	CYCG01000018	no plasmid	no IS
E. coli	562_7583	Ecol_emrE	ARG-Chr	CYCG01000003	no plasmid	no IS
E. coli	562_7643	Ecol_emrE	ARG-Chr	CYBX01000021	no plasmid	no IS
E. coli	562_7643	Ecol_emrE	ARG-Chr	CYBX01000016	no plasmid	no IS
E. coli	562_7649	Ecol_emrE	ARG-Chr	CYFI01000047	no plasmid	no IS
E. coli	562_7649	Ecol_emrE	ARG-Chr	CYFI01000021	no plasmid	no IS
E. coli	562_7657	Ecol_emrE	ARG-Chr	CYCN01000046	no plasmid	no IS
E. coli	562_7657	Ecol_emrE	ARG-Chr	CYCN01000021	no plasmid	no IS
E. coli	562_7682	Ecol_emrE	ARG-Chr	CYBV01000021	no plasmid	no IS
E. coli	562_7682	Ecol_emrE	ARG-Chr	CYBV01000006	no plasmid	no IS
E. coli	562_7688	Ecol_emrE	ARG-Chr	CYCL01000022	no plasmid	no IS
E. coli	562_7688	Ecol_emrE	ARG-Chr	CYCL01000015	no plasmid	no IS
E. coli	562_7727	Ecol_emrE	ARG-Chr	CYBH01000021	no plasmid	no IS
E. coli	562_7727	Ecol_emrE	ARG-Chr	CYBH01000016	no plasmid	no IS
E. coli	562_7741	Ecol_emrE	ARG-Chr	CYCJ01000057	no plasmid	no IS
E. coli	562_7741	Ecol_emrE	ARG-Chr	CYCJ01000050	no plasmid	no IS
K. pneumoniae	1328367_3	aadA2	ARG-Chr	JCNY01000030	no plasmid	no IS
K. pneumoniae	1328377_3	aadA2	Plasmid-ARG	JCNS01000021	IncFIB/IncFII/rep_cluster_2183	no IS
K. pneumoniae	1328409_3	aadA2	Plasmid-ARG	JCNC01000023	IncFIB/IncFII/IncR/rep_cluster_2183	no IS
K. pneumoniae	1328423_3	aadA2	Plasmid-ARG	JCMX01000021	IncFIB/IncFII/IncR/rep_cluster_2183	no IS
K. pneumoniae	1400163_3	blaSHV-11	ARG-Chr	JCMT01000007	no plasmid	no IS
K. pneumoniae	1400169_3	blaSHV-11	Plasmid-ARG	JCMN01000023	IncFIB	no IS
K. pneumoniae	1400169_3	blaSHV-11	ARG-Chr	JCMN01000005	no plasmid	no IS
K. pneumoniae	1438701_3	aac(6')-Ib10	Plasmid-ARG	JMWC01000030	ColRNAI_rep_cluster_1857	no IS
K. pneumoniae	1438701_3	blaTEM-183	Plasmid-ARG	JMWC01000030	ColRNAI_rep_cluster_1857	no IS
K. pneumoniae	1438701_3	blaTEM-183	Plasmid-ARG	JMWC01000028	IncFIB	no IS
K. pneumoniae	1438708_3	aac(6')-Ib10	Plasmid-ARG	JMWI01000019	ColRNAI_rep_cluster_1857	no IS
K. pneumoniae	1438709_3	blaSHV-12	ARG-Chr	JMWJ01000002	no plasmid	no IS
K. pneumoniae	1438711_3	blaSHV-12	ARG-Chr	JMWK01000010	no plasmid	no IS
K. pneumoniae	1438712_3	blaSHV-12	ARG-Chr	JMWL01000003	no plasmid	no IS
K. pneumoniae	1438717_3	blaSHV-12	ARG-Chr	JMWO01000003	no plasmid	no IS
K. pneumoniae	1438719_3	blaSHV-12	ARG-Chr	JMWQ01000001	no plasmid	no IS
K. pneumoniae	1438723_3	aac(6')-Ib10	Plasmid-ARG	JMWS01000029	IncFIA/IncX3	no IS
K. pneumoniae	1438725_3	blaSHV-12	ARG-Chr	JMWU01000009	no plasmid	no IS
K. pneumoniae	1438728_3	aac(6')-Ib10	Plasmid-ARG	JMWW01000037	IncFIB/IncFII/rep_cluster_2183	no IS
K. pneumoniae	1438728_3	aac(6')-Ib10	Plasmid-ARG	JMWW01000021	IncFIA/IncX3	no IS
K. pneumoniae	1438728_3	blaTEM-183	Plasmid-ARG	JMWW01000021	IncFIA/IncX3	no IS
K. pneumoniae	1438733_3	aac(6')-Ib10	Plasmid-ARG	JMXB01000034	ColRNAI_rep_cluster_1857	no IS
K. pneumoniae	1438733_3	aac(6')-Ib9	Plasmid-ARG	JMXB01000026	ColRNAI_rep_cluster_1857	no IS
K. pneumoniae	1438734_3	aph(6)-Id	Plasmid-ARG	JMXC01000035	IncFIA	no IS
K. pneumoniae	1438734_3	blaTEM-183	Plasmid-ARG	JMXC01000035	IncFIA	no IS
K. pneumoniae	1438736_3	blaSHV-12	ARG-Chr	JMXE01000013	no plasmid	no IS
K. pneumoniae	1438742_3	aac(6')-Ib10	Plasmid-ARG	JMXK01000024	IncFIA/IncX3	no IS
K. pneumoniae	1438742_3	blaSHV-12	ARG-Chr	JMXK01000008	no plasmid	no IS
K. pneumoniae	1438745_3	blaSHV-12	ARG-Chr	JMXN01000002	no plasmid	no IS
K. pneumoniae	1438746_3	blaSHV-12	ARG-Chr	JMXO01000018	no plasmid	no IS
K. pneumoniae	1438752_3	blaSHV-12	ARG-Chr	JMXT01000003	no plasmid	no IS
K. pneumoniae	1438755_3	aadA2	Plasmid-ARG	JMXV01000022	IncR	no IS
K. pneumoniae	1438758_3	aac(6')-Ib10	Plasmid-ARG	JMXY01000017	IncFIA/IncX3	no IS
K. pneumoniae	1438761_3	aac(6')-Ib10	ARG-Chr	JMYB01000028	no plasmid	no IS
K. pneumoniae	1438761_3	aac(6')-Ib10	Plasmid-ARG	JMYB01000027	IncFIA/IncFII/rep_cluster_1418	no IS
K. pneumoniae	1438768_3	blaSHV-12	ARG-Chr	JMYH01000001	no plasmid	no IS
K. pneumoniae	1438770_3	aac(6')-Ib10	Plasmid-ARG	JMYJ01000025	IncFIB/IncFII/rep_cluster_2183	no IS
K. pneumoniae	1438773_3	aac(6')-Ib9	Plasmid-ARG	JMYM01000022	ColRNAI_rep_cluster_1857	no IS
K. pneumoniae	1438773_3	blaOXA-9	Plasmid-ARG	JMYM01000022	ColRNAI_rep_cluster_1857	no IS
K. pneumoniae	1438773_3	blaOXA-9	Plasmid-ARG	JMYM01000006	IncFIB/IncFII/rep_cluster_2183	no IS
K. pneumoniae	1438773_3	blaTEM-183	Plasmid-ARG	JMYM01000005	IncFIB/IncFII/rep_cluster_2183	no IS
K. pneumoniae	1438776_3	blaSHV-12	ARG-Chr	JMYP01000005	no plasmid	no IS
K. pneumoniae	1438777_3	blaSHV-12	ARG-Chr	JMYQ01000011	no plasmid	no IS
K. pneumoniae	1438778_3	aac(6')-Ib10	Plasmid-ARG	JMYR01000039	IncFIA/IncFII/rep_cluster_2183	no IS
K. pneumoniae	1438779_3	aph(6)-Id	Plasmid-ARG	JMYS01000029	IncFIA	no IS
K. pneumoniae	1438780_3	aac(6')-Ib10	Plasmid-ARG	JMYT01000014	IncFIA/IncX3	no IS
K. pneumoniae	1438784_3	blaTEM-183	Plasmid-ARG	JMYX01000036	IncN	no IS
K. pneumoniae	1438788_3	blaSHV-12	ARG-Chr	JMZA01000010	no plasmid	no IS
K. pneumoniae	1438794_3	aadA	Plasmid-ARG	JMZG01000030	IncC	no IS
K. pneumoniae	1438794_3	aadA	Plasmid-ARG	JMZG01000029	IncC	no IS
K. pneumoniae	1438794_3	qacEdelta1	Plasmid-ARG	JMZG01000029	IncC	no IS
K. pneumoniae	1438794_3	qacEdelta1	Plasmid-ARG	JMZG01000030	IncC	no IS
K. pneumoniae	1438794_3	sul1	Plasmid-ARG	JMZG01000029	IncC	no IS
K. pneumoniae	1438794_3	sul1	Plasmid-ARG	JMZG01000030	IncC	no IS
K. pneumoniae	1438795_3	floR	ARG-Chr	JMZH01000030	no plasmid	no IS
K. pneumoniae	1438795_3	tet(A)	ARG-Chr	JMZH01000033	no plasmid	no IS
K. pneumoniae	1438795_3	tet(A)	ARG-Chr	JMZH01000030	no plasmid	no IS
K. pneumoniae	1438796_3	aac(6')-Ib10	Plasmid-ARG	JMZI01000016	ColRNAI_rep_cluster_1857/rep_cluster_1367	no IS
K. pneumoniae	573_13701	dfrA14	Plasmid-ARG	573.13701.con.0021	rep_cluster_2335	no IS
K. pneumoniae	573_13701	dfrA14	Plasmid-ARG	573.13701.con.0025	rep_cluster_2335	no IS
K. pneumoniae	573_13701	dfrA14	Plasmid-ARG	573.13701.con.0028	rep_cluster_2335	no IS
K. pneumoniae	573_13701	dfrA14	Plasmid-ARG	573.13701.con.0030	IncFIA/IncFII	no IS
K. pneumoniae	573_13701	dfrA14	Plasmid-ARG	573.13701.con.0031	rep_cluster_2335	no IS
K. pneumoniae	573_13701	dfrA14	Plasmid-ARG	573.13701.con.0033	rep_cluster_2335	no IS
K. pneumoniae	573_13701	dfrA14	Plasmid-ARG	573.13701.con.0061	rep_cluster_2335	no IS
K. pneumoniae	573_13701	dfrA14	Plasmid-ARG	573.13701.con.0067	rep_cluster_2335	no IS
K. pneumoniae	573_13701	dfrA14	Plasmid-ARG	573.13701.con.0014	rep_cluster_2335	no IS
K. pneumoniae	573_13788	aac(6')-Ib10	Plasmid-ARG	573.13788.con.0028	ColRNAI_rep_cluster_1857	no IS
K. pneumoniae	573_13788	aac(6')-Ib10	Plasmid-ARG	573.13788.con.0018	IncFIB/IncFII	no IS
K. pneumoniae	573_13893	aac(6')-Ib10	Plasmid-ARG	573.13893.con.0116	ColRNAI_rep_cluster_1857	no IS
K. pneumoniae	573_13893	aac(6')-Ib10	Plasmid-ARG	573.13893.con.0098	IncFIB/IncFII/rep_cluster_2183	no IS
K. pneumoniae	573_13917	aac(6')-Ib10	ARG-Chr	573.13917.con.0116	no plasmid	no IS
K. pneumoniae	573_13917	aac(6')-Ib10	Plasmid-ARG	573.13917.con.0094	IncFIB/IncFII/rep_cluster_2183	no IS
K. pneumoniae	573_13958	qacEdelta1	Plasmid-ARG	573.13958.con.0043	IncL/M	no IS
K. pneumoniae	573_13958	sul1	Plasmid-ARG	573.13958.con.0043	IncL/M	no IS
K. pneumoniae	573_13964	sul1	Plasmid-ARG	573.13964.con.0078	IncFIB/IncFII/rep_cluster_2183	no IS
K. pneumoniae	573_14072	sul1	Plasmid-ARG	573.14072.con.0075	IncFII/rep_cluster_1418	no IS
K. pneumoniae	573_14191	sul1	ARG-Chr	573.14191.con.0027	no plasmid	no IS
K. pneumoniae	573_14420	sul1	Plasmid-ARG	573.14420.con.0040	IncR	no IS
K. pneumoniae	573_20452	aac(6')-Ib10	Plasmid-ARG	UIRM01000053	IncFIB/IncFII/rep_cluster_2183	no IS
K. pneumoniae	573_20539	sul1	Plasmid-ARG	UIUY01000011	IncU	no IS
K. pneumoniae	573_20541	sul1	Plasmid-ARG	UIUZ01000029	IncFII/IncQ1/rep_cluster_1418/rep_cluster_2183	no IS
K. pneumoniae	573_20611	aac(6')-Ib10	Plasmid-ARG	UIXX01000054	IncFIB/IncFII/rep_cluster_2183	no IS
K. pneumoniae	573_20671	sul1	Plasmid-ARG	UJAA01000026	IncFIB/IncFII/rep_cluster_2183	no IS
K. pneumoniae	573_20996	qacEdelta1	Plasmid-ARG	UJMR01000034	IncC	no IS
K. pneumoniae	573_20996	sul1	Plasmid-ARG	UJMR01000034	IncC	no IS
K. pneumoniae	573_21055	sul1	Plasmid-ARG	UJOX01000058	IncHI2A/rep_cluster_1088	no IS
K. pneumoniae	573_21065	aac(6')-Ib10	ARG-Chr	UJPH01000067	no plasmid	no IS
K. pneumoniae	573_21065	aac(6')-Ib10	ARG-Chr	UJPH01000040	no plasmid	no IS
K. pneumoniae	573_21065	sul1	ARG-Chr	UJPH01000040	no plasmid	no IS
K. pneumoniae	573_21092	sul1	ARG-Chr	UJQI01000032	no plasmid	no IS
K. pneumoniae	573_21154	sul1	Plasmid-ARG	UJST01000040	IncHI2A/rep_cluster_1088	no IS
K. pneumoniae	573_21195	aph(3'')-Ib	Plasmid-ARG	UJUH01000029	rep_cluster_2335	no IS
K. pneumoniae	573_21195	aph(6)-Id	Plasmid-ARG	UJUH01000029	rep_cluster_2335	no IS
K. pneumoniae	573_21195	sul2	Plasmid-ARG	UJUH01000029	rep_cluster_2335	no IS
K. pneumoniae	573_21206	sul1	Plasmid-ARG	UJUW01000032	IncN	no IS
K. pneumoniae	573_21213	sul1	Plasmid-ARG	UJUY01000018	IncFIB/IncFII/rep_cluster_2183	no IS
K. pneumoniae	573_21214	qacEdelta1	ARG-Chr	UJVA01000042	no plasmid	no IS
K. pneumoniae	573_21214	sul1	ARG-Chr	UJVA01000042	no plasmid	no IS
K. pneumoniae	573_21215	sul1	Plasmid-ARG	UJVB01000028	IncFIB/IncFII/rep_cluster_2183	no IS
K. pneumoniae	573_21216	sul1	Plasmid-ARG	UJVF01000039	IncFIA	no IS
K. pneumoniae	573_21217	sul1	Plasmid-ARG	UJVM01000026	IncFIB/IncFII/rep_cluster_2183	no IS
K. pneumoniae	573_21220	blaTEM-34	ARG-Chr	UJVG01000117	no plasmid	no IS
K. pneumoniae	573_21220	blaTEM-34	ARG-Chr	UJVG01000114	no plasmid	no IS
K. pneumoniae	573_21226	sul1	Plasmid-ARG	UJVN01000022	IncFIB/IncFII/rep_cluster_2183	no IS
K. pneumoniae	573_21228	qacEdelta1	ARG-Chr	UJVX01000054	no plasmid	no IS
K. pneumoniae	573_21228	sul1	ARG-Chr	UJVX01000054	no plasmid	no IS
K. pneumoniae	573_21273	aac(6')-Ib10	Plasmid-ARG	UJXK01000055	IncFIB/IncHI1B/IncR	no IS
K. pneumoniae	573_21273	aac(6')-Ib10	ARG-Chr	UJXK01000044	no plasmid	no IS
K. pneumoniae	573_21276	aac(6')-Ib10	Plasmid-ARG	UJXI01000052	IncFIB/IncHI1B/IncR	no IS
K. pneumoniae	573_21276	aac(6')-Ib10	ARG-Chr	UJXI01000041	no plasmid	no IS
K. pneumoniae	573_21291	sul1	Plasmid-ARG	UJXZ01000021	IncR	no IS
K. pneumoniae	573_21299	sul1	Plasmid-ARG	UKAW01000032	IncFIB/IncFII/rep_cluster_2183	no IS
K. pneumoniae	573_21308	sul1	Plasmid-ARG	UKBH01000015	IncFIB/IncFII/rep_cluster_2183	no IS
K. pneumoniae	573_21320	sul1	ARG-Chr	UKBP01000047	no plasmid	no IS
K. pneumoniae	573_21321	sul1	Plasmid-ARG	UKBT01000049	IncFIA	no IS
K. pneumoniae	573_21325	sul1	Plasmid-ARG	UKBU01000040	IncFIA	no IS
K. pneumoniae	573_21327	sul1	Plasmid-ARG	UKCB01000032	IncFIB/IncFII/rep_cluster_2183	no IS
K. pneumoniae	573_21328	sul1	ARG-Chr	UKCA01000042	no plasmid	no IS
K. pneumoniae	573_21329	sul1	ARG-Chr	UKCC01000038	no plasmid	no IS
K. pneumoniae	573_21330	sul1	ARG-Chr	UKCE01000041	no plasmid	no IS
K. pneumoniae	573_21333	sul1	Plasmid-ARG	UKCI01000026	IncFIB/IncFII/rep_cluster_2183	no IS
K. pneumoniae	573_21334	sul1	Plasmid-ARG	UKCD01000027	IncFIB/IncFII/rep_cluster_2183	no IS
K. pneumoniae	573_21339	sul1	ARG-Chr	UKCM01000038	no plasmid	no IS
K. pneumoniae	573_21341	sul1	Plasmid-ARG	UKCN01000043	IncFIA	no IS
K. pneumoniae	573_21344	sul1	ARG-Chr	UKCQ01000052	no plasmid	no IS
K. pneumoniae	573_21345	sul1	Plasmid-ARG	UKCS01000048	IncFIA	no IS
K. pneumoniae	573_21352	sul1	Plasmid-ARG	UKCV01000039	IncR	no IS
K. pneumoniae	573_21372	sul1	Plasmid-ARG	UKDT01000022	IncFIB/IncFII/rep_cluster_2183	no IS
K. pneumoniae	573_21373	sul1	Plasmid-ARG	UKED01000027	IncFIB/IncFII/rep_cluster_2183	no IS
K. pneumoniae	573_21380	sul1	Plasmid-ARG	UKDZ01000020	IncFIB/IncFII/rep_cluster_2183	no IS
K. pneumoniae	573_21382	sul1	Plasmid-ARG	UKEC01000017	IncFIB/IncFII/rep_cluster_2183	no IS
K. pneumoniae	573_21391	sul1	Plasmid-ARG	UKEM01000022	IncFIB/IncFII/rep_cluster_2183	no IS
K. pneumoniae	573_21395	sul1	Plasmid-ARG	UKER01000024	IncFIB/IncFII/rep_cluster_2183	no IS
K. pneumoniae	573_21403	sul1	Plasmid-ARG	UKEZ01000023	IncFIB/IncFII/rep_cluster_2183	no IS
K. pneumoniae	573_21410	sul1	ARG-Chr	UKFE01000028	no plasmid	no IS
K. pneumoniae	573_21413	sul1	Plasmid-ARG	UKFJ01000027	IncR	no IS
K. pneumoniae	573_21414	sul1	ARG-Chr	UKFI01000027	no plasmid	no IS
K. pneumoniae	573_21422	sul1	Plasmid-ARG	UKFV01000022	IncFIB/IncFII/rep_cluster_2183	no IS
K. pneumoniae	573_21423	sul1	Plasmid-ARG	UKFW01000019	IncFIB/IncFII/rep_cluster_2183	no IS
K. pneumoniae	573_21438	sul1	Plasmid-ARG	UKGG01000023	IncFIB/IncFII/rep_cluster_2183	no IS
K. pneumoniae	573_21445	sul1	Plasmid-ARG	UKGO01000032	IncR	no IS
K. pneumoniae	573_21447	sul1	ARG-Chr	UKGQ01000041	no plasmid	no IS
K. pneumoniae	573_21450	sul1	Plasmid-ARG	UKGU01000037	IncFIB/IncFII/rep_cluster_2183	no IS
K. pneumoniae	573_21457	sul1	ARG-Chr	UKHA01000043	no plasmid	no IS
K. pneumoniae	573_21458	sul1	ARG-Chr	UKGZ01000042	no plasmid	no IS
K. pneumoniae	573_21464	qacEdelta1	ARG-Chr	UKHF01000041	no plasmid	no IS
K. pneumoniae	573_21464	sul1	ARG-Chr	UKHF01000041	no plasmid	no IS
K. pneumoniae	573_21480	sul1	Plasmid-ARG	UKIA01000027	IncR	no IS
K. pneumoniae	573_21484	sul1	Plasmid-ARG	UKIG01000026	IncR	no IS
K. pneumoniae	573_21556	sul1	Plasmid-ARG	UKKT01000021	IncFIB/IncFII/rep_cluster_2183	no IS
K. pneumoniae	573_21708	sul1	ARG-Chr	UKQQ01000077	no plasmid	no IS
K. pneumoniae	573_21708	sul1	Plasmid-ARG	UKQQ01000057	IncHI2A/rep_cluster_1088	no IS
K. pneumoniae	573_21825	sul1	Plasmid-ARG	UKVC01000028	IncR	no IS
K. pneumoniae	573_21877	sul1	Plasmid-ARG	UKXF01000028	IncFIB/IncFII/rep_cluster_2183	no IS
K. pneumoniae	573_21939	Kpne_ompK37	ARG-Chr	UKZU01000002	no plasmid	no IS
K. pneumoniae	573_21947	sul1	ARG-Chr	UKZV01000041	no plasmid	no IS
K. pneumoniae	573_21957	sul1	ARG-Chr	ULAE01000044	no plasmid	no IS
K. pneumoniae	573_21990	sul1	Plasmid-ARG	ULBN01000041	IncFIA	no IS
K. pneumoniae	573_21994	sul1	Plasmid-ARG	ULCA01000026	IncFIB/IncFII/rep_cluster_2183	no IS
K. pneumoniae	573_21995	sul1	Plasmid-ARG	ULBR01000031	IncFIB/IncFII/rep_cluster_2183	no IS
K. pneumoniae	573_22000	sul1	Plasmid-ARG	ULBX01000042	IncFIA	no IS
K. pneumoniae	573_22002	sul1	Plasmid-ARG	ULBY01000029	IncFIB/IncFII/rep_cluster_2183	no IS
K. pneumoniae	573_22010	sul1	Plasmid-ARG	ULCG01000029	IncFIB/IncFII/rep_cluster_2183	no IS
K. pneumoniae	573_24322	aadA2	Plasmid-ARG	573.24322.con.0042	IncFIB/IncFII/IncR/rep_cluster_2183	no IS
K. pneumoniae	573_24361	sul1	Plasmid-ARG	573.24361.con.0067	IncHI1A/IncHI1B/IncP	no IS
K. pneumoniae	573_24377	sul1	Plasmid-ARG	573.24377.con.0026	IncR	no IS
K. pneumoniae	573_24431	sul1	ARG-Chr	573.24431.con.0037	no plasmid	no IS
K. pneumoniae	573_25569	aph(3')-Ia	ARG-Chr	LXMX01000089	no plasmid	no IS
K. pneumoniae	573_25569	aph(3')-Ia	Plasmid-ARG	LXMX01000088	IncC/IncFIB/IncFII/rep_cluster_2183	no IS
K. pneumoniae	573_31601	blaSHV-12	ARG-Chr	RJSJ01000202	no plasmid	no IS
K. pneumoniae	573_31601	blaSHV-12	Plasmid-ARG	RJSJ01000201	IncX3	no IS
K. pneumoniae	573_31605	blaSHV-182	ARG-Chr	RJSO01000075	no plasmid	no IS
K. pneumoniae	573_31605	blaSHV-182	Plasmid-ARG	RJSO01000042	IncX3	no IS
K. pneumoniae	573_31614	blaSHV-182	Plasmid-ARG	RJSV01000128	IncX3	no IS
K. pneumoniae	573_31614	blaSHV-182	ARG-Chr	RJSV01000117	no plasmid	no IS
K. pneumoniae	573_31615	qacEdelta1	Plasmid-ARG	RJSW01000108	IncFIB/IncFII/rep_cluster_2183	no IS
K. pneumoniae	573_31615	blaSHV-182	ARG-Chr	RJSW01000135	no plasmid	no IS
K. pneumoniae	573_31615	blaSHV-182	ARG-Chr	RJSW01000136	no plasmid	no IS
K. pneumoniae	573_31615	sul1	Plasmid-ARG	RJSW01000108	IncFIB/IncFII/rep_cluster_2183	no IS
K. pneumoniae	573_31616	qacEdelta1	Plasmid-ARG	RJSZ01000103	IncFIB/IncFII/rep_cluster_2183	no IS
K. pneumoniae	573_31616	sul1	Plasmid-ARG	RJSZ01000103	IncFIB/IncFII/rep_cluster_2183	no IS
K. pneumoniae	573_31617	blaSHV-12	ARG-Chr	RJTA01000094	no plasmid	no IS
K. pneumoniae	573_31617	blaSHV-12	Plasmid-ARG	RJTA01000026	ColRNAI_rep_cluster_1857/IncX3	no IS
K. pneumoniae	573_31618	qacEdelta1	Plasmid-ARG	RJSX01000169	IncFIB/IncFII/rep_cluster_2183	no IS
K. pneumoniae	573_31618	sul1	Plasmid-ARG	RJSX01000169	IncFIB/IncFII/rep_cluster_2183	no IS
K. pneumoniae	573_31619	blaSHV-182	ARG-Chr	RJSY01000130	no plasmid	no IS
K. pneumoniae	573_31619	blaSHV-182	ARG-Chr	RJSY01000116	no plasmid	no IS
K. pneumoniae	573_31622	qacEdelta1	Plasmid-ARG	RJTC01000053	IncFIB/IncFII/rep_cluster_2183	no IS
K. pneumoniae	573_31622	blaSHV-182	ARG-Chr	RJTC01000146	no plasmid	no IS
K. pneumoniae	573_31622	blaSHV-182	Plasmid-ARG	RJTC01000016	IncX3	no IS
K. pneumoniae	573_31622	sul1	Plasmid-ARG	RJTC01000053	IncFIB/IncFII/rep_cluster_2183	no IS
K. pneumoniae	573_31623	qacEdelta1	Plasmid-ARG	RJTE01000150	IncFIB/IncFII/rep_cluster_2183	no IS
K. pneumoniae	573_31623	blaSHV-182	Plasmid-ARG	RJTE01000190	ColRNAI_rep_cluster_1857/IncFII/rep_cluster_2183	no IS
K. pneumoniae	573_31623	blaSHV-182	ARG-Chr	RJTE01000191	no plasmid	no IS
K. pneumoniae	573_31623	blaSHV-182	ARG-Chr	RJTE01000056	no plasmid	no IS
K. pneumoniae	573_31623	sul1	Plasmid-ARG	RJTE01000150	IncFIB/IncFII/rep_cluster_2183	no IS
K. pneumoniae	573_31624	qacEdelta1	Plasmid-ARG	RJTG01000104	IncFIB/IncFII/rep_cluster_2183	no IS
K. pneumoniae	573_31624	blaSHV-182	ARG-Chr	RJTG01000191	no plasmid	no IS
K. pneumoniae	573_31624	blaSHV-182	ARG-Chr	RJTG01000054	no plasmid	no IS
K. pneumoniae	573_31624	sul1	Plasmid-ARG	RJTG01000104	IncFIB/IncFII/rep_cluster_2183	no IS
K. pneumoniae	573_31625	qacEdelta1	Plasmid-ARG	RJTF01000077	IncFIB/IncFII/rep_cluster_2183	no IS
K. pneumoniae	573_31625	sul1	Plasmid-ARG	RJTF01000077	IncFIB/IncFII/rep_cluster_2183	no IS
K. pneumoniae	573_46217	tet(A)	Plasmid-ARG	573.46217.con.0038	IncFIB/IncHI1B/rep_cluster_1254	no IS
K. pneumoniae	573_5638	qacEdelta1	Plasmid-ARG	LXMR01000050	IncFIB/IncFII/rep_cluster_2183	no IS
K. pneumoniae	573_5638	sul1	Plasmid-ARG	LXMR01000050	IncFIB/IncFII/rep_cluster_2183	no IS
K. pneumoniae	573_5644	aph(3')-Ia	ARG-Chr	LXMY01000089	no plasmid	no IS
K. pneumoniae	573_5644	aph(3')-Ia	Plasmid-ARG	LXMY01000088	IncC/IncFIB/IncFII/rep_cluster_2183	no IS
K. pneumoniae	573_5663	aadA17	ARG-Chr	FLWZ01000055	no plasmid	no IS
K. pneumoniae	573_5663	aadA17	Plasmid-ARG	FLWZ01000049	IncFIA	no IS
K. pneumoniae	573_5697	qacEdelta1	Plasmid-ARG	FLVM01000048	IncFIB/IncHI1B/rep_cluster_1418	no IS
K. pneumoniae	573_66757	tet(A)	Plasmid-ARG	573.66757.con.0016	IncFIB/IncFII	no IS
K. pneumoniae	573_67027	tet(A)	Plasmid-ARG	573.67027.con.0006	IncFIB/IncFII/rep_cluster_2183	no IS
K. pneumoniae	573_67050	tet(A)	ARG-Chr	573.67050.con.0001	no plasmid	no IS
K. pneumoniae	573_67168	sul1	ARG-Chr	573.67168.con.0055	no plasmid	no IS
K. pneumoniae	573_67486	qacEdelta1	Plasmid-ARG	573.67486.con.0027	IncC	no IS
K. pneumoniae	573_67486	sul1	Plasmid-ARG	573.67486.con.0027	IncC	no IS
K. pneumoniae	72407_646	ble	Plasmid-ARG	NQAA01000060	IncFIB/IncFII	no IS
K. pneumoniae	72407_646	ble	Plasmid-ARG	NQAA01000052	IncFIB/IncFII	no IS
K. pneumoniae	72407_646	blaNDM-1	Plasmid-ARG	NQAA01000060	IncFIB/IncFII	no IS
K. pneumoniae	72407_646	blaNDM-1	Plasmid-ARG	NQAA01000052	IncFIB/IncFII	no IS
K. pneumoniae	72407_646	qacEdelta1	Plasmid-ARG	NQAA01000060	IncFIB/IncFII	no IS
K. pneumoniae	72407_646	qacEdelta1	Plasmid-ARG	NQAA01000052	IncFIB/IncFII	no IS
K. pneumoniae	72407_646	sul1	Plasmid-ARG	NQAA01000060	IncFIB/IncFII	no IS
K. pneumoniae	72407_646	sul1	Plasmid-ARG	NQAA01000052	IncFIB/IncFII	no IS
K. pneumoniae	72407_690	qacEdelta1	Plasmid-ARG	NQEE01000004	IncFII/rep_cluster_1418/rep_cluster_2183	no IS
K. pneumoniae	72407_690	sul1	Plasmid-ARG	NQEE01000004	IncFII/rep_cluster_1418/rep_cluster_2183	no IS
K. pneumoniae	72407_692	sul1	Plasmid-ARG	NQEO01000020	IncR	no IS
M. tuberculosis	1400918_3	rv1877	ARG-Chr	JLRF01000024	no plasmid	no IS
M. tuberculosis	1400918_3	rv1877	ARG-Chr	JLRF01000001	no plasmid	no IS
M. tuberculosis	1421973_3	rv1877	ARG-Chr	JKVI01000016	no plasmid	no IS
M. tuberculosis	1421973_3	rv1877	ARG-Chr	JKVI01000002	no plasmid	no IS
M. tuberculosis	1421974_3	rv1877	ARG-Chr	JKVH01000017	no plasmid	no IS
M. tuberculosis	1421974_3	rv1877	ARG-Chr	JKVH01000006	no plasmid	no IS
M. tuberculosis	1422060_3	efpA	ARG-Chr	JKSD01000034	no plasmid	no IS
M. tuberculosis	1438843_3	rv2856	ARG-Chr	JKBN01000049	no plasmid	no IS
M. tuberculosis	1438843_3	rv2856	ARG-Chr	JKBN01000022	no plasmid	no IS
M. tuberculosis	1438849_3	mfpA	ARG-Chr	JKBD01000077	no plasmid	no IS
M. tuberculosis	1438849_3	mfpA	ARG-Chr	JKBD01000074	no plasmid	no IS
M. tuberculosis	1438861_3	rv2856	ARG-Chr	JKBT01000042	no plasmid	no IS
M. tuberculosis	1438861_3	rv2856	ARG-Chr	JKBT01000025	no plasmid	no IS
M. tuberculosis	1438863_3	rv2856	ARG-Chr	JKBO01000040	no plasmid	no IS
M. tuberculosis	1438863_3	rv2856	ARG-Chr	JKBO01000023	no plasmid	no IS
M. tuberculosis	1448538_3	rv1877	ARG-Chr	JJVQ01000022	no plasmid	no IS
M. tuberculosis	1448538_3	rv1877	ARG-Chr	JJVQ01000016	no plasmid	no IS
M. tuberculosis	1448824_3	rv1877	ARG-Chr	JKID01000025	no plasmid	no IS
M. tuberculosis	1448824_3	rv1877	ARG-Chr	JKID01000015	no plasmid	no IS
M. tuberculosis	1773_14934	rv1877	ARG-Chr	1773.14934.con.0001	no plasmid	no IS
M. tuberculosis	1773_15045	erm(37)	ARG-Chr	1773.15045.con.0020	no plasmid	no IS
M. tuberculosis	1773_15137	erm(37)	ARG-Chr	1773.15137.con.0022	no plasmid	no IS
M. tuberculosis	1773_15544	erm(37)	ARG-Chr	1773.15544.con.0021	no plasmid	no IS
M. tuberculosis	1773_16152	aac(2')-Ic	ARG-Chr	1773.16152.con.0023	no plasmid	no IS
M. tuberculosis	1773_1865	mfpA	ARG-Chr	CPCV01000022	no plasmid	no IS
M. tuberculosis	1773_29418	erm(37)	ARG-Chr	1773.29418.con.0044	no plasmid	no IS
M. tuberculosis	1773_29446	erm(37)	ARG-Chr	1773.29446.con.0045	no plasmid	no IS
P. aeruginosa	1402536_3	mexA	ARG-Chr	AZZJ01000009	no plasmid	no IS
P. aeruginosa	1402536_3	mexA	ARG-Chr	AZZJ01000001	no plasmid	no IS
P. aeruginosa	287_1162	aph(3')-IIb	ARG-Chr	JTXO01000084	no plasmid	no IS
P. aeruginosa	287_1162	aph(3')-IIb	ARG-Chr	JTXO01000033	no plasmid	no IS
P. aeruginosa	287_4061	aadA	ARG-Chr	NIOU01000114	no plasmid	no IS
P. aeruginosa	287_4061	blaOXA-2	ARG-Chr	NIOU01000114	no plasmid	no IS
P. aeruginosa	287_8499	qacEdelta1	ARG-Chr	287.8499.con.0038	no plasmid	no IS
P. aeruginosa	287_8499	sul1	ARG-Chr	287.8499.con.0038	no plasmid	no IS
P. aeruginosa	287_8501	qacEdelta1	ARG-Chr	287.8501.con.0058	no plasmid	no IS
P. aeruginosa	287_8501	sul1	ARG-Chr	287.8501.con.0058	no plasmid	no IS
P. aeruginosa	287_8507	qacEdelta1	ARG-Chr	287.8507.con.0038	no plasmid	no IS
P. aeruginosa	287_8507	sul1	ARG-Chr	287.8507.con.0038	no plasmid	no IS
S. enterica	590_12074	sul1	Plasmid-ARG	590.12074.con.0027	IncHI2A/rep_cluster_1088	no IS
S. enterica	590_12285	qacEdelta1	Plasmid-ARG	590.12285.con.0017	IncC	no IS
S. enterica	590_12285	sul1	Plasmid-ARG	590.12285.con.0017	IncC	no IS
S. enterica	590_13922	aph(3')-Ia	Plasmid-ARG	590.13922.con.0039	ColRNAI_rep_cluster_1857	no IS
S. enterica	85569_117	qacEdelta1	ARG-Chr	CTPO01000042	no plasmid	no IS
S. enterica	85569_138	qacEdelta1	ARG-Chr	CTLS01000041	no plasmid	no IS
S. enterica	85569_183	qacEdelta1	ARG-Chr	CTJN01000035	no plasmid	no IS
S. enterica	85569_224	blaCARB-58	ARG-Chr	CTNO01000076	no plasmid	no IS
S. enterica	85569_224	blaCARB-58	ARG-Chr	CTNO01000051	no plasmid	no IS
S. enterica	85569_224	qacEdelta1	ARG-Chr	CTNO01000051	no plasmid	no IS
S. enterica	85569_270	qacEdelta1	ARG-Chr	CTOI01000052	no plasmid	no IS
S. enterica	85569_276	qacEdelta1	ARG-Chr	CTIF01000043	no plasmid	no IS
S. enterica	85569_344	sul2	Plasmid-ARG	CVKK01000058	IncFIB/IncFII	no IS
S. enterica	85569_344	sul2	Plasmid-ARG	CVKK01000049	rep_cluster_2335	no IS
S. enterica	85569_370	qacEdelta1	ARG-Chr	CTOA01000043	no plasmid	no IS
S. enterica	85569_371	blaCARB-58	ARG-Chr	CTPN01000078	no plasmid	no IS
S. enterica	85569_371	blaCARB-58	ARG-Chr	CTPN01000051	no plasmid	no IS
S. enterica	85569_371	qacEdelta1	ARG-Chr	CTPN01000051	no plasmid	no IS
S. enterica	85569_373	aadA2	ARG-Chr	CTLL01000038	no plasmid	no IS
S. enterica	85569_373	aadA2	ARG-Chr	CTLL01000024	no plasmid	no IS
S. enterica	85569_373	qacEdelta1	ARG-Chr	CTLL01000038	no plasmid	no IS
S. enterica	85569_377	tet(C)	Plasmid-ARG	CTGV01000048	ColE10	no IS
S. enterica	85569_377	tet(C)	Plasmid-ARG	CTGV01000040	ColE10	no IS
S. sonnei	624_1900	dfrA1	ARG-Chr	624.1900.con.0029	no plasmid	no IS
S. sonnei	624_255	aadA	ARG-Chr	CXAZ01000036	no plasmid	no IS
S. sonnei	624_255	dfrA1	ARG-Chr	CXAZ01000036	no plasmid	no IS
S. sonnei	624_255	sat-2	ARG-Chr	CXAZ01000036	no plasmid	no IS
S. sonnei	624_343	sul1	ARG-Chr	CXBB01000220	no plasmid	no IS
S. sonnei	624_382	aadA	ARG-Chr	CXBE01000037	no plasmid	no IS
S. sonnei	624_382	dfrA1	ARG-Chr	CXBE01000037	no plasmid	no IS
S. sonnei	624_382	sat-2	ARG-Chr	CXBE01000037	no plasmid	no IS
S. sonnei	624_583	blaTEM-40	Plasmid-ARG	CXDV01000141	IncI-gamma/K1/rep_cluster_2131	no IS
S. aureus	1280_16772	PC1_blaZ	ARG-Chr	PSZS01000036	no plasmid	no IS
S. aureus	1280_16772	PC1_blaZ	ARG-Chr	PSZS01000016	no plasmid	no IS
S. aureus	1280_16773	PC1_blaZ	ARG-Chr	PSZT01000021	no plasmid	no IS
S. aureus	1280_16773	PC1_blaZ	ARG-Chr	PSZT01000007	no plasmid	no IS
S. aureus	1280_16774	PC1_blaZ	ARG-Chr	PSZU01000022	no plasmid	no IS
S. aureus	1280_16774	PC1_blaZ	ARG-Chr	PSZU01000005	no plasmid	no IS
S. aureus	1280_16775	PC1_blaZ	ARG-Chr	PSZV01000024	no plasmid	no IS
S. aureus	1280_16775	PC1_blaZ	ARG-Chr	PSZV01000006	no plasmid	no IS
S. aureus	1280_16776	PC1_blaZ	ARG-Chr	PSZW01000020	no plasmid	no IS
S. aureus	1280_16776	PC1_blaZ	ARG-Chr	PSZW01000008	no plasmid	no IS
S. aureus	1280_16858	PC1_blaZ	ARG-Chr	PTCR01000055	no plasmid	no IS
S. aureus	1280_16858	PC1_blaZ	ARG-Chr	PTCR01000038	no plasmid	no IS
S. aureus	1280_16860	PC1_blaZ	ARG-Chr	PTCV01000024	no plasmid	no IS
S. aureus	1280_16860	PC1_blaZ	ARG-Chr	PTCV01000007	no plasmid	no IS
S. aureus	1280_16861	PC1_blaZ	ARG-Chr	PTCW01000022	no plasmid	no IS
S. aureus	1280_16861	PC1_blaZ	ARG-Chr	PTCW01000018	no plasmid	no IS
S. aureus	1280_16862	PC1_blaZ	ARG-Chr	PTCX01000033	no plasmid	no IS
S. aureus	1280_16862	PC1_blaZ	ARG-Chr	PTCX01000020	no plasmid	no IS
S. aureus	1280_16863	PC1_blaZ	ARG-Chr	PTCY01000016	no plasmid	no IS
S. aureus	1280_16863	PC1_blaZ	ARG-Chr	PTCY01000015	no plasmid	no IS
S. aureus	1280_16864	PC1_blaZ	Plasmid-ARG	PTCZ01000044	rep_cluster_1017/rep_cluster_1118/rep_cluster_1733/rep_cluster_2100	no IS
S. aureus	1280_16864	PC1_blaZ	ARG-Chr	PTCZ01000002	no plasmid	no IS
S. aureus	1280_22660	ant(9)-Ia	ARG-Chr	AP019542	no plasmid	no IS
S. aureus	1280_22660	ermA	ARG-Chr	AP019542	no plasmid	no IS
S. aureus	1280_22661	ant(9)-Ia	ARG-Chr	AP019543	no plasmid	no IS
S. aureus	1280_22661	ermA	ARG-Chr	AP019543	no plasmid	no IS
S. aureus	1280_22662	ant(9)-Ia	ARG-Chr	AP019545	no plasmid	no IS
S. aureus	1280_22662	ermA	ARG-Chr	AP019545	no plasmid	no IS
S. aureus	1280_24804	PC1_blaZ	ARG-Chr	1280.24804.con.0024	no plasmid	no IS
S. aureus	1280_24854	PC1_blaZ	Plasmid-ARG	1280.24854.con.0025	rep_cluster_1017/rep_cluster_1215/rep_cluster_2214	no IS
S. aureus	1280_24854	PC1_blaZ	ARG-Chr	1280.24854.con.0023	no plasmid	no IS
S. aureus	1280_24901	PC1_blaZ	ARG-Chr	1280.24901.con.0022	no plasmid	no IS
S. aureus	1280_24901	PC1_blaZ	ARG-Chr	1280.24901.con.0008	no plasmid	no IS
S. aureus	1280_25029	PC1_blaZ	ARG-Chr	1280.25029.con.0016	no plasmid	no IS
S. aureus	1280_25070	PC1_blaZ	ARG-Chr	1280.25070.con.0020	no plasmid	no IS
S. aureus	1280_25078	PC1_blaZ	ARG-Chr	1280.25078.con.0025	no plasmid	no IS
S. aureus	1280_25078	PC1_blaZ	ARG-Chr	1280.25078.con.0018	no plasmid	no IS
S. aureus	1280_25102	PC1_blaZ	ARG-Chr	1280.25102.con.0023	no plasmid	no IS
S. aureus	1280_25102	PC1_blaZ	ARG-Chr	1280.25102.con.0008	no plasmid	no IS
S. aureus	1280_25104	PC1_blaZ	ARG-Chr	1280.25104.con.0027	no plasmid	no IS
S. aureus	1280_25140	PC1_blaZ	ARG-Chr	1280.25140.con.0015	no plasmid	no IS
S. aureus	1280_25140	PC1_blaZ	ARG-Chr	1280.25140.con.0011	no plasmid	no IS
S. aureus	1280_29710	PC1_blaZ	Plasmid-ARG	1280.29710.con.0019	rep_cluster_1017/rep_cluster_1733/rep_cluster_2100/rep_cluster_2214	no IS
S. aureus	1280_29710	PC1_blaZ	ARG-Chr	1280.29710.con.0008	no plasmid	no IS
S. aureus	1280_29772	PC1_blaZ	ARG-Chr	1280.29772.con.0051	no plasmid	no IS
S. aureus	1280_29772	PC1_blaZ	ARG-Chr	1280.29772.con.0024	no plasmid	no IS
S. aureus	1280_52194	PC1_blaZ	Plasmid-ARG	JAEVKC010000019.1	rep_cluster_765	no IS
S. aureus	1280_7308	PC1_blaZ	Plasmid-ARG	1280.7308.con.0028	rep_cluster_1017/rep_cluster_1215	no IS
S. aureus	1280_7308	PC1_blaZ	ARG-Chr	1280.7308.con.0014	no plasmid	no IS
S. aureus	1280_9205	ermC	Plasmid-ARG	1280.9205.con.0043	rep_cluster_1947	no IS
S. aureus	1280_9325	PC1_blaZ	Plasmid-ARG	1280.9325.con.0034	rep_cluster_1017/rep_cluster_1215	no IS
S. aureus	1280_9325	PC1_blaZ	ARG-Chr	1280.9325.con.0025	no plasmid	no IS
S. aureus	1413590_3	tet(K)	Plasmid-ARG	JJBG01000029	rep_cluster_1118	no IS
S. aureus	1413590_3	tet(K)	Plasmid-ARG	JJBG01000024	rep_cluster_1118	no IS
S. aureus	1422442_3	mecA	Plasmid-ARG	JITG01000041	rep_cluster_1017	no IS
S. pneumoniae	1313_10051	rlmA(II)	ARG-Chr	CKRL01000007	no plasmid	no IS
S. pneumoniae	1313_10051	rlmA(II)	ARG-Chr	CKRL01000001	no plasmid	no IS
S. pneumoniae	1313_10054	rlmA(II)	ARG-Chr	CLPJ01000017	no plasmid	no IS
S. pneumoniae	1313_10054	rlmA(II)	ARG-Chr	CLPJ01000001	no plasmid	no IS
S. pneumoniae	1313_10081	rlmA(II)	ARG-Chr	CMFK01000018	no plasmid	no IS
S. pneumoniae	1313_10081	rlmA(II)	ARG-Chr	CMFK01000010	no plasmid	no IS
S. pneumoniae	1313_10085	rlmA(II)	ARG-Chr	CLUQ01000027	no plasmid	no IS
S. pneumoniae	1313_10085	rlmA(II)	ARG-Chr	CLUQ01000015	no plasmid	no IS
S. pneumoniae	1313_10092	patA	ARG-Chr	CLUL01000029	no plasmid	no IS
S. pneumoniae	1313_10107	rlmA(II)	ARG-Chr	CLGD01000016	no plasmid	no IS
S. pneumoniae	1313_10107	rlmA(II)	ARG-Chr	CLGD01000008	no plasmid	no IS
S. pneumoniae	1313_10262	tet(M)	ARG-Chr	CMMB01000007	no plasmid	no IS
S. pneumoniae	1313_10262	tet(M)	ARG-Chr	CMMB01000002	no plasmid	no IS
S. pneumoniae	1313_10268	patB	ARG-Chr	CLRW01000004	no plasmid	no IS
S. pneumoniae	1313_10398	rlmA(II)	ARG-Chr	CKZY01000005	no plasmid	no IS
S. pneumoniae	1313_10398	rlmA(II)	ARG-Chr	CKZY01000016	no plasmid	no IS
S. pneumoniae	1313_10398	rlmA(II)	ARG-Chr	CKZY01000021	no plasmid	no IS
S. pneumoniae	1313_10398	rlmA(II)	ARG-Chr	CKZY01000025	no plasmid	no IS
S. pneumoniae	1313_10398	rlmA(II)	ARG-Chr	CKZY01000003	no plasmid	no IS
S. pneumoniae	1313_10682	rlmA(II)	ARG-Chr	CKHD01000019	no plasmid	no IS
S. pneumoniae	1313_10682	rlmA(II)	ARG-Chr	CKHD01000012	no plasmid	no IS
S. pneumoniae	1313_10751	rlmA(II)	ARG-Chr	CMJZ01000031	no plasmid	no IS
S. pneumoniae	1313_10751	rlmA(II)	ARG-Chr	CMJZ01000009	no plasmid	no IS
S. pneumoniae	1313_10760	rlmA(II)	ARG-Chr	CLPF01000010	no plasmid	no IS
S. pneumoniae	1313_10760	rlmA(II)	ARG-Chr	CLPF01000011	no plasmid	no IS
S. pneumoniae	1313_10760	rlmA(II)	ARG-Chr	CLPF01000001	no plasmid	no IS
S. pneumoniae	1313_10881	rlmA(II)	ARG-Chr	CKNI01000009	no plasmid	no IS
S. pneumoniae	1313_10881	rlmA(II)	ARG-Chr	CKNI01000005	no plasmid	no IS
S. pneumoniae	1313_11017	rlmA(II)	ARG-Chr	CKSF01000006	no plasmid	no IS
S. pneumoniae	1313_11017	rlmA(II)	ARG-Chr	CKSF01000017	no plasmid	no IS
S. pneumoniae	1313_11019	rlmA(II)	ARG-Chr	CLBV01000015	no plasmid	no IS
S. pneumoniae	1313_11019	rlmA(II)	ARG-Chr	CLBV01000011	no plasmid	no IS
S. pneumoniae	1313_11057	rlmA(II)	ARG-Chr	CKDE01000022	no plasmid	no IS
S. pneumoniae	1313_11057	rlmA(II)	ARG-Chr	CKDE01000002	no plasmid	no IS
S. pneumoniae	1313_11188	rlmA(II)	ARG-Chr	CKOK01000016	no plasmid	no IS
S. pneumoniae	1313_11188	rlmA(II)	ARG-Chr	CKOK01000004	no plasmid	no IS
S. pneumoniae	1313_11241	rlmA(II)	ARG-Chr	CKCB01000016	no plasmid	no IS
S. pneumoniae	1313_11241	rlmA(II)	ARG-Chr	CKCB01000001	no plasmid	no IS
S. pneumoniae	1313_11249	rlmA(II)	ARG-Chr	CLTE01000006	no plasmid	no IS
S. pneumoniae	1313_11249	rlmA(II)	ARG-Chr	CLTE01000018	no plasmid	no IS
S. pneumoniae	1313_11261	rlmA(II)	ARG-Chr	CKXN01000013	no plasmid	no IS
S. pneumoniae	1313_11261	rlmA(II)	ARG-Chr	CKXN01000006	no plasmid	no IS
S. pneumoniae	1313_11319	rlmA(II)	ARG-Chr	CKQM01000015	no plasmid	no IS
S. pneumoniae	1313_11319	rlmA(II)	ARG-Chr	CKQM01000007	no plasmid	no IS
S. pneumoniae	1313_11428	rlmA(II)	ARG-Chr	CROH01000006	no plasmid	no IS
S. pneumoniae	1313_11428	rlmA(II)	ARG-Chr	CROH01000004	no plasmid	no IS
S. pneumoniae	1313_11523	rlmA(II)	ARG-Chr	CRFM01000006	no plasmid	no IS
S. pneumoniae	1313_11523	rlmA(II)	ARG-Chr	CRFM01000004	no plasmid	no IS
S. pneumoniae	1313_11544	rlmA(II)	ARG-Chr	CRPV01000020	no plasmid	no IS
S. pneumoniae	1313_11544	rlmA(II)	ARG-Chr	CRPV01000007	no plasmid	no IS
S. pneumoniae	1313_11664	rlmA(II)	ARG-Chr	CKUI01000023	no plasmid	no IS
S. pneumoniae	1313_11664	rlmA(II)	ARG-Chr	CKUI01000020	no plasmid	no IS
S. pneumoniae	1313_11685	rlmA(II)	ARG-Chr	CRPP01000010	no plasmid	no IS
S. pneumoniae	1313_11685	rlmA(II)	ARG-Chr	CRPP01000025	no plasmid	no IS
S. pneumoniae	1313_11685	rlmA(II)	ARG-Chr	CRPP01000004	no plasmid	no IS
S. pneumoniae	1313_11692	patA	ARG-Chr	CQUP01000039	no plasmid	no IS
S. pneumoniae	1313_11692	patA	ARG-Chr	CQUP01000003	no plasmid	no IS
S. pneumoniae	1313_11704	patA	ARG-Chr	CLHG01000017	no plasmid	no IS
S. pneumoniae	1313_11704	patB	ARG-Chr	CLHG01000017	no plasmid	no IS
S. pneumoniae	1313_11768	rlmA(II)	ARG-Chr	CQZJ01000012	no plasmid	no IS
S. pneumoniae	1313_11768	rlmA(II)	ARG-Chr	CQZJ01000010	no plasmid	no IS
S. pneumoniae	1313_11790	rlmA(II)	ARG-Chr	CLMG01000016	no plasmid	no IS
S. pneumoniae	1313_11790	rlmA(II)	ARG-Chr	CLMG01000018	no plasmid	no IS
S. pneumoniae	1313_11790	rlmA(II)	ARG-Chr	CLMG01000003	no plasmid	no IS
S. pneumoniae	1313_11803	rlmA(II)	ARG-Chr	CMHD01000016	no plasmid	no IS
S. pneumoniae	1313_11803	rlmA(II)	ARG-Chr	CMHD01000001	no plasmid	no IS
S. pneumoniae	1313_11871	rlmA(II)	ARG-Chr	CMJM01000008	no plasmid	no IS
S. pneumoniae	1313_11871	rlmA(II)	ARG-Chr	CMJM01000023	no plasmid	no IS
S. pneumoniae	1313_11871	rlmA(II)	ARG-Chr	CMJM01000025	no plasmid	no IS
S. pneumoniae	1313_11871	rlmA(II)	ARG-Chr	CMJM01000026	no plasmid	no IS
S. pneumoniae	1313_11871	rlmA(II)	ARG-Chr	CMJM01000002	no plasmid	no IS
S. pneumoniae	1313_11888	rlmA(II)	ARG-Chr	CLEH01000016	no plasmid	no IS
S. pneumoniae	1313_11888	rlmA(II)	ARG-Chr	CLEH01000013	no plasmid	no IS
S. pneumoniae	1313_11899	rlmA(II)	ARG-Chr	CMAS01000019	no plasmid	no IS
S. pneumoniae	1313_11899	rlmA(II)	ARG-Chr	CMAS01000002	no plasmid	no IS
S. pneumoniae	1313_12004	rlmA(II)	ARG-Chr	CQVL01000022	no plasmid	no IS
S. pneumoniae	1313_12004	rlmA(II)	ARG-Chr	CQVL01000002	no plasmid	no IS
S. pneumoniae	1313_12015	rlmA(II)	ARG-Chr	CRQH01000019	no plasmid	no IS
S. pneumoniae	1313_12015	rlmA(II)	ARG-Chr	CRQH01000015	no plasmid	no IS
S. pneumoniae	1313_12019	rlmA(II)	ARG-Chr	CRWR01000018	no plasmid	no IS
S. pneumoniae	1313_12019	rlmA(II)	ARG-Chr	CRWR01000004	no plasmid	no IS
S. pneumoniae	1313_12020	rlmA(II)	ARG-Chr	CRHG01000005	no plasmid	no IS
S. pneumoniae	1313_12020	rlmA(II)	ARG-Chr	CRHG01000008	no plasmid	no IS
S. pneumoniae	1313_12020	rlmA(II)	ARG-Chr	CRHG01000003	no plasmid	no IS
S. pneumoniae	1313_12027	rlmA(II)	ARG-Chr	CRMW01000019	no plasmid	no IS
S. pneumoniae	1313_12027	rlmA(II)	ARG-Chr	CRMW01000018	no plasmid	no IS
S. pneumoniae	1313_12033	rlmA(II)	ARG-Chr	CRNF01000014	no plasmid	no IS
S. pneumoniae	1313_12033	rlmA(II)	ARG-Chr	CRNF01000004	no plasmid	no IS
S. pneumoniae	1313_12070	rlmA(II)	ARG-Chr	CRNA01000003	no plasmid	no IS
S. pneumoniae	1313_12070	rlmA(II)	ARG-Chr	CRNA01000020	no plasmid	no IS
S. pneumoniae	1313_12074	rlmA(II)	ARG-Chr	CRCM01000016	no plasmid	no IS
S. pneumoniae	1313_12074	rlmA(II)	ARG-Chr	CRCM01000004	no plasmid	no IS
S. pneumoniae	1313_12087	rlmA(II)	ARG-Chr	CRPC01000004	no plasmid	no IS
S. pneumoniae	1313_12087	rlmA(II)	ARG-Chr	CRPC01000001	no plasmid	no IS
S. pneumoniae	1313_12088	rlmA(II)	ARG-Chr	CQUM01000003	no plasmid	no IS
S. pneumoniae	1313_12088	rlmA(II)	ARG-Chr	CQUM01000019	no plasmid	no IS
S. pneumoniae	1313_12088	rlmA(II)	ARG-Chr	CQUM01000001	no plasmid	no IS
S. pneumoniae	1313_12204	rlmA(II)	ARG-Chr	CRDN01000019	no plasmid	no IS
S. pneumoniae	1313_12204	rlmA(II)	ARG-Chr	CRDN01000012	no plasmid	no IS
S. pneumoniae	1313_12226	rlmA(II)	ARG-Chr	CRTJ01000032	no plasmid	no IS
S. pneumoniae	1313_12226	rlmA(II)	ARG-Chr	CRTJ01000003	no plasmid	no IS
S. pneumoniae	1313_12289	rlmA(II)	ARG-Chr	CRPX01000018	no plasmid	no IS
S. pneumoniae	1313_12289	rlmA(II)	ARG-Chr	CRPX01000017	no plasmid	no IS
S. pneumoniae	1313_12319	rlmA(II)	ARG-Chr	CRGK01000006	no plasmid	no IS
S. pneumoniae	1313_12319	rlmA(II)	ARG-Chr	CRGK01000005	no plasmid	no IS
S. pneumoniae	1313_12390	rlmA(II)	ARG-Chr	CRLQ01000020	no plasmid	no IS
S. pneumoniae	1313_12390	rlmA(II)	ARG-Chr	CRLQ01000022	no plasmid	no IS
S. pneumoniae	1313_12390	rlmA(II)	ARG-Chr	CRLQ01000029	no plasmid	no IS
S. pneumoniae	1313_12390	rlmA(II)	ARG-Chr	CRLQ01000008	no plasmid	no IS
S. pneumoniae	1313_12568	rlmA(II)	ARG-Chr	CVLQ01000018	no plasmid	no IS
S. pneumoniae	1313_12568	rlmA(II)	ARG-Chr	CVLQ01000011	no plasmid	no IS
S. pneumoniae	1313_12590	rlmA(II)	ARG-Chr	CHOZ01000007	no plasmid	no IS
S. pneumoniae	1313_12590	rlmA(II)	ARG-Chr	CHOZ01000003	no plasmid	no IS
S. pneumoniae	1313_12626	rlmA(II)	ARG-Chr	CFFL01000007	no plasmid	no IS
S. pneumoniae	1313_12626	rlmA(II)	ARG-Chr	CFFL01000004	no plasmid	no IS
S. pneumoniae	1313_12631	rlmA(II)	ARG-Chr	CIHN01000006	no plasmid	no IS
S. pneumoniae	1313_12631	rlmA(II)	ARG-Chr	CIHN01000024	no plasmid	no IS
S. pneumoniae	1313_12652	rlmA(II)	ARG-Chr	CIHG01000001	no plasmid	no IS
S. pneumoniae	1313_12652	rlmA(II)	ARG-Chr	CIHG01000006	no plasmid	no IS
S. pneumoniae	1313_12652	rlmA(II)	ARG-Chr	CIHG01000011	no plasmid	no IS
S. pneumoniae	1313_12692	rlmA(II)	ARG-Chr	CHHH01000006	no plasmid	no IS
S. pneumoniae	1313_12692	rlmA(II)	ARG-Chr	CHHH01000010	no plasmid	no IS
S. pneumoniae	1313_12705	rlmA(II)	ARG-Chr	CGYA01000015	no plasmid	no IS
S. pneumoniae	1313_12705	rlmA(II)	ARG-Chr	CGYA01000003	no plasmid	no IS
S. pneumoniae	1313_12714	rlmA(II)	ARG-Chr	CHSX01000018	no plasmid	no IS
S. pneumoniae	1313_12714	rlmA(II)	ARG-Chr	CHSX01000012	no plasmid	no IS
S. pneumoniae	1313_12737	rlmA(II)	ARG-Chr	CICO01000011	no plasmid	no IS
S. pneumoniae	1313_12737	rlmA(II)	ARG-Chr	CICO01000001	no plasmid	no IS
S. pneumoniae	1313_12753	rlmA(II)	ARG-Chr	CICB01000016	no plasmid	no IS
S. pneumoniae	1313_12753	rlmA(II)	ARG-Chr	CICB01000002	no plasmid	no IS
S. pneumoniae	1313_12771	rlmA(II)	ARG-Chr	CFEH01000014	no plasmid	no IS
S. pneumoniae	1313_12771	rlmA(II)	ARG-Chr	CFEH01000001	no plasmid	no IS
S. pneumoniae	1313_12850	patB	ARG-Chr	CFEI01000032	no plasmid	no IS
S. pneumoniae	1313_12875	rlmA(II)	ARG-Chr	CGYI01000006	no plasmid	no IS
S. pneumoniae	1313_12875	rlmA(II)	ARG-Chr	CGYI01000015	no plasmid	no IS
S. pneumoniae	1313_12875	rlmA(II)	ARG-Chr	CGYI01000004	no plasmid	no IS
S. pneumoniae	1313_12889	rlmA(II)	ARG-Chr	CGYL01000012	no plasmid	no IS
S. pneumoniae	1313_12889	rlmA(II)	ARG-Chr	CGYL01000031	no plasmid	no IS
S. pneumoniae	1313_12889	rlmA(II)	ARG-Chr	CGYL01000004	no plasmid	no IS
S. pneumoniae	1313_12944	rlmA(II)	ARG-Chr	CFHP01000006	no plasmid	no IS
S. pneumoniae	1313_12944	rlmA(II)	ARG-Chr	CFHP01000016	no plasmid	no IS
S. pneumoniae	1313_12944	rlmA(II)	ARG-Chr	CFHP01000023	no plasmid	no IS
S. pneumoniae	1313_12944	rlmA(II)	ARG-Chr	CFHP01000001	no plasmid	no IS
S. pneumoniae	1313_12976	rlmA(II)	ARG-Chr	CHVO01000018	no plasmid	no IS
S. pneumoniae	1313_12976	rlmA(II)	ARG-Chr	CHVO01000002	no plasmid	no IS
S. pneumoniae	1313_13037	rlmA(II)	ARG-Chr	CHIG01000020	no plasmid	no IS
S. pneumoniae	1313_13037	rlmA(II)	ARG-Chr	CHIG01000004	no plasmid	no IS
S. pneumoniae	1313_20237	ermB	ARG-Chr	CAAWSD010000006	no plasmid	no IS
S. pneumoniae	1313_20330	ermB	ARG-Chr	CAAXJL010000009	no plasmid	no IS
S. pneumoniae	1313_21056	ermB	ARG-Chr	CABCWG010000005	no plasmid	no IS
S. pneumoniae	1313_28003	ermB	ARG-Chr	1313.28003.con.0004	no plasmid	no IS
S. pneumoniae	1313_28032	ermB	ARG-Chr	1313.28032.con.0002	no plasmid	no IS
S. pneumoniae	1313_30145	ermB	ARG-Chr	1313.30145.con.0002	no plasmid	no IS
S. pneumoniae	1313_30168	ermB	ARG-Chr	1313.30168.con.0003	no plasmid	no IS
S. pneumoniae	1313_30171	ermB	ARG-Chr	1313.30171.con.0002	no plasmid	no IS
S. pneumoniae	1313_30234	ermB	ARG-Chr	1313.30234.con.0003	no plasmid	no IS
S. pneumoniae	1313_30237	ermB	ARG-Chr	1313.30237.con.0002	no plasmid	no IS
S. pneumoniae	1313_30282	ermB	ARG-Chr	1313.30282.con.0002	no plasmid	no IS
S. pneumoniae	1313_30487	ermB	ARG-Chr	1313.30487.con.0002	no plasmid	no IS
S. pneumoniae	1313_30488	ermB	ARG-Chr	1313.30488.con.0002	no plasmid	no IS
S. pneumoniae	1313_30656	ermB	ARG-Chr	1313.30656.con.0001	no plasmid	no IS
S. pneumoniae	1313_30716	ermB	ARG-Chr	1313.30716.con.0016	no plasmid	no IS
S. pneumoniae	1313_30727	ermB	ARG-Chr	1313.30727.con.0001	no plasmid	no IS
S. pneumoniae	1313_30728	ermB	ARG-Chr	1313.30728.con.0007	no plasmid	no IS
S. pneumoniae	1313_30729	ermB	ARG-Chr	1313.30729.con.0012	no plasmid	no IS
S. pneumoniae	1313_30804	ermB	ARG-Chr	1313.30804.con.0011	no plasmid	no IS
S. pneumoniae	1313_30941	ermB	ARG-Chr	1313.30941.con.0002	no plasmid	no IS
S. pneumoniae	1313_30957	ermB	ARG-Chr	1313.30957.con.0011	no plasmid	no IS
S. pneumoniae	1313_30978	ermB	ARG-Chr	1313.30978.con.0006	no plasmid	no IS
S. pneumoniae	1313_31005	ermB	ARG-Chr	1313.31005.con.0009	no plasmid	no IS
S. pneumoniae	1313_31008	ermB	ARG-Chr	1313.31008.con.0011	no plasmid	no IS
S. pneumoniae	1313_31162	ermB	ARG-Chr	1313.31162.con.0009	no plasmid	no IS
S. pneumoniae	1313_31180	ermB	ARG-Chr	1313.31180.con.0008	no plasmid	no IS
S. pneumoniae	1313_31229	ermB	ARG-Chr	1313.31229.con.0003	no plasmid	no IS
S. pneumoniae	1313_31311	ermB	ARG-Chr	1313.31311.con.0011	no plasmid	no IS
S. pneumoniae	1313_31528	ermB	ARG-Chr	1313.31528.con.0003	no plasmid	no IS
S. pneumoniae	1313_31819	ermB	ARG-Chr	1313.31819.con.0014	no plasmid	no IS
S. pneumoniae	1313_32212	ermB	ARG-Chr	1313.32212.con.0001	no plasmid	no IS
S. pneumoniae	1313_32808	ermB	ARG-Chr	1313.32808.con.0002	no plasmid	no IS
S. pneumoniae	1313_32830	ermB	ARG-Chr	1313.32830.con.0009	no plasmid	no IS
S. pneumoniae	1313_34278	ermB	ARG-Chr	1313.34278.con.0004	no plasmid	no IS
S. pneumoniae	1313_34287	ermB	ARG-Chr	1313.34287.con.0001	no plasmid	no IS
S. pneumoniae	1313_34307	ermB	ARG-Chr	1313.34307.con.0022	no plasmid	no IS
S. pneumoniae	1313_34334	ermB	ARG-Chr	1313.34334.con.0001	no plasmid	no IS
S. pneumoniae	1313_34345	ermB	ARG-Chr	1313.34345.con.0006	no plasmid	no IS
S. pneumoniae	1313_34347	ermB	ARG-Chr	1313.34347.con.0001	no plasmid	no IS
S. pneumoniae	1313_34348	ermB	ARG-Chr	1313.34348.con.0001	no plasmid	no IS
S. pneumoniae	1313_34349	ermB	ARG-Chr	1313.34349.con.0001	no plasmid	no IS
S. pneumoniae	1313_34360	ermB	ARG-Chr	1313.34360.con.0013	no plasmid	no IS
S. pneumoniae	1313_46583	ermB	ARG-Chr	1313.46583.con.0001	no plasmid	no IS
S. pneumoniae	1313_46774	ermB	ARG-Chr	1313.46774.con.0008	no plasmid	no IS
S. pneumoniae	1313_6699	rlmA(II)	ARG-Chr	CIEQ01000009	no plasmid	no IS
S. pneumoniae	1313_9993	patB	ARG-Chr	CKQL01000007	no plasmid	no IS
S. pneumoniae	1313_9996	rlmA(II)	ARG-Chr	CMKB01000023	no plasmid	no IS
S. pneumoniae	1313_9996	rlmA(II)	ARG-Chr	CMKB01000002	no plasmid	no IS
