# Supplementary material for: Genomic and socioeconomic drivers of antimicrobial resistance forecast to 2050
Source: Cell Genom. 2026 Jun 3;6(7):101273. doi: 10.1016/j.xgen.2026.101273 (PMC13347946; doi:10.1016/j.xgen.2026.101273)
Supplement: Table S7. Machine learning performance metrics, related to STAR Methods — Performance metrics are reported for each generalised linear mixed-effects model applied to the 16 bacterial species. Intraclass correlation coefficients are also provided for geography (country), host, population structure, and year are given. [file mmc7.xlsx]

## Sheet: TableS7
Species	Antibiotic model	AUC >70%	AUC>80%	AUC>90%	AUC	PR-AUC	Accuracy	Sensitivity	Specificity	Precision	ICC - country	ICC - host	ICC - population structure (Poppunk cluster)	ICC - year
A. baumannii	amikacin	TRUE	TRUE	FALSE	0.880±0.129	0.894±0.129	0.827±0.129	0.717±0.227	0.889±0.172	0.902±0.141	0.174476	0.116461	0.0519943	0.0579652
A. baumannii	ampicillin_sulbactam	FALSE	FALSE	FALSE	0.665±0.160	0.583±0.250	0.678±0.180	0.287±0.287	0.868±0.132	0.561±0.326	0.113077	0.113077	0.0435421	0.153578
A. baumannii	carbapenem	FALSE	FALSE	FALSE	0.623±0.261	0.680±0.293	0.638±0.206	0.304±0.355	0.898±0.124	0.702±0.372	0.118397	0.118397	0.0935415	0.120724
A. baumannii	ceftazidime	FALSE	FALSE	FALSE	0.687±0.169	0.796±0.204	0.747±0.176	0.838±0.207	0.452±0.211	0.746±0.226	0.12901	0.100231	0.0474235	0.21314
A. baumannii	imipenem	TRUE	FALSE	FALSE	0.745±0.167	0.737±0.199	0.599±0.157	0.807±0.207	0.405±0.257	0.505±0.188	0.496532	0.0523899	0.0211231	0.15533
A. baumannii	levofloxacin	TRUE	FALSE	FALSE	0.771±0.158	0.835±0.187	0.742±0.171	0.709±0.253	0.708±0.215	0.811±0.189	0.156209	0.113655	0.0574928	0.102091
A. baumannii	meropenem	TRUE	TRUE	FALSE	0.842±0.134	0.885±0.140	0.731±0.142	0.866±0.188	0.478±0.297	0.704±0.200	0.0476871	0.0669114	0.0401206	0.507726
A. baumannii	tetracycline	TRUE	FALSE	FALSE	0.790±0.149	0.883±0.132	0.730±0.172	0.798±0.210	0.589±0.248	0.802±0.198	0.13174	0.119014	0.0822066	0.0795283
A. baumannii	tigecycline	FALSE	FALSE	FALSE	0.471±0.238	0.223±0.265	0.888±0.068	0.000±0.000	1.000±0.000	nan±nan	0.0902679	0.093407	0.0687394	0.309602
A. baumannii	tobramycin	TRUE	TRUE	FALSE	0.875±0.120	0.919±0.100	0.858±0.120	0.929±0.121	0.683±0.280	0.868±0.147	0.237459	0.104499	0.050518	0.0706137
A. baumannii	trimethoprim_sulfamethoxazole	TRUE	TRUE	FALSE	0.900±0.084	0.957±0.071	0.909±0.067	0.953±0.101	0.640±0.268	0.907±0.115	0.498131	0.066511	0.0318347	0.0670108
C. difficile	moxifloxacin	FALSE	FALSE	FALSE	0.438±0.229	0.232±0.259	0.795±0.211	0.023±0.135	0.984±0.033	0.061±0.212	0.103145	0.103145	0.231977	0.0404233
C. diphtheriae	cefotaxime	FALSE	FALSE	FALSE	0.431±0.083	0.252±0.069	0.734±0.067	0.000±0.000	0.986±0.025	0.000±0.000	0.101888	0.0978786	0.0690973	0.25253
C. diphtheriae	ciprofloxacin	FALSE	FALSE	FALSE	0.516±0.096	0.280±0.083	0.752±0.074	0.012±0.041	0.983±0.025	0.112±0.203	0.142022	0.111382	0.0965108	0.0969275
C. diphtheriae	penicillin	FALSE	FALSE	FALSE	0.546±0.118	0.290±0.116	0.814±0.058	0.057±0.090	0.985±0.031	0.578±0.451	0.0515061	0.0937339	0.0857793	0.367731
C. diphtheriae	tetracycline	TRUE	TRUE	TRUE	0.928±0.078	0.833±0.164	0.948±0.040	0.719±0.225	0.989±0.021	0.936±0.136	0.0804858	0.143227	0.0802987	0.102037
C. diphtheriae	trimethoprim	TRUE	FALSE	FALSE	0.725±0.132	0.550±0.171	0.857±0.066	0.307±0.202	0.985±0.020	0.826±0.233	0.0536938	0.0931917	0.397544	0.0634911
C. diphtheriae	trimethoprim_sulfamethoxazole	TRUE	TRUE	TRUE	0.924±0.085	0.805±0.157	0.892±0.055	0.851±0.201	0.907±0.058	0.674±0.197	0.0854952	0.137958	0.143033	0.0953499
E. coli	amoxicillin	TRUE	TRUE	TRUE	0.922±0.037	0.955±0.022	0.881±0.044	0.874±0.081	0.877±0.101	0.925±0.043	0.120911	0.120911	0.0443152	0.0737499
E. coli	amoxicillin_clavulanic_acid	TRUE	TRUE	FALSE	0.816±0.035	0.723±0.099	0.773±0.043	0.633±0.093	0.839±0.073	0.668±0.116	0.198353	0.0937934	0.0382121	0.0451688
E. coli	ampicillin	TRUE	TRUE	TRUE	0.936±0.020	0.976±0.012	0.835±0.071	0.971±0.018	0.417±0.202	0.840±0.079	0.619724	0.0507268	0.0219034	0.072959
E. coli	ampicillin_sulbactam	FALSE	FALSE	FALSE	0.661±0.149	0.639±0.168	0.646±0.119	0.482±0.231	0.783±0.119	0.604±0.189	0.0834805	0.121358	0.0628628	0.209623
E. coli	aztreonam	TRUE	FALSE	FALSE	0.767±0.111	0.590±0.190	0.845±0.111	0.358±0.178	0.970±0.021	0.690±0.225	0.421	0.0794208	0.0434186	0.0571134
E. coli	cefazolin	TRUE	FALSE	FALSE	0.764±0.088	0.763±0.139	0.724±0.074	0.608±0.129	0.840±0.087	0.765±0.165	0.385492	0.0481811	0.0493212	0.284022
E. coli	cefepime	TRUE	FALSE	FALSE	0.799±0.078	0.560±0.106	0.823±0.088	0.480±0.156	0.930±0.025	0.629±0.102	0.70989	0.0472412	0.0215511	0.0336691
E. coli	cefotaxime	FALSE	FALSE	FALSE	0.551±0.114	0.401±0.198	0.338±0.106	0.999±0.006	0.001±0.007	0.338±0.106	0.999091	8.86888e-05	0.000116274	0.000124442
E. coli	cefoxitin	FALSE	FALSE	FALSE	0.666±0.129	0.512±0.170	0.849±0.068	0.418±0.200	0.956±0.036	0.684±0.199	0.266603	0.140513	0.269945	0.0666943
E. coli	ceftazidime	TRUE	TRUE	TRUE	0.901±0.036	0.795±0.081	0.903±0.045	0.633±0.084	0.971±0.019	0.854±0.072	0.462596	0.0679305	0.0298323	0.0759263
E. coli	ceftiofur	FALSE	FALSE	FALSE	0.649±0.199	0.596±0.209	0.568±0.163	0.548±0.346	0.613±0.203	0.392±0.255	0.0247015	0.830566	0.0239318	0.0228099
E. coli	ceftriaxone	TRUE	TRUE	FALSE	0.867±0.064	0.794±0.115	0.821±0.093	0.581±0.111	0.953±0.033	0.839±0.124	0.735577	0.0344206	0.0199275	0.0445283
E. coli	cefuroxime	FALSE	FALSE	FALSE	0.660±0.071	0.494±0.161	0.360±0.111	0.811±0.082	0.251±0.113	0.214±0.116	0.861057	0.0191266	0.0117463	0.00591998
E. coli	cephalothin	TRUE	FALSE	FALSE	0.722±0.079	0.818±0.105	0.640±0.127	0.982±0.024	0.026±0.055	0.643±0.130	0.403913	0.0407837	0.335499	0.0189662
E. coli	chloramphenicol	TRUE	FALSE	FALSE	0.738±0.063	0.608±0.083	0.748±0.062	0.459±0.103	0.887±0.051	0.670±0.099	0.711146	0.0362462	0.0321743	0.0214078
E. coli	ciprofloxacin	TRUE	TRUE	FALSE	0.823±0.064	0.768±0.082	0.779±0.083	0.659±0.100	0.863±0.056	0.738±0.116	0.522817	0.0104158	0.350237	0.0221375
E. coli	doxycycline	FALSE	FALSE	FALSE	0.679±0.148	0.876±0.076	0.773±0.075	0.901±0.101	0.322±0.231	0.832±0.074	0.105903	0.109558	0.0998574	0.109346
E. coli	erythromycin	TRUE	TRUE	TRUE	1.000±0.000	1.000±0.000	0.786±0.269	0.999±0.007	0.755±0.294	0.638±0.353	0.959993	0.00635218	0.00623231	0.0062597
E. coli	gentamicin	TRUE	TRUE	FALSE	0.894±0.039	0.834±0.056	0.944±0.021	0.795±0.065	0.975±0.023	0.894±0.066	0.391617	0.292799	0.0148589	0.0264904
E. coli	levofloxacin	TRUE	FALSE	FALSE	0.702±0.126	0.889±0.077	0.727±0.088	0.842±0.099	0.376±0.190	0.814±0.108	0.0193027	0.0194954	0.832811	0.0209121
E. coli	minocycline	TRUE	FALSE	FALSE	0.764±0.183	0.515±0.280	0.875±0.076	0.121±0.204	0.984±0.030	0.515±0.422	0.136614	0.136614	0.0989085	0.174738
E. coli	nalidixic_acid	FALSE	FALSE	FALSE	0.595±0.074	0.526±0.083	0.550±0.094	0.608±0.138	0.522±0.173	0.456±0.115	0.550801	0.0153826	0.347867	0.00850748
E. coli	norfloxacin	TRUE	TRUE	FALSE	0.856±0.143	0.674±0.230	0.851±0.092	0.351±0.276	0.961±0.054	0.667±0.351	0.231858	0.148895	0.108505	0.104596
E. coli	piperacillin_tazobactam	TRUE	FALSE	FALSE	0.701±0.060	0.423±0.115	0.850±0.040	0.378±0.127	0.924±0.045	0.462±0.122	0.613559	0.0451122	0.0220915	0.0733457
E. coli	streptomycin	TRUE	TRUE	TRUE	0.904±0.057	0.937±0.042	0.855±0.060	0.910±0.070	0.741±0.133	0.871±0.076	0.189836	0.111165	0.129985	0.0973337
E. coli	sulfamethoxazole	TRUE	TRUE	TRUE	0.924±0.040	0.910±0.066	0.887±0.056	0.909±0.060	0.864±0.096	0.887±0.087	0.147123	0.0847465	0.17952	0.0937633
E. coli	tetracycline	TRUE	TRUE	TRUE	0.949±0.021	0.951±0.026	0.928±0.022	0.952±0.022	0.890±0.048	0.931±0.030	0.280704	0.0793863	0.0506721	0.112886
E. coli	ticarcillin_clavulanic_acid	TRUE	FALSE	FALSE	0.742±0.162	0.600±0.191	0.766±0.090	0.559±0.246	0.845±0.101	0.580±0.233	0.132501	0.131437	0.104738	0.132501
E. coli	tobramycin	TRUE	TRUE	FALSE	0.883±0.089	0.829±0.113	0.918±0.056	0.758±0.142	0.962±0.034	0.863±0.098	0.538833	0.0621407	0.0350162	0.058263
E. coli	trimethoprim	TRUE	TRUE	TRUE	0.950±0.022	0.933±0.036	0.916±0.034	0.905±0.052	0.920±0.053	0.895±0.073	0.175399	0.120819	0.0609483	0.0517884
E. coli	trimethoprim_sulfamethoxazole	TRUE	TRUE	TRUE	0.923±0.062	0.942±0.058	0.865±0.053	0.942±0.028	0.735±0.134	0.859±0.063	0.233441	0.0958333	0.0614196	0.153144
E. faecium	ampicillin	TRUE	TRUE	FALSE	0.836±0.138	0.948±0.075	0.805±0.133	0.937±0.122	0.243±0.245	0.836±0.122	0.0170955	0.892247	0.0212942	0.0169967
E. faecium	daptomycin	TRUE	TRUE	FALSE	0.855±0.061	0.708±0.131	0.813±0.052	0.718±0.127	0.848±0.065	0.641±0.135	0.233137	0.0606299	0.0911936	0.3214
E. faecium	gentamicin	TRUE	FALSE	FALSE	0.772±0.198	0.633±0.242	0.790±0.150	0.404±0.281	0.916±0.138	0.639±0.340	0.590529	0.0394582	0.156062	0.039729
E. faecium	linezolid	FALSE	FALSE	FALSE	0.658±0.161	0.455±0.215	0.798±0.110	0.121±0.137	0.972±0.036	0.488±0.387	0.316637	0.0244547	0.0278465	0.52058
E. faecium	quinupristin_dalfopristin	TRUE	TRUE	FALSE	0.804±0.249	0.644±0.323	0.867±0.148	0.440±0.386	0.951±0.109	0.706±0.371	0.150273	0.113095	0.134691	0.125828
E. faecium	streptomycin	TRUE	TRUE	FALSE	0.866±0.250	0.777±0.327	0.858±0.160	0.542±0.435	0.937±0.099	0.726±0.389	0.115388	0.119028	0.179202	0.106384
E. faecium	teicoplanin	TRUE	TRUE	TRUE	1.000±0.000	1.000±0.000	0.981±0.036	1.000±0.000	0.870±0.225	0.971±0.058	0.126328	0.132933	0.120422	0.128126
E. faecium	vancomycin	TRUE	TRUE	TRUE	0.961±0.020	0.961±0.025	0.879±0.050	0.999±0.003	0.730±0.098	0.825±0.069	0.00615116	0.958868	0.00407161	0.00486805
K. pneumoniae	amikacin	TRUE	FALSE	FALSE	0.728±0.142	0.591±0.268	0.807±0.146	0.454±0.261	0.926±0.052	0.610±0.254	0.153536	0.0528084	0.243529	0.26933
K. pneumoniae	amoxicillin_clavulanic_acid	TRUE	TRUE	FALSE	0.852±0.070	0.951±0.040	0.863±0.069	0.930±0.057	0.549±0.162	0.898±0.067	0.287647	0.094955	0.0855465	0.0580874
K. pneumoniae	aztreonam	TRUE	FALSE	FALSE	0.769±0.124	0.910±0.059	0.817±0.083	0.916±0.075	0.470±0.201	0.856±0.095	0.0458991	0.0963799	0.0793539	0.264247
K. pneumoniae	cefepime	FALSE	FALSE	FALSE	0.684±0.148	0.833±0.109	0.730±0.093	0.827±0.119	0.494±0.223	0.807±0.102	0.0729068	0.0900803	0.0435359	0.309789
K. pneumoniae	cefotaxime	TRUE	TRUE	TRUE	0.955±0.023	0.964±0.025	0.905±0.037	0.951±0.039	0.831±0.083	0.868±0.079	0.391697	0.0463268	0.0294044	0.295998
K. pneumoniae	cefoxitin	FALSE	FALSE	FALSE	0.677±0.140	0.706±0.190	0.628±0.114	0.507±0.218	0.722±0.134	0.644±0.248	0.337256	0.091233	0.0564483	0.0253046
K. pneumoniae	ceftazidime	TRUE	TRUE	TRUE	0.957±0.016	0.972±0.025	0.921±0.031	0.923±0.047	0.889±0.039	0.939±0.043	0.0669483	0.0907618	0.0523445	0.309677
K. pneumoniae	chloramphenicol	TRUE	FALSE	FALSE	0.787±0.114	0.934±0.051	0.819±0.092	0.957±0.052	0.209±0.198	0.843±0.091	0.150359	0.111448	0.102987	0.129168
K. pneumoniae	ciprofloxacin	TRUE	TRUE	FALSE	0.898±0.034	0.924±0.059	0.824±0.068	0.798±0.092	0.881±0.045	0.921±0.058
K. pneumoniae	colistin	FALSE	FALSE	FALSE	0.566±0.082	0.462±0.105	0.641±0.099	0.267±0.114	0.846±0.100	0.494±0.134	0.864509	0.0122288	0.00492596	0.0546366
K. pneumoniae	doxycycline	FALSE	FALSE	FALSE	0.494±0.228	0.712±0.155	0.579±0.148	0.737±0.245	0.264±0.298	0.662±0.150	0.0891846	0.118544	0.115337	0.0723264
K. pneumoniae	ertapenem	TRUE	TRUE	FALSE	0.878±0.058	0.834±0.147	0.849±0.064	0.798±0.141	0.854±0.089	0.824±0.155	0.100664	0.0481449	0.0348	0.580637
K. pneumoniae	gentamicin	TRUE	TRUE	TRUE	0.911±0.093	0.899±0.069	0.884±0.099	0.794±0.181	0.957±0.023	0.924±0.046	0.149073	0.103431	0.150013	0.0426215
K. pneumoniae	imipenem	TRUE	TRUE	FALSE	0.872±0.072	0.777±0.126	0.870±0.057	0.742±0.128	0.919±0.038	0.772±0.138	0.661196	0.0457602	0.0213586	0.029013
K. pneumoniae	levofloxacin	TRUE	FALSE	FALSE	0.730±0.137	0.852±0.157	0.725±0.181	0.910±0.091	0.274±0.211	0.757±0.212	0.0130995	0.013307	0.753894	0.152397
K. pneumoniae	meropenem	TRUE	TRUE	FALSE	0.866±0.054	0.732±0.142	0.866±0.063	0.610±0.106	0.955±0.017	0.781±0.137
K. pneumoniae	minocycline	FALSE	FALSE	FALSE	0.630±0.115	0.750±0.104	0.657±0.096	0.820±0.118	0.382±0.218	0.701±0.129	0.0732328	0.0917732	0.0519227	0.30664
K. pneumoniae	nitrofurantoin	TRUE	FALSE	FALSE	0.733±0.110	0.914±0.086	0.822±0.100	0.962±0.037	0.148±0.126	0.844±0.109	0.0410401	0.058702	0.48963	0.107543
K. pneumoniae	piperacillin_tazobactam	TRUE	FALSE	FALSE	0.708±0.064	0.877±0.080	0.724±0.095	0.890±0.075	0.196±0.083	0.779±0.108	0.0495882	0.0751495	0.0998395	0.373009
K. pneumoniae	polymyxin_B	FALSE	FALSE	FALSE	0.623±0.310	0.938±0.062	0.870±0.110	1.000±0.000	0.000±0.000	0.870±0.110	0.0190017	0.0207222	0.0205426	0.847911
K. pneumoniae	tetracycline	TRUE	FALSE	FALSE	0.780±0.097	0.871±0.081	0.717±0.094	0.703±0.138	0.717±0.166	0.820±0.108	0.273101	0.095722	0.0381134	0.0776593
K. pneumoniae	tigecycline	FALSE	FALSE	FALSE	0.606±0.067	0.589±0.084	0.545±0.073	0.652±0.160	0.454±0.209	0.506±0.089	0.415338	0.0434484	0.0168132	0.294719
K. pneumoniae	tobramycin	TRUE	TRUE	TRUE	0.907±0.082	0.950±0.068	0.856±0.114	0.889±0.119	0.776±0.150	0.894±0.117	0.0871163	0.0915586	0.303068	0.035242
K. pneumoniae	trimethoprim	TRUE	TRUE	TRUE	0.929±0.054	0.967±0.033	0.879±0.067	0.922±0.065	0.768±0.167	0.907±0.082	0.116606	0.120666	0.106038	0.102149
K. pneumoniae	trimethoprim_sulfamethoxazole	TRUE	TRUE	TRUE	0.958±0.017	0.973±0.020	0.926±0.021	0.937±0.030	0.890±0.051	0.941±0.026	0.260313	0.0984089	0.0585863	0.0579664
K. pneumoniae	trimethoprim_sulfobactam	TRUE	TRUE	TRUE	0.955±0.041	0.914±0.082	0.925±0.044	0.875±0.140	0.937±0.054	0.878±0.104	0.0943262	0.126931	0.102378	0.126931
M. tuberculosis	amikacin	FALSE	FALSE	FALSE	0.494±0.011	0.200±0.096	0.800±0.096	0.000±0.000	1.000±0.000	nan±nan	0.215093	0.0996052	0.0891007	0.0648365
M. tuberculosis	capreomycin	FALSE	FALSE	FALSE	0.495±0.027	0.202±0.105	0.798±0.105	0.000±0.000	1.000±0.000	nan±nan	0.106113	0.101382	0.190482	0.0622902
M. tuberculosis	cycloserine	FALSE	FALSE	FALSE	0.495±0.006	0.155±0.086	0.845±0.086	0.000±0.000	1.000±0.000	nan±nan	0.367689	0.0808515	0.0986344	0.0326356
M. tuberculosis	ethambutol	FALSE	FALSE	FALSE	0.507±0.040	0.209±0.102	0.813±0.105	0.011±0.026	0.999±0.003	0.697±0.385	0.504761	0.0675876	0.032148	0.0303397
M. tuberculosis	ethionamide	FALSE	FALSE	FALSE	0.493±0.038	0.412±0.119	0.590±0.116	0.000±0.003	1.000±0.000	1.000±nan	0.13211	0.113172	0.0627994	0.0889539
M. tuberculosis	isoniazid	FALSE	FALSE	FALSE	0.498±0.014	0.445±0.108	0.444±0.109	0.993±0.022	0.005±0.013	0.444±0.109	0.647136	0.0442746	0.0525263	0.0165708
M. tuberculosis	kanamycin	FALSE	FALSE	FALSE	0.527±0.078	0.315±0.158	0.711±0.128	0.000±0.000	0.996±0.012	0.000±0.000	0.114881	0.0955915	0.193676	0.0827425
M. tuberculosis	moxifloxacin	FALSE	FALSE	FALSE	0.508±0.064	0.329±0.137	0.432±0.199	0.665±0.473	0.335±0.473	0.314±0.129	0.369297	0.0854111	0.0455906	0.0433422
M. tuberculosis	nicotinamide	FALSE	FALSE	FALSE	0.492±0.031	0.460±0.156	0.374±0.096	0.700±0.459	0.300±0.459	0.383±0.097	0.0887788	0.0887788	0.099358	0.264907
M. tuberculosis	ofloxacin	FALSE	FALSE	FALSE	0.526±0.064	0.294±0.107	0.742±0.091	0.000±0.004	0.998±0.011	0.048±0.150	0.203566	0.106253	0.0766616	0.0402881
M. tuberculosis	para-aminosalycilic_acid	FALSE	FALSE	FALSE	0.489±0.011	0.212±0.191	0.787±0.191	0.000±0.000	1.000±0.000	nan±nan	0.316853	0.0739533	0.172535	0.0525414
M. tuberculosis	prothionamide	FALSE	FALSE	FALSE	0.495±0.014	0.355±0.088	0.645±0.088	0.000±0.000	1.000±0.000	nan±nan	0.0611545	0.100772	0.0661517	0.2323
M. tuberculosis	pyrazinamide	FALSE	FALSE	FALSE	0.496±0.047	0.299±0.127	0.705±0.123	0.003±0.010	0.999±0.002	0.282±0.417	0.27626	0.088456	0.0893364	0.0695454
M. tuberculosis	rifampicin	FALSE	FALSE	FALSE	0.499±0.016	0.313±0.123	0.317±0.126	0.952±0.193	0.046±0.191	0.306±0.121	0.634666	0.0386897	0.0832615	0.034239
M. tuberculosis	streptomycin	FALSE	FALSE	FALSE	0.504±0.062	0.376±0.151	0.382±0.150	0.899±0.285	0.098±0.277	0.363±0.169	0.434742	0.0803896	0.0383372	0.0122651
N. gonorrhoeae	azithromycin	FALSE	FALSE	FALSE	0.516±0.074	0.168±0.076	0.859±0.041	0.000±0.002	1.000±0.001	0.361±0.019	0.408483	0.0509673	0.180191	0.0851676
N. gonorrhoeae	cefpodoxime	FALSE	FALSE	FALSE	0.601±0.178	0.286±0.247	0.782±0.241	0.000±0.000	1.000±0.000	nan±nan	0.0795891	0.0795891	0.384176	0.0568621
N. gonorrhoeae	ciprofloxacin	FALSE	FALSE	FALSE	0.691±0.085	0.643±0.103	0.593±0.108	0.806±0.115	0.417±0.210	0.529±0.143	0.163017	0.0301529	0.633683	0.0107498
N. gonorrhoeae	erythromycin	FALSE	FALSE	FALSE	0.625±0.118	0.637±0.170	0.552±0.127	0.556±0.273	0.586±0.244	0.607±0.229	0.0808234	0.0759266	0.367903	0.0870656
N. gonorrhoeae	penicillin	TRUE	FALSE	FALSE	0.756±0.107	0.702±0.128	0.394±0.157	1.000±0.000	0.000±0.000	0.394±0.157	0.0265627	0.0301676	0.331741	0.452239
N. gonorrhoeae	tetracycline	FALSE	FALSE	FALSE	0.592±0.115	0.359±0.164	0.236±0.136	0.937±0.111	0.073±0.130	0.186±0.116	0.561025	0.0328334	0.220561	0.0160596
P. aeruginosa	amikacin	TRUE	FALSE	FALSE	0.704±0.073	0.533±0.101	0.870±0.030	0.373±0.117	0.972±0.018	0.736±0.150	0.173511	0.0854843	0.127216	0.170352
P. aeruginosa	aztreonam	FALSE	FALSE	FALSE	0.519±0.092	0.584±0.105	0.530±0.079	0.305±0.150	0.756±0.163	0.559±0.205	0.0240835	0.0205224	0.811363	0.0482058
P. aeruginosa	cefepime	FALSE	FALSE	FALSE	0.554±0.089	0.539±0.116	0.668±0.088	0.252±0.109	0.936±0.056	0.732±0.223	0.0476288	0.0224015	0.798479	0.0269012
P. aeruginosa	ceftazidime	TRUE	FALSE	FALSE	0.704±0.062	0.664±0.086	0.729±0.047	0.516±0.095	0.868±0.053	0.715±0.100	0.0194598	0.0289278	0.7679	0.0366765
P. aeruginosa	ciprofloxacin	FALSE	FALSE	FALSE	0.695±0.090	0.790±0.079	0.726±0.082	0.593±0.122	0.852±0.143	0.798±0.163	0.0374632	0.0287671	0.604127	0.194003
P. aeruginosa	gentamicin	TRUE	FALSE	FALSE	0.701±0.109	0.612±0.136	0.864±0.046	0.442±0.162	0.970±0.032	0.799±0.210	0.0661666	0.0550397	0.260438	0.348789
P. aeruginosa	imipenem	FALSE	FALSE	FALSE	0.669±0.081	0.741±0.087	0.563±0.076	0.792±0.115	0.330±0.156	0.568±0.098	0.0218657	0.0240371	0.739615	0.0985686
P. aeruginosa	levofloxacin	TRUE	FALSE	FALSE	0.718±0.051	0.773±0.053	0.700±0.041	0.518±0.067	0.878±0.050	0.807±0.072	0.124971	0.0842048	0.290221	0.0545928
P. aeruginosa	meropenem	FALSE	FALSE	FALSE	0.664±0.047	0.708±0.058	0.685±0.039	0.480±0.062	0.860±0.050	0.747±0.080	0.0452211	0.0385178	0.653339	0.0618626
P. aeruginosa	piperacillin_tazobactam	FALSE	FALSE	FALSE	0.608±0.118	0.522±0.129	0.737±0.078	0.250±0.133	0.951±0.055	0.732±0.256	0.0344578	0.0257717	0.790519	0.0299184
P. aeruginosa	tobramycin	TRUE	TRUE	FALSE	0.842±0.123	0.717±0.199	0.914±0.046	0.560±0.226	0.981±0.026	0.847±0.230	0.0934163	0.0940031	0.1367	0.240607
S. agalactiae	clindamycin	TRUE	TRUE	TRUE	0.980±0.036	0.985±0.029	0.983±0.025	0.998±0.012	0.947±0.095	0.978±0.033	0.158574	0.12533	0.0768562	0.0958946
S. agalactiae	erythromycin	TRUE	TRUE	TRUE	0.996±0.009	0.997±0.007	0.986±0.023	0.979±0.033	1.000±0.000	1.000±0.000	0.108354	0.133872	0.0844313	0.0844099
S. agalactiae	tetracycline	TRUE	TRUE	TRUE	0.949±0.060	0.974±0.036	0.943±0.048	0.976±0.041	0.848±0.136	0.943±0.058	0.102966	0.135169	0.0842864	0.0788012
S. aureus	cefoxitin	FALSE	FALSE	FALSE	0.596±0.151	0.592±0.255	0.519±0.231	0.977±0.083	0.093±0.234	0.527±0.240	0.997788	0.000196616	6.34056e-06	0.00142683
S. aureus	ceftaroline	TRUE	TRUE	FALSE	0.899±0.099	0.808±0.165	0.797±0.149	0.487±0.367	0.930±0.094	0.765±0.245	0.115219	0.121347	0.0973743	0.115219
S. aureus	ciprofloxacin	TRUE	FALSE	FALSE	0.760±0.142	0.750±0.207	0.663±0.222	0.536±0.292	0.809±0.156	0.715±0.248	0.0262416	0.0460078	0.647371	0.034292
S. aureus	clindamycin	TRUE	TRUE	TRUE	0.944±0.054	0.854±0.182	0.929±0.048	0.786±0.230	0.949±0.053	0.858±0.176	0.156051	0.113953	0.0478512	0.0993792
S. aureus	daptomycin	FALSE	FALSE	FALSE	0.462±0.199	0.221±0.130	0.816±0.102	0.000±0.000	0.993±0.017	0.000±0.000	0.425375	0.0756948	0.0373218	0.082778
S. aureus	erythromycin	TRUE	TRUE	TRUE	0.918±0.111	0.917±0.126	0.927±0.076	0.835±0.192	0.977±0.028	0.951±0.110	0.297552	0.083126	0.023726	0.157163
S. aureus	fusidic_acid	TRUE	FALSE	FALSE	0.797±0.198	0.712±0.258	0.902±0.105	0.545±0.300	0.987±0.059	0.892±0.208	0.0835992	0.0820806	0.266021	0.135238
S. aureus	gentamicin	TRUE	TRUE	TRUE	0.971±0.108	0.937±0.124	0.976±0.036	0.866±0.185	0.993±0.014	0.934±0.114	0.102349	0.110681	0.0758673	0.162392
S. aureus	moxifloxacin	TRUE	TRUE	TRUE	0.925±0.087	0.918±0.119	0.778±0.228	0.641±0.411	0.935±0.082	0.848±0.230	0.141332	0.0942543	0.217171	0.0987195
S. aureus	oxacillin	TRUE	TRUE	FALSE	0.819±0.204	0.767±0.270	0.936±0.053	0.689±0.313	0.995±0.014	0.966±0.117	0.0491935	0.0774635	0.0319977	0.450555
S. aureus	tetracycline	TRUE	TRUE	TRUE	0.976±0.030	0.922±0.099	0.944±0.072	0.891±0.159	0.955±0.081	0.865±0.184	0.154646	0.311424	0.0390782	0.0735285
S. aureus	tobramycin	FALSE	FALSE	FALSE	0.131±0.200	0.283±0.234	0.658±0.245	0.000±0.000	0.962±0.102	0.000±0.000	0.119396	0.132464	0.136517	0.11879
S. aureus	trimethoprim_sulfamethoxazole	TRUE	TRUE	FALSE	0.823±0.219	0.584±0.299	0.851±0.192	0.512±0.411	0.954±0.072	0.655±0.294	0.204527	0.0969913	0.0576948	0.12947
S. enterica	amoxicillin_clavulanic_acid	TRUE	TRUE	FALSE	0.878±0.085	0.828±0.113	0.943±0.031	0.762±0.131	0.981±0.017	0.895±0.096	0.0906544	0.125629	0.0538124	0.0903452
S. enterica	ampicillin	TRUE	TRUE	FALSE	0.887±0.078	0.874±0.097	0.884±0.059	0.769±0.149	0.954±0.027	0.912±0.067	0.443781	0.0777719	0.0335252	0.0142669
S. enterica	cefotaxime	TRUE	FALSE	FALSE	0.749±0.171	0.725±0.208	0.789±0.157	0.471±0.238	0.939±0.137	0.853±0.216	0.883001	0.0156933	0.0155097	0.0194545
S. enterica	cefoxitin	TRUE	TRUE	TRUE	0.952±0.035	0.903±0.063	0.980±0.010	0.858±0.089	0.996±0.004	0.969±0.039	0.252861	0.0757555	0.0867557	0.0589102
S. enterica	ceftiofur	TRUE	TRUE	TRUE	0.967±0.045	0.901±0.099	0.958±0.030	0.823±0.160	0.989±0.014	0.950±0.076	0.103049	0.246697	0.0826683	0.0873409
S. enterica	ceftriaxone	TRUE	TRUE	TRUE	0.941±0.072	0.896±0.090	0.969±0.031	0.827±0.135	0.994±0.009	0.951±0.067	0.0909256	0.118424	0.0680205	0.107765
S. enterica	chloramphenicol	TRUE	TRUE	FALSE	0.853±0.079	0.784±0.117	0.876±0.076	0.622±0.201	0.976±0.025	0.917±0.068	0.239905	0.0654027	0.0773419	0.0444286
S. enterica	ciprofloxacin	TRUE	FALSE	FALSE	0.727±0.089	0.557±0.173	0.698±0.185	0.208±0.137	0.954±0.026	0.622±0.179	0.538925	0.106417	0.0424788	0.0671653
S. enterica	gentamicin	TRUE	TRUE	TRUE	0.918±0.052	0.813±0.099	0.967±0.013	0.785±0.104	0.987±0.009	0.878±0.077	0.0701453	0.146129	0.0602089	0.0591784
S. enterica	kanamycin	FALSE	FALSE	FALSE	0.696±0.231	0.495±0.311	0.882±0.075	0.158±0.259	0.994±0.021	0.790±0.310	0.0598627	0.0643429	0.477187	0.0559143
S. enterica	pefloxacin	TRUE	TRUE	FALSE	0.858±0.153	0.858±0.134	0.721±0.208	0.582±0.342	0.864±0.256	0.855±0.206	0.361262	0.045417	0.14514	0.199878
S. enterica	spectinomycin	TRUE	TRUE	FALSE	0.893±0.127	0.896±0.153	0.804±0.225	0.720±0.326	0.904±0.130	0.834±0.180	0.0644678	0.0712879	0.0613172	0.30273
S. enterica	streptomycin	TRUE	TRUE	FALSE	0.895±0.092	0.872±0.099	0.876±0.084	0.804±0.176	0.915±0.054	0.879±0.080	0.0630965	0.0753568	0.251201	0.121495
S. enterica	sulfamethoxazole	TRUE	TRUE	TRUE	1.000±0.000	1.000±0.000	0.994±0.053	0.994±0.062	0.992±0.033	0.998±0.007	0.126175	0.133274	0.117453	0.107505
S. enterica	sulfisoxazole	TRUE	TRUE	TRUE	0.954±0.038	0.892±0.079	0.968±0.017	0.862±0.104	0.991±0.008	0.956±0.046	0.0883885	0.346978	0.0714666	0.0505979
S. enterica	tetracycline	TRUE	TRUE	TRUE	0.968±0.018	0.968±0.020	0.917±0.113	0.897±0.163	0.959±0.029	0.967±0.025	0.0889865	0.0913395	0.0575062	0.0867077
S. enterica	trimethoprim	TRUE	TRUE	FALSE	0.856±0.102	0.758±0.144	0.880±0.066	0.672±0.169	0.935±0.077	0.805±0.170	0.0794748	0.0666018	0.194867	0.0724679
S. enterica	trimethoprim_sulfamethoxazole	TRUE	TRUE	FALSE	0.844±0.084	0.710±0.150	0.860±0.073	0.590±0.230	0.933±0.059	0.708±0.183	0.579564	0.0555912	0.0172682	0.0485878
S. flexneri	azithromycin	TRUE	TRUE	TRUE	0.939±0.092	0.895±0.194	0.901±0.096	0.694±0.360	0.976±0.029	0.958±0.052	0.12819	0.113146	0.0994641	0.145926
S. flexneri	trimethoprim	TRUE	TRUE	TRUE	0.989±0.018	0.997±0.011	0.936±0.085	0.932±0.102	0.979±0.064	0.984±0.052	0.117535	0.117535	0.143567	0.102606
S. pneumoniae	amoxicillin	FALSE	FALSE	FALSE	0.393±0.159	0.296±0.173	0.730±0.126	0.000±0.000	0.997±0.025	0.000±0.000	0.0864334	0.0864335	0.318819	0.0748641
S. pneumoniae	cefotaxime	FALSE	FALSE	FALSE	0.603±0.163	0.313±0.183	0.774±0.135	0.037±0.100	0.976±0.059	0.188±0.222	0.0842122	0.07541	0.405031	0.0486852
S. pneumoniae	cefuroxime	FALSE	FALSE	FALSE	0.385±0.124	0.534±0.203	0.416±0.181	0.093±0.178	0.833±0.194	0.369±0.339	0.0484555	0.04442	0.637906	0.0531885
S. pneumoniae	clindamycin	TRUE	TRUE	TRUE	0.931±0.091	0.840±0.177	0.977±0.018	0.879±0.187	0.979±0.033	0.937±0.068	0.102033	0.11774	0.0952946	0.0808137
S. pneumoniae	erythromycin	TRUE	FALSE	FALSE	0.781±0.083	0.660±0.143	0.839±0.051	0.463±0.169	0.983±0.014	0.933±0.034	0.127165	0.0802328	0.321237	0.0374713
S. pneumoniae	meropenem	FALSE	FALSE	FALSE	0.576±0.162	0.475±0.239	0.645±0.221	0.056±0.144	0.965±0.091	0.433±0.448	0.0449275	0.0520992	0.546913	0.0925725
S. pneumoniae	penicillin	FALSE	FALSE	FALSE	0.588±0.082	0.365±0.135	0.718±0.092	0.000±0.000	1.000±0.000	0.773±0.410	0.103415	0.0670952	0.463322	0.00582717
S. pneumoniae	tetracycline	TRUE	FALSE	FALSE	0.728±0.078	0.699±0.130	0.751±0.052	0.485±0.165	0.969±0.018	0.936±0.036	0.331684	0.074803	0.0234727	0.170314
S. sonnei	amikacin	TRUE	FALSE	FALSE	0.763±0.001	0.705±0.000	0.561±0.000	0.918±0.000	0.245±0.000	0.519±0.000	0.874199	0.0152124	0.0245312	0.0141787
S. sonnei	aztreonam	TRUE	FALSE	FALSE	0.722±0.112	0.530±0.221	0.715±0.115	0.106±0.107	0.983±0.017	0.588±0.000	0.110047	0.110047	0.103789	0.110047
S. sonnei	ampicillin	TRUE	TRUE	TRUE	0.935±0.107	0.940±0.098	0.828±0.149	0.686±0.354	0.955±0.068	0.934±0.082	0.468455	0.0550582	0.0493488	0.13832
S. sonnei	cefoperazone	TRUE	TRUE	FALSE	0.817±0.184	0.956±0.044	0.715±0.286	0.702±0.300	0.817±0.184	0.947±0.054	0.118851	0.118851	0.116053	0.118851
S. sonnei	ceftazidime	FALSE	FALSE	FALSE	0.398±0.148	0.216±0.016	0.802±0.002	0.000±0.000	1.000±0.000	nan±nan	0.10493	0.11068	0.127738	0.10493
S. sonnei	ceftriaxone	TRUE	TRUE	FALSE	0.845±0.156	0.853±0.147	0.727±0.107	0.544±0.207	0.935±0.066	0.849±0.152	0.119857	0.115573	0.116735	0.0775058
S. sonnei	gentamicin	FALSE	FALSE	FALSE	0.445±0.000	0.557±0.000	0.553±0.000	0.907±0.000	0.132±0.000	0.554±0.000	0.816077	0.0225511	0.0323294	0.0170868
S. sonnei	streptomycin	TRUE	TRUE	TRUE	0.912±0.141	0.920±0.172	0.803±0.181	0.637±0.381	0.968±0.050	0.987±0.017	0.0552727	0.0629452	0.0695556	0.49166
S. sonnei	tetracycline	TRUE	TRUE	FALSE	0.864±0.198	0.836±0.230	0.759±0.215	0.805±0.268	0.844±0.240	0.786±0.339	0.037247	0.0415688	0.381313	0.327455
S. sonnei	ticarcillin_clavulanic_acid	TRUE	FALSE	FALSE	0.709±0.125	0.821±0.012	0.513±0.087	0.357±0.023	0.793±0.208	0.880±0.121	0.110214	0.110214	0.0996002	0.110214
S. sonnei	tobramycin	FALSE	FALSE	FALSE	0.272±0.000	0.811±0.000	0.733±0.000	0.823±0.000	0.111±0.000	0.865±0.000	0.715532	0.0345464	0.0502855	0.0309144
S. sonnei	trimethoprim_sulfamethoxazole	TRUE	TRUE	TRUE	0.928±0.067	0.895±0.164	0.770±0.194	0.711±0.324	0.932±0.067	0.902±0.137	0.368871	0.0778323	0.0727549	0.0867229
S. suis	doxycycline	TRUE	TRUE	TRUE	0.947±0.053	0.986±0.014	0.933±0.050	0.944±0.059	0.877±0.112	0.975±0.027	0.0831629	0.102426	0.177424	0.0691326
S. suis	erythromycin	TRUE	TRUE	TRUE	0.984±0.017	0.979±0.023	0.973±0.025	0.974±0.034	0.969±0.053	0.974±0.032	0.0877934	0.113481	0.12613	0.0965481
S. suis	tetracycline	TRUE	TRUE	TRUE	0.954±0.059	0.986±0.058	0.936±0.058	0.938±0.106	0.903±0.103	0.981±0.026	0.0848418	0.122516	0.123598	0.0630227
