# Supplementary material for: Genomic and socioeconomic drivers of antimicrobial resistance forecast to 2050
Source: Cell Genom. 2026 Jun 3;6(7):101273. doi: 10.1016/j.xgen.2026.101273 (PMC13347946; doi:10.1016/j.xgen.2026.101273)
Supplement: Table S8. Feature importance of ML-selected features, related to Figure 3 — Mean and standard deviation of odds ratios and confidence intervals across 50 trials and 5 folds for all selected machine learning features. Also reported are whether the features remain selected at AUC threshold of 80%, or 90%, and the percentage of cross-validation trials in which OR ≥ 1. [file mmc8.xlsx]

## Sheet: TableS8
Species	Antibiotic model	Feature	AUC > 70%	AUC > 80%	AUC > 90%	Odds ratio	Odds ratio 95% lower confidence interval	Odds ratio 95% upper confidence interval	Percentage of folds and trials >1
A. baumannii	amikacin	blaADC-215	TRUE	TRUE	FALSE	2.00761	1.45354	1.60538	100
A. baumannii	amikacin	blaOXA-172	TRUE	TRUE	FALSE	2.00761	1.45354	1.60538	100
A. baumannii	amikacin	rep_cluster_1364	TRUE	TRUE	FALSE	2.14169	1.53922	1.77206	100
A. baumannii	amikacin	rep_cluster_1172/rep_cluster_1527	TRUE	TRUE	FALSE	2.01315	1.59521	1.76897	100
A. baumannii	amikacin	ant(2'')-Ia_IS26_mphE_msrE	TRUE	TRUE	FALSE	2.19576	1.62465	1.82294	100
A. baumannii	amikacin	rep_cluster_1903	TRUE	TRUE	FALSE	2.19576	1.62465	1.82294	100
A. baumannii	amikacin	adeR	TRUE	TRUE	FALSE	2.41569	1.726	2.1842	100
A. baumannii	amikacin	aadA11	TRUE	TRUE	FALSE	2.51068	1.76141	2.00443	100
A. baumannii	amikacin	dfrB1	TRUE	TRUE	FALSE	2.51068	1.76141	2.00443	100
A. baumannii	amikacin	IS1326_aadA11_dfrB1_qacEdelta1_sul1	TRUE	TRUE	FALSE	2.51068	1.76141	2.00443	100
A. baumannii	amikacin	blaSHV-5	TRUE	TRUE	FALSE	2.51068	1.76141	2.00443	100
A. baumannii	amikacin	blaOXA-72	TRUE	TRUE	FALSE	2.66639	1.80445	2.00362	100
A. baumannii	amikacin	blaADC-84	TRUE	TRUE	FALSE	2.66789	1.81491	2.06544	100
A. baumannii	amikacin	blaOXA-855	TRUE	TRUE	FALSE	2.66789	1.81491	2.06544	100
A. baumannii	amikacin	IS10R_blaOXA-69	TRUE	TRUE	FALSE	2.86442	1.83719	2.11743	100
A. baumannii	amikacin	ISAba28_ISPa12_blaPER-1	TRUE	TRUE	FALSE	2.65537	1.89051	2.18972	100
A. baumannii	amikacin	aph(6)-Id_ISVsa3_sul2	TRUE	TRUE	FALSE	3.12017	1.99942	2.32989	100
A. baumannii	amikacin	blaADC-96	TRUE	TRUE	FALSE	2.58625	2.01191	2.21839	100
A. baumannii	amikacin	aac(6')-Ib7_IS26_ISPpu12_blaOXA-20_qacEdelta1_sul1	TRUE	TRUE	FALSE	3.27301	2.07696	2.42715	100
A. baumannii	amikacin	blaADC-175	TRUE	TRUE	FALSE	3.27301	2.07696	2.42715	100
A. baumannii	amikacin	ADC-175_ISAba125	TRUE	TRUE	FALSE	3.27301	2.07696	2.42715	100
A. baumannii	amikacin	IS15DII_ISAba2_ISAba3_blaOXA-58	TRUE	TRUE	FALSE	3.27301	2.07696	2.42715	100
A. baumannii	amikacin	blaOXA-20	TRUE	TRUE	FALSE	3.27301	2.07696	2.42715	100
A. baumannii	amikacin	blaADC-30	TRUE	TRUE	FALSE	2.77943	2.18447	2.46125	100
A. baumannii	amikacin	aac(6')-Ib10	TRUE	TRUE	FALSE	3.41174	2.23003	2.54614	100
A. baumannii	amikacin	blaOXA-68	TRUE	TRUE	FALSE	3.86853	2.32489	2.62795	100
A. baumannii	amikacin	ant(2'')-Ia_IS15DII_qacEdelta1_sul1	TRUE	TRUE	FALSE	3.63215	2.36705	2.86185	100
A. baumannii	amikacin	rep_cluster_1172/rep_cluster_1254	TRUE	TRUE	FALSE	3.97235	2.46806	2.99101	100
A. baumannii	amikacin	blaOXA-66	TRUE	TRUE	FALSE	3.1027	2.49632	2.78507	100
A. baumannii	amikacin	rep_cluster_1218/rep_cluster_1254	TRUE	TRUE	FALSE	4.05917	2.53597	3.09267	100
A. baumannii	amikacin	blaOXA-65	TRUE	TRUE	FALSE	5.16478	2.57546	3.25105	100
A. baumannii	amikacin	aac(6')-Ib7_ISEc28_ISEc29_aadA_armA_catB8_mphE_msrE_qacEdelta1_sul1	TRUE	TRUE	FALSE	4.4947	2.66456	3.28602	100
A. baumannii	amikacin	aac(3)-Ia_IS26_aadA	TRUE	TRUE	FALSE	4.57584	2.70568	3.34583	100
A. baumannii	amikacin	blaOXA-58	TRUE	TRUE	FALSE	4.33747	2.7271	3.16277	100
A. baumannii	amikacin	blaOXA-71	TRUE	TRUE	FALSE	5.3082	2.86377	3.71098	100
A. baumannii	amikacin	blaADC-76	TRUE	TRUE	FALSE	4.9389	2.88036	3.28388	100
A. baumannii	amikacin	ISAba24_ISEc28_ISEc29_armA_mphE_msrE	TRUE	TRUE	FALSE	4.4929	2.91501	3.44124	100
A. baumannii	amikacin	blaTEM-34	TRUE	TRUE	FALSE	6.66134	3.02834	3.86717	100
A. baumannii	amikacin	rep_cluster_1172/rep_cluster_1254/rep_cluster_1903	TRUE	TRUE	FALSE	5.59782	3.04725	3.86181	100
A. baumannii	amikacin	IS26_blaTEM-2	TRUE	TRUE	FALSE	6.34238	3.11321	3.96411	100
A. baumannii	amikacin	aac(3)-Ia_IS1R_IS26_ISPpu12_aadA_catA1_qacEdelta1_sul1_tet(A)	TRUE	TRUE	FALSE	6.43302	3.16975	4.07129	100
A. baumannii	amikacin	blaOXA-90	TRUE	TRUE	FALSE	7.08811	3.19519	4.26935	100
A. baumannii	amikacin	ISAba1_blaOXA-23	TRUE	TRUE	FALSE	5.35336	3.2055	3.83582	100
A. baumannii	amikacin	aac(3)-Ia_IS26_aadA_qacEdelta1_sul1	TRUE	TRUE	FALSE	6.70594	3.28225	4.22595	100
A. baumannii	amikacin	aac(3)-Ia_IS26	TRUE	TRUE	FALSE	7.1111	3.35252	4.34962	100
A. baumannii	amikacin	aadT	TRUE	TRUE	FALSE	7.89205	3.55836	4.33654	100
A. baumannii	amikacin	aph(3')-VIa_ISAba125	TRUE	TRUE	FALSE	3.87701	3.70172	3.96718	100
A. baumannii	amikacin	blaADC-52	TRUE	TRUE	FALSE	8.70739	3.7098	5.11447	100
A. baumannii	amikacin	blaOXA-23	TRUE	TRUE	FALSE	4.13932	4.17618	5.08229	100
A. baumannii	amikacin	blaCARB-58	TRUE	TRUE	FALSE	9.4776	4.21474	5.72158	100
A. baumannii	amikacin	aph(3'')-Ib	TRUE	TRUE	FALSE	6.28481	4.2978	5.01922	100
A. baumannii	amikacin	Abau_abaQ	TRUE	TRUE	FALSE	6.39071	4.45365	5.40458	100
A. baumannii	amikacin	aac(3)-Ia_IS15DIV_aadA_qacEdelta1_sul1	TRUE	TRUE	FALSE	11.5096	4.65851	6.46047	100
A. baumannii	amikacin	adeS	TRUE	TRUE	FALSE	8.48235	4.77479	5.85553	100
A. baumannii	amikacin	mphE	TRUE	TRUE	FALSE	5.63365	4.98479	6.21838	100
A. baumannii	amikacin	msrE	TRUE	TRUE	FALSE	5.63365	4.98479	6.21838	100
A. baumannii	amikacin	sul1	TRUE	TRUE	FALSE	9.2638	6.90089	7.57862	100
A. baumannii	amikacin	blaADC-33	TRUE	TRUE	FALSE	35.1829	9.43157	15.2228	100
A. baumannii	amikacin	aac(6')-Iaf	TRUE	TRUE	FALSE	43.9805	11.037	18.4198	100
A. baumannii	amikacin	rep_cluster_1254	TRUE	TRUE	FALSE	27.0668	12.9713	17.2723	100
A. baumannii	amikacin	armA	TRUE	TRUE	FALSE	81.2991	19.9857	33.7901	100
A. baumannii	amikacin	aph(3')-VIa	TRUE	TRUE	FALSE	4329.68	2999.74	3941.23	100
K. pneumoniae	amikacin	sul1	TRUE	FALSE	FALSE	2.44604	1.38304	1.68639	100
K. pneumoniae	amikacin	blaSHV-105	TRUE	FALSE	FALSE	2.21695	1.57048	1.7866	100
K. pneumoniae	amikacin	aph(3'')-Ib_aph(6)-Id_IS26_IS5075_blaTEM-183_sul2	TRUE	FALSE	FALSE	2.09593	1.60196	1.72708	100
K. pneumoniae	amikacin	IS26_qnrS1	TRUE	FALSE	FALSE	2.0846	1.61472	1.79553	100
K. pneumoniae	amikacin	aac(3)-IId_blaCTX-M-15_ISCfr1_ISEc9	TRUE	FALSE	FALSE	2.11999	1.66138	1.83906	100
K. pneumoniae	amikacin	aac(6')-Iaf_aac(6')-Ib10_IS26_aadA_aadA16_arr-3_dfrA27_qacEdelta1_tet(A)	TRUE	FALSE	FALSE	2.11999	1.66138	1.83906	100
K. pneumoniae	amikacin	blaCTX-M-3	TRUE	FALSE	FALSE	2.18627	1.66935	1.87522	100
K. pneumoniae	amikacin	aph(3'')-Ib_aph(6)-Id_IS26_IS903B_blaTEM-34_sul2	TRUE	FALSE	FALSE	2.60503	1.67181	1.86863	100
K. pneumoniae	amikacin	blaSHV-26	TRUE	FALSE	FALSE	2.34157	1.67627	1.96145	100
K. pneumoniae	amikacin	aph(3'')-Ib_aph(6)-Id_IS1A_Tn5393	TRUE	FALSE	FALSE	2.36101	1.67848	1.82833	100
K. pneumoniae	amikacin	MITESen1_qnrB6_Tn5403	TRUE	FALSE	FALSE	2.36101	1.67848	1.82833	100
K. pneumoniae	amikacin	IS26_ISKpn31_ISKpn6_ISKpn7_blaKPC-2	TRUE	FALSE	FALSE	2.08386	1.6855	1.8277	100
K. pneumoniae	amikacin	ColRNAI_rep_cluster_1857/IncFIB/IncFII/rep_cluster_1418/rep_cluster_2183	TRUE	FALSE	FALSE	2.13563	1.69346	1.83399	100
K. pneumoniae	amikacin	IS1R_IS26_IS5075_ISKpn49_catA1	TRUE	FALSE	FALSE	2.04013	1.69811	1.84176	100
K. pneumoniae	amikacin	IS6100_aadA2_qacEdelta1_sul1	TRUE	FALSE	FALSE	2.16914	1.70021	1.87728	100
K. pneumoniae	amikacin	aac(6')-Ib10_IS26	TRUE	FALSE	FALSE	2.07107	1.73223	1.89891	100
K. pneumoniae	amikacin	fosA5	TRUE	FALSE	FALSE	2.36043	1.73835	1.89046	100
K. pneumoniae	amikacin	IS26_aadA2_qacEdelta1_sul1	TRUE	FALSE	FALSE	2.04496	1.75102	1.91196	100
K. pneumoniae	amikacin	ble_ISKpn14_blaNDM-1_qacEdelta1_rmtC_sul1	TRUE	FALSE	FALSE	2.12202	1.76219	1.93637	100
K. pneumoniae	amikacin	ISKpn14_eptB	TRUE	FALSE	FALSE	2.12202	1.76219	1.93637	100
K. pneumoniae	amikacin	rmtC	TRUE	FALSE	FALSE	2.12202	1.76219	1.93637	100
K. pneumoniae	amikacin	tet(W)	TRUE	FALSE	FALSE	2.3507	1.78957	1.96016	100
K. pneumoniae	amikacin	oqxA	TRUE	FALSE	FALSE	2.58578	1.79515	2.0598	100
K. pneumoniae	amikacin	blaSHV-182	TRUE	FALSE	FALSE	2.13966	1.79785	2.00637	100
K. pneumoniae	amikacin	ISEc28_ISEc29_aadA2_armA_dfrA12_mphE_msrE_qacEdelta1_sul1	TRUE	FALSE	FALSE	2.69038	1.79975	2.00239	100
K. pneumoniae	amikacin	ISEc29_mphE_msrE	TRUE	FALSE	FALSE	2.58187	1.82749	2.02437	100
K. pneumoniae	amikacin	IncFIB/IncHI1B/rep_cluster_2350	TRUE	FALSE	FALSE	2.31331	1.83772	2.01442	100
K. pneumoniae	amikacin	mphA	TRUE	FALSE	FALSE	2.15979	1.8378	2.06679	100
K. pneumoniae	amikacin	blaCMY-59_ISEc9	TRUE	FALSE	FALSE	2.25541	1.86497	2.05658	100
K. pneumoniae	amikacin	dfrA19	TRUE	FALSE	FALSE	2.86108	1.87686	2.31066	100
K. pneumoniae	amikacin	ISKpn27_blaKPC-2	TRUE	FALSE	FALSE	2.54277	1.89047	2.21153	100
K. pneumoniae	amikacin	aph(3'')-Ib_aph(6)-Id_IS5075_sul2	TRUE	FALSE	FALSE	2.353	1.89316	2.05351	100
K. pneumoniae	amikacin	IS3000_blaSHV-182	TRUE	FALSE	FALSE	2.39005	1.90775	2.10943	100
K. pneumoniae	amikacin	IncFIB/IncR/rep_cluster_1418	TRUE	FALSE	FALSE	2.46462	1.91075	2.11005	100
K. pneumoniae	amikacin	IS1R_catA1	TRUE	FALSE	FALSE	3.5667	1.92897	2.64784	100
K. pneumoniae	amikacin	blaCTX-M-3_IS1R_ISEc9_blaTEM-34	TRUE	FALSE	FALSE	3.12731	1.97588	2.24701	100
K. pneumoniae	amikacin	FOX-5_ISAs2	TRUE	FALSE	FALSE	2.73624	1.98164	2.34449	100
K. pneumoniae	amikacin	ISKpn74_oqxA_oqxB	TRUE	FALSE	FALSE	2.83489	1.99856	2.25955	100
K. pneumoniae	amikacin	aac(3)-IVa_aph(4)-Ia_ISEc59_ISKpn19_aadA_aadA2_cmlA1_sul3	TRUE	FALSE	FALSE	2.74828	2.00956	2.24288	100
K. pneumoniae	amikacin	IS1R_IS26_IS4321R_ISKpn49_catA1	TRUE	FALSE	FALSE	2.74828	2.00956	2.24288	100
K. pneumoniae	amikacin	IS1R_IS4321R_ISKpn49_catA1	TRUE	FALSE	FALSE	2.90118	2.04839	2.29164	100
K. pneumoniae	amikacin	aph(3')-Ia_IS26_IS6100_mrx_aadA2_dfrA12_mphA_qacEdelta1_sul1	TRUE	FALSE	FALSE	2.93279	2.05294	2.29551	100
K. pneumoniae	amikacin	aac(3)-IIe_aac(6')-Ib10_IS26_blaOXA-1	TRUE	FALSE	FALSE	3.52141	2.06326	2.45279	100
K. pneumoniae	amikacin	aph(3'')-Ib_aph(6)-Id_Tn5393	TRUE	FALSE	FALSE	3.40478	2.06832	2.38386	100
K. pneumoniae	amikacin	IncHI1B	TRUE	FALSE	FALSE	2.28213	2.07724	2.425	100
K. pneumoniae	amikacin	ISKpn7_blaKPC-3	TRUE	FALSE	FALSE	2.57789	2.08132	2.33179	100
K. pneumoniae	amikacin	IS26_blaSHV-12	TRUE	FALSE	FALSE	2.61236	2.10395	2.45644	100
K. pneumoniae	amikacin	blaCTX-M-15_ISEc9_blaTEM-34	TRUE	FALSE	FALSE	2.47277	2.1084	2.48992	100
K. pneumoniae	amikacin	blaTEM-1	TRUE	FALSE	FALSE	2.99927	2.149	2.41709	100
K. pneumoniae	amikacin	IS26_IS3000_blaSHV-12	TRUE	FALSE	FALSE	2.82195	2.15665	2.42391	100
K. pneumoniae	amikacin	msrE	TRUE	FALSE	FALSE	2.23788	2.22749	2.45519	100
K. pneumoniae	amikacin	aac(6')-Ib7_aph(3')-Ia_IS1R_IS26_IS6100_ISKpn49_aadA_dfrA1_qacEdelta1_sul1	TRUE	FALSE	FALSE	3.30459	2.23483	2.53313	100
K. pneumoniae	amikacin	aac(6')-Il_IS1R_IS26_blaSHV-200_blaVIM-1_aadA_dfrA1	TRUE	FALSE	FALSE	3.30459	2.23483	2.53313	100
K. pneumoniae	amikacin	blaSHV-200	TRUE	FALSE	FALSE	3.30459	2.23483	2.53313	100
K. pneumoniae	amikacin	blaVIM-1	TRUE	FALSE	FALSE	3.30459	2.23483	2.53313	100
K. pneumoniae	amikacin	IS26_IS6100_mrx_mphA_tet(A)	TRUE	FALSE	FALSE	2.82994	2.23751	2.47746	100
K. pneumoniae	amikacin	IS26_blaOXA-9	TRUE	FALSE	FALSE	3.27034	2.24197	2.53715	100
K. pneumoniae	amikacin	rep_cluster_2335/rep_cluster_2373	TRUE	FALSE	FALSE	2.65983	2.28316	2.66219	100
K. pneumoniae	amikacin	IS6100_aadA2_dfrA12_qacEdelta1_sul1	TRUE	FALSE	FALSE	3.1177	2.29326	2.62378	100
K. pneumoniae	amikacin	blaSHV-106	TRUE	FALSE	FALSE	2.86765	2.31315	2.58109	100
K. pneumoniae	amikacin	blaGES-20	TRUE	FALSE	FALSE	3.31748	2.31391	2.62874	100
K. pneumoniae	amikacin	IS26_IS6100_mrx_mphA	TRUE	FALSE	FALSE	3.18278	2.32098	2.72409	100
K. pneumoniae	amikacin	aph(3'')-Ib_aph(6)-Id_IS5075_blaTEM-183_sul2	TRUE	FALSE	FALSE	3.86018	2.32462	2.66224	100
K. pneumoniae	amikacin	aac(6')-Il	TRUE	FALSE	FALSE	3.38698	2.33563	2.65407	100
K. pneumoniae	amikacin	aph(3'')-Ib_aph(6)-Id_blaCTX-M-15_IS26_IS5075_IS6100_ISEc9_qnrB6_blaTEM-34_Tn5403_dfrA14_sul2_tet(A)	TRUE	FALSE	FALSE	3.3979	2.35912	2.7322	100
K. pneumoniae	amikacin	aph(3')-Ia_IS1R_IS26_IS5075_IS6100_mrx_catA1_mphA	TRUE	FALSE	FALSE	3.5019	2.42355	2.77244	100
K. pneumoniae	amikacin	blaCTX-M-15_ISEc9	TRUE	FALSE	FALSE	2.21232	2.45862	2.88779	100
K. pneumoniae	amikacin	ColRNAI_rep_cluster_1857/IncFIA/IncX3	TRUE	FALSE	FALSE	3.57331	2.47427	2.83624	100
K. pneumoniae	amikacin	aac(6')-Ib10_ISKpn14	TRUE	FALSE	FALSE	3.33944	2.51792	2.96498	100
K. pneumoniae	amikacin	sul2	TRUE	FALSE	FALSE	3.56722	2.52885	3.16447	100
K. pneumoniae	amikacin	qnrB5	TRUE	FALSE	FALSE	3.08657	2.54778	3.10183	100
K. pneumoniae	amikacin	IncFIB/rep_cluster_1418/rep_cluster_2183	TRUE	FALSE	FALSE	3.91269	2.55888	2.95357	100
K. pneumoniae	amikacin	rep_cluster_2183	TRUE	FALSE	FALSE	3.77127	2.58076	2.97718	100
K. pneumoniae	amikacin	Ecol_catII	TRUE	FALSE	FALSE	3.09306	2.608	2.9727	100
K. pneumoniae	amikacin	IncFII/IncR/rep_cluster_1418	TRUE	FALSE	FALSE	2.36204	2.66003	3.1072	100
K. pneumoniae	amikacin	aac(6')-Ib10_ISKpn19_qnrS1_arr-3	TRUE	FALSE	FALSE	4.333	2.66731	3.03775	100
K. pneumoniae	amikacin	aac(3)-IIe	TRUE	FALSE	FALSE	2.5616	2.70897	2.98139	100
K. pneumoniae	amikacin	blaVEB-1	TRUE	FALSE	FALSE	3.10525	2.73376	2.98027	100
K. pneumoniae	amikacin	aac(3)-IIe_ISKpn12_blaTEM-34	TRUE	FALSE	FALSE	4.2285	2.73702	3.19297	100
K. pneumoniae	amikacin	IncFIB/IncHI1B/rep_cluster_1418	TRUE	FALSE	FALSE	4.49434	2.76019	3.38213	100
K. pneumoniae	amikacin	ISKpn7_blaKPC-2	TRUE	FALSE	FALSE	3.20258	2.76039	3.26558	100
K. pneumoniae	amikacin	qnrB6_Tn5403_tet(A)	TRUE	FALSE	FALSE	3.40595	2.77462	3.15643	100
K. pneumoniae	amikacin	qnrB6_Tn5403	TRUE	FALSE	FALSE	3.12826	2.80266	3.22916	100
K. pneumoniae	amikacin	IS1326_IS1353_sul1	TRUE	FALSE	FALSE	5.39304	2.81518	3.32396	100
K. pneumoniae	amikacin	blaOXA-181	TRUE	FALSE	FALSE	4.14177	2.86	3.34221	100
K. pneumoniae	amikacin	ISSen9_catA1	TRUE	FALSE	FALSE	4.54476	2.86169	3.37712	100
K. pneumoniae	amikacin	IncR/rep_cluster_1254	TRUE	FALSE	FALSE	4.01934	2.86852	3.3881	100
K. pneumoniae	amikacin	aac(6')-Iaf_IS26	TRUE	FALSE	FALSE	4.03326	2.88629	3.40087	100
K. pneumoniae	amikacin	IS26_blaSHV-12_blaSHV-182	TRUE	FALSE	FALSE	4.03326	2.88629	3.40087	100
K. pneumoniae	amikacin	blaGES-26	TRUE	FALSE	FALSE	5.04356	2.89261	3.41015	100
K. pneumoniae	amikacin	IncU/IncX6	TRUE	FALSE	FALSE	4.88835	2.89543	3.40441	100
K. pneumoniae	amikacin	IncL/M/rep_cluster_1254	TRUE	FALSE	FALSE	4.00993	2.92658	3.44755	100
K. pneumoniae	amikacin	IncFIB/IncHI1B/IncR/rep_cluster_1254	TRUE	FALSE	FALSE	4.31865	2.95172	3.47721	100
K. pneumoniae	amikacin	aac(3)-IId	TRUE	FALSE	FALSE	3.98854	3.02603	3.42253	100
K. pneumoniae	amikacin	aac(6')-I33	TRUE	FALSE	FALSE	5.66806	3.11506	3.57258	100
K. pneumoniae	amikacin	blaSHV-12	TRUE	FALSE	FALSE	2.6846	3.11797	3.95515	100
K. pneumoniae	amikacin	dfrA15	TRUE	FALSE	FALSE	4.11731	3.12516	3.76131	100
K. pneumoniae	amikacin	ble	TRUE	FALSE	FALSE	2.59464	3.12576	3.88343	100
K. pneumoniae	amikacin	blaTEM-183_Tn3	TRUE	FALSE	FALSE	4.16237	3.12595	3.5889	100
K. pneumoniae	amikacin	ant(2'')-Ia_IS903B	TRUE	FALSE	FALSE	5.42944	3.14048	3.79258	100
K. pneumoniae	amikacin	aph(3')-VIb	TRUE	FALSE	FALSE	4.94897	3.2252	3.87317	100
K. pneumoniae	amikacin	aph(3')-VIb_ISPa14	TRUE	FALSE	FALSE	4.94897	3.2252	3.87317	100
K. pneumoniae	amikacin	aac(3)-IId_IS3000	TRUE	FALSE	FALSE	5.09765	3.25973	3.9312	100
K. pneumoniae	amikacin	IS26_qnrB6_Tn5403	TRUE	FALSE	FALSE	5.6051	3.27595	4.04658	100
K. pneumoniae	amikacin	ISEc28_aadA2_armA_dfrA12_qacEdelta1_sul1	TRUE	FALSE	FALSE	6.0663	3.28414	3.96098	100
K. pneumoniae	amikacin	blaCTX-M-15_IS26_IS6100_dfrA14	TRUE	FALSE	FALSE	5.70485	3.28634	3.98558	100
K. pneumoniae	amikacin	IS6100_mrx_aadA2_dfrA12_qacEdelta1_sul1	TRUE	FALSE	FALSE	7.34552	3.31047	4.03718	100
K. pneumoniae	amikacin	IncC/IncFIB	TRUE	FALSE	FALSE	5.19401	3.32419	3.9875	100
K. pneumoniae	amikacin	IncC/rep_cluster_1254	TRUE	FALSE	FALSE	4.72898	3.32983	4.00088	100
K. pneumoniae	amikacin	IncFIB/IncX3	TRUE	FALSE	FALSE	5.47016	3.35467	4.02701	100
K. pneumoniae	amikacin	IncFIA/IncFIB/IncHI1B/IncR/rep_cluster_1254	TRUE	FALSE	FALSE	5.29818	3.35664	4.02937	100
K. pneumoniae	amikacin	aac(6')-Ib10_IS26_blaOXA-1_qnrB6	TRUE	FALSE	FALSE	5.39006	3.37292	4.08881	100
K. pneumoniae	amikacin	IncHI1B/rep_cluster_1254	TRUE	FALSE	FALSE	5.28658	3.3908	4.07644	100
K. pneumoniae	amikacin	blaCTX-M-15_ISEc9_qnrS1	TRUE	FALSE	FALSE	5.11963	3.42488	4.18216	100
K. pneumoniae	amikacin	IncFIA/IncFIB/IncFII/IncR/rep_cluster_2183	TRUE	FALSE	FALSE	5.18412	3.47094	4.19379	100
K. pneumoniae	amikacin	IncFIB/rep_cluster_2183	TRUE	FALSE	FALSE	5.47608	3.47769	4.20088	100
K. pneumoniae	amikacin	IS5075_qacEdelta1_sul1	TRUE	FALSE	FALSE	5.80654	3.48675	4.23877	100
K. pneumoniae	amikacin	aph(3'')-Ib_aph(6)-Id_IS1133	TRUE	FALSE	FALSE	5.93599	3.53597	4.33946	100
K. pneumoniae	amikacin	IncFIB/rep_cluster_1254	TRUE	FALSE	FALSE	5.9041	3.68623	4.4945	100
K. pneumoniae	amikacin	blaNDM-1	TRUE	FALSE	FALSE	4.31901	3.7033	4.42284	100
K. pneumoniae	amikacin	blaSHV-161	TRUE	FALSE	FALSE	5.77679	3.71311	4.58645	100
K. pneumoniae	amikacin	blaOXA-9	TRUE	FALSE	FALSE	3.4542	3.79747	4.40131	100
K. pneumoniae	amikacin	aadA17	TRUE	FALSE	FALSE	6.11472	3.9021	4.43737	100
K. pneumoniae	amikacin	blaOXA-10	TRUE	FALSE	FALSE	5.09965	4.11771	4.58321	100
K. pneumoniae	amikacin	blaSHV-143	TRUE	FALSE	FALSE	6.53448	4.29034	4.96001	100
K. pneumoniae	amikacin	blaCTX-M-15_IS26_ISEc9	TRUE	FALSE	FALSE	10.7914	4.80708	6.12055	100
K. pneumoniae	amikacin	ISKpn26_oqxA_oqxB	TRUE	FALSE	FALSE	9.61955	4.81093	6.18037	100
K. pneumoniae	amikacin	IS5075_sul2	TRUE	FALSE	FALSE	8.31917	4.92657	6.28625	100
K. pneumoniae	amikacin	ColRNAI_rep_cluster_1987/IncFIB/IncFII	TRUE	FALSE	FALSE	9.23554	4.97576	6.3378	100
K. pneumoniae	amikacin	sul3	TRUE	FALSE	FALSE	11.1987	5.23977	7.09201	100
K. pneumoniae	amikacin	cmlA5	TRUE	FALSE	FALSE	6.56052	5.24766	5.79377	100
K. pneumoniae	amikacin	tet(D)	TRUE	FALSE	FALSE	7.21409	5.39811	6.32515	100
K. pneumoniae	amikacin	ColRNAI_rep_cluster_1857/IncFII/rep_cluster_2183	TRUE	FALSE	FALSE	8.23746	5.45391	6.26253	100
K. pneumoniae	amikacin	blaSHV-77	TRUE	FALSE	FALSE	7.36433	5.5802	6.86702	100
K. pneumoniae	amikacin	blaOXA-48	TRUE	FALSE	FALSE	7.41281	5.58201	6.5924	100
K. pneumoniae	amikacin	cmlA9	TRUE	FALSE	FALSE	10.1777	5.71571	6.66106	100
K. pneumoniae	amikacin	rep_cluster_1195	TRUE	FALSE	FALSE	8.59612	5.9562	7.10844	100
K. pneumoniae	amikacin	IncFIA/IncFIB/rep_cluster_2232	TRUE	FALSE	FALSE	12.8662	6.07231	8.0131	100
K. pneumoniae	amikacin	ISKpn1_eptB	TRUE	FALSE	FALSE	10.0758	6.21207	8.12003	100
K. pneumoniae	amikacin	rmtB	TRUE	FALSE	FALSE	11.8201	6.46211	7.51574	100
K. pneumoniae	amikacin	blaGES-19	TRUE	FALSE	FALSE	16.7319	6.6961	8.96059	100
K. pneumoniae	amikacin	aph(3'')-Ib_aph(6)-Id_IS5075_ISEc9_blaTEM-34_sul2	TRUE	FALSE	FALSE	15.033	7.14511	9.62734	100
K. pneumoniae	amikacin	armA	TRUE	FALSE	FALSE	16.12	7.92662	9.98506	100
K. pneumoniae	amikacin	aac(6')-Ib10	TRUE	FALSE	FALSE	9.53756	9.74408	13.1151	100
K. pneumoniae	amikacin	aadA	TRUE	FALSE	FALSE	9.63022	10.1712	12.6679	100
K. pneumoniae	amikacin	rmtF	TRUE	FALSE	FALSE	19.6259	11.589	13.967	100
K. pneumoniae	amikacin	arr-2	TRUE	FALSE	FALSE	15.9336	13.3489	15.3236	100
K. pneumoniae	amikacin	blaOXA-232	TRUE	FALSE	FALSE	39.2766	18.0649	22.223	100
K. pneumoniae	amikacin	aac(6')-Iaf	TRUE	FALSE	FALSE	74.0486	26.9418	34.7044	100
P. aeruginosa	amikacin	arr-2	TRUE	FALSE	FALSE	2.02867	1.5142	1.72145	100
P. aeruginosa	amikacin	blaOXA-908	TRUE	FALSE	FALSE	2.23843	1.63389	2.02373	100
P. aeruginosa	amikacin	opmH	TRUE	FALSE	FALSE	2.07808	1.66302	1.81268	100
P. aeruginosa	amikacin	blaOXA-904	TRUE	FALSE	FALSE	2.17894	1.67633	1.99141	100
P. aeruginosa	amikacin	blaOXA-11	TRUE	FALSE	FALSE	2.11946	1.75788	1.89866	100
P. aeruginosa	amikacin	aac(6')-Ib7_aac(6')-Il_IS6100_qacEdelta1	TRUE	FALSE	FALSE	2.41854	1.78901	2.00988	100
P. aeruginosa	amikacin	IS4321R_catA1	TRUE	FALSE	FALSE	2.17706	1.84109	2.01551	100
P. aeruginosa	amikacin	ant(2'')-Ia_ISEc70_dfrA1	TRUE	FALSE	FALSE	2.47502	1.86131	2.09724	100
P. aeruginosa	amikacin	blaPAC-1	TRUE	FALSE	FALSE	2.47502	1.86131	2.09724	100
P. aeruginosa	amikacin	arr-7	TRUE	FALSE	FALSE	2.28399	1.88469	2.06269	100
P. aeruginosa	amikacin	blaOXA-35	TRUE	FALSE	FALSE	2.28399	1.88469	2.06269	100
P. aeruginosa	amikacin	blaVIM-4	TRUE	FALSE	FALSE	2.28399	1.88469	2.06269	100
P. aeruginosa	amikacin	mexQ	TRUE	FALSE	FALSE	2.12858	1.90562	2.02349	100
P. aeruginosa	amikacin	aph(3')-IIb	TRUE	FALSE	FALSE	2.14165	1.91285	2.01057	100
P. aeruginosa	amikacin	aac(6')-Ib7_ISPa21_blaOXA-56_aadA7_qacEdelta1_sul1	TRUE	FALSE	FALSE	2.09578	1.91637	2.03713	100
P. aeruginosa	amikacin	cmlA6	TRUE	FALSE	FALSE	2.07259	2.03314	2.12814	100
P. aeruginosa	amikacin	aph(3')-Ia	TRUE	FALSE	FALSE	3.23089	2.08574	2.41838	100
P. aeruginosa	amikacin	blaIMP-56	TRUE	FALSE	FALSE	3.02837	2.12246	2.40707	100
P. aeruginosa	amikacin	catA1	TRUE	FALSE	FALSE	2.60776	2.18854	2.39268	100
P. aeruginosa	amikacin	aac(6')-IIa	TRUE	FALSE	FALSE	3.73266	2.23225	2.54453	100
P. aeruginosa	amikacin	sul1	TRUE	FALSE	FALSE	2.34426	2.26553	2.57933	100
P. aeruginosa	amikacin	aac(6')-Ib7_ISPa21_blaOXA-56_aadA7_qacEdelta1_rmtD_sul1	TRUE	FALSE	FALSE	2.42691	2.27747	2.42633	100
P. aeruginosa	amikacin	blaOXA-905	TRUE	FALSE	FALSE	2.60165	2.27824	2.63221	100
P. aeruginosa	amikacin	mexF	TRUE	FALSE	FALSE	3.00632	2.28519	2.43852	100
P. aeruginosa	amikacin	qacL	TRUE	FALSE	FALSE	2.79292	2.30386	2.46891	100
P. aeruginosa	amikacin	catB2	TRUE	FALSE	FALSE	3.92518	2.3535	2.6924	100
P. aeruginosa	amikacin	blaPDC-36	TRUE	FALSE	FALSE	3.58974	2.39781	2.75988	100
P. aeruginosa	amikacin	cmlA9	TRUE	FALSE	FALSE	2.56894	2.4067	2.7808	100
P. aeruginosa	amikacin	blaCTX-M-2	TRUE	FALSE	FALSE	3.44012	2.42372	2.75266	100
P. aeruginosa	amikacin	blaGES-19	TRUE	FALSE	FALSE	3.28433	2.43864	2.77144	100
P. aeruginosa	amikacin	aac(6')-Il_blaGES-17_IS6100	TRUE	FALSE	FALSE	3.85847	2.62383	3.00277	100
P. aeruginosa	amikacin	blaGES-17	TRUE	FALSE	FALSE	3.85847	2.62383	3.00277	100
P. aeruginosa	amikacin	blaOXA-17	TRUE	FALSE	FALSE	3.78973	2.72085	3.23472	100
P. aeruginosa	amikacin	aac(3)-IIe	TRUE	FALSE	FALSE	3.75477	2.73966	3.14514	100
P. aeruginosa	amikacin	aac(3)-IIe_ISKpn11	TRUE	FALSE	FALSE	3.75477	2.73966	3.14514	100
P. aeruginosa	amikacin	blaTEM-34	TRUE	FALSE	FALSE	3.75477	2.73966	3.14514	100
P. aeruginosa	amikacin	dfrA1	TRUE	FALSE	FALSE	3.34081	2.79726	3.15977	100
P. aeruginosa	amikacin	IS5564_cmx	TRUE	FALSE	FALSE	3.02809	2.93474	3.32341	100
P. aeruginosa	amikacin	ant(2'')-Ia_aph(3')-Ia_ISPa47_blaOXA-10_blaVIM-11_cmlA5	TRUE	FALSE	FALSE	4.94758	2.96368	3.43731	100
P. aeruginosa	amikacin	aac(6')-Ib9	TRUE	FALSE	FALSE	3.56146	3.03671	3.6879	100
P. aeruginosa	amikacin	aadA2	TRUE	FALSE	FALSE	3.49531	3.03699	3.50855	100
P. aeruginosa	amikacin	rep_cluster_2025	TRUE	FALSE	FALSE	4.36566	3.07232	3.57509	100
P. aeruginosa	amikacin	blaPDC-121	TRUE	FALSE	FALSE	4.30104	3.10849	3.75922	100
P. aeruginosa	amikacin	blaOXA-395	TRUE	FALSE	FALSE	3.17729	3.12804	3.42002	100
P. aeruginosa	amikacin	blaOXA-46	TRUE	FALSE	FALSE	5.77225	3.27217	3.95103	100
P. aeruginosa	amikacin	mexY	TRUE	FALSE	FALSE	4.85881	3.29801	3.61133	100
P. aeruginosa	amikacin	dfrA5	TRUE	FALSE	FALSE	5.14872	3.35045	3.82156	100
P. aeruginosa	amikacin	dfrB5	TRUE	FALSE	FALSE	3.82471	3.3805	3.55794	100
P. aeruginosa	amikacin	aadA7	TRUE	FALSE	FALSE	3.38743	3.51366	3.79043	100
P. aeruginosa	amikacin	aac(6')-29a	TRUE	FALSE	FALSE	4.5399	3.84414	4.35862	100
P. aeruginosa	amikacin	aac(3)-Id	TRUE	FALSE	FALSE	4.59044	4.04995	4.25803	100
P. aeruginosa	amikacin	blaSPM-1	TRUE	FALSE	FALSE	4.47272	4.05352	4.32789	100
P. aeruginosa	amikacin	blaPDC-50	TRUE	FALSE	FALSE	7.06658	4.24801	5.17751	100
P. aeruginosa	amikacin	blaOXA-9	TRUE	FALSE	FALSE	7.3638	4.27891	5.20645	100
P. aeruginosa	amikacin	cmx	TRUE	FALSE	FALSE	4.14342	4.33434	5.01318	100
P. aeruginosa	amikacin	blaOXA-101	TRUE	FALSE	FALSE	10.4699	4.8469	6.01788	100
P. aeruginosa	amikacin	blaOXA-129	TRUE	FALSE	FALSE	8.42986	4.85772	5.54803	100
P. aeruginosa	amikacin	rep_cluster_1115	TRUE	FALSE	FALSE	10.344	4.86217	6.25362	100
P. aeruginosa	amikacin	blaPDC-95	TRUE	FALSE	FALSE	9.92645	5.0114	6.23416	100
P. aeruginosa	amikacin	IncP/rep_cluster_1115	TRUE	FALSE	FALSE	9.52082	5.43211	6.84451	100
P. aeruginosa	amikacin	aac(6')-I33	TRUE	FALSE	FALSE	8.22379	5.46669	6.28443	100
P. aeruginosa	amikacin	blaPDC-49	TRUE	FALSE	FALSE	9.55695	5.51732	6.94514	100
P. aeruginosa	amikacin	blaOXA-56	TRUE	FALSE	FALSE	6.96759	6.11157	6.45442	100
P. aeruginosa	amikacin	rmtD	TRUE	FALSE	FALSE	6.96759	6.11157	6.45442	100
P. aeruginosa	amikacin	bcr-1	TRUE	FALSE	FALSE	10.5187	7.67279	8.29526	100
P. aeruginosa	amikacin	blaOXA-2	TRUE	FALSE	FALSE	12.7209	11.1135	13.4807	100
P. aeruginosa	amikacin	aph(3')-VIa	TRUE	FALSE	FALSE	49.0729	29.3067	34.6535	100
P. aeruginosa	amikacin	aac(6')-Il	TRUE	FALSE	FALSE	33.0361	30.2688	35.4176	100
P. aeruginosa	amikacin	blaVIM-2	TRUE	FALSE	FALSE	57.7124	53.0727	61.3888	100
S. sonnei	amikacin	aadA	TRUE	FALSE	FALSE	442.584	3.44332	3.44333	100
E. coli	amoxicillin	ColRNAI_rep_cluster_1987	TRUE	TRUE	TRUE	2.00208	1.71099	1.84045	100
E. coli	amoxicillin	IncI2	TRUE	TRUE	TRUE	2.00263	1.71472	1.85082	100
E. coli	amoxicillin	IncFIA/IncFIB/IncFIC/rep_cluster_2244/rep_cluster_2313	TRUE	TRUE	TRUE	2.08892	1.74271	1.88516	100
E. coli	amoxicillin	sat-2_blaTEM-183_Tn3_aadA_dfrA1	TRUE	TRUE	TRUE	2.21822	1.81451	1.97319	100
E. coli	amoxicillin	IncFIA/IncFIB/IncQ1	TRUE	TRUE	TRUE	2.24371	1.82152	1.97864	100
E. coli	amoxicillin	IncFIB/IncFIC/rep_cluster_2232	TRUE	TRUE	TRUE	2.24189	1.82472	1.97871	100
E. coli	amoxicillin	blaTEM-84	TRUE	TRUE	TRUE	2.66444	1.86705	2.04654	100
E. coli	amoxicillin	aac(3)-IId	TRUE	TRUE	TRUE	2.16425	1.88863	2.12715	100
E. coli	amoxicillin	rep_cluster_827	TRUE	TRUE	TRUE	2.36919	1.89273	2.06464	100
E. coli	amoxicillin	blaTEM-9	TRUE	TRUE	TRUE	2.36919	1.89273	2.06464	100
E. coli	amoxicillin	blaTEM-9_Tn3	TRUE	TRUE	TRUE	2.36919	1.89273	2.06464	100
E. coli	amoxicillin	IncX4	TRUE	TRUE	TRUE	3.01668	1.89533	2.27822	100
E. coli	amoxicillin	blaTEM-1	TRUE	TRUE	TRUE	2.28115	1.9071	2.03338	100
E. coli	amoxicillin	mphA	TRUE	TRUE	TRUE	2.5079	1.97715	2.17103	100
E. coli	amoxicillin	IS6100_mrx_dfrA14_mphA	TRUE	TRUE	TRUE	2.65976	2.03073	2.19164	100
E. coli	amoxicillin	IS1326_IS1353_aadA_qacEdelta1_sul1	TRUE	TRUE	TRUE	2.77773	2.03134	2.20505	100
E. coli	amoxicillin	IncFIC/rep_cluster_2244	TRUE	TRUE	TRUE	2.72371	2.11405	2.33317	100
E. coli	amoxicillin	rep_cluster_2350	TRUE	TRUE	TRUE	2.29273	2.14872	2.26307	100
E. coli	amoxicillin	blaEC-18	TRUE	TRUE	TRUE	2.26528	2.15849	2.38471	100
E. coli	amoxicillin	IncFIB/rep_cluster_2232	TRUE	TRUE	TRUE	2.55321	2.18882	2.34811	100
E. coli	amoxicillin	IncFIA/IncFIC/IncFII/IncN	TRUE	TRUE	TRUE	2.9144	2.21587	2.46512	100
E. coli	amoxicillin	IS1326_aadA_dfrA1_qacEdelta1_sul1	TRUE	TRUE	TRUE	3.09687	2.22049	2.40943	100
E. coli	amoxicillin	aac(3)-IVa	TRUE	TRUE	TRUE	3.27068	2.23859	2.53071	100
E. coli	amoxicillin	aac(3)-IVa_aph(4)-Ia_ISEc59	TRUE	TRUE	TRUE	3.27068	2.23859	2.53071	100
E. coli	amoxicillin	aph(4)-Ia	TRUE	TRUE	TRUE	3.27068	2.23859	2.53071	100
E. coli	amoxicillin	IS6100_mrx_mphA	TRUE	TRUE	TRUE	2.72266	2.2898	2.64849	100
E. coli	amoxicillin	IncK2/Z/rep_cluster_2232	TRUE	TRUE	TRUE	3.16846	2.34188	2.62642	100
E. coli	amoxicillin	aadA	TRUE	TRUE	TRUE	2.19029	2.35052	2.52325	100
E. coli	amoxicillin	IncFIA/IncFIB/IncFII/IncQ1	TRUE	TRUE	TRUE	2.44278	2.3608	2.42211	100
E. coli	amoxicillin	IncFII/IncQ1	TRUE	TRUE	TRUE	3.2142	2.36987	2.66102	100
E. coli	amoxicillin	IncQ1	TRUE	TRUE	TRUE	2.19623	2.37944	2.78385	100
E. coli	amoxicillin	IncFIB/IncFII/IncQ1/rep_cluster_2131	TRUE	TRUE	TRUE	3.4223	2.50636	2.83649	100
E. coli	amoxicillin	ant(2'')-Ia	TRUE	TRUE	TRUE	3.0432	2.52239	2.67193	100
E. coli	amoxicillin	blaTEM-73	TRUE	TRUE	TRUE	3.29025	2.52838	2.86436	100
E. coli	amoxicillin	IncFIB/IncFIC/IncQ1	TRUE	TRUE	TRUE	3.73215	2.5875	2.94437	100
E. coli	amoxicillin	IncFIB/IncQ1/rep_cluster_2244	TRUE	TRUE	TRUE	3.68607	2.60904	2.96757	100
E. coli	amoxicillin	IncFIA/IncFIB/IncFIC/rep_cluster_2244	TRUE	TRUE	TRUE	3.57546	2.65654	3.02976	100
E. coli	amoxicillin	IncL/M/IncQ1	TRUE	TRUE	TRUE	3.5914	2.66162	3.03871	100
E. coli	amoxicillin	IncHI2A/IncQ1/rep_cluster_1088	TRUE	TRUE	TRUE	3.80874	2.68473	3.06561	100
E. coli	amoxicillin	IncFIA/IncFII/rep_cluster_2232	TRUE	TRUE	TRUE	3.93033	2.74599	3.1492	100
E. coli	amoxicillin	IncFIA/IncFIB/IncFII/rep_cluster_2131/rep_cluster_2232	TRUE	TRUE	TRUE	4.2418	2.8822	3.31923	100
E. coli	amoxicillin	MITEEc1_kdpE	TRUE	TRUE	TRUE	4.72112	2.92763	3.43898	100
E. coli	amoxicillin	IncFIC/IncFII/rep_cluster_2232	TRUE	TRUE	TRUE	4.21553	2.93822	3.3951	100
E. coli	amoxicillin	blaTEM-35	TRUE	TRUE	TRUE	4.37076	2.94543	3.30096	100
E. coli	amoxicillin	mdtN	TRUE	TRUE	TRUE	3.45779	2.98247	3.30777	100
E. coli	amoxicillin	IncFIA/IncFIB/IncFIC/IncFII/IncQ1/rep_cluster_2131	TRUE	TRUE	TRUE	4.36335	2.98468	3.45557	100
E. coli	amoxicillin	aac(3)-IIe	TRUE	TRUE	TRUE	3.30201	3.04973	3.15357	100
E. coli	amoxicillin	catB3	TRUE	TRUE	TRUE	3.6627	3.07362	3.32694	100
E. coli	amoxicillin	IncFIB/IncQ1	TRUE	TRUE	TRUE	3.80144	3.1227	3.41979	100
E. coli	amoxicillin	rep_cluster_2232	TRUE	TRUE	TRUE	3.97673	3.13603	3.45953	100
E. coli	amoxicillin	IncK2/Z/IncQ1	TRUE	TRUE	TRUE	3.67396	3.29361	3.43547	100
E. coli	amoxicillin	blaTEM-122	TRUE	TRUE	TRUE	5.19906	3.29715	3.88344	100
E. coli	amoxicillin	blaTEM-122_Tn2	TRUE	TRUE	TRUE	5.19906	3.29715	3.88344	100
E. coli	amoxicillin	ISEc40_ugd	TRUE	TRUE	TRUE	5.24182	3.31319	3.90248	100
E. coli	amoxicillin	IncFIC/IncI-gamma/K1/IncQ1/rep_cluster_2244	TRUE	TRUE	TRUE	4.02849	3.36975	3.65886	100
E. coli	amoxicillin	IncFIB/IncFII/rep_cluster_2232	TRUE	TRUE	TRUE	5.0475	3.3879	3.98929	100
E. coli	amoxicillin	Col(VCM04)	TRUE	TRUE	TRUE	5.25294	3.38894	3.99882	100
E. coli	amoxicillin	ISSen4_tet(B)	TRUE	TRUE	TRUE	5.43383	3.43279	4.07172	100
E. coli	amoxicillin	IncFIA/IncFIB/IncFIC/IncFII	TRUE	TRUE	TRUE	4.4102	3.43934	3.87931	100
E. coli	amoxicillin	catA1	TRUE	TRUE	TRUE	3.52194	3.46062	3.9778	100
E. coli	amoxicillin	IncFIA/IncFIB/IncFII/rep_cluster_2131	TRUE	TRUE	TRUE	4.1921	3.55329	3.79689	100
E. coli	amoxicillin	IncI-gamma/K1/IncQ1	TRUE	TRUE	TRUE	3.97579	3.57992	3.75039	100
E. coli	amoxicillin	IncFIA/IncFIB/rep_cluster_2131/rep_cluster_2232	TRUE	TRUE	TRUE	4.07117	3.6065	3.87804	100
E. coli	amoxicillin	IncFIA/IncFIB/IncQ1/rep_cluster_2131	TRUE	TRUE	TRUE	5.90337	3.71504	4.42977	100
E. coli	amoxicillin	blaCTX-M-15_ISEc9	TRUE	TRUE	TRUE	5.54347	3.79426	4.44093	100
E. coli	amoxicillin	IS26_dfrA7_qacEdelta1	TRUE	TRUE	TRUE	6.78958	3.79547	4.55399	100
E. coli	amoxicillin	IncN	TRUE	TRUE	TRUE	4.03571	3.80668	3.92758	100
E. coli	amoxicillin	qacEdelta1	TRUE	TRUE	TRUE	4.87158	3.85181	4.24403	100
E. coli	amoxicillin	IncFIA/IncFII/IncQ1	TRUE	TRUE	TRUE	4.64029	3.9077	4.25769	100
E. coli	amoxicillin	IncFIA/IncFII/rep_cluster_2131	TRUE	TRUE	TRUE	6.55655	3.97005	4.77328	100
E. coli	amoxicillin	marA	TRUE	TRUE	TRUE	6.03963	4.00832	4.64274	100
E. coli	amoxicillin	IncFIA	TRUE	TRUE	TRUE	3.84067	4.08493	4.67037	100
E. coli	amoxicillin	IncFIA/IncFIB/IncFIC/IncQ1/rep_cluster_2131	TRUE	TRUE	TRUE	4.91159	4.14138	4.49302	100
E. coli	amoxicillin	eptA	TRUE	TRUE	TRUE	5.28472	4.2817	4.75716	100
E. coli	amoxicillin	Tn5403_tet(A)	TRUE	TRUE	TRUE	6.57896	4.36202	5.2282	100
E. coli	amoxicillin	IncFIA/IncFIC/IncFII	TRUE	TRUE	TRUE	7.16219	4.38905	5.34945	100
E. coli	amoxicillin	blaCTX-M-27	TRUE	TRUE	TRUE	8.80556	4.57672	5.68203	100
E. coli	amoxicillin	IS26_blaSHV-102	TRUE	TRUE	TRUE	6.35945	4.8931	5.47156	100
E. coli	amoxicillin	IncFIA/IncFIC	TRUE	TRUE	TRUE	5.21203	5.08247	5.19454	100
E. coli	amoxicillin	IncFIA/IncFIB/IncFIC/IncQ1	TRUE	TRUE	TRUE	5.46206	5.10891	5.22272	100
E. coli	amoxicillin	aph(3'')-Ib_blaTEM-40_Tn2_sul2	TRUE	TRUE	TRUE	7.24205	5.26935	5.82741	100
E. coli	amoxicillin	ISEc52_tet(B)	TRUE	TRUE	TRUE	9.81931	5.30396	6.64855	100
E. coli	amoxicillin	IncFIA/IncFIB	TRUE	TRUE	TRUE	6.40079	5.59723	5.85831	100
E. coli	amoxicillin	IncX1	TRUE	TRUE	TRUE	7.77098	5.93479	6.51408	100
E. coli	amoxicillin	IS1R_IS26_aadA_qacEdelta1_sul1	TRUE	TRUE	TRUE	10.2448	6.47106	7.54119	100
E. coli	amoxicillin	blaTEM-34_Tn2	TRUE	TRUE	TRUE	7.73562	6.53882	7.17335	100
E. coli	amoxicillin	blaSHV-2	TRUE	TRUE	TRUE	13.5942	6.63337	8.56769	100
E. coli	amoxicillin	blaTEM-183_Tn3	TRUE	TRUE	TRUE	7.24375	6.70899	7.05858	100
E. coli	amoxicillin	blaTEM-30	TRUE	TRUE	TRUE	11.3053	6.81157	7.89463	100
E. coli	amoxicillin	IncX1/IncX3	TRUE	TRUE	TRUE	9.09293	6.9115	7.72025	100
E. coli	amoxicillin	H-NS_IS4	TRUE	TRUE	TRUE	10.1969	7.59414	9.16522	100
E. coli	amoxicillin	IncFIA/IncFIB/IncFII	TRUE	TRUE	TRUE	8.90395	7.87927	8.28625	100
E. coli	amoxicillin	dfrA14	TRUE	TRUE	TRUE	12.2459	8.50796	9.45762	100
E. coli	amoxicillin	blaTEM-2_Tn2	TRUE	TRUE	TRUE	11.8364	9.58893	10.7139	100
E. coli	amoxicillin	blaCTX-M-15	TRUE	TRUE	TRUE	16.6842	10.1778	12.6275	100
E. coli	amoxicillin	aph(3'')-Ib	TRUE	TRUE	TRUE	13.1217	10.6434	11.8606	100
E. coli	amoxicillin	blaSHV-102	TRUE	TRUE	TRUE	16.9472	12.9538	14.3054	100
E. coli	amoxicillin	aac(6')-Ib10	TRUE	TRUE	TRUE	21.6197	15.4781	17.3139	100
E. coli	amoxicillin	blaTEM-40_Tn2	TRUE	TRUE	TRUE	17.7295	15.5094	16.7188	100
E. coli	amoxicillin	blaTEM-2	TRUE	TRUE	TRUE	39.0583	26.9667	30.2697	100
E. coli	amoxicillin	blaOXA-1	TRUE	TRUE	TRUE	55.2348	41.3598	45.7467	100
E. coli	amoxicillin	blaTEM-183	TRUE	TRUE	TRUE	126.785	114.541	124.357	100
E. coli	amoxicillin	blaTEM-40	TRUE	TRUE	TRUE	351.589	310.05	335.857	100
E. coli	amoxicillin	blaTEM-34	TRUE	TRUE	TRUE	2593.61	2362.61	2709.68	100
E. coli	amoxicillin_clavulanic_acid	ISKpn19_qnrS1	TRUE	TRUE	FALSE	2.02821	1.49445	1.76006	100
E. coli	amoxicillin_clavulanic_acid	aph(3'')-Ib_aph(6)-Id_ISVsa3_blaTEM-183_floR_sul2_tet(A)	TRUE	TRUE	FALSE	2.02653	1.5372	1.66171	100
E. coli	amoxicillin_clavulanic_acid	rep_cluster_2244	TRUE	TRUE	FALSE	2.29706	1.5842	2.07559	100
E. coli	amoxicillin_clavulanic_acid	IS1326_dfrA1_qacEdelta1_sul1	TRUE	TRUE	FALSE	2.06629	1.6215	1.73825	100
E. coli	amoxicillin_clavulanic_acid	rep_cluster_1760	TRUE	TRUE	FALSE	2.26219	1.63162	1.94433	100
E. coli	amoxicillin_clavulanic_acid	MITESen1_tet(A)	TRUE	TRUE	FALSE	2.09366	1.65607	1.79078	100
E. coli	amoxicillin_clavulanic_acid	ISVsa3_floR_tet(A)	TRUE	TRUE	FALSE	2.02565	1.67433	1.89793	100
E. coli	amoxicillin_clavulanic_acid	aac(3)-IIg	TRUE	TRUE	FALSE	2.03441	1.67513	1.82094	100
E. coli	amoxicillin_clavulanic_acid	aac(3)-IIg_aac(6')-IIc_IS1247	TRUE	TRUE	FALSE	2.03441	1.67513	1.82094	100
E. coli	amoxicillin_clavulanic_acid	aac(6')-IIc	TRUE	TRUE	FALSE	2.03441	1.67513	1.82094	100
E. coli	amoxicillin_clavulanic_acid	mcr-9.1	TRUE	TRUE	FALSE	2.03441	1.67513	1.82094	100
E. coli	amoxicillin_clavulanic_acid	qnrA1	TRUE	TRUE	FALSE	2.03441	1.67513	1.82094	100
E. coli	amoxicillin_clavulanic_acid	MITEEc1_kdpE	TRUE	TRUE	FALSE	2.45053	1.70007	2.0096	100
E. coli	amoxicillin_clavulanic_acid	blaTEM-106	TRUE	TRUE	FALSE	2.02498	1.75992	1.91103	100
E. coli	amoxicillin_clavulanic_acid	blaTEM-106_Tn2	TRUE	TRUE	FALSE	2.02498	1.75992	1.91103	100
E. coli	amoxicillin_clavulanic_acid	blaTEM-15	TRUE	TRUE	FALSE	2.02498	1.75992	1.91103	100
E. coli	amoxicillin_clavulanic_acid	aph(3')-Ia_IS15DII	TRUE	TRUE	FALSE	2.15566	1.77699	1.93719	100
E. coli	amoxicillin_clavulanic_acid	gadW	TRUE	TRUE	FALSE	2.066	1.84561	2.03984	100
E. coli	amoxicillin_clavulanic_acid	rep_cluster_2313	TRUE	TRUE	FALSE	2.40256	1.85272	2.26866	100
E. coli	amoxicillin_clavulanic_acid	IS1R_ugd	TRUE	TRUE	FALSE	2.38192	1.88968	2.07524	100
E. coli	amoxicillin_clavulanic_acid	dfrB1	TRUE	TRUE	FALSE	2.32099	1.90879	2.0828	100
E. coli	amoxicillin_clavulanic_acid	ant(2'')-Ia_IS1326_ISPa110_ISUnCu1_aadA_qacEdelta1_sul1	TRUE	TRUE	FALSE	2.23955	1.9244	2.05179	100
E. coli	amoxicillin_clavulanic_acid	blaCTX-M-8	TRUE	TRUE	FALSE	2.61183	1.9568	2.27479	100
E. coli	amoxicillin_clavulanic_acid	aph(3'')-Ib_aph(6)-Id_blaCTX-M-9_ISEc9_blaTEM-34_sul2	TRUE	TRUE	FALSE	2.27403	1.95835	2.15987	100
E. coli	amoxicillin_clavulanic_acid	IncR/IncY	TRUE	TRUE	FALSE	2.3759	1.977	2.16747	100
E. coli	amoxicillin_clavulanic_acid	rmtB	TRUE	TRUE	FALSE	2.14658	1.97907	2.0848	100
E. coli	amoxicillin_clavulanic_acid	IS6100_mrx_aadA2_dfrA12_mphA	TRUE	TRUE	FALSE	3.01314	1.99319	2.22499	100
E. coli	amoxicillin_clavulanic_acid	aph(3')-Ia_IS15DII_IS26_IS5075_blaTEM-84	TRUE	TRUE	FALSE	2.52129	1.99773	2.22123	100
E. coli	amoxicillin_clavulanic_acid	IncFII/IncI-gamma/K1	TRUE	TRUE	FALSE	2.60898	2.01482	2.21968	100
E. coli	amoxicillin_clavulanic_acid	blaTEM-104	TRUE	TRUE	FALSE	2.60898	2.01482	2.21968	100
E. coli	amoxicillin_clavulanic_acid	IncFIB/rep_cluster_2131/rep_cluster_2244	TRUE	TRUE	FALSE	2.58159	2.04791	2.25698	100
E. coli	amoxicillin_clavulanic_acid	ISEc41_bacA	TRUE	TRUE	FALSE	2.00024	2.06691	2.19071	100
E. coli	amoxicillin_clavulanic_acid	lnuG	TRUE	TRUE	FALSE	2.63332	2.1561	2.35226	100
E. coli	amoxicillin_clavulanic_acid	IS1A_blaTEM-34	TRUE	TRUE	FALSE	3.001	2.17158	2.41333	100
E. coli	amoxicillin_clavulanic_acid	aac(3)-IVa_aph(4)-Ia_ISEc59	TRUE	TRUE	FALSE	2.63641	2.18366	2.39958	100
E. coli	amoxicillin_clavulanic_acid	aph(3')-Ia_IS15DII_catA1	TRUE	TRUE	FALSE	2.37471	2.18487	2.36509	100
E. coli	amoxicillin_clavulanic_acid	rep_cluster_1088	TRUE	TRUE	FALSE	2.96872	2.19899	2.6392	100
E. coli	amoxicillin_clavulanic_acid	blaEC-5	TRUE	TRUE	FALSE	2.39979	2.22453	2.44253	100
E. coli	amoxicillin_clavulanic_acid	H-NS_IS1R	TRUE	TRUE	FALSE	2.93844	2.2304	2.48797	100
E. coli	amoxicillin_clavulanic_acid	tet(M)	TRUE	TRUE	FALSE	4.23007	2.24028	2.77916	100
E. coli	amoxicillin_clavulanic_acid	IncFIA/rep_cluster_2350	TRUE	TRUE	FALSE	2.99295	2.24256	2.50259	100
E. coli	amoxicillin_clavulanic_acid	aph(3'')-Ib_aph(6)-Id_IS5075_sul2	TRUE	TRUE	FALSE	3.06444	2.24764	2.5902	100
E. coli	amoxicillin_clavulanic_acid	dfrA1	TRUE	TRUE	FALSE	2.18391	2.25813	2.46492	100
E. coli	amoxicillin_clavulanic_acid	IS1326_IS1353_ISEc22_blaTEM-34_Tn2_aadA_qacEdelta1_sul1	TRUE	TRUE	FALSE	3.02829	2.27836	2.56859	100
E. coli	amoxicillin_clavulanic_acid	IS1A_ISEc76_Tn5403_tet(A)	TRUE	TRUE	FALSE	2.82522	2.28219	2.56565	100
E. coli	amoxicillin_clavulanic_acid	dfrA5	TRUE	TRUE	FALSE	2.35268	2.28812	2.58286	100
E. coli	amoxicillin_clavulanic_acid	rep_cluster_1418	TRUE	TRUE	FALSE	3.18071	2.29207	2.56847	100
E. coli	amoxicillin_clavulanic_acid	blaTEM-34_Tn2_dfrA1	TRUE	TRUE	FALSE	3.01042	2.2983	2.59216	100
E. coli	amoxicillin_clavulanic_acid	rep_cluster_827	TRUE	TRUE	FALSE	3.05141	2.30378	2.58906	100
E. coli	amoxicillin_clavulanic_acid	blaTEM-9	TRUE	TRUE	FALSE	3.05141	2.30378	2.58906	100
E. coli	amoxicillin_clavulanic_acid	blaTEM-9_Tn3	TRUE	TRUE	FALSE	3.05141	2.30378	2.58906	100
E. coli	amoxicillin_clavulanic_acid	IS1B_tet(B)	TRUE	TRUE	FALSE	3.22723	2.31027	2.60061	100
E. coli	amoxicillin_clavulanic_acid	aph(3'')-Ib_aph(6)-Id_IS1326_aadA_dfrA1_qacEdelta1_sul1_sul2	TRUE	TRUE	FALSE	3.03624	2.32424	2.67887	100
E. coli	amoxicillin_clavulanic_acid	acrF	TRUE	TRUE	FALSE	2.70738	2.35141	2.58607	100
E. coli	amoxicillin_clavulanic_acid	blaTEM-122_Tn2	TRUE	TRUE	FALSE	2.91784	2.35658	2.67521	100
E. coli	amoxicillin_clavulanic_acid	ble_IS3000_ISAba125_blaNDM-1	TRUE	TRUE	FALSE	2.6336	2.38283	2.57221	100
E. coli	amoxicillin_clavulanic_acid	emrA	TRUE	TRUE	FALSE	3.28844	2.39249	2.57967	100
E. coli	amoxicillin_clavulanic_acid	IncFIB/IncY	TRUE	TRUE	FALSE	3.1861	2.44297	2.75345	100
E. coli	amoxicillin_clavulanic_acid	aac(3)-IId_ISCfr1	TRUE	TRUE	FALSE	3.1175	2.45753	2.7703	100
E. coli	amoxicillin_clavulanic_acid	ISVsa3_blaTEM-34_sul2	TRUE	TRUE	FALSE	3.75878	2.46021	2.78787	100
E. coli	amoxicillin_clavulanic_acid	IS903B_tet(B)	TRUE	TRUE	FALSE	4.06086	2.46345	2.80166	100
E. coli	amoxicillin_clavulanic_acid	IncFIB/IncFIC/rep_cluster_2244/rep_cluster_2350	TRUE	TRUE	FALSE	3.34533	2.48244	2.80996	100
E. coli	amoxicillin_clavulanic_acid	IS15DII_IS1R_catA1	TRUE	TRUE	FALSE	3.46629	2.49089	2.82724	100
E. coli	amoxicillin_clavulanic_acid	IS1A_blaTEM-183_Tn3	TRUE	TRUE	FALSE	3.46629	2.49089	2.82724	100
E. coli	amoxicillin_clavulanic_acid	floR	TRUE	TRUE	FALSE	2.78731	2.52765	2.88579	100
E. coli	amoxicillin_clavulanic_acid	IS1A_blaTEM-34_Tn2	TRUE	TRUE	FALSE	3.52745	2.52806	2.90485	100
E. coli	amoxicillin_clavulanic_acid	ISVsa3_blaTEM-34_Tn2_dfrA1_sul2	TRUE	TRUE	FALSE	3.45224	2.52825	2.89307	100
E. coli	amoxicillin_clavulanic_acid	mdtO	TRUE	TRUE	FALSE	3.77586	2.54563	2.91125	100
E. coli	amoxicillin_clavulanic_acid	IS6100_blaTEM-34_Tn2	TRUE	TRUE	FALSE	3.68626	2.55621	2.92045	100
E. coli	amoxicillin_clavulanic_acid	blaCTX-M-14_IS903B	TRUE	TRUE	FALSE	3.60147	2.56386	2.92057	100
E. coli	amoxicillin_clavulanic_acid	IS150_mdtA_mdtB_mdtC	TRUE	TRUE	FALSE	3.48251	2.56608	2.92871	100
E. coli	amoxicillin_clavulanic_acid	IS629_ISVsa3_floR	TRUE	TRUE	FALSE	4.25919	2.57601	3.0077	100
E. coli	amoxicillin_clavulanic_acid	IS10L_tet(B)	TRUE	TRUE	FALSE	3.60654	2.57624	2.95188	100
E. coli	amoxicillin_clavulanic_acid	ant(2'')-Ia	TRUE	TRUE	FALSE	3.23181	2.5939	2.82709	100
E. coli	amoxicillin_clavulanic_acid	blaCTX-M-9_ISEc9_gadW_mdtE_mdtF	TRUE	TRUE	FALSE	3.94725	2.59441	3.02006	100
E. coli	amoxicillin_clavulanic_acid	IS6100_dfrA5_qacEdelta1_sul1	TRUE	TRUE	FALSE	3.83599	2.61062	2.98548	100
E. coli	amoxicillin_clavulanic_acid	ISCro1_mdtA_mdtB_mdtC	TRUE	TRUE	FALSE	3.88296	2.61444	2.99714	100
E. coli	amoxicillin_clavulanic_acid	IS6100_mrx_mphA	TRUE	TRUE	FALSE	3.7824	2.6157	3.14583	100
E. coli	amoxicillin_clavulanic_acid	mdtN	TRUE	TRUE	FALSE	2.80087	2.62202	2.85752	100
E. coli	amoxicillin_clavulanic_acid	IncI2	TRUE	TRUE	FALSE	3.85037	2.69975	3.19933	100
E. coli	amoxicillin_clavulanic_acid	IS1A_dfrA17_tet(B)	TRUE	TRUE	FALSE	5.07084	2.70588	3.21905	100
E. coli	amoxicillin_clavulanic_acid	IS26_dfrA5_qacEdelta1_sul1	TRUE	TRUE	FALSE	4.05462	2.731	3.14139	100
E. coli	amoxicillin_clavulanic_acid	blaTEM-70	TRUE	TRUE	FALSE	3.64416	2.73587	3.13356	100
E. coli	amoxicillin_clavulanic_acid	dfrA19	TRUE	TRUE	FALSE	3.66676	2.75419	3.03988	100
E. coli	amoxicillin_clavulanic_acid	IS200C_emrA_emrB_emrR	TRUE	TRUE	FALSE	3.84973	2.75903	3.25435	100
E. coli	amoxicillin_clavulanic_acid	ISKpn31_ISKpn6_ISKpn7_blaKPC-2	TRUE	TRUE	FALSE	3.7451	2.76754	3.17062	100
E. coli	amoxicillin_clavulanic_acid	blaCTX-M-15_ISEc9_Tn5403_tet(A)	TRUE	TRUE	FALSE	4.08942	2.8041	3.22801	100
E. coli	amoxicillin_clavulanic_acid	rep_cluster_2335	TRUE	TRUE	FALSE	3.01864	2.80743	2.98163	100
E. coli	amoxicillin_clavulanic_acid	leuO	TRUE	TRUE	FALSE	3.74191	2.82543	3.12558	100
E. coli	amoxicillin_clavulanic_acid	aph(3'')-Ib	TRUE	TRUE	FALSE	3.29018	2.83677	3.03462	100
E. coli	amoxicillin_clavulanic_acid	IS10L_blaTEM-40_Tn2	TRUE	TRUE	FALSE	3.94964	2.84239	3.28104	100
E. coli	amoxicillin_clavulanic_acid	IncFIA/IncFIB/IncFIC/rep_cluster_2131/rep_cluster_2232	TRUE	TRUE	FALSE	4.07456	2.8429	3.26854	100
E. coli	amoxicillin_clavulanic_acid	IncFIA/IncFIB/IncHI2A/rep_cluster_1088	TRUE	TRUE	FALSE	3.80241	2.84543	3.27245	100
E. coli	amoxicillin_clavulanic_acid	dfrA36	TRUE	TRUE	FALSE	3.31614	2.84743	3.04258	100
E. coli	amoxicillin_clavulanic_acid	IncFIA/IncFIB/IncFIC/rep_cluster_2244/rep_cluster_2313	TRUE	TRUE	FALSE	3.90646	2.86023	3.30301	100
E. coli	amoxicillin_clavulanic_acid	IS26_mrx_mphA	TRUE	TRUE	FALSE	4.33947	2.8908	3.46291	100
E. coli	amoxicillin_clavulanic_acid	blaTEM-2	TRUE	TRUE	FALSE	3.69089	2.91441	3.28231	100
E. coli	amoxicillin_clavulanic_acid	IncHI1B	TRUE	TRUE	FALSE	3.11131	2.92273	3.15708	100
E. coli	amoxicillin_clavulanic_acid	blaSHV-102	TRUE	TRUE	FALSE	3.94888	2.93532	3.50404	100
E. coli	amoxicillin_clavulanic_acid	aac(3)-VIa_ISEc58_qacEdelta1_sul1	TRUE	TRUE	FALSE	3.74758	2.94198	3.42136	100
E. coli	amoxicillin_clavulanic_acid	acrS	TRUE	TRUE	FALSE	4.30011	2.96164	3.4062	100
E. coli	amoxicillin_clavulanic_acid	IncR/IncX1	TRUE	TRUE	FALSE	4.1368	2.96384	3.42622	100
E. coli	amoxicillin_clavulanic_acid	qepA2	TRUE	TRUE	FALSE	3.79833	2.9833	3.35918	100
E. coli	amoxicillin_clavulanic_acid	IS4_blaTEM-40	TRUE	TRUE	FALSE	4.23792	2.9871	3.46898	100
E. coli	amoxicillin_clavulanic_acid	IncFIA/IncFIC/IncFII/IncN	TRUE	TRUE	FALSE	4.41574	3.02614	3.50697	100
E. coli	amoxicillin_clavulanic_acid	Col(MG828)	TRUE	TRUE	FALSE	4.31249	3.05117	3.54106	100
E. coli	amoxicillin_clavulanic_acid	aph(4)-Ia	TRUE	TRUE	FALSE	3.45648	3.07119	3.33541	100
E. coli	amoxicillin_clavulanic_acid	blaNDM-1	TRUE	TRUE	FALSE	3.50049	3.0852	3.31827	100
E. coli	amoxicillin_clavulanic_acid	IncFIB/IncFIC/IncQ1/rep_cluster_2232	TRUE	TRUE	FALSE	4.51876	3.09964	3.60479	100
E. coli	amoxicillin_clavulanic_acid	fosA4	TRUE	TRUE	FALSE	4.56689	3.10175	3.49847	100
E. coli	amoxicillin_clavulanic_acid	blaCARB-58_IS26_aadA2_qacEdelta1_sul1	TRUE	TRUE	FALSE	4.58594	3.16574	3.6968	100
E. coli	amoxicillin_clavulanic_acid	IS1B_gadW_mdtE_mdtF	TRUE	TRUE	FALSE	4.58594	3.16574	3.6968	100
E. coli	amoxicillin_clavulanic_acid	IncK2/Z/rep_cluster_2232	TRUE	TRUE	FALSE	4.99177	3.28715	3.85633	100
E. coli	amoxicillin_clavulanic_acid	rep_cluster_2350/rep_cluster_2370	TRUE	TRUE	FALSE	4.94609	3.34201	3.92972	100
E. coli	amoxicillin_clavulanic_acid	aph(3'')-Ib_aph(6)-Id_ISSbo1_blaTEM-35_Tn2	TRUE	TRUE	FALSE	4.67241	3.34455	3.94404	100
E. coli	amoxicillin_clavulanic_acid	blaCTX-M-192	TRUE	TRUE	FALSE	5.33574	3.37008	3.97236	100
E. coli	amoxicillin_clavulanic_acid	blaCTX-M-192_IS903B	TRUE	TRUE	FALSE	5.33574	3.37008	3.97236	100
E. coli	amoxicillin_clavulanic_acid	IncK2/Z/IncX1	TRUE	TRUE	FALSE	5.04523	3.39865	4.00393	100
E. coli	amoxicillin_clavulanic_acid	IncFIC/IncFII/rep_cluster_2232	TRUE	TRUE	FALSE	5.04677	3.40959	4.01494	100
E. coli	amoxicillin_clavulanic_acid	blaCTX-M-8_IS26	TRUE	TRUE	FALSE	5.9074	3.44403	4.06924	100
E. coli	amoxicillin_clavulanic_acid	blaCTX-M-32	TRUE	TRUE	FALSE	4.43722	3.4623	4.04518	100
E. coli	amoxicillin_clavulanic_acid	IncFIA/IncX3	TRUE	TRUE	FALSE	5.0739	3.46598	4.09074	100
E. coli	amoxicillin_clavulanic_acid	ISKpn6_ISKpn7_blaKPC-3	TRUE	TRUE	FALSE	3.69934	3.47905	3.64655	100
E. coli	amoxicillin_clavulanic_acid	ColRNAI_rep_cluster_1987/IncFIA/IncFIB/IncFIC	TRUE	TRUE	FALSE	5.33304	3.50118	4.14236	100
E. coli	amoxicillin_clavulanic_acid	fosA3	TRUE	TRUE	FALSE	4.17297	3.52056	3.7001	100
E. coli	amoxicillin_clavulanic_acid	IS1326_IS1353_IS1R_IS26_blaTEM-34_Tn2_aadA_qacEdelta1_sul1	TRUE	TRUE	FALSE	5.15356	3.52417	4.20042	100
E. coli	amoxicillin_clavulanic_acid	blaKPC-2	TRUE	TRUE	FALSE	5.39014	3.53979	4.19394	100
E. coli	amoxicillin_clavulanic_acid	aac(3)-IVa	TRUE	TRUE	FALSE	4.06454	3.57226	3.87757	100
E. coli	amoxicillin_clavulanic_acid	IncHI1A	TRUE	TRUE	FALSE	5.48058	3.59717	4.26622	100
E. coli	amoxicillin_clavulanic_acid	IncFIB/IncFIC/IncN/rep_cluster_1088/rep_cluster_2244	TRUE	TRUE	FALSE	5.36123	3.61752	4.29594	100
E. coli	amoxicillin_clavulanic_acid	rep_cluster_312	TRUE	TRUE	FALSE	5.38702	3.64347	4.33804	100
E. coli	amoxicillin_clavulanic_acid	IS1326_aadA_dfrA1_mphB_qacEdelta1_sul1	TRUE	TRUE	FALSE	6.23596	3.6627	4.42872	100
E. coli	amoxicillin_clavulanic_acid	IncFII/IncQ1	TRUE	TRUE	FALSE	5.81098	3.7397	4.45837	100
E. coli	amoxicillin_clavulanic_acid	ISEc40_ugd	TRUE	TRUE	FALSE	5.7841	3.7599	4.50475	100
E. coli	amoxicillin_clavulanic_acid	IncFIA/IncFII/IncN	TRUE	TRUE	FALSE	6.4532	3.80556	4.5649	100
E. coli	amoxicillin_clavulanic_acid	eptA	TRUE	TRUE	FALSE	4.30197	3.8932	4.27004	100
E. coli	amoxicillin_clavulanic_acid	IncFIA/IncFIB/IncFII/rep_cluster_2131/rep_cluster_2232	TRUE	TRUE	FALSE	6.16852	3.94525	4.73892	100
E. coli	amoxicillin_clavulanic_acid	IncI1/B/O/IncK2/Z	TRUE	TRUE	FALSE	6.04725	3.98516	4.84389	100
E. coli	amoxicillin_clavulanic_acid	oqxA	TRUE	TRUE	FALSE	4.17849	4.02906	4.25485	100
E. coli	amoxicillin_clavulanic_acid	oqxB	TRUE	TRUE	FALSE	4.17849	4.02906	4.25485	100
E. coli	amoxicillin_clavulanic_acid	IncI1	TRUE	TRUE	FALSE	6.8068	4.0595	4.92699	100
E. coli	amoxicillin_clavulanic_acid	blaCTX-M-14	TRUE	TRUE	FALSE	5.03	4.09554	4.63487	100
E. coli	amoxicillin_clavulanic_acid	IncFIB/IncHI1B	TRUE	TRUE	FALSE	4.73673	4.13533	4.54512	100
E. coli	amoxicillin_clavulanic_acid	IncFIA/IncFII/IncQ1/rep_cluster_2350	TRUE	TRUE	FALSE	6.70614	4.19141	5.07293	100
E. coli	amoxicillin_clavulanic_acid	IncC	TRUE	TRUE	FALSE	4.38605	4.1937	4.33413	100
E. coli	amoxicillin_clavulanic_acid	IncFIC/rep_cluster_2232/rep_cluster_2350	TRUE	TRUE	FALSE	6.84787	4.19529	5.08435	100
E. coli	amoxicillin_clavulanic_acid	Col156/IncFIB/IncFII/rep_cluster_2131	TRUE	TRUE	FALSE	6.94685	4.28141	5.19634	100
E. coli	amoxicillin_clavulanic_acid	IS26_aadA_aadA2_cmlA1_sul3	TRUE	TRUE	FALSE	8.42674	4.3468	5.55697	100
E. coli	amoxicillin_clavulanic_acid	IncFIA/IncFII/rep_cluster_2131	TRUE	TRUE	FALSE	5.70714	4.43715	5.35812	100
E. coli	amoxicillin_clavulanic_acid	IncFIB/rep_cluster_2131/rep_cluster_2313	TRUE	TRUE	FALSE	6.80702	4.48886	5.49754	100
E. coli	amoxicillin_clavulanic_acid	aac(6')-Ib9	TRUE	TRUE	FALSE	6.66354	4.50606	5.13129	100
E. coli	amoxicillin_clavulanic_acid	ColRNAI_rep_cluster_1987/IncFIC/IncFII/rep_cluster_2244	TRUE	TRUE	FALSE	9.17733	4.5419	5.74283	100
E. coli	amoxicillin_clavulanic_acid	IS26_dfrA8	TRUE	TRUE	FALSE	7.86121	4.55512	5.62536	100
E. coli	amoxicillin_clavulanic_acid	blaTEM-240	TRUE	TRUE	FALSE	7.81531	4.65877	5.74973	100
E. coli	amoxicillin_clavulanic_acid	IncFIB/IncQ1/rep_cluster_2232	TRUE	TRUE	FALSE	7.76775	4.71115	5.79179	100
E. coli	amoxicillin_clavulanic_acid	IncI1/B/O/IncQ1	TRUE	TRUE	FALSE	7.94647	4.71546	5.82809	100
E. coli	amoxicillin_clavulanic_acid	aac(3)-VIa	TRUE	TRUE	FALSE	6.55976	4.76722	5.58155	100
E. coli	amoxicillin_clavulanic_acid	IncHI2A/IncN/rep_cluster_1088	TRUE	TRUE	FALSE	5.4138	4.8067	5.14012	100
E. coli	amoxicillin_clavulanic_acid	ISVsa3_sul2	TRUE	TRUE	FALSE	7.07572	4.82498	5.51319	100
E. coli	amoxicillin_clavulanic_acid	IncFIA/IncFIB/rep_cluster_2131/rep_cluster_2232	TRUE	TRUE	FALSE	5.8201	4.86023	5.30339	100
E. coli	amoxicillin_clavulanic_acid	IncX1/IncX3	TRUE	TRUE	FALSE	6.00836	4.87948	5.44449	100
E. coli	amoxicillin_clavulanic_acid	Ecol_acrA_IS1R_acrB	TRUE	TRUE	FALSE	8.17966	4.92759	6.09481	100
E. coli	amoxicillin_clavulanic_acid	blaKPC-3	TRUE	TRUE	FALSE	5.66046	4.97548	5.25992	100
E. coli	amoxicillin_clavulanic_acid	IncFIB/IncFIC/IncQ1	TRUE	TRUE	FALSE	8.95964	5.11182	6.3575	100
E. coli	amoxicillin_clavulanic_acid	blaTEM-84	TRUE	TRUE	FALSE	7.62014	5.18289	5.79704	100
E. coli	amoxicillin_clavulanic_acid	IS1326_IS1353_blaOXA-1_aadA_qacEdelta1_sul1	TRUE	TRUE	FALSE	7.07427	5.29936	5.89748	100
E. coli	amoxicillin_clavulanic_acid	sat-2_blaTEM-183_Tn3_aadA_dfrA1	TRUE	TRUE	FALSE	9.4842	5.30619	6.69416	100
E. coli	amoxicillin_clavulanic_acid	blaCTX-M-9	TRUE	TRUE	FALSE	8.97616	5.31177	6.23927	100
E. coli	amoxicillin_clavulanic_acid	blaCMY-59_ISEc9	TRUE	TRUE	FALSE	5.42181	5.32964	5.67258	100
E. coli	amoxicillin_clavulanic_acid	IncFIA/IncFIB/IncFIC/rep_cluster_2232	TRUE	TRUE	FALSE	6.29917	5.40398	5.70829	100
E. coli	amoxicillin_clavulanic_acid	blaTEM-73	TRUE	TRUE	FALSE	9.41238	5.42963	6.81093	100
E. coli	amoxicillin_clavulanic_acid	dfrA8	TRUE	TRUE	FALSE	6.04758	5.63101	6.89009	100
E. coli	amoxicillin_clavulanic_acid	IncFIA/IncFIB/IncFIC/rep_cluster_2244	TRUE	TRUE	FALSE	7.82731	5.76782	6.86034	100
E. coli	amoxicillin_clavulanic_acid	catB3	TRUE	TRUE	FALSE	7.65811	6.0212	6.59833	100
E. coli	amoxicillin_clavulanic_acid	ble_IS3000_IS5_blaNDM-5	TRUE	TRUE	FALSE	7.45095	6.06445	6.53526	100
E. coli	amoxicillin_clavulanic_acid	blaOXA-9	TRUE	TRUE	FALSE	9.35562	6.2808	7.10956	100
E. coli	amoxicillin_clavulanic_acid	sul1	TRUE	TRUE	FALSE	7.608	6.44197	6.91693	100
E. coli	amoxicillin_clavulanic_acid	blaCTX-M-191	TRUE	TRUE	FALSE	14.0401	6.83785	8.86736	100
E. coli	amoxicillin_clavulanic_acid	rep_cluster_2232	TRUE	TRUE	FALSE	9.56874	7.1022	8.02171	100
E. coli	amoxicillin_clavulanic_acid	blaTEM-35	TRUE	TRUE	FALSE	11.2897	7.24193	8.53296	100
E. coli	amoxicillin_clavulanic_acid	ColRNAI_rep_cluster_1857	TRUE	TRUE	FALSE	9.56886	7.45865	8.19616	100
E. coli	amoxicillin_clavulanic_acid	Ecol_catII	TRUE	TRUE	FALSE	13.9328	7.86129	9.48398	100
E. coli	amoxicillin_clavulanic_acid	IncFIA/IncQ1	TRUE	TRUE	FALSE	9.22821	7.87228	8.48938	100
E. coli	amoxicillin_clavulanic_acid	blaTEM-1	TRUE	TRUE	FALSE	19.4698	9.00247	12.3517	100
E. coli	amoxicillin_clavulanic_acid	blaCARB-58	TRUE	TRUE	FALSE	17.5372	10.9853	12.4766	100
E. coli	amoxicillin_clavulanic_acid	blaTEM-122	TRUE	TRUE	FALSE	20.1873	10.9906	13.3973	100
E. coli	amoxicillin_clavulanic_acid	blaTEM-34	TRUE	TRUE	FALSE	12.6116	11.1904	12.1559	100
E. coli	amoxicillin_clavulanic_acid	IS6100_mrx_dfrA14_mphA	TRUE	TRUE	FALSE	19.275	14.0842	16.0751	100
E. coli	amoxicillin_clavulanic_acid	IS1326_aadA_dfrA1_qacEdelta1_sul1	TRUE	TRUE	FALSE	24.0266	15.4185	17.0793	100
E. coli	amoxicillin_clavulanic_acid	rep_cluster_2350	TRUE	TRUE	FALSE	17.8835	15.927	18.4188	100
E. coli	amoxicillin_clavulanic_acid	blaNDM-5	TRUE	TRUE	FALSE	24.6801	19.667	21.0845	100
E. coli	amoxicillin_clavulanic_acid	blaTEM-183	TRUE	TRUE	FALSE	30.9798	26.749	29.4618	100
E. coli	amoxicillin_clavulanic_acid	aac(6')-Ib10	TRUE	TRUE	FALSE	29.4302	34.6749	38.7411	100
E. coli	amoxicillin_clavulanic_acid	blaTEM-40	TRUE	TRUE	FALSE	37.6946	35.0005	37.5993	100
E. coli	amoxicillin_clavulanic_acid	blaTEM-30	TRUE	TRUE	FALSE	67.2299	40.3202	47.5658	100
E. coli	amoxicillin_clavulanic_acid	blaOXA-1	TRUE	TRUE	FALSE	69.197	71.2216	89.4464	100
E. coli	amoxicillin_clavulanic_acid	ble	TRUE	TRUE	FALSE	107.127	74.3783	80.2705	100
E. coli	amoxicillin_clavulanic_acid	blaCMY-59	TRUE	TRUE	FALSE	602.402	410.434	447.572	100
K. pneumoniae	amoxicillin_clavulanic_acid	IS5075_ISVsa3_sul2	TRUE	TRUE	FALSE	2.17523	1.64807	1.77388	100
K. pneumoniae	amoxicillin_clavulanic_acid	aph(3')-VIa	TRUE	TRUE	FALSE	2.01027	1.67321	1.76534	100
K. pneumoniae	amoxicillin_clavulanic_acid	blaCTX-M-15_ISEc9_qnrS1_Tn5403	TRUE	TRUE	FALSE	2.4453	1.69083	1.86903	100
K. pneumoniae	amoxicillin_clavulanic_acid	aph(3'')-Ib_aph(6)-Id_IS26_sul2	TRUE	TRUE	FALSE	2.16154	1.71492	1.86135	100
K. pneumoniae	amoxicillin_clavulanic_acid	dfrA21	TRUE	TRUE	FALSE	2.15979	1.73255	1.88778	100
K. pneumoniae	amoxicillin_clavulanic_acid	aac(3)-IIe_ISKpn12_blaTEM-110	TRUE	TRUE	FALSE	2.64255	1.74073	1.91018	100
K. pneumoniae	amoxicillin_clavulanic_acid	IS26_sul1	TRUE	TRUE	FALSE	2.64255	1.74073	1.91018	100
K. pneumoniae	amoxicillin_clavulanic_acid	blaTEM-110	TRUE	TRUE	FALSE	2.64255	1.74073	1.91018	100
K. pneumoniae	amoxicillin_clavulanic_acid	tet(B)	TRUE	TRUE	FALSE	2.47472	1.74385	1.92497	100
K. pneumoniae	amoxicillin_clavulanic_acid	IncFIA/IncFIC/IncR	TRUE	TRUE	FALSE	2.18834	1.77027	1.91387	100
K. pneumoniae	amoxicillin_clavulanic_acid	IncFIB/IncU	TRUE	TRUE	FALSE	2.18291	1.78296	1.96164	100
K. pneumoniae	amoxicillin_clavulanic_acid	IncFIB/IncX3	TRUE	TRUE	FALSE	2.08869	1.78497	1.9332	100
K. pneumoniae	amoxicillin_clavulanic_acid	blaOXA-181	TRUE	TRUE	FALSE	2.01577	1.79651	1.89439	100
K. pneumoniae	amoxicillin_clavulanic_acid	IS26_IS6100_dfrA14	TRUE	TRUE	FALSE	2.06464	1.83314	2.07898	100
K. pneumoniae	amoxicillin_clavulanic_acid	aac(3)-IId_IS26_sul2	TRUE	TRUE	FALSE	2.52157	1.84894	2.04012	100
K. pneumoniae	amoxicillin_clavulanic_acid	aph(3'')-Ib_aph(6)-Id_IS1133_ISKpn60	TRUE	TRUE	FALSE	2.52157	1.84894	2.04012	100
K. pneumoniae	amoxicillin_clavulanic_acid	ISCfr1_blaTEM-34	TRUE	TRUE	FALSE	2.52157	1.84894	2.04012	100
K. pneumoniae	amoxicillin_clavulanic_acid	IncFIB/IncQ1	TRUE	TRUE	FALSE	2.18395	1.85727	2.02124	100
K. pneumoniae	amoxicillin_clavulanic_acid	IncX3	TRUE	TRUE	FALSE	2.36979	1.8841	1.99732	100
K. pneumoniae	amoxicillin_clavulanic_acid	aadA16	TRUE	TRUE	FALSE	2.17638	1.89444	1.97652	100
K. pneumoniae	amoxicillin_clavulanic_acid	dfrA27	TRUE	TRUE	FALSE	2.17638	1.89444	1.97652	100
K. pneumoniae	amoxicillin_clavulanic_acid	blaSHV-187	TRUE	TRUE	FALSE	2.22387	1.91272	2.14197	100
K. pneumoniae	amoxicillin_clavulanic_acid	IncL/M/IncR/rep_cluster_1254	TRUE	TRUE	FALSE	2.27497	1.94172	2.12982	100
K. pneumoniae	amoxicillin_clavulanic_acid	catB3	TRUE	TRUE	FALSE	2.19896	1.95544	2.06683	100
K. pneumoniae	amoxicillin_clavulanic_acid	IS3000_qnrB6	TRUE	TRUE	FALSE	2.24387	1.95696	2.085	100
K. pneumoniae	amoxicillin_clavulanic_acid	aac(6')-Im	TRUE	TRUE	FALSE	2.82556	1.96954	2.20186	100
K. pneumoniae	amoxicillin_clavulanic_acid	aac(6')-Im_aph(2'')-IIa_IS26_blaSHV-5	TRUE	TRUE	FALSE	2.82556	1.96954	2.20186	100
K. pneumoniae	amoxicillin_clavulanic_acid	aph(2'')-IIa	TRUE	TRUE	FALSE	2.82556	1.96954	2.20186	100
K. pneumoniae	amoxicillin_clavulanic_acid	aac(3)-IId_ISCfr1_blaTEM-34_tet(D)	TRUE	TRUE	FALSE	2.36758	1.99445	2.11463	100
K. pneumoniae	amoxicillin_clavulanic_acid	blaCTX-M-26	TRUE	TRUE	FALSE	2.7361	2.01589	2.21708	100
K. pneumoniae	amoxicillin_clavulanic_acid	blaCTX-M-26_ISEc9	TRUE	TRUE	FALSE	2.7361	2.01589	2.21708	100
K. pneumoniae	amoxicillin_clavulanic_acid	ColRNAI_rep_cluster_1857/rep_cluster_1367	TRUE	TRUE	FALSE	2.26006	2.04734	2.17596	100
K. pneumoniae	amoxicillin_clavulanic_acid	IncN	TRUE	TRUE	FALSE	2.14623	2.04878	2.31685	100
K. pneumoniae	amoxicillin_clavulanic_acid	IncHI1A/IncHI1B/IncP	TRUE	TRUE	FALSE	2.54185	2.06206	2.27309	100
K. pneumoniae	amoxicillin_clavulanic_acid	ColRNAI_rep_cluster_1857	TRUE	TRUE	FALSE	2.76646	2.09595	2.3249	100
K. pneumoniae	amoxicillin_clavulanic_acid	IncQ1/IncR	TRUE	TRUE	FALSE	2.68758	2.13463	2.36842	100
K. pneumoniae	amoxicillin_clavulanic_acid	aph(3'')-Ib	TRUE	TRUE	FALSE	2.08296	2.15309	2.39701	100
K. pneumoniae	amoxicillin_clavulanic_acid	aac(3)-IVa	TRUE	TRUE	FALSE	2.26955	2.16006	2.25671	100
K. pneumoniae	amoxicillin_clavulanic_acid	aph(4)-Ia	TRUE	TRUE	FALSE	2.26955	2.16006	2.25671	100
K. pneumoniae	amoxicillin_clavulanic_acid	IncFIB/IncFII/IncQ1/rep_cluster_2183	TRUE	TRUE	FALSE	2.68034	2.16785	2.40622	100
K. pneumoniae	amoxicillin_clavulanic_acid	aph(6)-Id_IS903_ISEc15	TRUE	TRUE	FALSE	3.16868	2.20441	2.48385	100
K. pneumoniae	amoxicillin_clavulanic_acid	mrx	TRUE	TRUE	FALSE	2.36666	2.2057	2.48616	100
K. pneumoniae	amoxicillin_clavulanic_acid	Kpne_ompK37	TRUE	TRUE	FALSE	2.31028	2.21625	2.5393	100
K. pneumoniae	amoxicillin_clavulanic_acid	dfrA7	TRUE	TRUE	FALSE	2.81749	2.22946	2.42317	100
K. pneumoniae	amoxicillin_clavulanic_acid	blaCMY-59_IS1294	TRUE	TRUE	FALSE	2.94768	2.2401	2.51166	100
K. pneumoniae	amoxicillin_clavulanic_acid	IncFIB/rep_cluster_1254	TRUE	TRUE	FALSE	2.81657	2.24118	2.49658	100
K. pneumoniae	amoxicillin_clavulanic_acid	IS5075_IS6100_mrx_aadA5_dfrA17_mphA_qacEdelta1_sul1	TRUE	TRUE	FALSE	3.88551	2.29117	2.61105	100
K. pneumoniae	amoxicillin_clavulanic_acid	IncR/rep_cluster_1254	TRUE	TRUE	FALSE	3.23785	2.36771	2.67824	100
K. pneumoniae	amoxicillin_clavulanic_acid	IncC/IncR	TRUE	TRUE	FALSE	3.21386	2.39365	2.69296	100
K. pneumoniae	amoxicillin_clavulanic_acid	IncFIA/IncFIB/IncFIC	TRUE	TRUE	FALSE	3.18463	2.39727	2.70103	100
K. pneumoniae	amoxicillin_clavulanic_acid	blaTEM-135	TRUE	TRUE	FALSE	3.22809	2.42903	2.75558	100
K. pneumoniae	amoxicillin_clavulanic_acid	IncFIA/IncFII/rep_cluster_1418/rep_cluster_2183	TRUE	TRUE	FALSE	3.35525	2.44619	2.76299	100
K. pneumoniae	amoxicillin_clavulanic_acid	IS1R_ISKpn49_catA1	TRUE	TRUE	FALSE	3.26234	2.47995	2.69733	100
K. pneumoniae	amoxicillin_clavulanic_acid	blaSHV-67	TRUE	TRUE	FALSE	2.96981	2.4825	2.77542	100
K. pneumoniae	amoxicillin_clavulanic_acid	IncFIA/IncFIB/rep_cluster_2131	TRUE	TRUE	FALSE	3.50484	2.51191	2.84932	100
K. pneumoniae	amoxicillin_clavulanic_acid	mphE	TRUE	TRUE	FALSE	3.2407	2.51622	2.66787	100
K. pneumoniae	amoxicillin_clavulanic_acid	msrE	TRUE	TRUE	FALSE	3.2407	2.51622	2.66787	100
K. pneumoniae	amoxicillin_clavulanic_acid	aac(3)-IId_ISCfr1_blaTEM-34	TRUE	TRUE	FALSE	3.63426	2.52704	2.80174	100
K. pneumoniae	amoxicillin_clavulanic_acid	IncFIB/IncHI1B/IncR/rep_cluster_1254	TRUE	TRUE	FALSE	3.31287	2.54164	2.88073	100
K. pneumoniae	amoxicillin_clavulanic_acid	blaNDM-1	TRUE	TRUE	FALSE	3.2238	2.57867	2.7275	100
K. pneumoniae	amoxicillin_clavulanic_acid	blaCMY-59	TRUE	TRUE	FALSE	3.63031	2.59939	2.92235	100
K. pneumoniae	amoxicillin_clavulanic_acid	sat-2	TRUE	TRUE	FALSE	4.11751	2.63174	2.89426	100
K. pneumoniae	amoxicillin_clavulanic_acid	armA	TRUE	TRUE	FALSE	3.35567	2.64556	2.79256	100
K. pneumoniae	amoxicillin_clavulanic_acid	IncFIA/IncR/rep_cluster_1418	TRUE	TRUE	FALSE	3.19352	2.67335	2.87385	100
K. pneumoniae	amoxicillin_clavulanic_acid	IncFIA/rep_cluster_1418	TRUE	TRUE	FALSE	2.89173	2.69823	2.87556	100
K. pneumoniae	amoxicillin_clavulanic_acid	aph(3'')-Ib_aph(6)-Id_IS5075_blaTEM-34_sul2	TRUE	TRUE	FALSE	4.00374	2.70711	2.98486	100
K. pneumoniae	amoxicillin_clavulanic_acid	IncFIA/IncFIB/IncHI1B/IncR/rep_cluster_1254	TRUE	TRUE	FALSE	3.63551	2.71129	3.09822	100
K. pneumoniae	amoxicillin_clavulanic_acid	blaCTX-M-15_IS26_IS6100_dfrA14	TRUE	TRUE	FALSE	4.25819	2.71258	3.13473	100
K. pneumoniae	amoxicillin_clavulanic_acid	blaFOX-8	TRUE	TRUE	FALSE	3.64513	2.73518	3.04611	100
K. pneumoniae	amoxicillin_clavulanic_acid	ant(2'')-Ia	TRUE	TRUE	FALSE	4.34381	2.77195	3.08861	100
K. pneumoniae	amoxicillin_clavulanic_acid	IncC/IncFIB/IncFII/rep_cluster_2183	TRUE	TRUE	FALSE	3.02555	2.78511	2.96678	100
K. pneumoniae	amoxicillin_clavulanic_acid	ColRNAI_rep_cluster_1857/IncFIB/IncFII/rep_cluster_2183	TRUE	TRUE	FALSE	3.13691	2.79052	2.95928	100
K. pneumoniae	amoxicillin_clavulanic_acid	IncC/rep_cluster_1254	TRUE	TRUE	FALSE	3.81333	2.82383	3.24611	100
K. pneumoniae	amoxicillin_clavulanic_acid	ColRNAI_rep_cluster_1857/IncX3	TRUE	TRUE	FALSE	3.84716	2.8733	3.10206	100
K. pneumoniae	amoxicillin_clavulanic_acid	IS26_catA1	TRUE	TRUE	FALSE	4.34448	2.90464	3.37348	100
K. pneumoniae	amoxicillin_clavulanic_acid	mphA	TRUE	TRUE	FALSE	3.3468	2.94062	3.3002	100
K. pneumoniae	amoxicillin_clavulanic_acid	blaTEM-34	TRUE	TRUE	FALSE	3.38169	2.94436	3.31494	100
K. pneumoniae	amoxicillin_clavulanic_acid	IncHI1B/rep_cluster_1254	TRUE	TRUE	FALSE	4.26697	2.94508	3.40673	100
K. pneumoniae	amoxicillin_clavulanic_acid	ble	TRUE	TRUE	FALSE	3.98133	2.99628	3.18786	100
K. pneumoniae	amoxicillin_clavulanic_acid	IncFIA/IncFIB/IncFII/rep_cluster_2183	TRUE	TRUE	FALSE	4.32252	2.99717	3.4551	100
K. pneumoniae	amoxicillin_clavulanic_acid	Tn5403_tet(A)	TRUE	TRUE	FALSE	4.47032	3.02208	3.27908	100
K. pneumoniae	amoxicillin_clavulanic_acid	IS26_ISKpn26_blaSHV-11	TRUE	TRUE	FALSE	4.91877	3.03312	3.53114	100
K. pneumoniae	amoxicillin_clavulanic_acid	aac(6')-Ib9	TRUE	TRUE	FALSE	3.90652	3.24391	3.51371	100
K. pneumoniae	amoxicillin_clavulanic_acid	IncFIB/IncFII/IncQ1/rep_cluster_1418/rep_cluster_2183	TRUE	TRUE	FALSE	3.61169	3.25331	3.45986	100
K. pneumoniae	amoxicillin_clavulanic_acid	rep_cluster_1367	TRUE	TRUE	FALSE	3.48613	3.26584	3.49755	100
K. pneumoniae	amoxicillin_clavulanic_acid	IncFII/IncR/rep_cluster_2183	TRUE	TRUE	FALSE	3.36649	3.35157	3.63796	100
K. pneumoniae	amoxicillin_clavulanic_acid	IncFII	TRUE	TRUE	FALSE	3.62503	3.36488	4.03921	100
K. pneumoniae	amoxicillin_clavulanic_acid	IncFII/rep_cluster_2183	TRUE	TRUE	FALSE	3.85861	3.37693	3.60944	100
K. pneumoniae	amoxicillin_clavulanic_acid	qnrB4	TRUE	TRUE	FALSE	5.43672	3.38502	3.77608	100
K. pneumoniae	amoxicillin_clavulanic_acid	IS6100_dfrA25_qacEdelta1_sul1	TRUE	TRUE	FALSE	5.50922	3.38964	4.01162	100
K. pneumoniae	amoxicillin_clavulanic_acid	blaDHA-1	TRUE	TRUE	FALSE	5.33319	3.42447	3.75504	100
K. pneumoniae	amoxicillin_clavulanic_acid	blaKPC-2	TRUE	TRUE	FALSE	4.70729	3.45059	3.85343	100
K. pneumoniae	amoxicillin_clavulanic_acid	IS1R_catA1	TRUE	TRUE	FALSE	5.67629	3.6254	4.05366	100
K. pneumoniae	amoxicillin_clavulanic_acid	aac(3)-IId	TRUE	TRUE	FALSE	4.71799	3.87304	4.5826	100
K. pneumoniae	amoxicillin_clavulanic_acid	catA1	TRUE	TRUE	FALSE	4.89084	3.9784	4.72973	100
K. pneumoniae	amoxicillin_clavulanic_acid	IncFIB/IncFII/rep_cluster_1418/rep_cluster_2183	TRUE	TRUE	FALSE	4.91157	4.04773	4.44313	100
K. pneumoniae	amoxicillin_clavulanic_acid	tet(A)	TRUE	TRUE	FALSE	4.5885	4.06666	4.7325	100
K. pneumoniae	amoxicillin_clavulanic_acid	IncFII/rep_cluster_1418	TRUE	TRUE	FALSE	4.33908	4.24539	4.36546	100
K. pneumoniae	amoxicillin_clavulanic_acid	IncFIA/IncFIC	TRUE	TRUE	FALSE	6.30595	4.6746	5.21775	100
K. pneumoniae	amoxicillin_clavulanic_acid	dfrA15	TRUE	TRUE	FALSE	8.36285	4.73607	5.542	100
K. pneumoniae	amoxicillin_clavulanic_acid	IncQ1	TRUE	TRUE	FALSE	5.17861	4.8517	5.05128	100
K. pneumoniae	amoxicillin_clavulanic_acid	IncFIB/IncFII/IncR/rep_cluster_1418/rep_cluster_2183	TRUE	TRUE	FALSE	6.53315	5.02816	5.5388	100
K. pneumoniae	amoxicillin_clavulanic_acid	dfrA14	TRUE	TRUE	FALSE	6.28288	5.11204	6.10561	100
K. pneumoniae	amoxicillin_clavulanic_acid	aph(3')-Ia	TRUE	TRUE	FALSE	7.06102	5.20607	6.11514	100
K. pneumoniae	amoxicillin_clavulanic_acid	blaSHV-182	TRUE	TRUE	FALSE	7.24837	5.35144	5.91379	100
K. pneumoniae	amoxicillin_clavulanic_acid	blaSHV-33	TRUE	TRUE	FALSE	11.136	5.4564	6.71118	100
K. pneumoniae	amoxicillin_clavulanic_acid	IS6100_mrx_mphA	TRUE	TRUE	FALSE	9.51426	6.82743	7.65986	100
K. pneumoniae	amoxicillin_clavulanic_acid	IncFIB/IncFII	TRUE	TRUE	FALSE	7.89906	7.56016	8.42847	100
K. pneumoniae	amoxicillin_clavulanic_acid	qacEdelta1	TRUE	TRUE	FALSE	10.3754	7.89086	8.8698	100
K. pneumoniae	amoxicillin_clavulanic_acid	IncFIA	TRUE	TRUE	FALSE	9.01089	8.37217	8.7012	100
K. pneumoniae	amoxicillin_clavulanic_acid	qnrB6	TRUE	TRUE	FALSE	11.7091	9.7357	10.8711	100
K. pneumoniae	amoxicillin_clavulanic_acid	IS6100_dfrA14	TRUE	TRUE	FALSE	25.365	14.7428	16.8965	100
K. pneumoniae	amoxicillin_clavulanic_acid	ISKpn6_ISKpn7_blaKPC-3	TRUE	TRUE	FALSE	22.1197	14.7574	16.1178	100
K. pneumoniae	amoxicillin_clavulanic_acid	blaKPC-3	TRUE	TRUE	FALSE	34.6432	20.7597	23.3812	100
K. pneumoniae	amoxicillin_clavulanic_acid	blaTEM-183	TRUE	TRUE	FALSE	41.0478	23.9065	26.9438	100
K. pneumoniae	amoxicillin_clavulanic_acid	tet(D)	TRUE	TRUE	FALSE	44.2162	28.1047	33.5964	100
K. pneumoniae	amoxicillin_clavulanic_acid	IncFIB/IncHI1B/rep_cluster_1254	TRUE	TRUE	FALSE	58.5351	28.9827	36.5821	100
K. pneumoniae	amoxicillin_clavulanic_acid	aac(6')-Ib10	TRUE	TRUE	FALSE	33.6152	38.1474	44.7529	100
K. pneumoniae	amoxicillin_clavulanic_acid	blaOXA-1	TRUE	TRUE	FALSE	733.261	336.474	411.458	100
S. enterica	amoxicillin_clavulanic_acid	blaTEM-2	TRUE	TRUE	FALSE	2.02464	1.56231	1.67883	100
S. enterica	amoxicillin_clavulanic_acid	aac(3)-IVa_aph(3'')-Ib_aph(4)-Ia_aph(6)-Id_IS26_ISEc59	TRUE	TRUE	FALSE	2.21217	1.61682	1.76036	100
S. enterica	amoxicillin_clavulanic_acid	IncFIB/rep_cluster_2244	TRUE	TRUE	FALSE	2.07421	1.74639	1.90585	100
S. enterica	amoxicillin_clavulanic_acid	ColRNAI_rep_cluster_1987/rep_cluster_2358	TRUE	TRUE	FALSE	2.17014	1.78469	1.93284	100
S. enterica	amoxicillin_clavulanic_acid	ISVsa3_floR	TRUE	TRUE	FALSE	2.09507	1.92162	2.29396	100
S. enterica	amoxicillin_clavulanic_acid	aac(3)-IVa_aph(3'')-Ib_aph(4)-Ia_aph(6)-Id_ISAba1_ISEc59_sul2_tet(A)	TRUE	TRUE	FALSE	2.49955	1.92855	2.13363	100
S. enterica	amoxicillin_clavulanic_acid	aadA2	TRUE	TRUE	FALSE	2.2892	1.95887	2.14798	100
S. enterica	amoxicillin_clavulanic_acid	IS1006_floR	TRUE	TRUE	FALSE	2.53368	1.9611	2.1739	100
S. enterica	amoxicillin_clavulanic_acid	cmlA5	TRUE	TRUE	FALSE	2.38129	2.00505	2.11026	100
S. enterica	amoxicillin_clavulanic_acid	aadA7	TRUE	TRUE	FALSE	2.74476	2.01757	2.30993	100
S. enterica	amoxicillin_clavulanic_acid	IS1A_ISKpn26_tet(M)	TRUE	TRUE	FALSE	2.885	2.14947	2.40509	100
S. enterica	amoxicillin_clavulanic_acid	blaCMY-59_DfrA34_IS1294_IS26_qacEdelta1_rmtE_sul1	TRUE	TRUE	FALSE	2.60906	2.1577	2.30235	100
S. enterica	amoxicillin_clavulanic_acid	rmtE	TRUE	TRUE	FALSE	2.60906	2.1577	2.30235	100
S. enterica	amoxicillin_clavulanic_acid	mcr-3.1	TRUE	TRUE	FALSE	3.84231	2.20962	2.64686	100
S. enterica	amoxicillin_clavulanic_acid	aac(3)-VIa_IS1326_ISEc58_aadA_qacEdelta1_sul1	TRUE	TRUE	FALSE	3.0151	2.278	2.60827	100
S. enterica	amoxicillin_clavulanic_acid	ISPst2_blaTEM-34_Tn2	TRUE	TRUE	FALSE	2.93028	2.31703	2.82671	100
S. enterica	amoxicillin_clavulanic_acid	catB3	TRUE	TRUE	FALSE	2.43609	2.36676	2.5057	100
S. enterica	amoxicillin_clavulanic_acid	rep_cluster_2350/rep_cluster_2370	TRUE	TRUE	FALSE	3.14803	2.45735	2.65887	100
S. enterica	amoxicillin_clavulanic_acid	IncHI1B/IncP	TRUE	TRUE	FALSE	3.40807	2.5724	2.99117	100
S. enterica	amoxicillin_clavulanic_acid	blaCMY-2	TRUE	TRUE	FALSE	4.58655	2.72868	3.15316	100
S. enterica	amoxicillin_clavulanic_acid	IncFII/IncI-gamma/K1	TRUE	TRUE	FALSE	3.85367	2.78454	3.19223	100
S. enterica	amoxicillin_clavulanic_acid	aac(3)-IVa_aph(4)-Ia_IS1006_ISAba1_ISEc59_ISVsa3_floR_sul2	TRUE	TRUE	FALSE	3.06175	2.82736	2.97633	100
S. enterica	amoxicillin_clavulanic_acid	IS6100_mrx_mphA_qacEdelta1_sul1	TRUE	TRUE	FALSE	4.38737	2.91894	3.40961	100
S. enterica	amoxicillin_clavulanic_acid	ISVsa3_aadA	TRUE	TRUE	FALSE	4.42198	2.93959	3.39654	100
S. enterica	amoxicillin_clavulanic_acid	blaFOX-5	TRUE	TRUE	FALSE	4.40432	2.97275	3.44038	100
S. enterica	amoxicillin_clavulanic_acid	IS1326_IS1353_sul1	TRUE	TRUE	FALSE	4.40432	2.97275	3.44038	100
S. enterica	amoxicillin_clavulanic_acid	rep_cluster_2350	TRUE	TRUE	FALSE	3.81198	2.9728	3.4717	100
S. enterica	amoxicillin_clavulanic_acid	IncC/IncFIB	TRUE	TRUE	FALSE	4.62795	3.15195	3.67691	100
S. enterica	amoxicillin_clavulanic_acid	mphE	TRUE	TRUE	FALSE	4.99451	3.28871	3.80347	100
S. enterica	amoxicillin_clavulanic_acid	msrE	TRUE	TRUE	FALSE	4.99451	3.28871	3.80347	100
S. enterica	amoxicillin_clavulanic_acid	IncC/rep_cluster_1254	TRUE	TRUE	FALSE	5.12842	3.40876	4.01909	100
S. enterica	amoxicillin_clavulanic_acid	IncC/IncX1	TRUE	TRUE	FALSE	5.06473	3.48446	4.11658	100
S. enterica	amoxicillin_clavulanic_acid	Col156	TRUE	TRUE	FALSE	5.47977	3.50601	4.14971	100
S. enterica	amoxicillin_clavulanic_acid	aac(3)-Id	TRUE	TRUE	FALSE	5.67365	3.51417	4.16598	100
S. enterica	amoxicillin_clavulanic_acid	aac(3)-Id_IS6100_aadA7_qacEdelta1_sul1	TRUE	TRUE	FALSE	5.67365	3.51417	4.16598	100
S. enterica	amoxicillin_clavulanic_acid	ColRNAI_rep_cluster_1857/IncC	TRUE	TRUE	FALSE	5.48757	3.5967	4.27003	100
S. enterica	amoxicillin_clavulanic_acid	aac(6')-Ib10	TRUE	TRUE	FALSE	4.24558	3.91713	4.1599	100
S. enterica	amoxicillin_clavulanic_acid	blaOXA-1	TRUE	TRUE	FALSE	4.24558	3.91713	4.1599	100
S. enterica	amoxicillin_clavulanic_acid	IncC/IncFII/IncX1	TRUE	TRUE	FALSE	5.91587	4.00336	4.8166	100
S. enterica	amoxicillin_clavulanic_acid	blaCMY-59_ISSbo1	TRUE	TRUE	FALSE	4.23558	4.09388	4.33754	100
S. enterica	amoxicillin_clavulanic_acid	ColRNAI_rep_cluster_1987	TRUE	TRUE	FALSE	7.47571	4.49265	5.54441	100
S. enterica	amoxicillin_clavulanic_acid	ISVsa3_blaTEM-135_sul2	TRUE	TRUE	FALSE	8.65676	4.87191	6.022	100
S. enterica	amoxicillin_clavulanic_acid	blaTEM-135	TRUE	TRUE	FALSE	8.65676	4.87191	6.022	100
S. enterica	amoxicillin_clavulanic_acid	IncFIB/IncQ1	TRUE	TRUE	FALSE	8.84895	5.14661	6.40517	100
S. enterica	amoxicillin_clavulanic_acid	IncFIB/IncFII/IncQ1	TRUE	TRUE	FALSE	8.59405	5.18479	6.4862	100
S. enterica	amoxicillin_clavulanic_acid	IncFIA/IncFIC/IncQ1/rep_cluster_2244	TRUE	TRUE	FALSE	9.38613	5.41143	6.77768	100
S. enterica	amoxicillin_clavulanic_acid	aph(3'')-Ib_aph(6)-Id_IS1A	TRUE	TRUE	FALSE	10.2618	5.47064	6.93317	100
S. enterica	amoxicillin_clavulanic_acid	blaTEM-34	TRUE	TRUE	FALSE	8.35136	6.52325	7.48766	100
S. enterica	amoxicillin_clavulanic_acid	IS10L_tet(B)	TRUE	TRUE	FALSE	10.9316	8.0076	9.60043	100
S. enterica	amoxicillin_clavulanic_acid	blaTEM-40	TRUE	TRUE	FALSE	17.7974	8.60105	11.8949	100
S. enterica	amoxicillin_clavulanic_acid	IS10L_IS26_tet(B)	TRUE	TRUE	FALSE	26.4484	10.8145	14.8764	100
S. enterica	amoxicillin_clavulanic_acid	blaCMY-59_ISEc9	TRUE	TRUE	FALSE	8.69695	10.8257	11.969	100
S. enterica	amoxicillin_clavulanic_acid	blaTEM-40_Tn2	TRUE	TRUE	FALSE	23.238	10.9052	15.2966	100
S. enterica	amoxicillin_clavulanic_acid	floR	TRUE	TRUE	FALSE	12.1039	11.2299	12.8911	100
S. enterica	amoxicillin_clavulanic_acid	blaCARB-58_IS6100_qacEdelta1_sul1	TRUE	TRUE	FALSE	25.5576	16.3494	18.5126	100
S. enterica	amoxicillin_clavulanic_acid	blaHER-3	TRUE	TRUE	FALSE	64.2958	30.982	38.3118	100
S. enterica	amoxicillin_clavulanic_acid	blaCARB-58	TRUE	TRUE	FALSE	134.611	104.326	112.817	100
S. enterica	amoxicillin_clavulanic_acid	blaCMY-59	TRUE	TRUE	FALSE	6812.53	5202.02	5721.22	100
E. coli	ampicillin	IS26_IS6100_mrx_blaTEM-34_mphA	TRUE	TRUE	TRUE	2.0588	1.51636	1.62944	100
E. coli	ampicillin	aph(6)-Ic	TRUE	TRUE	TRUE	2.14434	1.54047	1.73132	100
E. coli	ampicillin	blmt	TRUE	TRUE	TRUE	2.14434	1.54047	1.73132	100
E. coli	ampicillin	blaTEM-1	TRUE	TRUE	TRUE	2.11793	1.66036	1.79423	100
E. coli	ampicillin	IncFIB/IncFII/IncQ1/rep_cluster_2244	TRUE	TRUE	TRUE	2.01542	1.66503	1.78553	100
E. coli	ampicillin	IncFIA/IncFIB/IncFII/IncQ1/rep_cluster_2244	TRUE	TRUE	TRUE	2.01542	1.66503	1.78553	100
E. coli	ampicillin	IncFIB/rep_cluster_2350/rep_cluster_2370	TRUE	TRUE	TRUE	2.78795	1.68913	1.87264	100
E. coli	ampicillin	IncN/rep_cluster_2358	TRUE	TRUE	TRUE	2.00413	1.70011	1.83401	100
E. coli	ampicillin	IS609_PmrF	TRUE	TRUE	TRUE	2.19965	1.71615	1.8199	100
E. coli	ampicillin	rep_cluster_1778	TRUE	TRUE	TRUE	2.04046	1.73433	1.86824	100
E. coli	ampicillin	IS6100_aadA5_dfrA17_qacEdelta1_sul1	TRUE	TRUE	TRUE	2.0088	1.73807	1.89065	100
E. coli	ampicillin	acrD	TRUE	TRUE	TRUE	2.00667	1.74983	1.83418	100
E. coli	ampicillin	IncFIA/IncFIC/rep_cluster_2313	TRUE	TRUE	TRUE	2.24676	1.75089	1.89367	100
E. coli	ampicillin	IncFIA/rep_cluster_2232	TRUE	TRUE	TRUE	2.12769	1.75621	1.90312	100
E. coli	ampicillin	IncFIA/IncFII/IncR	TRUE	TRUE	TRUE	2.11459	1.75816	1.8969	100
E. coli	ampicillin	blaTEM-2_Tn2	TRUE	TRUE	TRUE	2.03906	1.77144	1.93038	100
E. coli	ampicillin	DfrA36_ISVsa3	TRUE	TRUE	TRUE	2.51851	1.78778	1.96251	100
E. coli	ampicillin	IS200C_ISEc1_ugd	TRUE	TRUE	TRUE	2.23935	1.81594	1.91905	100
E. coli	ampicillin	ant(2'')-Ia	TRUE	TRUE	TRUE	2.00361	1.81862	1.89421	100
E. coli	ampicillin	IS4_mdtA_mdtB_mdtC	TRUE	TRUE	TRUE	2.13774	1.83619	1.9674	100
E. coli	ampicillin	aac(3)-IVa_aph(4)-Ia_IS26	TRUE	TRUE	TRUE	2.40327	1.83753	2.01917	100
E. coli	ampicillin	aph(3'')-Ib_aph(6)-Id_IS10R_IS1133_IS903_ISSen4_tet(B)	TRUE	TRUE	TRUE	2.40327	1.83753	2.01917	100
E. coli	ampicillin	blaTEM-219	TRUE	TRUE	TRUE	2.40327	1.83753	2.01917	100
E. coli	ampicillin	ISVsa3_aadA_floR_sul3	TRUE	TRUE	TRUE	2.64642	1.85231	2.05314	100
E. coli	ampicillin	IncFIA/IncFII/IncQ1/rep_cluster_2350	TRUE	TRUE	TRUE	2.26347	1.86181	2.02753	100
E. coli	ampicillin	rep_cluster_2244	TRUE	TRUE	TRUE	2.2955	1.86703	2.03041	100
E. coli	ampicillin	ISCro1_mdtA_mdtB_mdtC	TRUE	TRUE	TRUE	2.27754	1.8765	2.052	100
E. coli	ampicillin	blaTEM-52_Tn2	TRUE	TRUE	TRUE	2.09633	1.8831	2.00996	100
E. coli	ampicillin	mdtN	TRUE	TRUE	TRUE	2.02618	1.89085	2.05973	100
E. coli	ampicillin	dfrA10	TRUE	TRUE	TRUE	2.69457	1.89249	2.07668	100
E. coli	ampicillin	IS200C_ugd	TRUE	TRUE	TRUE	2.34306	1.89306	2.12227	100
E. coli	ampicillin	IS26_IS5075_aadA5_dfrA17_qacEdelta1_sul1	TRUE	TRUE	TRUE	2.75121	1.89442	2.07688	100
E. coli	ampicillin	aph(3'')-Ib_aph(6)-Id_IS26_IS5075_ISKpn6_ISKpn7_blaKPC-3_sul2	TRUE	TRUE	TRUE	2.76194	1.90071	2.08466	100
E. coli	ampicillin	IS26_ISCfr1_blaTEM-34	TRUE	TRUE	TRUE	2.53157	1.92235	2.1291	100
E. coli	ampicillin	IncFIA/IncI1/B/O	TRUE	TRUE	TRUE	2.33797	1.92519	2.10308	100
E. coli	ampicillin	blaCTX-M-15_IS1A_IS26	TRUE	TRUE	TRUE	2.20871	1.9335	2.12642	100
E. coli	ampicillin	IS26_tet(D)	TRUE	TRUE	TRUE	2.49827	1.93472	2.12632	100
E. coli	ampicillin	ISVsa3_floR	TRUE	TRUE	TRUE	2.57314	1.95796	2.16657	100
E. coli	ampicillin	Col156	TRUE	TRUE	TRUE	2.40061	1.96357	2.16526	100
E. coli	ampicillin	rep_cluster_2313	TRUE	TRUE	TRUE	2.4289	1.97648	2.16751	100
E. coli	ampicillin	IS1R_tet(B)	TRUE	TRUE	TRUE	2.26913	1.98979	2.10336	100
E. coli	ampicillin	IncFIB/IncFII/IncQ1/rep_cluster_2232	TRUE	TRUE	TRUE	2.0744	1.99407	2.08361	100
E. coli	ampicillin	IncHI1A	TRUE	TRUE	TRUE	2.4403	1.99927	2.20102	100
E. coli	ampicillin	rep_cluster_1760	TRUE	TRUE	TRUE	2.39765	2.00469	2.14412	100
E. coli	ampicillin	rep_cluster_1088	TRUE	TRUE	TRUE	2.82028	2.00814	2.43417	100
E. coli	ampicillin	blaCTX-M-192	TRUE	TRUE	TRUE	3.21322	2.0246	2.29322	100
E. coli	ampicillin	blaCTX-M-192_IS903B	TRUE	TRUE	TRUE	3.21322	2.0246	2.29322	100
E. coli	ampicillin	IncFIA/IncFIB/rep_cluster_2244	TRUE	TRUE	TRUE	2.65967	2.02465	2.22732	100
E. coli	ampicillin	IncFIB/IncFII/IncQ1/rep_cluster_2131	TRUE	TRUE	TRUE	2.61609	2.04999	2.26542	100
E. coli	ampicillin	ISApl1_mcr-1.1	TRUE	TRUE	TRUE	2.5195	2.05222	2.23	100
E. coli	ampicillin	IncFIA/IncFIC/IncR	TRUE	TRUE	TRUE	2.58394	2.05798	2.27036	100
E. coli	ampicillin	blaTEM-52	TRUE	TRUE	TRUE	2.34039	2.06108	2.19817	100
E. coli	ampicillin	blaEC-15	TRUE	TRUE	TRUE	2.21426	2.06324	2.30522	100
E. coli	ampicillin	blaTEM-106_Tn2	TRUE	TRUE	TRUE	2.43701	2.06375	2.28922	100
E. coli	ampicillin	ColRNAI_rep_cluster_1857/IncFIA/IncFIB/IncFIC	TRUE	TRUE	TRUE	2.74716	2.07856	2.29773	100
E. coli	ampicillin	gadW	TRUE	TRUE	TRUE	2.18399	2.08282	2.39335	100
E. coli	ampicillin	IncFIA/IncFIB/IncFIC/IncFII/rep_cluster_2131/rep_cluster_2232	TRUE	TRUE	TRUE	2.62662	2.08866	2.30822	100
E. coli	ampicillin	rep_cluster_2370	TRUE	TRUE	TRUE	2.70065	2.09075	2.31318	100
E. coli	ampicillin	blaCARB-58_IS26_aadA2_qacEdelta1_sul1	TRUE	TRUE	TRUE	2.85021	2.09334	2.3295	100
E. coli	ampicillin	IS1B_gadW_mdtE_mdtF	TRUE	TRUE	TRUE	2.85021	2.09334	2.3295	100
E. coli	ampicillin	rmtB	TRUE	TRUE	TRUE	2.4448	2.09912	2.17654	100
E. coli	ampicillin	IncFIB/IncFIC/IncQ1/rep_cluster_2232	TRUE	TRUE	TRUE	2.7633	2.10924	2.33162	100
E. coli	ampicillin	dfrA16	TRUE	TRUE	TRUE	3.34781	2.11281	2.39816	100
E. coli	ampicillin	aac(3)-IVa_aph(4)-Ia_blaTEM-34_Tn2	TRUE	TRUE	TRUE	3.0233	2.11889	2.40117	100
E. coli	ampicillin	IncFIA/IncFIC/IncHI1B	TRUE	TRUE	TRUE	2.67052	2.12376	2.35075	100
E. coli	ampicillin	IS26_blaTEM-34	TRUE	TRUE	TRUE	2.50768	2.12988	2.21685	100
E. coli	ampicillin	IncFIA/IncFIC/rep_cluster_2232	TRUE	TRUE	TRUE	2.78448	2.13674	2.36858	100
E. coli	ampicillin	Col156/IncFIA/IncFIB/IncFIC/rep_cluster_2131	TRUE	TRUE	TRUE	2.81546	2.16949	2.40656	100
E. coli	ampicillin	blaCTX-M-32_IS26_ISKpn26	TRUE	TRUE	TRUE	3.06279	2.17848	2.43736	100
E. coli	ampicillin	IncFIA/IncFIB/IncFIC/IncFII/IncQ1	TRUE	TRUE	TRUE	2.94083	2.19257	2.43709	100
E. coli	ampicillin	IncFIB/IncFIC/rep_cluster_2232	TRUE	TRUE	TRUE	2.88773	2.19373	2.43526	100
E. coli	ampicillin	blaCTX-M-32	TRUE	TRUE	TRUE	3.1085	2.21596	2.47534	100
E. coli	ampicillin	blaTEM-30	TRUE	TRUE	TRUE	2.67513	2.21709	2.47609	100
E. coli	ampicillin	IncX4	TRUE	TRUE	TRUE	2.36261	2.23634	2.35724	100
E. coli	ampicillin	catB3	TRUE	TRUE	TRUE	2.92337	2.23745	2.41655	100
E. coli	ampicillin	IncFII/rep_cluster_2232	TRUE	TRUE	TRUE	3.0306	2.24252	2.49958	100
E. coli	ampicillin	IncFIA/IncFIB/IncFIC/rep_cluster_2131/rep_cluster_2232	TRUE	TRUE	TRUE	3.12364	2.29978	2.57556	100
E. coli	ampicillin	blaCTX-M-14_ISEc9	TRUE	TRUE	TRUE	2.32311	2.30593	2.43254	100
E. coli	ampicillin	IncFIA/rep_cluster_2350/rep_cluster_2370	TRUE	TRUE	TRUE	3.08047	2.31192	2.58771	100
E. coli	ampicillin	IncFIA/IncFIB/rep_cluster_2131/rep_cluster_2344	TRUE	TRUE	TRUE	3.26752	2.32589	2.60511	100
E. coli	ampicillin	IncFIB/IncFIC/IncHI2A/rep_cluster_1088/rep_cluster_2244	TRUE	TRUE	TRUE	3.06322	2.32598	2.60971	100
E. coli	ampicillin	IncFIA/IncQ1/IncY	TRUE	TRUE	TRUE	3.3724	2.32768	2.6261	100
E. coli	ampicillin	IncX3	TRUE	TRUE	TRUE	2.73659	2.32843	2.46018	100
E. coli	ampicillin	IncFIC/IncHI2A/IncQ1/rep_cluster_1088/rep_cluster_2244	TRUE	TRUE	TRUE	3.14772	2.33699	2.62079	100
E. coli	ampicillin	IncFIA/IncFII/rep_cluster_2131	TRUE	TRUE	TRUE	3.14987	2.34645	2.63044	100
E. coli	ampicillin	sul1	TRUE	TRUE	TRUE	2.2426	2.34895	2.61947	100
E. coli	ampicillin	IncFIB/rep_cluster_2232	TRUE	TRUE	TRUE	2.52806	2.36231	2.4675	100
E. coli	ampicillin	IncHI1A/IncQ1	TRUE	TRUE	TRUE	3.12933	2.37217	2.66349	100
E. coli	ampicillin	qnrS1_blaTEM-135_Tn2_Tn5403_tet(A)	TRUE	TRUE	TRUE	3.91759	2.41228	2.77673	100
E. coli	ampicillin	blaTEM-70	TRUE	TRUE	TRUE	3.35964	2.41888	2.73108	100
E. coli	ampicillin	blaNDM-5	TRUE	TRUE	TRUE	2.92871	2.43881	2.55176	100
E. coli	ampicillin	blaTEM-34_Tn2_tet(A)	TRUE	TRUE	TRUE	3.22998	2.45816	2.70478	100
E. coli	ampicillin	IncFIB/IncFII/rep_cluster_2244	TRUE	TRUE	TRUE	3.28721	2.46442	2.77862	100
E. coli	ampicillin	IncFIA/IncFIC/IncFII/IncQ1	TRUE	TRUE	TRUE	3.55926	2.46815	2.79987	100
E. coli	ampicillin	ISEc12_mdtA_mdtB_mdtC	TRUE	TRUE	TRUE	3.36009	2.48076	2.81616	100
E. coli	ampicillin	IncI1/B/O/IncQ1	TRUE	TRUE	TRUE	3.38403	2.4813	2.77581	100
E. coli	ampicillin	aph(3'')-Ib_aph(6)-Id_IS1133	TRUE	TRUE	TRUE	3.35752	2.49024	2.65399	100
E. coli	ampicillin	IncI-gamma/K1/IncK2/Z	TRUE	TRUE	TRUE	3.24901	2.49123	2.81706	100
E. coli	ampicillin	IncFIB/rep_cluster_2131	TRUE	TRUE	TRUE	2.77389	2.50398	2.66506	100
E. coli	ampicillin	mdtG	TRUE	TRUE	TRUE	3.01415	2.50749	2.803	100
E. coli	ampicillin	IncFIB/IncQ1/rep_cluster_2232	TRUE	TRUE	TRUE	3.52824	2.50788	2.83989	100
E. coli	ampicillin	IncHI2A/IncQ1/rep_cluster_1088	TRUE	TRUE	TRUE	3.40031	2.52189	2.85563	100
E. coli	ampicillin	Ecol_catII	TRUE	TRUE	TRUE	2.86018	2.5278	2.66631	100
E. coli	ampicillin	IncFIA/IncFIB/IncFIC/IncQ1/rep_cluster_2232	TRUE	TRUE	TRUE	3.58788	2.5716	2.92145	100
E. coli	ampicillin	IncFIC	TRUE	TRUE	TRUE	2.96755	2.59223	2.74004	100
E. coli	ampicillin	IncHI1B	TRUE	TRUE	TRUE	2.56347	2.59554	2.979	100
E. coli	ampicillin	IncFIB/IncFIC/IncQ1/rep_cluster_2131	TRUE	TRUE	TRUE	3.6845	2.60256	2.9581	100
E. coli	ampicillin	IncQ1/IncR	TRUE	TRUE	TRUE	3.45023	2.60922	2.96942	100
E. coli	ampicillin	ColRNAI_rep_cluster_1987/rep_cluster_2335	TRUE	TRUE	TRUE	3.92768	2.61753	3.00457	100
E. coli	ampicillin	blaCARB-58	TRUE	TRUE	TRUE	3.77452	2.62183	2.91395	100
E. coli	ampicillin	IncFIA/IncFIB/IncFIC/IncFII/rep_cluster_2131	TRUE	TRUE	TRUE	3.71577	2.65075	3.01919	100
E. coli	ampicillin	IncFIB/IncFIC	TRUE	TRUE	TRUE	3.61452	2.65273	3.02057	100
E. coli	ampicillin	IncFIA/IncFII/IncQ1	TRUE	TRUE	TRUE	3.43942	2.69228	2.92618	100
E. coli	ampicillin	IncFIB/IncFIC/IncN/rep_cluster_1088/rep_cluster_2244	TRUE	TRUE	TRUE	3.84329	2.70624	3.09313	100
E. coli	ampicillin	IncHI2A/IncI2/IncQ1/rep_cluster_1088	TRUE	TRUE	TRUE	3.84479	2.73487	3.13212	100
E. coli	ampicillin	IS26_blaSHV-102	TRUE	TRUE	TRUE	3.21781	2.7395	2.94979	100
E. coli	ampicillin	IncC/rep_cluster_1254/rep_cluster_2232	TRUE	TRUE	TRUE	3.8076	2.74828	3.145	100
E. coli	ampicillin	tet(D)	TRUE	TRUE	TRUE	3.54841	2.74961	2.98665	100
E. coli	ampicillin	IncFIA/IncX3	TRUE	TRUE	TRUE	3.90031	2.78348	3.19132	100
E. coli	ampicillin	tet(C)	TRUE	TRUE	TRUE	4.1184	2.84809	3.29004	100
E. coli	ampicillin	IncK2/Z/IncQ1	TRUE	TRUE	TRUE	3.31989	2.87011	3.10356	100
E. coli	ampicillin	blaKPC-2	TRUE	TRUE	TRUE	3.92988	2.87162	3.16303	100
E. coli	ampicillin	mphB	TRUE	TRUE	TRUE	4.06131	2.90714	3.27943	100
E. coli	ampicillin	IncFIC/rep_cluster_2244	TRUE	TRUE	TRUE	3.53479	2.9395	3.15139	100
E. coli	ampicillin	blaCTX-M-1_ISEc9	TRUE	TRUE	TRUE	2.91675	2.95782	3.08623	100
E. coli	ampicillin	IncFIA/IncFIB/IncQ1/rep_cluster_2131	TRUE	TRUE	TRUE	4.44588	2.95852	3.42049	100
E. coli	ampicillin	leuO	TRUE	TRUE	TRUE	3.49479	2.9683	3.30637	100
E. coli	ampicillin	IncFIB/IncQ1/rep_cluster_2244	TRUE	TRUE	TRUE	3.33383	2.97188	3.11862	100
E. coli	ampicillin	blaTEM-106	TRUE	TRUE	TRUE	3.80392	2.97746	3.32262	100
E. coli	ampicillin	dfrA36	TRUE	TRUE	TRUE	4.71542	2.98005	3.28126	100
E. coli	ampicillin	blaKPC-3	TRUE	TRUE	TRUE	4.60236	2.99154	3.37715	100
E. coli	ampicillin	IncFIC/IncQ1/rep_cluster_2244	TRUE	TRUE	TRUE	3.42377	2.99605	3.19677	100
E. coli	ampicillin	ermB	TRUE	TRUE	TRUE	5.06645	3.03338	3.7379	100
E. coli	ampicillin	IncFIB/IncR/rep_cluster_2131	TRUE	TRUE	TRUE	4.54386	3.03356	3.52192	100
E. coli	ampicillin	IS1326_IS1353_aadA_qacEdelta1_sul1	TRUE	TRUE	TRUE	4.63032	3.06203	3.56778	100
E. coli	ampicillin	dfrA15	TRUE	TRUE	TRUE	5.31031	3.12192	3.58067	100
E. coli	ampicillin	ble	TRUE	TRUE	TRUE	4.09853	3.19461	3.37174	100
E. coli	ampicillin	IncHI1B/IncQ1	TRUE	TRUE	TRUE	3.88593	3.22461	3.45794	100
E. coli	ampicillin	blaCMY-59_ISEc9	TRUE	TRUE	TRUE	3.39349	3.2314	3.40147	100
E. coli	ampicillin	IncFIA/IncQ1	TRUE	TRUE	TRUE	3.77323	3.30105	3.46558	100
E. coli	ampicillin	IncFIA/IncFIB/IncFIC/IncFII	TRUE	TRUE	TRUE	3.7805	3.35066	3.46983	100
E. coli	ampicillin	IncFIA/IncFIB/IncFIC/rep_cluster_2232	TRUE	TRUE	TRUE	4.1054	3.39093	3.62011	100
E. coli	ampicillin	dfrA8	TRUE	TRUE	TRUE	4.0461	3.4222	3.65629	100
E. coli	ampicillin	IncFIB/IncHI2A/rep_cluster_1088/rep_cluster_2244	TRUE	TRUE	TRUE	5.24708	3.43527	4.05895	100
E. coli	ampicillin	IncFIA/IncFIB/IncFIC/IncQ1/rep_cluster_2131	TRUE	TRUE	TRUE	4.50831	3.47972	3.8265	100
E. coli	ampicillin	IncFIB/IncQ1	TRUE	TRUE	TRUE	3.82519	3.49683	3.66033	100
E. coli	ampicillin	IncFIA/IncHI2A/rep_cluster_1088	TRUE	TRUE	TRUE	4.24765	3.53052	3.8524	100
E. coli	ampicillin	IncFIB/IncFII/rep_cluster_2232	TRUE	TRUE	TRUE	4.76137	3.53354	3.93436	100
E. coli	ampicillin	catA1	TRUE	TRUE	TRUE	3.64142	3.60826	4.08436	100
E. coli	ampicillin	IncFIB/IncR	TRUE	TRUE	TRUE	4.05223	3.66738	3.92619	100
E. coli	ampicillin	rep_cluster_2232	TRUE	TRUE	TRUE	4.31761	3.68335	3.95053	100
E. coli	ampicillin	mdtP	TRUE	TRUE	TRUE	5.08837	3.69805	4.26454	100
E. coli	ampicillin	IncFIB/IncFII/rep_cluster_2131	TRUE	TRUE	TRUE	4.91378	3.85311	4.20949	100
E. coli	ampicillin	IncY	TRUE	TRUE	TRUE	4.14936	3.88632	4.02969	100
E. coli	ampicillin	IncFIB/IncFIC/IncFII	TRUE	TRUE	TRUE	4.51654	3.89204	4.08858	100
E. coli	ampicillin	ColRNAI_rep_cluster_1857	TRUE	TRUE	TRUE	5.60748	3.97271	4.39878	100
E. coli	ampicillin	IncFIB/IncFIC/IncQ1/rep_cluster_2244	TRUE	TRUE	TRUE	4.47238	3.99785	4.14313	100
E. coli	ampicillin	blaTEM-34_Tn2	TRUE	TRUE	TRUE	4.34969	4.04535	4.73781	100
E. coli	ampicillin	IncFIA/IncFIB/rep_cluster_2131/rep_cluster_2232	TRUE	TRUE	TRUE	5.42511	4.17304	4.6623	100
E. coli	ampicillin	blaTEM-135	TRUE	TRUE	TRUE	7.23047	4.23157	4.82164	100
E. coli	ampicillin	IncC	TRUE	TRUE	TRUE	5.18356	4.35638	4.5645	100
E. coli	ampicillin	IncFIA/IncFII	TRUE	TRUE	TRUE	4.74605	4.38797	4.90574	100
E. coli	ampicillin	kdpE	TRUE	TRUE	TRUE	5.62374	4.38935	4.93147	100
E. coli	ampicillin	IncI-gamma/K1/IncQ1	TRUE	TRUE	TRUE	5.22253	4.50797	4.70939	100
E. coli	ampicillin	aac(3)-IIe	TRUE	TRUE	TRUE	4.83271	4.63713	5.32346	100
E. coli	ampicillin	IncFIA/IncFIB/IncFII/IncQ1	TRUE	TRUE	TRUE	5.47725	4.7173	4.94799	100
E. coli	ampicillin	blaTEM-40_Tn2	TRUE	TRUE	TRUE	5.5243	4.88239	5.35102	100
E. coli	ampicillin	IncFIA/IncFIB/rep_cluster_2232	TRUE	TRUE	TRUE	5.52968	4.89674	5.07733	100
E. coli	ampicillin	blaSHV-12	TRUE	TRUE	TRUE	6.56089	4.9422	5.34977	100
E. coli	ampicillin	Ecol_acrA_IS1R_acrB	TRUE	TRUE	TRUE	8.6334	5.18303	6.40781	100
E. coli	ampicillin	blaCTX-M-15_ISEc9	TRUE	TRUE	TRUE	6.91776	5.20327	5.67961	100
E. coli	ampicillin	qnrB5	TRUE	TRUE	TRUE	8.80087	5.43425	6.22926	100
E. coli	ampicillin	aph(3'')-Ib	TRUE	TRUE	TRUE	6.56292	5.65899	6.36324	100
E. coli	ampicillin	aadA5	TRUE	TRUE	TRUE	8.34172	5.84442	6.54167	100
E. coli	ampicillin	blaTEM-183_Tn3	TRUE	TRUE	TRUE	6.5625	6.1784	6.58712	100
E. coli	ampicillin	tet(A)	TRUE	TRUE	TRUE	6.01832	6.28185	6.95087	100
E. coli	ampicillin	aac(6')-Ib10	TRUE	TRUE	TRUE	5.72726	6.28696	6.82245	100
E. coli	ampicillin	IncFIA/rep_cluster_2131	TRUE	TRUE	TRUE	9.51236	6.43069	7.49317	100
E. coli	ampicillin	IncFIA/IncFIB/IncFII/rep_cluster_2131	TRUE	TRUE	TRUE	8.89455	6.66923	7.30574	100
E. coli	ampicillin	blaCTX-M-55	TRUE	TRUE	TRUE	8.21029	7.05794	8.10031	100
E. coli	ampicillin	blaSHV-102	TRUE	TRUE	TRUE	10.1191	7.17714	8.43382	100
E. coli	ampicillin	ISVsa3_sul2	TRUE	TRUE	TRUE	16.5936	7.45779	8.93677	100
E. coli	ampicillin	IncI-gamma/K1	TRUE	TRUE	TRUE	6.40953	7.61795	8.8685	100
E. coli	ampicillin	sul2	TRUE	TRUE	TRUE	8.95842	8.28627	9.45123	100
E. coli	ampicillin	IncFIA/IncFIB/IncFIC/rep_cluster_2131	TRUE	TRUE	TRUE	9.8426	8.71338	9.1754	100
E. coli	ampicillin	IncFIA/IncFIC	TRUE	TRUE	TRUE	10.0178	9.56251	10.4391	100
E. coli	ampicillin	IncI1/B/O	TRUE	TRUE	TRUE	12.1428	10.0484	10.5225	100
E. coli	ampicillin	blaCTX-M-1	TRUE	TRUE	TRUE	12.821	11.7747	12.533	100
E. coli	ampicillin	IncN	TRUE	TRUE	TRUE	15.2539	12.182	13.0314	100
E. coli	ampicillin	blaCTX-M-14	TRUE	TRUE	TRUE	21.0481	12.9972	15.1959	100
E. coli	ampicillin	aac(3)-IId	TRUE	TRUE	TRUE	17.5049	15.3608	16.5289	100
E. coli	ampicillin	aph(3')-Ia	TRUE	TRUE	TRUE	23.1464	17.3577	20.4247	100
E. coli	ampicillin	aadA	TRUE	TRUE	TRUE	23.1168	18.5264	20.6855	100
E. coli	ampicillin	blaCTX-M-27	TRUE	TRUE	TRUE	83.5167	35.0289	49.8898	100
E. coli	ampicillin	blaCMY-59	TRUE	TRUE	TRUE	61.2819	43.0946	46.175	100
E. coli	ampicillin	blaTEM-40	TRUE	TRUE	TRUE	100.995	69.813	78.6197	100
E. coli	ampicillin	blaTEM-2	TRUE	TRUE	TRUE	134.891	78.9989	89.7358	100
E. coli	ampicillin	blaOXA-1	TRUE	TRUE	TRUE	123.379	87.2203	97.3765	100
E. coli	ampicillin	blaTEM-183	TRUE	TRUE	TRUE	137.919	102.922	112.96	100
E. coli	ampicillin	blaCTX-M-15	TRUE	TRUE	TRUE	153.159	135.662	147.114	100
E. coli	ampicillin	blaTEM-34	TRUE	TRUE	TRUE	803.205	822.593	940.99	100
E. faecium	ampicillin	rep_cluster_150/rep_cluster_185	TRUE	TRUE	FALSE	2.05892	1.5921	1.75753	100
E. faecium	ampicillin	rep_cluster_1763/rep_cluster_185	TRUE	TRUE	FALSE	2.17702	1.62769	1.82172	100
E. faecium	ampicillin	vanB	TRUE	TRUE	FALSE	2.02159	1.65507	1.80028	100
E. faecium	ampicillin	vanXB	TRUE	TRUE	FALSE	2.02159	1.65507	1.80028	100
E. faecium	ampicillin	ermT	TRUE	TRUE	FALSE	2.05207	1.65648	1.79346	100
E. faecium	ampicillin	rep_cluster_1763/rep_cluster_893	TRUE	TRUE	FALSE	2.31122	1.67271	1.89651	100
E. faecium	ampicillin	rep_cluster_1763/rep_cluster_185/rep_cluster_889	TRUE	TRUE	FALSE	2.37574	1.72053	1.92088	100
E. faecium	ampicillin	Inc11/rep_cluster_1118	TRUE	TRUE	FALSE	2.2724	1.74548	1.90982	100
E. faecium	ampicillin	rep_cluster_2351	TRUE	TRUE	FALSE	2.21573	1.75129	1.94718	100
E. faecium	ampicillin	rep_cluster_1742/rep_cluster_185/rep_cluster_943	TRUE	TRUE	FALSE	2.43784	1.76088	1.99448	100
E. faecium	ampicillin	Efae_ACT_chl	TRUE	TRUE	FALSE	2.26678	1.82002	2.01536	100
E. faecium	ampicillin	rep_cluster_1118	TRUE	TRUE	FALSE	2.21783	1.83951	2.0589	100
E. faecium	ampicillin	rep_cluster_889	TRUE	TRUE	FALSE	4.38424	1.92685	2.95129	100
E. faecium	ampicillin	rep_cluster_185/rep_cluster_889/rep_cluster_943	TRUE	TRUE	FALSE	2.57102	2.00318	2.25213	100
E. faecium	ampicillin	Inc18/rep_cluster_1118/rep_cluster_185	TRUE	TRUE	FALSE	3.07353	2.08984	2.59919	100
E. faecium	ampicillin	vanZA	TRUE	TRUE	FALSE	3.19312	2.28788	2.52111	100
E. faecium	ampicillin	tet(M)	TRUE	TRUE	FALSE	3.13604	2.28947	2.61084	100
E. faecium	ampicillin	vanSA	TRUE	TRUE	FALSE	3.29195	2.35066	2.60188	100
E. faecium	ampicillin	vanYA	TRUE	TRUE	FALSE	3.27264	2.36054	2.60806	100
E. faecium	ampicillin	vanRA	TRUE	TRUE	FALSE	3.35481	2.40017	2.66184	100
E. faecium	ampicillin	vanHA	TRUE	TRUE	FALSE	3.35481	2.40017	2.66184	100
E. faecium	ampicillin	rep_cluster_185/rep_cluster_889	TRUE	TRUE	FALSE	3.24804	2.40379	2.77527	100
E. faecium	ampicillin	vanA	TRUE	TRUE	FALSE	3.36701	2.41091	2.67258	100
E. faecium	ampicillin	vanXA	TRUE	TRUE	FALSE	3.37935	2.41988	2.68294	100
E. faecium	ampicillin	mef(H)	TRUE	TRUE	FALSE	3.30408	2.48142	2.8122	100
E. faecium	ampicillin	tet(L)	TRUE	TRUE	FALSE	3.99178	2.75843	3.23573	100
E. faecium	ampicillin	sat-4	TRUE	TRUE	FALSE	3.55934	2.7987	3.03117	100
E. faecium	ampicillin	aad(6)	TRUE	TRUE	FALSE	5.53993	3.91606	4.42507	100
E. faecium	ampicillin	aph(3')-IIIa	TRUE	TRUE	FALSE	5.44089	4.04803	4.5227	100
E. faecium	ampicillin	rep_cluster_893	TRUE	TRUE	FALSE	21.473	25.2533	44.3783	100
S. enterica	ampicillin	blaCTX-M-15_ISEc9_blaTEM-126	TRUE	TRUE	FALSE	2.00609	1.70659	1.83972	100
S. enterica	ampicillin	blaTEM-126	TRUE	TRUE	FALSE	2.00609	1.70659	1.83972	100
S. enterica	ampicillin	qnrB19	TRUE	TRUE	FALSE	2.1178	1.71228	1.84897	100
S. enterica	ampicillin	blaCTX-M-2	TRUE	TRUE	FALSE	2.04563	1.75558	1.9002	100
S. enterica	ampicillin	blaCTX-M-2_ISEc58_qacEdelta1_sul1	TRUE	TRUE	FALSE	2.04563	1.75558	1.9002	100
S. enterica	ampicillin	linG	TRUE	TRUE	FALSE	2.17665	1.77227	1.85862	100
S. enterica	ampicillin	IncW	TRUE	TRUE	FALSE	2.16252	1.78187	1.92516	100
S. enterica	ampicillin	aph(3'')-Ib_aph(6)-Id_Tn5393	TRUE	TRUE	FALSE	2.41944	1.85177	2.01645	100
S. enterica	ampicillin	cmlA6	TRUE	TRUE	FALSE	2.41944	1.85177	2.01645	100
S. enterica	ampicillin	aadA	TRUE	TRUE	FALSE	2.20084	1.85273	2.01507	100
S. enterica	ampicillin	IncQ1/IncY	TRUE	TRUE	FALSE	2.34581	1.85895	2.01977	100
S. enterica	ampicillin	aac(3)-VIa_ISEc58	TRUE	TRUE	FALSE	2.41157	1.8612	2.03537	100
S. enterica	ampicillin	IS1294_rmtE	TRUE	TRUE	FALSE	2.41157	1.8612	2.03537	100
S. enterica	ampicillin	dfrA8	TRUE	TRUE	FALSE	2.28534	1.88325	1.98631	100
S. enterica	ampicillin	IncFIB/IncFII/IncX1	TRUE	TRUE	FALSE	2.43638	1.95249	2.13518	100
S. enterica	ampicillin	IncFIB/IncFII/IncHI1A	TRUE	TRUE	FALSE	2.434	1.9638	2.1493	100
S. enterica	ampicillin	dfrA23	TRUE	TRUE	FALSE	2.24045	2.03267	2.17718	100
S. enterica	ampicillin	IS1326_IS1353_blaOXA-1_aadA_qacEdelta1_sul1	TRUE	TRUE	FALSE	2.45536	2.03437	2.18004	100
S. enterica	ampicillin	aac(3)-IVa	TRUE	TRUE	FALSE	2.46307	2.04777	2.21992	100
S. enterica	ampicillin	blaTEM-1	TRUE	TRUE	FALSE	2.38704	2.05823	2.23125	100
S. enterica	ampicillin	aph(6)-Id	TRUE	TRUE	FALSE	2.19706	2.08648	2.23065	100
S. enterica	ampicillin	aac(3)-Id_IS6100_aadA7_qacEdelta1_sul1	TRUE	TRUE	FALSE	2.09591	2.09736	2.22734	100
S. enterica	ampicillin	IS1326_ISEcl1_blaOXA-2_mphB_qacEdelta1_sul1	TRUE	TRUE	FALSE	2.5547	2.11883	2.35071	100
S. enterica	ampicillin	IncQ2	TRUE	TRUE	FALSE	2.46096	2.12876	2.27659	100
S. enterica	ampicillin	qnrS2	TRUE	TRUE	FALSE	2.46096	2.12876	2.27659	100
S. enterica	ampicillin	rep_cluster_1088	TRUE	TRUE	FALSE	2.33361	2.13783	2.43313	100
S. enterica	ampicillin	rep_cluster_2350	TRUE	TRUE	FALSE	2.29817	2.14553	2.4447	100
S. enterica	ampicillin	IncFIA/IncI-gamma/K1	TRUE	TRUE	FALSE	2.76542	2.14681	2.37913	100
S. enterica	ampicillin	rmtB	TRUE	TRUE	FALSE	2.97541	2.15227	2.39922	100
S. enterica	ampicillin	IncFII/IncI-gamma/K1	TRUE	TRUE	FALSE	2.72661	2.15256	2.38498	100
S. enterica	ampicillin	IncK2/Z	TRUE	TRUE	FALSE	2.73998	2.18336	2.42724	100
S. enterica	ampicillin	IS1B_blaTEM-183	TRUE	TRUE	FALSE	3.11553	2.21031	2.46643	100
S. enterica	ampicillin	lnuA	TRUE	TRUE	FALSE	3.11553	2.21031	2.46643	100
S. enterica	ampicillin	blaTEM-183	TRUE	TRUE	FALSE	3.11553	2.21031	2.46643	100
S. enterica	ampicillin	blaTEM-171	TRUE	TRUE	FALSE	2.81764	2.21047	2.46965	100
S. enterica	ampicillin	mdsB	TRUE	TRUE	FALSE	2.66808	2.22088	2.36417	100
S. enterica	ampicillin	IS10L_IS1R_ISSty2_tet(B)	TRUE	TRUE	FALSE	2.90747	2.22395	2.48589	100
S. enterica	ampicillin	blaSCO-1	TRUE	TRUE	FALSE	2.54741	2.24091	2.40731	100
S. enterica	ampicillin	IS6100_qacEdelta1_sul1	TRUE	TRUE	FALSE	2.97469	2.26962	2.47427	100
S. enterica	ampicillin	IncFIB/IncFII/IncHI1B	TRUE	TRUE	FALSE	2.97565	2.28087	2.54588	100
S. enterica	ampicillin	aph(3'')-Ib_aph(3')-Ia_aph(6)-Id_IS10L_tet(B)	TRUE	TRUE	FALSE	2.97409	2.3053	2.51323	100
S. enterica	ampicillin	tet(D)	TRUE	TRUE	FALSE	2.57636	2.30981	2.43626	100
S. enterica	ampicillin	mphB	TRUE	TRUE	FALSE	2.8186	2.34848	2.59166	100
S. enterica	ampicillin	IncC/IncFIB	TRUE	TRUE	FALSE	3.07591	2.41036	2.71348	100
S. enterica	ampicillin	IncHI2A/IncN/IncQ1/rep_cluster_1088	TRUE	TRUE	FALSE	3.19866	2.43969	2.75145	100
S. enterica	ampicillin	IS26_mrx_mphA	TRUE	TRUE	FALSE	3.35534	2.43982	2.76352	100
S. enterica	ampicillin	aac(3)-IId_ISCfr1	TRUE	TRUE	FALSE	2.78115	2.44534	2.61672	100
S. enterica	ampicillin	IncC/IncQ1	TRUE	TRUE	FALSE	3.19397	2.46548	2.78419	100
S. enterica	ampicillin	IncFIA/IncFII	TRUE	TRUE	FALSE	2.98095	2.46899	2.6442	100
S. enterica	ampicillin	cmlA5	TRUE	TRUE	FALSE	2.75815	2.49228	2.66381	100
S. enterica	ampicillin	ant(2'')-Ia	TRUE	TRUE	FALSE	3.34214	2.5038	2.71285	100
S. enterica	ampicillin	blaFOX-5	TRUE	TRUE	FALSE	3.3726	2.50429	2.83301	100
S. enterica	ampicillin	IS1326_IS1353_sul1	TRUE	TRUE	FALSE	3.3726	2.50429	2.83301	100
S. enterica	ampicillin	blaOXA-10	TRUE	TRUE	FALSE	2.92004	2.50701	2.68182	100
S. enterica	ampicillin	ISPa110_aadA2_dfrA12_qacEdelta1_sul1	TRUE	TRUE	FALSE	3.61625	2.51918	2.85858	100
S. enterica	ampicillin	IncFIA/IncFIC/IncN	TRUE	TRUE	FALSE	3.44283	2.53329	2.8673	100
S. enterica	ampicillin	rmtE	TRUE	TRUE	FALSE	3.40443	2.53917	2.74918	100
S. enterica	ampicillin	IncK2/Z/IncQ1	TRUE	TRUE	FALSE	3.5214	2.54604	2.88419	100
S. enterica	ampicillin	blaCTX-M-55_IS903B	TRUE	TRUE	FALSE	3.28716	2.57968	2.93254	100
S. enterica	ampicillin	aac(3)-IId_ISCfr1_blaTEM-34	TRUE	TRUE	FALSE	2.6922	2.58467	2.7228	100
S. enterica	ampicillin	dfrA19	TRUE	TRUE	FALSE	2.91103	2.61672	2.74558	100
S. enterica	ampicillin	IncFIA/IncFIB/IncFII/IncQ1	TRUE	TRUE	FALSE	3.66141	2.6531	3.02592	100
S. enterica	ampicillin	cmlA9	TRUE	TRUE	FALSE	3.73006	2.67443	3.01788	100
S. enterica	ampicillin	blaCMY-59_ISSbo1	TRUE	TRUE	FALSE	2.75668	2.6813	2.82252	100
S. enterica	ampicillin	blaOXA-48	TRUE	TRUE	FALSE	3.80119	2.69731	3.05505	100
S. enterica	ampicillin	oqxA	TRUE	TRUE	FALSE	3.5519	2.72639	3.019	100
S. enterica	ampicillin	IncI2	TRUE	TRUE	FALSE	3.39625	2.72942	3.08208	100
S. enterica	ampicillin	IncC/IncX1	TRUE	TRUE	FALSE	3.728	2.7356	3.12882	100
S. enterica	ampicillin	aac(3)-IIg	TRUE	TRUE	FALSE	3.03279	2.74347	2.87044	100
S. enterica	ampicillin	aac(6')-IIc	TRUE	TRUE	FALSE	3.03279	2.74347	2.87044	100
S. enterica	ampicillin	IS6100_aadA7_qacEdelta1_sul1	TRUE	TRUE	FALSE	3.80743	2.76206	3.08466	100
S. enterica	ampicillin	IncL/M/IncQ1	TRUE	TRUE	FALSE	3.94459	2.81315	3.23025	100
S. enterica	ampicillin	IS10L_IS10R_tet(B)	TRUE	TRUE	FALSE	4.17383	2.83915	3.17819	100
S. enterica	ampicillin	IncFIB/IncQ1/rep_cluster_1804	TRUE	TRUE	FALSE	4.11834	2.91265	3.36105	100
S. enterica	ampicillin	IncX1/IncX3	TRUE	TRUE	FALSE	3.56106	2.9434	3.24458	100
S. enterica	ampicillin	IncC/IncFII/IncX1	TRUE	TRUE	FALSE	4.12605	2.94709	3.4044	100
S. enterica	ampicillin	IncHI1B	TRUE	TRUE	FALSE	2.96797	3.03467	3.35065	100
S. enterica	ampicillin	IncP	TRUE	TRUE	FALSE	4.9569	3.07505	3.58372	100
S. enterica	ampicillin	IS26_dfrA1_qacEdelta1_sul1	TRUE	TRUE	FALSE	4.9569	3.07505	3.58372	100
S. enterica	ampicillin	blaCTX-M-137	TRUE	TRUE	FALSE	4.57552	3.0785	3.57718	100
S. enterica	ampicillin	blaCTX-M-137_IS10R_IS1F	TRUE	TRUE	FALSE	4.57552	3.0785	3.57718	100
S. enterica	ampicillin	tet(M)	TRUE	TRUE	FALSE	4.26844	3.12583	3.43127	100
S. enterica	ampicillin	aac(3)-IVa_aph(4)-Ia_ISEc57_ISEc59_ISVsa3_floR	TRUE	TRUE	FALSE	5.04803	3.14207	3.70116	100
S. enterica	ampicillin	IncL/M	TRUE	TRUE	FALSE	4.58741	3.15357	3.67882	100
S. enterica	ampicillin	aph(3'')-Ib_aph(6)-Id_IS26_blaTEM-34_dfrA7_qacEdelta1_sul1_sul2	TRUE	TRUE	FALSE	4.89145	3.17488	3.94773	100
S. enterica	ampicillin	ColRNAI_rep_cluster_1857/IncC	TRUE	TRUE	FALSE	4.63023	3.18681	3.71998	100
S. enterica	ampicillin	IncFII/IncQ1	TRUE	TRUE	FALSE	4.73507	3.19447	3.73222	100
S. enterica	ampicillin	IncFIB/IncHI2A/rep_cluster_1088	TRUE	TRUE	FALSE	4.8195	3.221	3.76734	100
S. enterica	ampicillin	IncHI2A/IncR/rep_cluster_1088	TRUE	TRUE	FALSE	4.50309	3.22597	3.77544	100
S. enterica	ampicillin	IncFIA/IncFIC/IncQ1/rep_cluster_2244	TRUE	TRUE	FALSE	4.85391	3.23775	3.78839	100
S. enterica	ampicillin	IS6100_aadA2_qacEdelta1_sul1	TRUE	TRUE	FALSE	6.61761	3.25801	4.00104	100
S. enterica	ampicillin	IncL/M/rep_cluster_1254	TRUE	TRUE	FALSE	4.75425	3.28739	3.85312	100
S. enterica	ampicillin	IncFIC/IncHI1A/IncQ1/rep_cluster_2244	TRUE	TRUE	FALSE	4.99875	3.28848	3.85578	100
S. enterica	ampicillin	mphE	TRUE	TRUE	FALSE	4.59581	3.29029	3.72448	100
S. enterica	ampicillin	msrE	TRUE	TRUE	FALSE	4.59581	3.29029	3.72448	100
S. enterica	ampicillin	arr-2	TRUE	TRUE	FALSE	4.54706	3.38286	3.63613	100
S. enterica	ampicillin	aph(3'')-Ib_aph(6)-Id_IS1A	TRUE	TRUE	FALSE	5.51687	3.41206	4.1324	100
S. enterica	ampicillin	IS10L_tet(B)	TRUE	TRUE	FALSE	4.02349	3.42141	3.72579	100
S. enterica	ampicillin	ISKpn19_blaLAP-2_qnrS1	TRUE	TRUE	FALSE	5.55841	3.42777	3.99064	100
S. enterica	ampicillin	blaLAP-2	TRUE	TRUE	FALSE	5.55841	3.42777	3.99064	100
S. enterica	ampicillin	IncC/rep_cluster_1254	TRUE	TRUE	FALSE	4.05705	3.57693	3.82952	100
S. enterica	ampicillin	IncFIA/IncFIC	TRUE	TRUE	FALSE	4.27844	3.67358	3.97286	100
S. enterica	ampicillin	IS6100_mrx_dfrA14_mphA	TRUE	TRUE	FALSE	5.7995	3.75685	4.44787	100
S. enterica	ampicillin	blaCTX-M-1_ISEc9	TRUE	TRUE	FALSE	3.96349	3.78548	3.95625	100
S. enterica	ampicillin	aph(3'')-Ib_aph(6)-Id_IS1326_aadA_dfrA1_qacEdelta1_sul1_sul2	TRUE	TRUE	FALSE	5.7667	3.85492	4.54612	100
S. enterica	ampicillin	ColRNAI_rep_cluster_1987	TRUE	TRUE	FALSE	5.56219	3.89868	4.61554	100
S. enterica	ampicillin	ISVsa3_blaTEM-135_sul2	TRUE	TRUE	FALSE	6.30888	3.96163	4.76082	100
S. enterica	ampicillin	blaTEM-135	TRUE	TRUE	FALSE	6.30888	3.96163	4.76082	100
S. enterica	ampicillin	IS10L_IS26_tet(B)	TRUE	TRUE	FALSE	7.10127	4.02551	4.8788	100
S. enterica	ampicillin	IncFII	TRUE	TRUE	FALSE	4.2211	4.15176	4.34704	100
S. enterica	ampicillin	IncFIA/IncFIB/IncFII/rep_cluster_2131	TRUE	TRUE	FALSE	6.6784	4.16966	5.04457	100
S. enterica	ampicillin	rep_cluster_2350/rep_cluster_2370	TRUE	TRUE	FALSE	6.40114	4.2497	4.92846	100
S. enterica	ampicillin	IncHI1A	TRUE	TRUE	FALSE	4.88049	4.31244	4.97024	100
S. enterica	ampicillin	blaOXA-1	TRUE	TRUE	FALSE	5.57708	4.44202	4.96759	100
S. enterica	ampicillin	mcr-9.1	TRUE	TRUE	FALSE	5.77861	4.47096	5.06009	100
S. enterica	ampicillin	IncFIB/IncQ1	TRUE	TRUE	FALSE	5.20898	4.54667	4.87027	100
S. enterica	ampicillin	IS26_blaTEM-34_dfrA7_qacEdelta1_sul1	TRUE	TRUE	FALSE	8.70734	4.6446	5.72267	100
S. enterica	ampicillin	blaTEM-34_Tn2	TRUE	TRUE	FALSE	5.83972	4.69331	4.98603	100
S. enterica	ampicillin	blaSHV-12	TRUE	TRUE	FALSE	6.52219	5.0737	5.49783	100
S. enterica	ampicillin	IS1R_ISSen9_catA1	TRUE	TRUE	FALSE	10.6719	5.11512	6.38038	100
S. enterica	ampicillin	Ecol_catII	TRUE	TRUE	FALSE	5.52122	5.40716	5.73057	100
S. enterica	ampicillin	IS1R_tet(B)	TRUE	TRUE	FALSE	7.60987	5.44251	6.53201	100
S. enterica	ampicillin	aph(3')-IIa	TRUE	TRUE	FALSE	6.98823	5.80541	6.42806	100
S. enterica	ampicillin	IncI1/B/O	TRUE	TRUE	FALSE	7.57246	5.87106	6.60443	100
S. enterica	ampicillin	floR	TRUE	TRUE	FALSE	6.58962	5.95118	6.49016	100
S. enterica	ampicillin	aph(3'')-Ib_aph(6)-Id_IS1133_tet(A)	TRUE	TRUE	FALSE	9.54328	6.03684	7.24579	100
S. enterica	ampicillin	blaCARB-58_IS6100_qacEdelta1_sul1	TRUE	TRUE	FALSE	7.05953	6.12374	6.59862	100
S. enterica	ampicillin	oqxB	TRUE	TRUE	FALSE	10.327	6.19163	7.34941	100
S. enterica	ampicillin	IncHI2A/IncQ1/rep_cluster_1088	TRUE	TRUE	FALSE	8.31435	6.55259	7.09528	100
S. enterica	ampicillin	blaCTX-M-1	TRUE	TRUE	FALSE	7.01676	6.56401	6.91948	100
S. enterica	ampicillin	blaCTX-M-55	TRUE	TRUE	FALSE	12.4212	7.14749	8.24419	100
S. enterica	ampicillin	IncX1	TRUE	TRUE	FALSE	8.12024	7.45996	8.40307	100
S. enterica	ampicillin	blaOXA-2	TRUE	TRUE	FALSE	13.2833	7.6705	8.92393	100
S. enterica	ampicillin	blaCTX-M-65	TRUE	TRUE	FALSE	19.0377	8.96541	12.0159	100
S. enterica	ampicillin	blaCTX-M-65_IS903B	TRUE	TRUE	FALSE	19.0377	8.96541	12.0159	100
S. enterica	ampicillin	IncY	TRUE	TRUE	FALSE	15.5322	9.33644	11.1796	100
S. enterica	ampicillin	aac(3)-IId	TRUE	TRUE	FALSE	12.5246	9.72883	10.8734	100
S. enterica	ampicillin	blaCMY-59_ISEc9	TRUE	TRUE	FALSE	8.59084	9.84382	10.6222	100
S. enterica	ampicillin	IS10L_IS1R_tet(B)	TRUE	TRUE	FALSE	16.3166	10.5729	12.059	100
S. enterica	ampicillin	blaTEM-40_Tn2	TRUE	TRUE	FALSE	17.6734	11.3422	13.8153	100
S. enterica	ampicillin	blaCTX-M-15	TRUE	TRUE	FALSE	16.5286	11.4866	12.6981	100
S. enterica	ampicillin	blaTEM-40	TRUE	TRUE	FALSE	28.67	17.1954	20.7602	100
S. enterica	ampicillin	blaHER-3	TRUE	TRUE	FALSE	34.3753	18.0613	22.1841	100
S. enterica	ampicillin	IS26_dfrA7_qacEdelta1_sul1	TRUE	TRUE	FALSE	87.074	33.2961	46.1638	100
S. enterica	ampicillin	blaCARB-58	TRUE	TRUE	FALSE	176.528	109.792	135.743	100
S. enterica	ampicillin	blaTEM-34	TRUE	TRUE	FALSE	594.682	612.478	700.826	100
S. enterica	ampicillin	blaCMY-59	TRUE	TRUE	FALSE	2140.32	1512.49	1639.25	100
S. sonnei	ampicillin	acrS	TRUE	TRUE	TRUE	2.29332	1.56649	1.81559	100
S. sonnei	ampicillin	IncFII/IncI-gamma/K1	TRUE	TRUE	TRUE	2.07565	1.57527	1.75212	100
S. sonnei	ampicillin	aac(3)-IVa	TRUE	TRUE	TRUE	2.11781	1.58096	1.75992	100
S. sonnei	ampicillin	aac(3)-IVa_aph(3')-Ia_aph(4)-Ia_IS26	TRUE	TRUE	TRUE	2.11781	1.58096	1.75992	100
S. sonnei	ampicillin	aph(4)-Ia	TRUE	TRUE	TRUE	2.11781	1.58096	1.75992	100
S. sonnei	ampicillin	blaCTX-M-15_ISKpn19_qnrS1	TRUE	TRUE	TRUE	2.10527	1.58852	1.77039	100
S. sonnei	ampicillin	ColRNAI_rep_cluster_1987	TRUE	TRUE	TRUE	2.16569	1.62314	1.81808	100
S. sonnei	ampicillin	IS2_msbA	TRUE	TRUE	TRUE	2.16569	1.62314	1.81808	100
S. sonnei	ampicillin	IS26_blaTEM-34	TRUE	TRUE	TRUE	2.16569	1.62314	1.81808	100
S. sonnei	ampicillin	MITESen1_tet(A)	TRUE	TRUE	TRUE	2.16569	1.62314	1.81808	100
S. sonnei	ampicillin	aac(3)-IIe	TRUE	TRUE	TRUE	2.4247	1.72488	1.95981	100
S. sonnei	ampicillin	aadA5	TRUE	TRUE	TRUE	2.59774	1.80884	2.07809	100
S. sonnei	ampicillin	IS6100_mrx_mphA	TRUE	TRUE	TRUE	2.62346	1.81166	2.08248	100
S. sonnei	ampicillin	IncC	TRUE	TRUE	TRUE	2.70908	1.84951	2.13588	100
S. sonnei	ampicillin	emrK	TRUE	TRUE	TRUE	3.08397	1.86402	2.24945	100
S. sonnei	ampicillin	Ecol_mdfA	TRUE	TRUE	TRUE	2.45754	1.89767	2.12163	100
S. sonnei	ampicillin	aph(3'')-Ib_blaTEM-40_Tn2_sul2	TRUE	TRUE	TRUE	2.85345	1.90666	2.21788	100
S. sonnei	ampicillin	IncFIA/IncFIC/rep_cluster_2131	TRUE	TRUE	TRUE	2.93804	1.94819	2.27739	100
S. sonnei	ampicillin	IncI-gamma/K1/rep_cluster_2131	TRUE	TRUE	TRUE	2.94493	1.95351	2.28506	100
S. sonnei	ampicillin	IS6100_mrx_aadA5_dfrA17_mphA_qacEdelta1_sul1	TRUE	TRUE	TRUE	3.10754	2.02927	2.39512	100
S. sonnei	ampicillin	IncFIA/IncI1/B/O/rep_cluster_2335	TRUE	TRUE	TRUE	3.23914	2.07389	2.46008	100
S. sonnei	ampicillin	aadA	TRUE	TRUE	TRUE	2.57748	2.18402	2.43353	100
S. sonnei	ampicillin	IncI-gamma/K1/rep_cluster_2335	TRUE	TRUE	TRUE	3.58726	2.20277	2.65008	100
S. sonnei	ampicillin	blaCTX-M-14_IS903B_ISEc23_ISEc9	TRUE	TRUE	TRUE	3.5106	2.22158	2.67948	100
S. sonnei	ampicillin	blaTEM-183	TRUE	TRUE	TRUE	3.88576	2.30183	2.79793	100
S. sonnei	ampicillin	blaTEM-183_Tn3	TRUE	TRUE	TRUE	3.88576	2.30183	2.79793	100
S. sonnei	ampicillin	IncFIA/IncFIB/IncFIC/rep_cluster_2344	TRUE	TRUE	TRUE	3.88555	2.31142	2.81232	100
S. sonnei	ampicillin	IncI-gamma/K1/IncK2/Z	TRUE	TRUE	TRUE	3.93859	2.33065	2.84123	100
S. sonnei	ampicillin	mphA	TRUE	TRUE	TRUE	3.96011	2.35965	2.88514	100
S. sonnei	ampicillin	mrx	TRUE	TRUE	TRUE	3.96011	2.35965	2.88514	100
S. sonnei	ampicillin	aph(3')-IIa	TRUE	TRUE	TRUE	4.20904	2.38035	2.91729	100
S. sonnei	ampicillin	aph(6)-Ic	TRUE	TRUE	TRUE	4.20904	2.38035	2.91729	100
S. sonnei	ampicillin	blmt	TRUE	TRUE	TRUE	4.20904	2.38035	2.91729	100
S. sonnei	ampicillin	blaCTX-M-27	TRUE	TRUE	TRUE	4.02638	2.40904	2.96018	100
S. sonnei	ampicillin	dfrA8	TRUE	TRUE	TRUE	3.63681	2.4573	2.80462	100
S. sonnei	ampicillin	IS1S_marA	TRUE	TRUE	TRUE	4.5536	2.51169	3.11613	100
S. sonnei	ampicillin	IncI-gamma/K1/IncQ1	TRUE	TRUE	TRUE	4.64944	2.58762	3.23268	100
S. sonnei	ampicillin	qnrS1	TRUE	TRUE	TRUE	4.99988	2.6938	3.39717	100
S. sonnei	ampicillin	blaTEM-34_Tn2	TRUE	TRUE	TRUE	5.2332	2.79394	3.55375	100
S. sonnei	ampicillin	sul2	TRUE	TRUE	TRUE	3.17652	2.85235	3.02341	100
S. sonnei	ampicillin	tet(B)	TRUE	TRUE	TRUE	7.21428	3.11433	4.41103	100
S. sonnei	ampicillin	IncI1/B/O/rep_cluster_2335	TRUE	TRUE	TRUE	5.66188	3.64098	4.99331	100
S. sonnei	ampicillin	blaTEM-40_Tn2	TRUE	TRUE	TRUE	8.24605	3.67279	4.98093	100
S. sonnei	ampicillin	aac(3)-IId	TRUE	TRUE	TRUE	8.94273	3.91876	5.39595	100
S. sonnei	ampicillin	blaTEM-2	TRUE	TRUE	TRUE	9.08174	3.92254	5.40178	100
S. sonnei	ampicillin	blaTEM-2_Tn2_dfrA14_sul2	TRUE	TRUE	TRUE	9.08174	3.92254	5.40178	100
S. sonnei	ampicillin	dfrA17	TRUE	TRUE	TRUE	9.41999	4.03696	5.59687	100
S. sonnei	ampicillin	blaCTX-M-55_ISEc9	TRUE	TRUE	TRUE	14.5984	5.21144	7.67015	100
S. sonnei	ampicillin	rep_cluster_2358	TRUE	TRUE	TRUE	15.8419	5.52751	8.2483	100
S. sonnei	ampicillin	catA1	TRUE	TRUE	TRUE	19.126	6.06119	9.24481	100
S. sonnei	ampicillin	IncFIA/IncFII	TRUE	TRUE	TRUE	18.6876	6.11094	9.33572	100
S. sonnei	ampicillin	blaOXA-1	TRUE	TRUE	TRUE	27.1293	7.48181	11.9865	100
S. sonnei	ampicillin	blaCTX-M-3	TRUE	TRUE	TRUE	30.2386	8.26992	13.5616	100
S. sonnei	ampicillin	blaCTX-M-55	TRUE	TRUE	TRUE	40.429	9.75995	16.6374	100
S. sonnei	ampicillin	blaCTX-M-14_ISEc9	TRUE	TRUE	TRUE	13.2761	10.6965	12.829	100
S. sonnei	ampicillin	blaTEM-40	TRUE	TRUE	TRUE	66.1136	15.534	26.3199	100
S. sonnei	ampicillin	blaCTX-M-14	TRUE	TRUE	TRUE	86.039	43.681	59.3378	100
S. sonnei	ampicillin	blaCTX-M-15	TRUE	TRUE	TRUE	930.234	68.5645	184.479	100
S. sonnei	ampicillin	blaTEM-34	TRUE	TRUE	TRUE	686.606	78.7305	175.432	100
S. flexneri	azithromycin	IncFIA/IncFIC	TRUE	TRUE	TRUE	2.37103	1.23932	1.64508	100
S. flexneri	azithromycin	blaEC-8	TRUE	TRUE	TRUE	2.53621	1.49367	1.84867	100
S. flexneri	azithromycin	IS26_IS4321R_IS6100_mrx_blaTEM-183_Tn3_mphA_tet(A)	TRUE	TRUE	TRUE	2.18447	1.69236	1.88733	100
S. flexneri	azithromycin	mdtF	TRUE	TRUE	TRUE	2.9019	2.0811	2.31462	100
S. flexneri	azithromycin	IncFII	TRUE	TRUE	TRUE	2.97668	2.47669	2.69657	100
S. flexneri	azithromycin	IncX4	TRUE	TRUE	TRUE	4.55316	2.60554	3.18336	100
S. flexneri	azithromycin	aph(3'')-Ib_aph(6)-Id_IS5075_sul2	TRUE	TRUE	TRUE	3.44646	2.732	2.98092	100
S. flexneri	azithromycin	IncFIA/IncFII	TRUE	TRUE	TRUE	2.71162	3.21634	4.02085	100
S. flexneri	azithromycin	IS6100_mrx_mphA	TRUE	TRUE	TRUE	8.23035	5.15128	6.25311	100
S. flexneri	azithromycin	ColRNAI_rep_cluster_1857	TRUE	TRUE	TRUE	32.0677	9.66818	15.4318	100
S. flexneri	azithromycin	ermB	TRUE	TRUE	TRUE	29.3227	22.4532	26.8948	100
S. flexneri	azithromycin	mphA	TRUE	TRUE	TRUE	27.199	22.7001	26.2798	100
S. flexneri	azithromycin	mrx	TRUE	TRUE	TRUE	27.199	22.7001	26.2798	100
E. coli	aztreonam	blaEC-5	TRUE	FALSE	FALSE	2.24605	1.60051	1.83685	100
E. coli	aztreonam	bacA	TRUE	FALSE	FALSE	2.08261	1.66744	1.83864	100
E. coli	aztreonam	Ecol_mdfA	TRUE	FALSE	FALSE	2.24672	1.75372	1.93478	100
E. coli	aztreonam	IS1326_aadA5_dfrA17_qacEdelta1_sul1	TRUE	FALSE	FALSE	2.51458	1.76429	1.94388	100
E. coli	aztreonam	ISEc76_Tn5403_tet(A)	TRUE	FALSE	FALSE	2.25893	1.77692	1.93052	100
E. coli	aztreonam	IncFIA/rep_cluster_2131	TRUE	FALSE	FALSE	2.2932	1.93763	2.11847	100
E. coli	aztreonam	rep_cluster_1778	TRUE	FALSE	FALSE	2.56062	1.96403	2.1887	100
E. coli	aztreonam	blaNDM-5	TRUE	FALSE	FALSE	2.44052	1.97785	2.22369	100
E. coli	aztreonam	emrK	TRUE	FALSE	FALSE	2.7074	1.98138	2.16696	100
E. coli	aztreonam	ISVsa3_floR_tet(A)	TRUE	FALSE	FALSE	2.84183	1.99347	2.22211	100
E. coli	aztreonam	ble	TRUE	FALSE	FALSE	2.48356	2.00531	2.25556	100
E. coli	aztreonam	mdtC	TRUE	FALSE	FALSE	2.63088	2.07384	2.43419	100
E. coli	aztreonam	IS1R_catA1_tet(B)	TRUE	FALSE	FALSE	2.79089	2.0935	2.32121	100
E. coli	aztreonam	ISCfr1_blaTEM-34	TRUE	FALSE	FALSE	3.23064	2.10679	2.35783	100
E. coli	aztreonam	IncX3	TRUE	FALSE	FALSE	2.52954	2.14018	2.37517	100
E. coli	aztreonam	ISKpn31_ISKpn6_ISKpn7_blaKPC-2	TRUE	FALSE	FALSE	2.76864	2.1589	2.39361	100
E. coli	aztreonam	IncFII/rep_cluster_2232	TRUE	FALSE	FALSE	2.79799	2.16528	2.40181	100
E. coli	aztreonam	IncFIA/IncFIB/IncFIC	TRUE	FALSE	FALSE	2.07413	2.23239	2.31957	100
E. coli	aztreonam	IS6100_mrx_aadA2_dfrA12_mphA_qacEdelta1_sul1	TRUE	FALSE	FALSE	2.93907	2.2699	2.52189	100
E. coli	aztreonam	blaEC-15	TRUE	FALSE	FALSE	2.72726	2.31424	2.63435	100
E. coli	aztreonam	blaCTX-M-98	TRUE	FALSE	FALSE	3.2435	2.33957	2.62814	100
E. coli	aztreonam	blaTEM-183	TRUE	FALSE	FALSE	3.4113	2.35493	2.87466	100
E. coli	aztreonam	IncFIA/IncFIB/IncFIC/IncFII/rep_cluster_2244	TRUE	FALSE	FALSE	2.85372	2.4123	2.74777	100
E. coli	aztreonam	IS1A_mdtM	TRUE	FALSE	FALSE	3.62482	2.45427	2.78749	100
E. coli	aztreonam	IS26_blaSHV-12_aadA_aadA2_cmlA1_sul3	TRUE	FALSE	FALSE	3.62482	2.45427	2.78749	100
E. coli	aztreonam	IS3000_blaSHV-12	TRUE	FALSE	FALSE	3.01732	2.45935	2.77934	100
E. coli	aztreonam	aac(6')-Ib10	TRUE	FALSE	FALSE	2.46934	2.52352	2.7242	100
E. coli	aztreonam	tet(D)	TRUE	FALSE	FALSE	3.38278	2.57637	2.98395	100
E. coli	aztreonam	IncFIA/IncFIB/IncFIC/IncFII/rep_cluster_2232	TRUE	FALSE	FALSE	3.82226	2.58973	2.98851	100
E. coli	aztreonam	sul2	TRUE	FALSE	FALSE	2.55334	2.59013	2.92578	100
E. coli	aztreonam	kdpE	TRUE	FALSE	FALSE	3.28657	2.62826	2.87821	100
E. coli	aztreonam	mdtN	TRUE	FALSE	FALSE	3.62006	2.65303	3.02007	100
E. coli	aztreonam	aph(3'')-Ib_aph(6)-Id_IS100kyp_IS26_IS6100_mrx_aadA5_dfrA17_mphA_qacEdelta1_sul1_sul2_tet(A)	TRUE	FALSE	FALSE	4.35254	2.85115	3.28211	100
E. coli	aztreonam	blaCTX-M-27_IS1R_IS26	TRUE	FALSE	FALSE	4.35254	2.85115	3.28211	100
E. coli	aztreonam	IncFIB/IncFII/rep_cluster_2232	TRUE	FALSE	FALSE	4.03205	2.85294	3.30999	100
E. coli	aztreonam	ant(2'')-Ia_IS1326_ISPa110_ISUnCu1_ISVsa3_aadA_qacEdelta1_sul1	TRUE	FALSE	FALSE	3.92678	2.85612	3.3144	100
E. coli	aztreonam	DfrA36_ISVsa3_floR_sul2	TRUE	FALSE	FALSE	3.92678	2.85612	3.3144	100
E. coli	aztreonam	ant(2'')-Ia	TRUE	FALSE	FALSE	3.39956	2.88442	3.21794	100
E. coli	aztreonam	rep_cluster_488	TRUE	FALSE	FALSE	3.51066	2.94023	3.35682	100
E. coli	aztreonam	Tn5403_tet(A)	TRUE	FALSE	FALSE	3.31466	2.98576	3.26213	100
E. coli	aztreonam	IncFIA/IncX3	TRUE	FALSE	FALSE	4.09857	3.03509	3.52176	100
E. coli	aztreonam	aadA5	TRUE	FALSE	FALSE	3.87695	3.07814	3.49208	100
E. coli	aztreonam	blaOXA-1	TRUE	FALSE	FALSE	3.25517	3.37697	3.70977	100
E. coli	aztreonam	blaKPC-2	TRUE	FALSE	FALSE	5.22189	3.59656	4.1283	100
E. coli	aztreonam	ISKpn26_ISSen4_tet(B)	TRUE	FALSE	FALSE	5.54243	3.64731	4.24421	100
E. coli	aztreonam	qepA4	TRUE	FALSE	FALSE	5.54243	3.64731	4.24421	100
E. coli	aztreonam	blaCTX-M-27	TRUE	FALSE	FALSE	6.7678	3.79854	4.57451	100
E. coli	aztreonam	emrY	TRUE	FALSE	FALSE	5.90276	3.87069	4.33994	100
E. coli	aztreonam	dfrA8	TRUE	FALSE	FALSE	6.50196	3.89384	4.76593	100
E. coli	aztreonam	IncN	TRUE	FALSE	FALSE	5.14554	3.93863	4.9014	100
E. coli	aztreonam	IncFIC/IncQ1/rep_cluster_2244	TRUE	FALSE	FALSE	6.3479	4.08779	4.93519	100
E. coli	aztreonam	IncFIB/IncFIC/IncN/rep_cluster_1088/rep_cluster_2244	TRUE	FALSE	FALSE	6.40973	4.13921	5.00799	100
E. coli	aztreonam	aph(3')-Ia	TRUE	FALSE	FALSE	5.44856	4.2486	4.93312	100
E. coli	aztreonam	rep_cluster_1088	TRUE	FALSE	FALSE	6.86925	4.2763	5.18925	100
E. coli	aztreonam	IncFIA/IncFIB/rep_cluster_2131/rep_cluster_2232	TRUE	FALSE	FALSE	7.32572	4.49129	5.48587	100
E. coli	aztreonam	blaCMY-59_ISEc9	TRUE	FALSE	FALSE	5.03635	4.51377	5.16009	100
E. coli	aztreonam	mdtM	TRUE	FALSE	FALSE	5.67735	4.81381	5.43854	100
E. coli	aztreonam	aac(3)-IId_ISCfr1	TRUE	FALSE	FALSE	9.50301	4.83807	5.75931	100
E. coli	aztreonam	IncFIA/IncFII/rep_cluster_2131	TRUE	FALSE	FALSE	8.75089	5.1979	6.47931	100
E. coli	aztreonam	ColRNAI_rep_cluster_1857	TRUE	FALSE	FALSE	5.80506	5.31196	5.74684	100
E. coli	aztreonam	blaCTX-M-55_ISEc9	TRUE	FALSE	FALSE	7.53347	5.5669	6.1854	100
E. coli	aztreonam	aph(3'')-Ib_aph(6)-Id_blaCTX-M-9_ISEc9_blaTEM-34_sul2	TRUE	FALSE	FALSE	10.8665	5.92146	7.52311	100
E. coli	aztreonam	IS6100_mrx	TRUE	FALSE	FALSE	11.6125	6.12876	7.813	100
E. coli	aztreonam	gadW	TRUE	FALSE	FALSE	8.27619	6.1928	7.20426	100
E. coli	aztreonam	IncFIB/IncQ1	TRUE	FALSE	FALSE	10.0061	6.30856	8.17213	100
E. coli	aztreonam	IncC	TRUE	FALSE	FALSE	7.91725	6.40306	7.20469	100
E. coli	aztreonam	IncFIA/IncFIB/rep_cluster_2232	TRUE	FALSE	FALSE	8.13638	7.02108	7.79252	100
E. coli	aztreonam	IS6100_mrx_mphA	TRUE	FALSE	FALSE	9.5583	7.88227	8.59492	100
E. coli	aztreonam	floR	TRUE	FALSE	FALSE	12.7255	8.55062	10.0862	100
E. coli	aztreonam	blaSHV-12	TRUE	FALSE	FALSE	16.873	9.01614	10.6752	100
E. coli	aztreonam	blaCTX-M-9	TRUE	FALSE	FALSE	19.3266	9.75422	12.2377	100
E. coli	aztreonam	blaCTX-M-1_ISEc9	TRUE	FALSE	FALSE	21.2107	10.6413	13.647	100
E. coli	aztreonam	blaCTX-M-14_ISEc9	TRUE	FALSE	FALSE	20.0307	10.92	13.0845	100
E. coli	aztreonam	ISKpn6_ISKpn7_blaKPC-3	TRUE	FALSE	FALSE	20.1335	10.9793	12.5964	100
E. coli	aztreonam	blaCTX-M-55	TRUE	FALSE	FALSE	21.4088	11.4552	13.3154	100
E. coli	aztreonam	blaKPC-3	TRUE	FALSE	FALSE	31.2552	16.1133	18.7488	100
E. coli	aztreonam	aac(3)-IIe	TRUE	FALSE	FALSE	25.1602	19.9373	22.7435	100
E. coli	aztreonam	blaCMY-59	TRUE	FALSE	FALSE	40.3279	31.6091	39.6205	100
E. coli	aztreonam	blaCTX-M-1	TRUE	FALSE	FALSE	85.8674	33.1552	42.3972	100
E. coli	aztreonam	blaCTX-M-15	TRUE	FALSE	FALSE	122.932	85.6788	102.451	100
E. coli	aztreonam	blaCTX-M-15_ISEc9	TRUE	FALSE	FALSE	182.941	94.1939	122.273	100
K. pneumoniae	aztreonam	aph(3'')-Ib_aph(6)-Id_Tn5393_sul1	TRUE	FALSE	FALSE	2.18832	1.5278	1.66215	100
K. pneumoniae	aztreonam	blaCTX-M-15_IS26_ISEc9	TRUE	FALSE	FALSE	2.00697	1.5425	1.66845	100
K. pneumoniae	aztreonam	aph(3'')-Ib_aph(6)-Id_IS1A_Tn5393	TRUE	FALSE	FALSE	2.23228	1.59545	1.74341	100
K. pneumoniae	aztreonam	MITESen1_qnrB6_Tn5403	TRUE	FALSE	FALSE	2.23228	1.59545	1.74341	100
K. pneumoniae	aztreonam	IS6100_tet(A)	TRUE	FALSE	FALSE	2.08314	1.61446	1.73738	100
K. pneumoniae	aztreonam	lptD	TRUE	FALSE	FALSE	2.05383	1.61844	1.87594	100
K. pneumoniae	aztreonam	blaGES-20	TRUE	FALSE	FALSE	2.12463	1.62415	1.74405	100
K. pneumoniae	aztreonam	aac(3)-IVa_aph(4)-Ia_ISEc59_ISKpn60	TRUE	FALSE	FALSE	2.13092	1.63037	1.75232	100
K. pneumoniae	aztreonam	aac(3)-IId_blaCTX-M-15_IS26_IS3000_ISKpn14	TRUE	FALSE	FALSE	2.31628	1.66437	1.82756	100
K. pneumoniae	aztreonam	aac(6')-Iaf	TRUE	FALSE	FALSE	2.01735	1.69274	1.78705	100
K. pneumoniae	aztreonam	IncN/IncQ1	TRUE	FALSE	FALSE	2.18701	1.70155	1.83501	100
K. pneumoniae	aztreonam	blaSHV-44	TRUE	FALSE	FALSE	2.00795	1.70223	1.84439	100
K. pneumoniae	aztreonam	aph(3'')-Ib_aph(6)-Id_ISKpn19_qnrS1_sul2	TRUE	FALSE	FALSE	2.07649	1.71501	1.87653	100
K. pneumoniae	aztreonam	aph(3'')-Ib_aph(6)-Id_Tn5393	TRUE	FALSE	FALSE	2.00645	1.76746	2.00556	100
K. pneumoniae	aztreonam	IncN/rep_cluster_2401	TRUE	FALSE	FALSE	2.12925	1.77256	1.9176	100
K. pneumoniae	aztreonam	rep_cluster_2183	TRUE	FALSE	FALSE	2.17225	1.77616	1.91954	100
K. pneumoniae	aztreonam	IncX8	TRUE	FALSE	FALSE	2.01981	1.77818	1.93406	100
K. pneumoniae	aztreonam	rep_cluster_2350	TRUE	FALSE	FALSE	2.21364	1.78045	1.92401	100
K. pneumoniae	aztreonam	aadA2	TRUE	FALSE	FALSE	2.17597	1.79671	2.21963	100
K. pneumoniae	aztreonam	IncFIB/IncHI1B/rep_cluster_2350	TRUE	FALSE	FALSE	2.16653	1.79825	1.94631	100
K. pneumoniae	aztreonam	IncHI1A/IncHI1B/IncP	TRUE	FALSE	FALSE	2.01996	1.80063	1.96223	100
K. pneumoniae	aztreonam	blaCARB-58	TRUE	FALSE	FALSE	2.06548	1.8191	1.9342	100
K. pneumoniae	aztreonam	IncFIB/IncN	TRUE	FALSE	FALSE	2.01069	1.82127	1.91279	100
K. pneumoniae	aztreonam	IncFIA/IncFII/IncR/rep_cluster_2183	TRUE	FALSE	FALSE	2.22995	1.83207	1.98789	100
K. pneumoniae	aztreonam	rep_cluster_2313	TRUE	FALSE	FALSE	2.19909	1.85151	2.01106	100
K. pneumoniae	aztreonam	dfrA19	TRUE	FALSE	FALSE	2.17635	1.86996	1.94205	100
K. pneumoniae	aztreonam	blaSHV-190	TRUE	FALSE	FALSE	2.24618	1.87374	2.04773	100
K. pneumoniae	aztreonam	ISKpn27_blaKPC-2	TRUE	FALSE	FALSE	2.37361	1.89574	2.0609	100
K. pneumoniae	aztreonam	ISSpu2_Kpne_acrA	TRUE	FALSE	FALSE	2.47969	1.90933	2.14137	100
K. pneumoniae	aztreonam	rmtF	TRUE	FALSE	FALSE	2.33859	1.91655	2.01287	100
K. pneumoniae	aztreonam	IncFIB/IncFII/IncQ1/rep_cluster_2183	TRUE	FALSE	FALSE	2.44943	1.92134	2.09824	100
K. pneumoniae	aztreonam	blaSHV-76	TRUE	FALSE	FALSE	2.59133	1.95727	2.17652	100
K. pneumoniae	aztreonam	catB11	TRUE	FALSE	FALSE	2.42927	1.97385	2.08321	100
K. pneumoniae	aztreonam	IS6100_aadA_dfrA15_qacEdelta1_sul1_tet(A)	TRUE	FALSE	FALSE	2.57735	1.97836	2.17904	100
K. pneumoniae	aztreonam	blaGES-26	TRUE	FALSE	FALSE	2.98821	1.98169	2.19704	100
K. pneumoniae	aztreonam	cmlA5	TRUE	FALSE	FALSE	2.18151	1.99214	2.09829	100
K. pneumoniae	aztreonam	tet(A)	TRUE	FALSE	FALSE	2.05851	1.99505	2.16281	100
K. pneumoniae	aztreonam	blaOXA-232	TRUE	FALSE	FALSE	2.37557	2.02013	2.17873	100
K. pneumoniae	aztreonam	IncFIB/IncFII/IncN/rep_cluster_2183	TRUE	FALSE	FALSE	2.61288	2.02052	2.22128	100
K. pneumoniae	aztreonam	IncFII/IncR	TRUE	FALSE	FALSE	2.85072	2.05436	2.40055	100
K. pneumoniae	aztreonam	IncFIA/IncFIC/IncR	TRUE	FALSE	FALSE	2.88383	2.06355	2.27797	100
K. pneumoniae	aztreonam	aac(6')-Ib10_IS26_blaOXA-1_qnrB6	TRUE	FALSE	FALSE	2.59151	2.06471	2.29771	100
K. pneumoniae	aztreonam	ble	TRUE	FALSE	FALSE	2.12587	2.09397	2.2548	100
K. pneumoniae	aztreonam	IS1326_aadA_qacEdelta1_sul1	TRUE	FALSE	FALSE	2.90281	2.09444	2.34281	100
K. pneumoniae	aztreonam	IS6100_mrx	TRUE	FALSE	FALSE	2.64223	2.10278	2.32616	100
K. pneumoniae	aztreonam	qacEdelta1	TRUE	FALSE	FALSE	2.27988	2.11633	2.30285	100
K. pneumoniae	aztreonam	aac(6')-I33	TRUE	FALSE	FALSE	3.03368	2.11677	2.31873	100
K. pneumoniae	aztreonam	blaCMY-59_IS1294	TRUE	FALSE	FALSE	2.50643	2.11817	2.26982	100
K. pneumoniae	aztreonam	ISEc28_ISEc29_aadA2_armA_dfrA12_mphE_msrE_qacEdelta1_sul1	TRUE	FALSE	FALSE	2.44228	2.12324	2.41032	100
K. pneumoniae	aztreonam	blaSHV-77	TRUE	FALSE	FALSE	2.50708	2.12989	2.55339	100
K. pneumoniae	aztreonam	IncFIA/IncFIC/IncFII	TRUE	FALSE	FALSE	2.80631	2.13186	2.3625	100
K. pneumoniae	aztreonam	blaCTX-M-15_IS26	TRUE	FALSE	FALSE	2.88344	2.14821	2.37649	100
K. pneumoniae	aztreonam	IncFIA/IncR/rep_cluster_435	TRUE	FALSE	FALSE	2.80634	2.17512	2.41248	100
K. pneumoniae	aztreonam	sul3	TRUE	FALSE	FALSE	2.95615	2.22321	2.41207	100
K. pneumoniae	aztreonam	ColRNAI_rep_cluster_1987/IncL/M	TRUE	FALSE	FALSE	2.46899	2.25864	2.38652	100
K. pneumoniae	aztreonam	ColRNAI_rep_cluster_1857/IncN	TRUE	FALSE	FALSE	3.06595	2.26808	2.53125	100
K. pneumoniae	aztreonam	IS3000_blaOXA-9	TRUE	FALSE	FALSE	3.55288	2.28541	2.60766	100
K. pneumoniae	aztreonam	IncN/rep_cluster_2392	TRUE	FALSE	FALSE	3.31629	2.28651	2.57058	100
K. pneumoniae	aztreonam	aac(3)-IIe_blaTEM-34_Tn2	TRUE	FALSE	FALSE	2.96645	2.29869	2.57109	100
K. pneumoniae	aztreonam	IS6100_mrx_mphA_qacEdelta1_sul1	TRUE	FALSE	FALSE	2.70339	2.30173	2.56727	100
K. pneumoniae	aztreonam	IncHI2A/IncN/rep_cluster_1088	TRUE	FALSE	FALSE	3.29558	2.30415	2.58464	100
K. pneumoniae	aztreonam	blaOXA-9	TRUE	FALSE	FALSE	2.30225	2.32005	2.59346	100
K. pneumoniae	aztreonam	dfrA8	TRUE	FALSE	FALSE	3.34769	2.34731	2.62936	100
K. pneumoniae	aztreonam	sul2	TRUE	FALSE	FALSE	2.06113	2.37035	2.92463	100
K. pneumoniae	aztreonam	IncFIB/IncFII/rep_cluster_1418/rep_cluster_2183	TRUE	FALSE	FALSE	2.14978	2.37096	2.73246	100
K. pneumoniae	aztreonam	blaTEM-135	TRUE	FALSE	FALSE	3.47559	2.37441	2.72832	100
K. pneumoniae	aztreonam	aadA5	TRUE	FALSE	FALSE	3.25826	2.42472	2.60076	100
K. pneumoniae	aztreonam	dfrA17	TRUE	FALSE	FALSE	3.25826	2.42472	2.60076	100
K. pneumoniae	aztreonam	IncL/M/rep_cluster_1367	TRUE	FALSE	FALSE	3.1741	2.42879	2.73562	100
K. pneumoniae	aztreonam	IncI2	TRUE	FALSE	FALSE	3.23381	2.46666	2.78826	100
K. pneumoniae	aztreonam	blaKPC-2	TRUE	FALSE	FALSE	2.04777	2.47319	3.28943	100
K. pneumoniae	aztreonam	IS3000_blaSHV-187	TRUE	FALSE	FALSE	3.44138	2.4872	2.81257	100
K. pneumoniae	aztreonam	blaCTX-M-55	TRUE	FALSE	FALSE	3.0569	2.50208	2.72924	100
K. pneumoniae	aztreonam	IncL/M/IncQ1	TRUE	FALSE	FALSE	3.60863	2.63051	2.99582	100
K. pneumoniae	aztreonam	IncFIA/IncFII/rep_cluster_1418	TRUE	FALSE	FALSE	3.88265	2.71019	3.09961	100
K. pneumoniae	aztreonam	IncC/IncR	TRUE	FALSE	FALSE	3.41798	2.71608	3.01012	100
K. pneumoniae	aztreonam	ColRNAI_rep_cluster_1987/IncFIB/IncFII/rep_cluster_2183	TRUE	FALSE	FALSE	3.73155	2.74395	3.03888	100
K. pneumoniae	aztreonam	IncL/M/rep_cluster_1254	TRUE	FALSE	FALSE	3.98289	2.76678	3.17853	100
K. pneumoniae	aztreonam	aph(3'')-Ib_aph(6)-Id_blaTEM-34_Tn2_sul2	TRUE	FALSE	FALSE	3.79472	2.79203	3.20801	100
K. pneumoniae	aztreonam	IncHI1B/rep_cluster_1254	TRUE	FALSE	FALSE	4.13403	2.79257	3.21041	100
K. pneumoniae	aztreonam	IncC/IncFIA/IncR	TRUE	FALSE	FALSE	4.0324	2.82566	3.24571	100
K. pneumoniae	aztreonam	ant(2'')-Ia	TRUE	FALSE	FALSE	2.74655	2.82608	3.22757	100
K. pneumoniae	aztreonam	IncFIB/IncR/rep_cluster_1418	TRUE	FALSE	FALSE	4.14216	2.83523	3.25827	100
K. pneumoniae	aztreonam	IncFIA/IncX3	TRUE	FALSE	FALSE	4.24678	2.90848	3.3559	100
K. pneumoniae	aztreonam	rep_cluster_2335	TRUE	FALSE	FALSE	3.97216	2.92975	3.54237	100
K. pneumoniae	aztreonam	IncR/rep_cluster_435	TRUE	FALSE	FALSE	4.23209	2.95057	3.408	100
K. pneumoniae	aztreonam	IncFIB/rep_cluster_1254	TRUE	FALSE	FALSE	4.42241	2.95887	3.42215	100
K. pneumoniae	aztreonam	IncFIB/IncX3	TRUE	FALSE	FALSE	4.29452	2.99424	3.46688	100
K. pneumoniae	aztreonam	IncFII/IncR/rep_cluster_1418/rep_cluster_2183	TRUE	FALSE	FALSE	4.54754	3.05468	3.54525	100
K. pneumoniae	aztreonam	IncR/rep_cluster_1254	TRUE	FALSE	FALSE	4.46604	3.07035	3.58063	100
K. pneumoniae	aztreonam	IncFIB/IncFII/rep_cluster_2370	TRUE	FALSE	FALSE	4.67909	3.09211	3.59973	100
K. pneumoniae	aztreonam	IncFIB/IncFII/IncL/M/rep_cluster_2183	TRUE	FALSE	FALSE	4.94698	3.12083	3.64306	100
K. pneumoniae	aztreonam	ColRNAI_rep_cluster_1857	TRUE	FALSE	FALSE	3.72259	3.15039	3.49564	100
K. pneumoniae	aztreonam	IncFIA/IncFIB/IncFIC	TRUE	FALSE	FALSE	4.53808	3.15507	3.67884	100
K. pneumoniae	aztreonam	IncFIA/IncFIB/IncR	TRUE	FALSE	FALSE	3.92806	3.16974	3.50195	100
K. pneumoniae	aztreonam	blaGES-19	TRUE	FALSE	FALSE	6.34885	3.21896	3.83129	100
K. pneumoniae	aztreonam	IncFII/rep_cluster_1418/rep_cluster_2183	TRUE	FALSE	FALSE	3.17227	3.39245	3.68986	100
K. pneumoniae	aztreonam	blaTEM-34	TRUE	FALSE	FALSE	3.3546	3.40854	3.88804	100
K. pneumoniae	aztreonam	blaCTX-M-15_ISEc9_blaTEM-34	TRUE	FALSE	FALSE	3.98443	3.44294	3.66355	100
K. pneumoniae	aztreonam	blaTEM-183	TRUE	FALSE	FALSE	3.51184	3.44484	3.97191	100
K. pneumoniae	aztreonam	IncHI1B/IncU	TRUE	FALSE	FALSE	5.4276	3.45898	4.08984	100
K. pneumoniae	aztreonam	aph(3')-VIa_ISKpn19	TRUE	FALSE	FALSE	5.23119	3.46465	4.09666	100
K. pneumoniae	aztreonam	ColRNAI_rep_cluster_1857/IncFIB/IncFII/IncR/rep_cluster_1418/rep_cluster_2183	TRUE	FALSE	FALSE	5.47263	3.48299	4.11486	100
K. pneumoniae	aztreonam	IncFIA/IncFII/rep_cluster_2183	TRUE	FALSE	FALSE	4.22597	3.53432	3.78212	100
K. pneumoniae	aztreonam	blaSHV-161	TRUE	FALSE	FALSE	4.97142	3.5662	4.35943	100
K. pneumoniae	aztreonam	IncC/IncFIB	TRUE	FALSE	FALSE	5.55656	3.584	4.25384	100
K. pneumoniae	aztreonam	IncFIB/IncFII/IncQ1	TRUE	FALSE	FALSE	5.65645	3.59147	4.2623	100
K. pneumoniae	aztreonam	ISRor7_tet(A)	TRUE	FALSE	FALSE	6.43	3.59649	4.29474	100
K. pneumoniae	aztreonam	IncFIB/IncHI1B/IncR/rep_cluster_1254	TRUE	FALSE	FALSE	5.8679	3.65471	4.34899	100
K. pneumoniae	aztreonam	IncFIA/IncFIB/IncFII/rep_cluster_2131	TRUE	FALSE	FALSE	5.62058	3.68048	4.37846	100
K. pneumoniae	aztreonam	ColRNAI_rep_cluster_1987/IncFIB/IncFII	TRUE	FALSE	FALSE	6.13504	3.71333	4.42915	100
K. pneumoniae	aztreonam	aac(6')-Ib9	TRUE	FALSE	FALSE	4.96219	3.75816	4.17729	100
K. pneumoniae	aztreonam	IncFIA/IncFIB/IncHI1B/IncR/rep_cluster_1254	TRUE	FALSE	FALSE	5.96711	3.76853	4.49873	100
K. pneumoniae	aztreonam	IncFIB/IncFII/IncR	TRUE	FALSE	FALSE	4.73488	3.83049	4.19846	100
K. pneumoniae	aztreonam	rep_cluster_1367	TRUE	FALSE	FALSE	4.05676	3.83443	4.0931	100
K. pneumoniae	aztreonam	IncFIA/IncFIB/IncFII/IncR/rep_cluster_2183	TRUE	FALSE	FALSE	6.307	3.83793	4.59739	100
K. pneumoniae	aztreonam	blaCMY-59	TRUE	FALSE	FALSE	5.66254	3.88623	4.21715	100
K. pneumoniae	aztreonam	aph(3'')-Ib_aph(6)-Id_IS5075_sul2	TRUE	FALSE	FALSE	5.35716	3.88986	4.30356	100
K. pneumoniae	aztreonam	blaDHA-1	TRUE	FALSE	FALSE	5.35829	3.91601	4.27274	100
K. pneumoniae	aztreonam	IncFIA/IncFII/IncN/rep_cluster_2183	TRUE	FALSE	FALSE	6.32574	3.91987	4.54761	100
K. pneumoniae	aztreonam	IncX4	TRUE	FALSE	FALSE	6.37168	3.94185	4.68267	100
K. pneumoniae	aztreonam	Kpne_ompK37	TRUE	FALSE	FALSE	4.1906	3.96239	4.38889	100
K. pneumoniae	aztreonam	arr-2	TRUE	FALSE	FALSE	5.55389	4.08113	4.36611	100
K. pneumoniae	aztreonam	IS6100_mrx_dfrA12_mphA_qacEdelta1_sul1	TRUE	FALSE	FALSE	8.49637	4.18724	5.12922	100
K. pneumoniae	aztreonam	IncFIA/IncFIB/rep_cluster_2131	TRUE	FALSE	FALSE	5.23061	4.22337	4.68818	100
K. pneumoniae	aztreonam	qnrS1	TRUE	FALSE	FALSE	5.02313	4.35376	4.84208	100
K. pneumoniae	aztreonam	IncFIB/rep_cluster_1418	TRUE	FALSE	FALSE	5.391	4.38186	4.83116	100
K. pneumoniae	aztreonam	IncFIB/IncFII/rep_cluster_1418	TRUE	FALSE	FALSE	6.33388	4.39969	5.03551	100
K. pneumoniae	aztreonam	blaSHV-12	TRUE	FALSE	FALSE	5.20944	4.56242	5.04177	100
K. pneumoniae	aztreonam	ISKpn19_qnrS1	TRUE	FALSE	FALSE	5.34744	4.56564	4.90548	100
K. pneumoniae	aztreonam	blaKPC-3	TRUE	FALSE	FALSE	4.31054	4.5941	5.04657	100
K. pneumoniae	aztreonam	aph(3'')-Ib	TRUE	FALSE	FALSE	5.91507	4.62199	5.14606	100
K. pneumoniae	aztreonam	dfr22	TRUE	FALSE	FALSE	5.32348	4.75056	5.06905	100
K. pneumoniae	aztreonam	aac(6')-Ib10_IS6100_qnrB20_aadA16_arr-3_dfrA27_qacEdelta1_sul1	TRUE	FALSE	FALSE	9.75979	5.07743	5.95037	100
K. pneumoniae	aztreonam	IncFIA/IncFIC	TRUE	FALSE	FALSE	6.58995	5.20078	5.64715	100
K. pneumoniae	aztreonam	IncHI2A/rep_cluster_1088	TRUE	FALSE	FALSE	5.62833	5.28999	5.57556	100
K. pneumoniae	aztreonam	IncFIB/IncFII/IncQ1/rep_cluster_1418/rep_cluster_2183	TRUE	FALSE	FALSE	6.10239	5.41448	5.6994	100
K. pneumoniae	aztreonam	IncFIB/IncU	TRUE	FALSE	FALSE	6.87398	5.70339	6.25773	100
K. pneumoniae	aztreonam	IS6100_dfrA1_qacEdelta1_sul1_tet(A)	TRUE	FALSE	FALSE	8.33438	5.90809	6.82466	100
K. pneumoniae	aztreonam	qnrB17	TRUE	FALSE	FALSE	7.34872	5.9732	6.71153	100
K. pneumoniae	aztreonam	blaSHV-105	TRUE	FALSE	FALSE	8.29396	6.09206	6.7265	100
K. pneumoniae	aztreonam	IncC/IncFIB/IncFII/rep_cluster_2183	TRUE	FALSE	FALSE	7.09253	6.14656	6.60822	100
K. pneumoniae	aztreonam	qnrB6	TRUE	FALSE	FALSE	8.39508	6.44466	7.62759	100
K. pneumoniae	aztreonam	ColRNAI_rep_cluster_1857/IncX3	TRUE	FALSE	FALSE	14.2093	7.19955	9.38881	100
K. pneumoniae	aztreonam	IncI-gamma/K1	TRUE	FALSE	FALSE	9.24618	7.50756	7.92113	100
K. pneumoniae	aztreonam	ColRNAI_rep_cluster_1857/IncFIB/IncFII/rep_cluster_2183	TRUE	FALSE	FALSE	11.2415	7.979	9.02257	100
K. pneumoniae	aztreonam	catA1	TRUE	FALSE	FALSE	14.4948	10.0422	11.9316	100
K. pneumoniae	aztreonam	blaSHV-182	TRUE	FALSE	FALSE	14.2304	12.6678	15.1814	100
K. pneumoniae	aztreonam	blaCTX-M-3	TRUE	FALSE	FALSE	24.5993	13.2366	15.3211	100
K. pneumoniae	aztreonam	ISKpn6_ISKpn7_blaKPC-2	TRUE	FALSE	FALSE	36.7425	18.7459	22.65	100
K. pneumoniae	aztreonam	ISKpn6_ISKpn7_blaKPC-3	TRUE	FALSE	FALSE	38.3203	22.2036	26.9043	100
K. pneumoniae	aztreonam	blaCTX-M-15	TRUE	FALSE	FALSE	35.1167	32.2965	38.6924	100
S. sonnei	aztreonam	emrK	TRUE	FALSE	FALSE	2.51943	1.21045	1.469	100
S. sonnei	aztreonam	aph(6)-Id	TRUE	FALSE	FALSE	3.22833	1.32973	1.84131	100
S. sonnei	aztreonam	pmrF	TRUE	FALSE	FALSE	3.24945	1.33296	1.69728	100
S. sonnei	aztreonam	ermB	TRUE	FALSE	FALSE	2.02146	1.39754	1.65114	100
S. sonnei	aztreonam	IncI1/B/O	TRUE	FALSE	FALSE	3.1655	1.52918	1.88953	100
S. sonnei	aztreonam	blaCTX-M-55	TRUE	FALSE	FALSE	3.69	1.67379	2.16345	100
S. sonnei	aztreonam	blaCTX-M-55_ISEc9	TRUE	FALSE	FALSE	3.69	1.67379	2.16345	100
S. sonnei	aztreonam	blaCTX-M-14_IS903B	TRUE	FALSE	FALSE	3.68929	1.70315	2.22055	100
S. sonnei	aztreonam	qacEdelta1	TRUE	FALSE	FALSE	2.20697	2.06252	2.28403	100
S. sonnei	aztreonam	IncFIA	TRUE	FALSE	FALSE	7.07576	2.23106	3.32763	100
S. sonnei	aztreonam	IS6100_mrx_mphA	TRUE	FALSE	FALSE	8.62959	2.27885	3.435	100
S. sonnei	aztreonam	sul1	TRUE	FALSE	FALSE	3.05072	2.49945	2.59657	100
S. sonnei	aztreonam	IncFIA/IncI-gamma/K1/rep_cluster_2131	TRUE	FALSE	FALSE	10.5384	2.51854	3.99024	100
S. sonnei	aztreonam	sul2	TRUE	FALSE	FALSE	4.51295	2.57918	2.9729	100
S. sonnei	aztreonam	blaCTX-M-14_IS903B_ISEc23_ISEc9	TRUE	FALSE	FALSE	15.2804	3.15131	5.5826	100
E. coli	cefazolin	blaTEM-40	TRUE	FALSE	FALSE	2.13474	1.49054	1.78981	100
E. coli	cefazolin	IncFIA/IncFIB/IncFIC/IncQ1	TRUE	FALSE	FALSE	2.27276	1.5488	1.88958	100
E. coli	cefazolin	aac(3)-IId_IS26_ISCfr1_blaTEM-34_aadA2_dfrA12_qacEdelta1_sul1	TRUE	FALSE	FALSE	2.04403	1.67288	1.80709	100
E. coli	cefazolin	acrF	TRUE	FALSE	FALSE	2.20542	1.70391	1.86185	100
E. coli	cefazolin	Tn5403_tet(A)	TRUE	FALSE	FALSE	2.36552	1.73064	1.88742	100
E. coli	cefazolin	aac(3)-IIg	TRUE	FALSE	FALSE	2.27612	1.74139	1.88998	100
E. coli	cefazolin	aac(6')-IIc	TRUE	FALSE	FALSE	2.27612	1.74139	1.88998	100
E. coli	cefazolin	mcr-9.1	TRUE	FALSE	FALSE	2.27612	1.74139	1.88998	100
E. coli	cefazolin	IncFIB/IncFII/rep_cluster_2232	TRUE	FALSE	FALSE	2.04678	1.74728	1.88489	100
E. coli	cefazolin	tet(A)	TRUE	FALSE	FALSE	2.16411	1.80585	2.06685	100
E. coli	cefazolin	blaEC-13	TRUE	FALSE	FALSE	2.10224	1.82478	2.08255	100
E. coli	cefazolin	IncFIA/IncFIB	TRUE	FALSE	FALSE	2.04391	1.86044	1.99305	100
E. coli	cefazolin	AcrE_AcrF_AcrS_IS1R	TRUE	FALSE	FALSE	2.39322	1.87608	2.04564	100
E. coli	cefazolin	blaEC-18_IS621	TRUE	FALSE	FALSE	2.39322	1.87608	2.04564	100
E. coli	cefazolin	Ecol_mdfA_IS1R	TRUE	FALSE	FALSE	2.39322	1.87608	2.04564	100
E. coli	cefazolin	IS1R_emrB	TRUE	FALSE	FALSE	2.39322	1.87608	2.04564	100
E. coli	cefazolin	IS1R_gadX_mdtE_mdtF	TRUE	FALSE	FALSE	2.39322	1.87608	2.04564	100
E. coli	cefazolin	MITEEc1_kdpE	TRUE	FALSE	FALSE	2.86971	1.89231	2.08193	100
E. coli	cefazolin	blaEC-18	TRUE	FALSE	FALSE	2.29676	1.91457	2.21401	100
E. coli	cefazolin	blaCTX-M-14_ISEc9	TRUE	FALSE	FALSE	2.12769	1.92083	2.06975	100
E. coli	cefazolin	ISKpn6_ISKpn7_blaKPC-2	TRUE	FALSE	FALSE	2.62788	1.94344	2.09164	100
E. coli	cefazolin	IncFIA/IncFII	TRUE	FALSE	FALSE	2.33773	1.95326	2.13785	100
E. coli	cefazolin	IncX1	TRUE	FALSE	FALSE	2.24435	2.02247	2.36104	100
E. coli	cefazolin	blaDHA-1_IS6100_mrx_qnrB4_mphA_sul1	TRUE	FALSE	FALSE	3.14262	2.05552	2.28404	100
E. coli	cefazolin	blaTEM-183	TRUE	FALSE	FALSE	2.77026	2.07977	2.27665	100
E. coli	cefazolin	IS26_IS5075_aadA5_dfrA17_qacEdelta1_sul1	TRUE	FALSE	FALSE	2.5373	2.08291	2.3105	100
E. coli	cefazolin	aac(3)-IId_ISCfr1	TRUE	FALSE	FALSE	2.71583	2.08385	2.26899	100
E. coli	cefazolin	blaCMY-59_IS1294	TRUE	FALSE	FALSE	3.02833	2.13039	2.34909	100
E. coli	cefazolin	aph(3'')-Ib_aph(6)-Id_IS26_IS5075_ISKpn6_ISKpn7_blaKPC-3_sul2	TRUE	FALSE	FALSE	2.63114	2.14487	2.38973	100
E. coli	cefazolin	mdtM	TRUE	FALSE	FALSE	2.77519	2.14501	2.50397	100
E. coli	cefazolin	IncFIA	TRUE	FALSE	FALSE	2.17581	2.15232	2.34753	100
E. coli	cefazolin	IncFIA/rep_cluster_2131	TRUE	FALSE	FALSE	2.92307	2.18466	2.43268	100
E. coli	cefazolin	blaSHV-12	TRUE	FALSE	FALSE	3.11015	2.27326	2.4747	100
E. coli	cefazolin	aadA2	TRUE	FALSE	FALSE	2.9345	2.30858	2.60537	100
E. coli	cefazolin	aph(3'')-Ib	TRUE	FALSE	FALSE	3.27961	2.38193	2.72199	100
E. coli	cefazolin	blaEC-5	TRUE	FALSE	FALSE	3.42599	2.4686	2.82133	100
E. coli	cefazolin	mdtC	TRUE	FALSE	FALSE	3.81263	2.57953	3.14898	100
E. coli	cefazolin	catA1	TRUE	FALSE	FALSE	3.56968	2.58325	2.98412	100
E. coli	cefazolin	mdtN	TRUE	FALSE	FALSE	3.06203	2.59262	2.96087	100
E. coli	cefazolin	IncFIA/IncFIB/IncFIC/rep_cluster_2232	TRUE	FALSE	FALSE	3.72437	2.59624	3.10045	100
E. coli	cefazolin	sul2	TRUE	FALSE	FALSE	2.65722	2.63403	3.12055	100
E. coli	cefazolin	IS6100_mrx_aadA2_dfrA12_mphA_qacEdelta1_sul1	TRUE	FALSE	FALSE	3.13314	2.73954	2.93108	100
E. coli	cefazolin	floR	TRUE	FALSE	FALSE	2.74096	2.76334	3.27017	100
E. coli	cefazolin	IncFIA/IncFIC	TRUE	FALSE	FALSE	3.32892	2.88031	3.27352	100
E. coli	cefazolin	aac(3)-IIe	TRUE	FALSE	FALSE	2.90194	2.8892	3.54962	100
E. coli	cefazolin	IncFIA/IncFII/IncQ1/rep_cluster_2350	TRUE	FALSE	FALSE	4.20294	2.93061	3.39096	100
E. coli	cefazolin	mrx	TRUE	FALSE	FALSE	3.53909	3.00544	3.42104	100
E. coli	cefazolin	IncFIA/IncFII/rep_cluster_2131	TRUE	FALSE	FALSE	4.45439	3.03899	3.53281	100
E. coli	cefazolin	blaKPC-2	TRUE	FALSE	FALSE	4.57976	3.04983	3.35769	100
E. coli	cefazolin	mphA	TRUE	FALSE	FALSE	3.39838	3.07208	3.47899	100
E. coli	cefazolin	IncFIA/IncFIB/rep_cluster_2232	TRUE	FALSE	FALSE	4.68914	3.14321	3.66853	100
E. coli	cefazolin	IncFIA/IncFIB/IncFIC/rep_cluster_2131/rep_cluster_2232	TRUE	FALSE	FALSE	4.40846	3.16662	3.70634	100
E. coli	cefazolin	Col156/IncFIA/IncFIB/IncFIC/rep_cluster_2131	TRUE	FALSE	FALSE	5.03572	3.32179	3.90134	100
E. coli	cefazolin	IncFIA/IncFIB/IncFIC/IncFII	TRUE	FALSE	FALSE	3.77817	3.33522	3.59277	100
E. coli	cefazolin	IncFIC/IncQ1/rep_cluster_2244	TRUE	FALSE	FALSE	5.19098	3.37704	3.97654	100
E. coli	cefazolin	IncFIA/IncX3	TRUE	FALSE	FALSE	5.14722	3.40537	4.01124	100
E. coli	cefazolin	IncFIA/IncFIB/rep_cluster_2131/rep_cluster_2232	TRUE	FALSE	FALSE	5.41044	3.48863	4.12226	100
E. coli	cefazolin	IncFIB/IncFII/IncQ1/rep_cluster_2131	TRUE	FALSE	FALSE	5.11868	3.52374	4.22168	100
E. coli	cefazolin	aac(3)-IId	TRUE	FALSE	FALSE	5.73049	3.65463	4.01923	100
E. coli	cefazolin	IS6100_mrx_aadA5_dfrA17_mphA_qacEdelta1_sul1	TRUE	FALSE	FALSE	4.53262	3.75324	4.13099	100
E. coli	cefazolin	rep_cluster_2131	TRUE	FALSE	FALSE	5.64126	3.79813	4.52246	100
E. coli	cefazolin	aph(3')-Ia	TRUE	FALSE	FALSE	5.4071	3.85213	4.53538	100
E. coli	cefazolin	IncFIA/IncFIB/IncFIC/rep_cluster_2131	TRUE	FALSE	FALSE	4.66432	3.95227	4.29717	100
E. coli	cefazolin	blaTEM-40_Tn2	TRUE	FALSE	FALSE	7.74583	4.04119	4.91272	100
E. coli	cefazolin	rep_cluster_1088	TRUE	FALSE	FALSE	6.81026	4.20127	5.08631	100
E. coli	cefazolin	blaCTX-M-1_ISEc9	TRUE	FALSE	FALSE	7.70854	4.21516	5.12579	100
E. coli	cefazolin	IncFIA/IncFIB/IncFII/rep_cluster_2131	TRUE	FALSE	FALSE	4.25807	4.39749	5.04492	100
E. coli	cefazolin	IncC	TRUE	FALSE	FALSE	5.88819	4.83054	5.32486	100
E. coli	cefazolin	blaCTX-M-1	TRUE	FALSE	FALSE	8.86666	4.86128	5.87259	100
E. coli	cefazolin	ColRNAI_rep_cluster_1857	TRUE	FALSE	FALSE	6.18986	4.93227	5.35106	100
E. coli	cefazolin	ISKpn72_tet(B)	TRUE	FALSE	FALSE	9.43303	5.16095	6.4848	100
E. coli	cefazolin	IncFIA/IncFIB/IncFIC/rep_cluster_2244	TRUE	FALSE	FALSE	7.48079	5.38991	6.38311	100
E. coli	cefazolin	blaCMY-59_ISEc9	TRUE	FALSE	FALSE	7.04536	5.6709	6.22775	100
E. coli	cefazolin	IncR	TRUE	FALSE	FALSE	6.08309	5.76682	6.09382	100
E. coli	cefazolin	ISKpn6_ISKpn7_blaKPC-3	TRUE	FALSE	FALSE	9.78523	5.88381	6.58396	100
E. coli	cefazolin	blaCTX-M-55_ISEc9	TRUE	FALSE	FALSE	10.1412	6.11852	6.66695	100
E. coli	cefazolin	IncN	TRUE	FALSE	FALSE	11.013	7.68513	8.81273	100
E. coli	cefazolin	blaCTX-M-15_ISEc9	TRUE	FALSE	FALSE	9.46156	7.91682	8.73096	100
E. coli	cefazolin	tet(B)	TRUE	FALSE	FALSE	12.6015	10.2836	13.3079	100
E. coli	cefazolin	ISEc41_bacA	TRUE	FALSE	FALSE	13.6098	11.0527	13.438	100
E. coli	cefazolin	blaCTX-M-55	TRUE	FALSE	FALSE	20.0213	11.5636	12.7644	100
E. coli	cefazolin	blaCTX-M-14	TRUE	FALSE	FALSE	20.1743	12.3455	14.847	100
E. coli	cefazolin	blaKPC-3	TRUE	FALSE	FALSE	28.6839	14.2347	16.692	100
E. coli	cefazolin	blaCTX-M-27	TRUE	FALSE	FALSE	81.356	30.7877	44.8269	100
E. coli	cefazolin	blaCMY-59	TRUE	FALSE	FALSE	73.0838	57.6884	65.929	100
E. coli	cefazolin	blaCTX-M-15	TRUE	FALSE	FALSE	16884.1	5704.15	7079.28	100
E. coli	cefepime	mef(B)	TRUE	FALSE	FALSE	2.00522	1.53719	1.68661	100
E. coli	cefepime	cmlA1	TRUE	FALSE	FALSE	2.26349	1.56231	1.78887	100
E. coli	cefepime	ISKpn19_qnrS1	TRUE	FALSE	FALSE	2.25666	1.56981	1.78135	100
E. coli	cefepime	lnuF	TRUE	FALSE	FALSE	2.34291	1.57625	1.70747	100
E. coli	cefepime	IncFIB/IncQ1/rep_cluster_2244	TRUE	FALSE	FALSE	2.16388	1.61462	2.03332	100
E. coli	cefepime	blaCTX-M-1_ISEc9_ISKpn26_ISVsa3_sul2	TRUE	FALSE	FALSE	2.08903	1.68136	1.82795	100
E. coli	cefepime	IS1203_mdtM	TRUE	FALSE	FALSE	2.08903	1.68136	1.82795	100
E. coli	cefepime	blaCMY-59	TRUE	FALSE	FALSE	2.43435	1.68719	1.91212	100
E. coli	cefepime	aac(6')-Ib10_blaCTX-M-15_IS26_blaOXA-1_aadA5_dfrA17_qacEdelta1_sul1	TRUE	FALSE	FALSE	2.34699	1.69432	1.84171	100
E. coli	cefepime	IS26_mrx_mphA_tet(B)	TRUE	FALSE	FALSE	2.34699	1.69432	1.84171	100
E. coli	cefepime	blaTEM-34_Tn2_aadA_aadA2_cmlA1_dfrA12	TRUE	FALSE	FALSE	2.16735	1.69891	1.87154	100
E. coli	cefepime	acrE	TRUE	FALSE	FALSE	2.01579	1.69995	1.98598	100
E. coli	cefepime	blaCTX-M-15_IS26_ISSen9	TRUE	FALSE	FALSE	2.56038	1.71312	1.89635	100
E. coli	cefepime	IS6100_dfrA25_qacEdelta1_sul1	TRUE	FALSE	FALSE	2.02193	1.72516	1.86533	100
E. coli	cefepime	IncFIA/IncFIB/IncFIC/rep_cluster_2244	TRUE	FALSE	FALSE	2.1439	1.74516	1.97298	100
E. coli	cefepime	kdpE	TRUE	FALSE	FALSE	2.13617	1.77882	1.9718	100
E. coli	cefepime	ant(2'')-Ia_IS1326_ISPa110_ISUnCu1_aadA_qacEdelta1_sul1	TRUE	FALSE	FALSE	2.27531	1.7789	1.93924	100
E. coli	cefepime	aac(3)-IIe_IS26_IS6100_mrx_aadA5_dfrA17_mphA_qacEdelta1_sul1	TRUE	FALSE	FALSE	2.25288	1.79764	1.95871	100
E. coli	cefepime	IncFIB/IncQ1	TRUE	FALSE	FALSE	2.27692	1.80816	2.27304	100
E. coli	cefepime	IS26_ISSbo1_ISVsa3_aadA5_dfrA17_sul2	TRUE	FALSE	FALSE	2.14124	1.818	1.96005	100
E. coli	cefepime	Tn5403_tet(A)	TRUE	FALSE	FALSE	2.20897	1.83032	2.08308	100
E. coli	cefepime	IS1R_marA	TRUE	FALSE	FALSE	2.0198	1.83269	2.05852	100
E. coli	cefepime	IS26_ISEc76_Tn5403_tet(A)	TRUE	FALSE	FALSE	2.0198	1.83269	2.05852	100
E. coli	cefepime	IncFIA/IncFIC/IncI-gamma/K1	TRUE	FALSE	FALSE	2.25633	1.87842	2.05516	100
E. coli	cefepime	Ecol_catII	TRUE	FALSE	FALSE	2.85468	1.89348	2.13756	100
E. coli	cefepime	blaTEM-30	TRUE	FALSE	FALSE	2.51509	1.90877	2.12008	100
E. coli	cefepime	IS200C_ugd	TRUE	FALSE	FALSE	2.49441	1.91399	2.11166	100
E. coli	cefepime	blaCTX-M-55_IS1294	TRUE	FALSE	FALSE	2.3965	1.95097	2.14134	100
E. coli	cefepime	ant(2'')-Ia	TRUE	FALSE	FALSE	2.9737	1.96326	2.25175	100
E. coli	cefepime	gadX	TRUE	FALSE	FALSE	2.11302	1.98117	2.23982	100
E. coli	cefepime	blaEC-5	TRUE	FALSE	FALSE	2.47443	1.98406	2.21631	100
E. coli	cefepime	blaTEM-183	TRUE	FALSE	FALSE	2.76973	2.03285	2.20863	100
E. coli	cefepime	rep_cluster_1778	TRUE	FALSE	FALSE	2.46742	2.04411	2.26475	100
E. coli	cefepime	ISCfr1_blaTEM-34	TRUE	FALSE	FALSE	2.8765	2.05486	2.30699	100
E. coli	cefepime	tet(M)	TRUE	FALSE	FALSE	2.5522	2.06083	2.38753	100
E. coli	cefepime	ISCrsa1_sat-2_aadA_dfrA1	TRUE	FALSE	FALSE	3.30709	2.07045	2.33962	100
E. coli	cefepime	aph(3'')-Ib_aph(6)-Id_ISAlw27	TRUE	FALSE	FALSE	2.58593	2.07326	2.32597	100
E. coli	cefepime	blaEC-8_IS200C	TRUE	FALSE	FALSE	3.09339	2.09362	2.3316	100
E. coli	cefepime	qepA4	TRUE	FALSE	FALSE	3.09229	2.10823	2.36336	100
E. coli	cefepime	aph(3'')-Ib_aph(6)-Id_IS6100_aadA5_dfrA17_qacEdelta1_sul1_sul2	TRUE	FALSE	FALSE	2.35481	2.16516	2.48289	100
E. coli	cefepime	IncFIB/IncFII/rep_cluster_2232	TRUE	FALSE	FALSE	2.16184	2.16544	2.53538	100
E. coli	cefepime	IncFIB/IncFII	TRUE	FALSE	FALSE	2.70729	2.18885	2.51696	100
E. coli	cefepime	IncFIC/rep_cluster_2232	TRUE	FALSE	FALSE	3.13825	2.19453	2.50714	100
E. coli	cefepime	ISVsa3_floR	TRUE	FALSE	FALSE	3.60528	2.20077	2.56889	100
E. coli	cefepime	IS26_dfrA14	TRUE	FALSE	FALSE	2.70079	2.21622	2.41117	100
E. coli	cefepime	IS6100_mrx_mphA	TRUE	FALSE	FALSE	3.28772	2.22266	2.59919	100
E. coli	cefepime	ISKpn26_aadA_aadA2_cmlA1_sul3	TRUE	FALSE	FALSE	3.266	2.2401	2.50485	100
E. coli	cefepime	aph(3'')-Ib_aph(3')-Ia_aph(6)-Id_ISCro1	TRUE	FALSE	FALSE	2.61164	2.24029	2.54792	100
E. coli	cefepime	IS629_ISVsa3_floR	TRUE	FALSE	FALSE	3.57376	2.24994	2.55656	100
E. coli	cefepime	eptA	TRUE	FALSE	FALSE	2.99472	2.375	2.67317	100
E. coli	cefepime	blaNDM-5	TRUE	FALSE	FALSE	2.73499	2.39652	2.57999	100
E. coli	cefepime	tet(D)	TRUE	FALSE	FALSE	2.40262	2.40947	2.73171	100
E. coli	cefepime	aac(3)-IId_ISCfr1_blaTEM-34	TRUE	FALSE	FALSE	3.6863	2.41319	2.77482	100
E. coli	cefepime	blaCTX-M-55	TRUE	FALSE	FALSE	3.6499	2.44798	2.89643	100
E. coli	cefepime	IS6100_mrx_dfrA14_mphA	TRUE	FALSE	FALSE	3.08557	2.4503	2.72473	100
E. coli	cefepime	ISEc53_blaTEM-33_Tn2	TRUE	FALSE	FALSE	3.29924	2.50192	2.84196	100
E. coli	cefepime	dfrA7	TRUE	FALSE	FALSE	3.2333	2.52601	2.91491	100
E. coli	cefepime	blaCTX-M-1_ISEc63_mrx	TRUE	FALSE	FALSE	3.19025	2.5858	2.93401	100
E. coli	cefepime	blaOXA-9	TRUE	FALSE	FALSE	4.01842	2.63916	3.00412	100
E. coli	cefepime	IncFII/rep_cluster_2232	TRUE	FALSE	FALSE	3.79036	2.66671	3.03955	100
E. coli	cefepime	rep_cluster_2371	TRUE	FALSE	FALSE	3.70389	2.69871	3.09373	100
E. coli	cefepime	IncFIA/IncFIB/IncFIC/IncFII/rep_cluster_2232	TRUE	FALSE	FALSE	3.56273	2.73005	3.15021	100
E. coli	cefepime	IS26_aadA_aadA2_cmlA1_dfrA12	TRUE	FALSE	FALSE	3.64987	2.76682	3.22166	100
E. coli	cefepime	IncFIB/IncFII/rep_cluster_2131	TRUE	FALSE	FALSE	2.69982	2.79531	3.41999	100
E. coli	cefepime	sul2	TRUE	FALSE	FALSE	3.24523	2.83559	3.19958	100
E. coli	cefepime	blaCMY-59_IS5	TRUE	FALSE	FALSE	4.41217	2.84263	3.31342	100
E. coli	cefepime	IncFIA/IncFIB/IncFIC/IncFII/rep_cluster_2244	TRUE	FALSE	FALSE	3.58091	2.86007	3.34887	100
E. coli	cefepime	IS6100_mrx_qepA4_aadA2_dfrA12_mphA_qacEdelta1_sul1	TRUE	FALSE	FALSE	4.5719	2.8896	3.36513	100
E. coli	cefepime	IncN	TRUE	FALSE	FALSE	2.64367	2.99294	3.34489	100
E. coli	cefepime	aac(6')-Ib10	TRUE	FALSE	FALSE	3.33474	3.1204	3.5846	100
E. coli	cefepime	IS609_PmrF	TRUE	FALSE	FALSE	5.32417	3.12184	3.70812	100
E. coli	cefepime	aadA5	TRUE	FALSE	FALSE	3.87196	3.13996	3.60282	100
E. coli	cefepime	aph(3')-Ia	TRUE	FALSE	FALSE	3.29057	3.15849	3.72826	100
E. coli	cefepime	blaCTX-M-15_IS1A_IS26	TRUE	FALSE	FALSE	3.95012	3.1758	3.74568	100
E. coli	cefepime	blaCTX-M-9_ISEc9_gadW_mdtE_mdtF	TRUE	FALSE	FALSE	5.09704	3.20796	3.79438	100
E. coli	cefepime	aph(3'')-Ib_aph(6)-Id_IS5075_blaTEM-34_sul2	TRUE	FALSE	FALSE	4.75334	3.36156	3.75663	100
E. coli	cefepime	aac(3)-IVa_aph(4)-Ia_ISEc59	TRUE	FALSE	FALSE	3.56348	3.37004	3.72697	100
E. coli	cefepime	IS6100_mrx_aadA5_dfrA17_mphA_qacEdelta1_sul1	TRUE	FALSE	FALSE	3.69778	3.42642	3.97079	100
E. coli	cefepime	IncFIA/IncX3	TRUE	FALSE	FALSE	5.08414	3.43209	4.0456	100
E. coli	cefepime	ISEc13_mdtA_mdtB_mdtC	TRUE	FALSE	FALSE	6.43617	3.55165	4.24135	100
E. coli	cefepime	ble	TRUE	FALSE	FALSE	4.79039	3.74115	4.02301	100
E. coli	cefepime	blaKPC-2	TRUE	FALSE	FALSE	6.19147	3.82882	4.75615	100
E. coli	cefepime	IS26_IS5075_aadA5_dfrA17_qacEdelta1_sul1	TRUE	FALSE	FALSE	6.25486	3.89944	4.68278	100
E. coli	cefepime	IncFIA/IncQ1/IncY	TRUE	FALSE	FALSE	5.19732	3.90654	4.72134	100
E. coli	cefepime	ISKpn31_ISKpn6_ISKpn7_blaKPC-2	TRUE	FALSE	FALSE	7.21229	3.94786	4.75027	100
E. coli	cefepime	rep_cluster_1088	TRUE	FALSE	FALSE	6.87715	4.00683	5.14967	100
E. coli	cefepime	IS1R_catA1	TRUE	FALSE	FALSE	6.53057	4.13544	4.87349	100
E. coli	cefepime	IS6100_dfrA14	TRUE	FALSE	FALSE	6.78204	4.23229	4.8299	100
E. coli	cefepime	mdtP	TRUE	FALSE	FALSE	7.39837	4.24343	5.32428	100
E. coli	cefepime	IncHI1A/IncQ1	TRUE	FALSE	FALSE	6.80748	4.26492	5.1765	100
E. coli	cefepime	aph(3'')-Ib_aph(6)-Id_IS26_IS5075_ISKpn6_ISKpn7_blaKPC-3_sul2	TRUE	FALSE	FALSE	7.10512	4.2827	5.20758	100
E. coli	cefepime	IncFIA/IncFIC/IncN	TRUE	FALSE	FALSE	8.25647	4.33446	5.29569	100
E. coli	cefepime	ISKpn6_ISKpn7_blaKPC-3	TRUE	FALSE	FALSE	5.47541	4.34721	4.92461	100
E. coli	cefepime	IncFIB/IncFIC/IncN/rep_cluster_1088/rep_cluster_2244	TRUE	FALSE	FALSE	6.82607	4.46879	5.46105	100
E. coli	cefepime	ColRNAI_rep_cluster_1857	TRUE	FALSE	FALSE	4.64148	4.52412	4.91314	100
E. coli	cefepime	IS1B_IS26_IS903B_mcr-9.1	TRUE	FALSE	FALSE	8.5703	4.69354	5.79225	100
E. coli	cefepime	IncFIB/IncFII/IncQ1/rep_cluster_2232	TRUE	FALSE	FALSE	5.77891	5.01523	5.40142	100
E. coli	cefepime	aph(3'')-Ib_aph(6)-Id_blaCTX-M-9_ISEc9_blaTEM-34_sul2	TRUE	FALSE	FALSE	8.66178	5.16476	6.52867	100
E. coli	cefepime	blaCTX-M-98	TRUE	FALSE	FALSE	9.57933	5.36077	6.72606	100
E. coli	cefepime	blaCTX-M-15_ISEc9_blaTEM-126	TRUE	FALSE	FALSE	11.7666	6.11343	7.32793	100
E. coli	cefepime	Ecol_acrA_IS1A_acrB	TRUE	FALSE	FALSE	13.6587	6.68566	8.62591	100
E. coli	cefepime	blaCTX-M-192	TRUE	FALSE	FALSE	17.744	7.45429	9.78553	100
E. coli	cefepime	blaCTX-M-192_IS903B	TRUE	FALSE	FALSE	17.744	7.45429	9.78553	100
E. coli	cefepime	IS6100_mrx	TRUE	FALSE	FALSE	20.7322	8.75986	11.7307	100
E. coli	cefepime	blaCTX-M-1_ISEc9_ISVsa3	TRUE	FALSE	FALSE	20.5816	11.733	14.055	100
E. coli	cefepime	blaCTX-M-14_ISEc9	TRUE	FALSE	FALSE	15.1989	12.0301	14.4932	100
E. coli	cefepime	blaCTX-M-14	TRUE	FALSE	FALSE	16.9952	12.8797	14.6072	100
E. coli	cefepime	blaCTX-M-27	TRUE	FALSE	FALSE	24.6435	13.4741	15.9736	100
E. coli	cefepime	emrK	TRUE	FALSE	FALSE	22.8655	13.6928	16.0437	100
E. coli	cefepime	blaCTX-M-15_ISEc9	TRUE	FALSE	FALSE	14.6165	15.0132	16.9416	100
E. coli	cefepime	blaCTX-M-9	TRUE	FALSE	FALSE	44.1495	17.9612	22.8512	100
E. coli	cefepime	blaKPC-3	TRUE	FALSE	FALSE	63.4984	30.0971	36.2903	100
E. coli	cefepime	blaCTX-M-15	TRUE	FALSE	FALSE	561.268	445.135	508.408	100
E. coli	cefepime	blaCTX-M-1	TRUE	FALSE	FALSE	2397.31	1331.79	1482.61	100
S. sonnei	cefoperazone	aph(3'')-Ib	TRUE	TRUE	FALSE	2.65039	1.01502	1.39665	100
S. sonnei	cefoperazone	sul2	TRUE	TRUE	FALSE	2.86351	1.19518	1.52929	100
S. sonnei	cefoperazone	IncI2	TRUE	TRUE	FALSE	2.00744	1.32757	1.52885	100
S. sonnei	cefoperazone	IS6100_mrx_aadA5_dfrA17_mphA_qacEdelta1_sul1	TRUE	TRUE	FALSE	2.10388	1.35194	1.57108	100
S. sonnei	cefoperazone	rep_cluster_2335/rep_cluster_2373	TRUE	TRUE	FALSE	2.25234	1.39931	1.65427	100
S. sonnei	cefoperazone	blaCTX-M-14_IS903B	TRUE	TRUE	FALSE	2.69131	1.49862	1.83324	100
S. sonnei	cefoperazone	ermB	TRUE	TRUE	FALSE	2.90174	1.56421	1.95476	100
S. sonnei	cefoperazone	mcr-1.1	TRUE	TRUE	FALSE	3.03539	1.56902	1.96376	100
S. sonnei	cefoperazone	aac(3)-IId	TRUE	TRUE	FALSE	2.82007	1.58451	1.99287	100
S. sonnei	cefoperazone	blaCTX-M-14_IS903B_ISEc23_ISEc9	TRUE	TRUE	FALSE	3.80097	1.73904	2.29103	100
S. sonnei	cefoperazone	rep_cluster_2358/rep_cluster_2373	TRUE	TRUE	FALSE	4.11441	1.78096	2.37427	100
S. sonnei	cefoperazone	aac(3)-IId_blaCTX-M-14_IS26_IS903B_ISCfr1_ISEc9_blaTEM-34	TRUE	TRUE	FALSE	4.75259	1.91338	2.64358	100
S. sonnei	cefoperazone	rep_cluster_2358	TRUE	TRUE	FALSE	5.38453	1.99762	2.81985	100
S. sonnei	cefoperazone	IncI1/B/O	TRUE	TRUE	FALSE	9.9288	2.50298	3.95336	100
S. sonnei	cefoperazone	blaCTX-M-55	TRUE	TRUE	FALSE	17.8922	3.15632	5.59589	100
S. sonnei	cefoperazone	blaCTX-M-55_ISEc9	TRUE	TRUE	FALSE	17.8922	3.15632	5.59589	100
S. sonnei	cefoperazone	IncI-gamma/K1	TRUE	TRUE	FALSE	5.87594	3.95308	4.47291	100
S. sonnei	cefoperazone	blaCTX-M-14_ISEc9	TRUE	TRUE	FALSE	47.856	7.60276	13.9007	100
S. sonnei	cefoperazone	blaCTX-M-14	TRUE	TRUE	FALSE	243.695	16.7815	39.0211	100
K. pneumoniae	cefotaxime	rep_cluster_2335	TRUE	TRUE	TRUE	2.26562	1.52975	1.79156	100
K. pneumoniae	cefotaxime	IS903B_ISKpn19_qnrS1_dfrA1_tet(A)	TRUE	TRUE	TRUE	2.19906	1.61541	1.77117	100
K. pneumoniae	cefotaxime	ISEc9_MITESen1_blaTEM-34	TRUE	TRUE	TRUE	2.19906	1.61541	1.77117	100
K. pneumoniae	cefotaxime	blaSHV-142	TRUE	TRUE	TRUE	2.1562	1.6758	1.83911	100
K. pneumoniae	cefotaxime	IncFIA/IncR/rep_cluster_1418	TRUE	TRUE	TRUE	2.00145	1.68923	1.81577	100
K. pneumoniae	cefotaxime	IS6100_aadA_dfrA1_qacEdelta1_sul1	TRUE	TRUE	TRUE	2.81172	1.69917	2.02376	100
K. pneumoniae	cefotaxime	ColRNAI_rep_cluster_1857/IncFIA/IncX3	TRUE	TRUE	TRUE	2.12482	1.73502	1.86872	100
K. pneumoniae	cefotaxime	IncFIC/rep_cluster_2183	TRUE	TRUE	TRUE	2.06157	1.74594	1.88249	100
K. pneumoniae	cefotaxime	ColRNAI_rep_cluster_1857/IncFII/rep_cluster_2183	TRUE	TRUE	TRUE	2.11334	1.74752	1.88323	100
K. pneumoniae	cefotaxime	IS6100_dfrA1_qacEdelta1_sul1_tet(A)	TRUE	TRUE	TRUE	2.23342	1.75242	1.91691	100
K. pneumoniae	cefotaxime	IncC/IncR	TRUE	TRUE	TRUE	2.04186	1.76196	1.90599	100
K. pneumoniae	cefotaxime	IncC/IncFIB	TRUE	TRUE	TRUE	2.19119	1.77136	1.91492	100
K. pneumoniae	cefotaxime	catB3	TRUE	TRUE	TRUE	2.32511	1.80635	2.02148	100
K. pneumoniae	cefotaxime	IS5_ISEcl1_oqxA_oqxB	TRUE	TRUE	TRUE	2.18154	1.80878	1.96748	100
K. pneumoniae	cefotaxime	IncFIB/IncQ1	TRUE	TRUE	TRUE	2.25355	1.82858	1.98523	100
K. pneumoniae	cefotaxime	dfrA16	TRUE	TRUE	TRUE	2.22612	1.88362	2.07943	100
K. pneumoniae	cefotaxime	IncFII/rep_cluster_2183/rep_cluster_2335	TRUE	TRUE	TRUE	2.31844	1.89091	2.06032	100
K. pneumoniae	cefotaxime	Tn5403_tet(A)	TRUE	TRUE	TRUE	2.21104	1.91334	2.02122	100
K. pneumoniae	cefotaxime	IncL/M/IncR/rep_cluster_1254	TRUE	TRUE	TRUE	2.46731	1.93493	2.12292	100
K. pneumoniae	cefotaxime	IncFIA/IncFII/rep_cluster_2183	TRUE	TRUE	TRUE	2.14078	1.93832	2.04574	100
K. pneumoniae	cefotaxime	aph(3')-Ia_IS26_IS5075_IS6100_mrx_aadA2_dfrA12_mphA_qacEdelta1_sul1	TRUE	TRUE	TRUE	3.0831	1.96039	2.18189	100
K. pneumoniae	cefotaxime	blaOXA-2	TRUE	TRUE	TRUE	2.17071	2.03305	2.20107	100
K. pneumoniae	cefotaxime	sul3	TRUE	TRUE	TRUE	2.34615	2.03621	2.30434	100
K. pneumoniae	cefotaxime	dfrA30	TRUE	TRUE	TRUE	2.1643	2.03777	2.18458	100
K. pneumoniae	cefotaxime	IncP	TRUE	TRUE	TRUE	2.5553	2.05567	2.26787	100
K. pneumoniae	cefotaxime	IncFIA/IncFII/rep_cluster_1418/rep_cluster_2183	TRUE	TRUE	TRUE	2.73209	2.05876	2.27063	100
K. pneumoniae	cefotaxime	tet(D)	TRUE	TRUE	TRUE	2.5427	2.09216	2.30003	100
K. pneumoniae	cefotaxime	fosA6	TRUE	TRUE	TRUE	2.38302	2.0932	2.2768	100
K. pneumoniae	cefotaxime	aph(3'')-Ib_aph(6)-Id_blaCTX-M-15_IS5075_ISEc9_blaTEM-34_sul2	TRUE	TRUE	TRUE	2.30069	2.10481	2.19071	100
K. pneumoniae	cefotaxime	aac(6')-Ib10_IS26	TRUE	TRUE	TRUE	2.68975	2.10808	2.33176	100
K. pneumoniae	cefotaxime	qacE	TRUE	TRUE	TRUE	2.33255	2.11735	2.26365	100
K. pneumoniae	cefotaxime	ColRNAI_rep_cluster_1857/rep_cluster_1367	TRUE	TRUE	TRUE	2.10001	2.12141	2.21005	100
K. pneumoniae	cefotaxime	ant(2'')-Ia_IS26_catA1_catB3_qacEdelta1_sul1	TRUE	TRUE	TRUE	2.90781	2.13591	2.37811	100
K. pneumoniae	cefotaxime	IncHI1A/IncHI1B/IncP	TRUE	TRUE	TRUE	2.75648	2.166	2.4018	100
K. pneumoniae	cefotaxime	IS6100_mrx_mphA_qacEdelta1_sul1	TRUE	TRUE	TRUE	2.88269	2.18742	2.37898	100
K. pneumoniae	cefotaxime	blaCTX-M-1_ISEc9	TRUE	TRUE	TRUE	2.64515	2.2103	2.46727	100
K. pneumoniae	cefotaxime	aph(3'')-Ib_aph(6)-Id_blaCTX-M-15_ISEc9_blaTEM-34_sul2	TRUE	TRUE	TRUE	2.34545	2.21288	2.36149	100
K. pneumoniae	cefotaxime	IncFIB/IncFII/IncQ1/rep_cluster_2183	TRUE	TRUE	TRUE	2.89791	2.21407	2.46419	100
K. pneumoniae	cefotaxime	IncFIA/rep_cluster_1418	TRUE	TRUE	TRUE	2.42526	2.22087	2.32787	100
K. pneumoniae	cefotaxime	qnrB4	TRUE	TRUE	TRUE	2.50704	2.2234	2.31726	100
K. pneumoniae	cefotaxime	IncFIB/IncFII/IncQ1/rep_cluster_1418/rep_cluster_2183	TRUE	TRUE	TRUE	2.37664	2.23041	2.37488	100
K. pneumoniae	cefotaxime	IncFIA/IncFIB/IncFII/rep_cluster_2183	TRUE	TRUE	TRUE	2.49852	2.2403	2.40502	100
K. pneumoniae	cefotaxime	ColRNAI_rep_cluster_1857/IncFIB/IncFII/IncR/rep_cluster_2183	TRUE	TRUE	TRUE	3.0802	2.25146	2.51096	100
K. pneumoniae	cefotaxime	blaTEM-3	TRUE	TRUE	TRUE	3.36215	2.25953	2.52534	100
K. pneumoniae	cefotaxime	aadA2	TRUE	TRUE	TRUE	3.12804	2.2728	2.67669	100
K. pneumoniae	cefotaxime	IncQ1/IncR	TRUE	TRUE	TRUE	2.92353	2.28877	2.55822	100
K. pneumoniae	cefotaxime	IS6100_dfrA25_qacEdelta1_sul1	TRUE	TRUE	TRUE	3.52294	2.29382	2.68005	100
K. pneumoniae	cefotaxime	ISKpn6_ISKpn7_blaKPC-2	TRUE	TRUE	TRUE	2.62157	2.3009	2.37519	100
K. pneumoniae	cefotaxime	ColRNAI_rep_cluster_1987/IncN/rep_cluster_2358	TRUE	TRUE	TRUE	3.06369	2.31388	2.59658	100
K. pneumoniae	cefotaxime	blaCTX-M-55	TRUE	TRUE	TRUE	2.47153	2.32549	2.60261	100
K. pneumoniae	cefotaxime	cmlA5	TRUE	TRUE	TRUE	2.7056	2.34671	2.6105	100
K. pneumoniae	cefotaxime	aac(3)-IIe_ISKpn12	TRUE	TRUE	TRUE	3.70086	2.39402	2.72496	100
K. pneumoniae	cefotaxime	aph(3'')-Ib_aph(6)-Id_IS5075_sul2	TRUE	TRUE	TRUE	3.13342	2.40263	2.52318	100
K. pneumoniae	cefotaxime	dfrB3	TRUE	TRUE	TRUE	3.51111	2.49295	2.76462	100
K. pneumoniae	cefotaxime	IS6100_dfrB3_qacEdelta1_sul1	TRUE	TRUE	TRUE	3.51111	2.49295	2.76462	100
K. pneumoniae	cefotaxime	blaDHA-1	TRUE	TRUE	TRUE	2.90102	2.50395	2.69551	100
K. pneumoniae	cefotaxime	qnrB76	TRUE	TRUE	TRUE	3.16701	2.51672	2.77925	100
K. pneumoniae	cefotaxime	ColRNAI_rep_cluster_1857/IncFIB/IncFII/IncR/rep_cluster_1418/rep_cluster_2183	TRUE	TRUE	TRUE	3.37454	2.52088	2.85294	100
K. pneumoniae	cefotaxime	IncI2	TRUE	TRUE	TRUE	3.41081	2.53524	2.87346	100
K. pneumoniae	cefotaxime	IncHI1B	TRUE	TRUE	TRUE	4.11582	2.55393	2.88354	100
K. pneumoniae	cefotaxime	IncFIB/IncFII/IncR	TRUE	TRUE	TRUE	3.65598	2.56599	2.91156	100
K. pneumoniae	cefotaxime	ColRNAI_rep_cluster_1857/IncFIB	TRUE	TRUE	TRUE	3.57312	2.59254	2.94555	100
K. pneumoniae	cefotaxime	blaCTX-M-1	TRUE	TRUE	TRUE	3.35033	2.71537	3.00395	100
K. pneumoniae	cefotaxime	IncFIA/IncFIB/IncHI1B/IncR/rep_cluster_1254	TRUE	TRUE	TRUE	3.80162	2.76655	3.16907	100
K. pneumoniae	cefotaxime	IncL/M/rep_cluster_1367	TRUE	TRUE	TRUE	3.7546	2.77342	3.17842	100
K. pneumoniae	cefotaxime	aph(4)-Ia	TRUE	TRUE	TRUE	3.37131	2.80349	3.13936	100
K. pneumoniae	cefotaxime	blaCTX-M-15_ISEc9_blaTEM-34	TRUE	TRUE	TRUE	3.69516	2.81113	3.02377	100
K. pneumoniae	cefotaxime	aac(3)-IVa	TRUE	TRUE	TRUE	3.39842	2.82012	3.16001	100
K. pneumoniae	cefotaxime	rep_cluster_1367	TRUE	TRUE	TRUE	3.21687	2.83464	3.09413	100
K. pneumoniae	cefotaxime	IncFIA/IncFII/rep_cluster_1418	TRUE	TRUE	TRUE	4.21945	2.8904	3.33123	100
K. pneumoniae	cefotaxime	blaCTX-M-14_ISEc9	TRUE	TRUE	TRUE	4.35677	2.93553	3.21449	100
K. pneumoniae	cefotaxime	IncFIB/IncR/IncU	TRUE	TRUE	TRUE	5.19194	2.95126	3.44538	100
K. pneumoniae	cefotaxime	ereA2	TRUE	TRUE	TRUE	3.88073	2.95995	3.20392	100
K. pneumoniae	cefotaxime	ColRNAI_rep_cluster_1857/IncX3	TRUE	TRUE	TRUE	3.54594	2.97496	3.21559	100
K. pneumoniae	cefotaxime	IncFIB/IncHI1B/IncR/rep_cluster_1254	TRUE	TRUE	TRUE	4.26951	3.0064	3.482	100
K. pneumoniae	cefotaxime	aac(3)-IIe_ACC-1a_ISKpn11_blaTEM-183	TRUE	TRUE	TRUE	4.92336	3.02059	3.53285	100
K. pneumoniae	cefotaxime	ACC-1a	TRUE	TRUE	TRUE	4.92336	3.02059	3.53285	100
K. pneumoniae	cefotaxime	rep_cluster_2392	TRUE	TRUE	TRUE	4.35451	3.07792	3.57947	100
K. pneumoniae	cefotaxime	ISKpn74_oqxA_oqxB	TRUE	TRUE	TRUE	4.97078	3.10516	3.62752	100
K. pneumoniae	cefotaxime	IncR/rep_cluster_1254	TRUE	TRUE	TRUE	4.83176	3.11378	3.6372	100
K. pneumoniae	cefotaxime	aac(3)-IVa_aph(4)-Ia_ISEc59	TRUE	TRUE	TRUE	3.84675	3.21626	3.46658	100
K. pneumoniae	cefotaxime	dfrA5	TRUE	TRUE	TRUE	4.13686	3.32757	3.54737	100
K. pneumoniae	cefotaxime	blaCTX-M-3_ISEc9_blaTEM-34	TRUE	TRUE	TRUE	6.31404	3.45669	4.11225	100
K. pneumoniae	cefotaxime	aac(3)-IId_ISKpn19_qnrS1	TRUE	TRUE	TRUE	5.98546	3.50151	4.23009	100
K. pneumoniae	cefotaxime	blaCMY-59_IS1294	TRUE	TRUE	TRUE	6.54304	3.71477	4.44663	100
K. pneumoniae	cefotaxime	ISKpn1_eptB	TRUE	TRUE	TRUE	5.25775	3.87151	4.57698	100
K. pneumoniae	cefotaxime	IS6100_dfrA14	TRUE	TRUE	TRUE	3.02958	3.89731	4.32065	100
K. pneumoniae	cefotaxime	IncC/IncFIB/IncFII/rep_cluster_2183	TRUE	TRUE	TRUE	4.50375	4.03432	4.33541	100
K. pneumoniae	cefotaxime	blaCTX-M-14	TRUE	TRUE	TRUE	5.91262	4.11238	4.47699	100
K. pneumoniae	cefotaxime	blaCMY-59	TRUE	TRUE	TRUE	7.30024	4.11493	4.91315	100
K. pneumoniae	cefotaxime	IncX3	TRUE	TRUE	TRUE	6.36831	4.20036	5.07794	100
K. pneumoniae	cefotaxime	IncFIA/IncR	TRUE	TRUE	TRUE	4.29616	4.2115	4.33651	100
K. pneumoniae	cefotaxime	blaTEM-34	TRUE	TRUE	TRUE	4.55656	4.23197	4.91872	100
K. pneumoniae	cefotaxime	IncFII/IncR	TRUE	TRUE	TRUE	5.47072	4.2537	4.77579	100
K. pneumoniae	cefotaxime	blaKPC-3	TRUE	TRUE	TRUE	4.28064	4.26937	4.52415	100
K. pneumoniae	cefotaxime	IncFIB/IncFII/IncR/rep_cluster_1418/rep_cluster_2183	TRUE	TRUE	TRUE	5.06293	4.30083	4.72452	100
K. pneumoniae	cefotaxime	cmlA1	TRUE	TRUE	TRUE	5.62372	4.34758	4.92311	100
K. pneumoniae	cefotaxime	ColRNAI_rep_cluster_1857/IncFIB/IncFII/rep_cluster_2183	TRUE	TRUE	TRUE	5.80683	4.35351	4.88369	100
K. pneumoniae	cefotaxime	IncFIA/IncFIC	TRUE	TRUE	TRUE	4.75957	4.4151	4.79249	100
K. pneumoniae	cefotaxime	ISKpn31_ISKpn6_ISKpn7_blaKPC-2	TRUE	TRUE	TRUE	6.52289	4.51667	5.4189	100
K. pneumoniae	cefotaxime	blaCTX-M-3	TRUE	TRUE	TRUE	8.49359	4.78324	5.64199	100
K. pneumoniae	cefotaxime	IncFII/IncR/rep_cluster_2183	TRUE	TRUE	TRUE	5.57774	4.81971	5.12907	100
K. pneumoniae	cefotaxime	qnrS1	TRUE	TRUE	TRUE	5.19025	4.87556	5.61441	100
K. pneumoniae	cefotaxime	aadA	TRUE	TRUE	TRUE	5.40585	4.92978	5.50749	100
K. pneumoniae	cefotaxime	dfrA14	TRUE	TRUE	TRUE	3.98648	4.96979	5.52143	100
K. pneumoniae	cefotaxime	mrx	TRUE	TRUE	TRUE	6.17968	4.98085	5.63917	100
K. pneumoniae	cefotaxime	IncFIA/IncFIB/IncFIC/rep_cluster_2131	TRUE	TRUE	TRUE	8.84841	5.07663	6.32453	100
K. pneumoniae	cefotaxime	ant(2'')-Ia	TRUE	TRUE	TRUE	7.50964	5.11618	5.61962	100
K. pneumoniae	cefotaxime	qnrB6	TRUE	TRUE	TRUE	5.53206	5.29645	5.8083	100
K. pneumoniae	cefotaxime	IncFIB/IncHI1B/IncU	TRUE	TRUE	TRUE	6.37507	5.46978	5.89951	100
K. pneumoniae	cefotaxime	IncFII/rep_cluster_1418/rep_cluster_2183	TRUE	TRUE	TRUE	6.09752	5.68686	5.97431	100
K. pneumoniae	cefotaxime	IncFIB/IncFII/rep_cluster_1418/rep_cluster_2183	TRUE	TRUE	TRUE	6.7492	5.69724	6.00923	100
K. pneumoniae	cefotaxime	IncFIA/IncFIB/IncFIC	TRUE	TRUE	TRUE	8.01332	5.71929	6.57185	100
K. pneumoniae	cefotaxime	aac(6')-Ib10	TRUE	TRUE	TRUE	4.82585	5.79433	6.56626	100
K. pneumoniae	cefotaxime	blaSHV-5	TRUE	TRUE	TRUE	8.69018	5.88817	6.59651	100
K. pneumoniae	cefotaxime	aac(6')-Ib9	TRUE	TRUE	TRUE	7.63252	5.93486	6.34769	100
K. pneumoniae	cefotaxime	IncFIA/IncX3	TRUE	TRUE	TRUE	11.4445	6.14306	7.8233	100
K. pneumoniae	cefotaxime	IncFIA/IncFII	TRUE	TRUE	TRUE	8.68356	6.21314	6.91474	100
K. pneumoniae	cefotaxime	IncFIA/IncFIB/rep_cluster_2131	TRUE	TRUE	TRUE	8.4371	6.26014	7.1292	100
K. pneumoniae	cefotaxime	IncHI2A/rep_cluster_1088	TRUE	TRUE	TRUE	7.07831	6.84124	7.17195	100
K. pneumoniae	cefotaxime	blaCTX-M-15_ISEc9	TRUE	TRUE	TRUE	8.04324	6.89326	7.24295	100
K. pneumoniae	cefotaxime	IncI-gamma/K1	TRUE	TRUE	TRUE	7.86244	7.09084	7.68479	100
K. pneumoniae	cefotaxime	IncFII/rep_cluster_1418	TRUE	TRUE	TRUE	8.37655	7.37948	7.68237	100
K. pneumoniae	cefotaxime	IncC	TRUE	TRUE	TRUE	8.16952	7.81839	8.07981	100
K. pneumoniae	cefotaxime	IncFIB/IncFII/rep_cluster_2392	TRUE	TRUE	TRUE	7.8593	8.03511	8.24157	100
K. pneumoniae	cefotaxime	blaSHV-2	TRUE	TRUE	TRUE	14.3246	8.43914	9.79569	100
K. pneumoniae	cefotaxime	IncL/M	TRUE	TRUE	TRUE	8.82312	8.44464	8.99741	100
K. pneumoniae	cefotaxime	IncFII/rep_cluster_2183	TRUE	TRUE	TRUE	9.88932	9.04799	9.71181	100
K. pneumoniae	cefotaxime	aac(3)-IId	TRUE	TRUE	TRUE	16.1004	10.7206	12.475	100
K. pneumoniae	cefotaxime	IS6100_mrx_aadA2_dfrA12_mphA_qacEdelta1_sul1	TRUE	TRUE	TRUE	22.4736	12.8682	15.0512	100
K. pneumoniae	cefotaxime	blaOXA-9	TRUE	TRUE	TRUE	17.2773	14.1654	15.1468	100
K. pneumoniae	cefotaxime	blaKPC-2	TRUE	TRUE	TRUE	31.198	17.6641	21.6463	100
K. pneumoniae	cefotaxime	blaOXA-1	TRUE	TRUE	TRUE	27.2093	19.3514	22.4831	100
K. pneumoniae	cefotaxime	aac(3)-IIe	TRUE	TRUE	TRUE	48.9527	34.2906	39.1345	100
K. pneumoniae	cefotaxime	ISKpn6_ISKpn7_blaKPC-3	TRUE	TRUE	TRUE	112.86	47.8891	64.2809	100
K. pneumoniae	cefotaxime	blaSHV-12	TRUE	TRUE	TRUE	271.237	147.926	170.577	100
K. pneumoniae	cefotaxime	blaCTX-M-15	TRUE	TRUE	TRUE	9480.22	6357.54	7049.29	100
S. enterica	cefotaxime	aac(3)-IVa	TRUE	FALSE	FALSE	2.07806	1.72341	1.83793	100
S. enterica	cefotaxime	aph(4)-Ia	TRUE	FALSE	FALSE	2.07806	1.72341	1.83793	100
S. enterica	cefotaxime	floR	TRUE	FALSE	FALSE	2.1358	1.79352	1.91303	100
S. enterica	cefotaxime	aph(3'')-Ib	TRUE	FALSE	FALSE	2.02259	1.89915	2.02661	100
S. enterica	cefotaxime	IncFIA/IncFIC	TRUE	FALSE	FALSE	2.13987	1.90915	2.08441	100
S. enterica	cefotaxime	sul2	TRUE	FALSE	FALSE	2.20287	2.09657	2.24421	100
S. enterica	cefotaxime	rep_cluster_1088	TRUE	FALSE	FALSE	2.83812	2.11994	2.34483	100
S. enterica	cefotaxime	IncFIB/IncQ1	TRUE	FALSE	FALSE	3.67603	2.62504	2.98622	100
S. enterica	cefotaxime	tet(B)	TRUE	FALSE	FALSE	4.01719	2.91654	3.35293	100
S. enterica	cefotaxime	IncI-gamma/K1	TRUE	FALSE	FALSE	3.66485	3.42412	3.61919	100
S. enterica	cefotaxime	IncFIB	TRUE	FALSE	FALSE	5.81384	3.46447	4.30907	100
S. enterica	cefotaxime	IncHI2A/IncQ1/rep_cluster_1088	TRUE	FALSE	FALSE	4.33138	3.80612	4.08915	100
S. enterica	cefotaxime	mphA	TRUE	FALSE	FALSE	6.82174	4.71924	5.29547	100
S. enterica	cefotaxime	mrx	TRUE	FALSE	FALSE	6.9259	4.91996	5.48695	100
S. enterica	cefotaxime	IS6100_mrx_dfrA14_mphA	TRUE	FALSE	FALSE	6.52853	5.17846	5.65216	100
S. enterica	cefotaxime	blaSHV-12	TRUE	FALSE	FALSE	9.99625	6.73649	7.61305	100
S. enterica	cefotaxime	dfrA14	TRUE	FALSE	FALSE	12.7297	8.89775	9.82629	100
S. enterica	cefotaxime	IncHI2A/rep_cluster_1088	TRUE	FALSE	FALSE	13.241	13.5952	15.3	100
S. enterica	cefoxitin	IncFIA	TRUE	TRUE	TRUE	2.22232	1.53283	1.93411	100
S. enterica	cefoxitin	aac(3)-IVa_aph(3'')-Ib_aph(4)-Ia_aph(6)-Id_IS26_ISEc59	TRUE	TRUE	TRUE	2.30501	1.78056	1.94027	100
S. enterica	cefoxitin	aac(3)-Ia	TRUE	TRUE	TRUE	3.0183	2.32516	2.60248	100
S. enterica	cefoxitin	aac(6')-Il	TRUE	TRUE	TRUE	3.0183	2.32516	2.60248	100
S. enterica	cefoxitin	blaVIM-2	TRUE	TRUE	TRUE	3.0183	2.32516	2.60248	100
S. enterica	cefoxitin	cmlA5	TRUE	TRUE	TRUE	2.80611	2.33085	2.45455	100
S. enterica	cefoxitin	blaTEM-34_Tn2	TRUE	TRUE	TRUE	2.93536	2.34059	2.62948	100
S. enterica	cefoxitin	aph(3'')-Ib_aph(6)-Id_IS1133	TRUE	TRUE	TRUE	2.95899	2.37078	2.81299	100
S. enterica	cefoxitin	blaCMY-59_DfrA34_IS1294_IS26_qacEdelta1_rmtE_sul1	TRUE	TRUE	TRUE	2.82317	2.41241	2.57733	100
S. enterica	cefoxitin	rmtE	TRUE	TRUE	TRUE	2.82317	2.41241	2.57733	100
S. enterica	cefoxitin	IS1R_tet(B)	TRUE	TRUE	TRUE	3.27357	2.42233	2.84551	100
S. enterica	cefoxitin	IncC	TRUE	TRUE	TRUE	2.47001	2.51945	2.65879	100
S. enterica	cefoxitin	blaCMY-2	TRUE	TRUE	TRUE	4.30174	2.83208	3.28333	100
S. enterica	cefoxitin	blaCMY-59_ISSbo1	TRUE	TRUE	TRUE	2.98481	2.96006	3.1401	100
S. enterica	cefoxitin	IncFII/IncI-gamma/K1	TRUE	TRUE	TRUE	4.8364	3.24093	3.79041	100
S. enterica	cefoxitin	mphE	TRUE	TRUE	TRUE	4.87311	3.26296	3.84248	100
S. enterica	cefoxitin	msrE	TRUE	TRUE	TRUE	4.87311	3.26296	3.84248	100
S. enterica	cefoxitin	aac(3)-IIe	TRUE	TRUE	TRUE	4.63472	3.30979	3.90707	100
S. enterica	cefoxitin	blaFOX-5	TRUE	TRUE	TRUE	5.14157	3.38618	3.98689	100
S. enterica	cefoxitin	IS1326_IS1353_sul1	TRUE	TRUE	TRUE	5.14157	3.38618	3.98689	100
S. enterica	cefoxitin	blaCTX-M-14_ISEc9	TRUE	TRUE	TRUE	4.90907	3.47226	4.11187	100
S. enterica	cefoxitin	fosA4	TRUE	TRUE	TRUE	4.90907	3.47226	4.11187	100
S. enterica	cefoxitin	IS1B_tet(B)	TRUE	TRUE	TRUE	4.90907	3.47226	4.11187	100
S. enterica	cefoxitin	rep_cluster_2401	TRUE	TRUE	TRUE	5.82768	3.65256	4.49589	100
S. enterica	cefoxitin	IS1R_blaTEM-34_Tn2	TRUE	TRUE	TRUE	6.12115	3.70782	4.48475	100
S. enterica	cefoxitin	ColRNAI_rep_cluster_1857/IncC	TRUE	TRUE	TRUE	5.83274	3.84268	4.60082	100
S. enterica	cefoxitin	IncC/rep_cluster_1254	TRUE	TRUE	TRUE	5.99637	3.86488	4.63231	100
S. enterica	cefoxitin	IncC/IncFIB	TRUE	TRUE	TRUE	6.03333	3.9338	4.72223	100
S. enterica	cefoxitin	IS6100_mcr-3.40	TRUE	TRUE	TRUE	6.45677	4.07283	4.91955	100
S. enterica	cefoxitin	mcr-3.40	TRUE	TRUE	TRUE	6.45677	4.07283	4.91955	100
S. enterica	cefoxitin	IncC/IncX1	TRUE	TRUE	TRUE	7.17422	4.47472	5.46529	100
S. enterica	cefoxitin	tet(D)	TRUE	TRUE	TRUE	9.09283	4.62184	5.94637	100
S. enterica	cefoxitin	IncC/IncFII/IncX1	TRUE	TRUE	TRUE	7.81978	4.81604	5.9382	100
S. enterica	cefoxitin	blaCTX-M-1_ISSbo1_ISVsa3_sul2	TRUE	TRUE	TRUE	10.9324	5.72	7.23305	100
S. enterica	cefoxitin	qnrB5	TRUE	TRUE	TRUE	8.62582	5.81189	7.13849	100
S. enterica	cefoxitin	blaCMY-59_ISEc9	TRUE	TRUE	TRUE	7.94025	11.1776	12.7313	100
S. enterica	cefoxitin	IncW	TRUE	TRUE	TRUE	27.4971	12.5707	17.6263	100
S. enterica	cefoxitin	blaCTX-M-14	TRUE	TRUE	TRUE	31.6967	15.109	18.9338	100
S. enterica	cefoxitin	blaCMY-59	TRUE	TRUE	TRUE	21845.8	15406.9	17512.2	100
S. aureus	ceftaroline	qacA	TRUE	TRUE	FALSE	2.01182	1.60854	1.71377	100
S. aureus	ceftaroline	ermA	TRUE	TRUE	FALSE	2.23693	2.20456	2.44863	100
S. aureus	ceftaroline	rep_cluster_1017/rep_cluster_1733/rep_cluster_2100	TRUE	TRUE	FALSE	4.07633	2.65209	3.34322	100
S. aureus	ceftaroline	ermC	TRUE	TRUE	FALSE	4.32729	3.05115	3.64519	100
S. aureus	ceftaroline	rep_cluster_1947	TRUE	TRUE	FALSE	4.32729	3.05115	3.64519	100
S. aureus	ceftaroline	ant(9)-Ia	TRUE	TRUE	FALSE	4.28496	3.37223	3.68604	100
S. aureus	ceftaroline	aad(6)	TRUE	TRUE	FALSE	5.37414	3.51202	4.36436	100
S. aureus	ceftaroline	aac6_Ie_aph2_Ia	TRUE	TRUE	FALSE	7.8584	4.03773	4.87764	100
S. aureus	ceftaroline	mecI	TRUE	TRUE	FALSE	6.00141	5.78306	6.79257	100
S. aureus	ceftaroline	mecR1	TRUE	TRUE	FALSE	6.00141	5.78306	6.79257	100
S. aureus	ceftaroline	sat-4	TRUE	TRUE	FALSE	10.6209	6.37942	7.72336	100
S. aureus	ceftaroline	aph(3')-IIIa	TRUE	TRUE	FALSE	15.9316	8.78186	10.4171	100
S. aureus	ceftaroline	mecA	TRUE	TRUE	FALSE	66.3752	38.6257	44.316	100
E. coli	ceftazidime	IncI2	TRUE	TRUE	TRUE	2.21779	1.51612	1.68174	100
E. coli	ceftazidime	aac(6')-Ib10_blaCTX-M-15_IS26_blaOXA-1_aadA5_dfrA17_qacEdelta1_sul1	TRUE	TRUE	TRUE	2.1023	1.56368	1.6756	100
E. coli	ceftazidime	IS26_mrx_mphA_tet(B)	TRUE	TRUE	TRUE	2.1023	1.56368	1.6756	100
E. coli	ceftazidime	IS4321R_aadA5_dfrA17_qacEdelta1_sul1	TRUE	TRUE	TRUE	2.03366	1.57356	1.68286	100
E. coli	ceftazidime	aph(3'')-Ib_aph(6)-Id_IS1326_aadA_dfrA1_mphB_qacEdelta1_sul1_sul2	TRUE	TRUE	TRUE	2.08424	1.58899	1.92378	100
E. coli	ceftazidime	IS26_IS6100_mrx_blaTEM-34_mphA	TRUE	TRUE	TRUE	2.17259	1.64529	1.86742	100
E. coli	ceftazidime	IS903B_tet(B)	TRUE	TRUE	TRUE	2.03174	1.66386	1.80818	100
E. coli	ceftazidime	IncFIA/rep_cluster_2131	TRUE	TRUE	TRUE	2.2683	1.69006	1.92437	100
E. coli	ceftazidime	aac(6')-Ib7	TRUE	TRUE	TRUE	2.00134	1.70302	1.89413	100
E. coli	ceftazidime	aac(6')-Ib7_IS1326_IS1353_catB3_dfrA1_qacEdelta1_sul1	TRUE	TRUE	TRUE	2.00134	1.70302	1.89413	100
E. coli	ceftazidime	mdtE	TRUE	TRUE	TRUE	2.30828	1.77008	1.96949	100
E. coli	ceftazidime	blaCTX-M-182	TRUE	TRUE	TRUE	2.48248	1.79876	1.97979	100
E. coli	ceftazidime	blaCTX-M-182_ISEc9	TRUE	TRUE	TRUE	2.48248	1.79876	1.97979	100
E. coli	ceftazidime	IS6100_dfrA25_qacEdelta1_sul1	TRUE	TRUE	TRUE	2.37167	1.82387	1.98997	100
E. coli	ceftazidime	rep_cluster_1418	TRUE	TRUE	TRUE	2.39083	1.84755	2.01192	100
E. coli	ceftazidime	mdtM	TRUE	TRUE	TRUE	2.10851	1.90879	2.13527	100
E. coli	ceftazidime	IS6100_dfrA1_qacEdelta1_sul1	TRUE	TRUE	TRUE	2.16955	1.93413	2.14478	100
E. coli	ceftazidime	arr-3	TRUE	TRUE	TRUE	2.38548	1.94012	2.08092	100
E. coli	ceftazidime	leuO	TRUE	TRUE	TRUE	2.42793	1.94188	2.19814	100
E. coli	ceftazidime	sat-2	TRUE	TRUE	TRUE	2.32341	1.94519	2.19346	100
E. coli	ceftazidime	aph(3'')-Ib_aph(6)-Id_IS15DIV_sul2_tet(A)	TRUE	TRUE	TRUE	2.78822	1.95474	2.16772	100
E. coli	ceftazidime	rep_cluster_2335	TRUE	TRUE	TRUE	2.14752	1.95626	2.07784	100
E. coli	ceftazidime	blaTEM-126	TRUE	TRUE	TRUE	2.03452	1.9758	2.21816	100
E. coli	ceftazidime	aac(3)-IId_ISCfr1	TRUE	TRUE	TRUE	2.1201	1.97586	2.17872	100
E. coli	ceftazidime	IS10L_lnuG_tet(B)	TRUE	TRUE	TRUE	2.7586	2.00498	2.21534	100
E. coli	ceftazidime	mphE	TRUE	TRUE	TRUE	2.7586	2.00498	2.21534	100
E. coli	ceftazidime	msrE	TRUE	TRUE	TRUE	2.7586	2.00498	2.21534	100
E. coli	ceftazidime	marA	TRUE	TRUE	TRUE	3.24906	2.018	2.36629	100
E. coli	ceftazidime	mdtF	TRUE	TRUE	TRUE	2.76638	2.03197	2.29031	100
E. coli	ceftazidime	IS1326_IS1353_aadA_qacEdelta1_sul1	TRUE	TRUE	TRUE	2.896	2.04289	2.44553	100
E. coli	ceftazidime	IS200C_ugd	TRUE	TRUE	TRUE	2.46015	2.06052	2.32926	100
E. coli	ceftazidime	blaCTX-M-55_ISEc9	TRUE	TRUE	TRUE	2.05466	2.06202	2.35741	100
E. coli	ceftazidime	Col3M	TRUE	TRUE	TRUE	3.20243	2.0648	2.30989	100
E. coli	ceftazidime	ISKpn26_catA1	TRUE	TRUE	TRUE	3.20243	2.0648	2.30989	100
E. coli	ceftazidime	qnrD1	TRUE	TRUE	TRUE	3.20243	2.0648	2.30989	100
E. coli	ceftazidime	aph(3'')-Ib_aph(6)-Id_IS5075_blaTEM-34_sul2	TRUE	TRUE	TRUE	2.62548	2.07153	2.37537	100
E. coli	ceftazidime	ISKpn31_ISKpn6_ISKpn7_blaKPC-2	TRUE	TRUE	TRUE	2.6203	2.0939	2.31503	100
E. coli	ceftazidime	blaCTX-M-58	TRUE	TRUE	TRUE	2.63934	2.10446	2.35311	100
E. coli	ceftazidime	IncFIB/IncR	TRUE	TRUE	TRUE	2.65556	2.12209	2.73734	100
E. coli	ceftazidime	IS609_PmrF	TRUE	TRUE	TRUE	2.98663	2.13662	2.40914	100
E. coli	ceftazidime	IncFIA/IncFIC	TRUE	TRUE	TRUE	2.16179	2.13753	2.22898	100
E. coli	ceftazidime	mrx	TRUE	TRUE	TRUE	2.80887	2.13874	2.39336	100
E. coli	ceftazidime	lnuG	TRUE	TRUE	TRUE	2.7006	2.1537	2.36312	100
E. coli	ceftazidime	IS200C_ISEc1_ugd	TRUE	TRUE	TRUE	2.85835	2.15633	2.40112	100
E. coli	ceftazidime	H-NS_IS200C	TRUE	TRUE	TRUE	2.7041	2.16263	2.39936	100
E. coli	ceftazidime	aac(3)-VIa_IS1326_ISEc58_aadA_qacEdelta1_sul1	TRUE	TRUE	TRUE	2.7884	2.1634	2.40732	100
E. coli	ceftazidime	IS1326_IS1353_aadA5_dfrA17_qacEdelta1_sul1	TRUE	TRUE	TRUE	3.10365	2.17509	2.47763	100
E. coli	ceftazidime	tet(D)	TRUE	TRUE	TRUE	2.51524	2.18227	2.54433	100
E. coli	ceftazidime	blaCTX-M-15_ISEc9_blaTEM-34	TRUE	TRUE	TRUE	3.00196	2.19135	2.44593	100
E. coli	ceftazidime	IncFIB/rep_cluster_2244	TRUE	TRUE	TRUE	2.09864	2.19464	2.51599	100
E. coli	ceftazidime	aph(3'')-Ib_aph(6)-Id_blaCTX-M-15_IS5075_ISEc9_ISKpn19_qnrS1_blaTEM-34_sul2	TRUE	TRUE	TRUE	3.05379	2.19781	2.53154	100
E. coli	ceftazidime	tet(31)	TRUE	TRUE	TRUE	2.83719	2.20261	2.37546	100
E. coli	ceftazidime	IncHI1A	TRUE	TRUE	TRUE	2.83848	2.21339	2.46481	100
E. coli	ceftazidime	aph(3')-Ia_ISKpn74	TRUE	TRUE	TRUE	2.89243	2.22027	2.48853	100
E. coli	ceftazidime	blaVIM-1	TRUE	TRUE	TRUE	2.89243	2.22027	2.48853	100
E. coli	ceftazidime	blaEC-5	TRUE	TRUE	TRUE	2.59201	2.22902	2.43148	100
E. coli	ceftazidime	IS26_aadA_qacEdelta1_sul1	TRUE	TRUE	TRUE	3.15523	2.2365	2.51289	100
E. coli	ceftazidime	IncFII/rep_cluster_2232	TRUE	TRUE	TRUE	2.98364	2.26316	2.52382	100
E. coli	ceftazidime	IS15DIV_IS6100_mrx_aadA5_dfrA17_mphA_qacEdelta1_sul1_tet(A)	TRUE	TRUE	TRUE	3.05441	2.30786	2.59449	100
E. coli	ceftazidime	aac(6')-Ib9	TRUE	TRUE	TRUE	2.38331	2.32563	2.50418	100
E. coli	ceftazidime	aph(3'')-Ib_aph(6)-Id_IS100kyp_IS26_IS6100_mrx_aadA5_dfrA17_mphA_qacEdelta1_sul1_sul2_tet(A)	TRUE	TRUE	TRUE	3.20945	2.36394	2.65386	100
E. coli	ceftazidime	blaCTX-M-27_IS1R_IS26	TRUE	TRUE	TRUE	3.20945	2.36394	2.65386	100
E. coli	ceftazidime	IncFIA/IncX3	TRUE	TRUE	TRUE	3.16658	2.42257	2.72726	100
E. coli	ceftazidime	blaEC-8_IS200C	TRUE	TRUE	TRUE	3.91609	2.43978	2.76865	100
E. coli	ceftazidime	IncQ1/IncY	TRUE	TRUE	TRUE	2.73398	2.44197	2.74149	100
E. coli	ceftazidime	IS1B_IS26_IS903B_mcr-9.1	TRUE	TRUE	TRUE	3.5288	2.49017	2.81913	100
E. coli	ceftazidime	blaCTX-M-15_IS26_ISSen9	TRUE	TRUE	TRUE	3.72675	2.49542	2.86463	100
E. coli	ceftazidime	ISVsa3_floR_tet(A)	TRUE	TRUE	TRUE	3.72675	2.49542	2.86463	100
E. coli	ceftazidime	qnrB5	TRUE	TRUE	TRUE	3.18479	2.52488	2.78938	100
E. coli	ceftazidime	rep_cluster_2350	TRUE	TRUE	TRUE	3.42983	2.52647	2.99144	100
E. coli	ceftazidime	qnrB20	TRUE	TRUE	TRUE	3.36769	2.53039	2.82685	100
E. coli	ceftazidime	blaCMY-59_ISSbo1	TRUE	TRUE	TRUE	2.87976	2.5579	2.7924	100
E. coli	ceftazidime	aac(3)-IIe_IS26	TRUE	TRUE	TRUE	3.90812	2.56826	2.91902	100
E. coli	ceftazidime	IncFIB/IncFIC	TRUE	TRUE	TRUE	3.35754	2.57603	2.92835	100
E. coli	ceftazidime	IS26_mcr-1.1	TRUE	TRUE	TRUE	3.44148	2.58318	3.10529	100
E. coli	ceftazidime	aac(3)-IId_ISKpn40_mcr-3.2	TRUE	TRUE	TRUE	4.7947	2.60725	3.02709	100
E. coli	ceftazidime	Ecol_acrA_IS1A_acrB	TRUE	TRUE	TRUE	3.92092	2.624	2.99864	100
E. coli	ceftazidime	IS6100_mrx_aadA2_dfrA12_mphA_qacEdelta1_sul1	TRUE	TRUE	TRUE	3.32444	2.6369	2.84636	100
E. coli	ceftazidime	blaOXA-9	TRUE	TRUE	TRUE	2.79223	2.64912	2.88054	100
E. coli	ceftazidime	IncN	TRUE	TRUE	TRUE	2.80275	2.65328	2.8654	100
E. coli	ceftazidime	blaCTX-M-15_ISEc9_blaTEM-126	TRUE	TRUE	TRUE	3.58282	2.67265	2.97391	100
E. coli	ceftazidime	aadA5	TRUE	TRUE	TRUE	3.74781	2.71154	3.26437	100
E. coli	ceftazidime	ISVsa3_blaTEM-34_Tn2_dfrA1_sul2	TRUE	TRUE	TRUE	3.23028	2.74144	3.05023	100
E. coli	ceftazidime	ISCfr1_blaTEM-34	TRUE	TRUE	TRUE	4.49206	2.75043	3.17446	100
E. coli	ceftazidime	ISKpn6_ISKpn7_blaKPC-2	TRUE	TRUE	TRUE	3.66753	2.75451	3.03514	100
E. coli	ceftazidime	cmlA1	TRUE	TRUE	TRUE	3.00786	2.76874	3.17885	100
E. coli	ceftazidime	IncFIB/rep_cluster_2131/rep_cluster_2313	TRUE	TRUE	TRUE	3.67697	2.77139	3.17751	100
E. coli	ceftazidime	blaCTX-M-15_IS6100_ISEc9_dfrA14	TRUE	TRUE	TRUE	6.40948	2.83842	3.36466	100
E. coli	ceftazidime	blaCTX-M-55_ISKpn26	TRUE	TRUE	TRUE	3.81085	2.86399	3.31742	100
E. coli	ceftazidime	rep_cluster_1778	TRUE	TRUE	TRUE	4.22098	2.96186	3.42682	100
E. coli	ceftazidime	blaCTX-M-32	TRUE	TRUE	TRUE	4.68107	3.00057	3.36424	100
E. coli	ceftazidime	IncFIA/IncFIB/IncFIC/IncFII/rep_cluster_2131/rep_cluster_2232	TRUE	TRUE	TRUE	4.45433	3.02877	3.51213	100
E. coli	ceftazidime	IncFIA/rep_cluster_2232	TRUE	TRUE	TRUE	4.59126	3.04232	3.53325	100
E. coli	ceftazidime	IncFII/rep_cluster_2183	TRUE	TRUE	TRUE	4.48916	3.07575	3.45653	100
E. coli	ceftazidime	IncR	TRUE	TRUE	TRUE	3.17736	3.14125	3.36845	100
E. coli	ceftazidime	rep_cluster_1088	TRUE	TRUE	TRUE	5.09154	3.16602	3.9353	100
E. coli	ceftazidime	blaCTX-M-15_IS1A_IS26	TRUE	TRUE	TRUE	4.9812	3.18004	3.72354	100
E. coli	ceftazidime	IncFIB/IncFII/rep_cluster_2244	TRUE	TRUE	TRUE	4.37911	3.18854	3.64481	100
E. coli	ceftazidime	Col156/IncFIA/IncFIB/IncFIC/rep_cluster_2131	TRUE	TRUE	TRUE	4.63281	3.20424	3.78075	100
E. coli	ceftazidime	rep_cluster_827	TRUE	TRUE	TRUE	4.87415	3.26703	3.84213	100
E. coli	ceftazidime	blaTEM-9	TRUE	TRUE	TRUE	4.87415	3.26703	3.84213	100
E. coli	ceftazidime	blaTEM-9_Tn3	TRUE	TRUE	TRUE	4.87415	3.26703	3.84213	100
E. coli	ceftazidime	blaTEM-10	TRUE	TRUE	TRUE	5.00683	3.28807	3.8576	100
E. coli	ceftazidime	blaTEM-106	TRUE	TRUE	TRUE	3.7862	3.30651	4.08991	100
E. coli	ceftazidime	ISEc9_blaTEM-34	TRUE	TRUE	TRUE	4.83988	3.32226	3.92071	100
E. coli	ceftazidime	IncFIB/IncFII/rep_cluster_2183	TRUE	TRUE	TRUE	5.26883	3.41171	4.0217	100
E. coli	ceftazidime	IncFIB/IncQ1/rep_cluster_2232	TRUE	TRUE	TRUE	5.17728	3.43609	4.05222	100
E. coli	ceftazidime	IncFIA/IncFIC/IncR	TRUE	TRUE	TRUE	5.26771	3.45629	4.07832	100
E. coli	ceftazidime	IncFIB/IncY	TRUE	TRUE	TRUE	5.37866	3.49779	4.13312	100
E. coli	ceftazidime	blaCTX-M-9	TRUE	TRUE	TRUE	5.73824	3.54582	4.25815	100
E. coli	ceftazidime	IncFIA/IncFIB/IncFIC/IncQ1/rep_cluster_2232	TRUE	TRUE	TRUE	5.48991	3.60678	4.28032	100
E. coli	ceftazidime	blaCTX-M-61	TRUE	TRUE	TRUE	5.33007	3.60839	4.28485	100
E. coli	ceftazidime	blaCTX-M-61_ISEc9	TRUE	TRUE	TRUE	5.33007	3.60839	4.28485	100
E. coli	ceftazidime	mdtN	TRUE	TRUE	TRUE	4.85871	3.73282	4.1693	100
E. coli	ceftazidime	IS26_IS5075_aadA5_dfrA17_qacEdelta1_sul1	TRUE	TRUE	TRUE	5.646	3.77973	4.51909	100
[truncated: 5,485 more rows]
