# Supplementary material for: Genomic and socioeconomic drivers of antimicrobial resistance forecast to 2050
Source: Cell Genom. 2026 Jun 3;6(7):101273. doi: 10.1016/j.xgen.2026.101273 (PMC13347946; doi:10.1016/j.xgen.2026.101273)
Supplement: Table S9. Increasing indicator-feature pairs for M. tuberculosis, N. gonorrhoeae, and C. difficile, related to STAR Methods — List of feature-indicator pairs strongly correlated (Pearson correlation ρ > │0.5│, p < 0.05) with the indicators forecast to increase by 2050. For each pair the following information is provided: number of isolates, countries, and years included in the forecasting analysis; and trend analyses using ADF and KPSS test statistics at a 95%confidence level. [file mmc9.xlsx]

## Sheet: TableS9
Species	Antibiotic Class	Indicator	Feature	Pearson r	Pearson p-value	n	Countries	Num Countries	Years	Num Years	First Year	Last Year	Feature ADF Test statistic	Feature ADF p-value	Feature KPSS Test statistic	Feature KPSS p-value	Feature Result 95%	Feature Trend 95%	Indicator ADF Test statistic	Indicator ADF p-value	Indicator KPSS Test statistic	Indicator KPSS p-value	Indicator Result 95%	Indicator Trend 95%
C. difficile	Fluoroquinolone	DALYs - AgeStandardized - Klebsiella pneumoniae - Trimethoprim-Sulfamethoxazole	aph(3')-IIIa	0.812404	0.0494875	6	USA	1	2012, 2013, 2014, 2015, 2016, 2017	6	2012	2017	-8.997	0	0.811	0.01	Difference stationary	Increasing	-3.386	0.011	0.793	0.01	Difference stationary	Increasing
C. difficile	Fluoroquinolone	Refugee population by country or territory of asylum	aph(3')-IIIa	0.862774	0.0269543	6	USA	1	2012, 2013, 2014, 2015, 2016, 2017	6	2012	2017	-3.211	0.019	0.905	0.01	Difference stationary	Increasing	-3.555	0.007	0.094	0.1	Stationary	Stationary
C. difficile	Fluoroquinolone	DALYs - AgeStandardized - Klebsiella pneumoniae - Trimethoprim-Sulfamethoxazole	cfrE	0.812404	0.0494875	6	USA	1	2012, 2013, 2014, 2015, 2016, 2017	6	2012	2017	-3.142	0.024	0.811	0.01	Difference stationary	Increasing	-3.386	0.011	0.793	0.01	Difference stationary	Increasing
C. difficile	Fluoroquinolone	Refugee population by country or territory of asylum	cfrE	0.862774	0.0269543	6	USA	1	2012, 2013, 2014, 2015, 2016, 2017	6	2012	2017	-7.726	0	0.988	0.01	Difference stationary	Increasing	-3.555	0.007	0.094	0.1	Stationary	Stationary
C. difficile	Fluoroquinolone	DALYs - AgeStandardized - Morganella spp. - Fourth-generation cephalosporins	ermB	0.840036	0.036336	6	USA	1	2012, 2013, 2014, 2015, 2016, 2017	6	2012	2017	-7.292	0	0.628	0.02	Difference stationary	Increasing	-4.313	0	0.583	0.024	Difference stationary	Increasing
C. difficile	Fluoroquinolone	Deaths - AllAges - Staphylococcus aureus - Trimethoprim-Sulfamethoxazole	ermB	0.840036	0.036336	6	USA	1	2012, 2013, 2014, 2015, 2016, 2017	6	2012	2017	-7.78	0	0.625	0.02	Difference stationary	Increasing	-7.017	0	0.581	0.024	Difference stationary	Increasing
C. difficile	Fluoroquinolone	DALYs - AllAges - Enterococcus faecium - Fluoroquinolones	ermB	0.902747	0.0137274	6	USA	1	2012, 2013, 2014, 2015, 2016, 2017	6	2012	2017	-12.158	0	0.5	0.042	Difference stationary	Increasing	-11.611	0	0.498	0.042	Difference stationary	Increasing
C. difficile	Fluoroquinolone	Deaths - AllAges - Staphylococcus aureus - Vancomycin	ermB	0.850613	0.0318078	6	USA	1	2012, 2013, 2014, 2015, 2016, 2017	6	2012	2017	-6.55	0	0.514	0.038	Difference stationary	Increasing	-12.427	0	0.49	0.044	Difference stationary	Increasing
C. difficile	Fluoroquinolone	DALYs - AllAges - Escherichia coli - Resistance to one or more antibiotics	ermB	0.925388	0.00814279	6	USA	1	2012, 2013, 2014, 2015, 2016, 2017	6	2012	2017	-13.626	0	0.473	0.048	Difference stationary	Increasing	-12.12	0	0.465	0.05	Difference stationary	Increasing
C. difficile	Fluoroquinolone	DALYs - Under5 - Serratia spp. - Carbapenems	ermB	0.889976	0.0174918	6	USA	1	2012, 2013, 2014, 2015, 2016, 2017	6	2012	2017	-5.756	0	0.689	0.015	Difference stationary	Increasing	-3.171	0.022	0.647	0.018	Difference stationary	Increasing
C. difficile	Fluoroquinolone	Deaths - AllAges - Citrobacter spp. - Carbapenems	ermB	0.82898	0.041371	6	USA	1	2012, 2013, 2014, 2015, 2016, 2017	6	2012	2017	-8.72	0	0.54	0.033	Difference stationary	Increasing	-10.585	0	0.542	0.032	Difference stationary	Increasing
C. difficile	Fluoroquinolone	DALYs - AgeStandardized - Klebsiella pneumoniae - Trimethoprim-Sulfamethoxazole	ermB	0.83793	0.0372714	6	USA	1	2012, 2013, 2014, 2015, 2016, 2017	6	2012	2017	-2.127	0.234	0.814	0.01	Not stationary	Increasing	-3.386	0.011	0.793	0.01	Difference stationary	Increasing
C. difficile	Fluoroquinolone	Nutritional deficiencies	ermB	0.919518	0.00945546	6	USA	1	2012, 2013, 2014, 2015, 2016, 2017	6	2012	2017	-924.045	0	0.541	0.032	Difference stationary	Increasing	-10.247	0	0.529	0.035	Difference stationary	Increasing
C. difficile	Fluoroquinolone	Deaths - Over70 - Escherichia coli - Resistance to one or more antibiotics	ermB	0.920794	0.00916194	6	USA	1	2012, 2013, 2014, 2015, 2016, 2017	6	2012	2017	-30651	0	0.502	0.041	Difference stationary	Increasing	-12.413	0	0.471	0.048	Difference stationary	Increasing
C. difficile	Fluoroquinolone	Agricultural land (% of land area)	ermB	0.904221	0.0133212	6	USA	1	2012, 2013, 2014, 2015, 2016, 2017	6	2012	2017	-0.923	0.78	0.89	0.01	Not stationary	Increasing	0.265	0.976	0.89	0.01	Not stationary	Increasing
C. difficile	Fluoroquinolone	DALYs - AllAges - Escherichia coli - Beta lactam / Beta-lactamase inhibitors	ermB	0.884408	0.01927	6	USA	1	2012, 2013, 2014, 2015, 2016, 2017	6	2012	2017	-16.289	0	0.546	0.031	Difference stationary	Increasing	-11.894	0	0.516	0.038	Difference stationary	Increasing
C. difficile	Fluoroquinolone	Deaths - AllAges - Escherichia coli - Third-generation cephalosporins	ermB	0.889144	0.0177523	6	USA	1	2012, 2013, 2014, 2015, 2016, 2017	6	2012	2017	-12.582	0	0.473	0.048	Difference stationary	Increasing	-12.413	0	0.47	0.048	Difference stationary	Increasing
C. difficile	Fluoroquinolone	DALYs - Under5 - Shigella spp. - Resistance to one or more antibiotics	ermB	0.827267	0.0421782	6	USA	1	2012, 2013, 2014, 2015, 2016, 2017	6	2012	2017	-12.39	0	0.474	0.047	Difference stationary	Increasing	-11.133	0	0.471	0.048	Difference stationary	Increasing
C. difficile	Fluoroquinolone	Deaths - Over70 - Escherichia coli - Third-generation cephalosporins	ermB	0.890282	0.0173967	6	USA	1	2012, 2013, 2014, 2015, 2016, 2017	6	2012	2017	-12.777	0	0.466	0.049	Difference stationary	Increasing	-12.086	0	0.464	0.05	Difference stationary	Increasing
C. difficile	Fluoroquinolone	DALYs - AllAges - Haemophilus influenzae - Aminopenicillin	ermB	0.893789	0.0163221	6	USA	1	2012, 2013, 2014, 2015, 2016, 2017	6	2012	2017	-11.906	0	0.521	0.037	Difference stationary	Increasing	-12.019	0	0.522	0.037	Difference stationary	Increasing
C. difficile	Fluoroquinolone	Prevalence of obesity among adults, BMI &GreaterEqual; 30 (age-standardized estimate) (%)	ermB	0.90379	0.0134393	6	USA	1	2012, 2013, 2014, 2015, 2016, 2017	6	2012	2017	-9.701	0	0.556	0.029	Difference stationary	Increasing	-9.933	0	0.557	0.029	Difference stationary	Increasing
C. difficile	Fluoroquinolone	Deaths - AllAges - Enterococcus faecium - Vancomycin	ermB	0.908577	0.0121552	6	USA	1	2012, 2013, 2014, 2015, 2016, 2017	6	2012	2017	-13.611	0	0.496	0.043	Difference stationary	Increasing	-12.363	0	0.47	0.048	Difference stationary	Increasing
C. difficile	Fluoroquinolone	Deaths - AllAges - Escherichia coli - Carbapenems	ermB	0.82898	0.041371	6	USA	1	2012, 2013, 2014, 2015, 2016, 2017	6	2012	2017	-4.088	0.001	0.742	0.01	Difference stationary	Increasing	-2.211	0.202	0.693	0.014	Not stationary	Increasing
C. difficile	Fluoroquinolone	Deaths - AllAges - All pathogens - Trimethoprim-Sulfamethoxazole	ermB	0.937813	0.00568067	6	USA	1	2012, 2013, 2014, 2015, 2016, 2017	6	2012	2017	-9.451	0	0.513	0.039	Difference stationary	Increasing	-11.48	0	0.487	0.045	Difference stationary	Increasing
C. difficile	Fluoroquinolone	Deaths - Over70 - Serratia spp. - Carbapenems	ermB	0.905904	0.0128645	6	USA	1	2012, 2013, 2014, 2015, 2016, 2017	6	2012	2017	-10.046	0	0.541	0.033	Difference stationary	Increasing	-10.936	0	0.497	0.042	Difference stationary	Increasing
C. difficile	Fluoroquinolone	DALYs - Over70 - Group A Streptococcus - Resistance to one or more antibiotics	ermB	0.948332	0.00393545	6	USA	1	2012, 2013, 2014, 2015, 2016, 2017	6	2012	2017	-15413.5	0	0.598	0.023	Difference stationary	Increasing	-2.1677e+13	0	0.588	0.024	Difference stationary	Increasing
C. difficile	Fluoroquinolone	DALYs - Over70 - Group B Streptococcus - Fluoroquinolones	ermB	0.904221	0.0133212	6	USA	1	2012, 2013, 2014, 2015, 2016, 2017	6	2012	2017	-12.89	0	0.52	0.037	Difference stationary	Increasing	-11.905	0	0.514	0.038	Difference stationary	Increasing
C. difficile	Fluoroquinolone	DALYs - AllAges - Group B Streptococcus - Resistance to one or more antibiotics	ermB	0.932335	0.006713	6	USA	1	2012, 2013, 2014, 2015, 2016, 2017	6	2012	2017	-12.951	0	0.485	0.045	Difference stationary	Increasing	-12.711	0	0.484	0.045	Difference stationary	Increasing
C. difficile	Fluoroquinolone	Deaths - AllAges - Serratia spp. - Resistance to one or more antibiotics	ermB	0.850613	0.0318078	6	USA	1	2012, 2013, 2014, 2015, 2016, 2017	6	2012	2017	-3.054	0.03	0.865	0.01	Difference stationary	Increasing	-1.607	0.48	0.856	0.01	Not stationary	Increasing
C. difficile	Fluoroquinolone	Pyoderma	ermB	0.963448	0.00197966	6	USA	1	2012, 2013, 2014, 2015, 2016, 2017	6	2012	2017	-84.464	0	0.519	0.037	Difference stationary	Increasing	-10.959	0	0.517	0.038	Difference stationary	Increasing
C. difficile	Fluoroquinolone	Population density (people per sq. km of land area)	ermB	0.908839	0.0120867	6	USA	1	2012, 2013, 2014, 2015, 2016, 2017	6	2012	2017	-10.804	0	0.503	0.041	Difference stationary	Increasing	-10.476	0	0.501	0.041	Difference stationary	Increasing
C. difficile	Fluoroquinolone	Diabetes and kidney diseases	ermB	0.919946	0.00935654	6	USA	1	2012, 2013, 2014, 2015, 2016, 2017	6	2012	2017	-11.512	0	0.511	0.039	Difference stationary	Increasing	-10.885	0	0.51	0.04	Difference stationary	Increasing
C. difficile	Fluoroquinolone	Deaths - AllAges - Pseudomonas aeruginosa - Resistance to one or more antibiotics	ermB	0.888916	0.0178242	6	USA	1	2012, 2013, 2014, 2015, 2016, 2017	6	2012	2017	-4.491	0	0.75	0.01	Difference stationary	Increasing	-2.744	0.067	0.714	0.012	Not stationary	Increasing
C. difficile	Fluoroquinolone	DALYs - Over70 - Haemophilus influenzae - Resistance to one or more antibiotics	ermB	0.84871	0.0326015	6	USA	1	2012, 2013, 2014, 2015, 2016, 2017	6	2012	2017	-2.869	0.049	0.785	0.01	Not stationary	Increasing	-2.455	0.127	0.772	0.01	Not stationary	Increasing
C. difficile	Fluoroquinolone	Deaths - AgeStandardized - Klebsiella pneumoniae - Fluoroquinolones	ermB	0.905296	0.0130285	6	USA	1	2012, 2013, 2014, 2015, 2016, 2017	6	2012	2017	-2.898	0.046	0.86	0.01	Not stationary	Increasing	-2.061	0.26	0.847	0.01	Not stationary	Increasing
C. difficile	Fluoroquinolone	GDP per capita, PPP (current international $)	ermB	0.897533	0.0152114	6	USA	1	2012, 2013, 2014, 2015, 2016, 2017	6	2012	2017	-2.654	0.082	0.74	0.01	Not stationary	Increasing	-2.612	0.091	0.74	0.01	Not stationary	Increasing
C. difficile	Fluoroquinolone	Deaths - Under5 - Escherichia coli - Resistance to one or more antibiotics	ermB	0.842432	0.0352854	6	USA	1	2012, 2013, 2014, 2015, 2016, 2017	6	2012	2017	-9.863	0	0.481	0.046	Difference stationary	Increasing	-11.998	0	0.52	0.037	Difference stationary	Increasing
C. difficile	Fluoroquinolone	DALYs - AllAges - Haemophilus influenzae - Resistance to one or more antibiotics	ermB	0.8987	0.0148727	6	USA	1	2012, 2013, 2014, 2015, 2016, 2017	6	2012	2017	-11.985	0	0.469	0.049	Difference stationary	Increasing	-11.441	0	0.468	0.049	Difference stationary	Increasing
C. difficile	Fluoroquinolone	DALYs - AgeStandardized - Serratia spp. - Carbapenems	ermB	0.942513	0.00486214	6	USA	1	2012, 2013, 2014, 2015, 2016, 2017	6	2012	2017	-18.993	0	0.483	0.046	Difference stationary	Increasing	-11.541	0	0.468	0.049	Difference stationary	Increasing
C. difficile	Fluoroquinolone	DALYs - Over70 - Citrobacter spp. - Carbapenems	ermB	0.92459	0.00831564	6	USA	1	2012, 2013, 2014, 2015, 2016, 2017	6	2012	2017	-16.095	0	0.548	0.031	Difference stationary	Increasing	-10.579	0	0.54	0.033	Difference stationary	Increasing
C. difficile	Fluoroquinolone	DALYs - AllAges - Pseudomonas aeruginosa - Resistance to one or more antibiotics	ermB	0.95091	0.00355565	6	USA	1	2012, 2013, 2014, 2015, 2016, 2017	6	2012	2017	-1.993	0.29	0.8	0.01	Not stationary	Increasing	-2.437	0.132	0.781	0.01	Not stationary	Increasing
C. difficile	Fluoroquinolone	DALYs - Under5 - Group A Streptococcus - Macrolides	ermB	0.869034	0.024605	6	USA	1	2012, 2013, 2014, 2015, 2016, 2017	6	2012	2017	-10.528	0	0.581	0.024	Difference stationary	Increasing	-10.066	0	0.563	0.027	Difference stationary	Increasing
C. difficile	Fluoroquinolone	People using at least basic drinking water services (% of population)	ermB	0.906694	0.0126529	6	USA	1	2012, 2013, 2014, 2015, 2016, 2017	6	2012	2017	-10.427	0	0.547	0.031	Difference stationary	Increasing	-10.546	0	0.548	0.031	Difference stationary	Increasing
C. difficile	Fluoroquinolone	Deaths - AllAges - Klebsiella pneumoniae - Resistance to one or more antibiotics	ermB	0.905701	0.0129192	6	USA	1	2012, 2013, 2014, 2015, 2016, 2017	6	2012	2017	-7.464	0	0.828	0.01	Difference stationary	Increasing	-4.169	0.001	0.803	0.01	Difference stationary	Increasing
C. difficile	Fluoroquinolone	DALYs - Over70 - All pathogens - Extensive drug resistance in TB	ermB	0.850613	0.0318078	6	USA	1	2012, 2013, 2014, 2015, 2016, 2017	6	2012	2017	-5.151	0	0.642	0.019	Difference stationary	Increasing	-103131	0	0.595	0.023	Difference stationary	Increasing
C. difficile	Fluoroquinolone	Encephalitis	ermB	0.908577	0.0121552	6	USA	1	2012, 2013, 2014, 2015, 2016, 2017	6	2012	2017	-11.205	0	0.582	0.024	Difference stationary	Increasing	-10.059	0	0.557	0.029	Difference stationary	Increasing
C. difficile	Fluoroquinolone	Other infectious diseases	ermB	0.912617	0.0111201	6	USA	1	2012, 2013, 2014, 2015, 2016, 2017	6	2012	2017	-2.102	0.244	0.874	0.01	Not stationary	Increasing	-3.598	0.006	0.869	0.01	Difference stationary	Increasing
C. difficile	Fluoroquinolone	Age dependency ratio, old (% of working-age population)	ermB	0.889401	0.0176718	6	USA	1	2012, 2013, 2014, 2015, 2016, 2017	6	2012	2017	-3.397	0.011	0.669	0.016	Difference stationary	Increasing	-2.979	0.037	0.667	0.017	Difference stationary	Increasing
C. difficile	Fluoroquinolone	DALYs - Over70 - Escherichia coli - Third-generation cephalosporins	ermB	0.893559	0.0163916	6	USA	1	2012, 2013, 2014, 2015, 2016, 2017	6	2012	2017	-13.069	0	0.469	0.049	Difference stationary	Increasing	-12.222	0	0.467	0.049	Difference stationary	Increasing
C. difficile	Fluoroquinolone	Urinary tract infections and interstitial nephritis	ermB	0.936275	0.00596195	6	USA	1	2012, 2013, 2014, 2015, 2016, 2017	6	2012	2017	-12.635	0	0.512	0.039	Difference stationary	Increasing	-11.297	0	0.5	0.042	Difference stationary	Increasing
C. difficile	Fluoroquinolone	DALYs - AgeStandardized - Escherichia coli - Trimethoprim-Sulfamethoxazole	ermB	0.904356	0.0132842	6	USA	1	2012, 2013, 2014, 2015, 2016, 2017	6	2012	2017	-1.587	0.49	0.542	0.032	Not stationary	Increasing	-12.606	0	0.488	0.044	Difference stationary	Increasing
C. difficile	Fluoroquinolone	Other unspecified infectious diseases	ermB	0.927645	0.0076635	6	USA	1	2012, 2013, 2014, 2015, 2016, 2017	6	2012	2017	-2.408	0.139	0.778	0.01	Not stationary	Increasing	-2.477	0.121	0.769	0.01	Not stationary	Increasing
C. difficile	Fluoroquinolone	Deaths - AllAges - Haemophilus influenzae - Aminopenicillin	ermB	0.82898	0.041371	6	USA	1	2012, 2013, 2014, 2015, 2016, 2017	6	2012	2017	-11.94	0	0.504	0.041	Difference stationary	Increasing	-11.426	0	0.503	0.041	Difference stationary	Increasing
C. difficile	Fluoroquinolone	DALYs - AllAges - Staphylococcus aureus - Vancomycin	ermB	0.96036	0.00232589	6	USA	1	2012, 2013, 2014, 2015, 2016, 2017	6	2012	2017	-24.422	0	0.502	0.041	Difference stationary	Increasing	-12.746	0	0.483	0.046	Difference stationary	Increasing
C. difficile	Fluoroquinolone	DALYs - AgeStandardized - Escherichia coli - Fluoroquinolones	ermB	0.894739	0.0160366	6	USA	1	2012, 2013, 2014, 2015, 2016, 2017	6	2012	2017	-1.279	0.639	0.52	0.037	Not stationary	Increasing	-12.709	0	0.483	0.045	Difference stationary	Increasing
C. difficile	Fluoroquinolone	Population ages 65 and above (% of total population)	ermB	0.891199	0.0171125	6	USA	1	2012, 2013, 2014, 2015, 2016, 2017	6	2012	2017	-3.89	0.002	0.665	0.017	Difference stationary	Increasing	-2.948	0.04	0.665	0.017	Difference stationary	Increasing
C. difficile	Fluoroquinolone	DALYs - AllAges - Group B Streptococcus - Macrolides	ermB	0.934691	0.00625865	6	USA	1	2012, 2013, 2014, 2015, 2016, 2017	6	2012	2017	-13.142	0	0.487	0.045	Difference stationary	Increasing	-12.702	0	0.485	0.045	Difference stationary	Increasing
C. difficile	Fluoroquinolone	DALYs - Under5 - Shigella spp. - Fluoroquinolones	ermB	0.827267	0.0421782	6	USA	1	2012, 2013, 2014, 2015, 2016, 2017	6	2012	2017	-12.237	0	0.474	0.048	Difference stationary	Increasing	-11.104	0	0.471	0.048	Difference stationary	Increasing
C. difficile	Fluoroquinolone	Deaths - AgeStandardized - Haemophilus influenzae - Resistance to one or more antibiotics	ermB	0.827267	0.0421782	6	USA	1	2012, 2013, 2014, 2015, 2016, 2017	6	2012	2017	-5.554	0	0.68	0.015	Difference stationary	Increasing	-2.961	0.039	0.675	0.016	Difference stationary	Increasing
C. difficile	Fluoroquinolone	Other nutritional deficiencies	ermB	0.840036	0.036336	6	USA	1	2012, 2013, 2014, 2015, 2016, 2017	6	2012	2017	-5.156	0	0.673	0.016	Difference stationary	Increasing	-4.849	0	0.639	0.019	Difference stationary	Increasing
C. difficile	Fluoroquinolone	DALYs - AllAges - Morganella spp. - Resistance to one or more antibiotics	ermB	0.918269	0.00974686	6	USA	1	2012, 2013, 2014, 2015, 2016, 2017	6	2012	2017	-6.497	0	0.492	0.043	Difference stationary	Increasing	-11.203	0	0.48	0.046	Difference stationary	Increasing
C. difficile	Fluoroquinolone	DALYs - AllAges - Escherichia coli - Trimethoprim-Sulfamethoxazole	ermB	0.914886	0.0105583	6	USA	1	2012, 2013, 2014, 2015, 2016, 2017	6	2012	2017	-40.378	0	0.52	0.037	Difference stationary	Increasing	-12.732	0	0.48	0.046	Difference stationary	Increasing
C. difficile	Fluoroquinolone	DALYs - Under5 - Mycobacterium tuberculosis - Extensive drug resistance in TB	ermB	0.827267	0.0421782	6	USA	1	2012, 2013, 2014, 2015, 2016, 2017	6	2012	2017	-1335.62	0	0.516	0.038	Difference stationary	Increasing	-10.49	0	0.501	0.041	Difference stationary	Increasing
C. difficile	Fluoroquinolone	DALYs - AgeStandardized - Escherichia coli - Resistance to one or more antibiotics	ermB	0.928595	0.00746592	6	USA	1	2012, 2013, 2014, 2015, 2016, 2017	6	2012	2017	-13.793	0	0.476	0.047	Difference stationary	Increasing	-12.025	0	0.464	0.05	Difference stationary	Increasing
C. difficile	Fluoroquinolone	DALYs - AgeStandardized - Enterococcus faecium - Fluoroquinolones	ermB	0.899024	0.0147793	6	USA	1	2012, 2013, 2014, 2015, 2016, 2017	6	2012	2017	-2.262	0.184	0.858	0.01	Not stationary	Increasing	-2.025	0.276	0.854	0.01	Not stationary	Increasing
C. difficile	Fluoroquinolone	Alcohol use disorders	ermB	0.92362	0.00852803	6	USA	1	2012, 2013, 2014, 2015, 2016, 2017	6	2012	2017	-12.427	0	0.51	0.04	Difference stationary	Increasing	-11.536	0	0.505	0.04	Difference stationary	Increasing
C. difficile	Fluoroquinolone	DALYs - AllAges - Serratia spp. - Fluoroquinolones	ermB	0.949456	0.00376754	6	USA	1	2012, 2013, 2014, 2015, 2016, 2017	6	2012	2017	-2.092	0.248	0.866	0.01	Not stationary	Increasing	-3.069	0.029	0.86	0.01	Difference stationary	Increasing
C. difficile	Fluoroquinolone	DALYs - AllAges - Serratia spp. - Resistance to one or more antibiotics	ermB	0.851685	0.0313645	6	USA	1	2012, 2013, 2014, 2015, 2016, 2017	6	2012	2017	-3.403	0.011	0.871	0.01	Difference stationary	Increasing	-2.123	0.235	0.863	0.01	Not stationary	Increasing
C. difficile	Fluoroquinolone	DALYs - AgeStandardized - Haemophilus influenzae - Resistance to one or more antibiotics	ermB	0.900117	0.0144667	6	USA	1	2012, 2013, 2014, 2015, 2016, 2017	6	2012	2017	-2.565	0.1	0.692	0.014	Not stationary	Increasing	-2.846	0.052	0.69	0.014	Not stationary	Increasing
C. difficile	Fluoroquinolone	DALYs - AllAges - Klebsiella pneumoniae - Resistance to one or more antibiotics	ermB	0.885606	0.0188806	6	USA	1	2012, 2013, 2014, 2015, 2016, 2017	6	2012	2017	-5.32	0	0.804	0.01	Difference stationary	Increasing	-2.007	0.284	0.771	0.01	Not stationary	Increasing
C. difficile	Fluoroquinolone	Current health expenditure per capita (current US$)	ermB	0.935356	0.00613316	6	USA	1	2012, 2013, 2014, 2015, 2016, 2017	6	2012	2017	-361.02	0	0.625	0.02	Difference stationary	Increasing	-3.362	0.012	0.624	0.02	Difference stationary	Increasing
C. difficile	Fluoroquinolone	Cellulitis	ermB	0.9229	0.00868751	6	USA	1	2012, 2013, 2014, 2015, 2016, 2017	6	2012	2017	-11.433	0	0.47	0.048	Difference stationary	Increasing	-11.409	0	0.469	0.049	Difference stationary	Increasing
C. difficile	Fluoroquinolone	DALYs - AllAges - Citrobacter spp. - Carbapenems	ermB	0.92163	0.00897221	6	USA	1	2012, 2013, 2014, 2015, 2016, 2017	6	2012	2017	-10.88	0	0.527	0.036	Difference stationary	Increasing	-10.652	0	0.525	0.036	Difference stationary	Increasing
C. difficile	Fluoroquinolone	DALYs - AllAges - Staphylococcus aureus - Trimethoprim-Sulfamethoxazole	ermB	0.902819	0.0137074	6	USA	1	2012, 2013, 2014, 2015, 2016, 2017	6	2012	2017	-20.898	0	0.636	0.019	Difference stationary	Increasing	-8.23911e+13	0	0.586	0.024	Difference stationary	Increasing
C. difficile	Fluoroquinolone	DALYs - Under5 - All pathogens - Extensive drug resistance in TB	ermB	0.827267	0.0421782	6	USA	1	2012, 2013, 2014, 2015, 2016, 2017	6	2012	2017	-6.732	0	0.512	0.039	Difference stationary	Increasing	-10.537	0	0.502	0.041	Difference stationary	Increasing
C. difficile	Fluoroquinolone	DALYs - AllAges - Escherichia coli - Carbapenems	ermB	0.888255	0.0180327	6	USA	1	2012, 2013, 2014, 2015, 2016, 2017	6	2012	2017	-3.177	0.021	0.746	0.01	Difference stationary	Increasing	-4.742	0	0.699	0.014	Difference stationary	Increasing
C. difficile	Fluoroquinolone	DALYs - AllAges - Escherichia coli - Third-generation cephalosporins	ermB	0.899465	0.014653	6	USA	1	2012, 2013, 2014, 2015, 2016, 2017	6	2012	2017	-12.62	0	0.472	0.048	Difference stationary	Increasing	-12.409	0	0.47	0.048	Difference stationary	Increasing
C. difficile	Fluoroquinolone	Bacterial skin diseases	ermB	0.927928	0.00760432	6	USA	1	2012, 2013, 2014, 2015, 2016, 2017	6	2012	2017	-10.917	0	0.48	0.046	Difference stationary	Increasing	-11.333	0	0.482	0.046	Difference stationary	Increasing
C. difficile	Fluoroquinolone	DALYs - Under5 - Haemophilus influenzae - Resistance to one or more antibiotics	ermB	0.819689	0.0458369	6	USA	1	2012, 2013, 2014, 2015, 2016, 2017	6	2012	2017	-0.803	0.818	0.89	0.01	Not stationary	Increasing	0.738	0.991	0.89	0.01	Not stationary	Increasing
C. difficile	Fluoroquinolone	DALYs - AgeStandardized - Haemophilus influenzae - Aminopenicillin	ermB	0.899671	0.0145938	6	USA	1	2012, 2013, 2014, 2015, 2016, 2017	6	2012	2017	-2.981	0.037	0.663	0.017	Difference stationary	Increasing	-2.926	0.042	0.66	0.017	Not stationary	Increasing
C. difficile	Fluoroquinolone	Deaths - AllAges - All pathogens - Vancomycin	ermB	0.905296	0.0130285	6	USA	1	2012, 2013, 2014, 2015, 2016, 2017	6	2012	2017	-53.036	0	0.488	0.044	Difference stationary	Increasing	-12.401	0	0.469	0.049	Difference stationary	Increasing
C. difficile	Fluoroquinolone	Deaths - AgeStandardized - Escherichia coli - Trimethoprim-Sulfamethoxazole	ermB	0.865256	0.0260106	6	USA	1	2012, 2013, 2014, 2015, 2016, 2017	6	2012	2017	-21.833	0	0.527	0.036	Difference stationary	Increasing	-12.681	0	0.484	0.045	Difference stationary	Increasing
C. difficile	Fluoroquinolone	DALYs - Over70 - Mycobacterium tuberculosis - Extensive drug resistance in TB	ermB	0.850613	0.0318078	6	USA	1	2012, 2013, 2014, 2015, 2016, 2017	6	2012	2017	-9.805	0	0.632	0.02	Difference stationary	Increasing	-276890	0	0.594	0.023	Difference stationary	Increasing
C. difficile	Fluoroquinolone	Deaths - AllAges - Escherichia coli - Fluoroquinolones	ermB	0.919504	0.00945871	6	USA	1	2012, 2013, 2014, 2015, 2016, 2017	6	2012	2017	-15.358	0	0.489	0.044	Difference stationary	Increasing	-12.185	0	0.468	0.049	Difference stationary	Increasing
C. difficile	Fluoroquinolone	Urban population (% of total population)	ermB	0.905524	0.012967	6	USA	1	2012, 2013, 2014, 2015, 2016, 2017	6	2012	2017	-3.827	0.003	0.603	0.022	Difference stationary	Increasing	-3.441	0.01	0.603	0.022	Difference stationary	Increasing
C. difficile	Fluoroquinolone	Current health expenditure per capita, PPP (current international $)	ermB	0.935356	0.00613316	6	USA	1	2012, 2013, 2014, 2015, 2016, 2017	6	2012	2017	-3.43	0.01	0.626	0.02	Difference stationary	Increasing	-3.391	0.011	0.624	0.02	Difference stationary	Increasing
C. difficile	Fluoroquinolone	DALYs - AllAges - Group B Streptococcus - Fluoroquinolones	ermB	0.968724	0.00145194	6	USA	1	2012, 2013, 2014, 2015, 2016, 2017	6	2012	2017	-11.844	0	0.463	0.05	Difference stationary	Increasing	-11.88	0	0.463	0.05	Difference stationary	Increasing
C. difficile	Fluoroquinolone	DALYs - AgeStandardized - Escherichia coli - Third-generation cephalosporins	ermB	0.900255	0.0144274	6	USA	1	2012, 2013, 2014, 2015, 2016, 2017	6	2012	2017	-12.695	0	0.47	0.048	Difference stationary	Increasing	-12.341	0	0.469	0.049	Difference stationary	Increasing
C. difficile	Fluoroquinolone	Raised blood pressure (SBP>=140 OR DBP>=90) (age-standardized estimate)	ermB	0.920548	0.00921805	6	USA	1	2012, 2013, 2014, 2015, 2016, 2017	6	2012	2017	-2.34	0.159	0.869	0.01	Not stationary	Increasing	-2.164	0.219	0.867	0.01	Not stationary	Increasing
C. difficile	Fluoroquinolone	DALYs - Under5 - Group A Streptococcus - Resistance to one or more antibiotics	ermB	0.869034	0.024605	6	USA	1	2012, 2013, 2014, 2015, 2016, 2017	6	2012	2017	-136.696	0	0.582	0.024	Difference stationary	Increasing	-10.125	0	0.564	0.027	Difference stationary	Increasing
C. difficile	Fluoroquinolone	DALYs - Under5 - Morganella spp. - Fourth-generation cephalosporins	ermB	0.82898	0.041371	6	USA	1	2012, 2013, 2014, 2015, 2016, 2017	6	2012	2017	-1.441	0.562	0.886	0.01	Not stationary	Increasing	-1.649	0.458	0.887	0.01	Not stationary	Increasing
C. difficile	Fluoroquinolone	Deaths - AllAges - Klebsiella pneumoniae - Fluoroquinolones	ermB	0.836555	0.0378882	6	USA	1	2012, 2013, 2014, 2015, 2016, 2017	6	2012	2017	-3.432	0.01	0.805	0.01	Difference stationary	Increasing	-2.472	0.123	0.767	0.01	Not stationary	Increasing
C. difficile	Fluoroquinolone	DALYs - Over70 - Haemophilus influenzae - Aminopenicillin	ermB	0.865271	0.0260049	6	USA	1	2012, 2013, 2014, 2015, 2016, 2017	6	2012	2017	-2.829	0.054	0.722	0.012	Not stationary	Increasing	-2.748	0.066	0.717	0.012	Not stationary	Increasing
C. difficile	Fluoroquinolone	Population, total	ermB	0.908348	0.0122152	6	USA	1	2012, 2013, 2014, 2015, 2016, 2017	6	2012	2017	-10.186	0	0.537	0.033	Difference stationary	Increasing	-10.521	0	0.539	0.033	Difference stationary	Increasing
C. difficile	Fluoroquinolone	DALYs - Under5 - Haemophilus influenzae - Aminopenicillin	ermB	0.837625	0.037408	6	USA	1	2012, 2013, 2014, 2015, 2016, 2017	6	2012	2017	1.293	0.997	0.89	0.01	Not stationary	Increasing	-0.962	0.767	0.89	0.01	Not stationary	Increasing
C. difficile	Fluoroquinolone	DALYs - AgeStandardized - Group A Streptococcus - Macrolides	ermB	0.930242	0.00712945	6	USA	1	2012, 2013, 2014, 2015, 2016, 2017	6	2012	2017	-12.616	0	0.49	0.044	Difference stationary	Increasing	-12.559	0	0.489	0.044	Difference stationary	Increasing
C. difficile	Fluoroquinolone	Skin and subcutaneous diseases	ermB	0.930266	0.00712467	6	USA	1	2012, 2013, 2014, 2015, 2016, 2017	6	2012	2017	-11.28	0	0.481	0.046	Difference stationary	Increasing	-11.364	0	0.482	0.046	Difference stationary	Increasing
C. difficile	Fluoroquinolone	DALYs - Over70 - Group A Streptococcus - Macrolides	ermB	0.948332	0.00393545	6	USA	1	2012, 2013, 2014, 2015, 2016, 2017	6	2012	2017	-5.066	0	0.6	0.023	Difference stationary	Increasing	-8.75079e+11	0	0.588	0.024	Difference stationary	Increasing
C. difficile	Fluoroquinolone	DALYs - AllAges - Escherichia coli - Fluoroquinolones	ermB	0.907853	0.0123454	6	USA	1	2012, 2013, 2014, 2015, 2016, 2017	6	2012	2017	-14.027	0	0.494	0.043	Difference stationary	Increasing	-12.322	0	0.469	0.049	Difference stationary	Increasing
C. difficile	Fluoroquinolone	DALYs - AgeStandardized - Group A Streptococcus - Resistance to one or more antibiotics	ermB	0.930242	0.00712945	6	USA	1	2012, 2013, 2014, 2015, 2016, 2017	6	2012	2017	-12.258	0	0.489	0.044	Difference stationary	Increasing	-12.568	0	0.488	0.044	Difference stationary	Increasing
C. difficile	Fluoroquinolone	DALYs - Over70 - Serratia spp. - Carbapenems	ermB	0.926892	0.00782184	6	USA	1	2012, 2013, 2014, 2015, 2016, 2017	6	2012	2017	-3.793	0.003	0.599	0.023	Difference stationary	Increasing	-4.404	0	0.567	0.027	Difference stationary	Increasing
C. difficile	Fluoroquinolone	Arable land (% of land area)	ermB	0.900143	0.0144593	6	USA	1	2012, 2013, 2014, 2015, 2016, 2017	6	2012	2017	-0.644	0.861	0.89	0.01	Not stationary	Increasing	-0.26	0.931	0.89	0.01	Not stationary	Increasing
C. difficile	Fluoroquinolone	Deaths - AllAges - Escherichia coli - Beta lactam / Beta-lactamase inhibitors	ermB	0.894929	0.0159798	6	USA	1	2012, 2013, 2014, 2015, 2016, 2017	6	2012	2017	-43.594	0	0.489	0.044	Difference stationary	Increasing	-11.83	0	0.463	0.05	Difference stationary	Increasing
C. difficile	Fluoroquinolone	Deaths - AllAges - Haemophilus influenzae - Resistance to one or more antibiotics	ermB	0.850613	0.0318078	6	USA	1	2012, 2013, 2014, 2015, 2016, 2017	6	2012	2017	-12.37	0	0.505	0.041	Difference stationary	Increasing	-11.339	0	0.5	0.042	Difference stationary	Increasing
C. difficile	Fluoroquinolone	DALYs - AllAges - Klebsiella pneumoniae - Trimethoprim-Sulfamethoxazole	ermB	0.868849	0.024673	6	USA	1	2012, 2013, 2014, 2015, 2016, 2017	6	2012	2017	-106.708	0	0.543	0.032	Difference stationary	Increasing	-10.497	0	0.527	0.036	Difference stationary	Increasing
C. difficile	Fluoroquinolone	DALYs - Under5 - Escherichia coli - Resistance to one or more antibiotics	ermB	0.872436	0.0233709	6	USA	1	2012, 2013, 2014, 2015, 2016, 2017	6	2012	2017	-6.421	0	0.495	0.043	Difference stationary	Increasing	-10.958	0	0.474	0.048	Difference stationary	Increasing
C. difficile	Fluoroquinolone	Cocaine use disorders	ermB	0.928368	0.00751295	6	USA	1	2012, 2013, 2014, 2015, 2016, 2017	6	2012	2017	-13.031	0	0.515	0.038	Difference stationary	Increasing	-11.347	0	0.502	0.041	Difference stationary	Increasing
C. difficile	Fluoroquinolone	DALYs - Under5 - Citrobacter spp. - Carbapenems	ermB	0.863131	0.0268176	6	USA	1	2012, 2013, 2014, 2015, 2016, 2017	6	2012	2017	-3.432	0.01	0.758	0.01	Difference stationary	Increasing	-2.634	0.086	0.737	0.01	Not stationary	Increasing
C. difficile	Fluoroquinolone	Deaths - AgeStandardized - Escherichia coli - Third-generation cephalosporins	ermB	0.890397	0.0173608	6	USA	1	2012, 2013, 2014, 2015, 2016, 2017	6	2012	2017	-13.128	0	0.471	0.048	Difference stationary	Increasing	-12.316	0	0.468	0.049	Difference stationary	Increasing
C. difficile	Fluoroquinolone	Deaths - AllAges - Escherichia coli - Trimethoprim-Sulfamethoxazole	ermB	0.916711	0.0101167	6	USA	1	2012, 2013, 2014, 2015, 2016, 2017	6	2012	2017	-5.258	0	0.516	0.038	Difference stationary	Increasing	-12.673	0	0.481	0.046	Difference stationary	Increasing
C. difficile	Fluoroquinolone	DALYs - AllAges - All pathogens - Trimethoprim-Sulfamethoxazole	ermB	0.931674	0.00684312	6	USA	1	2012, 2013, 2014, 2015, 2016, 2017	6	2012	2017	-29.726	0	0.538	0.033	Difference stationary	Increasing	-9.18	0	0.503	0.041	Difference stationary	Increasing
C. difficile	Fluoroquinolone	DALYs - AllAges - Enterococcus faecium - Vancomycin	ermB	0.922167	0.00885126	6	USA	1	2012, 2013, 2014, 2015, 2016, 2017	6	2012	2017	-12.988	0	0.515	0.038	Difference stationary	Increasing	-12.816	0	0.479	0.046	Difference stationary	Increasing
C. difficile	Fluoroquinolone	Deaths - AgeStandardized - Escherichia coli - Fluoroquinolones	ermB	0.865256	0.0260106	6	USA	1	2012, 2013, 2014, 2015, 2016, 2017	6	2012	2017	-420.852	0	0.528	0.035	Difference stationary	Increasing	-12.649	0	0.486	0.045	Difference stationary	Increasing
C. difficile	Fluoroquinolone	DALYs - AllAges - Morganella spp. - Fourth-generation cephalosporins	ermB	0.95061	0.00359877	6	USA	1	2012, 2013, 2014, 2015, 2016, 2017	6	2012	2017	-50.328	0	0.505	0.041	Difference stationary	Increasing	-11.281	0	0.493	0.043	Difference stationary	Increasing
C. difficile	Fluoroquinolone	DALYs - AgeStandardized - Citrobacter spp. - Carbapenems	ermB	0.95061	0.00359877	6	USA	1	2012, 2013, 2014, 2015, 2016, 2017	6	2012	2017	-11.296	0	0.503	0.041	Difference stationary	Increasing	-10.618	0	0.5	0.042	Difference stationary	Increasing
C. difficile	Fluoroquinolone	Protein-energy malnutrition	ermB	0.920131	0.00931383	6	USA	1	2012, 2013, 2014, 2015, 2016, 2017	6	2012	2017	-32.796	0	0.539	0.033	Difference stationary	Increasing	-10.224	0	0.529	0.035	Difference stationary	Increasing
C. difficile	Fluoroquinolone	Deaths - AllAges - Enterococcus faecium - Resistance to one or more antibiotics	ermB	0.959076	0.00247786	6	USA	1	2012, 2013, 2014, 2015, 2016, 2017	6	2012	2017	-14.636	0	0.472	0.048	Difference stationary	Increasing	-12.636	0	0.457	0.053	Stationary	Stationary
C. difficile	Fluoroquinolone	Deaths - AllAges - Streptococcus pneumoniae - Third-generation cephalosporins	ermB	-0.827267	0.0421782	6	USA	1	2012, 2013, 2014, 2015, 2016, 2017	6	2012	2017	-13.31	0	0.467	0.049	Difference stationary	Increasing	-11.912	0	0.462	0.051	Stationary	Stationary
C. difficile	Fluoroquinolone	DALYs - AllAges - Proteus spp. - Trimethoprim-Sulfamethoxazole	ermB	0.886921	0.0184572	6	USA	1	2012, 2013, 2014, 2015, 2016, 2017	6	2012	2017	-15.608	0	0.484	0.045	Difference stationary	Increasing	-13.125	0	0.454	0.054	Stationary	Stationary
C. difficile	Fluoroquinolone	DALYs - AllAges - Streptococcus pneumoniae - Resistance to one or more antibiotics	ermB	-0.867307	0.0252429	6	USA	1	2012, 2013, 2014, 2015, 2016, 2017	6	2012	2017	-4195.76	0	0.468	0.049	Difference stationary	Increasing	-11.957	0	0.461	0.051	Stationary	Stationary
C. difficile	Fluoroquinolone	DALYs - AllAges - Streptococcus pneumoniae - Beta lactam / Beta-lactamase inhibitors	ermB	-0.93706	0.00581749	6	USA	1	2012, 2013, 2014, 2015, 2016, 2017	6	2012	2017	-13.852	0	0.463	0.05	Difference stationary	Increasing	-12.383	0	0.458	0.052	Stationary	Stationary
C. difficile	Fluoroquinolone	DALYs - AllAges - Streptococcus pneumoniae - Third-generation cephalosporins	ermB	-0.929704	0.00723865	6	USA	1	2012, 2013, 2014, 2015, 2016, 2017	6	2012	2017	-13.074	0	0.468	0.049	Difference stationary	Increasing	-11.988	0	0.462	0.05	Stationary	Stationary
C. difficile	Fluoroquinolone	Deaths - AgeStandardized - Acinetobacter baumannii - Anti-pseudomonal penicillin / Beta-lactamase inhibitors	ermB	-0.82898	0.041371	6	USA	1	2012, 2013, 2014, 2015, 2016, 2017	6	2012	2017	-0.632	0.864	0.414	0.071	Trend stationary	Increasing	-4.564	0	0.408	0.074	Stationary	Stationary
C. difficile	Fluoroquinolone	DALYs - Over70 - Streptococcus pneumoniae - Resistance to one or more antibiotics	ermB	-0.873357	0.0230422	6	USA	1	2012, 2013, 2014, 2015, 2016, 2017	6	2012	2017	-16.599	0	0.469	0.049	Difference stationary	Increasing	-11.93	0	0.462	0.05	Stationary	Stationary
C. difficile	Fluoroquinolone	Deaths - Over70 - Escherichia coli - Aminoglycosides	ermB	-0.876444	0.0219561	6	USA	1	2012, 2013, 2014, 2015, 2016, 2017	6	2012	2017	-12.036	0	0.463	0.05	Difference stationary	Increasing	-11.992	0	0.462	0.051	Stationary	Stationary
C. difficile	Fluoroquinolone	DALYs - Under5 - Streptococcus pneumoniae - Beta lactam / Beta-lactamase inhibitors	ermB	-0.942161	0.00492122	6	USA	1	2012, 2013, 2014, 2015, 2016, 2017	6	2012	2017	-13.33	0	0.467	0.049	Difference stationary	Increasing	-11.858	0	0.461	0.051	Stationary	Stationary
C. difficile	Fluoroquinolone	DALYs - AgeStandardized - Enterobacter spp. - Anti-pseudomonal penicillin / Beta-lactamase inhibitors	ermB	-0.92698	0.00780328	6	USA	1	2012, 2013, 2014, 2015, 2016, 2017	6	2012	2017	-2.504	0.115	0.48	0.046	Not stationary	Increasing	-12.835	0	0.455	0.053	Stationary	Stationary
C. difficile	Fluoroquinolone	Deaths - AllAges - Klebsiella pneumoniae - Aminoglycosides	ermB	-0.850613	0.0318078	6	USA	1	2012, 2013, 2014, 2015, 2016, 2017	6	2012	2017	-17.051	0	0.472	0.048	Difference stationary	Increasing	-13.004	0	0.455	0.054	Stationary	Stationary
C. difficile	Fluoroquinolone	DALYs - Under5 - Group B Streptococcus - Resistance to one or more antibiotics	ermB	0.842244	0.0353676	6	USA	1	2012, 2013, 2014, 2015, 2016, 2017	6	2012	2017	-17.229	0	0.464	0.05	Difference stationary	Increasing	-13.683	0	0.438	0.061	Stationary	Stationary
C. difficile	Fluoroquinolone	Deaths - AgeStandardized - Enterobacter spp. - Anti-pseudomonal penicillin / Beta-lactamase inhibitors	ermB	-0.827267	0.0421782	6	USA	1	2012, 2013, 2014, 2015, 2016, 2017	6	2012	2017	-15.272	0	0.464	0.05	Difference stationary	Increasing	-13.457	0	0.451	0.055	Stationary	Stationary
C. difficile	Fluoroquinolone	DALYs - AllAges - Enterococcus faecium - Resistance to one or more antibiotics	ermB	0.93061	0.00705534	6	USA	1	2012, 2013, 2014, 2015, 2016, 2017	6	2012	2017	-15.531	0	0.481	0.046	Difference stationary	Increasing	-11.93	0	0.463	0.05	Stationary	Stationary
C. difficile	Fluoroquinolone	Deaths - AllAges - Proteus spp. - Third-generation cephalosporins	ermB	-0.860322	0.0279023	6	USA	1	2012, 2013, 2014, 2015, 2016, 2017	6	2012	2017	-16.018	0	0.47	0.048	Difference stationary	Increasing	-12.788	0	0.456	0.053	Stationary	Stationary
C. difficile	Fluoroquinolone	DALYs - AgeStandardized - Group B Streptococcus - Resistance to one or more antibiotics	ermB	0.937742	0.00569342	6	USA	1	2012, 2013, 2014, 2015, 2016, 2017	6	2012	2017	-13.675	0	0.466	0.049	Difference stationary	Increasing	-12.01	0	0.46	0.051	Stationary	Stationary
C. difficile	Fluoroquinolone	Refugee population by country or territory of asylum	ermB	0.836464	0.0379292	6	USA	1	2012, 2013, 2014, 2015, 2016, 2017	6	2012	2017	-1.494	0.536	0.806	0.01	Not stationary	Increasing	-3.555	0.007	0.094	0.1	Stationary	Stationary
C. difficile	Fluoroquinolone	DALYs - AgeStandardized - Group B Streptococcus - Macrolides	ermB	0.941453	0.00504128	6	USA	1	2012, 2013, 2014, 2015, 2016, 2017	6	2012	2017	-13.339	0	0.466	0.049	Difference stationary	Increasing	-12.154	0	0.459	0.052	Stationary	Stationary
C. difficile	Fluoroquinolone	DALYs - Over70 - Group B Streptococcus - Macrolides	ermB	0.951082	0.00353087	6	USA	1	2012, 2013, 2014, 2015, 2016, 2017	6	2012	2017	-15.167	0	0.476	0.047	Difference stationary	Increasing	-13.138	0	0.454	0.054	Stationary	Stationary
C. difficile	Fluoroquinolone	DALYs - Over70 - Escherichia coli - Resistance to one or more antibiotics	ermB	0.925021	0.00822195	6	USA	1	2012, 2013, 2014, 2015, 2016, 2017	6	2012	2017	-15.924	0	0.484	0.045	Difference stationary	Increasing	-12.12	0	0.459	0.052	Stationary	Stationary
C. difficile	Fluoroquinolone	DALYs - AllAges - Proteus spp. - Third-generation cephalosporins	ermB	-0.857087	0.0291768	6	USA	1	2012, 2013, 2014, 2015, 2016, 2017	6	2012	2017	-14.688	0	0.467	0.049	Difference stationary	Increasing	-12.274	0	0.459	0.052	Stationary	Stationary
C. difficile	Fluoroquinolone	DALYs - AllAges - Serratia spp. - Carbapenems	ermB	0.935773	0.00605518	6	USA	1	2012, 2013, 2014, 2015, 2016, 2017	6	2012	2017	-14.735	0	0.464	0.05	Difference stationary	Increasing	-13.06	0	0.454	0.054	Stationary	Stationary
C. difficile	Fluoroquinolone	DALYs - Over70 - Group B Streptococcus - Resistance to one or more antibiotics	ermB	0.950741	0.00357985	6	USA	1	2012, 2013, 2014, 2015, 2016, 2017	6	2012	2017	-14.607	0	0.467	0.049	Difference stationary	Increasing	-13.205	0	0.453	0.054	Stationary	Stationary
C. difficile	Fluoroquinolone	Deaths - AllAges - Escherichia coli - Resistance to one or more antibiotics	ermB	0.929506	0.00727894	6	USA	1	2012, 2013, 2014, 2015, 2016, 2017	6	2012	2017	-13.498	0	0.465	0.05	Difference stationary	Increasing	-11.918	0	0.461	0.051	Stationary	Stationary
C. difficile	Fluoroquinolone	Deaths - AgeStandardized - Streptococcus pneumoniae - Beta lactam / Beta-lactamase inhibitors	ermB	-0.850613	0.0318078	6	USA	1	2012, 2013, 2014, 2015, 2016, 2017	6	2012	2017	-13.873	0	0.464	0.05	Difference stationary	Increasing	-12.47	0	0.458	0.052	Stationary	Stationary
C. difficile	Fluoroquinolone	Deaths - AllAges - Serratia spp. - Carbapenems	ermB	0.82898	0.041371	6	USA	1	2012, 2013, 2014, 2015, 2016, 2017	6	2012	2017	-14.623	0	0.468	0.049	Difference stationary	Increasing	-12.392	0	0.458	0.052	Stationary	Stationary
C. difficile	Fluoroquinolone	Deaths - AgeStandardized - Escherichia coli - Resistance to one or more antibiotics	ermB	0.940022	0.00528824	6	USA	1	2012, 2013, 2014, 2015, 2016, 2017	6	2012	2017	-13.974	0	0.469	0.049	Difference stationary	Increasing	-12.206	0	0.459	0.052	Stationary	Stationary
C. difficile	Fluoroquinolone	DALYs - AllAges - Klebsiella pneumoniae - Aminoglycosides	ermB	-0.827431	0.0421007	6	USA	1	2012, 2013, 2014, 2015, 2016, 2017	6	2012	2017	-20.413	0	0.47	0.048	Difference stationary	Increasing	-13.282	0	0.453	0.054	Stationary	Stationary
C. difficile	Fluoroquinolone	Deaths - Over70 - Enterococcus faecalis - Resistance to one or more antibiotics	ermB	-0.888019	0.0181076	6	USA	1	2012, 2013, 2014, 2015, 2016, 2017	6	2012	2017	-12.494	0	0.526	0.036	Difference stationary	Increasing	-11.959	0	0.462	0.051	Stationary	Stationary
C. difficile	Fluoroquinolone	Deaths - AllAges - Pseudomonas aeruginosa - Fourth-generation cephalosporins	ermB	-0.82898	0.041371	6	USA	1	2012, 2013, 2014, 2015, 2016, 2017	6	2012	2017	-0.969	0.764	0.413	0.071	Trend stationary	Increasing	-4.551	0	0.408	0.074	Stationary	Stationary
C. difficile	Fluoroquinolone	Deaths - AllAges - Streptococcus pneumoniae - Beta lactam / Beta-lactamase inhibitors	ermB	-0.875476	0.0222938	6	USA	1	2012, 2013, 2014, 2015, 2016, 2017	6	2012	2017	-13.832	0	0.464	0.05	Difference stationary	Increasing	-12.426	0	0.458	0.052	Stationary	Stationary
C. difficile	Fluoroquinolone	DALYs - AgeStandardized - Klebsiella pneumoniae - Trimethoprim-Sulfamethoxazole	sat-4	0.812404	0.0494875	6	USA	1	2012, 2013, 2014, 2015, 2016, 2017	6	2012	2017	-2.401	0.142	0.815	0.01	Not stationary	Increasing	-3.386	0.011	0.793	0.01	Difference stationary	Increasing
C. difficile	Fluoroquinolone	Refugee population by country or territory of asylum	sat-4	0.862774	0.0269543	6	USA	1	2012, 2013, 2014, 2015, 2016, 2017	6	2012	2017	-0.903	0.787	0.849	0.01	Not stationary	Increasing	-3.555	0.007	0.094	0.1	Stationary	Stationary
M. tuberculosis	Isoxazolines	Cellulitis	aac(2')-Ic	0.612994	0.0340549	12	BLR, DEU, KOR, UZB	4	1998, 2004, 2005, 2006, 2007, 2008, 2010, 2011, 2012, 2013	10	1998	2013	-3.069	0.029	0.667	0.017	Difference stationary	Increasing	-1.828	0.367	0.672	0.016	Not stationary	Increasing
M. tuberculosis	Isoxazolines	Deaths - Under5 - Escherichia coli - Third-generation cephalosporins	aac(2')-Ic	0.613841	0.0337394	12	BLR, DEU, KOR, UZB	4	1998, 2004, 2005, 2006, 2007, 2008, 2010, 2011, 2012, 2013	10	1998	2013	-0.988	0.758	0.974	0.01	Not stationary	Increasing	-1.697	0.433	0.276	0.1	Trend stationary	Increasing
M. tuberculosis	Isoxazolines	DALYs - AllAges - Shigella spp. - Resistance to one or more antibiotics	aac(2')-Ic	0.70233	0.0108743	12	BLR, DEU, KOR, UZB	4	1998, 2004, 2005, 2006, 2007, 2008, 2010, 2011, 2012, 2013	10	1998	2013	-59.664	0	0.723	0.011	Difference stationary	Increasing	-206.749	0	0.732	0.011	Difference stationary	Increasing
M. tuberculosis	Isoxazolines	Deaths - Over70 - Escherichia coli - Third-generation cephalosporins	aac(2')-Ic	0.657967	0.0200263	12	BLR, DEU, KOR, UZB	4	1998, 2004, 2005, 2006, 2007, 2008, 2010, 2011, 2012, 2013	10	1998	2013	-2.422	0.136	0.776	0.01	Not stationary	Increasing	-2.181	0.213	0.774	0.01	Not stationary	Increasing
M. tuberculosis	Isoxazolines	DALYs - AgeStandardized - Escherichia coli - Third-generation cephalosporins	aac(2')-Ic	0.717825	0.00856849	12	BLR, DEU, KOR, UZB	4	1998, 2004, 2005, 2006, 2007, 2008, 2010, 2011, 2012, 2013	10	1998	2013	-6.27	0	0.747	0.01	Difference stationary	Increasing	-42.154	0	0.758	0.01	Difference stationary	Increasing
M. tuberculosis	Isoxazolines	DALYs - Over70 - Escherichia coli - Third-generation cephalosporins	aac(2')-Ic	0.596998	0.0404162	12	BLR, DEU, KOR, UZB	4	1998, 2004, 2005, 2006, 2007, 2008, 2010, 2011, 2012, 2013	10	1998	2013	-1.509	0.529	0.904	0.01	Not stationary	Increasing	-2.398	0.142	0.696	0.014	Not stationary	Increasing
M. tuberculosis	Isoxazolines	GDP per capita, PPP (current international $)	aac(2')-Ic	0.6332	0.0270862	12	BLR, DEU, KOR, UZB	4	1998, 2004, 2005, 2006, 2007, 2008, 2010, 2011, 2012, 2013	10	1998	2013	-18.865	0	0.653	0.018	Difference stationary	Increasing	-4.285	0	0.654	0.018	Difference stationary	Increasing
M. tuberculosis	Isoxazolines	Prevalence of obesity among adults, BMI &GreaterEqual; 30 (age-standardized estimate) (%)	aac(2')-Ic	0.578198	0.0489215	12	BLR, DEU, KOR, UZB	4	1998, 2004, 2005, 2006, 2007, 2008, 2010, 2011, 2012, 2013	10	1998	2013	-3.854	0.002	0.735	0.01	Difference stationary	Increasing	-7.766	0	0.765	0.01	Difference stationary	Increasing
M. tuberculosis	Isoxazolines	Current health expenditure per capita, PPP (current international $)	aac(2')-Ic	0.715677	0.0132662	11	BLR, KOR, UZB	3	2004, 2005, 2006, 2007, 2008, 2010, 2011, 2012, 2013	9	2004	2013	-24.128	0	0.905	0.01	Difference stationary	Increasing	-3.67	0.005	0.918	0.01	Difference stationary	Increasing
M. tuberculosis	Isoxazolines	Deaths - AllAges - Escherichia coli - Third-generation cephalosporins	aac(2')-Ic	0.745938	0.00534116	12	BLR, DEU, KOR, UZB	4	1998, 2004, 2005, 2006, 2007, 2008, 2010, 2011, 2012, 2013	10	1998	2013	-4.574	0	0.792	0.01	Difference stationary	Increasing	-4.158	0.001	0.774	0.01	Difference stationary	Increasing
M. tuberculosis	Isoxazolines	DALYs - Under5 - Escherichia coli - Third-generation cephalosporins	aac(2')-Ic	0.619869	0.0315545	12	BLR, DEU, KOR, UZB	4	1998, 2004, 2005, 2006, 2007, 2008, 2010, 2011, 2012, 2013	10	1998	2013	-8.132	0	0.956	0.01	Difference stationary	Increasing	-0.907	0.786	0.665	0.017	Not stationary	Increasing
M. tuberculosis	Isoxazolines	DALYs - AllAges - Shigella spp. - Fluoroquinolones	aac(2')-Ic	0.70233	0.0108743	12	BLR, DEU, KOR, UZB	4	1998, 2004, 2005, 2006, 2007, 2008, 2010, 2011, 2012, 2013	10	1998	2013	-4.335	0	0.72	0.012	Difference stationary	Increasing	-29.039	0	0.731	0.011	Difference stationary	Increasing
M. tuberculosis	Isoxazolines	Deaths - AgeStandardized - Escherichia coli - Third-generation cephalosporins	aac(2')-Ic	0.726914	0.00739862	12	BLR, DEU, KOR, UZB	4	1998, 2004, 2005, 2006, 2007, 2008, 2010, 2011, 2012, 2013	10	1998	2013	-14.254	0	0.753	0.01	Difference stationary	Increasing	-79.922	0	0.749	0.01	Difference stationary	Increasing
M. tuberculosis	Isoxazolines	Age dependency ratio, old (% of working-age population)	aac(2')-Ic	0.722295	0.00797705	12	BLR, DEU, KOR, UZB	4	1998, 2004, 2005, 2006, 2007, 2008, 2010, 2011, 2012, 2013	10	1998	2013	-14.263	0	0.723	0.011	Difference stationary	Increasing	-6.838	0	0.718	0.012	Difference stationary	Increasing
M. tuberculosis	Isoxazolines	Deaths - AllAges - Citrobacter spp. - Fourth-generation cephalosporins	aac(2')-Ic	0.646396	0.0231322	12	BLR, DEU, KOR, UZB	4	1998, 2004, 2005, 2006, 2007, 2008, 2010, 2011, 2012, 2013	10	1998	2013	-15.01	0	0.737	0.01	Difference stationary	Increasing	-9.084	0	0.75	0.01	Difference stationary	Increasing
M. tuberculosis	Isoxazolines	Deaths - AllAges - Escherichia coli - Resistance to one or more antibiotics	aac(2')-Ic	0.600883	0.0387995	12	BLR, DEU, KOR, UZB	4	1998, 2004, 2005, 2006, 2007, 2008, 2010, 2011, 2012, 2013	10	1998	2013	-38.708	0	0.725	0.011	Difference stationary	Increasing	-6.273	0	0.739	0.01	Difference stationary	Increasing
M. tuberculosis	Isoxazolines	Raised fasting blood glucose (>= 7.0 mmol/L) (crude estimate)	aac(2')-Ic	0.669144	0.0173263	12	BLR, DEU, KOR, UZB	4	1998, 2004, 2005, 2006, 2007, 2008, 2010, 2011, 2012, 2013	10	1998	2013	-3.599	0.006	0.71	0.013	Difference stationary	Increasing	-2.981	0.037	0.728	0.011	Difference stationary	Increasing
M. tuberculosis	Isoxazolines	Current health expenditure per capita (current US$)	aac(2')-Ic	0.747809	0.00813869	11	BLR, KOR, UZB	3	2004, 2005, 2006, 2007, 2008, 2010, 2011, 2012, 2013	9	2004	2013	-5.681	0	0.923	0.01	Difference stationary	Increasing	-4.131	0.001	0.967	0.01	Difference stationary	Increasing
M. tuberculosis	Isoxazolines	Prevalence of obesity among adults, BMI &GreaterEqual; 30 (age-standardized estimate) (%)	blaC	0.578198	0.0489215	12	BLR, DEU, KOR, UZB	4	1998, 2004, 2005, 2006, 2007, 2008, 2010, 2011, 2012, 2013	10	1998	2013	-11.662	0	0.752	0.01	Difference stationary	Increasing	-7.766	0	0.765	0.01	Difference stationary	Increasing
M. tuberculosis	Isoxazolines	Deaths - AllAges - Citrobacter spp. - Fourth-generation cephalosporins	blaC	0.646396	0.0231322	12	BLR, DEU, KOR, UZB	4	1998, 2004, 2005, 2006, 2007, 2008, 2010, 2011, 2012, 2013	10	1998	2013	-5.652	0	0.741	0.01	Difference stationary	Increasing	-9.084	0	0.75	0.01	Difference stationary	Increasing
M. tuberculosis	Isoxazolines	Deaths - Under5 - Escherichia coli - Third-generation cephalosporins	blaC	0.613841	0.0337394	12	BLR, DEU, KOR, UZB	4	1998, 2004, 2005, 2006, 2007, 2008, 2010, 2011, 2012, 2013	10	1998	2013	-9.82	0	0.908	0.01	Difference stationary	Increasing	-1.697	0.433	0.276	0.1	Trend stationary	Increasing
M. tuberculosis	Isoxazolines	Current health expenditure per capita, PPP (current international $)	blaC	0.715677	0.0132662	11	BLR, KOR, UZB	3	2004, 2005, 2006, 2007, 2008, 2010, 2011, 2012, 2013	9	2004	2013	-18.417	0	0.924	0.01	Difference stationary	Increasing	-3.67	0.005	0.918	0.01	Difference stationary	Increasing
M. tuberculosis	Isoxazolines	GDP per capita, PPP (current international $)	blaC	0.6332	0.0270862	12	BLR, DEU, KOR, UZB	4	1998, 2004, 2005, 2006, 2007, 2008, 2010, 2011, 2012, 2013	10	1998	2013	-2.638	0.085	0.653	0.018	Not stationary	Increasing	-4.285	0	0.654	0.018	Difference stationary	Increasing
M. tuberculosis	Isoxazolines	Deaths - Over70 - Escherichia coli - Third-generation cephalosporins	blaC	0.657967	0.0200263	12	BLR, DEU, KOR, UZB	4	1998, 2004, 2005, 2006, 2007, 2008, 2010, 2011, 2012, 2013	10	1998	2013	-4.901	0	0.78	0.01	Difference stationary	Increasing	-2.181	0.213	0.774	0.01	Not stationary	Increasing
M. tuberculosis	Isoxazolines	Current health expenditure per capita (current US$)	blaC	0.747809	0.00813869	11	BLR, KOR, UZB	3	2004, 2005, 2006, 2007, 2008, 2010, 2011, 2012, 2013	9	2004	2013	-9.386	0	0.936	0.01	Difference stationary	Increasing	-4.131	0.001	0.967	0.01	Difference stationary	Increasing
M. tuberculosis	Isoxazolines	Deaths - AllAges - Escherichia coli - Resistance to one or more antibiotics	blaC	0.600883	0.0387995	12	BLR, DEU, KOR, UZB	4	1998, 2004, 2005, 2006, 2007, 2008, 2010, 2011, 2012, 2013	10	1998	2013	-12.803	0	0.728	0.011	Difference stationary	Increasing	-6.273	0	0.739	0.01	Difference stationary	Increasing
M. tuberculosis	Isoxazolines	DALYs - AllAges - Shigella spp. - Fluoroquinolones	blaC	0.70233	0.0108743	12	BLR, DEU, KOR, UZB	4	1998, 2004, 2005, 2006, 2007, 2008, 2010, 2011, 2012, 2013	10	1998	2013	-15.79	0	0.717	0.012	Difference stationary	Increasing	-29.039	0	0.731	0.011	Difference stationary	Increasing
M. tuberculosis	Isoxazolines	DALYs - AgeStandardized - Escherichia coli - Third-generation cephalosporins	blaC	0.717825	0.00856849	12	BLR, DEU, KOR, UZB	4	1998, 2004, 2005, 2006, 2007, 2008, 2010, 2011, 2012, 2013	10	1998	2013	-2.691	0.076	0.747	0.01	Not stationary	Increasing	-42.154	0	0.758	0.01	Difference stationary	Increasing
M. tuberculosis	Isoxazolines	Deaths - AllAges - Escherichia coli - Third-generation cephalosporins	blaC	0.745938	0.00534116	12	BLR, DEU, KOR, UZB	4	1998, 2004, 2005, 2006, 2007, 2008, 2010, 2011, 2012, 2013	10	1998	2013	-3.617	0.005	0.785	0.01	Difference stationary	Increasing	-4.158	0.001	0.774	0.01	Difference stationary	Increasing
M. tuberculosis	Isoxazolines	DALYs - Over70 - Escherichia coli - Third-generation cephalosporins	blaC	0.596998	0.0404162	12	BLR, DEU, KOR, UZB	4	1998, 2004, 2005, 2006, 2007, 2008, 2010, 2011, 2012, 2013	10	1998	2013	-3.007	0.034	0.854	0.01	Difference stationary	Increasing	-2.398	0.142	0.696	0.014	Not stationary	Increasing
M. tuberculosis	Isoxazolines	DALYs - Under5 - Escherichia coli - Third-generation cephalosporins	blaC	0.619869	0.0315545	12	BLR, DEU, KOR, UZB	4	1998, 2004, 2005, 2006, 2007, 2008, 2010, 2011, 2012, 2013	10	1998	2013	-8.065	0	0.949	0.01	Difference stationary	Increasing	-0.907	0.786	0.665	0.017	Not stationary	Increasing
M. tuberculosis	Isoxazolines	Cellulitis	blaC	0.612994	0.0340549	12	BLR, DEU, KOR, UZB	4	1998, 2004, 2005, 2006, 2007, 2008, 2010, 2011, 2012, 2013	10	1998	2013	-2.195	0.208	0.682	0.015	Not stationary	Increasing	-1.828	0.367	0.672	0.016	Not stationary	Increasing
M. tuberculosis	Isoxazolines	Deaths - AgeStandardized - Escherichia coli - Third-generation cephalosporins	blaC	0.726914	0.00739862	12	BLR, DEU, KOR, UZB	4	1998, 2004, 2005, 2006, 2007, 2008, 2010, 2011, 2012, 2013	10	1998	2013	-2.509	0.113	0.756	0.01	Not stationary	Increasing	-79.922	0	0.749	0.01	Difference stationary	Increasing
M. tuberculosis	Isoxazolines	Raised fasting blood glucose (>= 7.0 mmol/L) (crude estimate)	blaC	0.669144	0.0173263	12	BLR, DEU, KOR, UZB	4	1998, 2004, 2005, 2006, 2007, 2008, 2010, 2011, 2012, 2013	10	1998	2013	-6.012	0	0.689	0.015	Difference stationary	Increasing	-2.981	0.037	0.728	0.011	Difference stationary	Increasing
M. tuberculosis	Isoxazolines	Age dependency ratio, old (% of working-age population)	blaC	0.722295	0.00797705	12	BLR, DEU, KOR, UZB	4	1998, 2004, 2005, 2006, 2007, 2008, 2010, 2011, 2012, 2013	10	1998	2013	-30.848	0	0.718	0.012	Difference stationary	Increasing	-6.838	0	0.718	0.012	Difference stationary	Increasing
M. tuberculosis	Isoxazolines	DALYs - AllAges - Shigella spp. - Resistance to one or more antibiotics	blaC	0.70233	0.0108743	12	BLR, DEU, KOR, UZB	4	1998, 2004, 2005, 2006, 2007, 2008, 2010, 2011, 2012, 2013	10	1998	2013	-134.564	0	0.718	0.012	Difference stationary	Increasing	-206.749	0	0.732	0.011	Difference stationary	Increasing
M. tuberculosis	Isoxazolines	Deaths - AllAges - Escherichia coli - Third-generation cephalosporins	efpA	0.745938	0.00534116	12	BLR, DEU, KOR, UZB	4	1998, 2004, 2005, 2006, 2007, 2008, 2010, 2011, 2012, 2013	10	1998	2013	-4.336	0	0.781	0.01	Difference stationary	Increasing	-4.158	0.001	0.774	0.01	Difference stationary	Increasing
M. tuberculosis	Isoxazolines	Prevalence of obesity among adults, BMI &GreaterEqual; 30 (age-standardized estimate) (%)	efpA	0.578198	0.0489215	12	BLR, DEU, KOR, UZB	4	1998, 2004, 2005, 2006, 2007, 2008, 2010, 2011, 2012, 2013	10	1998	2013	-2.63	0.087	0.751	0.01	Not stationary	Increasing	-7.766	0	0.765	0.01	Difference stationary	Increasing
M. tuberculosis	Isoxazolines	Deaths - AllAges - Citrobacter spp. - Fourth-generation cephalosporins	efpA	0.646396	0.0231322	12	BLR, DEU, KOR, UZB	4	1998, 2004, 2005, 2006, 2007, 2008, 2010, 2011, 2012, 2013	10	1998	2013	-53.156	0	0.739	0.01	Difference stationary	Increasing	-9.084	0	0.75	0.01	Difference stationary	Increasing
M. tuberculosis	Isoxazolines	Deaths - AllAges - Escherichia coli - Resistance to one or more antibiotics	efpA	0.600883	0.0387995	12	BLR, DEU, KOR, UZB	4	1998, 2004, 2005, 2006, 2007, 2008, 2010, 2011, 2012, 2013	10	1998	2013	-5.167	0	0.73	0.011	Difference stationary	Increasing	-6.273	0	0.739	0.01	Difference stationary	Increasing
M. tuberculosis	Isoxazolines	DALYs - Under5 - Escherichia coli - Third-generation cephalosporins	efpA	0.619869	0.0315545	12	BLR, DEU, KOR, UZB	4	1998, 2004, 2005, 2006, 2007, 2008, 2010, 2011, 2012, 2013	10	1998	2013	-12.597	0	1.03	0.01	Difference stationary	Increasing	-0.907	0.786	0.665	0.017	Not stationary	Increasing
M. tuberculosis	Isoxazolines	Raised fasting blood glucose (>= 7.0 mmol/L) (crude estimate)	efpA	0.669144	0.0173263	12	BLR, DEU, KOR, UZB	4	1998, 2004, 2005, 2006, 2007, 2008, 2010, 2011, 2012, 2013	10	1998	2013	-8.875	0	0.709	0.013	Difference stationary	Increasing	-2.981	0.037	0.728	0.011	Difference stationary	Increasing
M. tuberculosis	Isoxazolines	DALYs - AgeStandardized - Escherichia coli - Third-generation cephalosporins	efpA	0.717825	0.00856849	12	BLR, DEU, KOR, UZB	4	1998, 2004, 2005, 2006, 2007, 2008, 2010, 2011, 2012, 2013	10	1998	2013	-10.939	0	0.747	0.01	Difference stationary	Increasing	-42.154	0	0.758	0.01	Difference stationary	Increasing
M. tuberculosis	Isoxazolines	GDP per capita, PPP (current international $)	efpA	0.6332	0.0270862	12	BLR, DEU, KOR, UZB	4	1998, 2004, 2005, 2006, 2007, 2008, 2010, 2011, 2012, 2013	10	1998	2013	-5.888	0	0.665	0.017	Difference stationary	Increasing	-4.285	0	0.654	0.018	Difference stationary	Increasing
M. tuberculosis	Isoxazolines	Deaths - AgeStandardized - Escherichia coli - Third-generation cephalosporins	efpA	0.726914	0.00739862	12	BLR, DEU, KOR, UZB	4	1998, 2004, 2005, 2006, 2007, 2008, 2010, 2011, 2012, 2013	10	1998	2013	-2.536	0.107	0.751	0.01	Not stationary	Increasing	-79.922	0	0.749	0.01	Difference stationary	Increasing
M. tuberculosis	Isoxazolines	DALYs - AllAges - Shigella spp. - Resistance to one or more antibiotics	efpA	0.70233	0.0108743	12	BLR, DEU, KOR, UZB	4	1998, 2004, 2005, 2006, 2007, 2008, 2010, 2011, 2012, 2013	10	1998	2013	-21.734	0	0.719	0.012	Difference stationary	Increasing	-206.749	0	0.732	0.011	Difference stationary	Increasing
M. tuberculosis	Isoxazolines	Age dependency ratio, old (% of working-age population)	efpA	0.722295	0.00797705	12	BLR, DEU, KOR, UZB	4	1998, 2004, 2005, 2006, 2007, 2008, 2010, 2011, 2012, 2013	10	1998	2013	-24.758	0	0.721	0.012	Difference stationary	Increasing	-6.838	0	0.718	0.012	Difference stationary	Increasing
M. tuberculosis	Isoxazolines	Current health expenditure per capita, PPP (current international $)	efpA	0.715677	0.0132662	11	BLR, KOR, UZB	3	2004, 2005, 2006, 2007, 2008, 2010, 2011, 2012, 2013	9	2004	2013	-5.042	0	0.883	0.01	Difference stationary	Increasing	-3.67	0.005	0.918	0.01	Difference stationary	Increasing
M. tuberculosis	Isoxazolines	Deaths - Under5 - Escherichia coli - Third-generation cephalosporins	efpA	0.613841	0.0337394	12	BLR, DEU, KOR, UZB	4	1998, 2004, 2005, 2006, 2007, 2008, 2010, 2011, 2012, 2013	10	1998	2013	-12.89	0	0.808	0.01	Difference stationary	Increasing	-1.697	0.433	0.276	0.1	Trend stationary	Increasing
M. tuberculosis	Isoxazolines	DALYs - Over70 - Escherichia coli - Third-generation cephalosporins	efpA	0.596998	0.0404162	12	BLR, DEU, KOR, UZB	4	1998, 2004, 2005, 2006, 2007, 2008, 2010, 2011, 2012, 2013	10	1998	2013	-0.843	0.806	1.02	0.01	Not stationary	Increasing	-2.398	0.142	0.696	0.014	Not stationary	Increasing
M. tuberculosis	Isoxazolines	Deaths - Over70 - Escherichia coli - Third-generation cephalosporins	efpA	0.657967	0.0200263	12	BLR, DEU, KOR, UZB	4	1998, 2004, 2005, 2006, 2007, 2008, 2010, 2011, 2012, 2013	10	1998	2013	-2.852	0.051	0.78	0.01	Not stationary	Increasing	-2.181	0.213	0.774	0.01	Not stationary	Increasing
M. tuberculosis	Isoxazolines	Cellulitis	efpA	0.612994	0.0340549	12	BLR, DEU, KOR, UZB	4	1998, 2004, 2005, 2006, 2007, 2008, 2010, 2011, 2012, 2013	10	1998	2013	-3.655	0.005	0.671	0.016	Difference stationary	Increasing	-1.828	0.367	0.672	0.016	Not stationary	Increasing
M. tuberculosis	Isoxazolines	DALYs - AllAges - Shigella spp. - Fluoroquinolones	efpA	0.70233	0.0108743	12	BLR, DEU, KOR, UZB	4	1998, 2004, 2005, 2006, 2007, 2008, 2010, 2011, 2012, 2013	10	1998	2013	-8.863	0	0.717	0.012	Difference stationary	Increasing	-29.039	0	0.731	0.011	Difference stationary	Increasing
M. tuberculosis	Isoxazolines	Current health expenditure per capita (current US$)	efpA	0.747809	0.00813869	11	BLR, KOR, UZB	3	2004, 2005, 2006, 2007, 2008, 2010, 2011, 2012, 2013	9	2004	2013	-0.392	0.912	0.929	0.01	Not stationary	Increasing	-4.131	0.001	0.967	0.01	Difference stationary	Increasing
M. tuberculosis	Isoxazolines	DALYs - AllAges - Shigella spp. - Resistance to one or more antibiotics	erm(37)	0.70233	0.0108743	12	BLR, DEU, KOR, UZB	4	1998, 2004, 2005, 2006, 2007, 2008, 2010, 2011, 2012, 2013	10	1998	2013	-4.506	0	0.724	0.011	Difference stationary	Increasing	-206.749	0	0.732	0.011	Difference stationary	Increasing
M. tuberculosis	Isoxazolines	Age dependency ratio, old (% of working-age population)	erm(37)	0.722295	0.00797705	12	BLR, DEU, KOR, UZB	4	1998, 2004, 2005, 2006, 2007, 2008, 2010, 2011, 2012, 2013	10	1998	2013	-4.608	0	0.722	0.012	Difference stationary	Increasing	-6.838	0	0.718	0.012	Difference stationary	Increasing
M. tuberculosis	Isoxazolines	Current health expenditure per capita, PPP (current international $)	erm(37)	0.715677	0.0132662	11	BLR, KOR, UZB	3	2004, 2005, 2006, 2007, 2008, 2010, 2011, 2012, 2013	9	2004	2013	-2.546	0.105	0.917	0.01	Not stationary	Increasing	-3.67	0.005	0.918	0.01	Difference stationary	Increasing
M. tuberculosis	Isoxazolines	GDP per capita, PPP (current international $)	erm(37)	0.6332	0.0270862	12	BLR, DEU, KOR, UZB	4	1998, 2004, 2005, 2006, 2007, 2008, 2010, 2011, 2012, 2013	10	1998	2013	-2.682	0.077	0.658	0.017	Not stationary	Increasing	-4.285	0	0.654	0.018	Difference stationary	Increasing
M. tuberculosis	Isoxazolines	Deaths - AllAges - Citrobacter spp. - Fourth-generation cephalosporins	erm(37)	0.646396	0.0231322	12	BLR, DEU, KOR, UZB	4	1998, 2004, 2005, 2006, 2007, 2008, 2010, 2011, 2012, 2013	10	1998	2013	-3.471	0.009	0.735	0.01	Difference stationary	Increasing	-9.084	0	0.75	0.01	Difference stationary	Increasing
M. tuberculosis	Isoxazolines	Current health expenditure per capita (current US$)	erm(37)	0.747809	0.00813869	11	BLR, KOR, UZB	3	2004, 2005, 2006, 2007, 2008, 2010, 2011, 2012, 2013	9	2004	2013	-2.369	0.151	0.948	0.01	Not stationary	Increasing	-4.131	0.001	0.967	0.01	Difference stationary	Increasing
M. tuberculosis	Isoxazolines	Raised fasting blood glucose (>= 7.0 mmol/L) (crude estimate)	erm(37)	0.669144	0.0173263	12	BLR, DEU, KOR, UZB	4	1998, 2004, 2005, 2006, 2007, 2008, 2010, 2011, 2012, 2013	10	1998	2013	-6.684	0	0.708	0.013	Difference stationary	Increasing	-2.981	0.037	0.728	0.011	Difference stationary	Increasing
M. tuberculosis	Isoxazolines	Deaths - Over70 - Escherichia coli - Third-generation cephalosporins	erm(37)	0.657967	0.0200263	12	BLR, DEU, KOR, UZB	4	1998, 2004, 2005, 2006, 2007, 2008, 2010, 2011, 2012, 2013	10	1998	2013	-10.763	0	0.779	0.01	Difference stationary	Increasing	-2.181	0.213	0.774	0.01	Not stationary	Increasing
M. tuberculosis	Isoxazolines	Deaths - Under5 - Escherichia coli - Third-generation cephalosporins	erm(37)	0.613841	0.0337394	12	BLR, DEU, KOR, UZB	4	1998, 2004, 2005, 2006, 2007, 2008, 2010, 2011, 2012, 2013	10	1998	2013	-1.443	0.562	0.949	0.01	Not stationary	Increasing	-1.697	0.433	0.276	0.1	Trend stationary	Increasing
M. tuberculosis	Isoxazolines	Deaths - AllAges - Escherichia coli - Resistance to one or more antibiotics	erm(37)	0.600883	0.0387995	12	BLR, DEU, KOR, UZB	4	1998, 2004, 2005, 2006, 2007, 2008, 2010, 2011, 2012, 2013	10	1998	2013	-14.724	0	0.729	0.011	Difference stationary	Increasing	-6.273	0	0.739	0.01	Difference stationary	Increasing
M. tuberculosis	Isoxazolines	DALYs - AllAges - Shigella spp. - Fluoroquinolones	erm(37)	0.70233	0.0108743	12	BLR, DEU, KOR, UZB	4	1998, 2004, 2005, 2006, 2007, 2008, 2010, 2011, 2012, 2013	10	1998	2013	-111.522	0	0.711	0.013	Difference stationary	Increasing	-29.039	0	0.731	0.011	Difference stationary	Increasing
M. tuberculosis	Isoxazolines	DALYs - AgeStandardized - Escherichia coli - Third-generation cephalosporins	erm(37)	0.717825	0.00856849	12	BLR, DEU, KOR, UZB	4	1998, 2004, 2005, 2006, 2007, 2008, 2010, 2011, 2012, 2013	10	1998	2013	-8.496	0	0.747	0.01	Difference stationary	Increasing	-42.154	0	0.758	0.01	Difference stationary	Increasing
M. tuberculosis	Isoxazolines	DALYs - Over70 - Escherichia coli - Third-generation cephalosporins	erm(37)	0.596998	0.0404162	12	BLR, DEU, KOR, UZB	4	1998, 2004, 2005, 2006, 2007, 2008, 2010, 2011, 2012, 2013	10	1998	2013	-15.044	0	0.802	0.01	Difference stationary	Increasing	-2.398	0.142	0.696	0.014	Not stationary	Increasing
M. tuberculosis	Isoxazolines	Deaths - AgeStandardized - Escherichia coli - Third-generation cephalosporins	erm(37)	0.726914	0.00739862	12	BLR, DEU, KOR, UZB	4	1998, 2004, 2005, 2006, 2007, 2008, 2010, 2011, 2012, 2013	10	1998	2013	-15.582	0	0.75	0.01	Difference stationary	Increasing	-79.922	0	0.749	0.01	Difference stationary	Increasing
M. tuberculosis	Isoxazolines	Cellulitis	erm(37)	0.612994	0.0340549	12	BLR, DEU, KOR, UZB	4	1998, 2004, 2005, 2006, 2007, 2008, 2010, 2011, 2012, 2013	10	1998	2013	-12.846	0	0.677	0.016	Difference stationary	Increasing	-1.828	0.367	0.672	0.016	Not stationary	Increasing
M. tuberculosis	Isoxazolines	Prevalence of obesity among adults, BMI &GreaterEqual; 30 (age-standardized estimate) (%)	erm(37)	0.578198	0.0489215	12	BLR, DEU, KOR, UZB	4	1998, 2004, 2005, 2006, 2007, 2008, 2010, 2011, 2012, 2013	10	1998	2013	-45.276	0	0.744	0.01	Difference stationary	Increasing	-7.766	0	0.765	0.01	Difference stationary	Increasing
M. tuberculosis	Isoxazolines	Deaths - AllAges - Escherichia coli - Third-generation cephalosporins	erm(37)	0.745938	0.00534116	12	BLR, DEU, KOR, UZB	4	1998, 2004, 2005, 2006, 2007, 2008, 2010, 2011, 2012, 2013	10	1998	2013	-4.129	0.001	0.79	0.01	Difference stationary	Increasing	-4.158	0.001	0.774	0.01	Difference stationary	Increasing
M. tuberculosis	Isoxazolines	DALYs - Under5 - Escherichia coli - Third-generation cephalosporins	erm(37)	0.619869	0.0315545	12	BLR, DEU, KOR, UZB	4	1998, 2004, 2005, 2006, 2007, 2008, 2010, 2011, 2012, 2013	10	1998	2013	-1.749	0.406	0.896	0.01	Not stationary	Increasing	-0.907	0.786	0.665	0.017	Not stationary	Increasing
M. tuberculosis	Isoxazolines	DALYs - Over70 - Escherichia coli - Third-generation cephalosporins	mfpA	0.596998	0.0404162	12	BLR, DEU, KOR, UZB	4	1998, 2004, 2005, 2006, 2007, 2008, 2010, 2011, 2012, 2013	10	1998	2013	-7.623	0	1.232	0.01	Difference stationary	Increasing	-2.398	0.142	0.696	0.014	Not stationary	Increasing
M. tuberculosis	Isoxazolines	Deaths - Over70 - Escherichia coli - Third-generation cephalosporins	mfpA	0.657967	0.0200263	12	BLR, DEU, KOR, UZB	4	1998, 2004, 2005, 2006, 2007, 2008, 2010, 2011, 2012, 2013	10	1998	2013	-4.979	0	0.784	0.01	Difference stationary	Increasing	-2.181	0.213	0.774	0.01	Not stationary	Increasing
M. tuberculosis	Isoxazolines	Deaths - AllAges - Escherichia coli - Third-generation cephalosporins	mfpA	0.745938	0.00534116	12	BLR, DEU, KOR, UZB	4	1998, 2004, 2005, 2006, 2007, 2008, 2010, 2011, 2012, 2013	10	1998	2013	-5.2	0	0.789	0.01	Difference stationary	Increasing	-4.158	0.001	0.774	0.01	Difference stationary	Increasing
M. tuberculosis	Isoxazolines	Cellulitis	mfpA	0.612994	0.0340549	12	BLR, DEU, KOR, UZB	4	1998, 2004, 2005, 2006, 2007, 2008, 2010, 2011, 2012, 2013	10	1998	2013	-2.842	0.053	0.667	0.017	Not stationary	Increasing	-1.828	0.367	0.672	0.016	Not stationary	Increasing
M. tuberculosis	Isoxazolines	Deaths - Under5 - Escherichia coli - Third-generation cephalosporins	mfpA	0.613841	0.0337394	12	BLR, DEU, KOR, UZB	4	1998, 2004, 2005, 2006, 2007, 2008, 2010, 2011, 2012, 2013	10	1998	2013	-10.447	0	0.829	0.01	Difference stationary	Increasing	-1.697	0.433	0.276	0.1	Trend stationary	Increasing
M. tuberculosis	Isoxazolines	Age dependency ratio, old (% of working-age population)	mfpA	0.722295	0.00797705	12	BLR, DEU, KOR, UZB	4	1998, 2004, 2005, 2006, 2007, 2008, 2010, 2011, 2012, 2013	10	1998	2013	-44.02	0	0.713	0.012	Difference stationary	Increasing	-6.838	0	0.718	0.012	Difference stationary	Increasing
M. tuberculosis	Isoxazolines	DALYs - Under5 - Escherichia coli - Third-generation cephalosporins	mfpA	0.619869	0.0315545	12	BLR, DEU, KOR, UZB	4	1998, 2004, 2005, 2006, 2007, 2008, 2010, 2011, 2012, 2013	10	1998	2013	-0.998	0.754	1.04	0.01	Not stationary	Increasing	-0.907	0.786	0.665	0.017	Not stationary	Increasing
M. tuberculosis	Isoxazolines	DALYs - AgeStandardized - Escherichia coli - Third-generation cephalosporins	mfpA	0.717825	0.00856849	12	BLR, DEU, KOR, UZB	4	1998, 2004, 2005, 2006, 2007, 2008, 2010, 2011, 2012, 2013	10	1998	2013	-5.815	0	0.751	0.01	Difference stationary	Increasing	-42.154	0	0.758	0.01	Difference stationary	Increasing
M. tuberculosis	Isoxazolines	DALYs - AllAges - Shigella spp. - Resistance to one or more antibiotics	mfpA	0.70233	0.0108743	12	BLR, DEU, KOR, UZB	4	1998, 2004, 2005, 2006, 2007, 2008, 2010, 2011, 2012, 2013	10	1998	2013	-8.1	0	0.721	0.012	Difference stationary	Increasing	-206.749	0	0.732	0.011	Difference stationary	Increasing
M. tuberculosis	Isoxazolines	DALYs - AllAges - Shigella spp. - Fluoroquinolones	mfpA	0.70233	0.0108743	12	BLR, DEU, KOR, UZB	4	1998, 2004, 2005, 2006, 2007, 2008, 2010, 2011, 2012, 2013	10	1998	2013	-2.839	0.053	0.715	0.012	Not stationary	Increasing	-29.039	0	0.731	0.011	Difference stationary	Increasing
M. tuberculosis	Isoxazolines	Raised fasting blood glucose (>= 7.0 mmol/L) (crude estimate)	mfpA	0.669144	0.0173263	12	BLR, DEU, KOR, UZB	4	1998, 2004, 2005, 2006, 2007, 2008, 2010, 2011, 2012, 2013	10	1998	2013	-6.327	0	0.702	0.013	Difference stationary	Increasing	-2.981	0.037	0.728	0.011	Difference stationary	Increasing
M. tuberculosis	Isoxazolines	Current health expenditure per capita (current US$)	mfpA	0.747809	0.00813869	11	BLR, KOR, UZB	3	2004, 2005, 2006, 2007, 2008, 2010, 2011, 2012, 2013	9	2004	2013	-8.939	0	0.938	0.01	Difference stationary	Increasing	-4.131	0.001	0.967	0.01	Difference stationary	Increasing
M. tuberculosis	Isoxazolines	Deaths - AllAges - Citrobacter spp. - Fourth-generation cephalosporins	mfpA	0.646396	0.0231322	12	BLR, DEU, KOR, UZB	4	1998, 2004, 2005, 2006, 2007, 2008, 2010, 2011, 2012, 2013	10	1998	2013	-8.589	0	0.734	0.01	Difference stationary	Increasing	-9.084	0	0.75	0.01	Difference stationary	Increasing
M. tuberculosis	Isoxazolines	Deaths - AllAges - Escherichia coli - Resistance to one or more antibiotics	mfpA	0.600883	0.0387995	12	BLR, DEU, KOR, UZB	4	1998, 2004, 2005, 2006, 2007, 2008, 2010, 2011, 2012, 2013	10	1998	2013	-14.288	0	0.724	0.011	Difference stationary	Increasing	-6.273	0	0.739	0.01	Difference stationary	Increasing
M. tuberculosis	Isoxazolines	Current health expenditure per capita, PPP (current international $)	mfpA	0.715677	0.0132662	11	BLR, KOR, UZB	3	2004, 2005, 2006, 2007, 2008, 2010, 2011, 2012, 2013	9	2004	2013	-25.612	0	0.91	0.01	Difference stationary	Increasing	-3.67	0.005	0.918	0.01	Difference stationary	Increasing
M. tuberculosis	Isoxazolines	Prevalence of obesity among adults, BMI &GreaterEqual; 30 (age-standardized estimate) (%)	mfpA	0.578198	0.0489215	12	BLR, DEU, KOR, UZB	4	1998, 2004, 2005, 2006, 2007, 2008, 2010, 2011, 2012, 2013	10	1998	2013	-99.387	0	0.75	0.01	Difference stationary	Increasing	-7.766	0	0.765	0.01	Difference stationary	Increasing
M. tuberculosis	Isoxazolines	GDP per capita, PPP (current international $)	mfpA	0.6332	0.0270862	12	BLR, DEU, KOR, UZB	4	1998, 2004, 2005, 2006, 2007, 2008, 2010, 2011, 2012, 2013	10	1998	2013	-21.62	0	0.652	0.018	Difference stationary	Increasing	-4.285	0	0.654	0.018	Difference stationary	Increasing
M. tuberculosis	Isoxazolines	Deaths - AgeStandardized - Escherichia coli - Third-generation cephalosporins	mfpA	0.726914	0.00739862	12	BLR, DEU, KOR, UZB	4	1998, 2004, 2005, 2006, 2007, 2008, 2010, 2011, 2012, 2013	10	1998	2013	-2.448	0.129	0.75	0.01	Not stationary	Increasing	-79.922	0	0.749	0.01	Difference stationary	Increasing
M. tuberculosis	Isoxazolines	GDP per capita, PPP (current international $)	rv1877	0.6332	0.0270862	12	BLR, DEU, KOR, UZB	4	1998, 2004, 2005, 2006, 2007, 2008, 2010, 2011, 2012, 2013	10	1998	2013	-3.883	0.002	0.648	0.018	Difference stationary	Increasing	-4.285	0	0.654	0.018	Difference stationary	Increasing
M. tuberculosis	Isoxazolines	Current health expenditure per capita (current US$)	rv1877	0.747809	0.00813869	11	BLR, KOR, UZB	3	2004, 2005, 2006, 2007, 2008, 2010, 2011, 2012, 2013	9	2004	2013	-5.298	0	0.952	0.01	Difference stationary	Increasing	-4.131	0.001	0.967	0.01	Difference stationary	Increasing
M. tuberculosis	Isoxazolines	DALYs - AgeStandardized - Escherichia coli - Third-generation cephalosporins	rv1877	0.717825	0.00856849	12	BLR, DEU, KOR, UZB	4	1998, 2004, 2005, 2006, 2007, 2008, 2010, 2011, 2012, 2013	10	1998	2013	-13.928	0	0.744	0.01	Difference stationary	Increasing	-42.154	0	0.758	0.01	Difference stationary	Increasing
M. tuberculosis	Isoxazolines	Deaths - AllAges - Escherichia coli - Resistance to one or more antibiotics	rv1877	0.600883	0.0387995	12	BLR, DEU, KOR, UZB	4	1998, 2004, 2005, 2006, 2007, 2008, 2010, 2011, 2012, 2013	10	1998	2013	-17.352	0	0.728	0.011	Difference stationary	Increasing	-6.273	0	0.739	0.01	Difference stationary	Increasing
M. tuberculosis	Isoxazolines	Age dependency ratio, old (% of working-age population)	rv1877	0.722295	0.00797705	12	BLR, DEU, KOR, UZB	4	1998, 2004, 2005, 2006, 2007, 2008, 2010, 2011, 2012, 2013	10	1998	2013	-33.67	0	0.721	0.012	Difference stationary	Increasing	-6.838	0	0.718	0.012	Difference stationary	Increasing
M. tuberculosis	Isoxazolines	Raised fasting blood glucose (>= 7.0 mmol/L) (crude estimate)	rv1877	0.669144	0.0173263	12	BLR, DEU, KOR, UZB	4	1998, 2004, 2005, 2006, 2007, 2008, 2010, 2011, 2012, 2013	10	1998	2013	-3.143	0.024	0.705	0.013	Difference stationary	Increasing	-2.981	0.037	0.728	0.011	Difference stationary	Increasing
M. tuberculosis	Isoxazolines	DALYs - Over70 - Escherichia coli - Third-generation cephalosporins	rv1877	0.596998	0.0404162	12	BLR, DEU, KOR, UZB	4	1998, 2004, 2005, 2006, 2007, 2008, 2010, 2011, 2012, 2013	10	1998	2013	-5.486	0	0.999	0.01	Difference stationary	Increasing	-2.398	0.142	0.696	0.014	Not stationary	Increasing
M. tuberculosis	Isoxazolines	Cellulitis	rv1877	0.612994	0.0340549	12	BLR, DEU, KOR, UZB	4	1998, 2004, 2005, 2006, 2007, 2008, 2010, 2011, 2012, 2013	10	1998	2013	-1.675	0.444	0.671	0.016	Not stationary	Increasing	-1.828	0.367	0.672	0.016	Not stationary	Increasing
M. tuberculosis	Isoxazolines	Current health expenditure per capita, PPP (current international $)	rv1877	0.715677	0.0132662	11	BLR, KOR, UZB	3	2004, 2005, 2006, 2007, 2008, 2010, 2011, 2012, 2013	9	2004	2013	-19.347	0	0.929	0.01	Difference stationary	Increasing	-3.67	0.005	0.918	0.01	Difference stationary	Increasing
M. tuberculosis	Isoxazolines	Deaths - AllAges - Citrobacter spp. - Fourth-generation cephalosporins	rv1877	0.646396	0.0231322	12	BLR, DEU, KOR, UZB	4	1998, 2004, 2005, 2006, 2007, 2008, 2010, 2011, 2012, 2013	10	1998	2013	-3.645	0.005	0.738	0.01	Difference stationary	Increasing	-9.084	0	0.75	0.01	Difference stationary	Increasing
M. tuberculosis	Isoxazolines	DALYs - AllAges - Shigella spp. - Fluoroquinolones	rv1877	0.70233	0.0108743	12	BLR, DEU, KOR, UZB	4	1998, 2004, 2005, 2006, 2007, 2008, 2010, 2011, 2012, 2013	10	1998	2013	-33.968	0	0.718	0.012	Difference stationary	Increasing	-29.039	0	0.731	0.011	Difference stationary	Increasing
M. tuberculosis	Isoxazolines	Deaths - Under5 - Escherichia coli - Third-generation cephalosporins	rv1877	0.613841	0.0337394	12	BLR, DEU, KOR, UZB	4	1998, 2004, 2005, 2006, 2007, 2008, 2010, 2011, 2012, 2013	10	1998	2013	-2.172	0.216	0.675	0.016	Not stationary	Increasing	-1.697	0.433	0.276	0.1	Trend stationary	Increasing
M. tuberculosis	Isoxazolines	DALYs - Under5 - Escherichia coli - Third-generation cephalosporins	rv1877	0.619869	0.0315545	12	BLR, DEU, KOR, UZB	4	1998, 2004, 2005, 2006, 2007, 2008, 2010, 2011, 2012, 2013	10	1998	2013	-1.726	0.418	0.942	0.01	Not stationary	Increasing	-0.907	0.786	0.665	0.017	Not stationary	Increasing
M. tuberculosis	Isoxazolines	Prevalence of obesity among adults, BMI &GreaterEqual; 30 (age-standardized estimate) (%)	rv1877	0.578198	0.0489215	12	BLR, DEU, KOR, UZB	4	1998, 2004, 2005, 2006, 2007, 2008, 2010, 2011, 2012, 2013	10	1998	2013	-19.632	0	0.753	0.01	Difference stationary	Increasing	-7.766	0	0.765	0.01	Difference stationary	Increasing
M. tuberculosis	Isoxazolines	DALYs - AllAges - Shigella spp. - Resistance to one or more antibiotics	rv1877	0.70233	0.0108743	12	BLR, DEU, KOR, UZB	4	1998, 2004, 2005, 2006, 2007, 2008, 2010, 2011, 2012, 2013	10	1998	2013	-8.632	0	0.722	0.012	Difference stationary	Increasing	-206.749	0	0.732	0.011	Difference stationary	Increasing
M. tuberculosis	Isoxazolines	Deaths - AgeStandardized - Escherichia coli - Third-generation cephalosporins	rv1877	0.726914	0.00739862	12	BLR, DEU, KOR, UZB	4	1998, 2004, 2005, 2006, 2007, 2008, 2010, 2011, 2012, 2013	10	1998	2013	-3.704	0.004	0.752	0.01	Difference stationary	Increasing	-79.922	0	0.749	0.01	Difference stationary	Increasing
M. tuberculosis	Isoxazolines	Deaths - Over70 - Escherichia coli - Third-generation cephalosporins	rv1877	0.657967	0.0200263	12	BLR, DEU, KOR, UZB	4	1998, 2004, 2005, 2006, 2007, 2008, 2010, 2011, 2012, 2013	10	1998	2013	-3.414	0.01	0.776	0.01	Difference stationary	Increasing	-2.181	0.213	0.774	0.01	Not stationary	Increasing
M. tuberculosis	Isoxazolines	Deaths - AllAges - Escherichia coli - Third-generation cephalosporins	rv1877	0.745938	0.00534116	12	BLR, DEU, KOR, UZB	4	1998, 2004, 2005, 2006, 2007, 2008, 2010, 2011, 2012, 2013	10	1998	2013	-8.141	0	0.794	0.01	Difference stationary	Increasing	-4.158	0.001	0.774	0.01	Difference stationary	Increasing
M. tuberculosis	Isoxazolines	DALYs - Under5 - Escherichia coli - Third-generation cephalosporins	rv2856	0.619869	0.0315545	12	BLR, DEU, KOR, UZB	4	1998, 2004, 2005, 2006, 2007, 2008, 2010, 2011, 2012, 2013	10	1998	2013	-2.538	0.106	0.59	0.024	Not stationary	Increasing	-0.907	0.786	0.665	0.017	Not stationary	Increasing
M. tuberculosis	Isoxazolines	DALYs - AllAges - Shigella spp. - Fluoroquinolones	rv2856	0.70233	0.0108743	12	BLR, DEU, KOR, UZB	4	1998, 2004, 2005, 2006, 2007, 2008, 2010, 2011, 2012, 2013	10	1998	2013	-18.314	0	0.715	0.012	Difference stationary	Increasing	-29.039	0	0.731	0.011	Difference stationary	Increasing
M. tuberculosis	Isoxazolines	Current health expenditure per capita (current US$)	rv2856	0.747809	0.00813869	11	BLR, KOR, UZB	3	2004, 2005, 2006, 2007, 2008, 2010, 2011, 2012, 2013	9	2004	2013	-8.031	0	0.992	0.01	Difference stationary	Increasing	-4.131	0.001	0.967	0.01	Difference stationary	Increasing
M. tuberculosis	Isoxazolines	Deaths - AllAges - Citrobacter spp. - Fourth-generation cephalosporins	rv2856	0.646396	0.0231322	12	BLR, DEU, KOR, UZB	4	1998, 2004, 2005, 2006, 2007, 2008, 2010, 2011, 2012, 2013	10	1998	2013	-56.936	0	0.737	0.01	Difference stationary	Increasing	-9.084	0	0.75	0.01	Difference stationary	Increasing
M. tuberculosis	Isoxazolines	Deaths - AgeStandardized - Escherichia coli - Third-generation cephalosporins	rv2856	0.726914	0.00739862	12	BLR, DEU, KOR, UZB	4	1998, 2004, 2005, 2006, 2007, 2008, 2010, 2011, 2012, 2013	10	1998	2013	-4.349	0	0.746	0.01	Difference stationary	Increasing	-79.922	0	0.749	0.01	Difference stationary	Increasing
M. tuberculosis	Isoxazolines	DALYs - Over70 - Escherichia coli - Third-generation cephalosporins	rv2856	0.596998	0.0404162	12	BLR, DEU, KOR, UZB	4	1998, 2004, 2005, 2006, 2007, 2008, 2010, 2011, 2012, 2013	10	1998	2013	-2.343	0.158	0.805	0.01	Not stationary	Increasing	-2.398	0.142	0.696	0.014	Not stationary	Increasing
M. tuberculosis	Isoxazolines	Deaths - AllAges - Escherichia coli - Third-generation cephalosporins	rv2856	0.745938	0.00534116	12	BLR, DEU, KOR, UZB	4	1998, 2004, 2005, 2006, 2007, 2008, 2010, 2011, 2012, 2013	10	1998	2013	-5.713	0	0.793	0.01	Difference stationary	Increasing	-4.158	0.001	0.774	0.01	Difference stationary	Increasing
M. tuberculosis	Isoxazolines	DALYs - AllAges - Shigella spp. - Resistance to one or more antibiotics	rv2856	0.70233	0.0108743	12	BLR, DEU, KOR, UZB	4	1998, 2004, 2005, 2006, 2007, 2008, 2010, 2011, 2012, 2013	10	1998	2013	-199.895	0	0.715	0.012	Difference stationary	Increasing	-206.749	0	0.732	0.011	Difference stationary	Increasing
M. tuberculosis	Isoxazolines	Deaths - AllAges - Escherichia coli - Resistance to one or more antibiotics	rv2856	0.600883	0.0387995	12	BLR, DEU, KOR, UZB	4	1998, 2004, 2005, 2006, 2007, 2008, 2010, 2011, 2012, 2013	10	1998	2013	-59.856	0	0.737	0.01	Difference stationary	Increasing	-6.273	0	0.739	0.01	Difference stationary	Increasing
M. tuberculosis	Isoxazolines	Deaths - Under5 - Escherichia coli - Third-generation cephalosporins	rv2856	0.613841	0.0337394	12	BLR, DEU, KOR, UZB	4	1998, 2004, 2005, 2006, 2007, 2008, 2010, 2011, 2012, 2013	10	1998	2013	-10.098	0	0.902	0.01	Difference stationary	Increasing	-1.697	0.433	0.276	0.1	Trend stationary	Increasing
M. tuberculosis	Isoxazolines	Age dependency ratio, old (% of working-age population)	rv2856	0.722295	0.00797705	12	BLR, DEU, KOR, UZB	4	1998, 2004, 2005, 2006, 2007, 2008, 2010, 2011, 2012, 2013	10	1998	2013	-56.504	0	0.711	0.013	Difference stationary	Increasing	-6.838	0	0.718	0.012	Difference stationary	Increasing
M. tuberculosis	Isoxazolines	Current health expenditure per capita, PPP (current international $)	rv2856	0.715677	0.0132662	11	BLR, KOR, UZB	3	2004, 2005, 2006, 2007, 2008, 2010, 2011, 2012, 2013	9	2004	2013	-2.036	0.271	0.913	0.01	Not stationary	Increasing	-3.67	0.005	0.918	0.01	Difference stationary	Increasing
M. tuberculosis	Isoxazolines	Deaths - Over70 - Escherichia coli - Third-generation cephalosporins	rv2856	0.657967	0.0200263	12	BLR, DEU, KOR, UZB	4	1998, 2004, 2005, 2006, 2007, 2008, 2010, 2011, 2012, 2013	10	1998	2013	-12.637	0	0.78	0.01	Difference stationary	Increasing	-2.181	0.213	0.774	0.01	Not stationary	Increasing
M. tuberculosis	Isoxazolines	Cellulitis	rv2856	0.612994	0.0340549	12	BLR, DEU, KOR, UZB	4	1998, 2004, 2005, 2006, 2007, 2008, 2010, 2011, 2012, 2013	10	1998	2013	-7.505	0	0.676	0.016	Difference stationary	Increasing	-1.828	0.367	0.672	0.016	Not stationary	Increasing
M. tuberculosis	Isoxazolines	DALYs - AgeStandardized - Escherichia coli - Third-generation cephalosporins	rv2856	0.717825	0.00856849	12	BLR, DEU, KOR, UZB	4	1998, 2004, 2005, 2006, 2007, 2008, 2010, 2011, 2012, 2013	10	1998	2013	-14.808	0	0.75	0.01	Difference stationary	Increasing	-42.154	0	0.758	0.01	Difference stationary	Increasing
M. tuberculosis	Isoxazolines	Raised fasting blood glucose (>= 7.0 mmol/L) (crude estimate)	rv2856	0.669144	0.0173263	12	BLR, DEU, KOR, UZB	4	1998, 2004, 2005, 2006, 2007, 2008, 2010, 2011, 2012, 2013	10	1998	2013	-14.463	0	0.7	0.014	Difference stationary	Increasing	-2.981	0.037	0.728	0.011	Difference stationary	Increasing
M. tuberculosis	Isoxazolines	GDP per capita, PPP (current international $)	rv2856	0.6332	0.0270862	12	BLR, DEU, KOR, UZB	4	1998, 2004, 2005, 2006, 2007, 2008, 2010, 2011, 2012, 2013	10	1998	2013	-1.669	0.447	0.645	0.019	Not stationary	Increasing	-4.285	0	0.654	0.018	Difference stationary	Increasing
M. tuberculosis	Isoxazolines	Prevalence of obesity among adults, BMI &GreaterEqual; 30 (age-standardized estimate) (%)	rv2856	0.578198	0.0489215	12	BLR, DEU, KOR, UZB	4	1998, 2004, 2005, 2006, 2007, 2008, 2010, 2011, 2012, 2013	10	1998	2013	-6.204	0	0.746	0.01	Difference stationary	Increasing	-7.766	0	0.765	0.01	Difference stationary	Increasing
N. gonorrhoeae	Penicilin	Deaths - AgeStandardized - Group B Streptococcus - Fluoroquinolones	IncP	0.516665	0.0115948	23	AUS, CAN, JPN, NZL	4	1997, 1998, 2000, 2001, 2005, 2006, 2007, 2008, 2009, 2010, 2011, 2012, 2013, 2014, 2015, 2017	16	1997	2017	-2.399	0.142	0.886	0.01	Not stationary	Increasing	-3.194	0.02	0.91	0.01	Difference stationary	Increasing
N. gonorrhoeae	Penicilin	Age dependency ratio, old (% of working-age population)	IncP	0.58375	0.00345224	23	AUS, CAN, JPN, NZL	4	1997, 1998, 2000, 2001, 2005, 2006, 2007, 2008, 2009, 2010, 2011, 2012, 2013, 2014, 2015, 2017	16	1997	2017	-3.172	0.022	1.007	0.01	Difference stationary	Increasing	-3.243	0.018	0.996	0.01	Difference stationary	Increasing
N. gonorrhoeae	Penicilin	DALYs - AgeStandardized - Group B Streptococcus - Fluoroquinolones	IncP	0.53932	0.00791296	23	AUS, CAN, JPN, NZL	4	1997, 1998, 2000, 2001, 2005, 2006, 2007, 2008, 2009, 2010, 2011, 2012, 2013, 2014, 2015, 2017	16	1997	2017	-2.905	0.045	0.906	0.01	Not stationary	Increasing	-4.472	0	0.928	0.01	Difference stationary	Increasing
N. gonorrhoeae	Penicilin	Population ages 65 and above (% of total population)	IncP	0.568841	0.00461866	23	AUS, CAN, JPN, NZL	4	1997, 1998, 2000, 2001, 2005, 2006, 2007, 2008, 2009, 2010, 2011, 2012, 2013, 2014, 2015, 2017	16	1997	2017	1.249	0.996	0.957	0.01	Not stationary	Increasing	-4.036	0.001	1.041	0.01	Difference stationary	Increasing
N. gonorrhoeae	Penicilin	Lipopeptides	IncP	0.740445	0.000188934	20	AUS, CAN, JPN, NZL	4	2001, 2005, 2006, 2007, 2008, 2009, 2010, 2011, 2012, 2013, 2014, 2015, 2017	13	2001	2017	-6.218	0	0.817	0.01	Difference stationary	Increasing	-19.065	0	0.819	0.01	Difference stationary	Increasing
N. gonorrhoeae	Fluoroquinolone	Deaths - AllAges - Proteus spp. - Aminopenicillin	blaTEM-135	0.53885	3.76948e-05	52	AUS, BEL, BRA, CAN, DNK, ESP, FRA, GBR, GRC, IRL, ITA, JPN, MLT, NLD, NZL, POL, PRT, SWE, USA	19	1997, 1998, 2000, 2001, 2003, 2004, 2005, 2006, 2007, 2008, 2009, 2010, 2011, 2012, 2013, 2014, 2015, 2016, 2017	19	1997	2017	-4.721	0	0.928	0.01	Difference stationary	Increasing	-2.756	0.065	0.951	0.01	Not stationary	Increasing
N. gonorrhoeae	Penicilin	Lipopeptides	blaTEM-135	0.726138	0.000289009	20	AUS, CAN, JPN, NZL	4	2001, 2005, 2006, 2007, 2008, 2009, 2010, 2011, 2012, 2013, 2014, 2015, 2017	13	2001	2017	-8.927	0	0.82	0.01	Difference stationary	Increasing	-19.065	0	0.819	0.01	Difference stationary	Increasing
N. gonorrhoeae	Penicilin	Age dependency ratio, old (% of working-age population)	blaTEM-135	0.545908	0.00704613	23	AUS, CAN, JPN, NZL	4	1997, 1998, 2000, 2001, 2005, 2006, 2007, 2008, 2009, 2010, 2011, 2012, 2013, 2014, 2015, 2017	16	1997	2017	-2.978	0.037	1.015	0.01	Difference stationary	Increasing	-3.243	0.018	0.996	0.01	Difference stationary	Increasing
