# Supplementary material for: Genomic and socioeconomic drivers of antimicrobial resistance forecast to 2050
Source: Cell Genom. 2026 Jun 3;6(7):101273. doi: 10.1016/j.xgen.2026.101273 (PMC13347946; doi:10.1016/j.xgen.2026.101273)
Supplement: Table S10. ML-selected features in models with AUC >70%, related to Figure 3 — Features correlated with resistance-susceptibility profiles identified by the ML models with AUC >70% in 13 of the 16 species. Important features are defined as those with a statistically significant mean odds ratio value ≥2. For each pathogen-feature pair, the following information is provided: percentage of isolates carrying the feature on mobile elements; countries and corresponding World Bank regions; years of isolation; hosts; bacterial species carrying the feature, species in which the genotype-phenotype association was identified (AUC >70%), ESKAPE/WHO high/critical priority classification; and number of antibiotic classes for which the association was detected. [file mmc10.xlsx]

## Sheet: TableS10
Species	Feature	Type	Mobile Element (% of isolates)	Number of Countries	Countries	Total Number of Countries	Prevalence Countries	Number of Regions	Regions	Total Number of Regions	Prevalence Regions	Number of Years	Years	Total Number of Years	Persistance across Years	Number of Hosts	Hosts	Total Number of Hosts	Prevalence Hosts	Number of Bacterial Species	Bacterial Species	Number of Bacterial Species ML	Bacterial Species ML	WHO Resistances	WHO Priority Group	ESKAPE	ML antibioitics	Number of ML antibiotic models	ML Antibiotic Class	Number of ML Antibiotic Classes	MDR		Included at 0.8 AUC	Included at 0.9 AUC
K. pneumoniae	aac(3)-IId_blaCTX-M-15_ISCfr1_ISEc9	IS	1	1	THA	49	0.0204082	1	East Asia & Pacific	7	0.142857	1	2015	28	0.0357143	1	Human	2	0.5	1	K. pneumoniae	1	K. pneumoniae			TRUE	amikacin	1	Aminoglycoside	1	FALSE		FALSE	FALSE
K. pneumoniae	aac(3)-IId_blaCTX-M-15_ISEc9	IS	1	2	NOR, GBR	49	0.0408163	1	Europe & Central Asia	7	0.142857	2	2009, 2014	28	0.0714286	1	Human	2	0.5	1	K. pneumoniae	1	K. pneumoniae			TRUE	ceftazidime	1	Cephem	1	FALSE		TRUE	TRUE
E. coli	aac(3)-IId_IS26_ISCfr1_blaTEM-34_aadA2_dfrA12_qacEdelta1_sul1	IS	1	1	USA	28	0.0357143	1	North America	7	0.142857	1	2014	24	0.0416667	1	Human	14	0.0714286	1	E. coli	1	E. coli			TRUE	cefazolin	1	Cephem	1	FALSE		FALSE	FALSE
S. sonnei	aac(3)-IIe	ARG	0	2	VNM, AUS	46	0.0434783	1	East Asia & Pacific	7	0.142857	3	2014, 2016, 2017	46	0.0652174	1	Human	1	1	6	A. baumannii, E. coli, K. pneumoniae, P. aeruginosa, S. enterica, S. sonnei	6	A. baumannii, E. coli, K. pneumoniae, P. aeruginosa, S. enterica, S. sonnei			FALSE	ampicillin, ceftriaxone	2	Cephem, Penicilin	2	FALSE		TRUE	TRUE
K. pneumoniae	aac(3)-IIe_ISKpn11_ISKpn12	IS	1	4	MWI, NOR, BRA, PRT	49	0.0816327	3	Latin America & Caribbean, Sub-Saharan Africa, Europe & Central Asia	7	0.428571	9	2005, 1998, 2014, 2015, 2000, 1997, 2006, 2011, 2004	28	0.321429	1	Human	2	0.5	3	E. coli, K. pneumoniae, S. enterica	2	E. coli, K. pneumoniae			TRUE	ceftazidime	1	Cephem	1	FALSE		TRUE	TRUE
E. coli	aac(3)-IIg_aac(6')-IIc_IS1247	IS	1	2	GBR, SWE	28	0.0714286	1	Europe & Central Asia	7	0.142857	3	2002, 2018, 2017	24	0.125	2	Human, Horse	14	0.142857	3	E. coli, K. pneumoniae, S. enterica	3	E. coli, K. pneumoniae, S. enterica			TRUE	amoxicillin_clavulanic_acid	1	B-lactam Combined Agents	1	FALSE		TRUE	FALSE
K. pneumoniae	aac(3)-IIg_aac(6')-IIc_IS1247_blaOXA-10_aadA_arr-2_cmlA5_qacEdelta1_sul1	IS	1	1	USA	49	0.0204082	1	North America	7	0.142857	1	2013	28	0.0357143	1	Human	2	0.5	1	K. pneumoniae	1	K. pneumoniae			TRUE	gentamicin	1	Aminoglycoside	1	FALSE		TRUE	TRUE
S. sonnei	aac(3)-IVa	ARG	1	1	KOR	46	0.0217391	1	East Asia & Pacific	7	0.142857	1	1999	46	0.0217391	1	Human	1	1	4	E. coli, K. pneumoniae, S. enterica, S. sonnei	4	E. coli, K. pneumoniae, S. enterica, S. sonnei			FALSE	ampicillin	1	Penicilin	1	FALSE		TRUE	TRUE
S. sonnei	aac(3)-IVa_aph(3')-Ia_aph(4)-Ia_IS26	IS	1	1	KOR	46	0.0217391	1	East Asia & Pacific	7	0.142857	1	1999	46	0.0217391	1	Human	1	1	1	S. sonnei	1	S. sonnei			FALSE	ampicillin	1	Penicilin	1	FALSE		TRUE	TRUE
S. enterica	aac(3)-IVa_aph(4)-Ia_ISEc59	IS	1	4	USA, GBR, VNM, CHE	57	0.0701754	3	Europe & Central Asia, North America, East Asia & Pacific	7	0.428571	7	2014, 1994, 2009, 2012, 2008, 2013, 2015	58	0.12069	2	Pig, Human	14	0.142857	3	E. coli, K. pneumoniae, S. enterica	3	E. coli, K. pneumoniae, S. enterica			FALSE	sulfisoxazole	1	Folate	1	FALSE		TRUE	TRUE
S. enterica	aac(3)-IVa_aph(4)-Ia_ISEc59_ISVsa3_floR	IS	1	1	VNM	57	0.0175439	1	East Asia & Pacific	7	0.142857	1	2009	58	0.0172414	1	Human	14	0.0714286	1	S. enterica	1	S. enterica			FALSE	gentamicin	1	Aminoglycoside	1	FALSE		TRUE	TRUE
S. enterica	aac(3)-VIa_IS1326_IS1353_IS26_ISEc58_qacEdelta1_sul1	IS	1	1	USA	57	0.0175439	1	North America	7	0.142857	1	2014	58	0.0172414	1	Pig	14	0.0714286	1	S. enterica	1	S. enterica			FALSE	gentamicin	1	Aminoglycoside	1	FALSE		TRUE	TRUE
S. enterica	aac(3)-VIa_IS1326_IS1353_ISEc58_qacEdelta1_sul1	IS	1	1	USA	57	0.0175439	1	North America	7	0.142857	2	2007, 2014	58	0.0344828	2	Horse, Turkey	14	0.142857	1	S. enterica	1	S. enterica			FALSE	tetracycline	1	Tetracycline	1	FALSE		TRUE	TRUE
S. enterica	aac(3)-VIa_ISEc58_aadA	IS	1	1	USA	57	0.0175439	1	North America	7	0.142857	2	2012, 2015	58	0.0344828	2	Human, Turkey	14	0.142857	1	S. enterica	1	S. enterica			FALSE	streptomycin	1	Aminoglycoside	1	FALSE		TRUE	FALSE
P. aeruginosa	aac(6')-29b	ARG	0	2	ITA, VEN	25	0.08	2	Europe & Central Asia, Latin America & Caribbean	7	0.285714	1	2012	19	0.0526316	1	Human	2	0.5	1	P. aeruginosa	1	P. aeruginosa			TRUE	ceftazidime	1	Cephem	1	FALSE		FALSE	FALSE
E. coli	aac(6')-Iaf	ARG	0	1	THA	28	0.0357143	1	East Asia & Pacific	7	0.142857	1	2014	24	0.0416667	1	Human	14	0.0714286	3	A. baumannii, E. coli, K. pneumoniae	3	A. baumannii, E. coli, K. pneumoniae			TRUE	tobramycin	1	Aminoglycoside	1	FALSE		TRUE	FALSE
K. pneumoniae	aac(6')-Iaf_aac(6')-Ib10_IS26_aadA_aadA16_arr-3_dfrA27_qacEdelta1_tet(A)	IS	1	1	THA	49	0.0204082	1	East Asia & Pacific	7	0.142857	1	2015	28	0.0357143	1	Human	2	0.5	1	K. pneumoniae	1	K. pneumoniae			TRUE	amikacin	1	Aminoglycoside	1	FALSE		FALSE	FALSE
K. pneumoniae	aac(6')-Ib10_aph(3'')-Ib_aph(6)-Id_blaCTX-M-15_IS26_IS6100_ISEc9_blaOXA-1_blaTEM-34_dfrA14_sul2	IS	1	1	USA	49	0.0204082	1	North America	7	0.142857	1	2016	28	0.0357143	1	Human	2	0.5	1	K. pneumoniae	1	K. pneumoniae			TRUE	nitrofurantoin, piperacillin_tazobactam	2	B-lactam Combined Agents, Nitrofurans	2	FALSE		FALSE	FALSE
K. pneumoniae	aac(6')-Ib10_aph(3'')-Ib_aph(6)-Id_IS26_blaOXA-1_blaTEM-34_sul2_tet(A)	IS	1	1	USA	49	0.0204082	1	North America	7	0.142857	1	2016	28	0.0357143	1	Human	2	0.5	1	K. pneumoniae	1	K. pneumoniae			TRUE	nitrofurantoin, piperacillin_tazobactam	2	B-lactam Combined Agents, Nitrofurans	2	FALSE		FALSE	FALSE
E. coli	aac(6')-Ib10_blaCTX-M-15_IS1203_IS26_ISEc12_blaOXA-1_Tn5403	IS	1	1	USA	28	0.0357143	1	North America	7	0.142857	1	2015	24	0.0416667	1	Human	14	0.0714286	1	E. coli	1	E. coli			TRUE	piperacillin_tazobactam	1	B-lactam Combined Agents	1	FALSE		FALSE	FALSE
P. aeruginosa	aac(6')-Ib7_IS1071_IS6100_qacEdelta1_sul1	IS	1	1	DEU	25	0.04	1	Europe & Central Asia	7	0.142857	1	2004	19	0.0526316	1	Human	2	0.5	1	P. aeruginosa	1	P. aeruginosa			TRUE	ceftazidime	1	Cephem	1	FALSE		FALSE	FALSE
P. aeruginosa	aac(6')-Ib7_ISPa21_blaOXA-56_aadA7_qacEdelta1_sul1	IS	1	1	BRA	25	0.04	1	Latin America & Caribbean	7	0.142857	2	2004, 2008	19	0.105263	1	Human	2	0.5	1	P. aeruginosa	1	P. aeruginosa			TRUE	amikacin	1	Aminoglycoside	1	FALSE		FALSE	FALSE
P. aeruginosa	aac(6')-IIc_IS6100_blaOXA-2_aadA_qacEdelta1_sul1	IS	1	1	USA	25	0.04	1	North America	7	0.142857	1	2010	19	0.0526316	1	Human	2	0.5	1	P. aeruginosa	1	P. aeruginosa			TRUE	gentamicin	1	Aminoglycoside	1	FALSE		FALSE	FALSE
S. agalactiae	aad(6)	ARG	0	1	CAN	4	0.25	1	North America	2	0.5	4	2011, 2014, 2010, 2012	11	0.363636	1	Human	1	1	5	E. faecium, S. aureus, S. agalactiae, S. pneumoniae, S. suis	6	E. faecium, S. agalactiae, S. aureus, S. pneumoniae, S. suis, Streptococcus_agalactiae			FALSE	erythromycin	1	Macrolide	1	FALSE		TRUE	TRUE
K. pneumoniae	aadA11	ARG	0	1	CAN	49	0.0204082	1	North America	7	0.142857	1	2012	28	0.0357143	1	Human	2	0.5	3	A. baumannii, K. pneumoniae, P. aeruginosa	2	A. baumannii, K. pneumoniae			TRUE	gentamicin	1	Aminoglycoside	1	FALSE		TRUE	TRUE
K. pneumoniae	aadA12	ARG	0.5	1	USA	49	0.0204082	1	North America	7	0.142857	2	2012, 2013	28	0.0714286	1	Human	2	0.5	3	E. coli, K. pneumoniae, S. enterica	2	K. pneumoniae, S. enterica			TRUE	gentamicin	1	Aminoglycoside	1	FALSE		TRUE	TRUE
E. coli	aadA22	ARG	0.5	4	THA, CHN, GBR, DEU	28	0.142857	2	East Asia & Pacific, Europe & Central Asia	7	0.285714	2	2015, 2010	24	0.0833333	1	Human	14	0.0714286	3	E. coli, K. pneumoniae, S. enterica	1	E. coli			TRUE	chloramphenicol	1	Phenicol	1	FALSE		FALSE	FALSE
E. coli	acrD	ARG	0	28	IND, USA, GBR, DNK, DEU, KEN, JPN, THA, ITA, CHN, PRT, PAK, TZA, MLI, MOZ, GMB, BRA, FRA, RWA, AUS, NOR, BGD, SWE, TWN, CHE, ARE, ESP, CAN	28	1	7	East Asia & Pacific, South Asia, Latin America & Caribbean, North America, Europe & Central Asia, Sub-Saharan Africa, Middle East & North Africa	7	1	24	2009, 2013, 2004, 2018, 2017, 2006, 2014, 2007, 2015, 2010, 2001, 2016, 2012, 2002, 2011, 2005, 2008, 2020, 2003, 2019, 2021, 2000, 1999, 2022	24	1	14	Human, Cow, Pig, Turkey, Insect, Chicken, Deer, Dog, Horse, Cat, Bird, Sheep, Freshwater, Penguin	14	1	3	E. coli, S. flexneri, S. sonnei	1	E. coli			TRUE	ampicillin	1	Penicilin	1	FALSE		TRUE	TRUE
S. sonnei	acrF	ARG	0	16	BRA, CRI, GBR, SWE, FRA, NGA, KOR, MEX, MAR, IND, AUS, CHN, DOM, MDG, HTI, TZA	46	0.347826	6	East Asia & Pacific, Latin America & Caribbean, Europe & Central Asia, South Asia, Sub-Saharan Africa, Middle East & North Africa	7	0.857143	32	1997, 2004, 1991, 1945, 2007, 1966, 2016, 1973, 1987, 1947, 2000, 1974, 1965, 1998, 2005, 1980, 1976, 1979, 2009, 2017, 1943, 2018, 1982, 2015, 1960, 1985, 1983, 2006, 1958, 1959, 1992, 1944	46	0.695652	1	Human	1	1	3	E. coli, S. flexneri, S. sonnei	2	E. coli, S. sonnei			FALSE	streptomycin	1	Aminoglycoside	1	FALSE		TRUE	TRUE
S. sonnei	acrS	ARG	0	46	BRA, MDG, PAK, LKA, CRI, ISR, KOR, GBR, SWE, CUB, VNM, FRA, USA, NGA, BFA, EGY, MEX, MAR, BTN, THA, KHM, IND, IRL, DEU, NPL, CMR, MMR, DZA, BGD, CHN, ITA, ESP, TUR, UZB, LBN, PNG, MUS, GUF, AUS, SEN, IRN, DOM, PER, HTI, TZA, KEN	46	1	7	Middle East & North Africa, East Asia & Pacific, South Asia, Latin America & Caribbean, Sub-Saharan Africa, Europe & Central Asia, North America	7	1	46	1997, 1998, 2003, 2004, 2000, 1991, 1945, 2002, 2014, 2010, 2009, 2011, 2008, 2013, 2012, 2007, 1966, 2016, 1973, 1994, 2001, 1987, 1947, 2006, 1999, 1974, 1965, 1979, 1996, 1995, 2005, 1980, 1976, 2015, 2017, 1943, 2018, 1990, 1982, 1960, 1985, 1983, 1958, 1959, 1992, 1944	46	1	1	Human	1	1	3	E. coli, S. flexneri, S. sonnei	2	E. coli, S. sonnei			FALSE	ampicillin	1	Penicilin	1	FALSE		TRUE	TRUE
K. pneumoniae	ant(2'')-Ia_IS1353_qacEdelta1_sul1	IS	1	1	DEU	49	0.0204082	1	Europe & Central Asia	7	0.142857	1	2014	28	0.0357143	1	Human	2	0.5	1	K. pneumoniae	1	K. pneumoniae			TRUE	meropenem	1	Carbapenem	1	FALSE		TRUE	FALSE
A. baumannii	ant(2'')-Ia_IS26_aadA2_qacEdelta1_sul1	IS	1	1	USA	16	0.0625	1	North America	6	0.166667	1	2011	27	0.037037	1	Human	1	1	1	A. baumannii	1	A. baumannii			TRUE	trimethoprim_sulfamethoxazole	1	Folate	1	FALSE		TRUE	FALSE
E. coli	aph(3'')-Ib_aph(3')-Ia_aph(6)-Id_IS1133	IS	1	4	DEU, ITA, DNK, ESP	28	0.142857	1	Europe & Central Asia	7	0.142857	2	2015, 2016	24	0.0833333	4	Human, Cow, Chicken, Pig	14	0.285714	2	E. coli, S. enterica	1	E. coli			TRUE	trimethoprim	1	Folate	1	FALSE		TRUE	TRUE
K. pneumoniae	aph(3'')-Ib_aph(3')-VIb_aph(6)-Id_ISPa14	IS	1	1	DEU	49	0.0204082	1	Europe & Central Asia	7	0.142857	1	2014	28	0.0357143	1	Human	2	0.5	1	K. pneumoniae	1	K. pneumoniae			TRUE	meropenem	1	Carbapenem	1	FALSE		TRUE	FALSE
A. baumannii	aph(3'')-Ib_aph(3')-VIb_IS1006	IS	1	1	USA	16	0.0625	1	North America	6	0.166667	2	2011, 2013	27	0.0740741	1	Human	1	1	1	A. baumannii	1	A. baumannii			TRUE	levofloxacin	1	Fluoroquinolone	1	FALSE		FALSE	FALSE
E. coli	aph(3'')-Ib_aph(6)-Id_blaCTX-M-55_IS5075_ISEc9_blaTEM-34_sul2	IS	1	1	THA	28	0.0357143	1	East Asia & Pacific	7	0.142857	1	2015	24	0.0416667	1	Human	14	0.0714286	1	E. coli	1	E. coli			TRUE	piperacillin_tazobactam	1	B-lactam Combined Agents	1	FALSE		FALSE	FALSE
K. pneumoniae	aph(3'')-Ib_aph(6)-Id_IS1A_Tn5393	IS	1	1	CYM	49	0.0204082	1	Latin America & Caribbean	7	0.142857	1	2018	28	0.0357143	1	Human	2	0.5	1	K. pneumoniae	1	K. pneumoniae			TRUE	amikacin, aztreonam	2	Aminoglycoside, B-lactam Combined Agents	2	FALSE		FALSE	FALSE
K. pneumoniae	aph(3'')-Ib_aph(6)-Id_IS26_sul2	IS	1	2	GBR, USA	49	0.0408163	2	Europe & Central Asia, North America	7	0.285714	3	2009, 2012, 2006	28	0.107143	1	Human	2	0.5	4	E. coli, K. pneumoniae, S. enterica, S. sonnei	2	K. pneumoniae, S. enterica			TRUE	amoxicillin_clavulanic_acid	1	B-lactam Combined Agents	1	FALSE		TRUE	FALSE
K. pneumoniae	aph(3'')-Ib_aph(6)-Id_IS26_Tn5393_sul1	IS	1	1	USA	49	0.0204082	1	North America	7	0.142857	1	2008	28	0.0357143	1	Human	2	0.5	1	K. pneumoniae	1	K. pneumoniae			TRUE	ciprofloxacin	1	Fluoroquinolone	1	FALSE		TRUE	FALSE
E. coli	aph(3'')-Ib_aph(6)-Id_IS5075_blaTEM-34_Tn2_sul2	IS	1	2	GBR, NOR	28	0.0714286	1	Europe & Central Asia	7	0.142857	2	2010, 2005	24	0.0833333	1	Human	14	0.0714286	3	E. coli, K. pneumoniae, S. enterica	1	E. coli			TRUE	tetracycline	1	Tetracycline	1	FALSE		TRUE	TRUE
E. coli	aph(3'')-Ib_aph(6)-Id_IS5075_ISKpn19_qnrS1_blaTEM-34_Tn2_sul2	IS	1	1	PAK	28	0.0357143	1	South Asia	7	0.142857	1	2009	24	0.0416667	1	Human	14	0.0714286	2	E. coli, S. flexneri	1	E. coli			TRUE	streptomycin	1	Aminoglycoside	1	FALSE		TRUE	TRUE
P. aeruginosa	aph(3'')-Ib_aph(6)-Id_IS6100	IS	1	2	IND, ARG	25	0.08	2	Latin America & Caribbean, South Asia	7	0.285714	3	2020, 2005, 2010	19	0.157895	1	Human	2	0.5	1	P. aeruginosa	1	P. aeruginosa			TRUE	ceftazidime	1	Cephem	1	FALSE		FALSE	FALSE
P. aeruginosa	aph(3'')-Ib_aph(6)-Id_Tn5393	IS	1	7	IND, DEU, USA, BRA, ARG, ESP, ROU	25	0.28	4	Latin America & Caribbean, Europe & Central Asia, South Asia, North America	7	0.571429	10	2019, 2010, 2008, 2005, 2004, 2007, 2020, 2016, 2012, 2011	19	0.526316	1	Human	2	0.5	4	E. coli, K. pneumoniae, P. aeruginosa, S. enterica	3	K. pneumoniae, P. aeruginosa, S. enterica			TRUE	gentamicin	1	Aminoglycoside	1	FALSE		FALSE	FALSE
S. sonnei	aph(3')-Ia	ARG	1	3	KOR, GBR, IND	46	0.0652174	3	South Asia, East Asia & Pacific, Europe & Central Asia	7	0.428571	5	2003, 2016, 1999, 2009, 1991	46	0.108696	1	Human	1	1	7	A. baumannii, C. diphtheriae, E. coli, K. pneumoniae, P. aeruginosa, S. enterica, S. sonnei	7	A. baumannii, C. diphtheriae, E. coli, K. pneumoniae, P. aeruginosa, S. enterica, S. sonnei			FALSE	streptomycin, tetracycline	2	Aminoglycoside, Tetracycline	2	FALSE		TRUE	TRUE
E. coli	aph(3')-Ia_IS10R	IS	1	1	DEU	28	0.0357143	1	Europe & Central Asia	7	0.142857	1	2010	24	0.0416667	1	Pig	14	0.0714286	1	E. coli	1	E. coli			TRUE	chloramphenicol	1	Phenicol	1	FALSE		FALSE	FALSE
K. pneumoniae	aph(3')-Ia_IS1294_blaTEM-183	IS	1	1	USA	49	0.0204082	1	North America	7	0.142857	1	2008	28	0.0357143	1	Human	2	0.5	1	K. pneumoniae	1	K. pneumoniae			TRUE	ciprofloxacin	1	Fluoroquinolone	1	FALSE		TRUE	FALSE
S. enterica	aph(3')-Ia_IS26_blaTEM-2	IS	1	1	USA	57	0.0175439	1	North America	7	0.142857	1	2009	58	0.0172414	1	Human	14	0.0714286	1	S. enterica	1	S. enterica			FALSE	trimethoprim_sulfamethoxazole	1	Folate	1	FALSE		TRUE	FALSE
P. aeruginosa	aph(3')-IIa	ARG	0	2	MEX, USA	25	0.08	2	Latin America & Caribbean, North America	7	0.285714	3	2010, 2007, 2012	19	0.157895	1	Human	2	0.5	5	E. coli, K. pneumoniae, P. aeruginosa, S. enterica, S. sonnei	4	E. coli, P. aeruginosa, S. enterica, S. sonnei			TRUE	levofloxacin	1	Fluoroquinolone	1	FALSE		FALSE	FALSE
S. agalactiae	aph(3')-IIIa	ARG	0	1	CAN	4	0.25	1	North America	2	0.5	4	2011, 2014, 2010, 2012	11	0.363636	1	Human	1	1	6	A. baumannii, E. faecium, S. aureus, S. agalactiae, S. pneumoniae, S. suis	5	E. faecium, S. agalactiae, S. aureus, S. pneumoniae, Streptococcus_agalactiae			FALSE	erythromycin	1	Macrolide	1	FALSE		TRUE	TRUE
P. aeruginosa	aph(3')-VIb	ARG	1	2	VEN, ROU	25	0.08	2	Europe & Central Asia, Latin America & Caribbean	7	0.285714	1	2012	19	0.0526316	1	Human	2	0.5	3	A. baumannii, K. pneumoniae, P. aeruginosa	3	A. baumannii, K. pneumoniae, P. aeruginosa			TRUE	ceftazidime	1	Cephem	1	FALSE		FALSE	FALSE
S. sonnei	aph(4)-Ia	ARG	1	1	KOR	46	0.0217391	1	East Asia & Pacific	7	0.142857	1	1999	46	0.0217391	1	Human	1	1	4	E. coli, K. pneumoniae, S. enterica, S. sonnei	4	E. coli, K. pneumoniae, S. enterica, S. sonnei			FALSE	ampicillin	1	Penicilin	1	FALSE		TRUE	TRUE
E. coli	aph(6)-Ic	ARG	0.333333	2	PRT, PAK	28	0.0714286	2	South Asia, Europe & Central Asia	7	0.285714	2	2020, 2016	24	0.0833333	2	Cat, Chicken	14	0.142857	4	E. coli, P. aeruginosa, S. enterica, S. sonnei	4	E. coli, P. aeruginosa, S. enterica, S. sonnei			TRUE	ampicillin	1	Penicilin	1	FALSE		TRUE	TRUE
P. aeruginosa	aph(6)-Ic	ARG	0	2	MEX, USA	25	0.08	2	Latin America & Caribbean, North America	7	0.285714	3	2010, 2007, 2012	19	0.157895	1	Human	2	0.5	4	E. coli, P. aeruginosa, S. enterica, S. sonnei	4	E. coli, P. aeruginosa, S. enterica, S. sonnei			TRUE	levofloxacin	1	Fluoroquinolone	1	FALSE		FALSE	FALSE
P. aeruginosa	aphA15	ARG	0	3	BRA, ESP, ROU	25	0.12	2	Latin America & Caribbean, Europe & Central Asia	7	0.285714	2	2008, 2012	19	0.105263	1	Human	2	0.5	2	K. pneumoniae, P. aeruginosa	1	P. aeruginosa			TRUE	levofloxacin	1	Fluoroquinolone	1	FALSE		FALSE	FALSE
P. aeruginosa	arnA	ARG	0	25	USA, IND, HRV, DEU, COL, ESP, DNK, PRT, VEN, SWE, FRA, BRA, ITA, CHN, ARG, CAN, MEX, TWN, HKG, AFG, GRC, PHL, RWA, ROU, ISR	25	1	7	South Asia, Latin America & Caribbean, North America, East Asia & Pacific, Europe & Central Asia, Middle East & North Africa, Sub-Saharan Africa	7	1	19	2010, 2015, 2016, 2008, 2007, 2020, 2012, 2011, 2013, 2018, 2009, 2006, 2005, 2004, 2019, 2017, 2014, 2021, 2003	19	1	2	Human, Insect	2	1	1	P. aeruginosa	1	P. aeruginosa			TRUE	levofloxacin	1	Fluoroquinolone	1	FALSE		FALSE	FALSE
P. aeruginosa	arr-2	ARG	0	2	IND, PHL	25	0.08	2	South Asia, East Asia & Pacific	7	0.285714	3	2020, 2009, 2012	19	0.157895	1	Human	2	0.5	5	A. baumannii, E. coli, K. pneumoniae, P. aeruginosa, S. enterica	4	E. coli, K. pneumoniae, P. aeruginosa, S. enterica			TRUE	amikacin	1	Aminoglycoside	1	FALSE		FALSE	FALSE
P. aeruginosa	arr-7	ARG	0	1	GRC	25	0.04	1	Europe & Central Asia	7	0.142857	1	2012	19	0.0526316	1	Human	2	0.5	1	P. aeruginosa	1	P. aeruginosa			TRUE	amikacin	1	Aminoglycoside	1	FALSE		FALSE	FALSE
E. coli	bacA	ARG	0.120263	28	IND, USA, GBR, DNK, DEU, KEN, JPN, THA, ITA, CHN, PRT, PAK, TZA, MLI, MOZ, GMB, BRA, FRA, RWA, AUS, NOR, BGD, SWE, TWN, CHE, ARE, ESP, CAN	28	1	7	East Asia & Pacific, South Asia, Latin America & Caribbean, North America, Europe & Central Asia, Sub-Saharan Africa, Middle East & North Africa	7	1	24	2009, 2013, 2004, 2018, 2017, 2006, 2014, 2007, 2015, 2010, 2001, 2016, 2012, 2002, 2011, 2005, 2008, 2020, 2003, 2019, 2021, 2000, 1999, 2022	24	1	14	Human, Cow, Pig, Turkey, Insect, Chicken, Deer, Dog, Horse, Cat, Bird, Sheep, Freshwater, Penguin	14	1	3	E. coli, S. flexneri, S. sonnei	1	E. coli			TRUE	aztreonam	1	B-lactam Combined Agents	1	FALSE		FALSE	FALSE
A. baumannii	blaADC-163	ARG	0	1	USA	16	0.0625	1	North America	6	0.166667	4	2005, 2007, 2006, 2011	27	0.148148	1	Human	1	1	1	A. baumannii	1	A. baumannii			TRUE	trimethoprim_sulfamethoxazole	1	Folate	1	FALSE		TRUE	FALSE
K. pneumoniae	blaCARB-58	ARG	1	1	USA	49	0.0204082	1	North America	7	0.142857	4	2012, 2011, 2014, 2013	28	0.142857	1	Human	2	0.5	4	A. baumannii, E. coli, K. pneumoniae, S. enterica	4	A. baumannii, E. coli, K. pneumoniae, S. enterica			TRUE	aztreonam, levofloxacin, piperacillin_tazobactam	3	B-lactam Combined Agents, Fluoroquinolone	2	FALSE		FALSE	FALSE
A. baumannii	blaCMY-59	ARG	1	2	USA, DEU	16	0.125	2	Europe & Central Asia, North America	6	0.333333	2	2003, 2006	27	0.0740741	1	Human	1	1	5	A. baumannii, E. coli, K. pneumoniae, S. enterica, S. sonnei	5	A. baumannii, E. coli, K. pneumoniae, S. enterica, S. sonnei			TRUE	tobramycin	1	Aminoglycoside	1	FALSE		TRUE	FALSE
A. baumannii	blaCMY-59_ISEc9	IS	1	2	USA, DEU	16	0.125	2	Europe & Central Asia, North America	6	0.333333	2	2003, 2006	27	0.0740741	1	Human	1	1	5	A. baumannii, E. coli, K. pneumoniae, S. enterica, S. sonnei	5	A. baumannii, E. coli, K. pneumoniae, S. enterica, S. sonnei			TRUE	tobramycin	1	Aminoglycoside	1	FALSE		TRUE	FALSE
E. coli	blaCTX-M-1_ISEc9_ISKpn26_ISVsa3_sul2	IS	1	1	DEU	28	0.0357143	1	Europe & Central Asia	7	0.142857	1	2009	24	0.0416667	1	Human	14	0.0714286	1	E. coli	1	E. coli			TRUE	cefepime	1	Cephem	1	FALSE		FALSE	FALSE
S. sonnei	blaCTX-M-14_IS903B	IS	1	1	CHN	46	0.0217391	1	East Asia & Pacific	7	0.142857	1	2015	46	0.0217391	1	Human	1	1	3	E. coli, K. pneumoniae, S. sonnei	3	E. coli, K. pneumoniae, S. sonnei			FALSE	aztreonam, cefoperazone	2	B-lactam Combined Agents, Cephem	2	FALSE		TRUE	FALSE
S. sonnei	blaCTX-M-15_IS26_IS3	IS	1	1	AUS	46	0.0217391	1	East Asia & Pacific	7	0.142857	1	2016	46	0.0217391	1	Human	1	1	1	S. sonnei	1	S. sonnei			FALSE	ceftriaxone	1	Cephem	1	FALSE		TRUE	FALSE
S. enterica	blaCTX-M-15_ISEc9_blaTEM-126	IS	1	1	BGD	57	0.0175439	1	South Asia	7	0.142857	2	2000, 2006	58	0.0344828	1	Human	14	0.0714286	4	E. coli, K. pneumoniae, S. enterica, S. sonnei	2	E. coli, S. enterica			FALSE	ampicillin	1	Penicilin	1	FALSE		TRUE	FALSE
K. pneumoniae	blaCTX-M-15_ISEc9_blaTEM-40	IS	1	3	THA, GBR, PRT	49	0.0612245	2	Europe & Central Asia, East Asia & Pacific	7	0.285714	4	2014, 2015, 2011, 2003	28	0.142857	1	Human	2	0.5	2	E. coli, K. pneumoniae	1	K. pneumoniae			TRUE	piperacillin_tazobactam	1	B-lactam Combined Agents	1	FALSE		FALSE	FALSE
K. pneumoniae	blaCTX-M-15_ISEc9_qnrS1_Tn5403	IS	1	1	USA	49	0.0204082	1	North America	7	0.142857	1	2016	28	0.0357143	1	Human	2	0.5	1	K. pneumoniae	1	K. pneumoniae			TRUE	amoxicillin_clavulanic_acid, piperacillin_tazobactam	2	B-lactam Combined Agents	1	FALSE		TRUE	FALSE
S. sonnei	blaCTX-M-15_ISKpn19_qnrS1	IS	1	2	GBR, AUS	46	0.0434783	2	East Asia & Pacific, Europe & Central Asia	7	0.285714	1	2016	46	0.0217391	1	Human	1	1	4	E. coli, K. pneumoniae, S. flexneri, S. sonnei	2	K. pneumoniae, S. sonnei			FALSE	ampicillin	1	Penicilin	1	FALSE		TRUE	TRUE
E. coli	blaCTX-M-182	ARG	1	1	THA	28	0.0357143	1	East Asia & Pacific	7	0.142857	1	2015	24	0.0416667	1	Human	14	0.0714286	1	E. coli	1	E. coli			TRUE	ceftazidime, ciprofloxacin	2	Cephem, Fluoroquinolone	2	FALSE		TRUE	TRUE
E. coli	blaCTX-M-182_ISEc9	IS	1	1	THA	28	0.0357143	1	East Asia & Pacific	7	0.142857	1	2015	24	0.0416667	1	Human	14	0.0714286	1	E. coli	1	E. coli			TRUE	ceftazidime, ciprofloxacin	2	Cephem, Fluoroquinolone	2	FALSE		TRUE	TRUE
K. pneumoniae	blaCTX-M-65	ARG	1	2	USA, BRA	49	0.0408163	2	Latin America & Caribbean, North America	7	0.285714	2	2014, 2016	28	0.0714286	1	Human	2	0.5	3	E. coli, K. pneumoniae, S. enterica	3	E. coli, K. pneumoniae, S. enterica			TRUE	piperacillin_tazobactam	1	B-lactam Combined Agents	1	FALSE		FALSE	FALSE
E. coli	blaCTX-M-65_IS903B	IS	1	3	CHN, AUS, DEU	28	0.107143	2	East Asia & Pacific, Europe & Central Asia	7	0.285714	2	2015, 2020	24	0.0833333	2	Human, Pig	14	0.142857	3	E. coli, K. pneumoniae, S. enterica	2	E. coli, S. enterica			TRUE	gentamicin	1	Aminoglycoside	1	FALSE		TRUE	FALSE
P. aeruginosa	blaIMP-13	ARG	1	1	IND	25	0.04	1	South Asia	7	0.142857	1	2007	19	0.0526316	1	Human	2	0.5	1	P. aeruginosa	1	P. aeruginosa			TRUE	levofloxacin	1	Fluoroquinolone	1	FALSE		FALSE	FALSE
P. aeruginosa	blaIMP-13_IS1071_IS6100_qacEdelta1_sul1	IS	1	1	IND	25	0.04	1	South Asia	7	0.142857	1	2007	19	0.0526316	1	Human	2	0.5	1	P. aeruginosa	1	P. aeruginosa			TRUE	levofloxacin	1	Fluoroquinolone	1	FALSE		FALSE	FALSE
P. aeruginosa	blaOXA-11	ARG	0	1	CHN	25	0.04	1	East Asia & Pacific	7	0.142857	1	2006	19	0.0526316	1	Human	2	0.5	1	P. aeruginosa	1	P. aeruginosa			TRUE	amikacin	1	Aminoglycoside	1	FALSE		FALSE	FALSE
A. baumannii	blaOXA-121	ARG	0	1	USA	16	0.0625	1	North America	6	0.166667	3	2005, 2007, 2006	27	0.111111	1	Human	1	1	1	A. baumannii	1	A. baumannii			TRUE	trimethoprim_sulfamethoxazole	1	Folate	1	FALSE		TRUE	FALSE
P. aeruginosa	blaOXA-35	ARG	0	1	GRC	25	0.04	1	Europe & Central Asia	7	0.142857	1	2012	19	0.0526316	1	Human	2	0.5	1	P. aeruginosa	1	P. aeruginosa			TRUE	amikacin	1	Aminoglycoside	1	FALSE		FALSE	FALSE
P. aeruginosa	blaOXA-913	ARG	0	6	USA, FRA, ESP, CHN, DEU, COL	25	0.24	4	East Asia & Pacific, Latin America & Caribbean, Europe & Central Asia, North America	7	0.571429	6	2013, 2012, 2011, 2010, 2008, 2009	19	0.315789	1	Human	2	0.5	1	P. aeruginosa	1	P. aeruginosa			TRUE	ceftazidime	1	Cephem	1	FALSE		FALSE	FALSE
P. aeruginosa	blaPDC-288	ARG	0	1	USA	25	0.04	1	North America	7	0.142857	1	2016	19	0.0526316	1	Human	2	0.5	1	P. aeruginosa	1	P. aeruginosa			TRUE	levofloxacin	1	Fluoroquinolone	1	FALSE		FALSE	FALSE
P. aeruginosa	blaPDC-37	ARG	0	5	USA, FRA, ESP, CHN, DEU	25	0.2	3	East Asia & Pacific, Europe & Central Asia, North America	7	0.428571	6	2013, 2012, 2011, 2010, 2008, 2009	19	0.315789	1	Human	2	0.5	1	P. aeruginosa	1	P. aeruginosa			TRUE	ceftazidime	1	Cephem	1	FALSE		FALSE	FALSE
P. aeruginosa	blaPDC-382	ARG	0	1	USA	25	0.04	1	North America	7	0.142857	1	2016	19	0.0526316	1	Human	2	0.5	1	P. aeruginosa	1	P. aeruginosa			TRUE	levofloxacin	1	Fluoroquinolone	1	FALSE		FALSE	FALSE
P. aeruginosa	blaPDC-63	ARG	0	2	USA, DEU	25	0.08	2	Europe & Central Asia, North America	7	0.285714	3	2011, 2010, 2009	19	0.157895	1	Human	2	0.5	1	P. aeruginosa	1	P. aeruginosa			TRUE	ceftazidime	1	Cephem	1	FALSE		FALSE	FALSE
P. aeruginosa	blaPER-1	ARG	1	2	VEN, ROU	25	0.08	2	Europe & Central Asia, Latin America & Caribbean	7	0.285714	1	2012	19	0.0526316	1	Human	2	0.5	2	A. baumannii, P. aeruginosa	2	A. baumannii, P. aeruginosa			TRUE	ceftazidime	1	Cephem	1	FALSE		FALSE	FALSE
A. baumannii	blaPER-7	ARG	1	4	IND, SWE, TZA, THA	16	0.25	4	South Asia, Europe & Central Asia, Sub-Saharan Africa, East Asia & Pacific	6	0.666667	5	2016, 2013, 2020, 2014, 2012	27	0.185185	1	Human	1	1	1	A. baumannii	1	A. baumannii			TRUE	imipenem, tetracycline	2	Carbapenem, Tetracycline	2	FALSE		FALSE	FALSE
E. coli	blaSFO-1	ARG	0.2	1	IND	28	0.0357143	1	South Asia	7	0.142857	2	2020, 2019	24	0.0833333	1	Human	14	0.0714286	2	E. coli, K. pneumoniae	1	E. coli			TRUE	chloramphenicol	1	Phenicol	1	FALSE		FALSE	FALSE
K. pneumoniae	blaSHV-171	ARG	0	1	GBR	49	0.0204082	1	Europe & Central Asia	7	0.142857	1	2006	28	0.0357143	1	Human	2	0.5	1	K. pneumoniae	1	K. pneumoniae			TRUE	piperacillin_tazobactam	1	B-lactam Combined Agents	1	FALSE		FALSE	FALSE
K. pneumoniae	blaSHV-37	ARG	0	3	GBR, NOR, MWI	49	0.0612245	2	Sub-Saharan Africa, Europe & Central Asia	7	0.285714	5	2010, 2007, 2001, 2005, 2011	28	0.178571	1	Human	2	0.5	1	K. pneumoniae	1	K. pneumoniae			TRUE	tetracycline	1	Tetracycline	1	FALSE		FALSE	FALSE
K. pneumoniae	blaSHV-44	ARG	0	2	GBR, USA	49	0.0408163	2	Europe & Central Asia, North America	7	0.285714	2	2008, 2014	28	0.0714286	1	Human	2	0.5	1	K. pneumoniae	1	K. pneumoniae			TRUE	aztreonam, piperacillin_tazobactam	2	B-lactam Combined Agents	1	FALSE		FALSE	FALSE
S. enterica	blaTEM-1	ARG	0.5	2	USA, EGY	57	0.0350877	2	Middle East & North Africa, North America	7	0.285714	2	2011, 2005	58	0.0344828	1	Human	14	0.0714286	4	E. coli, K. pneumoniae, S. enterica, S. sonnei	3	E. coli, K. pneumoniae, S. enterica			FALSE	ampicillin	1	Penicilin	1	FALSE		TRUE	FALSE
S. enterica	blaTEM-126	ARG	1	1	BGD	57	0.0175439	1	South Asia	7	0.142857	2	2000, 2006	58	0.0344828	1	Human	14	0.0714286	4	E. coli, K. pneumoniae, S. enterica, S. sonnei	2	E. coli, S. enterica			FALSE	ampicillin	1	Penicilin	1	FALSE		TRUE	FALSE
N. gonorrhoeae	blaTEM-135	ARG	0.990868	16	GBR, JPN, USA, AUS, ESP, SWE, BEL, FRA, NLD, IRL, CAN, NZL, ITA, PRT, ISL, DNK	32	0.5	3	East Asia & Pacific, Europe & Central Asia, North America	6	0.5	9	2014, 2015, 2009, 2017, 2013, 2010, 2012, 2016, 2007	26	0.346154	1	Human	1	1	4	E. coli, K. pneumoniae, N. gonorrhoeae, S. enterica	4	E. coli, K. pneumoniae, N. gonorrhoeae, S. enterica			FALSE	penicillin	1	Penicilin	1	FALSE		FALSE	FALSE
E. coli	blaTEM-15	ARG	1	1	GBR	28	0.0357143	1	Europe & Central Asia	7	0.142857	1	2009	24	0.0416667	1	Human	14	0.0714286	2	E. coli, K. pneumoniae	1	E. coli			TRUE	amoxicillin_clavulanic_acid	1	B-lactam Combined Agents	1	FALSE		TRUE	FALSE
K. pneumoniae	blaTEM-33	ARG	0.5	4	NOR, USA, DEU, SRB	49	0.0816327	2	Europe & Central Asia, North America	7	0.285714	2	2013, 2014	28	0.0714286	1	Human	2	0.5	2	E. coli, K. pneumoniae	1	K. pneumoniae			TRUE	tetracycline	1	Tetracycline	1	FALSE		FALSE	FALSE
N. gonorrhoeae	blaTEM-34	ARG	0.989899	19	AUS, GBR, ESP, CAN, USA, FRA, MLT, SWE, NZL, BEL, PRT, JPN, GRC, DNK, IRL, PHL, ITA, NLD, THA	32	0.59375	4	East Asia & Pacific, Europe & Central Asia, North America, Middle East & North Africa	6	0.666667	15	2017, 2015, 2013, 2001, 2016, 2012, 2009, 2014, 1991, 2006, 1992, 2005, 2010, 1997, 2004	26	0.576923	1	Human	1	1	9	A. baumannii, E. coli, K. pneumoniae, N. gonorrhoeae, P. aeruginosa, S. enterica, S. flexneri, S. sonnei, S. pneumoniae	8	A. baumannii, E. coli, K. pneumoniae, N. gonorrhoeae, P. aeruginosa, S. enterica, S. flexneri, S. sonnei			FALSE	penicillin	1	Penicilin	1	FALSE		FALSE	FALSE
E. coli	blaTEM-34_Tn2_aadA_aadA2_cmlA1_dfrA12	IS	1	1	DEU	28	0.0357143	1	Europe & Central Asia	7	0.142857	1	2010	24	0.0416667	1	Human	14	0.0714286	1	E. coli	1	E. coli			TRUE	cefepime	1	Cephem	1	FALSE		FALSE	FALSE
E. coli	blaTEM-81	ARG	1	1	DEU	28	0.0357143	1	Europe & Central Asia	7	0.142857	1	2009	24	0.0416667	1	Dog	14	0.0714286	1	E. coli	1	E. coli			TRUE	tetracycline	1	Tetracycline	1	FALSE		TRUE	TRUE
P. aeruginosa	blaVEB-9	ARG	0	2	IND, AFG	25	0.08	1	South Asia	7	0.142857	4	2020, 2010, 2021, 2012	19	0.210526	1	Human	2	0.5	1	P. aeruginosa	1	P. aeruginosa			TRUE	ceftazidime	1	Cephem	1	FALSE		FALSE	FALSE
P. aeruginosa	blaVIM-4	ARG	0	1	GRC	25	0.04	1	Europe & Central Asia	7	0.142857	1	2012	19	0.0526316	1	Human	2	0.5	2	K. pneumoniae, P. aeruginosa	2	K. pneumoniae, P. aeruginosa			TRUE	amikacin	1	Aminoglycoside	1	FALSE		FALSE	FALSE
E. coli	ble_ISEc33_ISSen4_blaNDM-1_Tn5403	IS	1	1	THA	28	0.0357143	1	East Asia & Pacific	7	0.142857	1	2015	24	0.0416667	1	Human	14	0.0714286	1	E. coli	1	E. coli			TRUE	piperacillin_tazobactam	1	B-lactam Combined Agents	1	FALSE		FALSE	FALSE
E. coli	blmt	ARG	0.333333	2	PRT, PAK	28	0.0714286	2	South Asia, Europe & Central Asia	7	0.285714	2	2020, 2016	24	0.0833333	2	Cat, Chicken	14	0.142857	4	E. coli, P. aeruginosa, S. enterica, S. sonnei	4	E. coli, P. aeruginosa, S. enterica, S. sonnei			TRUE	ampicillin	1	Penicilin	1	FALSE		TRUE	TRUE
P. aeruginosa	blmt	ARG	0	2	MEX, USA	25	0.08	2	Latin America & Caribbean, North America	7	0.285714	3	2010, 2007, 2012	19	0.157895	1	Human	2	0.5	4	E. coli, P. aeruginosa, S. enterica, S. sonnei	4	E. coli, P. aeruginosa, S. enterica, S. sonnei			TRUE	levofloxacin	1	Fluoroquinolone	1	FALSE		FALSE	FALSE
S. flexneri	catA1	ARG	0.237179	2	AUS, GBR	2	1	2	East Asia & Pacific, Europe & Central Asia	2	1	10	2017, 2016, 2018, 2011, 2012, 2009, 2013, 2014, 2008, 2010	10	1	1	Human	1	1	8	A. baumannii, E. coli, K. pneumoniae, N. gonorrhoeae, P. aeruginosa, S. enterica, S. flexneri, S. sonnei	7	A. baumannii, E. coli, K. pneumoniae, P. aeruginosa, S. enterica, S. flexneri, S. sonnei			FALSE	trimethoprim	1	Folate	1	FALSE		TRUE	TRUE
P. aeruginosa	catB3	ARG	0.142857	5	BRA, TWN, ARG, GRC, PHL	25	0.2	3	Latin America & Caribbean, Europe & Central Asia, East Asia & Pacific	7	0.428571	3	2012, 2010, 2005	19	0.157895	1	Human	2	0.5	5	A. baumannii, E. coli, K. pneumoniae, P. aeruginosa, S. enterica	4	E. coli, K. pneumoniae, P. aeruginosa, S. enterica			TRUE	levofloxacin	1	Fluoroquinolone	1	FALSE		FALSE	FALSE
A. baumannii	cmlA5	ARG	0.96	5	IND, SWE, IRQ, USA, TZA	16	0.3125	5	South Asia, Middle East & North Africa, Europe & Central Asia, Sub-Saharan Africa, North America	6	0.833333	8	2016, 2020, 2013, 2008, 2007, 2014, 2009, 2012	27	0.296296	1	Human	1	1	5	A. baumannii, E. coli, K. pneumoniae, P. aeruginosa, S. enterica	5	A. baumannii, E. coli, K. pneumoniae, P. aeruginosa, S. enterica			TRUE	imipenem	1	Carbapenem	1	FALSE		FALSE	FALSE
E. coli	Col156	Plasmid	1	1	DNK	28	0.0357143	1	Europe & Central Asia	7	0.142857	1	2016	24	0.0416667	1	Chicken	14	0.0714286	2	E. coli, S. enterica	2	E. coli, S. enterica			TRUE	ampicillin	1	Penicilin	1	FALSE		TRUE	TRUE
K. pneumoniae	ColRNAI_rep_cluster_1857/IncFII/IncR	Plasmid	1	1	USA	49	0.0204082	1	North America	7	0.142857	1	2014	28	0.0357143	1	Human	2	0.5	1	K. pneumoniae	1	K. pneumoniae			TRUE	ertapenem	1	Carbapenem	1	FALSE		TRUE	FALSE
E. coli	ColRNAI_rep_cluster_1987	Plasmid	1	1	GBR	28	0.0357143	1	Europe & Central Asia	7	0.142857	1	2011	24	0.0416667	1	Human	14	0.0714286	4	E. coli, K. pneumoniae, S. enterica, S. sonnei	4	E. coli, K. pneumoniae, S. enterica, S. sonnei			TRUE	amoxicillin	1	Penicilin	1	FALSE		TRUE	TRUE
S. sonnei	ColRNAI_rep_cluster_1987	Plasmid	1	1	GBR	46	0.0217391	1	Europe & Central Asia	7	0.142857	1	2007	46	0.0217391	1	Human	1	1	4	E. coli, K. pneumoniae, S. enterica, S. sonnei	4	E. coli, K. pneumoniae, S. enterica, S. sonnei			FALSE	ampicillin	1	Penicilin	1	FALSE		TRUE	TRUE
A. baumannii	dfrA1	ARG	0.555556	2	USA, IND	16	0.125	2	South Asia, North America	6	0.333333	5	2010, 2004, 2007, 2006, 2020	27	0.185185	1	Human	1	1	8	A. baumannii, C. diphtheriae, E. coli, K. pneumoniae, P. aeruginosa, S. enterica, S. flexneri, S. sonnei	8	A. baumannii, C. diphtheriae, E. coli, K. pneumoniae, P. aeruginosa, S. enterica, S. flexneri, S. sonnei			TRUE	imipenem, tobramycin, trimethoprim_sulfamethoxazole	3	Aminoglycoside, Carbapenem, Folate	3	TRUE		TRUE	FALSE
E. coli	Ecol_mdfA_IS1X2	IS	1	1	IND	28	0.0357143	1	South Asia	7	0.142857	1	2020	24	0.0416667	1	Human	14	0.0714286	1	E. coli	1	E. coli			TRUE	chloramphenicol	1	Phenicol	1	FALSE		FALSE	FALSE
K. pneumoniae	EreA2_ISKox1_arr-2_catA1	IS	1	1	USA	49	0.0204082	1	North America	7	0.142857	1	2011	28	0.0357143	1	Human	2	0.5	1	K. pneumoniae	1	K. pneumoniae			TRUE	imipenem	1	Carbapenem	1	FALSE		TRUE	FALSE
S. agalactiae	ermB	ARG	0	2	DNK, CAN	4	0.5	2	North America, Europe & Central Asia	2	1	6	2018, 2011, 2014, 2010, 2012, 2013	11	0.545455	1	Human	1	1	9	E. faecium, E. coli, K. pneumoniae, S. flexneri, S. sonnei, S. aureus, S. agalactiae, S. pneumoniae, S. suis	10	E. coli, E. faecium, K. pneumoniae, S. agalactiae, S. aureus, S. flexneri, S. pneumoniae, S. sonnei, S. suis, Streptococcus_agalactiae			FALSE	erythromycin	1	Macrolide	1	FALSE		TRUE	TRUE
N. gonorrhoeae	farB	ARG	0	5	AUS, USA, GBR, GRC, NZL	32	0.15625	3	East Asia & Pacific, Europe & Central Asia, North America	6	0.5	4	2017, 2013, 2014, 2015	26	0.153846	1	Human	1	1	1	N. gonorrhoeae	1	N. gonorrhoeae			FALSE	penicillin	1	Penicilin	1	FALSE		FALSE	FALSE
K. pneumoniae	fosA3	ARG	1	2	USA, BRA	49	0.0408163	2	Latin America & Caribbean, North America	7	0.285714	3	2014, 2013, 2016	28	0.107143	1	Human	2	0.5	3	E. coli, K. pneumoniae, S. enterica	3	E. coli, K. pneumoniae, S. enterica			TRUE	ceftazidime	1	Cephem	1	FALSE		TRUE	TRUE
E. coli	gadX	ARG	0.00152323	27	IND, GBR, USA, KEN, DEU, CHN, PRT, TZA, DNK, MLI, PAK, MOZ, ITA, THA, GMB, FRA, RWA, NOR, BGD, BRA, JPN, TWN, CHE, ESP, AUS, CAN, SWE	28	0.964286	6	East Asia & Pacific, South Asia, Latin America & Caribbean, North America, Europe & Central Asia, Sub-Saharan Africa	7	0.857143	24	2009, 2007, 2015, 2010, 2014, 2002, 2011, 2005, 2018, 2016, 2020, 2008, 2006, 2012, 2003, 2021, 2017, 2019, 2013, 2001, 2000, 2004, 1999, 2022	24	1	14	Human, Cow, Pig, Insect, Chicken, Deer, Dog, Horse, Cat, Turkey, Sheep, Freshwater, Bird, Penguin	14	1	3	E. coli, S. flexneri, S. sonnei	1	E. coli			TRUE	cefepime	1	Cephem	1	FALSE		FALSE	FALSE
E. coli	IncFIA/IncFIB/IncQ1/IncY	Plasmid	1	1	CHN	28	0.0357143	1	East Asia & Pacific	7	0.142857	1	2015	24	0.0416667	1	Insect	14	0.0714286	1	E. coli	1	E. coli			TRUE	tetracycline	1	Tetracycline	1	FALSE		TRUE	TRUE
S. flexneri	IncFIA/IncFIC	Plasmid	1	2	AUS, GBR	2	1	2	East Asia & Pacific, Europe & Central Asia	2	1	7	2017, 2016, 2018, 2011, 2012, 2009, 2014	10	0.7	1	Human	1	1	5	E. coli, K. pneumoniae, S. enterica, S. flexneri, S. sonnei	5	E. coli, K. pneumoniae, S. enterica, S. flexneri, S. sonnei			FALSE	azithromycin	1	Macrolide	1	FALSE		TRUE	TRUE
K. pneumoniae	IncFIA/IncFIC/IncL/M	Plasmid	1	1	TUR	49	0.0204082	1	Europe & Central Asia	7	0.142857	1	2013	28	0.0357143	1	Human	2	0.5	1	K. pneumoniae	1	K. pneumoniae			TRUE	meropenem	1	Carbapenem	1	FALSE		TRUE	FALSE
S. sonnei	IncFIA/IncI-gamma/K1	Plasmid	1	1	CHN	46	0.0217391	1	East Asia & Pacific	7	0.142857	1	2015	46	0.0217391	1	Human	1	1	3	E. coli, S. enterica, S. sonnei	2	S. enterica, S. sonnei			FALSE	ceftriaxone	1	Cephem	1	FALSE		TRUE	FALSE
S. sonnei	IncFIA/IncI-gamma/K1/rep_cluster_2131	Plasmid	1	1	CHN	46	0.0217391	1	East Asia & Pacific	7	0.142857	1	2015	46	0.0217391	1	Human	1	1	1	S. sonnei	1	S. sonnei			FALSE	aztreonam, ceftriaxone, ticarcillin_clavulanic_acid	3	B-lactam Combined Agents, Cephem	2	FALSE		TRUE	FALSE
S. sonnei	IncFIA/IncI1/B/O	Plasmid	1	1	VNM	46	0.0217391	1	East Asia & Pacific	7	0.142857	1	2009	46	0.0217391	1	Human	1	1	2	E. coli, S. sonnei	2	E. coli, S. sonnei			FALSE	ceftriaxone	1	Cephem	1	FALSE		TRUE	FALSE
E. coli	IncFIB/IncR/rep_cluster_2244	Plasmid	1	1	GBR	28	0.0357143	1	Europe & Central Asia	7	0.142857	1	2015	24	0.0416667	1	Pig	14	0.0714286	1	E. coli	1	E. coli			TRUE	tetracycline	1	Tetracycline	1	FALSE		TRUE	TRUE
S. sonnei	IncFIC	Plasmid	1	1	VNM	46	0.0217391	1	East Asia & Pacific	7	0.142857	1	2009	46	0.0217391	1	Human	1	1	2	E. coli, S. sonnei	2	E. coli, S. sonnei			FALSE	ceftriaxone	1	Cephem	1	FALSE		TRUE	FALSE
S. sonnei	IncFII/IncI-gamma/K1	Plasmid	1	1	AUS	46	0.0217391	1	East Asia & Pacific	7	0.142857	1	2018	46	0.0217391	1	Human	1	1	3	E. coli, S. enterica, S. sonnei	3	E. coli, S. enterica, S. sonnei			FALSE	ampicillin	1	Penicilin	1	FALSE		TRUE	TRUE
E. coli	IncI-gamma/K1/IncQ1/rep_cluster_2232	Plasmid	1	1	JPN	28	0.0357143	1	East Asia & Pacific	7	0.142857	1	2015	24	0.0416667	1	Human	14	0.0714286	1	E. coli	1	E. coli			TRUE	gentamicin, trimethoprim_sulfamethoxazole	2	Aminoglycoside, Folate	2	FALSE		TRUE	TRUE
E. coli	IncN/IncQ1	Plasmid	1	1	DEU	28	0.0357143	1	Europe & Central Asia	7	0.142857	1	2010	24	0.0416667	1	Horse	14	0.0714286	2	E. coli, K. pneumoniae	2	E. coli, K. pneumoniae			TRUE	chloramphenicol	1	Phenicol	1	FALSE		FALSE	FALSE
N. gonorrhoeae	IncP	Plasmid	1	19	GBR, JPN, AUS, USA, ESP, SWE, FRA, MLT, BEL, NLD, IRL, CAN, NZL, ITA, PRT, ISL, GRC, DNK, PHL	32	0.59375	4	East Asia & Pacific, Europe & Central Asia, North America, Middle East & North Africa	6	0.666667	14	2014, 2015, 2017, 2009, 2013, 2016, 2012, 2010, 1991, 2007, 2006, 1992, 2001, 2004	26	0.538462	1	Human	1	1	6	A. baumannii, K. pneumoniae, N. gonorrhoeae, P. aeruginosa, S. enterica, S. pneumoniae	5	A. baumannii, K. pneumoniae, N. gonorrhoeae, P. aeruginosa, S. enterica			FALSE	penicillin	1	Penicilin	1	FALSE		FALSE	FALSE
S. flexneri	IncQ1	Plasmid	1	1	AUS	2	0.5	1	East Asia & Pacific	2	0.5	1	2017	10	0.1	1	Human	1	1	5	E. coli, K. pneumoniae, S. enterica, S. flexneri, S. sonnei	5	E. coli, K. pneumoniae, S. enterica, S. flexneri, S. sonnei			FALSE	trimethoprim	1	Folate	1	FALSE		TRUE	TRUE
A. baumannii	IS1006_floR_tet(A)	IS	1	2	USA, DEU	16	0.125	2	Europe & Central Asia, North America	6	0.333333	2	2003, 2006	27	0.0740741	1	Human	1	1	1	A. baumannii	1	A. baumannii			TRUE	tobramycin	1	Aminoglycoside	1	FALSE		TRUE	FALSE
A. baumannii	IS1006_IS1008_floR_sul2	IS	1	2	TZA, USA	16	0.125	2	Sub-Saharan Africa, North America	6	0.333333	3	2015, 2013, 2004	27	0.111111	1	Human	1	1	1	A. baumannii	1	A. baumannii			TRUE	trimethoprim_sulfamethoxazole	1	Folate	1	FALSE		TRUE	FALSE
S. pneumoniae	IS1167A_pmrA	IS	1	1	USA	36	0.0277778	1	North America	7	0.142857	1	1999	30	0.0333333	1	Human	1	1	1	S. pneumoniae	1	S. pneumoniae			FALSE	erythromycin	1	Macrolide	1	FALSE		FALSE	FALSE
E. coli	IS1203_mdtM	IS	1	1	DEU	28	0.0357143	1	Europe & Central Asia	7	0.142857	1	2009	24	0.0416667	1	Human	14	0.0714286	1	E. coli	1	E. coli			TRUE	cefepime	1	Cephem	1	FALSE		FALSE	FALSE
E. coli	IS1326_ISPa110_ISUnCu1_qacEdelta1_sul1	IS	1	1	GBR	28	0.0357143	1	Europe & Central Asia	7	0.142857	1	2007	24	0.0416667	1	Cow	14	0.0714286	1	E. coli	1	E. coli			TRUE	chloramphenicol	1	Phenicol	1	FALSE		FALSE	FALSE
E. coli	IS1R_blaTEM-34_aadA5_dfrA17_qacEdelta1_sul1_tet(B)	IS	1	1	USA	28	0.0357143	1	North America	7	0.142857	1	2015	24	0.0416667	1	Human	14	0.0714286	1	E. coli	1	E. coli			TRUE	piperacillin_tazobactam	1	B-lactam Combined Agents	1	FALSE		FALSE	FALSE
K. pneumoniae	IS1R_IS26_IS5075_ISKpn49_catA1	IS	1	1	USA	49	0.0204082	1	North America	7	0.142857	1	2013	28	0.0357143	1	Human	2	0.5	1	K. pneumoniae	1	K. pneumoniae			TRUE	amikacin	1	Aminoglycoside	1	FALSE		FALSE	FALSE
S. sonnei	IS1X2_mcr-1.1	IS	1	1	CHN	46	0.0217391	1	East Asia & Pacific	7	0.142857	1	2015	46	0.0217391	1	Human	1	1	1	S. sonnei	1	S. sonnei			FALSE	ticarcillin_clavulanic_acid	1	B-lactam Combined Agents	1	FALSE		FALSE	FALSE
S. sonnei	IS2_msbA	IS	1	1	GBR	46	0.0217391	1	Europe & Central Asia	7	0.142857	1	2007	46	0.0217391	1	Human	1	1	1	S. sonnei	1	S. sonnei			FALSE	ampicillin	1	Penicilin	1	FALSE		TRUE	TRUE
S. aureus	IS257R2_PC1_blaZ_fusB	IS	1	1	GBR	21	0.047619	1	Europe & Central Asia	5	0.2	1	2018	24	0.0416667	1	Human	9	0.111111	1	S. aureus	1	S. aureus			TRUE	fusidic_acid	1	Steroidal	1	FALSE		FALSE	FALSE
K. pneumoniae	IS26_aadA2_dfrA12_qacEdelta1_sul1_tet(A)	IS	1	1	USA	49	0.0204082	1	North America	7	0.142857	1	2014	28	0.0357143	1	Human	2	0.5	1	K. pneumoniae	1	K. pneumoniae			TRUE	trimethoprim_sulfamethoxazole	1	Folate	1	FALSE		TRUE	TRUE
E. coli	IS26_blaSHV-12	IS	1	2	THA, USA	28	0.0714286	2	East Asia & Pacific, North America	7	0.285714	2	2014, 2009	24	0.0833333	1	Human	14	0.0714286	3	A. baumannii, E. coli, K. pneumoniae	2	E. coli, K. pneumoniae			TRUE	tobramycin	1	Aminoglycoside	1	FALSE		TRUE	FALSE
S. sonnei	IS26_blaTEM-34	IS	1	1	GBR	46	0.0217391	1	Europe & Central Asia	7	0.142857	1	2007	46	0.0217391	1	Human	1	1	4	E. coli, K. pneumoniae, S. enterica, S. sonnei	3	E. coli, S. enterica, S. sonnei			FALSE	ampicillin	1	Penicilin	1	FALSE		TRUE	TRUE
K. pneumoniae	IS26_IS4321R_blaSHV-12	IS	1	1	USA	49	0.0204082	1	North America	7	0.142857	1	2013	28	0.0357143	1	Human	2	0.5	1	K. pneumoniae	1	K. pneumoniae			TRUE	gentamicin	1	Aminoglycoside	1	FALSE		TRUE	TRUE
S. flexneri	IS26_IS4321R_IS6100_mrx_blaTEM-183_Tn3_mphA_tet(A)	IS	1	1	GBR	2	0.5	1	Europe & Central Asia	2	0.5	2	2011, 2012	10	0.2	1	Human	1	1	1	S. flexneri	1	S. flexneri			FALSE	azithromycin	1	Macrolide	1	FALSE		TRUE	TRUE
K. pneumoniae	IS26_IS6100_ISLad6_ISRor7_aadA_dfrA15_qacEdelta1_sul1_tet(A)	IS	1	1	USA	49	0.0204082	1	North America	7	0.142857	1	2013	28	0.0357143	1	Human	2	0.5	1	K. pneumoniae	1	K. pneumoniae			TRUE	gentamicin	1	Aminoglycoside	1	FALSE		TRUE	TRUE
E. coli	IS26_IS6100_mrx_blaTEM-34_mphA	IS	1	3	IND, BGD, USA	28	0.107143	2	South Asia, North America	7	0.285714	2	2009, 2010	24	0.0833333	1	Human	14	0.0714286	3	E. coli, K. pneumoniae, S. flexneri	2	E. coli, K. pneumoniae			TRUE	ampicillin, ceftazidime	2	Cephem, Penicilin	2	FALSE		TRUE	TRUE
K. pneumoniae	IS26_IS6100_mrx_blaTEM-34_mphA	IS	1	1	GBR	49	0.0204082	1	Europe & Central Asia	7	0.142857	1	2008	28	0.0357143	1	Human	2	0.5	3	E. coli, K. pneumoniae, S. flexneri	2	E. coli, K. pneumoniae			TRUE	ciprofloxacin	1	Fluoroquinolone	1	FALSE		TRUE	FALSE
K. pneumoniae	IS26_ISEc36_ISKpn26_tet(D)	IS	1	1	USA	49	0.0204082	1	North America	7	0.142857	1	2013	28	0.0357143	1	Human	2	0.5	1	K. pneumoniae	1	K. pneumoniae			TRUE	gentamicin	1	Aminoglycoside	1	FALSE		TRUE	TRUE
K. pneumoniae	IS26_ISKpn19_qnrS1	IS	1	2	USA, NOR	49	0.0408163	2	Europe & Central Asia, North America	7	0.285714	2	2013, 2014	28	0.0714286	1	Human	2	0.5	1	K. pneumoniae	1	K. pneumoniae			TRUE	trimethoprim_sulfamethoxazole	1	Folate	1	FALSE		TRUE	TRUE
K. pneumoniae	IS26_ISKpn26_tet(D)	IS	1	1	USA	49	0.0204082	1	North America	7	0.142857	2	2013, 2012	28	0.0714286	1	Human	2	0.5	1	K. pneumoniae	1	K. pneumoniae			TRUE	trimethoprim_sulfamethoxazole	1	Folate	1	FALSE		TRUE	TRUE
K. pneumoniae	IS26_qacEdelta1_sul1	IS	1	2	USA, HUN	49	0.0408163	2	Europe & Central Asia, North America	7	0.285714	1	2013	28	0.0357143	1	Human	2	0.5	2	A. baumannii, K. pneumoniae	2	A. baumannii, K. pneumoniae			TRUE	trimethoprim_sulfamethoxazole	1	Folate	1	FALSE		TRUE	TRUE
K. pneumoniae	IS26_qnrB4	IS	1	1	USA	49	0.0204082	1	North America	7	0.142857	1	2013	28	0.0357143	1	Human	2	0.5	1	K. pneumoniae	1	K. pneumoniae			TRUE	gentamicin	1	Aminoglycoside	1	FALSE		TRUE	TRUE
K. pneumoniae	IS3000_qnrB6_cmlA5_qacEdelta1_sul1	IS	1	1	TUR	49	0.0204082	1	Europe & Central Asia	7	0.142857	1	2013	28	0.0357143	1	Human	2	0.5	1	K. pneumoniae	1	K. pneumoniae			TRUE	meropenem	1	Carbapenem	1	FALSE		TRUE	FALSE
S. enterica	IS4321_catA1	IS	1	1	COG	57	0.0175439	1	Sub-Saharan Africa	7	0.142857	2	2015, 2014	58	0.0344828	1	Human	14	0.0714286	2	A. baumannii, S. enterica	1	S. enterica			FALSE	tetracycline	1	Tetracycline	1	FALSE		TRUE	TRUE
E. coli	IS4321R_aadA5_dfrA17_qacEdelta1_sul1	IS	1	1	DEU	28	0.0357143	1	Europe & Central Asia	7	0.142857	1	2015	24	0.0416667	1	Human	14	0.0714286	1	E. coli	1	E. coli			TRUE	ceftazidime	1	Cephem	1	FALSE		TRUE	TRUE
P. aeruginosa	IS4321R_catA1	IS	1	1	USA	25	0.04	1	North America	7	0.142857	1	2005	19	0.0526316	1	Human	2	0.5	2	K. pneumoniae, P. aeruginosa	1	P. aeruginosa			TRUE	amikacin	1	Aminoglycoside	1	FALSE		FALSE	FALSE
K. pneumoniae	IS6100_aadA_dfrA15_qacEdelta1_sul1	IS	1	4	USA, GBR, FRA, DEU	49	0.0816327	2	Europe & Central Asia, North America	7	0.285714	4	2013, 2007, 2014, 2012	28	0.142857	1	Human	2	0.5	1	K. pneumoniae	1	K. pneumoniae			TRUE	imipenem	1	Carbapenem	1	FALSE		TRUE	FALSE
C. diphtheriae	IS6100_dfrA16_qacEdelta1_sul1	IS	1	1	MYT	30	0.0333333	0		7	0	1	2008	36	0.0277778	1	Human	1	1	1	C. diphtheriae	1	C. diphtheriae			FALSE	trimethoprim	1	Folate	1	FALSE		FALSE	FALSE
E. coli	IS903B_blaTEM-34	IS	1	1	USA	28	0.0357143	1	North America	7	0.142857	1	2015	24	0.0416667	1	Human	14	0.0714286	1	E. coli	1	E. coli			TRUE	gentamicin	1	Aminoglycoside	1	FALSE		TRUE	FALSE
K. pneumoniae	ISEc28_armA	IS	1	1	USA	49	0.0204082	1	North America	7	0.142857	1	2011	28	0.0357143	1	Human	2	0.5	1	K. pneumoniae	1	K. pneumoniae			TRUE	imipenem	1	Carbapenem	1	FALSE		TRUE	FALSE
S. enterica	ISEc57_floR	IS	1	2	USA, CHE	57	0.0350877	2	Europe & Central Asia, North America	7	0.285714	3	2012, 2013, 2015	58	0.0517241	1	Human	14	0.0714286	1	S. enterica	1	S. enterica			FALSE	sulfisoxazole	1	Folate	1	FALSE		TRUE	TRUE
K. pneumoniae	ISKpn19_qnrB6	IS	1	1	USA	49	0.0204082	1	North America	7	0.142857	2	2013, 2015	28	0.0714286	1	Human	2	0.5	1	K. pneumoniae	1	K. pneumoniae			TRUE	ceftazidime	1	Cephem	1	FALSE		TRUE	TRUE
S. enterica	ISKpn19_qnrS1_tet(A)	IS	1	1	USA	57	0.0175439	1	North America	7	0.142857	1	2012	58	0.0172414	1	Human	14	0.0714286	3	E. coli, K. pneumoniae, S. enterica	2	E. coli, S. enterica			FALSE	ciprofloxacin	1	Fluoroquinolone	1	FALSE		FALSE	FALSE
K. pneumoniae	ISKpn6_ISKpn7_blaKPC-4	IS	1	1	USA	49	0.0204082	1	North America	7	0.142857	1	2008	28	0.0357143	1	Human	2	0.5	1	K. pneumoniae	1	K. pneumoniae			TRUE	ciprofloxacin	1	Fluoroquinolone	1	FALSE		TRUE	FALSE
P. aeruginosa	ISPa1328_MexA_MexB_OprM	IS	1	1	USA	25	0.04	1	North America	7	0.142857	1	2013	19	0.0526316	1	Human	2	0.5	1	P. aeruginosa	1	P. aeruginosa			TRUE	levofloxacin	1	Fluoroquinolone	1	FALSE		FALSE	FALSE
P. aeruginosa	ISPa45_cmlA9	IS	1	1	USA	25	0.04	1	North America	7	0.142857	1	2012	19	0.0526316	1	Human	2	0.5	1	P. aeruginosa	1	P. aeruginosa			TRUE	tobramycin	1	Aminoglycoside	1	FALSE		TRUE	FALSE
S. flexneri	ISSd1_marA	IS	1	1	AUS	2	0.5	1	East Asia & Pacific	2	0.5	1	2017	10	0.1	1	Human	1	1	1	S. flexneri	1	S. flexneri			FALSE	trimethoprim	1	Folate	1	FALSE		TRUE	TRUE
A. baumannii	ISVsa3_floR_sul2	IS	1	1	USA	16	0.0625	1	North America	6	0.166667	1	2004	27	0.037037	1	Human	1	1	4	A. baumannii, E. coli, K. pneumoniae, S. enterica	2	A. baumannii, K. pneumoniae			TRUE	trimethoprim_sulfamethoxazole	1	Folate	1	FALSE		TRUE	FALSE
E. coli	ISVsa3_floR_tet(Y)	IS	1	1	DEU	28	0.0357143	1	Europe & Central Asia	7	0.142857	1	2009	24	0.0416667	1	Dog	14	0.0714286	1	E. coli	1	E. coli			TRUE	tetracycline	1	Tetracycline	1	FALSE		TRUE	TRUE
E. coli	lnuF	ARG	0.5	2	DEU, DNK	28	0.0714286	1	Europe & Central Asia	7	0.142857	1	2016	24	0.0416667	1	Chicken	14	0.0714286	1	E. coli	1	E. coli			TRUE	cefepime	1	Cephem	1	FALSE		FALSE	FALSE
K. pneumoniae	lptD	ARG	0.000847637	49	USA, GBR, NOR, LCA, GRC, IND, ITA, THA, NPL, BLZ, BRB, MWI, GRD, DMA, DNK, AUT, TUR, SVK, HUN, FRA, BGR, ESP, ROU, HTI, AUS, CZE, CAN, SRB, DEU, PRT, BRA, POL, HND, SWE, COL, AFG, ISR, BEL, IRL, CYM, BMU, MLT, MNE, HRV, MKD, EST, LTU, LUX, LVA	49	1	7	South Asia, East Asia & Pacific, Europe & Central Asia, Latin America & Caribbean, North America, Middle East & North Africa, Sub-Saharan Africa	7	1	28	2012, 2013, 2007, 2011, 2015, 2014, 2018, 2020, 2019, 2016, 2009, 2008, 2004, 2000, 2010, 2006, 2005, 2003, 2017, 2001, 2002, 1998, 1980, 1997, 1999, 1996, 1982, 1981	28	1	2	Human, Pig	2	1	1	K. pneumoniae	1	K. pneumoniae			TRUE	aztreonam	1	B-lactam Combined Agents	1	FALSE		FALSE	FALSE
N. gonorrhoeae	macA	ARG	0	32	GBR, AUS, CAN, USA, JPN, ESP, BRA, NZL, IRL, NLD, DNK, PRT, ITA, SWE, ISL, FRA, BEL, GRC, SVN, BLR, MLT, POL, NOR, BGR, RUS, IND, PHL, CHL, EST, DEU, THA, FIN	32	1	6	East Asia & Pacific, Europe & Central Asia, Latin America & Caribbean, North America, South Asia, Middle East & North Africa	6	1	26	2013, 2017, 2014, 2012, 2010, 2015, 2009, 2011, 1991, 2016, 2001, 2006, 1997, 2005, 2004, 2008, 1996, 1998, 2007, 2000, 2002, 1999, 2003, 1994, 1989, 1992	26	1	1	Human	1	1	1	N. gonorrhoeae	1	N. gonorrhoeae			FALSE	penicillin	1	Penicilin	1	FALSE		FALSE	FALSE
K. pneumoniae	mcr-3.1	ARG	0.5	1	THA	49	0.0204082	1	East Asia & Pacific	7	0.142857	1	2015	28	0.0357143	1	Human	2	0.5	3	E. coli, K. pneumoniae, S. enterica	2	K. pneumoniae, S. enterica			TRUE	piperacillin_tazobactam	1	B-lactam Combined Agents	1	FALSE		FALSE	FALSE
P. aeruginosa	mexQ	ARG	0.00164204	25	USA, IND, HRV, DEU, COL, ESP, DNK, PRT, VEN, SWE, FRA, BRA, ITA, CHN, ARG, CAN, MEX, TWN, HKG, AFG, GRC, PHL, RWA, ROU, ISR	25	1	7	South Asia, Latin America & Caribbean, North America, East Asia & Pacific, Europe & Central Asia, Middle East & North Africa, Sub-Saharan Africa	7	1	19	2010, 2015, 2016, 2008, 2007, 2020, 2012, 2011, 2013, 2018, 2009, 2006, 2005, 2004, 2019, 2017, 2014, 2021, 2003	19	1	2	Human, Insect	2	1	1	P. aeruginosa	1	P. aeruginosa			TRUE	amikacin	1	Aminoglycoside	1	FALSE		FALSE	FALSE
P. aeruginosa	mexX	ARG	0	25	USA, IND, HRV, DEU, COL, ESP, DNK, PRT, VEN, SWE, FRA, BRA, ITA, CHN, ARG, CAN, MEX, TWN, HKG, AFG, GRC, PHL, RWA, ROU, ISR	25	1	7	South Asia, Latin America & Caribbean, North America, East Asia & Pacific, Europe & Central Asia, Middle East & North Africa, Sub-Saharan Africa	7	1	19	2010, 2015, 2016, 2008, 2007, 2020, 2012, 2011, 2013, 2018, 2009, 2006, 2005, 2004, 2019, 2017, 2014, 2021, 2003	19	1	2	Human, Insect	2	1	1	P. aeruginosa	1	P. aeruginosa			TRUE	gentamicin, tobramycin	2	Aminoglycoside	1	FALSE		TRUE	FALSE
E. coli		IS	#N/A	8	GBR, KEN, DNK, FRA, DEU, PRT, ITA, NOR	28	0.285714	2	Europe & Central Asia, Sub-Saharan Africa	7	0.285714	14	2004, 2009, 2008, 2006, 2018, 2016, 2007, 2015, 2010, 2021, 2014, 2001, 2003, 2005	24	0.583333	6	Human, Chicken, Pig, Horse, Bird, Turkey	14	0.428571	1	Escherichia_coli	1	E. coli			TRUE	amoxicillin, cefazolin, ceftazidime	3	Penicilin, Cephem	2	FALSE		FALSE	FALSE
K. pneumoniae	MITESen1_qnrB6_Tn5403	IS	1	1	CYM	49	0.0204082	1	Latin America & Caribbean	7	0.142857	1	2018	28	0.0357143	1	Human	2	0.5	1	K. pneumoniae	1	K. pneumoniae			TRUE	amikacin, aztreonam	2	Aminoglycoside, B-lactam Combined Agents	2	FALSE		FALSE	FALSE
S. sonnei	MITESen1_tet(A)	IS	1	1	GBR	46	0.0217391	1	Europe & Central Asia	7	0.142857	1	2007	46	0.0217391	1	Human	1	1	3	E. coli, K. pneumoniae, S. sonnei	3	E. coli, K. pneumoniae, S. sonnei			FALSE	ampicillin	1	Penicilin	1	FALSE		TRUE	TRUE
N. gonorrhoeae	mtrA	ARG	0	32	GBR, AUS, CAN, USA, JPN, ESP, BRA, NZL, IRL, NLD, DNK, PRT, ITA, SWE, ISL, FRA, BEL, GRC, SVN, BLR, MLT, POL, NOR, BGR, RUS, IND, PHL, CHL, EST, DEU, THA, FIN	32	1	6	East Asia & Pacific, Europe & Central Asia, Latin America & Caribbean, North America, South Asia, Middle East & North Africa	6	1	26	2013, 2017, 2014, 2012, 2010, 2015, 2009, 2011, 1991, 2016, 2001, 2006, 1997, 2005, 2004, 2008, 1996, 1998, 2007, 2000, 2002, 1999, 2003, 1994, 1989, 1992	26	1	1	Human	1	1	1	N. gonorrhoeae	1	N. gonorrhoeae			FALSE	penicillin	1	Penicilin	1	FALSE		FALSE	FALSE
N. gonorrhoeae	mtrD	ARG	0	32	GBR, AUS, CAN, USA, JPN, BRA, ESP, IRL, NZL, DNK, PRT, NLD, SWE, ISL, FRA, ITA, BEL, GRC, SVN, BLR, MLT, POL, NOR, BGR, RUS, IND, PHL, CHL, EST, DEU, THA, FIN	32	1	6	East Asia & Pacific, Europe & Central Asia, Latin America & Caribbean, North America, South Asia, Middle East & North Africa	6	1	26	2013, 2017, 2014, 2012, 2010, 2015, 2009, 2011, 1991, 2016, 2001, 2006, 1997, 2005, 2004, 2008, 1996, 1998, 2007, 2000, 2002, 1999, 2003, 1994, 1989, 1992	26	1	1	Human	1	1	1	N. gonorrhoeae	1	N. gonorrhoeae			FALSE	penicillin	1	Penicilin	1	FALSE		FALSE	FALSE
P. aeruginosa	opmH	ARG	0	25	USA, IND, HRV, DEU, COL, ESP, DNK, PRT, VEN, SWE, FRA, BRA, ITA, CHN, ARG, CAN, MEX, TWN, HKG, AFG, GRC, PHL, RWA, ROU, ISR	25	1	7	South Asia, Latin America & Caribbean, North America, East Asia & Pacific, Europe & Central Asia, Middle East & North Africa, Sub-Saharan Africa	7	1	19	2010, 2015, 2016, 2008, 2007, 2020, 2012, 2011, 2013, 2018, 2009, 2006, 2005, 2004, 2019, 2017, 2014, 2021, 2003	19	1	2	Human, Insect	2	1	1	P. aeruginosa	1	P. aeruginosa			TRUE	amikacin, levofloxacin	2	Aminoglycoside, Fluoroquinolone	2	FALSE		FALSE	FALSE
S. pneumoniae	patA	ARG	0	35	QAT, THA, ZAF, CAN, ISR, USA, MOZ, PER, TUR, BRA, SVN, NER, GMB, POL, DNK, CHN, IND, DEU, EGY, ISL, TGO, RUS, MWI, BLR, MAR, SEN, GEO, HKG, CMR, OMN, FRA, GHA, PRT, AUS, AUT	36	0.972222	7	East Asia & Pacific, Europe & Central Asia, Latin America & Caribbean, Sub-Saharan Africa, North America, Middle East & North Africa, South Asia	7	1	29	2009, 2010, 2012, 2008, 2007, 2015, 2005, 2013, 2011, 1999, 2014, 1998, 2003, 2018, 2004, 2006, 2001, 2000, 1997, 2002, 1996, 1995, 1993, 2016, 1994, 1990, 1989, 1991, 1992	30	0.966667	1	Human	1	1	1	S. pneumoniae	1	S. pneumoniae			FALSE	tetracycline	1	Tetracycline	1	FALSE		FALSE	FALSE
E. coli	qnrA1	ARG	1	2	IND, GBR	28	0.0714286	2	South Asia, Europe & Central Asia	7	0.285714	2	2019, 2002	24	0.0833333	1	Human	14	0.0714286	4	E. coli, K. pneumoniae, P. aeruginosa, S. enterica	3	E. coli, K. pneumoniae, S. enterica			TRUE	amoxicillin_clavulanic_acid	1	B-lactam Combined Agents	1	FALSE		TRUE	FALSE
E. coli	qnrS1_blaTEM-135_Tn2_tet(A)	IS	1	2	PAK, THA	28	0.0714286	2	South Asia, East Asia & Pacific	7	0.285714	2	2016, 2014	24	0.0833333	2	Chicken, Human	14	0.142857	1	E. coli	1	E. coli			TRUE	tobramycin	1	Aminoglycoside	1	FALSE		TRUE	FALSE
S. aureus	rep_cluster_1017/rep_cluster_1215/rep_cluster_2214	Plasmid	1	2	GBR, DEU	21	0.0952381	1	Europe & Central Asia	5	0.2	4	2018, 2015, 2014, 2013	24	0.166667	1	Human	9	0.111111	1	S. aureus	1	S. aureus			TRUE	oxacillin	1	Penicilin	1	FALSE		TRUE	FALSE
A. baumannii	rep_cluster_1172/rep_cluster_1903/rep_cluster_734	Plasmid	1	2	USA, THA	16	0.125	2	East Asia & Pacific, North America	6	0.333333	3	2008, 2007, 2016	27	0.111111	1	Human	1	1	1	A. baumannii	1	A. baumannii			TRUE	imipenem	1	Carbapenem	1	FALSE		FALSE	FALSE
S. aureus	rep_cluster_1215/rep_cluster_2214	Plasmid	1	1	THA	21	0.047619	1	East Asia & Pacific	5	0.2	1	2015	24	0.0416667	1	Human	9	0.111111	1	S. aureus	1	S. aureus			TRUE	clindamycin	1	Lincosamide	1	FALSE		TRUE	TRUE
E. faecium	rep_cluster_1249/rep_cluster_185	Plasmid	1	1	GBR	8	0.125	1	Europe & Central Asia	4	0.25	1	2004	22	0.0454545	1	Human	2	0.5	1	E. faecium	1	E. faecium			TRUE	vancomycin	1	Glycopeptide	1	FALSE		TRUE	TRUE
N. gonorrhoeae	rep_cluster_1410	Plasmid	1	19	USA, AUS, GBR, ESP, DNK, SWE, NZL, PRT, MLT, CAN, NLD, FRA, BEL, JPN, ISL, IRL, ITA, GRC, THA	32	0.59375	4	East Asia & Pacific, Europe & Central Asia, North America, Middle East & North Africa	6	0.666667	14	2013, 2017, 2009, 2012, 2016, 2015, 1998, 2014, 2006, 2007, 1997, 2010, 2011, 2004	26	0.538462	1	Human	1	1	1	N. gonorrhoeae	1	N. gonorrhoeae			FALSE	penicillin	1	Penicilin	1	FALSE		FALSE	FALSE
A. baumannii	sat-2	ARG	0.555556	2	USA, IND	16	0.125	2	South Asia, North America	6	0.333333	5	2010, 2004, 2007, 2006, 2020	27	0.185185	1	Human	1	1	5	A. baumannii, E. coli, K. pneumoniae, S. flexneri, S. sonnei	5	A. baumannii, E. coli, K. pneumoniae, S. flexneri, S. sonnei			TRUE	imipenem, tobramycin, trimethoprim_sulfamethoxazole	3	Aminoglycoside, Carbapenem, Folate	3	TRUE		TRUE	FALSE
E. coli	sat-2_blaTEM-81_Tn3_aadA_dfrA1	IS	1	1	DEU	28	0.0357143	1	Europe & Central Asia	7	0.142857	1	2009	24	0.0416667	1	Dog	14	0.0714286	1	E. coli	1	E. coli			TRUE	tetracycline	1	Tetracycline	1	FALSE		TRUE	TRUE
S. agalactiae	Spyo_ermA	ARG	0	4	CAN, USA, GEO, DNK	4	1	2	North America, Europe & Central Asia	2	1	11	2010, 2013, 2011, 2007, 2012, 2018, 2006, 2005, 2014, 2008, 2009	11	1	1	Human	1	1	1	S. agalactiae	2	S. agalactiae, Streptococcus_agalactiae			FALSE	erythromycin	1	Macrolide	1	FALSE		TRUE	TRUE
P. aeruginosa	sul2	ARG	0.571429	4	DNK, BRA, IND, ESP	25	0.16	3	Latin America & Caribbean, Europe & Central Asia, South Asia	7	0.428571	4	2018, 2008, 2019, 2020	19	0.210526	1	Human	2	0.5	7	A. baumannii, E. coli, K. pneumoniae, P. aeruginosa, S. enterica, S. flexneri, S. sonnei	7	A. baumannii, E. coli, K. pneumoniae, P. aeruginosa, S. enterica, S. flexneri, S. sonnei			TRUE	levofloxacin	1	Fluoroquinolone	1	FALSE		FALSE	FALSE
S. suis	tet(40)	ARG	0	1	GBR	3	0.333333	1	Europe & Central Asia	3	0.333333	1	2011	25	0.04	1	Pig	2	0.5	1	S. suis	1	S. suis			FALSE	erythromycin	1	Macrolide	1	FALSE		TRUE	TRUE
S. flexneri	tet(A)	ARG	0.909091	2	AUS, GBR	2	1	2	East Asia & Pacific, Europe & Central Asia	2	1	6	2017, 2016, 2018, 2008, 2011, 2012	10	0.6	1	Human	1	1	7	A. baumannii, E. coli, K. pneumoniae, P. aeruginosa, S. enterica, S. flexneri, S. sonnei	7	A. baumannii, E. coli, K. pneumoniae, P. aeruginosa, S. enterica, S. flexneri, S. sonnei			FALSE	trimethoprim	1	Folate	1	FALSE		TRUE	TRUE
S. pneumoniae	tet(L)	ARG	0	2	GMB, MWI	36	0.0555556	1	Sub-Saharan Africa	7	0.142857	2	2008, 2006	30	0.0666667	1	Human	1	1	4	E. faecium, S. aureus, S. pneumoniae, S. suis	4	E. faecium, S. aureus, S. pneumoniae, S. suis			FALSE	tetracycline	1	Tetracycline	1	FALSE		FALSE	FALSE
S. agalactiae	tet(M)	ARG	0	4	CAN, USA, DNK, GEO	4	1	2	North America, Europe & Central Asia	2	1	11	2010, 2013, 2011, 2007, 2012, 2018, 2006, 2005, 2014, 2008, 2009	11	1	1	Human	1	1	9	E. faecium, E. coli, K. pneumoniae, N. gonorrhoeae, S. enterica, S. aureus, S. agalactiae, S. pneumoniae, S. suis	9	E. coli, E. faecium, N. gonorrhoeae, S. agalactiae, S. aureus, S. enterica, S. pneumoniae, S. suis, Streptococcus_agalactiae			FALSE	erythromycin	1	Macrolide	1	FALSE		TRUE	TRUE
N. gonorrhoeae	tet(M)	ARG	1	19	USA, AUS, GBR, ESP, DNK, SWE, NZL, PRT, MLT, CAN, NLD, FRA, BEL, JPN, ISL, IRL, ITA, GRC, THA	32	0.59375	4	East Asia & Pacific, Europe & Central Asia, North America, Middle East & North Africa	6	0.666667	14	2013, 2017, 2009, 2012, 2016, 2015, 1998, 2014, 2006, 2007, 1997, 2010, 2011, 2004	26	0.538462	1	Human	1	1	9	E. faecium, E. coli, K. pneumoniae, N. gonorrhoeae, S. enterica, S. aureus, S. agalactiae, S. pneumoniae, S. suis	9	E. coli, E. faecium, N. gonorrhoeae, S. agalactiae, S. aureus, S. enterica, S. pneumoniae, S. suis, Streptococcus_agalactiae			FALSE	penicillin	1	Penicilin	1	FALSE		FALSE	FALSE
E. coli	tet(Y)	ARG	1	1	DEU	28	0.0357143	1	Europe & Central Asia	7	0.142857	1	2009	24	0.0416667	1	Dog	14	0.0714286	1	E. coli	1	E. coli			TRUE	tetracycline	1	Tetracycline	1	FALSE		TRUE	TRUE
A. baumannii	rep_cluster_1364	Plasmid	1	2	USA, SWE	16	0.125	2	Europe & Central Asia, North America	6	0.333333	3	2009, 2013, 2007	27	0.111111	1	Human	1	1	1	A. baumannii	1	A. baumannii			TRUE	amikacin, levofloxacin, meropenem, tetracycline, tobramycin, trimethoprim_sulfamethoxazole	6	Aminoglycoside, Carbapenem, Fluoroquinolone, Folate, Tetracycline	5	TRUE		TRUE	FALSE
A. baumannii	rep_cluster_1172/rep_cluster_1527	Plasmid	1	2	USA, IND	16	0.125	2	South Asia, North America	6	0.333333	3	2011, 2009, 2016	27	0.111111	1	Human	1	1	1	A. baumannii	1	A. baumannii			TRUE	amikacin, imipenem	2	Aminoglycoside, Carbapenem	2	FALSE		TRUE	FALSE
A. baumannii	rep_cluster_1903	Plasmid	1	1	USA	16	0.0625	1	North America	6	0.166667	1	2012	27	0.037037	1	Human	1	1	1	A. baumannii	1	A. baumannii			TRUE	amikacin	1	Aminoglycoside	1	FALSE		TRUE	FALSE
A. baumannii	rep_cluster_1172/rep_cluster_1254	Plasmid	1	2	IND, SWE	16	0.125	2	South Asia, Europe & Central Asia	6	0.333333	3	2016, 2020, 2013	27	0.111111	1	Human	1	1	1	A. baumannii	1	A. baumannii			TRUE	amikacin, imipenem, meropenem, tetracycline, tobramycin, trimethoprim_sulfamethoxazole	6	Aminoglycoside, Carbapenem, Folate, Tetracycline	4	TRUE		TRUE	FALSE
A. baumannii	rep_cluster_1218/rep_cluster_1254	Plasmid	1	1	USA	16	0.0625	1	North America	6	0.166667	1	2011	27	0.037037	1	Human	1	1	1	A. baumannii	1	A. baumannii			TRUE	amikacin, imipenem, levofloxacin, meropenem, tetracycline, trimethoprim_sulfamethoxazole	6	Aminoglycoside, Carbapenem, Fluoroquinolone, Folate, Tetracycline	5	TRUE		TRUE	FALSE
A. baumannii	rep_cluster_1172/rep_cluster_1254/rep_cluster_1903	Plasmid	1	1	SWE	16	0.0625	1	Europe & Central Asia	6	0.166667	2	2013, 2012	27	0.0740741	1	Human	1	1	1	A. baumannii	1	A. baumannii			TRUE	amikacin, imipenem, meropenem, tobramycin	4	Aminoglycoside, Carbapenem	2	FALSE		TRUE	FALSE
A. baumannii	rep_cluster_1254	Plasmid	1	7	USA, CHN, IND, SWE, TZA, THA, ITA	16	0.4375	5	East Asia & Pacific, South Asia, Europe & Central Asia, Sub-Saharan Africa, North America	6	0.833333	14	2013, 2007, 2011, 2020, 2012, 2016, 2009, 2008, 2010, 2014, 2004, 2015, 2003, 2005	27	0.518519	1	Human	1	1	2	A. baumannii, K. pneumoniae	2	A. baumannii, K. pneumoniae			TRUE	amikacin, levofloxacin, meropenem, tetracycline, tobramycin, trimethoprim_sulfamethoxazole	6	Aminoglycoside, Carbapenem, Fluoroquinolone, Folate, Tetracycline	5	TRUE		TRUE	FALSE
K. pneumoniae	ColRNAI_rep_cluster_1857/IncFIB/IncFII/rep_cluster_1418/rep_cluster_2183	Plasmid	1	1	USA	49	0.0204082	1	North America	7	0.142857	1	2012	28	0.0357143	1	Human	2	0.5	1	K. pneumoniae	1	K. pneumoniae			TRUE	amikacin, gentamicin, meropenem	3	Aminoglycoside, Carbapenem	2	FALSE		TRUE	TRUE
K. pneumoniae	IncFIB/IncHI1B/rep_cluster_2350	Plasmid	1	1	USA	49	0.0204082	1	North America	7	0.142857	1	2012	28	0.0357143	1	Human	2	0.5	1	K. pneumoniae	1	K. pneumoniae			TRUE	amikacin, aztreonam, ceftazidime, piperacillin_tazobactam, trimethoprim_sulfamethoxazole	5	Aminoglycoside, B-lactam Combined Agents, Cephem, Folate	4	TRUE		TRUE	TRUE
K. pneumoniae	IncFIB/IncR/rep_cluster_1418	Plasmid	1	1	USA	49	0.0204082	1	North America	7	0.142857	1	2012	28	0.0357143	1	Human	2	0.5	1	K. pneumoniae	1	K. pneumoniae			TRUE	amikacin, aztreonam, trimethoprim_sulfamethoxazole	3	Aminoglycoside, B-lactam Combined Agents, Folate	3	TRUE		TRUE	TRUE
K. pneumoniae	IncHI1B	Plasmid	1	6	USA, THA, BRA, CYM, NOR, FRA	49	0.122449	4	Latin America & Caribbean, Europe & Central Asia, East Asia & Pacific, North America	7	0.571429	6	2015, 2014, 2013, 2012, 2018, 2011	28	0.214286	1	Human	2	0.5	3	E. coli, K. pneumoniae, S. enterica	3	E. coli, K. pneumoniae, S. enterica			TRUE	amikacin, cefotaxime, ciprofloxacin, levofloxacin, nitrofurantoin, tetracycline, tobramycin, trimethoprim_sulfamethoxazole, trimethoprim_sulfobactam	9	Aminoglycoside, Cephem, Fluoroquinolone, Folate, Nitrofurans, Tetracycline	6	TRUE		TRUE	TRUE
K. pneumoniae	rep_cluster_2335/rep_cluster_2373	Plasmid	1	1	USA	49	0.0204082	1	North America	7	0.142857	1	2016	28	0.0357143	1	Human	2	0.5	3	E. coli, K. pneumoniae, S. sonnei	2	K. pneumoniae, S. sonnei			TRUE	amikacin, gentamicin, trimethoprim_sulfamethoxazole	3	Aminoglycoside, Folate	2	FALSE		TRUE	TRUE
K. pneumoniae	ColRNAI_rep_cluster_1857/IncFIA/IncX3	Plasmid	1	1	USA	49	0.0204082	1	North America	7	0.142857	1	2013	28	0.0357143	1	Human	2	0.5	1	K. pneumoniae	1	K. pneumoniae			TRUE	amikacin, cefotaxime, ceftazidime, ciprofloxacin, ertapenem, gentamicin, imipenem, levofloxacin, meropenem, trimethoprim_sulfamethoxazole	10	Aminoglycoside, Carbapenem, Cephem, Fluoroquinolone, Folate	5	TRUE		TRUE	TRUE
K. pneumoniae	IncFIB/rep_cluster_1418/rep_cluster_2183	Plasmid	1	1	USA	49	0.0204082	1	North America	7	0.142857	1	2013	28	0.0357143	1	Human	2	0.5	1	K. pneumoniae	1	K. pneumoniae			TRUE	amikacin, imipenem, trimethoprim_sulfamethoxazole	3	Aminoglycoside, Carbapenem, Folate	3	TRUE		TRUE	TRUE
K. pneumoniae	rep_cluster_2183	Plasmid	1	3	USA, EST, POL	49	0.0612245	2	Europe & Central Asia, North America	7	0.285714	2	2012, 2013	28	0.0714286	1	Human	2	0.5	1	K. pneumoniae	1	K. pneumoniae			TRUE	amikacin, aztreonam, ceftazidime, gentamicin, imipenem, piperacillin_tazobactam, tobramycin	7	Aminoglycoside, B-lactam Combined Agents, Carbapenem, Cephem	4	TRUE		TRUE	TRUE
K. pneumoniae	IncFII/IncR/rep_cluster_1418	Plasmid	1	4	USA, BRB, GRC, ITA	49	0.0816327	3	Latin America & Caribbean, Europe & Central Asia, North America	7	0.428571	7	2014, 2013, 2012, 2011, 2010, 2009, 2018	28	0.25	1	Human	2	0.5	1	K. pneumoniae	1	K. pneumoniae			TRUE	amikacin, ceftazidime, ciprofloxacin, ertapenem, levofloxacin, meropenem, nitrofurantoin, piperacillin_tazobactam, tetracycline, tobramycin, trimethoprim_sulfobactam	11	Aminoglycoside, B-lactam Combined Agents, Carbapenem, Cephem, Fluoroquinolone, Folate, Nitrofurans, Tetracycline	8	TRUE		TRUE	TRUE
K. pneumoniae	IncFIB/IncHI1B/rep_cluster_1418	Plasmid	1	1	THA	49	0.0204082	1	East Asia & Pacific	7	0.142857	1	2015	28	0.0357143	1	Human	2	0.5	1	K. pneumoniae	1	K. pneumoniae			TRUE	amikacin, gentamicin	2	Aminoglycoside	1	FALSE		TRUE	TRUE
K. pneumoniae	IncR/rep_cluster_1254	Plasmid	1	2	USA, ITA	49	0.0408163	2	Europe & Central Asia, North America	7	0.285714	2	2014, 2013	28	0.0714286	1	Human	2	0.5	1	K. pneumoniae	1	K. pneumoniae			TRUE	amikacin, amoxicillin_clavulanic_acid, aztreonam, cefotaxime, ceftazidime, ciprofloxacin, ertapenem, gentamicin, imipenem, levofloxacin, meropenem, piperacillin_tazobactam, tobramycin, trimethoprim_sulfamethoxazole	14	Aminoglycoside, B-lactam Combined Agents, Carbapenem, Cephem, Fluoroquinolone, Folate	6	TRUE		TRUE	TRUE
K. pneumoniae	IncU/IncX6	Plasmid	1	1	HND	49	0.0204082	1	Latin America & Caribbean	7	0.142857	1	2013	28	0.0357143	1	Human	2	0.5	1	K. pneumoniae	1	K. pneumoniae			TRUE	amikacin, gentamicin, imipenem	3	Aminoglycoside, Carbapenem	2	FALSE		TRUE	TRUE
K. pneumoniae	IncL/M/rep_cluster_1254	Plasmid	1	4	USA, ROU, POL, LTU	49	0.0816327	2	Europe & Central Asia, North America	7	0.285714	2	2013, 2014	28	0.0714286	1	Human	2	0.5	3	E. coli, K. pneumoniae, S. enterica	2	K. pneumoniae, S. enterica			TRUE	amikacin, aztreonam, ceftazidime, ciprofloxacin, gentamicin, imipenem, levofloxacin, nitrofurantoin, piperacillin_tazobactam, tetracycline, tobramycin, trimethoprim_sulfamethoxazole	12	Aminoglycoside, B-lactam Combined Agents, Carbapenem, Cephem, Fluoroquinolone, Folate, Nitrofurans, Tetracycline	8	TRUE		TRUE	TRUE
K. pneumoniae	IncFIB/IncHI1B/IncR/rep_cluster_1254	Plasmid	1	3	USA, DEU, THA	49	0.0612245	3	Europe & Central Asia, East Asia & Pacific, North America	7	0.428571	4	2012, 2013, 2015, 2016	28	0.142857	1	Human	2	0.5	1	K. pneumoniae	1	K. pneumoniae			TRUE	amikacin, amoxicillin_clavulanic_acid, aztreonam, cefotaxime, ceftazidime, chloramphenicol, ciprofloxacin, ertapenem, gentamicin, imipenem, levofloxacin, piperacillin_tazobactam, tetracycline, tobramycin, trimethoprim_sulfamethoxazole	15	Aminoglycoside, B-lactam Combined Agents, Carbapenem, Cephem, Fluoroquinolone, Folate, Phenicol, Tetracycline	8	TRUE		TRUE	TRUE
K. pneumoniae	IncC/IncFIB	Plasmid	1	6	USA, GRC, MNE, SRB, ITA, BRA	49	0.122449	3	Latin America & Caribbean, Europe & Central Asia, North America	7	0.428571	4	2012, 2014, 2013, 2016	28	0.142857	1	Human	2	0.5	2	K. pneumoniae, S. enterica	2	K. pneumoniae, S. enterica			TRUE	amikacin, aztreonam, cefotaxime, ceftazidime, chloramphenicol, ciprofloxacin, gentamicin, imipenem, levofloxacin, meropenem, piperacillin_tazobactam, tobramycin, trimethoprim_sulfamethoxazole	13	Aminoglycoside, B-lactam Combined Agents, Carbapenem, Cephem, Fluoroquinolone, Folate, Phenicol	7	TRUE		TRUE	TRUE
K. pneumoniae	IncC/rep_cluster_1254	Plasmid	1	3	IND, USA, SRB	49	0.0612245	3	South Asia, Europe & Central Asia, North America	7	0.428571	3	2016, 2017, 2014	28	0.107143	1	Human	2	0.5	2	K. pneumoniae, S. enterica	2	K. pneumoniae, S. enterica			TRUE	amikacin, amoxicillin_clavulanic_acid, ceftazidime, chloramphenicol, ciprofloxacin, gentamicin, imipenem, levofloxacin, nitrofurantoin, piperacillin_tazobactam, tetracycline, tobramycin	12	Aminoglycoside, B-lactam Combined Agents, Carbapenem, Cephem, Fluoroquinolone, Nitrofurans, Phenicol, Tetracycline	8	TRUE		TRUE	TRUE
K. pneumoniae	IncFIB/IncX3	Plasmid	1	2	USA, GBR	49	0.0408163	2	Europe & Central Asia, North America	7	0.285714	4	2014, 2011, 2012, 2007	28	0.142857	1	Human	2	0.5	1	K. pneumoniae	1	K. pneumoniae			TRUE	amikacin, amoxicillin_clavulanic_acid, aztreonam, ceftazidime, ciprofloxacin, levofloxacin, nitrofurantoin, piperacillin_tazobactam, tobramycin, trimethoprim_sulfamethoxazole	10	Aminoglycoside, B-lactam Combined Agents, Cephem, Fluoroquinolone, Folate, Nitrofurans	6	TRUE		TRUE	TRUE
K. pneumoniae	IncFIA/IncFIB/IncHI1B/IncR/rep_cluster_1254	Plasmid	1	2	USA, TUR	49	0.0408163	2	Europe & Central Asia, North America	7	0.285714	3	2013, 2012, 2014	28	0.107143	1	Human	2	0.5	1	K. pneumoniae	1	K. pneumoniae			TRUE	amikacin, amoxicillin_clavulanic_acid, aztreonam, cefotaxime, ceftazidime, chloramphenicol, ciprofloxacin, ertapenem, gentamicin, imipenem, levofloxacin, meropenem, nitrofurantoin, piperacillin_tazobactam, tobramycin, trimethoprim_sulfamethoxazole	16	Aminoglycoside, B-lactam Combined Agents, Carbapenem, Cephem, Fluoroquinolone, Folate, Nitrofurans, Phenicol	8	TRUE		TRUE	TRUE
K. pneumoniae	IncHI1B/rep_cluster_1254	Plasmid	1	1	NPL	49	0.0204082	1	South Asia	7	0.142857	1	2012	28	0.0357143	1	Human	2	0.5	1	K. pneumoniae	1	K. pneumoniae			TRUE	amikacin, amoxicillin_clavulanic_acid, aztreonam, ceftazidime, ciprofloxacin, gentamicin, meropenem, trimethoprim_sulfamethoxazole	8	Aminoglycoside, B-lactam Combined Agents, Carbapenem, Cephem, Fluoroquinolone, Folate	6	TRUE		TRUE	TRUE
K. pneumoniae	IncFIA/IncFIB/IncFII/IncR/rep_cluster_2183	Plasmid	1	1	CYM	49	0.0204082	1	Latin America & Caribbean	7	0.142857	1	2018	28	0.0357143	1	Human	2	0.5	1	K. pneumoniae	1	K. pneumoniae			TRUE	amikacin, aztreonam, ceftazidime, ciprofloxacin, gentamicin, nitrofurantoin, piperacillin_tazobactam, trimethoprim_sulfobactam	8	Aminoglycoside, B-lactam Combined Agents, Cephem, Fluoroquinolone, Folate, Nitrofurans	6	TRUE		TRUE	TRUE
K. pneumoniae	IncFIB/rep_cluster_2183	Plasmid	1	2	USA, THA	49	0.0408163	2	East Asia & Pacific, North America	7	0.285714	2	2014, 2016	28	0.0714286	1	Human	2	0.5	1	K. pneumoniae	1	K. pneumoniae			TRUE	amikacin, ceftazidime, ciprofloxacin, ertapenem, gentamicin, levofloxacin, nitrofurantoin, tobramycin, trimethoprim_sulfamethoxazole	9	Aminoglycoside, Carbapenem, Cephem, Fluoroquinolone, Folate, Nitrofurans	6	TRUE		TRUE	TRUE
K. pneumoniae	IncFIB/rep_cluster_1254	Plasmid	1	2	TUR, NPL	49	0.0408163	2	South Asia, Europe & Central Asia	7	0.285714	3	2014, 2011, 2012	28	0.107143	1	Human	2	0.5	1	K. pneumoniae	1	K. pneumoniae			TRUE	amikacin, amoxicillin_clavulanic_acid, aztreonam, ceftazidime, ciprofloxacin, ertapenem, gentamicin, piperacillin_tazobactam, trimethoprim_sulfamethoxazole	9	Aminoglycoside, B-lactam Combined Agents, Carbapenem, Cephem, Fluoroquinolone, Folate	6	TRUE		TRUE	TRUE
K. pneumoniae	ColRNAI_rep_cluster_1987/IncFIB/IncFII	Plasmid	1	4	BRB, ITA, ISR, TUR	49	0.0816327	3	Latin America & Caribbean, Middle East & North Africa, Europe & Central Asia	7	0.428571	3	2018, 2014, 2013	28	0.107143	1	Human	2	0.5	1	K. pneumoniae	1	K. pneumoniae			TRUE	amikacin, aztreonam, ceftazidime, ciprofloxacin, gentamicin, nitrofurantoin, trimethoprim_sulfobactam	7	Aminoglycoside, B-lactam Combined Agents, Cephem, Fluoroquinolone, Folate, Nitrofurans	6	TRUE		TRUE	TRUE
K. pneumoniae	ColRNAI_rep_cluster_1857/IncFII/rep_cluster_2183	Plasmid	1	2	USA, ITA	49	0.0408163	2	Europe & Central Asia, North America	7	0.285714	3	2014, 2013, 2012	28	0.107143	1	Human	2	0.5	1	K. pneumoniae	1	K. pneumoniae			TRUE	amikacin, cefotaxime, ceftazidime, ertapenem, imipenem, meropenem, piperacillin_tazobactam, tobramycin, trimethoprim_sulfamethoxazole	9	Aminoglycoside, B-lactam Combined Agents, Carbapenem, Cephem, Folate	5	TRUE		TRUE	TRUE
K. pneumoniae	rep_cluster_1195	Plasmid	1	5	USA, IND, THA, TUR, GBR	49	0.102041	4	South Asia, East Asia & Pacific, Europe & Central Asia, North America	7	0.571429	8	2013, 2020, 2014, 2019, 2012, 2016, 2015, 2017	28	0.285714	1	Human	2	0.5	2	E. coli, K. pneumoniae	2	E. coli, K. pneumoniae			TRUE	amikacin, ertapenem, gentamicin, imipenem, meropenem, tetracycline, tobramycin	7	Aminoglycoside, Carbapenem, Tetracycline	3	TRUE		TRUE	TRUE
K. pneumoniae	IncFIA/IncFIB/rep_cluster_2232	Plasmid	1	1	USA	49	0.0204082	1	North America	7	0.142857	1	2012	28	0.0357143	1	Human	2	0.5	2	E. coli, K. pneumoniae	2	E. coli, K. pneumoniae			TRUE	amikacin, piperacillin_tazobactam	2	Aminoglycoside, B-lactam Combined Agents	2	FALSE		FALSE	FALSE
P. aeruginosa	rep_cluster_2025	Plasmid	1	1	USA	25	0.04	1	North America	7	0.142857	1	2013	19	0.0526316	1	Human	2	0.5	1	P. aeruginosa	1	P. aeruginosa			TRUE	amikacin, ceftazidime, gentamicin, levofloxacin, tobramycin	5	Aminoglycoside, Cephem, Fluoroquinolone	3	TRUE		TRUE	FALSE
P. aeruginosa	rep_cluster_1115	Plasmid	1	1	IND	25	0.04	1	South Asia	7	0.142857	2	2020, 2007	19	0.105263	1	Human	2	0.5	1	P. aeruginosa	1	P. aeruginosa			TRUE	amikacin, ceftazidime	2	Aminoglycoside, Cephem	2	FALSE		FALSE	FALSE
P. aeruginosa	IncP/rep_cluster_1115	Plasmid	1	1	CHN	25	0.04	1	East Asia & Pacific	7	0.142857	1	2006	19	0.0526316	1	Human	2	0.5	1	P. aeruginosa	1	P. aeruginosa			TRUE	amikacin, levofloxacin	2	Aminoglycoside, Fluoroquinolone	2	FALSE		FALSE	FALSE
E. coli	IncI2	Plasmid	1	5	KEN, PAK, TWN, THA, GBR	28	0.178571	4	Sub-Saharan Africa, South Asia, East Asia & Pacific, Europe & Central Asia	7	0.571429	6	2009, 2016, 2017, 2015, 2005, 2014	24	0.25	2	Human, Chicken	14	0.142857	4	E. coli, K. pneumoniae, S. enterica, S. sonnei	4	E. coli, K. pneumoniae, S. enterica, S. sonnei			TRUE	amoxicillin, amoxicillin_clavulanic_acid, ceftazidime, chloramphenicol, ciprofloxacin, streptomycin, trimethoprim_sulfamethoxazole	7	Aminoglycoside, B-lactam Combined Agents, Cephem, Fluoroquinolone, Folate, Penicilin, Phenicol	7	TRUE		TRUE	TRUE
E. coli	IncFIA/IncFIB/IncFIC/rep_cluster_2244/rep_cluster_2313	Plasmid	1	2	GBR, PAK	28	0.0714286	2	South Asia, Europe & Central Asia	7	0.285714	2	2002, 2016	24	0.0833333	2	Human, Chicken	14	0.142857	1	E. coli	1	E. coli			TRUE	amoxicillin, amoxicillin_clavulanic_acid, ciprofloxacin	3	B-lactam Combined Agents, Fluoroquinolone, Penicilin	3	TRUE		TRUE	TRUE
E. coli	IncFIA/IncFIB/IncQ1	Plasmid	1	4	DEU, GBR, PAK, FRA	28	0.142857	2	Europe & Central Asia, South Asia	7	0.285714	7	2015, 2010, 2016, 2012, 2014, 2009, 2011	24	0.291667	5	Human, Pig, Chicken, Horse, Cow	14	0.357143	2	E. coli, K. pneumoniae	1	E. coli			TRUE	amoxicillin, cephalothin, levofloxacin, piperacillin_tazobactam, streptomycin, trimethoprim_sulfamethoxazole	6	Aminoglycoside, B-lactam Combined Agents, Cephem, Fluoroquinolone, Folate, Penicilin	6	TRUE		TRUE	TRUE
E. coli	IncFIB/IncFIC/rep_cluster_2232	Plasmid	1	3	THA, GBR, AUS	28	0.107143	2	East Asia & Pacific, Europe & Central Asia	7	0.285714	3	2015, 2009, 2020	24	0.125	2	Human, Pig	14	0.142857	1	E. coli	1	E. coli			TRUE	amoxicillin, ampicillin, tetracycline	3	Penicilin, Tetracycline	2	FALSE		TRUE	TRUE
E. coli	rep_cluster_827	Plasmid	1	1	GBR	28	0.0357143	1	Europe & Central Asia	7	0.142857	1	2002	24	0.0416667	1	Human	14	0.0714286	1	E. coli	1	E. coli			TRUE	amoxicillin, amoxicillin_clavulanic_acid, ceftazidime	3	B-lactam Combined Agents, Cephem, Penicilin	3	TRUE		TRUE	TRUE
E. coli	IncX4	Plasmid	1	6	ITA, GBR, THA, DEU, BRA, ESP	28	0.214286	3	Latin America & Caribbean, Europe & Central Asia, East Asia & Pacific	7	0.428571	10	2014, 2015, 2005, 2006, 2002, 2003, 2007, 2010, 2013, 2019	24	0.416667	5	Turkey, Cow, Human, Pig, Penguin	14	0.357143	4	E. coli, K. pneumoniae, S. enterica, S. flexneri	4	E. coli, K. pneumoniae, S. enterica, S. flexneri			TRUE	amoxicillin, ampicillin, chloramphenicol, ciprofloxacin, gentamicin, piperacillin_tazobactam	6	Aminoglycoside, B-lactam Combined Agents, Fluoroquinolone, Penicilin, Phenicol	5	TRUE		TRUE	TRUE
E. coli	IncFIC/rep_cluster_2244	Plasmid	1	3	CHN, GBR, DEU	28	0.107143	2	East Asia & Pacific, Europe & Central Asia	7	0.285714	5	2015, 2010, 2012, 2002, 2006	24	0.208333	2	Chicken, Human	14	0.142857	2	E. coli, S. enterica	1	E. coli			TRUE	amoxicillin, ampicillin, tetracycline	3	Penicilin, Tetracycline	2	FALSE		TRUE	TRUE
E. coli	rep_cluster_2350	Plasmid	1	4	GBR, ITA, NOR, DEU	28	0.142857	1	Europe & Central Asia	7	0.142857	9	2006, 2003, 2005, 2014, 1999, 2007, 2010, 2011, 2015	24	0.375	2	Human, Turkey	14	0.142857	5	E. coli, K. pneumoniae, S. enterica, S. sonnei, S. aureus	3	E. coli, K. pneumoniae, S. enterica			TRUE	amoxicillin, amoxicillin_clavulanic_acid, ceftazidime, piperacillin_tazobactam	4	B-lactam Combined Agents, Cephem, Penicilin	3	TRUE		TRUE	TRUE
E. coli	IncFIB/rep_cluster_2232	Plasmid	1	4	JPN, GBR, THA, DEU	28	0.142857	2	Europe & Central Asia, East Asia & Pacific	7	0.285714	5	2014, 2004, 2011, 2010, 2009	24	0.208333	2	Human, Dog	14	0.142857	1	E. coli	1	E. coli			TRUE	amoxicillin, ampicillin, cephalothin, tetracycline, trimethoprim_sulfamethoxazole	5	Cephem, Folate, Penicilin, Tetracycline	4	TRUE		TRUE	TRUE
E. coli	IncFIA/IncFIC/IncFII/IncN	Plasmid	1	1	GBR	28	0.0357143	1	Europe & Central Asia	7	0.142857	1	2011	24	0.0416667	1	Human	14	0.0714286	1	E. coli	1	E. coli			TRUE	amoxicillin, amoxicillin_clavulanic_acid, ciprofloxacin	3	B-lactam Combined Agents, Fluoroquinolone, Penicilin	3	TRUE		TRUE	TRUE
E. coli	IncK2/Z/rep_cluster_2232	Plasmid	1	1	GBR	28	0.0357143	1	Europe & Central Asia	7	0.142857	1	2008	24	0.0416667	1	Human	14	0.0714286	1	E. coli	1	E. coli			TRUE	amoxicillin, amoxicillin_clavulanic_acid, ceftazidime, gentamicin	4	Aminoglycoside, B-lactam Combined Agents, Cephem, Penicilin	4	TRUE		TRUE	TRUE
E. coli	IncFIA/IncFIB/IncFII/IncQ1	Plasmid	1	6	GBR, DNK, DEU, RWA, NOR, USA	28	0.214286	3	Europe & Central Asia, Sub-Saharan Africa, North America	7	0.428571	8	2010, 2007, 2018, 2002, 2009, 2014, 2006, 2016	24	0.333333	4	Human, Insect, Horse, Chicken	14	0.285714	2	E. coli, S. enterica	2	E. coli, S. enterica			TRUE	amoxicillin, ampicillin, cephalothin, tobramycin, trimethoprim, trimethoprim_sulfamethoxazole	6	Aminoglycoside, Cephem, Folate, Penicilin	4	TRUE		TRUE	TRUE
E. coli	IncFII/IncQ1	Plasmid	1	2	KEN, GBR	28	0.0714286	2	Sub-Saharan Africa, Europe & Central Asia	7	0.285714	2	2009, 2008	24	0.0833333	1	Human	14	0.0714286	2	E. coli, S. enterica	2	E. coli, S. enterica			TRUE	amoxicillin, amoxicillin_clavulanic_acid	2	B-lactam Combined Agents, Penicilin	2	FALSE		TRUE	TRUE
E. coli	IncQ1	Plasmid	1	11	ITA, GBR, PAK, DEU, DNK, NOR, KEN, TZA, USA, THA, CHN	28	0.392857	5	East Asia & Pacific, Europe & Central Asia, Sub-Saharan Africa, South Asia, North America	7	0.714286	16	2014, 2015, 2003, 2016, 2007, 2008, 2010, 2018, 2006, 2004, 2009, 2017, 2012, 2011, 2002, 2001	24	0.666667	7	Turkey, Pig, Human, Chicken, Dog, Horse, Cat	14	0.5	5	E. coli, K. pneumoniae, S. enterica, S. flexneri, S. sonnei	5	E. coli, K. pneumoniae, S. enterica, S. flexneri, S. sonnei			TRUE	amoxicillin, levofloxacin	2	Fluoroquinolone, Penicilin	2	FALSE		TRUE	TRUE
E. coli	IncFIB/IncFII/IncQ1/rep_cluster_2131	Plasmid	1	2	USA, GBR	28	0.0714286	2	Europe & Central Asia, North America	7	0.285714	3	2014, 2010, 2017	24	0.125	1	Human	14	0.0714286	1	E. coli	1	E. coli			TRUE	amoxicillin, ampicillin, cefazolin, levofloxacin, tetracycline, trimethoprim_sulfamethoxazole	6	Cephem, Fluoroquinolone, Folate, Penicilin, Tetracycline	5	TRUE		TRUE	TRUE
E. coli	IncFIB/IncFIC/IncQ1	Plasmid	1	1	GBR	28	0.0357143	1	Europe & Central Asia	7	0.142857	1	2006	24	0.0416667	1	Human	14	0.0714286	1	E. coli	1	E. coli			TRUE	amoxicillin, amoxicillin_clavulanic_acid, piperacillin_tazobactam	3	B-lactam Combined Agents, Penicilin	2	FALSE		TRUE	TRUE
E. coli	IncFIB/IncQ1/rep_cluster_2244	Plasmid	1	3	DEU, GBR, KEN	28	0.107143	2	Europe & Central Asia, Sub-Saharan Africa	7	0.285714	4	2012, 2010, 2004, 2008	24	0.166667	1	Human	14	0.0714286	1	E. coli	1	E. coli			TRUE	amoxicillin, ampicillin, cefepime, streptomycin, sulfamethoxazole, tetracycline, trimethoprim, trimethoprim_sulfamethoxazole	8	Aminoglycoside, Cephem, Folate, Penicilin, Tetracycline	5	TRUE		TRUE	TRUE
E. coli	IncFIA/IncFIB/IncFIC/rep_cluster_2244	Plasmid	1	5	PAK, GBR, DEU, THA, DNK	28	0.178571	3	Europe & Central Asia, South Asia, East Asia & Pacific	7	0.428571	6	2016, 2011, 2015, 2009, 2014, 2005	24	0.25	3	Chicken, Human, Dog	14	0.214286	1	E. coli	1	E. coli			TRUE	amoxicillin, amoxicillin_clavulanic_acid, cefazolin, cefepime, ceftriaxone, cephalothin, levofloxacin	7	B-lactam Combined Agents, Cephem, Fluoroquinolone, Penicilin	4	TRUE		TRUE	TRUE
E. coli	IncL/M/IncQ1	Plasmid	1	1	GBR	28	0.0357143	1	Europe & Central Asia	7	0.142857	1	2007	24	0.0416667	1	Human	14	0.0714286	3	E. coli, K. pneumoniae, S. enterica	3	E. coli, K. pneumoniae, S. enterica			TRUE	amoxicillin, ciprofloxacin, gentamicin	3	Aminoglycoside, Fluoroquinolone, Penicilin	3	TRUE		TRUE	TRUE
E. coli	IncHI2A/IncQ1/rep_cluster_1088	Plasmid	1	4	FRA, ITA, DEU, GBR	28	0.142857	1	Europe & Central Asia	7	0.142857	4	2019, 2014, 2015, 2001	24	0.166667	3	Human, Turkey, Cow	14	0.214286	2	E. coli, S. enterica	2	E. coli, S. enterica			TRUE	amoxicillin, ampicillin, chloramphenicol, sulfamethoxazole, tetracycline, trimethoprim	6	Folate, Penicilin, Phenicol, Tetracycline	4	TRUE		TRUE	TRUE
E. coli	IncFIA/IncFII/rep_cluster_2232	Plasmid	1	1	GBR	28	0.0357143	1	Europe & Central Asia	7	0.142857	1	2003	24	0.0416667	1	Human	14	0.0714286	1	E. coli	1	E. coli			TRUE	amoxicillin	1	Penicilin	1	FALSE		TRUE	TRUE
E. coli	IncFIA/IncFIB/IncFII/rep_cluster_2131/rep_cluster_2232	Plasmid	1	1	GBR	28	0.0357143	1	Europe & Central Asia	7	0.142857	1	2011	24	0.0416667	1	Human	14	0.0714286	1	E. coli	1	E. coli			TRUE	amoxicillin, amoxicillin_clavulanic_acid, ciprofloxacin, gentamicin	4	Aminoglycoside, B-lactam Combined Agents, Fluoroquinolone, Penicilin	4	TRUE		TRUE	TRUE
E. coli	IncFIC/IncFII/rep_cluster_2232	Plasmid	1	1	GBR	28	0.0357143	1	Europe & Central Asia	7	0.142857	1	2007	24	0.0416667	1	Human	14	0.0714286	1	E. coli	1	E. coli			TRUE	amoxicillin, amoxicillin_clavulanic_acid, gentamicin	3	Aminoglycoside, B-lactam Combined Agents, Penicilin	3	TRUE		TRUE	TRUE
E. coli	IncFIA/IncFIB/IncFIC/IncFII/IncQ1/rep_cluster_2131	Plasmid	1	1	GBR	28	0.0357143	1	Europe & Central Asia	7	0.142857	1	2004	24	0.0416667	1	Human	14	0.0714286	1	E. coli	1	E. coli			TRUE	amoxicillin, piperacillin_tazobactam	2	B-lactam Combined Agents, Penicilin	2	FALSE		TRUE	TRUE
E. coli	IncFIB/IncQ1	Plasmid	1	2	MLI, GBR	28	0.0714286	2	Sub-Saharan Africa, Europe & Central Asia	7	0.285714	5	2008, 2012, 2010, 2014, 2001	24	0.208333	2	Human, Pig	14	0.142857	3	E. coli, K. pneumoniae, S. enterica	3	E. coli, K. pneumoniae, S. enterica			TRUE	amoxicillin, ampicillin, aztreonam, cefepime, cephalothin, streptomycin, sulfamethoxazole, tetracycline, trimethoprim, trimethoprim_sulfamethoxazole	10	Aminoglycoside, B-lactam Combined Agents, Cephem, Folate, Penicilin, Tetracycline	6	TRUE		TRUE	TRUE
E. coli	rep_cluster_2232	Plasmid	1	7	GBR, USA, DNK, DEU, NOR, JPN, THA	28	0.25	3	Europe & Central Asia, East Asia & Pacific, North America	7	0.428571	8	2011, 2017, 2016, 2012, 2000, 2018, 2007, 2014	24	0.333333	2	Human, Chicken	14	0.142857	1	E. coli	1	E. coli			TRUE	amoxicillin, amoxicillin_clavulanic_acid, ampicillin, ceftriaxone, cephalothin, tobramycin	6	Aminoglycoside, B-lactam Combined Agents, Cephem, Penicilin	4	TRUE		TRUE	TRUE
E. coli	IncK2/Z/IncQ1	Plasmid	1	2	DNK, GBR	28	0.0714286	1	Europe & Central Asia	7	0.142857	9	2018, 2008, 2012, 2005, 2011, 2009, 2010, 2006, 2004	24	0.375	1	Human	14	0.0714286	2	E. coli, S. enterica	2	E. coli, S. enterica			TRUE	amoxicillin, ampicillin, cephalothin, tetracycline, tobramycin, trimethoprim_sulfamethoxazole	6	Aminoglycoside, Cephem, Folate, Penicilin, Tetracycline	5	TRUE		TRUE	TRUE
E. coli	IncFIC/IncI-gamma/K1/IncQ1/rep_cluster_2244	Plasmid	1	1	GBR	28	0.0357143	1	Europe & Central Asia	7	0.142857	2	2007, 2001	24	0.0833333	1	Human	14	0.0714286	1	E. coli	1	E. coli			TRUE	amoxicillin	1	Penicilin	1	FALSE		TRUE	TRUE
E. coli	IncFIB/IncFII/rep_cluster_2232	Plasmid	1	3	GBR, USA, DEU	28	0.107143	2	Europe & Central Asia, North America	7	0.285714	8	2007, 2003, 2005, 2017, 2008, 2009, 2010, 2011	24	0.333333	3	Human, Dog, Horse	14	0.214286	2	E. coli, K. pneumoniae	2	E. coli, K. pneumoniae			TRUE	amoxicillin, ampicillin, aztreonam, cefazolin, cefepime, ceftriaxone, cephalothin, tetracycline, trimethoprim, trimethoprim_sulfamethoxazole	10	B-lactam Combined Agents, Cephem, Folate, Penicilin, Tetracycline	5	TRUE		TRUE	TRUE
E. coli	Col(VCM04)	Plasmid	1	1	GBR	28	0.0357143	1	Europe & Central Asia	7	0.142857	1	2006	24	0.0416667	1	Human	14	0.0714286	1	E. coli	1	E. coli			TRUE	amoxicillin, ciprofloxacin	2	Fluoroquinolone, Penicilin	2	FALSE		TRUE	TRUE
E. coli	IncFIA/IncFIB/IncFIC/IncFII	Plasmid	1	5	USA, SWE, DEU, GBR, IND	28	0.178571	3	Europe & Central Asia, South Asia, North America	7	0.428571	9	2015, 2013, 2009, 2017, 2008, 2002, 2021, 2001, 2016	24	0.375	2	Human, Horse	14	0.142857	3	E. coli, K. pneumoniae, S. enterica	3	E. coli, K. pneumoniae, S. enterica			TRUE	amoxicillin, ampicillin, cefazolin, ceftriaxone, chloramphenicol, levofloxacin, trimethoprim	7	Cephem, Fluoroquinolone, Folate, Penicilin, Phenicol	5	TRUE		TRUE	TRUE
E. coli	IncFIA/IncFIB/IncFII/rep_cluster_2131	Plasmid	1	7	USA, GBR, DEU, DNK, JPN, THA, AUS	28	0.25	3	East Asia & Pacific, Europe & Central Asia, North America	7	0.428571	12	2014, 2017, 2015, 2016, 2007, 2009, 2010, 2018, 2013, 2011, 2008, 2020	24	0.5	2	Human, Cat	14	0.142857	3	E. coli, K. pneumoniae, S. enterica	3	E. coli, K. pneumoniae, S. enterica			TRUE	amoxicillin, ampicillin, cefazolin, cephalothin, chloramphenicol, levofloxacin	6	Cephem, Fluoroquinolone, Penicilin, Phenicol	4	TRUE		TRUE	TRUE
E. coli	IncI-gamma/K1/IncQ1	Plasmid	1	6	PAK, GBR, ITA, DEU, USA, FRA	28	0.214286	3	Europe & Central Asia, South Asia, North America	7	0.428571	7	2016, 2009, 2014, 2015, 2010, 2007, 2003	24	0.291667	5	Chicken, Human, Turkey, Pig, Horse	14	0.357143	3	E. coli, S. enterica, S. sonnei	3	E. coli, S. enterica, S. sonnei			TRUE	amoxicillin, ampicillin, levofloxacin, streptomycin, sulfamethoxazole, trimethoprim, trimethoprim_sulfamethoxazole	7	Aminoglycoside, Fluoroquinolone, Folate, Penicilin	4	TRUE		TRUE	TRUE
E. coli	IncFIA/IncFIB/rep_cluster_2131/rep_cluster_2232	Plasmid	1	3	USA, DEU, GBR	28	0.107143	2	Europe & Central Asia, North America	7	0.285714	6	2017, 2010, 2008, 2012, 2003, 2015	24	0.25	2	Human, Dog	14	0.142857	1	E. coli	1	E. coli			TRUE	amoxicillin, amoxicillin_clavulanic_acid, ampicillin, aztreonam, cefazolin, ceftazidime, ceftriaxone, cephalothin, ciprofloxacin, tetracycline, tobramycin, trimethoprim, trimethoprim_sulfamethoxazole	13	Aminoglycoside, B-lactam Combined Agents, Cephem, Fluoroquinolone, Folate, Penicilin, Tetracycline	7	TRUE		TRUE	TRUE
E. coli	IncFIA/IncFIB/IncQ1/rep_cluster_2131	Plasmid	1	1	GBR	28	0.0357143	1	Europe & Central Asia	7	0.142857	4	2007, 2009, 2008, 2010	24	0.166667	1	Human	14	0.0714286	1	E. coli	1	E. coli			TRUE	amoxicillin, ampicillin, trimethoprim	3	Folate, Penicilin	2	FALSE		TRUE	TRUE
E. coli	IncN	Plasmid	1	8	USA, DEU, IND, GBR, ITA, CHN, THA, NOR	28	0.285714	4	East Asia & Pacific, Europe & Central Asia, South Asia, North America	7	0.571429	14	2013, 2010, 2015, 2020, 2009, 2012, 2005, 2019, 2014, 2016, 2007, 2004, 2002, 2011	24	0.583333	7	Human, Horse, Cow, Turkey, Dog, Pig, Chicken	14	0.5	3	E. coli, K. pneumoniae, S. enterica	3	E. coli, K. pneumoniae, S. enterica			TRUE	amoxicillin, ampicillin, aztreonam, cefazolin, cefepime, ceftazidime, cephalothin, levofloxacin, minocycline, piperacillin_tazobactam, streptomycin, trimethoprim_sulfamethoxazole	12	Aminoglycoside, B-lactam Combined Agents, Cephem, Fluoroquinolone, Folate, Penicilin, Tetracycline	7	TRUE		TRUE	TRUE
E. coli	IncFIA/IncFII/IncQ1	Plasmid	1	2	GBR, USA	28	0.0714286	2	Europe & Central Asia, North America	7	0.285714	7	2009, 2003, 2001, 2015, 2004, 2008, 2010	24	0.291667	1	Human	14	0.0714286	1	E. coli	1	E. coli			TRUE	amoxicillin, ampicillin, ceftriaxone, cephalothin, tetracycline, tobramycin, trimethoprim, trimethoprim_sulfamethoxazole	8	Aminoglycoside, Cephem, Folate, Penicilin, Tetracycline	5	TRUE		TRUE	TRUE
E. coli	IncFIA/IncFII/rep_cluster_2131	Plasmid	1	3	USA, TZA, GBR	28	0.107143	3	Sub-Saharan Africa, Europe & Central Asia, North America	7	0.428571	4	2017, 2013, 2003, 2001	24	0.166667	1	Human	14	0.0714286	1	E. coli	1	E. coli			TRUE	amoxicillin, amoxicillin_clavulanic_acid, ampicillin, aztreonam, cefazolin, ceftazidime, ceftriaxone, ciprofloxacin, gentamicin	9	Aminoglycoside, B-lactam Combined Agents, Cephem, Fluoroquinolone, Penicilin	5	TRUE		TRUE	TRUE
E. coli	IncFIA	Plasmid	1	19	USA, GBR, PAK, IND, DEU, DNK, KEN, MLI, BGD, MOZ, ITA, THA, PRT, JPN, BRA, NOR, CHN, ESP, GMB	28	0.678571	6	South Asia, Latin America & Caribbean, East Asia & Pacific, Europe & Central Asia, Sub-Saharan Africa, North America	7	0.857143	21	2014, 2007, 2016, 2019, 2012, 2018, 2009, 2017, 2015, 2010, 2008, 2002, 2011, 2004, 2021, 2013, 1999, 2020, 2001, 2005, 2003	24	0.875	8	Human, Cow, Chicken, Pig, Horse, Turkey, Dog, Cat	14	0.571429	5	E. coli, K. pneumoniae, S. enterica, S. flexneri, S. sonnei	4	E. coli, K. pneumoniae, S. enterica, S. sonnei			TRUE	amoxicillin, cefazolin, erythromycin, streptomycin, sulfamethoxazole	5	Aminoglycoside, Cephem, Folate, Macrolide, Penicilin	5	TRUE		TRUE	TRUE
E. coli	IncFIA/IncFIB/IncFIC/IncQ1/rep_cluster_2131	Plasmid	1	3	GBR, USA, NOR	28	0.107143	2	Europe & Central Asia, North America	7	0.285714	13	2001, 2007, 2011, 2010, 2009, 2005, 2015, 2002, 2003, 2008, 2012, 2006, 2017	24	0.541667	1	Human	14	0.0714286	1	E. coli	1	E. coli			TRUE	amoxicillin, ampicillin, trimethoprim_sulfamethoxazole	3	Folate, Penicilin	2	FALSE		TRUE	TRUE
E. coli	IncFIA/IncFIC/IncFII	Plasmid	1	5	DNK, USA, IND, GBR, DEU	28	0.178571	3	Europe & Central Asia, South Asia, North America	7	0.428571	16	2018, 2014, 2008, 2006, 2017, 2004, 2007, 2010, 2013, 2005, 2009, 2012, 2011, 2016, 2015, 2019	24	0.666667	2	Human, Dog	14	0.142857	4	E. coli, K. pneumoniae, S. flexneri, S. sonnei	2	E. coli, K. pneumoniae			TRUE	amoxicillin, levofloxacin, minocycline, sulfamethoxazole, ticarcillin_clavulanic_acid, trimethoprim_sulfamethoxazole	6	B-lactam Combined Agents, Fluoroquinolone, Folate, Penicilin, Tetracycline	5	TRUE		TRUE	TRUE
E. coli	IncFIA/IncFIC	Plasmid	1	14	GBR, DEU, USA, PAK, DNK, KEN, THA, IND, MOZ, GMB, MLI, CHE, TZA, ESP	28	0.5	5	Europe & Central Asia, Sub-Saharan Africa, South Asia, East Asia & Pacific, North America	7	0.714286	18	2009, 2010, 2015, 2007, 2013, 2017, 2018, 2012, 2014, 2016, 2008, 2020, 2011, 2006, 2019, 2004, 2005, 2001	24	0.75	5	Human, Cow, Chicken, Pig, Dog	14	0.357143	5	E. coli, K. pneumoniae, S. enterica, S. flexneri, S. sonnei	5	E. coli, K. pneumoniae, S. enterica, S. flexneri, S. sonnei			TRUE	amoxicillin, ampicillin, cefazolin, ceftazidime, ceftriaxone, erythromycin, norfloxacin, sulfamethoxazole	8	Cephem, Fluoroquinolone, Folate, Macrolide, Penicilin	5	TRUE		TRUE	TRUE
E. coli	IncFIA/IncFIB/IncFIC/IncQ1	Plasmid	1	7	DNK, KEN, GBR, USA, DEU, ITA, THA	28	0.25	4	Europe & Central Asia, Sub-Saharan Africa, East Asia & Pacific, North America	7	0.571429	15	2018, 2008, 2009, 2011, 2007, 2002, 2004, 2016, 2010, 2012, 2005, 2003, 2014, 2015, 2006	24	0.625	4	Human, Turkey, Dog, Pig	14	0.285714	1	E. coli	1	E. coli			TRUE	amoxicillin, cefazolin, ceftriaxone, levofloxacin, streptomycin, sulfamethoxazole, trimethoprim, trimethoprim_sulfamethoxazole	8	Aminoglycoside, Cephem, Fluoroquinolone, Folate, Penicilin	5	TRUE		TRUE	TRUE
E. coli	IncFIA/IncFIB	Plasmid	1	15	KEN, IND, GBR, USA, JPN, RWA, CHN, DNK, PAK, THA, DEU, TZA, CAN, NOR, ESP	28	0.535714	5	North America, East Asia & Pacific, Europe & Central Asia, South Asia, Sub-Saharan Africa	7	0.714286	19	2009, 2020, 2006, 2003, 2004, 2016, 2019, 2014, 2015, 2018, 2012, 2011, 2010, 2017, 2008, 2013, 2001, 2005, 2007	24	0.791667	7	Human, Insect, Pig, Chicken, Dog, Cow, Horse	14	0.5	3	E. coli, K. pneumoniae, S. enterica	3	E. coli, K. pneumoniae, S. enterica			TRUE	amoxicillin, cefazolin, cephalothin, levofloxacin, streptomycin, sulfamethoxazole	6	Aminoglycoside, Cephem, Fluoroquinolone, Folate, Penicilin	5	TRUE		TRUE	TRUE
E. coli	IncX1	Plasmid	1	9	GBR, PAK, THA, PRT, DEU, CHN, ITA, USA, JPN	28	0.321429	4	East Asia & Pacific, Europe & Central Asia, South Asia, North America	7	0.571429	13	2005, 2016, 2015, 2009, 2007, 2008, 2002, 2020, 2001, 2011, 2010, 2014, 2006	24	0.541667	6	Human, Chicken, Pig, Cow, Deer, Dog	14	0.428571	4	E. coli, K. pneumoniae, S. enterica, S. flexneri	3	E. coli, S. enterica, S. flexneri			TRUE	amoxicillin, cefazolin, ceftriaxone, levofloxacin, trimethoprim_sulfamethoxazole	5	Cephem, Fluoroquinolone, Folate, Penicilin	4	TRUE		TRUE	TRUE
E. coli	IncX1/IncX3	Plasmid	1	8	DNK, DEU, ITA, GBR, PAK, MLI, PRT, USA	28	0.285714	4	Europe & Central Asia, Sub-Saharan Africa, South Asia, North America	7	0.571429	12	2016, 2018, 2012, 2014, 2009, 2008, 2021, 2007, 2003, 2002, 2015, 2004	24	0.5	4	Chicken, Human, Turkey, Pig	14	0.285714	3	E. coli, K. pneumoniae, S. enterica	2	E. coli, S. enterica			TRUE	amoxicillin, amoxicillin_clavulanic_acid, ceftazidime, chloramphenicol, ciprofloxacin, levofloxacin, piperacillin_tazobactam, tetracycline	8	B-lactam Combined Agents, Cephem, Fluoroquinolone, Penicilin, Phenicol, Tetracycline	6	TRUE		TRUE	TRUE
E. coli	IncFIA/IncFIB/IncFII	Plasmid	1	9	GBR, USA, IND, DNK, JPN, DEU, PAK, THA, ITA	28	0.321429	4	Europe & Central Asia, South Asia, East Asia & Pacific, North America	7	0.571429	16	2011, 2017, 2007, 2020, 2014, 2008, 2010, 2018, 2012, 2009, 2016, 2015, 2013, 2003, 2005, 2019	24	0.666667	5	Human, Cow, Chicken, Dog, Turkey	14	0.357143	3	E. coli, K. pneumoniae, S. enterica	3	E. coli, K. pneumoniae, S. enterica			TRUE	amoxicillin, ciprofloxacin, levofloxacin, norfloxacin, sulfamethoxazole	5	Fluoroquinolone, Folate, Penicilin	3	TRUE		TRUE	TRUE
E. coli	rep_cluster_2244	Plasmid	1	2	DNK, GBR	28	0.0714286	1	Europe & Central Asia	7	0.142857	3	2018, 2015, 2001	24	0.125	2	Human, Pig	14	0.142857	1	E. coli	1	E. coli			TRUE	amoxicillin_clavulanic_acid, ampicillin, ticarcillin_clavulanic_acid	3	B-lactam Combined Agents, Penicilin	2	FALSE		TRUE	TRUE
E. coli	rep_cluster_1760	Plasmid	1	2	GBR, PAK	28	0.0714286	2	South Asia, Europe & Central Asia	7	0.285714	3	2012, 2016, 2001	24	0.125	2	Human, Chicken	14	0.142857	1	E. coli	1	E. coli			TRUE	amoxicillin_clavulanic_acid, ampicillin, cephalothin, streptomycin, trimethoprim_sulfamethoxazole	5	Aminoglycoside, B-lactam Combined Agents, Cephem, Folate, Penicilin	5	TRUE		TRUE	TRUE
E. coli	rep_cluster_2313	Plasmid	1	1	GBR	28	0.0357143	1	Europe & Central Asia	7	0.142857	2	2012, 2011	24	0.0833333	1	Human	14	0.0714286	2	E. coli, K. pneumoniae	2	E. coli, K. pneumoniae			TRUE	amoxicillin_clavulanic_acid, ampicillin, cephalothin, trimethoprim	4	B-lactam Combined Agents, Cephem, Folate, Penicilin	4	TRUE		TRUE	TRUE
E. coli	IncR/IncY	Plasmid	1	1	CHN	28	0.0357143	1	East Asia & Pacific	7	0.142857	1	2015	24	0.0416667	1	Insect	14	0.0714286	1	E. coli	1	E. coli			TRUE	amoxicillin_clavulanic_acid, piperacillin_tazobactam	2	B-lactam Combined Agents	1	FALSE		TRUE	FALSE
E. coli	IncFII/IncI-gamma/K1	Plasmid	1	4	KEN, USA, DEU, FRA	28	0.142857	3	Europe & Central Asia, Sub-Saharan Africa, North America	7	0.428571	3	2008, 2016, 2010	24	0.125	2	Human, Chicken	14	0.142857	3	E. coli, S. enterica, S. sonnei	3	E. coli, S. enterica, S. sonnei			TRUE	amoxicillin_clavulanic_acid, piperacillin_tazobactam	2	B-lactam Combined Agents	1	FALSE		TRUE	FALSE
E. coli	IncFIB/rep_cluster_2131/rep_cluster_2244	Plasmid	1	1	GBR	28	0.0357143	1	Europe & Central Asia	7	0.142857	1	2011	24	0.0416667	1	Human	14	0.0714286	1	E. coli	1	E. coli			TRUE	amoxicillin_clavulanic_acid, cephalothin, trimethoprim	3	B-lactam Combined Agents, Cephem, Folate	3	TRUE		TRUE	TRUE
E. coli	rep_cluster_1088	Plasmid	1	2	PRT, TWN	28	0.0714286	2	Europe & Central Asia, East Asia & Pacific	7	0.285714	2	2021, 2016	24	0.0833333	2	Sheep, Human	14	0.142857	3	E. coli, K. pneumoniae, S. enterica	2	E. coli, S. enterica			TRUE	amoxicillin_clavulanic_acid, ampicillin, aztreonam, cefazolin, cefepime, ceftazidime, ceftriaxone, chloramphenicol, ciprofloxacin, gentamicin, piperacillin_tazobactam, tetracycline, ticarcillin_clavulanic_acid, tobramycin, trimethoprim_sulfamethoxazole	15	Aminoglycoside, B-lactam Combined Agents, Cephem, Fluoroquinolone, Folate, Penicilin, Phenicol, Tetracycline	8	TRUE		TRUE	TRUE
E. coli	IncFIA/rep_cluster_2350	Plasmid	1	1	GBR	28	0.0357143	1	Europe & Central Asia	7	0.142857	1	2012	24	0.0416667	1	Human	14	0.0714286	1	E. coli	1	E. coli			TRUE	amoxicillin_clavulanic_acid	1	B-lactam Combined Agents	1	FALSE		TRUE	FALSE
E. coli	rep_cluster_1418	Plasmid	1	1	THA	28	0.0357143	1	East Asia & Pacific	7	0.142857	2	2015, 2014	24	0.0833333	1	Human	14	0.0714286	2	E. coli, K. pneumoniae	2	E. coli, K. pneumoniae			TRUE	amoxicillin_clavulanic_acid, ceftazidime, piperacillin_tazobactam, tobramycin, trimethoprim	5	Aminoglycoside, B-lactam Combined Agents, Cephem, Folate	4	TRUE		TRUE	TRUE
E. coli	IncFIB/IncY	Plasmid	1	2	DEU, CHN	28	0.0714286	2	East Asia & Pacific, Europe & Central Asia	7	0.285714	1	2015	24	0.0416667	2	Human, Insect	14	0.142857	1	E. coli	1	E. coli			TRUE	amoxicillin_clavulanic_acid, ceftazidime, ciprofloxacin, piperacillin_tazobactam, trimethoprim_sulfamethoxazole	5	B-lactam Combined Agents, Cephem, Fluoroquinolone, Folate	4	TRUE		TRUE	TRUE
E. coli	IncFIB/IncFIC/rep_cluster_2244/rep_cluster_2350	Plasmid	1	1	GBR	28	0.0357143	1	Europe & Central Asia	7	0.142857	1	2006	24	0.0416667	1	Human	14	0.0714286	1	E. coli	1	E. coli			TRUE	amoxicillin_clavulanic_acid	1	B-lactam Combined Agents	1	FALSE		TRUE	FALSE
E. coli	rep_cluster_2335	Plasmid	1	16	GBR, MOZ, DEU, MLI, DNK, KEN, PRT, IND, USA, FRA, PAK, TZA, NOR, RWA, BGD, ITA	28	0.571429	4	South Asia, Europe & Central Asia, Sub-Saharan Africa, North America	7	0.571429	19	2001, 2007, 2011, 2009, 2010, 2005, 2008, 2015, 2016, 2018, 2019, 2006, 2014, 2002, 2003, 2000, 2004, 2013, 2017	24	0.791667	9	Human, Cow, Horse, Chicken, Cat, Insect, Turkey, Pig, Dog	14	0.642857	5	E. coli, K. pneumoniae, S. enterica, S. flexneri, S. sonnei	5	E. coli, K. pneumoniae, S. enterica, S. flexneri, S. sonnei			TRUE	amoxicillin_clavulanic_acid, ceftazidime, levofloxacin, minocycline, ticarcillin_clavulanic_acid	5	B-lactam Combined Agents, Cephem, Fluoroquinolone, Tetracycline	4	TRUE		TRUE	TRUE
E. coli	IncFIA/IncFIB/IncFIC/rep_cluster_2131/rep_cluster_2232	Plasmid	1	1	TZA	28	0.0357143	1	Sub-Saharan Africa	7	0.142857	1	2014	24	0.0416667	1	Human	14	0.0714286	1	E. coli	1	E. coli			TRUE	amoxicillin_clavulanic_acid, ampicillin, cefazolin, ceftriaxone, ciprofloxacin, trimethoprim_sulfamethoxazole	6	B-lactam Combined Agents, Cephem, Fluoroquinolone, Folate, Penicilin	5	TRUE		TRUE	TRUE
E. coli	IncFIA/IncFIB/IncHI2A/rep_cluster_1088	Plasmid	1	1	CHN	28	0.0357143	1	East Asia & Pacific	7	0.142857	1	2015	24	0.0416667	1	Insect	14	0.0714286	2	E. coli, S. enterica	2	E. coli, S. enterica			TRUE	amoxicillin_clavulanic_acid, ciprofloxacin, piperacillin_tazobactam, tetracycline, trimethoprim_sulfamethoxazole	5	B-lactam Combined Agents, Fluoroquinolone, Folate, Tetracycline	4	TRUE		TRUE	TRUE
E. coli	IncHI1B	Plasmid	1	8	PAK, CHN, ITA, DEU, GBR, DNK, USA, AUS	28	0.285714	4	East Asia & Pacific, Europe & Central Asia, South Asia, North America	7	0.571429	8	2016, 2015, 2014, 2009, 2010, 2017, 2006, 2019	24	0.333333	7	Chicken, Insect, Cow, Turkey, Horse, Pig, Human	14	0.5	3	E. coli, K. pneumoniae, S. enterica	3	E. coli, K. pneumoniae, S. enterica			TRUE	amoxicillin_clavulanic_acid, ampicillin, streptomycin	3	Aminoglycoside, B-lactam Combined Agents, Penicilin	3	TRUE		TRUE	TRUE
E. coli	IncR/IncX1	Plasmid	1	1	CHN	28	0.0357143	1	East Asia & Pacific	7	0.142857	1	2015	24	0.0416667	1	Insect	14	0.0714286	1	E. coli	1	E. coli			TRUE	amoxicillin_clavulanic_acid, ciprofloxacin, piperacillin_tazobactam, tetracycline, trimethoprim_sulfamethoxazole	5	B-lactam Combined Agents, Fluoroquinolone, Folate, Tetracycline	4	TRUE		TRUE	TRUE
E. coli	Col(MG828)	Plasmid	1	1	CHN	28	0.0357143	1	East Asia & Pacific	7	0.142857	1	2015	24	0.0416667	1	Human	14	0.0714286	1	E. coli	1	E. coli			TRUE	amoxicillin_clavulanic_acid, ciprofloxacin, gentamicin, piperacillin_tazobactam, tetracycline, trimethoprim_sulfamethoxazole	6	Aminoglycoside, B-lactam Combined Agents, Fluoroquinolone, Folate, Tetracycline	5	TRUE		TRUE	TRUE
E. coli	IncFIB/IncFIC/IncQ1/rep_cluster_2232	Plasmid	1	2	GBR, DEU	28	0.0714286	1	Europe & Central Asia	7	0.142857	2	2012, 2015	24	0.0833333	1	Human	14	0.0714286	1	E. coli	1	E. coli			TRUE	amoxicillin_clavulanic_acid, ampicillin, cephalothin, ciprofloxacin, trimethoprim	5	B-lactam Combined Agents, Cephem, Fluoroquinolone, Folate, Penicilin	5	TRUE		TRUE	TRUE
E. coli	rep_cluster_2350/rep_cluster_2370	Plasmid	1	2	IND, GBR	28	0.0714286	2	South Asia, Europe & Central Asia	7	0.285714	2	2009, 2008	24	0.0833333	1	Human	14	0.0714286	2	E. coli, S. enterica	2	E. coli, S. enterica			TRUE	amoxicillin_clavulanic_acid	1	B-lactam Combined Agents	1	FALSE		TRUE	FALSE
E. coli	IncK2/Z/IncX1	Plasmid	1	1	GBR	28	0.0357143	1	Europe & Central Asia	7	0.142857	1	2007	24	0.0416667	1	Human	14	0.0714286	1	E. coli	1	E. coli			TRUE	amoxicillin_clavulanic_acid	1	B-lactam Combined Agents	1	FALSE		TRUE	FALSE
E. coli	IncFIA/IncX3	Plasmid	1	1	USA	28	0.0357143	1	North America	7	0.142857	1	2012	24	0.0416667	1	Human	14	0.0714286	2	E. coli, K. pneumoniae	2	E. coli, K. pneumoniae			TRUE	amoxicillin_clavulanic_acid, ampicillin, aztreonam, cefazolin, cefepime, ceftazidime, ceftriaxone, ciprofloxacin, gentamicin, levofloxacin, piperacillin_tazobactam, tobramycin	12	Aminoglycoside, B-lactam Combined Agents, Cephem, Fluoroquinolone, Penicilin	5	TRUE		TRUE	TRUE
E. coli	ColRNAI_rep_cluster_1987/IncFIA/IncFIB/IncFIC	Plasmid	1	1	GBR	28	0.0357143	1	Europe & Central Asia	7	0.142857	1	2005	24	0.0416667	1	Human	14	0.0714286	1	E. coli	1	E. coli			TRUE	amoxicillin_clavulanic_acid	1	B-lactam Combined Agents	1	FALSE		TRUE	FALSE
E. coli	IncHI1A	Plasmid	1	1	THA	28	0.0357143	1	East Asia & Pacific	7	0.142857	1	2015	24	0.0416667	1	Human	14	0.0714286	2	E. coli, S. enterica	2	E. coli, S. enterica			TRUE	amoxicillin_clavulanic_acid, ampicillin, ceftazidime, cephalothin, ciprofloxacin, gentamicin, tobramycin	7	Aminoglycoside, B-lactam Combined Agents, Cephem, Fluoroquinolone, Penicilin	5	TRUE		TRUE	TRUE
E. coli	IncFIB/IncFIC/IncN/rep_cluster_1088/rep_cluster_2244	Plasmid	1	1	USA	28	0.0357143	1	North America	7	0.142857	1	2016	24	0.0416667	1	Human	14	0.0714286	1	E. coli	1	E. coli			TRUE	amoxicillin_clavulanic_acid, ampicillin, aztreonam, cefepime, ceftazidime, ceftriaxone, ciprofloxacin, gentamicin, levofloxacin, tetracycline, tobramycin	11	Aminoglycoside, B-lactam Combined Agents, Cephem, Fluoroquinolone, Penicilin, Tetracycline	6	TRUE		TRUE	TRUE
E. coli	rep_cluster_312	Plasmid	1	1	GBR	28	0.0357143	1	Europe & Central Asia	7	0.142857	1	2011	24	0.0416667	1	Human	14	0.0714286	2	E. coli, S. enterica	1	E. coli			TRUE	amoxicillin_clavulanic_acid, cephalothin, ciprofloxacin, trimethoprim	4	B-lactam Combined Agents, Cephem, Fluoroquinolone, Folate	4	TRUE		TRUE	TRUE
E. coli	IncFIA/IncFII/IncN	Plasmid	1	1	GBR	28	0.0357143	1	Europe & Central Asia	7	0.142857	1	2009	24	0.0416667	1	Human	14	0.0714286	1	E. coli	1	E. coli			TRUE	amoxicillin_clavulanic_acid, ciprofloxacin	2	B-lactam Combined Agents, Fluoroquinolone	2	FALSE		TRUE	FALSE
E. coli	IncI1/B/O/IncK2/Z	Plasmid	1	1	GBR	28	0.0357143	1	Europe & Central Asia	7	0.142857	1	2009	24	0.0416667	1	Human	14	0.0714286	1	E. coli	1	E. coli			TRUE	amoxicillin_clavulanic_acid, cephalothin	2	B-lactam Combined Agents, Cephem	2	FALSE		TRUE	FALSE
E. coli	IncI1	Plasmid	1	1	USA	28	0.0357143	1	North America	7	0.142857	1	2016	24	0.0416667	1	Human	14	0.0714286	1	E. coli	1	E. coli			TRUE	amoxicillin_clavulanic_acid, ciprofloxacin, piperacillin_tazobactam	3	B-lactam Combined Agents, Fluoroquinolone	2	FALSE		TRUE	FALSE
E. coli	IncFIB/IncHI1B	Plasmid	1	1	CHN	28	0.0357143	1	East Asia & Pacific	7	0.142857	1	2015	24	0.0416667	2	Chicken, Insect	14	0.142857	3	E. coli, K. pneumoniae, S. enterica	2	E. coli, K. pneumoniae			TRUE	amoxicillin_clavulanic_acid, ciprofloxacin, gentamicin, piperacillin_tazobactam, tetracycline, trimethoprim_sulfamethoxazole	6	Aminoglycoside, B-lactam Combined Agents, Fluoroquinolone, Folate, Tetracycline	5	TRUE		TRUE	TRUE
E. coli	IncFIA/IncFII/IncQ1/rep_cluster_2350	Plasmid	1	1	USA	28	0.0357143	1	North America	7	0.142857	1	2016	24	0.0416667	1	Human	14	0.0714286	1	E. coli	1	E. coli			TRUE	amoxicillin_clavulanic_acid, ampicillin, cefazolin, ceftriaxone, levofloxacin, piperacillin_tazobactam, tetracycline, trimethoprim_sulfamethoxazole	8	B-lactam Combined Agents, Cephem, Fluoroquinolone, Folate, Penicilin, Tetracycline	6	TRUE		TRUE	TRUE
E. coli	IncC	Plasmid	1	3	GBR, USA, FRA	28	0.107143	2	Europe & Central Asia, North America	7	0.285714	5	2014, 2015, 2016, 2013, 2018	24	0.208333	3	Pig, Human, Chicken	14	0.214286	4	E. coli, K. pneumoniae, S. enterica, S. sonnei	4	E. coli, K. pneumoniae, S. enterica, S. sonnei			TRUE	amoxicillin_clavulanic_acid, ampicillin, aztreonam, cefazolin, ceftazidime, ceftriaxone, chloramphenicol, sulfamethoxazole	8	B-lactam Combined Agents, Cephem, Folate, Penicilin, Phenicol	5	TRUE		TRUE	TRUE
E. coli	IncFIC/rep_cluster_2232/rep_cluster_2350	Plasmid	1	1	GBR	28	0.0357143	1	Europe & Central Asia	7	0.142857	1	2012	24	0.0416667	1	Human	14	0.0714286	1	E. coli	1	E. coli			TRUE	amoxicillin_clavulanic_acid, cephalothin, trimethoprim	3	B-lactam Combined Agents, Cephem, Folate	3	TRUE		TRUE	TRUE
E. coli	Col156/IncFIB/IncFII/rep_cluster_2131	Plasmid	1	1	JPN	28	0.0357143	1	East Asia & Pacific	7	0.142857	1	2013	24	0.0416667	1	Human	14	0.0714286	1	E. coli	1	E. coli			TRUE	amoxicillin_clavulanic_acid, ciprofloxacin, trimethoprim_sulfamethoxazole	3	B-lactam Combined Agents, Fluoroquinolone, Folate	3	TRUE		TRUE	TRUE
E. coli	IncFIB/rep_cluster_2131/rep_cluster_2313	Plasmid	1	1	THA	28	0.0357143	1	East Asia & Pacific	7	0.142857	2	2015, 2014	24	0.0833333	1	Human	14	0.0714286	1	E. coli	1	E. coli			TRUE	amoxicillin_clavulanic_acid, ceftazidime, cephalothin, ciprofloxacin, gentamicin, tobramycin, trimethoprim	7	Aminoglycoside, B-lactam Combined Agents, Cephem, Fluoroquinolone, Folate	5	TRUE		TRUE	TRUE
E. coli	ColRNAI_rep_cluster_1987/IncFIC/IncFII/rep_cluster_2244	Plasmid	1	1	THA	28	0.0357143	1	East Asia & Pacific	7	0.142857	1	2015	24	0.0416667	1	Human	14	0.0714286	1	E. coli	1	E. coli			TRUE	amoxicillin_clavulanic_acid, ciprofloxacin, piperacillin_tazobactam	3	B-lactam Combined Agents, Fluoroquinolone	2	FALSE		TRUE	FALSE
E. coli	IncFIB/IncQ1/rep_cluster_2232	Plasmid	1	1	THA	28	0.0357143	1	East Asia & Pacific	7	0.142857	1	2015	24	0.0416667	1	Human	14	0.0714286	1	E. coli	1	E. coli			TRUE	amoxicillin_clavulanic_acid, ampicillin, ceftazidime, cephalothin, ciprofloxacin, gentamicin, tobramycin, trimethoprim	8	Aminoglycoside, B-lactam Combined Agents, Cephem, Fluoroquinolone, Folate, Penicilin	6	TRUE		TRUE	TRUE
E. coli	IncI1/B/O/IncQ1	Plasmid	1	2	PAK, GBR	28	0.0714286	2	South Asia, Europe & Central Asia	7	0.285714	2	2016, 2009	24	0.0833333	2	Chicken, Human	14	0.142857	1	E. coli	1	E. coli			TRUE	amoxicillin_clavulanic_acid, ampicillin, levofloxacin, streptomycin, trimethoprim_sulfamethoxazole	5	Aminoglycoside, B-lactam Combined Agents, Fluoroquinolone, Folate, Penicilin	5	TRUE		TRUE	TRUE
E. coli	IncHI2A/IncN/rep_cluster_1088	Plasmid	1	1	CHN	28	0.0357143	1	East Asia & Pacific	7	0.142857	1	2015	24	0.0416667	2	Human, Insect	14	0.142857	2	E. coli, K. pneumoniae	2	E. coli, K. pneumoniae			TRUE	amoxicillin_clavulanic_acid, ciprofloxacin, gentamicin, piperacillin_tazobactam, tetracycline, trimethoprim_sulfamethoxazole	6	Aminoglycoside, B-lactam Combined Agents, Fluoroquinolone, Folate, Tetracycline	5	TRUE		TRUE	TRUE
E. coli	IncFIA/IncFIB/IncFIC/rep_cluster_2232	Plasmid	1	3	DEU, THA, TZA	28	0.107143	3	Europe & Central Asia, Sub-Saharan Africa, East Asia & Pacific	7	0.428571	2	2015, 2014	24	0.0833333	1	Human	14	0.0714286	1	E. coli	1	E. coli			TRUE	amoxicillin_clavulanic_acid, ampicillin, cefazolin, ceftazidime, ceftriaxone, cephalothin, ciprofloxacin, gentamicin, tobramycin, trimethoprim_sulfamethoxazole	10	Aminoglycoside, B-lactam Combined Agents, Cephem, Fluoroquinolone, Folate, Penicilin	6	TRUE		TRUE	TRUE
E. coli	ColRNAI_rep_cluster_1857	Plasmid	1	2	USA, GBR	28	0.0714286	2	Europe & Central Asia, North America	7	0.285714	3	2014, 2012, 2013	24	0.125	1	Human	14	0.0714286	4	E. coli, K. pneumoniae, S. enterica, S. flexneri	4	E. coli, K. pneumoniae, S. enterica, S. flexneri			TRUE	amoxicillin_clavulanic_acid, ampicillin, aztreonam, cefazolin, cefepime, ceftazidime, ceftriaxone, piperacillin_tazobactam, tetracycline, tobramycin	10	Aminoglycoside, B-lactam Combined Agents, Cephem, Penicilin, Tetracycline	5	TRUE		TRUE	TRUE
E. coli	IncFIA/IncQ1	Plasmid	1	5	KEN, GBR, USA, DEU, NOR	28	0.178571	3	Europe & Central Asia, Sub-Saharan Africa, North America	7	0.428571	6	2008, 2015, 2010, 2004, 2005, 2006	24	0.25	2	Human, Horse	14	0.142857	2	E. coli, S. enterica	2	E. coli, S. enterica			TRUE	amoxicillin_clavulanic_acid, ampicillin, cephalothin, levofloxacin, sulfamethoxazole, tetracycline, trimethoprim, trimethoprim_sulfamethoxazole	8	B-lactam Combined Agents, Cephem, Fluoroquinolone, Folate, Penicilin, Tetracycline	6	TRUE		TRUE	TRUE
K. pneumoniae	IncFIA/IncFIC/IncR	Plasmid	1	2	THA, EST	49	0.0408163	2	Europe & Central Asia, East Asia & Pacific	7	0.285714	1	2014	28	0.0357143	1	Human	2	0.5	2	E. coli, K. pneumoniae	2	E. coli, K. pneumoniae			TRUE	amoxicillin_clavulanic_acid, aztreonam, ciprofloxacin, gentamicin, piperacillin_tazobactam, tobramycin, trimethoprim	7	Aminoglycoside, B-lactam Combined Agents, Fluoroquinolone, Folate	4	TRUE		TRUE	TRUE
K. pneumoniae	IncFIB/IncU	Plasmid	1	5	USA, THA, NPL, ESP, ISR	49	0.102041	5	Middle East & North Africa, South Asia, Europe & Central Asia, East Asia & Pacific, North America	7	0.714286	4	2013, 2014, 2015, 2012	28	0.142857	1	Human	2	0.5	1	K. pneumoniae	1	K. pneumoniae			TRUE	amoxicillin_clavulanic_acid, aztreonam, ceftazidime, nitrofurantoin, tobramycin	5	Aminoglycoside, B-lactam Combined Agents, Cephem, Nitrofurans	4	TRUE		TRUE	TRUE
K. pneumoniae	IncFIB/IncQ1	Plasmid	1	1	GBR	49	0.0204082	1	Europe & Central Asia	7	0.142857	1	2006	28	0.0357143	1	Human	2	0.5	3	E. coli, K. pneumoniae, S. enterica	3	E. coli, K. pneumoniae, S. enterica			TRUE	amoxicillin_clavulanic_acid, cefotaxime, ceftazidime, ciprofloxacin	4	B-lactam Combined Agents, Cephem, Fluoroquinolone	3	TRUE		TRUE	TRUE
K. pneumoniae	IncX3	Plasmid	1	8	USA, ITA, GRC, COL, DEU, GBR, CAN, BGR	49	0.163265	3	Europe & Central Asia, North America, Latin America & Caribbean	7	0.428571	11	2012, 2014, 2013, 2007, 2015, 2010, 2004, 2008, 2003, 2009, 2011	28	0.392857	1	Human	2	0.5	2	E. coli, K. pneumoniae	2	E. coli, K. pneumoniae			TRUE	amoxicillin_clavulanic_acid, cefotaxime, ceftazidime, chloramphenicol, ciprofloxacin, levofloxacin	6	B-lactam Combined Agents, Cephem, Fluoroquinolone, Phenicol	4	TRUE		TRUE	TRUE
K. pneumoniae	IncL/M/IncR/rep_cluster_1254	Plasmid	1	2	GBR, MNE	49	0.0408163	1	Europe & Central Asia	7	0.142857	2	2008, 2014	28	0.0714286	1	Human	2	0.5	1	K. pneumoniae	1	K. pneumoniae			TRUE	amoxicillin_clavulanic_acid, cefotaxime, ceftazidime, ciprofloxacin, gentamicin, piperacillin_tazobactam	6	Aminoglycoside, B-lactam Combined Agents, Cephem, Fluoroquinolone	4	TRUE		TRUE	TRUE
K. pneumoniae	ColRNAI_rep_cluster_1857/rep_cluster_1367	Plasmid	1	1	USA	49	0.0204082	1	North America	7	0.142857	3	2014, 2013, 2009	28	0.107143	1	Human	2	0.5	1	K. pneumoniae	1	K. pneumoniae			TRUE	amoxicillin_clavulanic_acid, cefotaxime, ceftazidime, ciprofloxacin, ertapenem, imipenem, levofloxacin, meropenem, nitrofurantoin, piperacillin_tazobactam, tetracycline	11	B-lactam Combined Agents, Carbapenem, Cephem, Fluoroquinolone, Nitrofurans, Tetracycline	6	TRUE		TRUE	TRUE
K. pneumoniae	IncN	Plasmid	1	17	GBR, USA, MWI, FRA, BRA, IND, NOR, ISR, BEL, THA, GRC, ITA, AUT, MLT, TUR, ESP, PRT	49	0.346939	7	Europe & Central Asia, Latin America & Caribbean, South Asia, Middle East & North Africa, Sub-Saharan Africa, East Asia & Pacific, North America	7	1	17	2011, 2013, 2015, 2000, 2014, 2010, 2005, 2012, 2016, 2020, 2007, 2004, 2008, 2006, 2017, 2009, 1981	28	0.607143	1	Human	2	0.5	3	E. coli, K. pneumoniae, S. enterica	3	E. coli, K. pneumoniae, S. enterica			TRUE	amoxicillin_clavulanic_acid, ceftazidime, chloramphenicol, ertapenem, nitrofurantoin, trimethoprim	6	B-lactam Combined Agents, Carbapenem, Cephem, Folate, Nitrofurans, Phenicol	6	TRUE		TRUE	TRUE
K. pneumoniae	IncHI1A/IncHI1B/IncP	Plasmid	1	1	USA	49	0.0204082	1	North America	7	0.142857	1	2014	28	0.0357143	1	Human	2	0.5	1	K. pneumoniae	1	K. pneumoniae			TRUE	amoxicillin_clavulanic_acid, aztreonam, cefotaxime, ceftazidime, ciprofloxacin, ertapenem, imipenem, levofloxacin, meropenem, piperacillin_tazobactam	10	B-lactam Combined Agents, Carbapenem, Cephem, Fluoroquinolone	4	TRUE		TRUE	TRUE
K. pneumoniae	ColRNAI_rep_cluster_1857	Plasmid	1	22	USA, GRC, ITA, ROU, CAN, BRA, HND, SVK, NOR, COL, ISR, DMA, DEU, ESP, AUT, BEL, GRD, LCA, IRL, MWI, SRB, PRT	49	0.44898	5	Europe & Central Asia, Latin America & Caribbean, North America, Middle East & North Africa, Sub-Saharan Africa	7	0.714286	12	2013, 2012, 2009, 2015, 2014, 2011, 2007, 2010, 2017, 2018, 2008, 1997	28	0.428571	1	Human	2	0.5	4	E. coli, K. pneumoniae, S. enterica, S. flexneri	4	E. coli, K. pneumoniae, S. enterica, S. flexneri			TRUE	amoxicillin_clavulanic_acid, aztreonam, ceftazidime, chloramphenicol, ciprofloxacin, ertapenem, nitrofurantoin, tobramycin	8	Aminoglycoside, B-lactam Combined Agents, Carbapenem, Cephem, Fluoroquinolone, Nitrofurans, Phenicol	7	TRUE		TRUE	TRUE
K. pneumoniae	IncQ1/IncR	Plasmid	1	1	GBR	49	0.0204082	1	Europe & Central Asia	7	0.142857	1	2006	28	0.0357143	1	Human	2	0.5	3	E. coli, K. pneumoniae, S. enterica	2	E. coli, K. pneumoniae			TRUE	amoxicillin_clavulanic_acid, cefotaxime, ceftazidime, ciprofloxacin, gentamicin, piperacillin_tazobactam, tetracycline	7	Aminoglycoside, B-lactam Combined Agents, Cephem, Fluoroquinolone, Tetracycline	5	TRUE		TRUE	TRUE
K. pneumoniae	IncFIB/IncFII/IncQ1/rep_cluster_2183	Plasmid	1	5	USA, GBR, NPL, TUR, ISR	49	0.102041	4	Middle East & North Africa, South Asia, Europe & Central Asia, North America	7	0.571429	4	2014, 2008, 2012, 2006	28	0.142857	1	Human	2	0.5	1	K. pneumoniae	1	K. pneumoniae			TRUE	amoxicillin_clavulanic_acid, aztreonam, cefotaxime, ceftazidime, ciprofloxacin, nitrofurantoin, piperacillin_tazobactam, trimethoprim_sulfamethoxazole	8	B-lactam Combined Agents, Cephem, Fluoroquinolone, Folate, Nitrofurans	5	TRUE		TRUE	TRUE
K. pneumoniae	IncC/IncR	Plasmid	1	1	USA	49	0.0204082	1	North America	7	0.142857	1	2013	28	0.0357143	1	Human	2	0.5	1	K. pneumoniae	1	K. pneumoniae			TRUE	amoxicillin_clavulanic_acid, aztreonam, cefotaxime, ceftazidime, ertapenem, imipenem, meropenem, piperacillin_tazobactam, tetracycline, tobramycin, trimethoprim_sulfamethoxazole	11	Aminoglycoside, B-lactam Combined Agents, Carbapenem, Cephem, Folate, Tetracycline	6	TRUE		TRUE	TRUE
K. pneumoniae	IncFIA/IncFIB/IncFIC	Plasmid	1	2	USA, NOR	49	0.0408163	2	Europe & Central Asia, North America	7	0.285714	2	2013, 2014	28	0.0714286	1	Human	2	0.5	3	E. coli, K. pneumoniae, S. enterica	3	E. coli, K. pneumoniae, S. enterica			TRUE	amoxicillin_clavulanic_acid, aztreonam, cefotaxime, ceftazidime, ertapenem, levofloxacin, piperacillin_tazobactam, tetracycline, tobramycin, trimethoprim_sulfamethoxazole	10	Aminoglycoside, B-lactam Combined Agents, Carbapenem, Cephem, Fluoroquinolone, Folate, Tetracycline	7	TRUE		TRUE	TRUE
K. pneumoniae	IncFIA/IncFII/rep_cluster_1418/rep_cluster_2183	Plasmid	1	2	GBR, USA	49	0.0408163	2	Europe & Central Asia, North America	7	0.285714	3	2006, 2015, 2014	28	0.107143	1	Human	2	0.5	1	K. pneumoniae	1	K. pneumoniae			TRUE	amoxicillin_clavulanic_acid, cefotaxime, ceftazidime, ciprofloxacin, gentamicin, piperacillin_tazobactam, tobramycin	7	Aminoglycoside, B-lactam Combined Agents, Cephem, Fluoroquinolone	4	TRUE		TRUE	TRUE
K. pneumoniae	IncFIA/IncFIB/rep_cluster_2131	Plasmid	1	2	USA, NOR	49	0.0408163	2	Europe & Central Asia, North America	7	0.285714	3	2013, 2014, 2009	28	0.107143	1	Human	2	0.5	2	E. coli, K. pneumoniae	2	E. coli, K. pneumoniae			TRUE	amoxicillin_clavulanic_acid, aztreonam, cefotaxime, ceftazidime, ertapenem, levofloxacin, nitrofurantoin, piperacillin_tazobactam, tetracycline	9	B-lactam Combined Agents, Carbapenem, Cephem, Fluoroquinolone, Nitrofurans, Tetracycline	6	TRUE		TRUE	TRUE
K. pneumoniae	IncFIA/IncR/rep_cluster_1418	Plasmid	1	13	USA, GBR, SVK, AUS, MWI, TUR, POL, NPL, HUN, DEU, PRT, LVA, FRA	49	0.265306	5	East Asia & Pacific, Europe & Central Asia, Sub-Saharan Africa, South Asia, North America	7	0.714286	7	2014, 2012, 2013, 2006, 2009, 2015, 2011	28	0.25	1	Human	2	0.5	1	K. pneumoniae	1	K. pneumoniae			TRUE	amoxicillin_clavulanic_acid, cefotaxime, ceftazidime, ciprofloxacin, levofloxacin, nitrofurantoin, trimethoprim, trimethoprim_sulfamethoxazole	8	B-lactam Combined Agents, Cephem, Fluoroquinolone, Folate, Nitrofurans	5	TRUE		TRUE	TRUE
K. pneumoniae	IncFIA/rep_cluster_1418	Plasmid	1	10	USA, GBR, POL, HTI, CZE, SVK, TUR, GRC, ESP, HUN	49	0.204082	3	Europe & Central Asia, Latin America & Caribbean, North America	7	0.428571	8	2013, 2006, 2014, 2015, 2012, 2004, 2018, 2003	28	0.285714	1	Human	2	0.5	1	K. pneumoniae	1	K. pneumoniae			TRUE	amoxicillin_clavulanic_acid, cefotaxime, ceftazidime, ciprofloxacin, nitrofurantoin, piperacillin_tazobactam, tetracycline, trimethoprim_sulfobactam	8	B-lactam Combined Agents, Cephem, Fluoroquinolone, Folate, Nitrofurans, Tetracycline	6	TRUE		TRUE	TRUE
K. pneumoniae	IncC/IncFIB/IncFII/rep_cluster_2183	Plasmid	1	5	GRC, AUS, USA, MNE, ITA	49	0.102041	3	East Asia & Pacific, Europe & Central Asia, North America	7	0.428571	3	2013, 2012, 2014	28	0.107143	1	Human	2	0.5	1	K. pneumoniae	1	K. pneumoniae			TRUE	amoxicillin_clavulanic_acid, aztreonam, cefotaxime, ceftazidime, chloramphenicol, ciprofloxacin, ertapenem, imipenem, meropenem, piperacillin_tazobactam, tetracycline, tobramycin, trimethoprim, trimethoprim_sulfamethoxazole	14	Aminoglycoside, B-lactam Combined Agents, Carbapenem, Cephem, Fluoroquinolone, Folate, Phenicol, Tetracycline	8	TRUE		TRUE	TRUE
K. pneumoniae	ColRNAI_rep_cluster_1857/IncFIB/IncFII/rep_cluster_2183	Plasmid	1	9	ITA, USA, GRC, COL, MKD, THA, CAN, BEL, ISR	49	0.183673	5	Europe & Central Asia, North America, Latin America & Caribbean, Middle East & North Africa, East Asia & Pacific	7	0.714286	8	2013, 2014, 2015, 2012, 2010, 2011, 2007, 2016	28	0.285714	1	Human	2	0.5	1	K. pneumoniae	1	K. pneumoniae			TRUE	amoxicillin_clavulanic_acid, aztreonam, cefotaxime, ceftazidime, chloramphenicol, ciprofloxacin, ertapenem, levofloxacin, meropenem, nitrofurantoin, piperacillin_tazobactam	11	B-lactam Combined Agents, Carbapenem, Cephem, Fluoroquinolone, Nitrofurans, Phenicol	6	TRUE		TRUE	TRUE
K. pneumoniae	ColRNAI_rep_cluster_1857/IncX3	Plasmid	1	5	USA, COL, ITA, GBR, BEL	49	0.102041	3	Europe & Central Asia, Latin America & Caribbean, North America	7	0.428571	9	2012, 2008, 2013, 2015, 2014, 2011, 2010, 2004, 2007	28	0.321429	1	Human	2	0.5	1	K. pneumoniae	1	K. pneumoniae			TRUE	amoxicillin_clavulanic_acid, aztreonam, cefotaxime, ertapenem, levofloxacin, nitrofurantoin	6	B-lactam Combined Agents, Carbapenem, Cephem, Fluoroquinolone, Nitrofurans	5	TRUE		TRUE	TRUE
K. pneumoniae	IncFIA/IncFIB/IncFII/rep_cluster_2183	Plasmid	1	6	USA, AFG, BEL, TUR, MWI, GRC	49	0.122449	4	South Asia, Europe & Central Asia, Sub-Saharan Africa, North America	7	0.571429	4	2014, 2012, 2013, 2004	28	0.142857	1	Human	2	0.5	1	K. pneumoniae	1	K. pneumoniae			TRUE	amoxicillin_clavulanic_acid, cefotaxime, ceftazidime, chloramphenicol, ciprofloxacin, ertapenem, levofloxacin, nitrofurantoin, piperacillin_tazobactam, trimethoprim_sulfamethoxazole	10	B-lactam Combined Agents, Carbapenem, Cephem, Fluoroquinolone, Folate, Nitrofurans, Phenicol	7	TRUE		TRUE	TRUE
K. pneumoniae	IncFIB/IncFII/IncQ1/rep_cluster_1418/rep_cluster_2183	Plasmid	1	2	USA, THA	49	0.0408163	2	East Asia & Pacific, North America	7	0.285714	3	2012, 2014, 2015	28	0.107143	1	Human	2	0.5	1	K. pneumoniae	1	K. pneumoniae			TRUE	amoxicillin_clavulanic_acid, aztreonam, cefotaxime, gentamicin, levofloxacin, tetracycline, tobramycin, trimethoprim, trimethoprim_sulfamethoxazole	9	Aminoglycoside, B-lactam Combined Agents, Cephem, Fluoroquinolone, Folate, Tetracycline	6	TRUE		TRUE	TRUE
K. pneumoniae	rep_cluster_1367	Plasmid	1	1	USA	49	0.0204082	1	North America	7	0.142857	4	2014, 2013, 2012, 2015	28	0.142857	1	Human	2	0.5	2	E. coli, K. pneumoniae	2	E. coli, K. pneumoniae			TRUE	amoxicillin_clavulanic_acid, aztreonam, cefotaxime, ceftazidime, ciprofloxacin, ertapenem, gentamicin, imipenem, meropenem, piperacillin_tazobactam, tetracycline, tobramycin	12	Aminoglycoside, B-lactam Combined Agents, Carbapenem, Cephem, Fluoroquinolone, Tetracycline	6	TRUE		TRUE	TRUE
K. pneumoniae	IncFII/IncR/rep_cluster_2183	Plasmid	1	5	USA, THA, MWI, GBR, MNE	49	0.102041	4	Sub-Saharan Africa, Europe & Central Asia, East Asia & Pacific, North America	7	0.571429	9	2012, 2008, 2013, 2011, 2014, 2015, 2007, 2009, 2005	28	0.321429	1	Human	2	0.5	1	K. pneumoniae	1	K. pneumoniae			TRUE	amoxicillin_clavulanic_acid, cefotaxime, ceftazidime, chloramphenicol, ciprofloxacin, nitrofurantoin, piperacillin_tazobactam, trimethoprim	8	B-lactam Combined Agents, Cephem, Fluoroquinolone, Folate, Nitrofurans, Phenicol	6	TRUE		TRUE	TRUE
K. pneumoniae	IncFII	Plasmid	1	18	USA, BRB, GBR, TUR, HUN, HTI, THA, NOR, ITA, DMA, BEL, PRT, ESP, ISR, POL, DEU, GRC, HRV	49	0.367347	5	Latin America & Caribbean, Europe & Central Asia, Middle East & North Africa, East Asia & Pacific, North America	7	0.714286	14	2013, 2018, 2012, 2003, 2014, 2015, 2017, 2009, 2008, 2016, 2010, 2005, 2011, 1982	28	0.5	2	Human, Pig	2	1	5	E. coli, K. pneumoniae, S. enterica, S. flexneri, S. sonnei	5	E. coli, K. pneumoniae, S. enterica, S. flexneri, S. sonnei			TRUE	amoxicillin_clavulanic_acid, trimethoprim, trimethoprim_sulfamethoxazole, trimethoprim_sulfobactam	4	B-lactam Combined Agents, Folate	2	FALSE		TRUE	TRUE
K. pneumoniae	IncFII/rep_cluster_2183	Plasmid	1	15	USA, NOR, GBR, CYM, GRC, IND, MWI, TUR, POL, ITA, ROU, PRT, MNE, ISR, THA	49	0.306122	7	Latin America & Caribbean, Europe & Central Asia, South Asia, Middle East & North Africa, Sub-Saharan Africa, East Asia & Pacific, North America	7	1	14	2014, 2013, 2011, 2008, 2012, 2006, 2018, 2015, 2016, 2009, 2004, 2020, 2007, 2005	28	0.5	1	Human	2	0.5	2	E. coli, K. pneumoniae	2	E. coli, K. pneumoniae			TRUE	amoxicillin_clavulanic_acid, cefotaxime, ceftazidime, chloramphenicol, nitrofurantoin, trimethoprim_sulfobactam	6	B-lactam Combined Agents, Cephem, Folate, Nitrofurans, Phenicol	5	TRUE		TRUE	TRUE
K. pneumoniae	IncFIB/IncFII/rep_cluster_1418/rep_cluster_2183	Plasmid	1	7	USA, SWE, THA, BRB, GBR, CZE, AUT	49	0.142857	4	Europe & Central Asia, Latin America & Caribbean, East Asia & Pacific, North America	7	0.571429	8	2013, 2015, 2010, 2014, 2012, 2011, 2018, 2007	28	0.285714	1	Human	2	0.5	1	K. pneumoniae	1	K. pneumoniae			TRUE	amoxicillin_clavulanic_acid, aztreonam, cefotaxime, ceftazidime, chloramphenicol, ciprofloxacin, levofloxacin, trimethoprim, trimethoprim_sulfobactam	9	B-lactam Combined Agents, Cephem, Fluoroquinolone, Folate, Phenicol	5	TRUE		TRUE	TRUE
K. pneumoniae	IncFII/rep_cluster_1418	Plasmid	1	14	USA, TUR, CZE, GBR, NOR, DEU, CYM, HRV, GRC, POL, ROU, PRT, SRB, ISR	49	0.285714	4	Latin America & Caribbean, Europe & Central Asia, Middle East & North Africa, North America	7	0.571429	12	2013, 2009, 2012, 2014, 2015, 2007, 2016, 2011, 2010, 2018, 2008, 2006	28	0.428571	1	Human	2	0.5	2	E. coli, K. pneumoniae	2	E. coli, K. pneumoniae			TRUE	amoxicillin_clavulanic_acid, cefotaxime, ceftazidime, ciprofloxacin, levofloxacin, nitrofurantoin, trimethoprim	7	B-lactam Combined Agents, Cephem, Fluoroquinolone, Folate, Nitrofurans	5	TRUE		TRUE	TRUE
K. pneumoniae	IncFIA/IncFIC	Plasmid	1	12	IND, GBR, USA, THA, FRA, NPL, NOR, HUN, ISR, DEU, ROU, TUR	49	0.244898	5	Europe & Central Asia, South Asia, Middle East & North Africa, East Asia & Pacific, North America	7	0.714286	12	2020, 2004, 2011, 2006, 2014, 2015, 2005, 2012, 2009, 2019, 2013, 2001	28	0.428571	1	Human	2	0.5	5	E. coli, K. pneumoniae, S. enterica, S. flexneri, S. sonnei	5	E. coli, K. pneumoniae, S. enterica, S. flexneri, S. sonnei			TRUE	amoxicillin_clavulanic_acid, aztreonam, cefotaxime, ceftazidime, chloramphenicol, ertapenem, gentamicin, levofloxacin, nitrofurantoin, tetracycline, tobramycin	11	Aminoglycoside, B-lactam Combined Agents, Carbapenem, Cephem, Fluoroquinolone, Nitrofurans, Phenicol, Tetracycline	8	TRUE		TRUE	TRUE
K. pneumoniae	IncQ1	Plasmid	1	8	NOR, USA, GBR, TUR, BRA, DEU, NPL, BEL	49	0.163265	4	Europe & Central Asia, Latin America & Caribbean, South Asia, North America	7	0.571429	10	2009, 2013, 2015, 2005, 2006, 2014, 2007, 2012, 2011, 2016	28	0.357143	1	Human	2	0.5	5	E. coli, K. pneumoniae, S. enterica, S. flexneri, S. sonnei	5	E. coli, K. pneumoniae, S. enterica, S. flexneri, S. sonnei			TRUE	amoxicillin_clavulanic_acid, tobramycin, trimethoprim, trimethoprim_sulfamethoxazole	4	Aminoglycoside, B-lactam Combined Agents, Folate	3	TRUE		TRUE	TRUE
K. pneumoniae	IncFIB/IncFII/IncR/rep_cluster_1418/rep_cluster_2183	Plasmid	1	2	USA, THA	49	0.0408163	2	East Asia & Pacific, North America	7	0.285714	6	2013, 2008, 2015, 2011, 2014, 2012	28	0.214286	1	Human	2	0.5	1	K. pneumoniae	1	K. pneumoniae			TRUE	amoxicillin_clavulanic_acid, cefotaxime, ceftazidime, ciprofloxacin, gentamicin, levofloxacin, nitrofurantoin, piperacillin_tazobactam, tetracycline, tobramycin, trimethoprim, trimethoprim_sulfamethoxazole	12	Aminoglycoside, B-lactam Combined Agents, Cephem, Fluoroquinolone, Folate, Nitrofurans, Tetracycline	7	TRUE		TRUE	TRUE
K. pneumoniae	IncFIB/IncFII	Plasmid	1	28	LCA, USA, BLZ, ITA, NOR, BRB, GBR, PRT, THA, IND, ESP, FRA, DMA, BEL, AUT, MWI, DEU, NPL, GRC, MLT, MNE, LTU, IRL, CZE, TUR, ROU, ISR, POL	49	0.571429	7	Europe & Central Asia, Latin America & Caribbean, South Asia, Middle East & North Africa, Sub-Saharan Africa, East Asia & Pacific, North America	7	1	17	2018, 2014, 2013, 2015, 2012, 2010, 2009, 2011, 2001, 2007, 2016, 2020, 2006, 2017, 2005, 2008, 1998	28	0.607143	1	Human	2	0.5	3	E. coli, K. pneumoniae, S. enterica	3	E. coli, K. pneumoniae, S. enterica			TRUE	amoxicillin_clavulanic_acid, trimethoprim	2	B-lactam Combined Agents, Folate	2	FALSE		TRUE	TRUE
K. pneumoniae	IncFIA	Plasmid	1	22	USA, GBR, NPL, THA, IND, PRT, POL, NOR, MWI, ITA, GRC, ESP, SRB, ISR, SVK, BEL, HUN, BRA, TUR, LTU, ROU, BGR	49	0.44898	7	Europe & Central Asia, Latin America & Caribbean, South Asia, Middle East & North Africa, Sub-Saharan Africa, East Asia & Pacific, North America	7	1	16	2014, 2004, 2012, 2016, 2009, 2013, 2007, 2015, 2020, 2011, 2010, 2002, 2005, 2008, 2006, 2003	28	0.571429	2	Human, Pig	2	1	5	E. coli, K. pneumoniae, S. enterica, S. flexneri, S. sonnei	4	E. coli, K. pneumoniae, S. enterica, S. sonnei			TRUE	amoxicillin_clavulanic_acid, levofloxacin, nitrofurantoin, trimethoprim, trimethoprim_sulfamethoxazole	5	B-lactam Combined Agents, Fluoroquinolone, Folate, Nitrofurans	4	TRUE		TRUE	TRUE
K. pneumoniae	IncFIB/IncHI1B/rep_cluster_1254	Plasmid	1	6	ITA, NPL, USA, GRC, GBR, BRA	49	0.122449	4	Latin America & Caribbean, Europe & Central Asia, South Asia, North America	7	0.571429	7	2019, 2012, 2011, 2013, 2014, 2010, 2016	28	0.25	1	Human	2	0.5	1	K. pneumoniae	1	K. pneumoniae			TRUE	amoxicillin_clavulanic_acid, ceftazidime, chloramphenicol, ciprofloxacin, levofloxacin, nitrofurantoin, piperacillin_tazobactam, tobramycin, trimethoprim, trimethoprim_sulfamethoxazole	10	Aminoglycoside, B-lactam Combined Agents, Cephem, Fluoroquinolone, Folate, Nitrofurans, Phenicol	7	TRUE		TRUE	TRUE
S. enterica	IncFIB/rep_cluster_2244	Plasmid	1	1	USA	57	0.0175439	1	North America	7	0.142857	2	2014, 2015	58	0.0344828	2	Chicken, Pig	14	0.142857	2	E. coli, S. enterica	2	E. coli, S. enterica			FALSE	amoxicillin_clavulanic_acid, tetracycline	2	B-lactam Combined Agents, Tetracycline	2	FALSE		TRUE	TRUE
S. enterica	ColRNAI_rep_cluster_1987/rep_cluster_2358	Plasmid	1	1	USA	57	0.0175439	1	North America	7	0.142857	1	2014	58	0.0172414	1	Turkey	14	0.0714286	2	K. pneumoniae, S. enterica	1	S. enterica			FALSE	amoxicillin_clavulanic_acid	1	B-lactam Combined Agents	1	FALSE		TRUE	FALSE
S. enterica	rep_cluster_2350/rep_cluster_2370	Plasmid	1	2	USA, CAN	57	0.0350877	1	North America	7	0.142857	7	2011, 2009, 2010, 2012, 2001, 2000, 2002	58	0.12069	2	Human, Cow	14	0.142857	2	E. coli, S. enterica	2	E. coli, S. enterica			FALSE	amoxicillin_clavulanic_acid, ampicillin, chloramphenicol, tetracycline	4	B-lactam Combined Agents, Penicilin, Phenicol, Tetracycline	4	TRUE		TRUE	TRUE
S. enterica	IncHI1B/IncP	Plasmid	1	1	USA	57	0.0175439	1	North America	7	0.142857	1	2014	58	0.0172414	1	Pig	14	0.0714286	1	S. enterica	1	S. enterica			FALSE	amoxicillin_clavulanic_acid, gentamicin	2	Aminoglycoside, B-lactam Combined Agents	2	FALSE		TRUE	TRUE
S. enterica	IncFII/IncI-gamma/K1	Plasmid	1	1	USA	57	0.0175439	1	North America	7	0.142857	1	2008	58	0.0172414	1	Cow	14	0.0714286	3	E. coli, S. enterica, S. sonnei	3	E. coli, S. enterica, S. sonnei			FALSE	amoxicillin_clavulanic_acid, ampicillin, cefoxitin, ceftiofur, ceftriaxone, streptomycin, sulfisoxazole, tetracycline	8	Aminoglycoside, B-lactam Combined Agents, Cephem, Folate, Penicilin, Tetracycline	6	TRUE		TRUE	TRUE
S. enterica	rep_cluster_2350	Plasmid	1	4	USA, VNM, CAN, GBR	57	0.0701754	3	North America, Europe & Central Asia, East Asia & Pacific	7	0.428571	10	2011, 1966, 2014, 2012, 2009, 2002, 2001, 2008, 2010, 2015	58	0.172414	4	Cow, Human, Pig, Turkey	14	0.285714	5	E. coli, K. pneumoniae, S. enterica, S. sonnei, S. aureus	3	E. coli, K. pneumoniae, S. enterica			FALSE	amoxicillin_clavulanic_acid, ampicillin, gentamicin, streptomycin	4	Aminoglycoside, B-lactam Combined Agents, Penicilin	3	TRUE		TRUE	TRUE
S. enterica	IncC/IncFIB	Plasmid	1	1	USA	57	0.0175439	1	North America	7	0.142857	1	2011	58	0.0172414	1	Human	14	0.0714286	2	K. pneumoniae, S. enterica	2	K. pneumoniae, S. enterica			FALSE	amoxicillin_clavulanic_acid, ampicillin, cefoxitin, ceftiofur, ceftriaxone, chloramphenicol, streptomycin, sulfisoxazole, tetracycline, trimethoprim_sulfamethoxazole	10	Aminoglycoside, B-lactam Combined Agents, Cephem, Folate, Penicilin, Phenicol, Tetracycline	7	TRUE		TRUE	TRUE
S. enterica	IncC/rep_cluster_1254	Plasmid	1	3	DNK, USA, AUT	57	0.0526316	2	Europe & Central Asia, North America	7	0.285714	2	2005, 2014	58	0.0344828	2	Human, Pig	14	0.142857	2	K. pneumoniae, S. enterica	2	K. pneumoniae, S. enterica			FALSE	amoxicillin_clavulanic_acid, ampicillin, cefoxitin, ceftriaxone, chloramphenicol, gentamicin, tetracycline, trimethoprim_sulfamethoxazole	8	Aminoglycoside, B-lactam Combined Agents, Cephem, Folate, Penicilin, Phenicol, Tetracycline	7	TRUE		TRUE	TRUE
S. enterica	IncC/IncX1	Plasmid	1	1	USA	57	0.0175439	1	North America	7	0.142857	5	2011, 2010, 2009, 2008, 2012	58	0.0862069	2	Cow, Human	14	0.142857	1	S. enterica	1	S. enterica			FALSE	amoxicillin_clavulanic_acid, ampicillin, cefoxitin, ceftiofur, ceftriaxone, chloramphenicol, sulfisoxazole	7	B-lactam Combined Agents, Cephem, Folate, Penicilin, Phenicol	5	TRUE		TRUE	TRUE
S. enterica	Col156	Plasmid	1	1	CAN	57	0.0175439	1	North America	7	0.142857	1	2018	58	0.0172414	1	Human	14	0.0714286	2	E. coli, S. enterica	2	E. coli, S. enterica			FALSE	amoxicillin_clavulanic_acid, ceftriaxone	2	B-lactam Combined Agents, Cephem	2	FALSE		TRUE	TRUE
S. enterica	ColRNAI_rep_cluster_1857/IncC	Plasmid	1	1	USA	57	0.0175439	1	North America	7	0.142857	1	2014	58	0.0172414	1	Turkey	14	0.0714286	1	S. enterica	1	S. enterica			FALSE	amoxicillin_clavulanic_acid, ampicillin, cefoxitin, ceftriaxone, chloramphenicol, gentamicin, tetracycline	7	Aminoglycoside, B-lactam Combined Agents, Cephem, Penicilin, Phenicol, Tetracycline	6	TRUE		TRUE	TRUE
S. enterica	IncC/IncFII/IncX1	Plasmid	1	1	USA	57	0.0175439	1	North America	7	0.142857	4	2008, 2010, 2009, 2012	58	0.0689655	2	Human, Cow	14	0.142857	1	S. enterica	1	S. enterica			FALSE	amoxicillin_clavulanic_acid, ampicillin, cefoxitin, ceftiofur, ceftriaxone, chloramphenicol, streptomycin, sulfisoxazole, tetracycline	9	Aminoglycoside, B-lactam Combined Agents, Cephem, Folate, Penicilin, Phenicol, Tetracycline	7	TRUE		TRUE	TRUE
S. enterica	ColRNAI_rep_cluster_1987	Plasmid	1	1	USA	57	0.0175439	1	North America	7	0.142857	2	2014, 2015	58	0.0344828	2	Turkey, Pig	14	0.142857	4	E. coli, K. pneumoniae, S. enterica, S. sonnei	4	E. coli, K. pneumoniae, S. enterica, S. sonnei			FALSE	amoxicillin_clavulanic_acid, ampicillin	2	B-lactam Combined Agents, Penicilin	2	FALSE		TRUE	FALSE
S. enterica	IncFIB/IncQ1	Plasmid	1	3	USA, COG, VNM	57	0.0526316	3	Sub-Saharan Africa, North America, East Asia & Pacific	7	0.428571	3	2015, 2014, 2012	58	0.0517241	3	Pig, Human, Chicken	14	0.214286	3	E. coli, K. pneumoniae, S. enterica	3	E. coli, K. pneumoniae, S. enterica			FALSE	amoxicillin_clavulanic_acid, ampicillin, cefotaxime, chloramphenicol, ciprofloxacin, trimethoprim, trimethoprim_sulfamethoxazole	7	B-lactam Combined Agents, Cephem, Fluoroquinolone, Folate, Penicilin, Phenicol	6	TRUE		TRUE	FALSE
S. enterica	IncFIB/IncFII/IncQ1	Plasmid	1	2	COG, USA	57	0.0350877	2	Sub-Saharan Africa, North America	7	0.285714	10	2016, 2014, 2012, 2013, 2011, 2015, 2010, 2009, 2008, 2007	58	0.172414	1	Human	14	0.0714286	3	E. coli, K. pneumoniae, S. enterica	3	E. coli, K. pneumoniae, S. enterica			FALSE	amoxicillin_clavulanic_acid, ciprofloxacin, streptomycin, sulfisoxazole	4	Aminoglycoside, B-lactam Combined Agents, Fluoroquinolone, Folate	4	TRUE		TRUE	TRUE
S. enterica	IncFIA/IncFIC/IncQ1/rep_cluster_2244	Plasmid	1	1	USA	57	0.0175439	1	North America	7	0.142857	1	2015	58	0.0172414	1	Chicken	14	0.0714286	1	S. enterica	1	S. enterica			FALSE	amoxicillin_clavulanic_acid, ampicillin, chloramphenicol, gentamicin, tetracycline, trimethoprim_sulfamethoxazole	6	Aminoglycoside, B-lactam Combined Agents, Folate, Penicilin, Phenicol, Tetracycline	6	TRUE		TRUE	TRUE
E. coli	IncFIB/IncFII/IncQ1/rep_cluster_2244	Plasmid	1	1	PAK	28	0.0357143	1	South Asia	7	0.142857	1	2016	24	0.0416667	1	Chicken	14	0.0714286	1	E. coli	1	E. coli			TRUE	ampicillin, ciprofloxacin, minocycline, streptomycin, trimethoprim_sulfamethoxazole	5	Aminoglycoside, Fluoroquinolone, Folate, Penicilin, Tetracycline	5	TRUE		TRUE	TRUE
E. coli	IncFIA/IncFIB/IncFII/IncQ1/rep_cluster_2244	Plasmid	1	1	PAK	28	0.0357143	1	South Asia	7	0.142857	1	2016	24	0.0416667	1	Chicken	14	0.0714286	1	E. coli	1	E. coli			TRUE	ampicillin, ciprofloxacin, streptomycin, trimethoprim_sulfamethoxazole	4	Aminoglycoside, Fluoroquinolone, Folate, Penicilin	4	TRUE		TRUE	TRUE
E. coli	IncFIB/rep_cluster_2350/rep_cluster_2370	Plasmid	1	1	IND	28	0.0357143	1	South Asia	7	0.142857	1	2008	24	0.0416667	1	Human	14	0.0714286	1	E. coli	1	E. coli			TRUE	ampicillin	1	Penicilin	1	FALSE		TRUE	TRUE
E. coli	IncN/rep_cluster_2358	Plasmid	1	1	DEU	28	0.0357143	1	Europe & Central Asia	7	0.142857	1	2009	24	0.0416667	1	Horse	14	0.0714286	1	E. coli	1	E. coli			TRUE	ampicillin, chloramphenicol, ciprofloxacin, tetracycline	4	Fluoroquinolone, Penicilin, Phenicol, Tetracycline	4	TRUE		TRUE	TRUE
E. coli	rep_cluster_1778	Plasmid	1	4	USA, DEU, IND, GBR	28	0.142857	3	Europe & Central Asia, South Asia, North America	7	0.428571	6	2014, 2010, 2015, 2020, 2008, 2019	24	0.25	1	Human	14	0.0714286	1	E. coli	1	E. coli			TRUE	ampicillin, aztreonam, cefepime, ceftazidime, ceftriaxone, piperacillin_tazobactam, tetracycline	7	B-lactam Combined Agents, Cephem, Penicilin, Tetracycline	4	TRUE		TRUE	TRUE
E. coli	IncFIA/IncFIC/rep_cluster_2313	Plasmid	1	1	DNK	28	0.0357143	1	Europe & Central Asia	7	0.142857	1	2018	24	0.0416667	1	Human	14	0.0714286	1	E. coli	1	E. coli			TRUE	ampicillin, tetracycline, ticarcillin_clavulanic_acid, trimethoprim_sulfamethoxazole	4	B-lactam Combined Agents, Folate, Penicilin, Tetracycline	4	TRUE		TRUE	TRUE
E. coli	IncFIA/rep_cluster_2232	Plasmid	1	1	DEU	28	0.0357143	1	Europe & Central Asia	7	0.142857	1	2010	24	0.0416667	1	Human	14	0.0714286	1	E. coli	1	E. coli			TRUE	ampicillin, ceftazidime, tetracycline	3	Cephem, Penicilin, Tetracycline	3	TRUE		TRUE	TRUE
E. coli	IncFIA/IncFII/IncR	Plasmid	1	1	MLI	28	0.0357143	1	Sub-Saharan Africa	7	0.142857	1	2008	24	0.0416667	1	Human	14	0.0714286	2	E. coli, K. pneumoniae	1	E. coli			TRUE	ampicillin, sulfamethoxazole, tetracycline, trimethoprim, trimethoprim_sulfamethoxazole	5	Folate, Penicilin, Tetracycline	3	TRUE		TRUE	TRUE
E. coli	IncFIA/IncI1/B/O	Plasmid	1	2	IND, GBR	28	0.0714286	2	South Asia, Europe & Central Asia	7	0.285714	3	2020, 2010, 2008	24	0.125	1	Human	14	0.0714286	2	E. coli, S. sonnei	2	E. coli, S. sonnei			TRUE	ampicillin, streptomycin, trimethoprim_sulfamethoxazole	3	Aminoglycoside, Folate, Penicilin	3	TRUE		TRUE	TRUE
E. coli	IncFIB/IncFII/IncQ1/rep_cluster_2232	Plasmid	1	1	DEU	28	0.0357143	1	Europe & Central Asia	7	0.142857	1	2010	24	0.0416667	2	Human, Horse	14	0.142857	1	E. coli	1	E. coli			TRUE	ampicillin, cefepime, ceftazidime, gentamicin, tetracycline	5	Aminoglycoside, Cephem, Penicilin, Tetracycline	4	TRUE		TRUE	TRUE
E. coli	IncFIA/IncFIB/rep_cluster_2244	Plasmid	1	1	PAK	28	0.0357143	1	South Asia	7	0.142857	1	2017	24	0.0416667	1	Chicken	14	0.0714286	1	E. coli	1	E. coli			TRUE	ampicillin, chloramphenicol, streptomycin, trimethoprim_sulfamethoxazole	4	Aminoglycoside, Folate, Penicilin, Phenicol	4	TRUE		TRUE	TRUE
E. coli	IncFIA/IncFIC/IncR	Plasmid	1	1	THA	28	0.0357143	1	East Asia & Pacific	7	0.142857	1	2015	24	0.0416667	1	Human	14	0.0714286	2	E. coli, K. pneumoniae	2	E. coli, K. pneumoniae			TRUE	ampicillin, ceftazidime, cephalothin, ciprofloxacin, gentamicin, tobramycin, trimethoprim	7	Aminoglycoside, Cephem, Fluoroquinolone, Folate, Penicilin	5	TRUE		TRUE	TRUE
E. coli	ColRNAI_rep_cluster_1857/IncFIA/IncFIB/IncFIC	Plasmid	1	1	MOZ	28	0.0357143	1	Sub-Saharan Africa	7	0.142857	1	2009	24	0.0416667	1	Human	14	0.0714286	1	E. coli	1	E. coli			TRUE	ampicillin, sulfamethoxazole, trimethoprim, trimethoprim_sulfamethoxazole	4	Folate, Penicilin	2	FALSE		TRUE	TRUE
E. coli	IncFIA/IncFIB/IncFIC/IncFII/rep_cluster_2131/rep_cluster_2232	Plasmid	1	1	DEU	28	0.0357143	1	Europe & Central Asia	7	0.142857	1	2012	24	0.0416667	1	Human	14	0.0714286	1	E. coli	1	E. coli			TRUE	ampicillin, ceftazidime, gentamicin, tetracycline	4	Aminoglycoside, Cephem, Penicilin, Tetracycline	4	TRUE		TRUE	TRUE
E. coli	rep_cluster_2370	Plasmid	1	1	BGD	28	0.0357143	1	South Asia	7	0.142857	1	2010	24	0.0416667	1	Human	14	0.0714286	2	E. coli, S. enterica	1	E. coli			TRUE	ampicillin, chloramphenicol, ciprofloxacin, norfloxacin, streptomycin, sulfamethoxazole, tetracycline, trimethoprim, trimethoprim_sulfamethoxazole	9	Aminoglycoside, Fluoroquinolone, Folate, Penicilin, Phenicol, Tetracycline	6	TRUE		TRUE	TRUE
E. coli	IncFIA/IncFIC/IncHI1B	Plasmid	1	1	IND	28	0.0357143	1	South Asia	7	0.142857	1	2019	24	0.0416667	1	Human	14	0.0714286	1	E. coli	1	E. coli			TRUE	ampicillin, chloramphenicol, ciprofloxacin, streptomycin, trimethoprim_sulfamethoxazole	5	Aminoglycoside, Fluoroquinolone, Folate, Penicilin, Phenicol	5	TRUE		TRUE	TRUE
E. coli	IncFIA/IncFIC/rep_cluster_2232	Plasmid	1	1	PAK	28	0.0357143	1	South Asia	7	0.142857	1	2009	24	0.0416667	1	Human	14	0.0714286	1	E. coli	1	E. coli			TRUE	ampicillin, norfloxacin, sulfamethoxazole, tetracycline, trimethoprim, trimethoprim_sulfamethoxazole	6	Fluoroquinolone, Folate, Penicilin, Tetracycline	4	TRUE		TRUE	TRUE
E. coli	Col156/IncFIA/IncFIB/IncFIC/rep_cluster_2131	Plasmid	1	2	USA, GBR	28	0.0714286	2	Europe & Central Asia, North America	7	0.285714	2	2016, 2003	24	0.0833333	1	Human	14	0.0714286	1	E. coli	1	E. coli			TRUE	ampicillin, cefazolin, ceftazidime, ceftriaxone, ciprofloxacin, levofloxacin, tetracycline, trimethoprim_sulfamethoxazole	8	Cephem, Fluoroquinolone, Folate, Penicilin, Tetracycline	5	TRUE		TRUE	TRUE
E. coli	IncFIA/IncFIB/IncFIC/IncFII/IncQ1	Plasmid	1	1	GBR	28	0.0357143	1	Europe & Central Asia	7	0.142857	1	2015	24	0.0416667	1	Pig	14	0.0714286	1	E. coli	1	E. coli			TRUE	ampicillin, ciprofloxacin, tetracycline	3	Fluoroquinolone, Penicilin, Tetracycline	3	TRUE		TRUE	TRUE
E. coli	IncFII/rep_cluster_2232	Plasmid	1	1	USA	28	0.0357143	1	North America	7	0.142857	1	2017	24	0.0416667	1	Human	14	0.0714286	1	E. coli	1	E. coli			TRUE	ampicillin, aztreonam, cefepime, ceftazidime, trimethoprim_sulfamethoxazole	5	B-lactam Combined Agents, Cephem, Folate, Penicilin	4	TRUE		TRUE	TRUE
E. coli	IncFIA/rep_cluster_2350/rep_cluster_2370	Plasmid	1	1	IND	28	0.0357143	1	South Asia	7	0.142857	1	2009	24	0.0416667	1	Human	14	0.0714286	1	E. coli	1	E. coli			TRUE	ampicillin, chloramphenicol, streptomycin, sulfamethoxazole, tetracycline, trimethoprim, trimethoprim_sulfamethoxazole	7	Aminoglycoside, Folate, Penicilin, Phenicol, Tetracycline	5	TRUE		TRUE	TRUE
E. coli	IncFIA/IncFIB/rep_cluster_2131/rep_cluster_2344	Plasmid	1	1	USA	28	0.0357143	1	North America	7	0.142857	1	2013	24	0.0416667	1	Human	14	0.0714286	1	E. coli	1	E. coli			TRUE	ampicillin, ciprofloxacin, trimethoprim_sulfamethoxazole	3	Fluoroquinolone, Folate, Penicilin	3	TRUE		TRUE	TRUE
E. coli	IncFIB/IncFIC/IncHI2A/rep_cluster_1088/rep_cluster_2244	Plasmid	1	1	GBR	28	0.0357143	1	Europe & Central Asia	7	0.142857	1	2014	24	0.0416667	1	Pig	14	0.0714286	1	E. coli	1	E. coli			TRUE	ampicillin	1	Penicilin	1	FALSE		TRUE	TRUE
E. coli	IncFIA/IncQ1/IncY	Plasmid	1	1	PAK	28	0.0357143	1	South Asia	7	0.142857	1	2009	24	0.0416667	1	Human	14	0.0714286	1	E. coli	1	E. coli			TRUE	ampicillin, cefepime, ceftazidime, ceftriaxone, streptomycin, sulfamethoxazole, tetracycline, trimethoprim, trimethoprim_sulfamethoxazole	9	Aminoglycoside, Cephem, Folate, Penicilin, Tetracycline	5	TRUE		TRUE	TRUE
E. coli	IncX3	Plasmid	1	4	CHN, DEU, GBR, FRA	28	0.142857	2	East Asia & Pacific, Europe & Central Asia	7	0.285714	3	2015, 2016, 2009	24	0.125	4	Insect, Human, Pig, Chicken	14	0.285714	2	E. coli, K. pneumoniae	2	E. coli, K. pneumoniae			TRUE	ampicillin, aztreonam, ceftazidime	3	B-lactam Combined Agents, Cephem, Penicilin	3	TRUE		TRUE	TRUE
E. coli	IncFIC/IncHI2A/IncQ1/rep_cluster_1088/rep_cluster_2244	Plasmid	1	1	ITA	28	0.0357143	1	Europe & Central Asia	7	0.142857	1	2014	24	0.0416667	1	Turkey	14	0.0714286	1	E. coli	1	E. coli			TRUE	ampicillin, chloramphenicol, ciprofloxacin, gentamicin, sulfamethoxazole, tetracycline, trimethoprim	7	Aminoglycoside, Fluoroquinolone, Folate, Penicilin, Phenicol, Tetracycline	6	TRUE		TRUE	TRUE
E. coli	IncHI1A/IncQ1	Plasmid	1	1	DEU	28	0.0357143	1	Europe & Central Asia	7	0.142857	1	2010	24	0.0416667	1	Horse	14	0.0714286	2	E. coli, S. enterica	2	E. coli, S. enterica			TRUE	ampicillin, cefepime, gentamicin, tetracycline	4	Aminoglycoside, Cephem, Penicilin, Tetracycline	4	TRUE		TRUE	TRUE
E. coli	IncFIB/IncFII/rep_cluster_2244	Plasmid	1	2	THA, USA	28	0.0714286	2	East Asia & Pacific, North America	7	0.285714	2	2015, 2016	24	0.0833333	1	Human	14	0.0714286	1	E. coli	1	E. coli			TRUE	ampicillin, ceftazidime, cephalothin, ciprofloxacin, gentamicin, tobramycin	6	Aminoglycoside, Cephem, Fluoroquinolone, Penicilin	4	TRUE		TRUE	TRUE
E. coli	IncFIA/IncFIC/IncFII/IncQ1	Plasmid	1	1	KEN	28	0.0357143	1	Sub-Saharan Africa	7	0.142857	1	2008	24	0.0416667	1	Human	14	0.0714286	1	E. coli	1	E. coli			TRUE	ampicillin, streptomycin, sulfamethoxazole, tetracycline, trimethoprim, trimethoprim_sulfamethoxazole	6	Aminoglycoside, Folate, Penicilin, Tetracycline	4	TRUE		TRUE	TRUE
E. coli	IncI-gamma/K1/IncK2/Z	Plasmid	1	2	ITA, DEU	28	0.0714286	1	Europe & Central Asia	7	0.142857	2	2014, 2018	24	0.0833333	2	Turkey, Human	14	0.142857	2	E. coli, S. sonnei	2	E. coli, S. sonnei			TRUE	ampicillin, ceftazidime, chloramphenicol, ciprofloxacin, sulfamethoxazole, tetracycline, trimethoprim	7	Cephem, Fluoroquinolone, Folate, Penicilin, Phenicol, Tetracycline	6	TRUE		TRUE	TRUE
E. coli	IncFIB/rep_cluster_2131	Plasmid	1	3	GBR, THA, DEU	28	0.107143	2	Europe & Central Asia, East Asia & Pacific	7	0.285714	6	2009, 2006, 2011, 2015, 2008, 2003	24	0.25	1	Human	14	0.0714286	1	E. coli	1	E. coli			TRUE	ampicillin, cephalothin, tobramycin, trimethoprim	4	Aminoglycoside, Cephem, Folate, Penicilin	4	TRUE		TRUE	TRUE
E. coli	IncFIA/IncFIB/IncFIC/IncQ1/rep_cluster_2232	Plasmid	1	1	THA	28	0.0357143	1	East Asia & Pacific	7	0.142857	1	2015	24	0.0416667	1	Human	14	0.0714286	1	E. coli	1	E. coli			TRUE	ampicillin, ceftazidime, cephalothin, ciprofloxacin, gentamicin, tobramycin, trimethoprim	7	Aminoglycoside, Cephem, Fluoroquinolone, Folate, Penicilin	5	TRUE		TRUE	TRUE
E. coli	IncFIC	Plasmid	1	4	KEN, GBR, IND, MLI	28	0.142857	3	South Asia, Sub-Saharan Africa, Europe & Central Asia	7	0.428571	3	2009, 2008, 2019	24	0.125	1	Human	14	0.0714286	2	E. coli, S. sonnei	2	E. coli, S. sonnei			TRUE	ampicillin, streptomycin, sulfamethoxazole, tetracycline, trimethoprim, trimethoprim_sulfamethoxazole	6	Aminoglycoside, Folate, Penicilin, Tetracycline	4	TRUE		TRUE	TRUE
E. coli	IncFIB/IncFIC/IncQ1/rep_cluster_2131	Plasmid	1	1	GBR	28	0.0357143	1	Europe & Central Asia	7	0.142857	1	2010	24	0.0416667	1	Human	14	0.0714286	1	E. coli	1	E. coli			TRUE	ampicillin, trimethoprim	2	Folate, Penicilin	2	FALSE		TRUE	TRUE
E. coli	IncQ1/IncR	Plasmid	1	1	DEU	28	0.0357143	1	Europe & Central Asia	7	0.142857	1	2014	24	0.0416667	1	Human	14	0.0714286	3	E. coli, K. pneumoniae, S. enterica	2	E. coli, K. pneumoniae			TRUE	ampicillin, ciprofloxacin	2	Fluoroquinolone, Penicilin	2	FALSE		TRUE	TRUE
E. coli	ColRNAI_rep_cluster_1987/rep_cluster_2335	Plasmid	1	1	PRT	28	0.0357143	1	Europe & Central Asia	7	0.142857	1	2020	24	0.0416667	1	Deer	14	0.0714286	1	E. coli	1	E. coli			TRUE	ampicillin, ciprofloxacin	2	Fluoroquinolone, Penicilin	2	FALSE		TRUE	TRUE
E. coli	IncFIA/IncFIB/IncFIC/IncFII/rep_cluster_2131	Plasmid	1	1	USA	28	0.0357143	1	North America	7	0.142857	2	2016, 2017	24	0.0833333	1	Human	14	0.0714286	1	E. coli	1	E. coli			TRUE	ampicillin, ceftriaxone, ciprofloxacin, levofloxacin, tetracycline	5	Cephem, Fluoroquinolone, Penicilin, Tetracycline	4	TRUE		TRUE	TRUE
E. coli	IncFIB/IncFIC	Plasmid	1	3	THA, JPN, GBR	28	0.107143	2	East Asia & Pacific, Europe & Central Asia	7	0.285714	2	2015, 2019	24	0.0833333	2	Human, Pig	14	0.142857	1	E. coli	1	E. coli			TRUE	ampicillin, ceftazidime, cephalothin, ciprofloxacin, tobramycin, trimethoprim	6	Aminoglycoside, Cephem, Fluoroquinolone, Folate, Penicilin	5	TRUE		TRUE	TRUE
E. coli	IncHI2A/IncI2/IncQ1/rep_cluster_1088	Plasmid	1	2	ITA, DEU	28	0.0714286	1	Europe & Central Asia	7	0.142857	2	2014, 2015	24	0.0833333	2	Turkey, Human	14	0.142857	1	E. coli	1	E. coli			TRUE	ampicillin, chloramphenicol, sulfamethoxazole, tetracycline, trimethoprim	5	Folate, Penicilin, Phenicol, Tetracycline	4	TRUE		TRUE	TRUE
E. coli	IncC/rep_cluster_1254/rep_cluster_2232	Plasmid	1	1	IND	28	0.0357143	1	South Asia	7	0.142857	1	2019	24	0.0416667	1	Human	14	0.0714286	1	E. coli	1	E. coli			TRUE	ampicillin, chloramphenicol, ciprofloxacin, erythromycin, streptomycin, tetracycline, trimethoprim_sulfamethoxazole	7	Aminoglycoside, Fluoroquinolone, Folate, Macrolide, Penicilin, Phenicol, Tetracycline	7	TRUE		TRUE	TRUE
E. coli	IncFIC/IncQ1/rep_cluster_2244	Plasmid	1	2	USA, NOR	28	0.0714286	2	Europe & Central Asia, North America	7	0.285714	2	2015, 2006	24	0.0833333	1	Human	14	0.0714286	1	E. coli	1	E. coli			TRUE	ampicillin, aztreonam, cefazolin, ceftriaxone, levofloxacin, tetracycline, trimethoprim_sulfamethoxazole	7	B-lactam Combined Agents, Cephem, Fluoroquinolone, Folate, Penicilin, Tetracycline	6	TRUE		TRUE	TRUE
E. coli	IncFIB/IncR/rep_cluster_2131	Plasmid	1	1	IND	28	0.0357143	1	South Asia	7	0.142857	2	2009, 2008	24	0.0833333	1	Human	14	0.0714286	1	E. coli	1	E. coli			TRUE	ampicillin, sulfamethoxazole, tetracycline, trimethoprim, trimethoprim_sulfamethoxazole	5	Folate, Penicilin, Tetracycline	3	TRUE		TRUE	TRUE
E. coli	IncHI1B/IncQ1	Plasmid	1	2	PAK, NOR	28	0.0714286	2	Europe & Central Asia, South Asia	7	0.285714	2	2016, 2008	24	0.0833333	2	Chicken, Human	14	0.142857	2	E. coli, S. enterica	2	E. coli, S. enterica			TRUE	ampicillin, ciprofloxacin, levofloxacin, streptomycin, trimethoprim_sulfamethoxazole	5	Aminoglycoside, Fluoroquinolone, Folate, Penicilin	4	TRUE		TRUE	TRUE
E. coli	IncFIB/IncHI2A/rep_cluster_1088/rep_cluster_2244	Plasmid	1	1	PAK	28	0.0357143	1	South Asia	7	0.142857	1	2016	24	0.0416667	1	Chicken	14	0.0714286	1	E. coli	1	E. coli			TRUE	ampicillin, chloramphenicol, streptomycin, trimethoprim_sulfamethoxazole	4	Aminoglycoside, Folate, Penicilin, Phenicol	4	TRUE		TRUE	TRUE
E. coli	IncFIA/IncHI2A/rep_cluster_1088	Plasmid	1	2	ITA, PAK	28	0.0714286	2	Europe & Central Asia, South Asia	7	0.285714	2	2014, 2016	24	0.0833333	2	Turkey, Chicken	14	0.142857	1	E. coli	1	E. coli			TRUE	ampicillin, chloramphenicol, ciprofloxacin, streptomycin, sulfamethoxazole, tetracycline, trimethoprim	7	Aminoglycoside, Fluoroquinolone, Folate, Penicilin, Phenicol, Tetracycline	6	TRUE		TRUE	TRUE
E. coli	IncFIB/IncR	Plasmid	1	2	ITA, IND	28	0.0714286	2	South Asia, Europe & Central Asia	7	0.285714	2	2015, 2019	24	0.0833333	2	Cow, Human	14	0.142857	2	E. coli, K. pneumoniae	2	E. coli, K. pneumoniae			TRUE	ampicillin, ceftazidime, chloramphenicol, ciprofloxacin, erythromycin, gentamicin, streptomycin, sulfamethoxazole, tetracycline, trimethoprim, trimethoprim_sulfamethoxazole	11	Aminoglycoside, Cephem, Fluoroquinolone, Folate, Macrolide, Penicilin, Phenicol, Tetracycline	8	TRUE		TRUE	TRUE
E. coli	IncFIB/IncFII/rep_cluster_2131	Plasmid	1	3	DNK, USA, GBR	28	0.107143	2	Europe & Central Asia, North America	7	0.285714	6	2018, 2014, 2013, 2012, 2015, 2008	24	0.25	1	Human	14	0.0714286	1	E. coli	1	E. coli			TRUE	ampicillin, cefepime, ciprofloxacin, levofloxacin, ticarcillin_clavulanic_acid, trimethoprim	6	B-lactam Combined Agents, Cephem, Fluoroquinolone, Folate, Penicilin	5	TRUE		TRUE	TRUE
E. coli	IncY	Plasmid	1	10	CHN, GBR, IND, USA, ITA, PAK, THA, DEU, AUS, NOR	28	0.357143	4	East Asia & Pacific, Europe & Central Asia, South Asia, North America	7	0.571429	9	2015, 2014, 2020, 2010, 2016, 2002, 2009, 2013, 2006	24	0.375	5	Chicken, Pig, Human, Cow, Turkey	14	0.357143	3	E. coli, K. pneumoniae, S. enterica	2	E. coli, S. enterica			TRUE	ampicillin, cephalothin, norfloxacin, streptomycin, sulfamethoxazole, trimethoprim, trimethoprim_sulfamethoxazole	7	Aminoglycoside, Cephem, Fluoroquinolone, Folate, Penicilin	5	TRUE		TRUE	TRUE
E. coli	IncFIB/IncFIC/IncFII	Plasmid	1	5	DNK, GBR, USA, DEU, IND	28	0.178571	3	Europe & Central Asia, South Asia, North America	7	0.428571	7	2018, 2005, 2010, 2016, 2015, 2020, 2002	24	0.291667	1	Human	14	0.0714286	1	E. coli	1	E. coli			TRUE	ampicillin, levofloxacin, tetracycline, trimethoprim	4	Fluoroquinolone, Folate, Penicilin, Tetracycline	4	TRUE		TRUE	TRUE
E. coli	IncFIB/IncFIC/IncQ1/rep_cluster_2244	Plasmid	1	5	GBR, PAK, BRA, USA, DEU	28	0.178571	4	Latin America & Caribbean, Europe & Central Asia, South Asia, North America	7	0.571429	10	2012, 2014, 2010, 2016, 2015, 2006, 2011, 2009, 2007, 2003	24	0.416667	4	Human, Pig, Chicken, Dog	14	0.285714	1	E. coli	1	E. coli			TRUE	ampicillin, minocycline, streptomycin, tetracycline, trimethoprim	5	Aminoglycoside, Folate, Penicilin, Tetracycline	4	TRUE		TRUE	TRUE
E. coli	IncFIA/IncFII	Plasmid	1	10	IND, USA, GBR, DEU, AUS, PAK, TZA, NOR, JPN, THA	28	0.357143	5	East Asia & Pacific, Europe & Central Asia, South Asia, Sub-Saharan Africa, North America	7	0.714286	21	2009, 2013, 2010, 2004, 2003, 2014, 2019, 2007, 2015, 2020, 2006, 2016, 2002, 2018, 2011, 2008, 2017, 1999, 2012, 2005, 2000	24	0.875	4	Human, Chicken, Dog, Pig	14	0.285714	5	E. coli, K. pneumoniae, S. enterica, S. flexneri, S. sonnei	5	E. coli, K. pneumoniae, S. enterica, S. flexneri, S. sonnei			TRUE	ampicillin, cefazolin, levofloxacin, norfloxacin, sulfamethoxazole, trimethoprim_sulfamethoxazole	6	Cephem, Fluoroquinolone, Folate, Penicilin	4	TRUE		TRUE	TRUE
E. coli	IncFIA/IncFIB/rep_cluster_2232	Plasmid	1	7	GBR, DEU, IND, USA, THA, DNK, JPN	28	0.25	4	Europe & Central Asia, South Asia, East Asia & Pacific, North America	7	0.571429	14	2005, 2011, 2010, 2015, 2020, 2017, 2007, 2012, 2008, 2009, 2016, 2006, 2018, 2021	24	0.583333	5	Human, Cat, Dog, Horse, Cow	14	0.357143	2	E. coli, K. pneumoniae	2	E. coli, K. pneumoniae			TRUE	ampicillin, aztreonam, cefazolin, ceftriaxone, cephalothin, erythromycin, minocycline, streptomycin, tetracycline, ticarcillin_clavulanic_acid, trimethoprim	11	Aminoglycoside, B-lactam Combined Agents, Cephem, Folate, Macrolide, Penicilin, Tetracycline	7	TRUE		TRUE	TRUE
E. coli	IncFIA/rep_cluster_2131	Plasmid	1	3	USA, IND, DEU	28	0.107143	3	Europe & Central Asia, South Asia, North America	7	0.428571	2	2017, 2009	24	0.0833333	1	Human	14	0.0714286	1	E. coli	1	E. coli			TRUE	ampicillin, aztreonam, cefazolin, ceftazidime, ceftriaxone, chloramphenicol, sulfamethoxazole	7	B-lactam Combined Agents, Cephem, Folate, Penicilin, Phenicol	5	TRUE		TRUE	TRUE
E. coli	IncI-gamma/K1	Plasmid	1	16	DEU, USA, DNK, PAK, IND, GBR, FRA, JPN, ITA, THA, NOR, PRT, CHE, CAN, AUS, ESP	28	0.571429	4	East Asia & Pacific, North America, Europe & Central Asia, South Asia	7	0.571429	22	2011, 2014, 2018, 2016, 2009, 2020, 2015, 2013, 2012, 2017, 2010, 2008, 2019, 2004, 2000, 2007, 2006, 2021, 2003, 2002, 2001, 2005	24	0.916667	9	Human, Chicken, Dog, Pig, Horse, Turkey, Cow, Bird, Cat	14	0.642857	5	E. coli, K. pneumoniae, S. enterica, S. flexneri, S. sonnei	4	E. coli, K. pneumoniae, S. enterica, S. sonnei			TRUE	ampicillin, ceftriaxone, cephalothin	3	Cephem, Penicilin	2	FALSE		TRUE	TRUE
E. coli	IncFIA/IncFIB/IncFIC/rep_cluster_2131	Plasmid	1	7	GBR, JPN, USA, KEN, THA, DEU, AUS	28	0.25	4	East Asia & Pacific, Europe & Central Asia, Sub-Saharan Africa, North America	7	0.571429	18	2012, 2006, 2014, 2007, 2002, 2008, 2005, 2009, 2015, 2011, 2017, 2020, 2003, 2010, 2016, 2004, 2001, 2019	24	0.75	1	Human	14	0.0714286	2	E. coli, K. pneumoniae	2	E. coli, K. pneumoniae			TRUE	ampicillin, cefazolin, streptomycin, sulfamethoxazole, trimethoprim_sulfamethoxazole	5	Aminoglycoside, Cephem, Folate, Penicilin	4	TRUE		TRUE	TRUE
E. coli	IncI1/B/O	Plasmid	1	9	USA, JPN, THA, GBR, DNK, DEU, IND, ITA, PAK	28	0.321429	4	Europe & Central Asia, South Asia, East Asia & Pacific, North America	7	0.571429	20	2015, 2016, 2011, 2006, 2008, 2004, 2010, 2005, 2012, 2018, 2020, 2009, 2001, 2002, 2007, 2017, 2003, 2014, 2013, 2021	24	0.833333	4	Human, Pig, Chicken, Dog	14	0.285714	5	E. coli, K. pneumoniae, S. enterica, S. flexneri, S. sonnei	3	E. coli, S. enterica, S. sonnei			TRUE	ampicillin, ceftriaxone, levofloxacin, streptomycin, sulfamethoxazole, tetracycline, ticarcillin_clavulanic_acid	7	Aminoglycoside, B-lactam Combined Agents, Cephem, Fluoroquinolone, Folate, Penicilin, Tetracycline	7	TRUE		TRUE	TRUE
E. faecium	rep_cluster_150/rep_cluster_185	Plasmid	1	3	DEU, GBR, IRL	8	0.375	1	Europe & Central Asia	4	0.25	8	2017, 2007, 2003, 2015, 2004, 2005, 2002, 2001	22	0.363636	1	Human	2	0.5	1	E. faecium	1	E. faecium			TRUE	ampicillin, gentamicin, quinupristin_dalfopristin, vancomycin	4	Aminoglycoside, Glycopeptide, Penicilin, Streptogramin	4	TRUE		TRUE	TRUE
E. faecium	rep_cluster_1763/rep_cluster_185	Plasmid	1	2	GBR, DEU	8	0.25	1	Europe & Central Asia	4	0.25	2	2009, 2017	22	0.0909091	1	Human	2	0.5	1	E. faecium	1	E. faecium			TRUE	ampicillin, vancomycin	2	Glycopeptide, Penicilin	2	FALSE		TRUE	TRUE
E. faecium	rep_cluster_1763/rep_cluster_893	Plasmid	1	2	USA, DEU	8	0.25	2	Europe & Central Asia, North America	4	0.5	2	2016, 2017	22	0.0909091	1	Human	2	0.5	1	E. faecium	1	E. faecium			TRUE	ampicillin, daptomycin, teicoplanin, vancomycin	4	Glycopeptide, Lipoglycopeptide, Lipopeptide, Penicilin	4	TRUE		TRUE	TRUE
E. faecium	rep_cluster_1763/rep_cluster_185/rep_cluster_889	Plasmid	1	1	GBR	8	0.125	1	Europe & Central Asia	4	0.25	1	2015	22	0.0454545	1	Human	2	0.5	1	E. faecium	1	E. faecium			TRUE	ampicillin, gentamicin, teicoplanin, vancomycin	4	Aminoglycoside, Glycopeptide, Lipoglycopeptide, Penicilin	4	TRUE		TRUE	TRUE
E. faecium	Inc11/rep_cluster_1118	Plasmid	1	1	DEU	8	0.125	1	Europe & Central Asia	4	0.25	1	2017	22	0.0454545	1	Human	2	0.5	1	E. faecium	1	E. faecium			TRUE	ampicillin	1	Penicilin	1	FALSE		TRUE	FALSE
E. faecium	rep_cluster_2351	Plasmid	1	2	DEU, AUS	8	0.25	2	East Asia & Pacific, Europe & Central Asia	4	0.5	2	2017, 2015	22	0.0909091	1	Human	2	0.5	1	E. faecium	1	E. faecium			TRUE	ampicillin	1	Penicilin	1	FALSE		TRUE	FALSE
E. faecium	rep_cluster_1742/rep_cluster_185/rep_cluster_943	Plasmid	1	1	DEU	8	0.125	1	Europe & Central Asia	4	0.25	1	2017	22	0.0454545	1	Human	2	0.5	1	E. faecium	1	E. faecium			TRUE	ampicillin, vancomycin	2	Glycopeptide, Penicilin	2	FALSE		TRUE	TRUE
E. faecium	rep_cluster_1118	Plasmid	1	3	USA, GBR, AUS	8	0.375	3	East Asia & Pacific, Europe & Central Asia, North America	4	0.75	4	2018, 2015, 2013, 2012	22	0.181818	1	Human	2	0.5	3	E. faecium, S. aureus, S. pneumoniae	2	E. faecium, S. aureus			TRUE	ampicillin, gentamicin	2	Aminoglycoside, Penicilin	2	FALSE		TRUE	FALSE
E. faecium	rep_cluster_889	Plasmid	1	6	GBR, USA, PAK, IRL, AUS, DEU	8	0.75	4	East Asia & Pacific, Europe & Central Asia, South Asia, North America	4	1	20	2015, 2014, 2005, 2010, 2009, 2003, 2016, 2002, 2018, 2007, 2004, 2008, 2012, 2017, 2011, 2000, 2006, 1999, 1997, 2001	22	0.909091	1	Human	2	0.5	1	E. faecium	1	E. faecium			TRUE	ampicillin, teicoplanin	2	Lipoglycopeptide, Penicilin	2	FALSE		TRUE	TRUE
E. faecium	rep_cluster_185/rep_cluster_889/rep_cluster_943	Plasmid	1	3	DEU, GBR, AUS	8	0.375	2	East Asia & Pacific, Europe & Central Asia	4	0.5	7	2017, 2005, 2011, 2009, 2010, 2008, 2012	22	0.318182	1	Human	2	0.5	1	E. faecium	1	E. faecium			TRUE	ampicillin, vancomycin	2	Glycopeptide, Penicilin	2	FALSE		TRUE	TRUE
E. faecium	Inc18/rep_cluster_1118/rep_cluster_185	Plasmid	1	2	DEU, AUS	8	0.25	2	East Asia & Pacific, Europe & Central Asia	4	0.5	3	2017, 2015, 2018	22	0.136364	1	Human	2	0.5	1	E. faecium	1	E. faecium			TRUE	ampicillin, gentamicin, vancomycin	3	Aminoglycoside, Glycopeptide, Penicilin	3	TRUE		TRUE	TRUE
E. faecium	rep_cluster_185/rep_cluster_889	Plasmid	1	6	GBR, DEU, AUS, IRL, USA, NZL	8	0.75	3	East Asia & Pacific, Europe & Central Asia, North America	4	0.75	17	2003, 2017, 2007, 2015, 2009, 2005, 2011, 2012, 2006, 2018, 2010, 2004, 2013, 2014, 2008, 2002, 2001	22	0.772727	1	Human	2	0.5	1	E. faecium	1	E. faecium			TRUE	ampicillin, daptomycin, gentamicin, teicoplanin, vancomycin	5	Aminoglycoside, Glycopeptide, Lipoglycopeptide, Lipopeptide, Penicilin	5	TRUE		TRUE	TRUE
E. faecium	rep_cluster_893	Plasmid	1	8	GBR, AUS, NZL, DNK, DEU, USA, PAK, IRL	8	1	4	East Asia & Pacific, Europe & Central Asia, South Asia, North America	4	1	17	2015, 2017, 2009, 2002, 2007, 2018, 2010, 2004, 2005, 2001, 2014, 2013, 2012, 2003, 2008, 2006, 2011	22	0.772727	2	Human, Chicken	2	1	1	E. faecium	1	E. faecium			TRUE	ampicillin	1	Penicilin	1	FALSE		TRUE	FALSE
S. enterica	IncW	Plasmid	1	1	MAR	57	0.0175439	1	Middle East & North Africa	7	0.142857	1	2010	58	0.0172414	1	Human	14	0.0714286	1	S. enterica	1	S. enterica			FALSE	ampicillin, cefoxitin, ceftriaxone, gentamicin, spectinomycin, streptomycin, tetracycline	7	Aminoglycoside, Cephem, Penicilin, Tetracycline	4	TRUE		TRUE	TRUE
S. enterica	IncQ1/IncY	Plasmid	1	1	USA	57	0.0175439	1	North America	7	0.142857	1	2014	58	0.0172414	1	Pig	14	0.0714286	2	E. coli, S. enterica	2	E. coli, S. enterica			FALSE	ampicillin	1	Penicilin	1	FALSE		TRUE	FALSE
S. enterica	IncFIB/IncFII/IncX1	Plasmid	1	1	USA	57	0.0175439	1	North America	7	0.142857	1	2012	58	0.0172414	1	Human	14	0.0714286	1	S. enterica	1	S. enterica			FALSE	ampicillin, ciprofloxacin, streptomycin, sulfisoxazole, tetracycline	5	Aminoglycoside, Fluoroquinolone, Folate, Penicilin, Tetracycline	5	TRUE		TRUE	TRUE
S. enterica	IncFIB/IncFII/IncHI1A	Plasmid	1	1	USA	57	0.0175439	1	North America	7	0.142857	1	1981	58	0.0172414	1	Human	14	0.0714286	1	S. enterica	1	S. enterica			FALSE	ampicillin, chloramphenicol, streptomycin, sulfisoxazole, tetracycline	5	Aminoglycoside, Folate, Penicilin, Phenicol, Tetracycline	5	TRUE		TRUE	TRUE
S. enterica	IncQ2	Plasmid	1	1	VNM	57	0.0175439	1	East Asia & Pacific	7	0.142857	2	2012, 2009	58	0.0344828	2	Pig, Human	14	0.142857	2	K. pneumoniae, S. enterica	1	S. enterica			FALSE	ampicillin, ciprofloxacin	2	Fluoroquinolone, Penicilin	2	FALSE		TRUE	FALSE
S. enterica	rep_cluster_1088	Plasmid	1	3	USA, COG, VNM	57	0.0526316	3	Sub-Saharan Africa, North America, East Asia & Pacific	7	0.428571	3	2015, 2014, 2012	58	0.0517241	2	Chicken, Human	14	0.142857	3	E. coli, K. pneumoniae, S. enterica	2	E. coli, S. enterica			FALSE	ampicillin, cefotaxime, ciprofloxacin, gentamicin, trimethoprim	5	Aminoglycoside, Cephem, Fluoroquinolone, Folate, Penicilin	5	TRUE		TRUE	TRUE
S. enterica	IncFIA/IncI-gamma/K1	Plasmid	1	1	VNM	57	0.0175439	1	East Asia & Pacific	7	0.142857	1	2008	58	0.0172414	1	Human	14	0.0714286	3	E. coli, S. enterica, S. sonnei	2	S. enterica, S. sonnei			FALSE	ampicillin, chloramphenicol, ciprofloxacin, gentamicin	4	Aminoglycoside, Fluoroquinolone, Penicilin, Phenicol	4	TRUE		TRUE	TRUE
S. enterica	IncK2/Z	Plasmid	1	1	GBR	57	0.0175439	1	Europe & Central Asia	7	0.142857	1	1993	58	0.0172414	1	Cow	14	0.0714286	5	E. coli, K. pneumoniae, S. enterica, S. flexneri, S. sonnei	4	E. coli, K. pneumoniae, S. enterica, S. flexneri			FALSE	ampicillin, chloramphenicol, gentamicin, spectinomycin	4	Aminoglycoside, Penicilin, Phenicol	3	TRUE		TRUE	TRUE
S. enterica	IncFIB/IncFII/IncHI1B	Plasmid	1	1	USA	57	0.0175439	1	North America	7	0.142857	1	1981	58	0.0172414	1	Human	14	0.0714286	1	S. enterica	1	S. enterica			FALSE	ampicillin, chloramphenicol, streptomycin, tetracycline	4	Aminoglycoside, Penicilin, Phenicol, Tetracycline	4	TRUE		TRUE	TRUE
S. enterica	IncHI2A/IncN/IncQ1/rep_cluster_1088	Plasmid	1	1	VNM	57	0.0175439	1	East Asia & Pacific	7	0.142857	1	2011	58	0.0172414	1	Human	14	0.0714286	1	S. enterica	1	S. enterica			FALSE	ampicillin, chloramphenicol, ciprofloxacin	3	Fluoroquinolone, Penicilin, Phenicol	3	TRUE		TRUE	FALSE
S. enterica	IncC/IncQ1	Plasmid	1	1	NLD	57	0.0175439	1	Europe & Central Asia	7	0.142857	1	2004	58	0.0172414	1	Human	14	0.0714286	1	S. enterica	1	S. enterica			FALSE	ampicillin, ceftriaxone, chloramphenicol, trimethoprim_sulfamethoxazole	4	Cephem, Folate, Penicilin, Phenicol	4	TRUE		TRUE	TRUE
S. enterica	IncFIA/IncFII	Plasmid	1	2	USA, GBR	57	0.0350877	2	Europe & Central Asia, North America	7	0.285714	2	2012, 1997	58	0.0344828	2	Human, Cow	14	0.142857	5	E. coli, K. pneumoniae, S. enterica, S. flexneri, S. sonnei	5	E. coli, K. pneumoniae, S. enterica, S. flexneri, S. sonnei			FALSE	ampicillin, chloramphenicol, streptomycin, sulfisoxazole, trimethoprim_sulfamethoxazole	5	Aminoglycoside, Folate, Penicilin, Phenicol	4	TRUE		TRUE	TRUE
S. enterica	IncFIA/IncFIC/IncN	Plasmid	1	1	USA	57	0.0175439	1	North America	7	0.142857	1	1974	58	0.0172414	1	Human	14	0.0714286	2	E. coli, S. enterica	2	E. coli, S. enterica			FALSE	ampicillin, streptomycin, tetracycline	3	Aminoglycoside, Penicilin, Tetracycline	3	TRUE		TRUE	TRUE
S. enterica	IncK2/Z/IncQ1	Plasmid	1	1	GBR	57	0.0175439	1	Europe & Central Asia	7	0.142857	1	1993	58	0.0172414	1	Cow	14	0.0714286	2	E. coli, S. enterica	2	E. coli, S. enterica			FALSE	ampicillin, streptomycin, tetracycline	3	Aminoglycoside, Penicilin, Tetracycline	3	TRUE		TRUE	TRUE
S. enterica	IncFIA/IncFIB/IncFII/IncQ1	Plasmid	1	1	CHN	57	0.0175439	1	East Asia & Pacific	7	0.142857	1	1993	58	0.0172414	1	Human	14	0.0714286	2	E. coli, S. enterica	2	E. coli, S. enterica			FALSE	ampicillin, chloramphenicol, trimethoprim	3	Folate, Penicilin, Phenicol	3	TRUE		TRUE	FALSE
S. enterica	IncI2	Plasmid	1	1	USA	57	0.0175439	1	North America	7	0.142857	2	2008, 2014	58	0.0344828	2	Cow, Human	14	0.142857	4	E. coli, K. pneumoniae, S. enterica, S. sonnei	4	E. coli, K. pneumoniae, S. enterica, S. sonnei			FALSE	ampicillin, ceftiofur, ceftriaxone	3	Cephem, Penicilin	2	FALSE		TRUE	TRUE
S. enterica	IncL/M/IncQ1	Plasmid	1	1	DZA	57	0.0175439	1	Middle East & North Africa	7	0.142857	1	2013	58	0.0172414	1	Human	14	0.0714286	3	E. coli, K. pneumoniae, S. enterica	3	E. coli, K. pneumoniae, S. enterica			FALSE	ampicillin, ceftriaxone, ciprofloxacin, gentamicin, spectinomycin, streptomycin, tetracycline, trimethoprim	8	Aminoglycoside, Cephem, Fluoroquinolone, Folate, Penicilin, Tetracycline	6	TRUE		TRUE	TRUE
S. enterica	IncFIB/IncQ1/rep_cluster_1804	Plasmid	1	1	VNM	57	0.0175439	1	East Asia & Pacific	7	0.142857	1	2011	58	0.0172414	1	Human	14	0.0714286	1	S. enterica	1	S. enterica			FALSE	ampicillin, chloramphenicol, ciprofloxacin, gentamicin, trimethoprim	5	Aminoglycoside, Fluoroquinolone, Folate, Penicilin, Phenicol	5	TRUE		TRUE	TRUE
S. enterica	IncX1/IncX3	Plasmid	1	3	USA, FRA, IRQ	57	0.0526316	3	Europe & Central Asia, Middle East & North Africa, North America	7	0.428571	3	2014, 2015, 2011	58	0.0517241	3	Pig, Turkey, Human	14	0.214286	3	E. coli, K. pneumoniae, S. enterica	2	E. coli, S. enterica			FALSE	ampicillin, chloramphenicol, ciprofloxacin, spectinomycin, tetracycline	5	Aminoglycoside, Fluoroquinolone, Penicilin, Phenicol, Tetracycline	5	TRUE		TRUE	TRUE
S. enterica	IncHI1B	Plasmid	1	4	VNM, RWA, KHM, USA	57	0.0701754	3	East Asia & Pacific, Sub-Saharan Africa, North America	7	0.428571	5	2010, 2011, 2015, 2014, 2012	58	0.0862069	3	Human, Cow, Pig	14	0.214286	3	E. coli, K. pneumoniae, S. enterica	3	E. coli, K. pneumoniae, S. enterica			FALSE	ampicillin, chloramphenicol, pefloxacin, trimethoprim, trimethoprim_sulfamethoxazole	5	Fluoroquinolone, Folate, Penicilin, Phenicol	4	TRUE		TRUE	FALSE
S. enterica	IncP	Plasmid	1	1	USA	57	0.0175439	1	North America	7	0.142857	1	2012	58	0.0172414	1	Human	14	0.0714286	5	A. baumannii, K. pneumoniae, P. aeruginosa, S. enterica, S. pneumoniae	5	A. baumannii, K. pneumoniae, N. gonorrhoeae, P. aeruginosa, S. enterica			FALSE	ampicillin, ciprofloxacin, trimethoprim_sulfamethoxazole	3	Fluoroquinolone, Folate, Penicilin	3	TRUE		TRUE	FALSE
S. enterica	IncL/M	Plasmid	1	1	USA	57	0.0175439	1	North America	7	0.142857	1	2014	58	0.0172414	1	Pig	14	0.0714286	3	E. coli, K. pneumoniae, S. enterica	2	K. pneumoniae, S. enterica			FALSE	ampicillin, trimethoprim_sulfamethoxazole	2	Folate, Penicilin	2	FALSE		TRUE	FALSE
S. enterica	IncFII/IncQ1	Plasmid	1	1	GBR	57	0.0175439	1	Europe & Central Asia	7	0.142857	4	1990, 1991, 1992, 1994	58	0.0689655	3	Pig, Human, Cow	14	0.214286	2	E. coli, S. enterica	2	E. coli, S. enterica			FALSE	ampicillin, streptomycin, tetracycline	3	Aminoglycoside, Penicilin, Tetracycline	3	TRUE		TRUE	TRUE
S. enterica	IncFIB/IncHI2A/rep_cluster_1088	Plasmid	1	1	VNM	57	0.0175439	1	East Asia & Pacific	7	0.142857	1	2012	58	0.0172414	1	Duck	14	0.0714286	1	S. enterica	1	S. enterica			FALSE	ampicillin, chloramphenicol, gentamicin, trimethoprim	4	Aminoglycoside, Folate, Penicilin, Phenicol	4	TRUE		TRUE	TRUE
S. enterica	IncHI2A/IncR/rep_cluster_1088	Plasmid	1	1	USA	57	0.0175439	1	North America	7	0.142857	1	2014	58	0.0172414	1	Turkey	14	0.0714286	1	S. enterica	1	S. enterica			FALSE	ampicillin, chloramphenicol, tetracycline, trimethoprim_sulfamethoxazole	4	Folate, Penicilin, Phenicol, Tetracycline	4	TRUE		TRUE	TRUE
S. enterica	IncL/M/rep_cluster_1254	Plasmid	1	1	DZA	57	0.0175439	1	Middle East & North Africa	7	0.142857	1	2010	58	0.0172414	1	Human	14	0.0714286	3	E. coli, K. pneumoniae, S. enterica	2	K. pneumoniae, S. enterica			FALSE	ampicillin, ceftriaxone, ciprofloxacin, gentamicin, spectinomycin, streptomycin, trimethoprim	7	Aminoglycoside, Cephem, Fluoroquinolone, Folate, Penicilin	5	TRUE		TRUE	TRUE
S. enterica	IncFIC/IncHI1A/IncQ1/rep_cluster_2244	Plasmid	1	1	USA	57	0.0175439	1	North America	7	0.142857	1	2014	58	0.0172414	1	Chicken	14	0.0714286	1	S. enterica	1	S. enterica			FALSE	ampicillin, gentamicin, tetracycline, trimethoprim_sulfamethoxazole	4	Aminoglycoside, Folate, Penicilin, Tetracycline	4	TRUE		TRUE	TRUE
S. enterica	IncFIA/IncFIC	Plasmid	1	4	VNM, USA, DEU, CAN	57	0.0701754	3	North America, Europe & Central Asia, East Asia & Pacific	7	0.428571	4	2012, 2015, 2017, 2001	58	0.0689655	2	Pig, Human	14	0.142857	5	E. coli, K. pneumoniae, S. enterica, S. flexneri, S. sonnei	5	E. coli, K. pneumoniae, S. enterica, S. flexneri, S. sonnei			FALSE	ampicillin, cefotaxime, chloramphenicol, streptomycin, tetracycline	5	Aminoglycoside, Cephem, Penicilin, Phenicol, Tetracycline	5	TRUE		TRUE	TRUE
S. enterica	IncFII	Plasmid	1	2	USA, GBR	57	0.0350877	2	Europe & Central Asia, North America	7	0.285714	5	2010, 2015, 2014, 1994, 2012	58	0.0862069	3	Human, Cow, Pig	14	0.214286	5	E. coli, K. pneumoniae, S. enterica, S. flexneri, S. sonnei	5	E. coli, K. pneumoniae, S. enterica, S. flexneri, S. sonnei			FALSE	ampicillin, ceftiofur, streptomycin, sulfisoxazole, tetracycline	5	Aminoglycoside, Cephem, Folate, Penicilin, Tetracycline	5	TRUE		TRUE	TRUE
S. enterica	IncFIA/IncFIB/IncFII/rep_cluster_2131	Plasmid	1	1	USA	57	0.0175439	1	North America	7	0.142857	1	2011	58	0.0172414	1	Human	14	0.0714286	3	E. coli, K. pneumoniae, S. enterica	3	E. coli, K. pneumoniae, S. enterica			FALSE	ampicillin, streptomycin, sulfisoxazole, tetracycline, trimethoprim_sulfamethoxazole	5	Aminoglycoside, Folate, Penicilin, Tetracycline	4	TRUE		TRUE	TRUE
S. enterica	IncHI1A	Plasmid	1	5	USA, KHM, RWA, NGA, VNM	57	0.0877193	3	East Asia & Pacific, Sub-Saharan Africa, North America	7	0.428571	6	2015, 2011, 2014, 2013, 2010, 2012	58	0.103448	3	Pig, Human, Chicken	14	0.214286	2	E. coli, S. enterica	2	E. coli, S. enterica			FALSE	ampicillin, chloramphenicol, pefloxacin, trimethoprim_sulfamethoxazole	4	Fluoroquinolone, Folate, Penicilin, Phenicol	4	TRUE		TRUE	FALSE
S. enterica	IncI1/B/O	Plasmid	1	3	DEU, USA, CAN	57	0.0526316	2	North America, Europe & Central Asia	7	0.285714	5	2017, 2018, 2011, 2019, 2002	58	0.0862069	2	Human, Horse	14	0.142857	5	E. coli, K. pneumoniae, S. enterica, S. flexneri, S. sonnei	3	E. coli, S. enterica, S. sonnei			FALSE	ampicillin, ceftiofur, ceftriaxone, trimethoprim_sulfamethoxazole	4	Cephem, Folate, Penicilin	3	TRUE		TRUE	TRUE
S. enterica	IncHI2A/IncQ1/rep_cluster_1088	Plasmid	1	4	VNM, COG, USA, DEU	57	0.0701754	4	Sub-Saharan Africa, Europe & Central Asia, North America, East Asia & Pacific	7	0.571429	6	2012, 2009, 2014, 2008, 2019, 2013	58	0.103448	2	Pig, Human	14	0.142857	2	E. coli, S. enterica	2	E. coli, S. enterica			FALSE	ampicillin, cefotaxime, streptomycin, sulfisoxazole, tetracycline, trimethoprim_sulfamethoxazole	6	Aminoglycoside, Cephem, Folate, Penicilin, Tetracycline	5	TRUE		TRUE	TRUE
S. enterica	IncX1	Plasmid	1	3	USA, VNM, CHN	57	0.0526316	2	East Asia & Pacific, North America	7	0.285714	8	2012, 2011, 2014, 2006, 2017, 2005, 1995, 2015	58	0.137931	5	Human, Cow, Chicken, Duck, Pig	14	0.357143	4	E. coli, K. pneumoniae, S. enterica, S. flexneri	3	E. coli, S. enterica, S. flexneri			FALSE	ampicillin, ciprofloxacin, trimethoprim	3	Fluoroquinolone, Folate, Penicilin	3	TRUE		TRUE	FALSE
S. enterica	IncY	Plasmid	1	5	USA, NLD, CAN, IRL, DNK	57	0.0877193	2	North America, Europe & Central Asia	7	0.285714	6	2007, 2005, 2018, 2019, 2004, 2006	58	0.103448	1	Human	14	0.0714286	3	E. coli, K. pneumoniae, S. enterica	2	E. coli, S. enterica			FALSE	ampicillin, ceftriaxone, chloramphenicol, ciprofloxacin, streptomycin, trimethoprim_sulfamethoxazole	6	Aminoglycoside, Cephem, Fluoroquinolone, Folate, Penicilin, Phenicol	6	TRUE		TRUE	TRUE
S. sonnei	IncC	Plasmid	1	1	KOR	46	0.0217391	1	East Asia & Pacific	7	0.142857	1	2003	46	0.0217391	1	Human	1	1	4	E. coli, K. pneumoniae, S. enterica, S. sonnei	4	E. coli, K. pneumoniae, S. enterica, S. sonnei			FALSE	ampicillin, streptomycin, trimethoprim_sulfamethoxazole	3	Aminoglycoside, Folate, Penicilin	3	TRUE		TRUE	TRUE
S. sonnei	IncFIA/IncFIC/rep_cluster_2131	Plasmid	1	1	GBR	46	0.0217391	1	Europe & Central Asia	7	0.142857	2	2011, 2016	46	0.0434783	1	Human	1	1	1	S. sonnei	1	S. sonnei			FALSE	ampicillin, streptomycin	2	Aminoglycoside, Penicilin	2	FALSE		TRUE	TRUE
S. sonnei	IncI-gamma/K1/rep_cluster_2131	Plasmid	1	3	AUS, CHN, GBR	46	0.0652174	2	East Asia & Pacific, Europe & Central Asia	7	0.285714	3	2016, 2015, 1992	46	0.0652174	1	Human	1	1	1	S. sonnei	1	S. sonnei			FALSE	ampicillin, tetracycline, trimethoprim_sulfamethoxazole	3	Folate, Penicilin, Tetracycline	3	TRUE		TRUE	TRUE
S. sonnei	IncFIA/IncI1/B/O/rep_cluster_2335	Plasmid	1	1	GBR	46	0.0217391	1	Europe & Central Asia	7	0.142857	1	1990	46	0.0217391	1	Human	1	1	1	S. sonnei	1	S. sonnei			FALSE	ampicillin, tetracycline	2	Penicilin, Tetracycline	2	FALSE		TRUE	TRUE
S. sonnei	IncI-gamma/K1/rep_cluster_2335	Plasmid	1	1	GBR	46	0.0217391	1	Europe & Central Asia	7	0.142857	1	2016	46	0.0217391	1	Human	1	1	1	S. sonnei	1	S. sonnei			FALSE	ampicillin, streptomycin, tetracycline	3	Aminoglycoside, Penicilin, Tetracycline	3	TRUE		TRUE	TRUE
S. sonnei	IncFIA/IncFIB/IncFIC/rep_cluster_2344	Plasmid	1	1	GBR	46	0.0217391	1	Europe & Central Asia	7	0.142857	1	2016	46	0.0217391	1	Human	1	1	1	S. sonnei	1	S. sonnei			FALSE	ampicillin, streptomycin, tetracycline	3	Aminoglycoside, Penicilin, Tetracycline	3	TRUE		TRUE	TRUE
S. sonnei	IncI-gamma/K1/IncK2/Z	Plasmid	1	1	ISR	46	0.0217391	1	Middle East & North Africa	7	0.142857	1	2003	46	0.0217391	1	Human	1	1	2	E. coli, S. sonnei	2	E. coli, S. sonnei			FALSE	ampicillin, tetracycline	2	Penicilin, Tetracycline	2	FALSE		TRUE	TRUE
S. sonnei	IncI-gamma/K1/IncQ1	Plasmid	1	1	GBR	46	0.0217391	1	Europe & Central Asia	7	0.142857	1	2016	46	0.0217391	1	Human	1	1	3	E. coli, S. enterica, S. sonnei	3	E. coli, S. enterica, S. sonnei			FALSE	ampicillin, streptomycin, tetracycline	3	Aminoglycoside, Penicilin, Tetracycline	3	TRUE		TRUE	TRUE
S. sonnei	IncI1/B/O/rep_cluster_2335	Plasmid	1	1	FRA	46	0.0217391	1	Europe & Central Asia	7	0.142857	1	2007	46	0.0217391	1	Human	1	1	1	S. sonnei	1	S. sonnei			FALSE	ampicillin, streptomycin, trimethoprim_sulfamethoxazole	3	Aminoglycoside, Folate, Penicilin	3	TRUE		TRUE	TRUE
S. sonnei	rep_cluster_2358	Plasmid	1	4	VNM, BTN, AUS, CHN	46	0.0869565	2	East Asia & Pacific, South Asia	7	0.285714	5	2010, 2009, 2012, 2017, 2015	46	0.108696	1	Human	1	1	4	E. coli, K. pneumoniae, S. enterica, S. sonnei	3	E. coli, S. enterica, S. sonnei			FALSE	ampicillin, cefoperazone, tetracycline, trimethoprim_sulfamethoxazole	4	Cephem, Folate, Penicilin, Tetracycline	4	TRUE		TRUE	TRUE
S. sonnei	IncFIA/IncFII	Plasmid	1	3	GBR, AUS, CHN	46	0.0652174	2	East Asia & Pacific, Europe & Central Asia	7	0.285714	4	2016, 2017, 2018, 2015	46	0.0869565	1	Human	1	1	5	E. coli, K. pneumoniae, S. enterica, S. flexneri, S. sonnei	5	E. coli, K. pneumoniae, S. enterica, S. flexneri, S. sonnei			FALSE	ampicillin	1	Penicilin	1	FALSE		TRUE	TRUE
S. flexneri	IncFII	Plasmid	1	1	AUS	2	0.5	1	East Asia & Pacific	2	0.5	1	2016	10	0.1	1	Human	1	1	5	E. coli, K. pneumoniae, S. enterica, S. flexneri, S. sonnei	5	E. coli, K. pneumoniae, S. enterica, S. flexneri, S. sonnei			FALSE	azithromycin	1	Macrolide	1	FALSE		TRUE	TRUE
S. flexneri	IncX4	Plasmid	1	1	AUS	2	0.5	1	East Asia & Pacific	2	0.5	1	2018	10	0.1	1	Human	1	1	4	E. coli, K. pneumoniae, S. enterica, S. flexneri	4	E. coli, K. pneumoniae, S. enterica, S. flexneri			FALSE	azithromycin	1	Macrolide	1	FALSE		TRUE	TRUE
S. flexneri	IncFIA/IncFII	Plasmid	1	2	AUS, GBR	2	1	2	East Asia & Pacific, Europe & Central Asia	2	1	5	2017, 2016, 2018, 2014, 2013	10	0.5	1	Human	1	1	5	E. coli, K. pneumoniae, S. enterica, S. flexneri, S. sonnei	5	E. coli, K. pneumoniae, S. enterica, S. flexneri, S. sonnei			FALSE	azithromycin, trimethoprim	2	Folate, Macrolide	2	FALSE		TRUE	TRUE
S. flexneri	ColRNAI_rep_cluster_1857	Plasmid	1	1	AUS	2	0.5	1	East Asia & Pacific	2	0.5	1	2016	10	0.1	1	Human	1	1	4	E. coli, K. pneumoniae, S. enterica, S. flexneri	4	E. coli, K. pneumoniae, S. enterica, S. flexneri			FALSE	azithromycin	1	Macrolide	1	FALSE		TRUE	TRUE
E. coli	IncFIA/IncFIB/IncFIC	Plasmid	1	13	USA, GBR, THA, PRT, PAK, DNK, KEN, TZA, ITA, CHN, DEU, AUS, RWA	28	0.464286	5	East Asia & Pacific, Europe & Central Asia, Sub-Saharan Africa, South Asia, North America	7	0.714286	20	2014, 2015, 2016, 2008, 2010, 2019, 2002, 2013, 2018, 2005, 2009, 2007, 2003, 2001, 2004, 2012, 2011, 2017, 2006, 2020	24	0.833333	7	Human, Dog, Chicken, Pig, Cow, Turkey, Insect	14	0.5	3	E. coli, K. pneumoniae, S. enterica	3	E. coli, K. pneumoniae, S. enterica			TRUE	aztreonam, ceftriaxone, levofloxacin, tobramycin	4	Aminoglycoside, B-lactam Combined Agents, Cephem, Fluoroquinolone	4	TRUE		TRUE	FALSE
E. coli	IncFIA/IncFIB/IncFIC/IncFII/rep_cluster_2244	Plasmid	1	2	GBR, USA	28	0.0714286	2	Europe & Central Asia, North America	7	0.285714	2	2011, 2018	24	0.0833333	1	Human	14	0.0714286	1	E. coli	1	E. coli			TRUE	aztreonam, cefepime, ceftriaxone	3	B-lactam Combined Agents, Cephem	2	FALSE		TRUE	FALSE
E. coli	IncFIA/IncFIB/IncFIC/IncFII/rep_cluster_2232	Plasmid	1	1	USA	28	0.0357143	1	North America	7	0.142857	1	2014	24	0.0416667	1	Human	14	0.0714286	2	E. coli, K. pneumoniae	2	E. coli, K. pneumoniae			TRUE	aztreonam, cefepime, piperacillin_tazobactam	3	B-lactam Combined Agents, Cephem	2	FALSE		FALSE	FALSE
E. coli	rep_cluster_488	Plasmid	1	5	PAK, USA, IND, DEU, AUS	28	0.178571	4	East Asia & Pacific, Europe & Central Asia, South Asia, North America	7	0.571429	7	2016, 2017, 2008, 2015, 2010, 2020, 2012	24	0.291667	2	Chicken, Human	14	0.142857	1	E. coli	1	E. coli			TRUE	aztreonam, ceftazidime, ceftriaxone, chloramphenicol, gentamicin, minocycline	6	Aminoglycoside, B-lactam Combined Agents, Cephem, Phenicol, Tetracycline	5	TRUE		TRUE	TRUE
K. pneumoniae	IncN/IncQ1	Plasmid	1	2	THA, TUR	49	0.0408163	2	East Asia & Pacific, Europe & Central Asia	7	0.285714	2	2014, 2013	28	0.0714286	1	Human	2	0.5	2	E. coli, K. pneumoniae	2	E. coli, K. pneumoniae			TRUE	aztreonam, meropenem	2	B-lactam Combined Agents, Carbapenem	2	FALSE		TRUE	FALSE
K. pneumoniae	IncN/rep_cluster_2401	Plasmid	1	1	USA	49	0.0204082	1	North America	7	0.142857	1	2014	28	0.0357143	1	Human	2	0.5	1	K. pneumoniae	1	K. pneumoniae			TRUE	aztreonam, piperacillin_tazobactam	2	B-lactam Combined Agents	1	FALSE		FALSE	FALSE
K. pneumoniae	IncX8	Plasmid	1	1	USA	49	0.0204082	1	North America	7	0.142857	1	2014	28	0.0357143	1	Human	2	0.5	1	K. pneumoniae	1	K. pneumoniae			TRUE	aztreonam, ciprofloxacin, gentamicin, levofloxacin, tobramycin	5	Aminoglycoside, B-lactam Combined Agents, Fluoroquinolone	3	TRUE		TRUE	TRUE
K. pneumoniae	rep_cluster_2350	Plasmid	1	2	USA, NOR	49	0.0408163	2	Europe & Central Asia, North America	7	0.285714	2	2014, 2013	28	0.0714286	1	Human	2	0.5	5	E. coli, K. pneumoniae, S. enterica, S. sonnei, S. aureus	3	E. coli, K. pneumoniae, S. enterica			TRUE	aztreonam, piperacillin_tazobactam	2	B-lactam Combined Agents	1	FALSE		FALSE	FALSE
K. pneumoniae	IncFIB/IncN	Plasmid	1	2	BRA, USA	49	0.0408163	2	Latin America & Caribbean, North America	7	0.285714	1	2013	28	0.0357143	1	Human	2	0.5	1	K. pneumoniae	1	K. pneumoniae			TRUE	aztreonam, piperacillin_tazobactam, tobramycin, trimethoprim_sulfamethoxazole	4	Aminoglycoside, B-lactam Combined Agents, Folate	3	TRUE		TRUE	TRUE
K. pneumoniae	IncFIA/IncFII/IncR/rep_cluster_2183	Plasmid	1	1	USA	49	0.0204082	1	North America	7	0.142857	1	2014	28	0.0357143	1	Human	2	0.5	1	K. pneumoniae	1	K. pneumoniae			TRUE	aztreonam, meropenem	2	B-lactam Combined Agents, Carbapenem	2	FALSE		TRUE	FALSE
K. pneumoniae	rep_cluster_2313	Plasmid	1	1	USA	49	0.0204082	1	North America	7	0.142857	1	2012	28	0.0357143	1	Human	2	0.5	2	E. coli, K. pneumoniae	2	E. coli, K. pneumoniae			TRUE	aztreonam, imipenem, meropenem, piperacillin_tazobactam, tetracycline	5	B-lactam Combined Agents, Carbapenem, Tetracycline	3	TRUE		TRUE	FALSE
K. pneumoniae	IncFIB/IncFII/IncN/rep_cluster_2183	Plasmid	1	1	USA	49	0.0204082	1	North America	7	0.142857	1	2013	28	0.0357143	1	Human	2	0.5	1	K. pneumoniae	1	K. pneumoniae			TRUE	aztreonam	1	B-lactam Combined Agents	1	FALSE		FALSE	FALSE
K. pneumoniae	IncFII/IncR	Plasmid	1	4	USA, GBR, PRT, NOR	49	0.0816327	2	Europe & Central Asia, North America	7	0.285714	7	2010, 2008, 2012, 2003, 2014, 2006, 1980	28	0.25	1	Human	2	0.5	1	K. pneumoniae	1	K. pneumoniae			TRUE	aztreonam, cefotaxime, ciprofloxacin, nitrofurantoin, trimethoprim_sulfamethoxazole	5	B-lactam Combined Agents, Cephem, Fluoroquinolone, Folate, Nitrofurans	5	TRUE		TRUE	TRUE
K. pneumoniae	IncFIA/IncFIC/IncFII	Plasmid	1	1	USA	49	0.0204082	1	North America	7	0.142857	1	2014	28	0.0357143	1	Human	2	0.5	4	E. coli, K. pneumoniae, S. flexneri, S. sonnei	2	E. coli, K. pneumoniae			TRUE	aztreonam, ciprofloxacin, levofloxacin, piperacillin_tazobactam, tetracycline, trimethoprim_sulfamethoxazole	6	B-lactam Combined Agents, Fluoroquinolone, Folate, Tetracycline	4	TRUE		TRUE	TRUE
K. pneumoniae	IncFIA/IncR/rep_cluster_435	Plasmid	1	1	USA	49	0.0204082	1	North America	7	0.142857	1	2013	28	0.0357143	1	Human	2	0.5	1	K. pneumoniae	1	K. pneumoniae			TRUE	aztreonam, piperacillin_tazobactam, trimethoprim_sulfamethoxazole	3	B-lactam Combined Agents, Folate	2	FALSE		TRUE	TRUE
K. pneumoniae	ColRNAI_rep_cluster_1987/IncL/M	Plasmid	1	3	USA, BEL, BRA	49	0.0612245	3	Europe & Central Asia, Latin America & Caribbean, North America	7	0.428571	3	2014, 2013, 2015	28	0.107143	1	Human	2	0.5	1	K. pneumoniae	1	K. pneumoniae			TRUE	aztreonam, ceftazidime, ciprofloxacin, gentamicin, tobramycin	5	Aminoglycoside, B-lactam Combined Agents, Cephem, Fluoroquinolone	4	TRUE		TRUE	TRUE
K. pneumoniae	ColRNAI_rep_cluster_1857/IncN	Plasmid	1	2	USA, LVA	49	0.0408163	2	Europe & Central Asia, North America	7	0.285714	2	2012, 2013	28	0.0714286	1	Human	2	0.5	1	K. pneumoniae	1	K. pneumoniae			TRUE	aztreonam, levofloxacin, meropenem, piperacillin_tazobactam, tetracycline, tobramycin	6	Aminoglycoside, B-lactam Combined Agents, Carbapenem, Fluoroquinolone, Tetracycline	5	TRUE		TRUE	TRUE
K. pneumoniae	IncN/rep_cluster_2392	Plasmid	1	1	THA	49	0.0204082	1	East Asia & Pacific	7	0.142857	1	2015	28	0.0357143	1	Human	2	0.5	1	K. pneumoniae	1	K. pneumoniae			TRUE	aztreonam, ertapenem, gentamicin, piperacillin_tazobactam, tobramycin	5	Aminoglycoside, B-lactam Combined Agents, Carbapenem	3	TRUE		TRUE	TRUE
K. pneumoniae	IncHI2A/IncN/rep_cluster_1088	Plasmid	1	1	USA	49	0.0204082	1	North America	7	0.142857	1	2014	28	0.0357143	1	Human	2	0.5	2	E. coli, K. pneumoniae	2	E. coli, K. pneumoniae			TRUE	aztreonam, ceftazidime, gentamicin, nitrofurantoin, tetracycline, trimethoprim_sulfamethoxazole	6	Aminoglycoside, B-lactam Combined Agents, Cephem, Folate, Nitrofurans, Tetracycline	6	TRUE		TRUE	TRUE
K. pneumoniae	IncL/M/rep_cluster_1367	Plasmid	1	1	USA	49	0.0204082	1	North America	7	0.142857	1	2010	28	0.0357143	1	Human	2	0.5	1	K. pneumoniae	1	K. pneumoniae			TRUE	aztreonam, cefotaxime, ceftazidime, ertapenem, imipenem, meropenem, piperacillin_tazobactam, tobramycin	8	Aminoglycoside, B-lactam Combined Agents, Carbapenem, Cephem	4	TRUE		TRUE	TRUE
K. pneumoniae	IncI2	Plasmid	1	2	USA, AUS	49	0.0408163	2	East Asia & Pacific, North America	7	0.285714	9	2007, 2013, 2009, 2014, 2010, 2008, 2012, 2005, 2006	28	0.321429	1	Human	2	0.5	4	E. coli, K. pneumoniae, S. enterica, S. sonnei	4	E. coli, K. pneumoniae, S. enterica, S. sonnei			TRUE	aztreonam, cefotaxime, ertapenem, imipenem, meropenem, tobramycin	6	Aminoglycoside, B-lactam Combined Agents, Carbapenem, Cephem	4	TRUE		TRUE	TRUE
K. pneumoniae	IncL/M/IncQ1	Plasmid	1	1	USA	49	0.0204082	1	North America	7	0.142857	1	2014	28	0.0357143	1	Human	2	0.5	3	E. coli, K. pneumoniae, S. enterica	3	E. coli, K. pneumoniae, S. enterica			TRUE	aztreonam, ceftazidime, ciprofloxacin, gentamicin, levofloxacin, nitrofurantoin, tetracycline, tobramycin, trimethoprim_sulfamethoxazole	9	Aminoglycoside, B-lactam Combined Agents, Cephem, Fluoroquinolone, Folate, Nitrofurans, Tetracycline	7	TRUE		TRUE	TRUE
K. pneumoniae	IncFIA/IncFII/rep_cluster_1418	Plasmid	1	2	USA, POL	49	0.0408163	2	Europe & Central Asia, North America	7	0.285714	5	2010, 2011, 2013, 2009, 2014	28	0.178571	1	Human	2	0.5	1	K. pneumoniae	1	K. pneumoniae			TRUE	aztreonam, cefotaxime, ceftazidime, ciprofloxacin, ertapenem, gentamicin, imipenem, levofloxacin, piperacillin_tazobactam, tobramycin, trimethoprim_sulfamethoxazole	11	Aminoglycoside, B-lactam Combined Agents, Carbapenem, Cephem, Fluoroquinolone, Folate	6	TRUE		TRUE	TRUE
K. pneumoniae	ColRNAI_rep_cluster_1987/IncFIB/IncFII/rep_cluster_2183	Plasmid	1	2	IND, USA	49	0.0408163	2	South Asia, North America	7	0.285714	3	2020, 2012, 2017	28	0.107143	1	Human	2	0.5	1	K. pneumoniae	1	K. pneumoniae			TRUE	aztreonam, tetracycline	2	B-lactam Combined Agents, Tetracycline	2	FALSE		FALSE	FALSE
K. pneumoniae	IncC/IncFIA/IncR	Plasmid	1	1	USA	49	0.0204082	1	North America	7	0.142857	1	2012	28	0.0357143	1	Human	2	0.5	1	K. pneumoniae	1	K. pneumoniae			TRUE	aztreonam, ceftazidime, ciprofloxacin, gentamicin, nitrofurantoin, piperacillin_tazobactam, tetracycline, tobramycin, trimethoprim_sulfamethoxazole	9	Aminoglycoside, B-lactam Combined Agents, Cephem, Fluoroquinolone, Folate, Nitrofurans, Tetracycline	7	TRUE		TRUE	TRUE
K. pneumoniae	IncFIA/IncX3	Plasmid	1	1	USA	49	0.0204082	1	North America	7	0.142857	5	2013, 2012, 2011, 2014, 2010	28	0.178571	1	Human	2	0.5	2	E. coli, K. pneumoniae	2	E. coli, K. pneumoniae			TRUE	aztreonam, cefotaxime, ertapenem, levofloxacin, meropenem, nitrofurantoin, tetracycline, trimethoprim_sulfamethoxazole	8	B-lactam Combined Agents, Carbapenem, Cephem, Fluoroquinolone, Folate, Nitrofurans, Tetracycline	7	TRUE		TRUE	TRUE
K. pneumoniae	rep_cluster_2335	Plasmid	1	11	USA, GBR, NOR, LCA, BRB, CYM, MWI, IRL, DEU, ITA, TUR	49	0.22449	4	Latin America & Caribbean, Europe & Central Asia, Sub-Saharan Africa, North America	7	0.571429	12	2013, 2001, 2011, 2014, 2018, 2009, 2012, 2015, 2010, 2008, 1996, 2017	28	0.428571	1	Human	2	0.5	5	E. coli, K. pneumoniae, S. enterica, S. flexneri, S. sonnei	5	E. coli, K. pneumoniae, S. enterica, S. flexneri, S. sonnei			TRUE	aztreonam, cefotaxime, chloramphenicol, trimethoprim_sulfamethoxazole, trimethoprim_sulfobactam	5	B-lactam Combined Agents, Cephem, Folate, Phenicol	4	TRUE		TRUE	TRUE
K. pneumoniae	IncR/rep_cluster_435	Plasmid	1	1	USA	49	0.0204082	1	North America	7	0.142857	1	2014	28	0.0357143	1	Human	2	0.5	1	K. pneumoniae	1	K. pneumoniae			TRUE	aztreonam, ciprofloxacin, gentamicin, nitrofurantoin, tobramycin, trimethoprim_sulfamethoxazole	6	Aminoglycoside, B-lactam Combined Agents, Fluoroquinolone, Folate, Nitrofurans	5	TRUE		TRUE	TRUE
K. pneumoniae	IncFII/IncR/rep_cluster_1418/rep_cluster_2183	Plasmid	1	1	USA	49	0.0204082	1	North America	7	0.142857	3	2012, 2014, 2013	28	0.107143	1	Human	2	0.5	1	K. pneumoniae	1	K. pneumoniae			TRUE	aztreonam, imipenem, meropenem, piperacillin_tazobactam	4	B-lactam Combined Agents, Carbapenem	2	FALSE		TRUE	FALSE
K. pneumoniae	IncFIB/IncFII/rep_cluster_2370	Plasmid	1	1	USA	49	0.0204082	1	North America	7	0.142857	1	2014	28	0.0357143	1	Human	2	0.5	1	K. pneumoniae	1	K. pneumoniae			TRUE	aztreonam, ceftazidime, ciprofloxacin, gentamicin, piperacillin_tazobactam, tetracycline, tobramycin, trimethoprim_sulfamethoxazole	8	Aminoglycoside, B-lactam Combined Agents, Cephem, Fluoroquinolone, Folate, Tetracycline	6	TRUE		TRUE	TRUE
K. pneumoniae	IncFIB/IncFII/IncL/M/rep_cluster_2183	Plasmid	1	1	USA	49	0.0204082	1	North America	7	0.142857	1	2014	28	0.0357143	1	Human	2	0.5	1	K. pneumoniae	1	K. pneumoniae			TRUE	aztreonam, ceftazidime	2	B-lactam Combined Agents, Cephem	2	FALSE		TRUE	TRUE
K. pneumoniae	IncFIA/IncFIB/IncR	Plasmid	1	2	USA, IND	49	0.0408163	2	South Asia, North America	7	0.285714	3	2014, 2016, 2012	28	0.107143	1	Human	2	0.5	1	K. pneumoniae	1	K. pneumoniae			TRUE	aztreonam, gentamicin, levofloxacin, piperacillin_tazobactam, tetracycline, trimethoprim_sulfamethoxazole	6	Aminoglycoside, B-lactam Combined Agents, Fluoroquinolone, Folate, Tetracycline	5	TRUE		TRUE	TRUE
K. pneumoniae	IncFII/rep_cluster_1418/rep_cluster_2183	Plasmid	1	6	USA, THA, POL, NOR, GBR, BRA	49	0.122449	4	Latin America & Caribbean, Europe & Central Asia, East Asia & Pacific, North America	7	0.571429	8	2013, 2016, 2012, 2014, 2015, 2011, 2009, 2017	28	0.285714	1	Human	2	0.5	1	K. pneumoniae	1	K. pneumoniae			TRUE	aztreonam, cefotaxime, ceftazidime, imipenem, levofloxacin, trimethoprim	6	B-lactam Combined Agents, Carbapenem, Cephem, Fluoroquinolone, Folate	5	TRUE		TRUE	TRUE
K. pneumoniae	IncHI1B/IncU	Plasmid	1	2	USA, MWI	49	0.0408163	2	Sub-Saharan Africa, North America	7	0.285714	3	2013, 2014, 2009	28	0.107143	1	Human	2	0.5	1	K. pneumoniae	1	K. pneumoniae			TRUE	aztreonam, ceftazidime, chloramphenicol, gentamicin, nitrofurantoin, piperacillin_tazobactam, trimethoprim_sulfamethoxazole	7	Aminoglycoside, B-lactam Combined Agents, Cephem, Folate, Nitrofurans, Phenicol	6	TRUE		TRUE	TRUE
K. pneumoniae	ColRNAI_rep_cluster_1857/IncFIB/IncFII/IncR/rep_cluster_1418/rep_cluster_2183	Plasmid	1	1	USA	49	0.0204082	1	North America	7	0.142857	10	2008, 2011, 2009, 2012, 2007, 2014, 2010, 2005, 2006, 2004	28	0.357143	1	Human	2	0.5	1	K. pneumoniae	1	K. pneumoniae			TRUE	aztreonam, cefotaxime, ceftazidime, ciprofloxacin, ertapenem, imipenem, levofloxacin, piperacillin_tazobactam, tobramycin, trimethoprim_sulfamethoxazole	10	Aminoglycoside, B-lactam Combined Agents, Carbapenem, Cephem, Fluoroquinolone, Folate	6	TRUE		TRUE	TRUE
K. pneumoniae	IncFIA/IncFII/rep_cluster_2183	Plasmid	1	3	GBR, USA, THA	49	0.0612245	3	East Asia & Pacific, Europe & Central Asia, North America	7	0.428571	5	2003, 2012, 2013, 2014, 2016	28	0.178571	1	Human	2	0.5	1	K. pneumoniae	1	K. pneumoniae			TRUE	aztreonam, cefotaxime, ceftazidime, ertapenem, levofloxacin, meropenem, trimethoprim_sulfamethoxazole	7	B-lactam Combined Agents, Carbapenem, Cephem, Fluoroquinolone, Folate	5	TRUE		TRUE	TRUE
K. pneumoniae	IncFIB/IncFII/IncQ1	Plasmid	1	1	USA	49	0.0204082	1	North America	7	0.142857	2	2014, 2015	28	0.0714286	1	Human	2	0.5	3	E. coli, K. pneumoniae, S. enterica	3	E. coli, K. pneumoniae, S. enterica			TRUE	aztreonam, ceftazidime, ciprofloxacin, gentamicin, levofloxacin, nitrofurantoin, piperacillin_tazobactam, tobramycin, trimethoprim_sulfamethoxazole	9	Aminoglycoside, B-lactam Combined Agents, Cephem, Fluoroquinolone, Folate, Nitrofurans	6	TRUE		TRUE	TRUE
K. pneumoniae	IncFIA/IncFIB/IncFII/rep_cluster_2131	Plasmid	1	2	USA, TUR	49	0.0408163	2	Europe & Central Asia, North America	7	0.285714	2	2015, 2014	28	0.0714286	1	Human	2	0.5	3	E. coli, K. pneumoniae, S. enterica	3	E. coli, K. pneumoniae, S. enterica			TRUE	aztreonam, ceftazidime, ciprofloxacin, nitrofurantoin, piperacillin_tazobactam, tetracycline, trimethoprim_sulfamethoxazole	7	B-lactam Combined Agents, Cephem, Fluoroquinolone, Folate, Nitrofurans, Tetracycline	6	TRUE		TRUE	TRUE
K. pneumoniae	IncFIB/IncFII/IncR	Plasmid	1	4	GBR, USA, BRB, MWI	49	0.0816327	4	Latin America & Caribbean, Sub-Saharan Africa, Europe & Central Asia, North America	7	0.571429	6	2009, 2013, 2007, 2006, 2018, 2012	28	0.214286	1	Human	2	0.5	1	K. pneumoniae	1	K. pneumoniae			TRUE	aztreonam, cefotaxime, ceftazidime, nitrofurantoin, trimethoprim_sulfamethoxazole, trimethoprim_sulfobactam	6	B-lactam Combined Agents, Cephem, Folate, Nitrofurans	4	TRUE		TRUE	TRUE
K. pneumoniae	IncFIA/IncFII/IncN/rep_cluster_2183	Plasmid	1	1	USA	49	0.0204082	1	North America	7	0.142857	2	2014, 2012	28	0.0714286	1	Human	2	0.5	1	K. pneumoniae	1	K. pneumoniae			TRUE	aztreonam, ceftazidime	2	B-lactam Combined Agents, Cephem	2	FALSE		TRUE	TRUE
K. pneumoniae	IncX4	Plasmid	1	3	USA, GBR, BRA	49	0.0612245	3	Latin America & Caribbean, Europe & Central Asia, North America	7	0.428571	4	2014, 2013, 2007, 2016	28	0.142857	1	Human	2	0.5	4	E. coli, K. pneumoniae, S. enterica, S. flexneri	4	E. coli, K. pneumoniae, S. enterica, S. flexneri			TRUE	aztreonam, ceftazidime, piperacillin_tazobactam	3	B-lactam Combined Agents, Cephem	2	FALSE		TRUE	TRUE
K. pneumoniae	IncFIB/rep_cluster_1418	Plasmid	1	2	USA, THA	49	0.0408163	2	East Asia & Pacific, North America	7	0.285714	5	2014, 2013, 2012, 2011, 2016	28	0.178571	1	Human	2	0.5	1	K. pneumoniae	1	K. pneumoniae			TRUE	aztreonam, ceftazidime, ciprofloxacin, nitrofurantoin	4	B-lactam Combined Agents, Cephem, Fluoroquinolone, Nitrofurans	4	TRUE		TRUE	TRUE
K. pneumoniae	IncFIB/IncFII/rep_cluster_1418	Plasmid	1	2	USA, THA	49	0.0408163	2	East Asia & Pacific, North America	7	0.285714	3	2012, 2014, 2016	28	0.107143	2	Human, Pig	2	1	1	K. pneumoniae	1	K. pneumoniae			TRUE	aztreonam, ceftazidime, ciprofloxacin, levofloxacin, nitrofurantoin, tobramycin, trimethoprim_sulfamethoxazole	7	Aminoglycoside, B-lactam Combined Agents, Cephem, Fluoroquinolone, Folate, Nitrofurans	6	TRUE		TRUE	TRUE
K. pneumoniae	IncHI2A/rep_cluster_1088	Plasmid	1	11	GBR, NOR, USA, POL, MNE, ESP, FRA, THA, TUR, MWI, BEL	49	0.22449	4	Europe & Central Asia, Sub-Saharan Africa, East Asia & Pacific, North America	7	0.571429	7	2006, 2010, 2011, 2013, 2014, 2015, 2009	28	0.25	1	Human	2	0.5	3	E. coli, K. pneumoniae, S. enterica	3	E. coli, K. pneumoniae, S. enterica			TRUE	aztreonam, cefotaxime, ceftazidime, chloramphenicol, trimethoprim, trimethoprim_sulfamethoxazole	6	B-lactam Combined Agents, Cephem, Folate, Phenicol	4	TRUE		TRUE	TRUE
K. pneumoniae	IncI-gamma/K1	Plasmid	1	9	THA, USA, GBR, NOR, ESP, AUT, ITA, ROU, TUR	49	0.183673	3	Europe & Central Asia, East Asia & Pacific, North America	7	0.428571	5	2015, 2014, 2010, 2013, 2009	28	0.178571	1	Human	2	0.5	5	E. coli, K. pneumoniae, S. enterica, S. flexneri, S. sonnei	4	E. coli, K. pneumoniae, S. enterica, S. sonnei			TRUE	aztreonam, cefotaxime, ertapenem, nitrofurantoin, tobramycin, trimethoprim_sulfamethoxazole	6	Aminoglycoside, B-lactam Combined Agents, Carbapenem, Cephem, Folate, Nitrofurans	6	TRUE		TRUE	TRUE
S. sonnei	IncI1/B/O	Plasmid	1	9	GBR, BRA, VNM, IND, CMR, ITA, AUS, CHN, MDG	46	0.195652	5	East Asia & Pacific, Latin America & Caribbean, Sub-Saharan Africa, South Asia, Europe & Central Asia	7	0.714286	12	2016, 2008, 2001, 2009, 2010, 2005, 2011, 2014, 2015, 2017, 2000, 2002	46	0.26087	1	Human	1	1	5	E. coli, K. pneumoniae, S. enterica, S. flexneri, S. sonnei	3	E. coli, S. enterica, S. sonnei			FALSE	aztreonam, cefoperazone, ceftriaxone, ticarcillin_clavulanic_acid, trimethoprim_sulfamethoxazole	5	B-lactam Combined Agents, Cephem, Folate	3	TRUE		TRUE	TRUE
S. sonnei	IncFIA	Plasmid	1	8	LKA, GBR, VNM, KOR, AUS, CHN, IRN, DOM	46	0.173913	5	East Asia & Pacific, Latin America & Caribbean, Middle East & North Africa, South Asia, Europe & Central Asia	7	0.714286	12	2004, 2002, 2016, 2009, 2010, 1979, 2017, 2018, 2013, 2015, 2003, 2006	46	0.26087	1	Human	1	1	5	E. coli, K. pneumoniae, S. enterica, S. flexneri, S. sonnei	4	E. coli, K. pneumoniae, S. enterica, S. sonnei			FALSE	aztreonam, ticarcillin_clavulanic_acid, trimethoprim_sulfamethoxazole	3	B-lactam Combined Agents, Folate	2	FALSE		TRUE	TRUE
E. coli	rep_cluster_2131	Plasmid	1	4	GBR, AUS, DNK, USA	28	0.142857	3	East Asia & Pacific, Europe & Central Asia, North America	7	0.428571	9	2009, 2020, 2006, 2005, 2010, 2003, 2008, 2018, 2014	24	0.375	1	Human	14	0.0714286	2	E. coli, S. sonnei	1	E. coli			TRUE	cefazolin, ceftriaxone, tetracycline, trimethoprim_sulfamethoxazole	4	Cephem, Folate, Tetracycline	3	TRUE		TRUE	TRUE
E. coli	IncR	Plasmid	1	8	GBR, IND, USA, THA, MLI, CHN, DEU, ESP	28	0.285714	5	East Asia & Pacific, Europe & Central Asia, South Asia, Sub-Saharan Africa, North America	7	0.714286	7	2007, 2009, 2017, 2013, 2015, 2014, 2012	24	0.291667	3	Cow, Human, Pig	14	0.214286	3	E. coli, K. pneumoniae, S. enterica	3	E. coli, K. pneumoniae, S. enterica			TRUE	cefazolin, ceftazidime, ceftriaxone, cephalothin, levofloxacin, piperacillin_tazobactam, sulfamethoxazole	7	B-lactam Combined Agents, Cephem, Fluoroquinolone, Folate	4	TRUE		TRUE	TRUE
E. coli	IncFIA/IncFIC/IncI-gamma/K1	Plasmid	1	1	FRA	28	0.0357143	1	Europe & Central Asia	7	0.142857	1	2016	24	0.0416667	1	Chicken	14	0.0714286	2	E. coli, S. sonnei	2	E. coli, S. sonnei			TRUE	cefepime	1	Cephem	1	FALSE		FALSE	FALSE
E. coli	IncFIB/IncFII	Plasmid	1	6	GBR, DNK, IND, USA, NOR, AUS	28	0.214286	4	East Asia & Pacific, Europe & Central Asia, South Asia, North America	7	0.571429	12	2007, 2018, 2020, 2012, 2015, 2006, 2004, 2002, 2010, 2003, 2001, 2008	24	0.5	2	Cow, Human	14	0.142857	3	E. coli, K. pneumoniae, S. enterica	3	E. coli, K. pneumoniae, S. enterica			TRUE	cefepime, cephalothin, ciprofloxacin, levofloxacin, sulfamethoxazole, tetracycline, tobramycin	7	Aminoglycoside, Cephem, Fluoroquinolone, Folate, Tetracycline	5	TRUE		TRUE	TRUE
E. coli	IncFIC/rep_cluster_2232	Plasmid	1	1	DEU	28	0.0357143	1	Europe & Central Asia	7	0.142857	2	2015, 2010	24	0.0833333	2	Human, Horse	14	0.142857	1	E. coli	1	E. coli			TRUE	cefepime, chloramphenicol	2	Cephem, Phenicol	2	FALSE		FALSE	FALSE
E. coli	rep_cluster_2371	Plasmid	1	1	DEU	28	0.0357143	1	Europe & Central Asia	7	0.142857	1	2010	24	0.0416667	1	Human	14	0.0714286	1	E. coli	1	E. coli			TRUE	cefepime, ciprofloxacin, gentamicin, tetracycline	4	Aminoglycoside, Cephem, Fluoroquinolone, Tetracycline	4	TRUE		TRUE	TRUE
E. coli	IncFIA/IncFIC/IncN	Plasmid	1	1	USA	28	0.0357143	1	North America	7	0.142857	1	2015	24	0.0416667	1	Human	14	0.0714286	2	E. coli, S. enterica	2	E. coli, S. enterica			TRUE	cefepime, ciprofloxacin	2	Cephem, Fluoroquinolone	2	FALSE		TRUE	FALSE
S. sonnei	IncI2	Plasmid	1	4	GBR, VNM, AUS, CHN	46	0.0869565	2	East Asia & Pacific, Europe & Central Asia	7	0.285714	3	2016, 2014, 2015	46	0.0652174	1	Human	1	1	4	E. coli, K. pneumoniae, S. enterica, S. sonnei	4	E. coli, K. pneumoniae, S. enterica, S. sonnei			FALSE	cefoperazone, ceftriaxone, tetracycline, trimethoprim_sulfamethoxazole	4	Cephem, Folate, Tetracycline	3	TRUE		TRUE	TRUE
S. sonnei	rep_cluster_2335/rep_cluster_2373	Plasmid	1	5	IND, VNM, AUS, CHN, KOR	46	0.108696	2	East Asia & Pacific, South Asia	7	0.285714	5	2005, 2014, 2017, 2015, 2003	46	0.108696	1	Human	1	1	3	E. coli, K. pneumoniae, S. sonnei	2	K. pneumoniae, S. sonnei			FALSE	cefoperazone, trimethoprim_sulfamethoxazole	2	Cephem, Folate	2	FALSE		TRUE	TRUE
S. sonnei	rep_cluster_2358/rep_cluster_2373	Plasmid	1	4	GBR, VNM, AUS, CHN	46	0.0869565	2	East Asia & Pacific, Europe & Central Asia	7	0.285714	4	2007, 2015, 2016, 2017	46	0.0869565	1	Human	1	1	3	K. pneumoniae, S. flexneri, S. sonnei	3	K. pneumoniae, S. flexneri, S. sonnei			FALSE	cefoperazone, tetracycline, trimethoprim_sulfamethoxazole	3	Cephem, Folate, Tetracycline	3	TRUE		TRUE	TRUE
S. sonnei	IncI-gamma/K1	Plasmid	1	7	GBR, VNM, BTN, IND, THA, AUS, CHN	46	0.152174	3	East Asia & Pacific, South Asia, Europe & Central Asia	7	0.428571	9	1991, 2011, 2016, 2009, 2008, 2017, 2018, 1994, 2015	46	0.195652	1	Human	1	1	5	E. coli, K. pneumoniae, S. enterica, S. flexneri, S. sonnei	4	E. coli, K. pneumoniae, S. enterica, S. sonnei			FALSE	cefoperazone, ceftriaxone, ticarcillin_clavulanic_acid, trimethoprim_sulfamethoxazole	4	B-lactam Combined Agents, Cephem, Folate	3	TRUE		TRUE	TRUE
K. pneumoniae	IncFIC/rep_cluster_2183	Plasmid	1	2	NOR, POL	49	0.0408163	1	Europe & Central Asia	7	0.142857	2	2015, 2014	28	0.0714286	1	Human	2	0.5	1	K. pneumoniae	1	K. pneumoniae			TRUE	cefotaxime, gentamicin, trimethoprim_sulfamethoxazole	3	Aminoglycoside, Cephem, Folate	3	TRUE		TRUE	TRUE
K. pneumoniae	IncFII/rep_cluster_2183/rep_cluster_2335	Plasmid	1	1	GBR	49	0.0204082	1	Europe & Central Asia	7	0.142857	1	2007	28	0.0357143	1	Human	2	0.5	1	K. pneumoniae	1	K. pneumoniae			TRUE	cefotaxime, ceftazidime, ciprofloxacin, gentamicin	4	Aminoglycoside, Cephem, Fluoroquinolone	3	TRUE		TRUE	TRUE
K. pneumoniae	IncP	Plasmid	1	2	USA, GBR	49	0.0408163	2	Europe & Central Asia, North America	7	0.285714	3	2013, 2012, 2010	28	0.107143	1	Human	2	0.5	5	A. baumannii, K. pneumoniae, P. aeruginosa, S. enterica, S. pneumoniae	5	A. baumannii, K. pneumoniae, N. gonorrhoeae, P. aeruginosa, S. enterica			TRUE	cefotaxime, ceftazidime, ciprofloxacin, gentamicin, imipenem, piperacillin_tazobactam	6	Aminoglycoside, B-lactam Combined Agents, Carbapenem, Cephem, Fluoroquinolone	5	TRUE		TRUE	TRUE
K. pneumoniae	ColRNAI_rep_cluster_1857/IncFIB/IncFII/IncR/rep_cluster_2183	Plasmid	1	1	USA	49	0.0204082	1	North America	7	0.142857	2	2014, 2012	28	0.0714286	1	Human	2	0.5	1	K. pneumoniae	1	K. pneumoniae			TRUE	cefotaxime, ciprofloxacin, ertapenem, gentamicin, imipenem, levofloxacin, meropenem, nitrofurantoin, tetracycline	9	Aminoglycoside, Carbapenem, Cephem, Fluoroquinolone, Nitrofurans, Tetracycline	6	TRUE		TRUE	TRUE
K. pneumoniae	ColRNAI_rep_cluster_1987/IncN/rep_cluster_2358	Plasmid	1	1	NOR	49	0.0204082	1	Europe & Central Asia	7	0.142857	1	2009	28	0.0357143	1	Human	2	0.5	1	K. pneumoniae	1	K. pneumoniae			TRUE	cefotaxime, ceftazidime, ciprofloxacin, gentamicin, trimethoprim_sulfamethoxazole	5	Aminoglycoside, Cephem, Fluoroquinolone, Folate	4	TRUE		TRUE	TRUE
K. pneumoniae	ColRNAI_rep_cluster_1857/IncFIB	Plasmid	1	4	USA, ITA, AUT, ISR	49	0.0816327	3	Europe & Central Asia, Middle East & North Africa, North America	7	0.428571	4	2014, 2012, 2009, 2013	28	0.142857	1	Human	2	0.5	1	K. pneumoniae	1	K. pneumoniae			TRUE	cefotaxime, ceftazidime, ciprofloxacin, ertapenem, levofloxacin, piperacillin_tazobactam, tobramycin	7	Aminoglycoside, B-lactam Combined Agents, Carbapenem, Cephem, Fluoroquinolone	5	TRUE		TRUE	TRUE
K. pneumoniae	IncFIB/IncR/IncU	Plasmid	1	2	GBR, ESP	49	0.0408163	1	Europe & Central Asia	7	0.142857	2	2003, 2014	28	0.0714286	1	Human	2	0.5	1	K. pneumoniae	1	K. pneumoniae			TRUE	cefotaxime, ceftazidime, gentamicin	3	Aminoglycoside, Cephem	2	FALSE		TRUE	TRUE
K. pneumoniae	rep_cluster_2392	Plasmid	1	1	NOR	49	0.0204082	1	Europe & Central Asia	7	0.142857	1	2009	28	0.0357143	1	Human	2	0.5	1	K. pneumoniae	1	K. pneumoniae			TRUE	cefotaxime, ceftazidime, ciprofloxacin, gentamicin, trimethoprim_sulfamethoxazole	5	Aminoglycoside, Cephem, Fluoroquinolone, Folate	4	TRUE		TRUE	TRUE
K. pneumoniae	IncFIA/IncR	Plasmid	1	15	NOR, USA, GBR, IND, MWI, THA, DEU, GRD, POL, SVK, PRT, ESP, GRC, HUN, TUR	49	0.306122	6	Europe & Central Asia, Latin America & Caribbean, South Asia, Sub-Saharan Africa, East Asia & Pacific, North America	7	0.857143	14	2013, 2012, 2004, 2014, 2011, 2020, 2006, 2005, 2016, 2015, 2003, 2010, 2018, 2009	28	0.5	1	Human	2	0.5	2	E. coli, K. pneumoniae	1	K. pneumoniae			TRUE	cefotaxime, levofloxacin, nitrofurantoin, trimethoprim, trimethoprim_sulfamethoxazole	5	Cephem, Fluoroquinolone, Folate, Nitrofurans	4	TRUE		TRUE	TRUE
K. pneumoniae	IncFIA/IncFIB/IncFIC/rep_cluster_2131	Plasmid	1	1	NOR	49	0.0204082	1	Europe & Central Asia	7	0.142857	1	2009	28	0.0357143	1	Human	2	0.5	2	E. coli, K. pneumoniae	2	E. coli, K. pneumoniae			TRUE	cefotaxime, ceftazidime	2	Cephem	1	FALSE		TRUE	TRUE
K. pneumoniae	IncFIB/IncHI1B/IncU	Plasmid	1	9	USA, DMA, GBR, PRT, DNK, NOR, MWI, THA, TUR	49	0.183673	5	Europe & Central Asia, Latin America & Caribbean, Sub-Saharan Africa, East Asia & Pacific, North America	7	0.714286	9	2013, 2014, 2012, 2018, 2010, 2002, 2015, 2006, 2016	28	0.321429	1	Human	2	0.5	1	K. pneumoniae	1	K. pneumoniae			TRUE	cefotaxime, chloramphenicol, ertapenem, levofloxacin, trimethoprim	5	Carbapenem, Cephem, Fluoroquinolone, Folate, Phenicol	5	TRUE		TRUE	TRUE
K. pneumoniae	IncFIA/IncFII	Plasmid	1	12	USA, IND, CAN, THA, GBR, PRT, ITA, POL, HUN, NPL, TUR, SRB	49	0.244898	4	North America, Europe & Central Asia, South Asia, East Asia & Pacific	7	0.571429	15	2012, 2014, 2019, 2013, 2015, 2011, 2005, 2016, 2020, 1980, 2018, 2009, 2008, 2004, 2017	28	0.535714	1	Human	2	0.5	5	E. coli, K. pneumoniae, S. enterica, S. flexneri, S. sonnei	5	E. coli, K. pneumoniae, S. enterica, S. flexneri, S. sonnei			TRUE	cefotaxime, ertapenem, levofloxacin, nitrofurantoin, tetracycline, trimethoprim, trimethoprim_sulfamethoxazole	7	Carbapenem, Cephem, Fluoroquinolone, Folate, Nitrofurans, Tetracycline	6	TRUE		TRUE	TRUE
K. pneumoniae	IncC	Plasmid	1	20	USA, TUR, SRB, IND, SVK, GBR, GRC, THA, BEL, MWI, NOR, MKD, ITA, CAN, CZE, BGR, PRT, FRA, BRA, HRV	49	0.408163	6	Europe & Central Asia, Latin America & Caribbean, North America, South Asia, Sub-Saharan Africa, East Asia & Pacific	7	0.857143	15	2013, 2011, 2014, 2017, 2016, 2004, 2008, 2002, 2015, 2012, 1998, 2005, 2006, 2010, 2019	28	0.535714	2	Human, Pig	2	1	4	E. coli, K. pneumoniae, S. enterica, S. sonnei	4	E. coli, K. pneumoniae, S. enterica, S. sonnei			TRUE	cefotaxime, tobramycin	2	Aminoglycoside, Cephem	2	FALSE		TRUE	TRUE
K. pneumoniae	IncFIB/IncFII/rep_cluster_2392	Plasmid	1	7	NOR, USA, DNK, THA, GBR, DEU, TUR	49	0.142857	3	Europe & Central Asia, East Asia & Pacific, North America	7	0.428571	7	2009, 2012, 2013, 2014, 2015, 2018, 2011	28	0.25	1	Human	2	0.5	2	E. coli, K. pneumoniae	2	E. coli, K. pneumoniae			TRUE	cefotaxime, trimethoprim	2	Cephem, Folate	2	FALSE		TRUE	TRUE
K. pneumoniae	IncL/M	Plasmid	1	22	USA, TUR, GBR, ROU, ESP, CZE, IND, SWE, NOR, BEL, THA, FRA, ISR, DEU, MLT, AUT, MNE, IRL, SRB, BRA, ITA, GRC	49	0.44898	6	Europe & Central Asia, Latin America & Caribbean, South Asia, Middle East & North Africa, East Asia & Pacific, North America	7	0.857143	10	2014, 2011, 2009, 2012, 2013, 2020, 2010, 2015, 2005, 2016	28	0.357143	1	Human	2	0.5	3	E. coli, K. pneumoniae, S. enterica	2	K. pneumoniae, S. enterica			TRUE	cefotaxime, ceftazidime, chloramphenicol, ertapenem, nitrofurantoin, piperacillin_tazobactam	6	B-lactam Combined Agents, Carbapenem, Cephem, Nitrofurans, Phenicol	5	TRUE		TRUE	TRUE
S. enterica	IncI-gamma/K1	Plasmid	1	15	USA, EGY, CAN, NLD, VNM, PRT, AUT, TUR, DEU, LBY, BGD, IRL, KWT, GBR, MAR	57	0.263158	5	Europe & Central Asia, South Asia, North America, Middle East & North Africa, East Asia & Pacific	7	0.714286	19	2014, 2009, 2012, 2015, 2016, 2011, 2003, 2008, 2010, 2006, 2017, 2004, 2019, 1969, 2000, 2005, 2007, 1997, 2018	58	0.327586	6	Pig, Chicken, Human, Turkey, Cow, Horse	14	0.428571	5	E. coli, K. pneumoniae, S. enterica, S. flexneri, S. sonnei	4	E. coli, K. pneumoniae, S. enterica, S. sonnei			FALSE	cefotaxime, ceftriaxone, pefloxacin, spectinomycin	4	Aminoglycoside, Cephem, Fluoroquinolone	3	TRUE		TRUE	TRUE
S. enterica	IncFIB	Plasmid	1	7	CHN, CHE, BGD, USA, GBR, COG, PAK	57	0.122807	5	South Asia, East Asia & Pacific, Sub-Saharan Africa, Europe & Central Asia, North America	7	0.714286	16	2006, 2015, 2012, 2010, 2013, 2007, 2011, 1991, 2014, 2001, 2009, 2004, 2005, 1995, 2000, 2008	58	0.275862	5	Human, Chicken, Pig, Cow, Turkey	14	0.357143	4	E. coli, K. pneumoniae, S. enterica, S. flexneri	3	E. coli, S. enterica, S. flexneri			FALSE	cefotaxime, ceftriaxone, sulfamethoxazole	3	Cephem, Folate	2	FALSE		TRUE	TRUE
S. enterica	IncHI2A/rep_cluster_1088	Plasmid	1	9	USA, COG, GBR, VNM, AUT, DEU, DNK, EGY, CHN	57	0.157895	5	Europe & Central Asia, East Asia & Pacific, Sub-Saharan Africa, Middle East & North Africa, North America	7	0.714286	15	2014, 2016, 2015, 2019, 2012, 2006, 2005, 2007, 2010, 2009, 2008, 2013, 1985, 2011, 2017	58	0.258621	7	Chicken, Human, Pig, Cow, Turkey, Horse, Duck	14	0.5	3	E. coli, K. pneumoniae, S. enterica	3	E. coli, K. pneumoniae, S. enterica			FALSE	cefotaxime, tetracycline	2	Cephem, Tetracycline	2	FALSE		TRUE	TRUE
S. enterica	IncFIA	Plasmid	1	8	VNM, USA, GBR, RWA, CAN, BGD, NGA, NPL	57	0.140351	5	South Asia, North America, Sub-Saharan Africa, Europe & Central Asia, East Asia & Pacific	7	0.714286	11	2012, 2014, 2009, 2010, 1996, 2015, 2011, 2001, 2006, 1997, 2008	58	0.189655	6	Pig, Cow, Human, Duck, Turkey, Chicken	14	0.428571	5	E. coli, K. pneumoniae, S. enterica, S. flexneri, S. sonnei	4	E. coli, K. pneumoniae, S. enterica, S. sonnei			FALSE	cefoxitin, spectinomycin, streptomycin, tetracycline	4	Aminoglycoside, Cephem, Tetracycline	3	TRUE		TRUE	TRUE
S. enterica	IncC	Plasmid	1	8	USA, VNM, NLD, DEU, AUT, CAN, EGY, AUS	57	0.140351	4	East Asia & Pacific, Europe & Central Asia, North America, Middle East & North Africa	7	0.571429	15	2014, 2015, 2010, 2012, 2009, 2008, 2011, 2007, 2003, 2019, 2004, 2016, 1999, 2017, 2000	58	0.258621	6	Chicken, Turkey, Horse, Cow, Pig, Human	14	0.428571	4	E. coli, K. pneumoniae, S. enterica, S. sonnei	4	E. coli, K. pneumoniae, S. enterica, S. sonnei			FALSE	cefoxitin, ceftiofur, ceftriaxone	3	Cephem	1	FALSE		TRUE	TRUE
S. enterica	rep_cluster_2401	Plasmid	1	2	USA, GBR	57	0.0350877	2	Europe & Central Asia, North America	7	0.285714	5	2015, 2014, 2011, 2012, 1997	58	0.0862069	2	Pig, Human	14	0.142857	1	S. enterica	1	S. enterica			FALSE	cefoxitin, chloramphenicol, ciprofloxacin, tetracycline	4	Cephem, Fluoroquinolone, Phenicol, Tetracycline	4	TRUE		TRUE	TRUE
S. aureus	rep_cluster_1017/rep_cluster_1733/rep_cluster_2100	Plasmid	1	9	USA, GBR, JPN, DNK, THA, DEU, IRL, AUS, CHE	21	0.428571	3	East Asia & Pacific, Europe & Central Asia, North America	5	0.6	16	2002, 2004, 2018, 2015, 2013, 2005, 2011, 2014, 2019, 2010, 2009, 2007, 2003, 2016, 2006, 2001	24	0.666667	1	Human	9	0.111111	2	A. baumannii, S. aureus	2	A. baumannii, S. aureus			TRUE	ceftaroline, fusidic_acid	2	Cephem, Steroidal	2	FALSE		TRUE	FALSE
S. aureus	rep_cluster_1947	Plasmid	1	8	DEU, GBR, SGP, USA, THA, NZL, NLD, BEL	21	0.380952	3	Europe & Central Asia, East Asia & Pacific, North America	5	0.6	16	2014, 2012, 2018, 2015, 2009, 2013, 2004, 2011, 2005, 2008, 2006, 2007, 2003, 2002, 2010, 2019	24	0.666667	2	Human, Chicken	9	0.222222	2	S. aureus, S. pneumoniae	1	S. aureus			TRUE	ceftaroline, erythromycin, gentamicin, moxifloxacin, trimethoprim_sulfamethoxazole	5	Aminoglycoside, Cephem, Fluoroquinolone, Folate, Macrolide	5	TRUE		TRUE	TRUE
E. coli	Col3M	Plasmid	1	1	TZA	28	0.0357143	1	Sub-Saharan Africa	7	0.142857	1	2013	24	0.0416667	1	Human	14	0.0714286	1	E. coli	1	E. coli			TRUE	ceftazidime	1	Cephem	1	FALSE		TRUE	TRUE
E. coli	IncFIB/rep_cluster_2244	Plasmid	1	6	PAK, DEU, GBR, THA, NOR, ESP	28	0.214286	3	Europe & Central Asia, South Asia, East Asia & Pacific	7	0.428571	4	2016, 2008, 2015, 2006	24	0.166667	3	Chicken, Human, Pig	14	0.214286	2	E. coli, S. enterica	2	E. coli, S. enterica			TRUE	ceftazidime, cephalothin, levofloxacin, streptomycin, tobramycin, trimethoprim_sulfamethoxazole	6	Aminoglycoside, Cephem, Fluoroquinolone, Folate	4	TRUE		TRUE	TRUE
E. coli	IncQ1/IncY	Plasmid	1	3	DEU, PAK, ITA	28	0.107143	2	Europe & Central Asia, South Asia	7	0.285714	3	2015, 2016, 2014	24	0.125	3	Human, Chicken, Turkey	14	0.214286	2	E. coli, S. enterica	2	E. coli, S. enterica			TRUE	ceftazidime, minocycline, streptomycin, tetracycline, trimethoprim, trimethoprim_sulfamethoxazole	6	Aminoglycoside, Cephem, Folate, Tetracycline	4	TRUE		TRUE	TRUE
E. coli	IncFII/rep_cluster_2183	Plasmid	1	2	GBR, DEU	28	0.0714286	1	Europe & Central Asia	7	0.142857	2	2004, 2015	24	0.0833333	1	Human	14	0.0714286	2	E. coli, K. pneumoniae	2	E. coli, K. pneumoniae			TRUE	ceftazidime, gentamicin	2	Aminoglycoside, Cephem	2	FALSE		TRUE	TRUE
E. coli	IncFIB/IncFII/rep_cluster_2183	Plasmid	1	1	DEU	28	0.0357143	1	Europe & Central Asia	7	0.142857	1	2010	24	0.0416667	1	Human	14	0.0714286	2	E. coli, K. pneumoniae	2	E. coli, K. pneumoniae			TRUE	ceftazidime, chloramphenicol, tetracycline	3	Cephem, Phenicol, Tetracycline	3	TRUE		TRUE	TRUE
K. pneumoniae	IncFIA/IncFIB/IncFII/rep_cluster_1418	Plasmid	1	1	USA	49	0.0204082	1	North America	7	0.142857	1	2012	28	0.0357143	1	Human	2	0.5	1	K. pneumoniae	1	K. pneumoniae			TRUE	ceftazidime, imipenem, meropenem, tobramycin, trimethoprim_sulfamethoxazole	5	Aminoglycoside, Carbapenem, Cephem, Folate	4	TRUE		TRUE	TRUE
K. pneumoniae	ColRNAI_rep_cluster_1987/IncFIA	Plasmid	1	1	THA	49	0.0204082	1	East Asia & Pacific	7	0.142857	1	2015	28	0.0357143	1	Human	2	0.5	1	K. pneumoniae	1	K. pneumoniae			TRUE	ceftazidime	1	Cephem	1	FALSE		TRUE	TRUE
K. pneumoniae	rep_cluster_1418	Plasmid	1	17	GBR, NPL, USA, NOR, SWE, IND, TUR, THA, GRD, LCA, DEU, MWI, SVK, BEL, PRT, GRC, ESP	49	0.346939	6	Europe & Central Asia, Latin America & Caribbean, South Asia, Sub-Saharan Africa, East Asia & Pacific, North America	7	0.857143	14	2011, 2012, 2015, 2013, 2014, 2006, 2016, 2009, 2018, 2007, 1998, 2010, 1997, 1980	28	0.5	1	Human	2	0.5	2	E. coli, K. pneumoniae	2	E. coli, K. pneumoniae			TRUE	ceftazidime, chloramphenicol, nitrofurantoin, trimethoprim, trimethoprim_sulfobactam	5	Cephem, Folate, Nitrofurans, Phenicol	4	TRUE		TRUE	TRUE
K. pneumoniae	rep_cluster_2358/rep_cluster_2373	Plasmid	1	2	USA, HUN	49	0.0408163	2	Europe & Central Asia, North America	7	0.285714	1	2013	28	0.0357143	1	Human	2	0.5	3	K. pneumoniae, S. flexneri, S. sonnei	3	K. pneumoniae, S. flexneri, S. sonnei			TRUE	ceftazidime, piperacillin_tazobactam, tetracycline	3	B-lactam Combined Agents, Cephem, Tetracycline	3	TRUE		TRUE	TRUE
K. pneumoniae	IncC/IncFII/IncR/rep_cluster_2183	Plasmid	1	2	USA, NOR	49	0.0408163	2	Europe & Central Asia, North America	7	0.285714	2	2013, 2008	28	0.0714286	1	Human	2	0.5	1	K. pneumoniae	1	K. pneumoniae			TRUE	ceftazidime, ciprofloxacin, ertapenem, imipenem, levofloxacin, meropenem, trimethoprim_sulfamethoxazole	7	Carbapenem, Cephem, Fluoroquinolone, Folate	4	TRUE		TRUE	TRUE
K. pneumoniae	rep_cluster_1444	Plasmid	1	1	NOR	49	0.0204082	1	Europe & Central Asia	7	0.142857	1	2005	28	0.0357143	1	Human	2	0.5	1	K. pneumoniae	1	K. pneumoniae			TRUE	ceftazidime, trimethoprim_sulfamethoxazole	2	Cephem, Folate	2	FALSE		TRUE	TRUE
K. pneumoniae	IncR/rep_cluster_1418	Plasmid	1	9	USA, GBR, HUN, POL, TUR, MWI, PRT, SVK, SRB	49	0.183673	3	Europe & Central Asia, Sub-Saharan Africa, North America	7	0.428571	7	2014, 2013, 2012, 2009, 2015, 2007, 1982	28	0.25	1	Human	2	0.5	1	K. pneumoniae	1	K. pneumoniae			TRUE	ceftazidime, ciprofloxacin, nitrofurantoin, trimethoprim	4	Cephem, Fluoroquinolone, Folate, Nitrofurans	4	TRUE		TRUE	TRUE
K. pneumoniae	IncFIA/IncFIB	Plasmid	1	5	USA, GBR, TUR, GRC, ROU	49	0.102041	2	Europe & Central Asia, North America	7	0.285714	5	2012, 2006, 2014, 2015, 2013	28	0.178571	1	Human	2	0.5	3	E. coli, K. pneumoniae, S. enterica	3	E. coli, K. pneumoniae, S. enterica			TRUE	ceftazidime, nitrofurantoin, trimethoprim_sulfamethoxazole	3	Cephem, Folate, Nitrofurans	3	TRUE		TRUE	TRUE
K. pneumoniae	IncFIA/IncFIB/IncFII	Plasmid	1	3	NOR, USA, TUR	49	0.0612245	2	Europe & Central Asia, North America	7	0.285714	3	2015, 2012, 2014	28	0.107143	1	Human	2	0.5	3	E. coli, K. pneumoniae, S. enterica	3	E. coli, K. pneumoniae, S. enterica			TRUE	ceftazidime, meropenem, tetracycline, trimethoprim_sulfamethoxazole	4	Carbapenem, Cephem, Folate, Tetracycline	4	TRUE		TRUE	TRUE
P. aeruginosa	rep_cluster_995	Plasmid	1	1	ESP	25	0.04	1	Europe & Central Asia	7	0.142857	1	2007	19	0.0526316	1	Human	2	0.5	1	P. aeruginosa	1	P. aeruginosa			TRUE	ceftazidime, levofloxacin	2	Cephem, Fluoroquinolone	2	FALSE		FALSE	FALSE
P. aeruginosa	IncP	Plasmid	1	6	CAN, TWN, ARG, COL, IND, MEX	25	0.24	4	Latin America & Caribbean, North America, South Asia, East Asia & Pacific	7	0.571429	6	2009, 2010, 2005, 2012, 2007, 2011	19	0.315789	1	Human	2	0.5	5	A. baumannii, K. pneumoniae, P. aeruginosa, S. enterica, S. pneumoniae	5	A. baumannii, K. pneumoniae, N. gonorrhoeae, P. aeruginosa, S. enterica			TRUE	ceftazidime, levofloxacin	2	Cephem, Fluoroquinolone	2	FALSE		FALSE	FALSE
S. enterica	IncI-gamma/K1/IncQ1	Plasmid	1	1	USA	57	0.0175439	1	North America	7	0.142857	1	2015	58	0.0172414	1	Pig	14	0.0714286	3	E. coli, S. enterica, S. sonnei	3	E. coli, S. enterica, S. sonnei			FALSE	ceftiofur	1	Cephem	1	FALSE		TRUE	TRUE
E. coli	IncFIB/IncFIC/rep_cluster_2244	Plasmid	1	7	GBR, USA, DEU, PAK, THA, JPN, ITA	28	0.25	4	Europe & Central Asia, East Asia & Pacific, South Asia, North America	7	0.571429	16	2007, 2010, 2017, 2009, 2015, 2012, 2016, 2002, 2005, 2014, 2008, 2013, 2001, 2006, 2003, 2004	24	0.666667	6	Cow, Human, Horse, Chicken, Pig, Turkey	14	0.428571	2	E. coli, S. enterica	1	E. coli			TRUE	ceftriaxone, levofloxacin, minocycline, norfloxacin, streptomycin, ticarcillin_clavulanic_acid	6	Aminoglycoside, B-lactam Combined Agents, Cephem, Fluoroquinolone, Tetracycline	5	TRUE		TRUE	TRUE
S. sonnei	IncFIA/IncFIC	Plasmid	1	6	BRA, CRI, GBR, VNM, AUS, CHN	46	0.130435	3	East Asia & Pacific, Latin America & Caribbean, Europe & Central Asia	7	0.428571	8	1997, 2004, 2016, 2009, 2010, 2017, 2018, 2015	46	0.173913	1	Human	1	1	5	E. coli, K. pneumoniae, S. enterica, S. flexneri, S. sonnei	5	E. coli, K. pneumoniae, S. enterica, S. flexneri, S. sonnei			FALSE	ceftriaxone, streptomycin	2	Aminoglycoside, Cephem	2	FALSE		TRUE	TRUE
S. sonnei	IncFIA/IncFIC/IncI-gamma/K1	Plasmid	1	1	CHN	46	0.0217391	1	East Asia & Pacific	7	0.142857	1	2015	46	0.0217391	1	Human	1	1	2	E. coli, S. sonnei	2	E. coli, S. sonnei			FALSE	ceftriaxone, ticarcillin_clavulanic_acid	2	B-lactam Combined Agents, Cephem	2	FALSE		TRUE	FALSE
S. sonnei	IncA	Plasmid	1	1	VNM	46	0.0217391	1	East Asia & Pacific	7	0.142857	1	2009	46	0.0217391	1	Human	1	1	2	K. pneumoniae, S. sonnei	2	K. pneumoniae, S. sonnei			FALSE	ceftriaxone	1	Cephem	1	FALSE		TRUE	FALSE
S. sonnei	IncI1/B/O/rep_cluster_2131	Plasmid	1	2	VNM, AUS	46	0.0434783	1	East Asia & Pacific	7	0.142857	2	2009, 2016	46	0.0434783	1	Human	1	1	1	S. sonnei	1	S. sonnei			FALSE	ceftriaxone	1	Cephem	1	FALSE		TRUE	FALSE
E. coli	IncFII	Plasmid	1	5	IND, GBR, DEU, PAK, DNK	28	0.178571	2	Europe & Central Asia, South Asia	7	0.285714	7	2009, 2010, 2018, 2006, 2008, 2011, 2004	24	0.291667	1	Human	14	0.0714286	5	E. coli, K. pneumoniae, S. enterica, S. flexneri, S. sonnei	5	E. coli, K. pneumoniae, S. enterica, S. flexneri, S. sonnei			TRUE	cephalothin, sulfamethoxazole, tobramycin, trimethoprim	4	Aminoglycoside, Cephem, Folate	3	TRUE		TRUE	TRUE
E. coli	rep_cluster_1195	Plasmid	1	2	IND, DEU	28	0.0714286	2	Europe & Central Asia, South Asia	7	0.285714	2	2020, 2018	24	0.0833333	1	Human	14	0.0714286	2	E. coli, K. pneumoniae	2	E. coli, K. pneumoniae			TRUE	chloramphenicol, trimethoprim_sulfamethoxazole	2	Folate, Phenicol	2	FALSE		TRUE	TRUE
E. coli	IncFIA/IncFII/rep_cluster_2371	Plasmid	1	1	IND	28	0.0357143	1	South Asia	7	0.142857	1	2019	24	0.0416667	1	Human	14	0.0714286	1	E. coli	1	E. coli			TRUE	chloramphenicol, ciprofloxacin, streptomycin, tetracycline, trimethoprim_sulfamethoxazole	5	Aminoglycoside, Fluoroquinolone, Folate, Phenicol, Tetracycline	5	TRUE		TRUE	TRUE
E. coli	rep_cluster_2358	Plasmid	1	3	KEN, MLI, DEU	28	0.107143	2	Europe & Central Asia, Sub-Saharan Africa	7	0.285714	3	2008, 2009, 2015	24	0.125	2	Human, Horse	14	0.142857	4	E. coli, K. pneumoniae, S. enterica, S. sonnei	3	E. coli, S. enterica, S. sonnei			TRUE	chloramphenicol, sulfamethoxazole, trimethoprim, trimethoprim_sulfamethoxazole	4	Folate, Phenicol	2	FALSE		TRUE	TRUE
E. coli	IncFIB/IncFII/IncQ1	Plasmid	1	4	DEU, USA, DNK, GBR	28	0.142857	2	Europe & Central Asia, North America	7	0.285714	13	2015, 2013, 2018, 2012, 2008, 2006, 2009, 2007, 2014, 2003, 2002, 2004, 2010	24	0.541667	2	Human, Dog	14	0.142857	3	E. coli, K. pneumoniae, S. enterica	3	E. coli, K. pneumoniae, S. enterica			TRUE	chloramphenicol, levofloxacin, tetracycline, trimethoprim, trimethoprim_sulfamethoxazole	5	Fluoroquinolone, Folate, Phenicol, Tetracycline	4	TRUE		TRUE	TRUE
K. pneumoniae	IncFIB/IncR	Plasmid	1	8	ITA, NOR, MWI, USA, GRD, GBR, BEL, BRA	49	0.163265	4	Europe & Central Asia, Latin America & Caribbean, Sub-Saharan Africa, North America	7	0.571429	10	2019, 2015, 2011, 2009, 2014, 2012, 2018, 2007, 2013, 2016	28	0.357143	1	Human	2	0.5	2	E. coli, K. pneumoniae	2	E. coli, K. pneumoniae			TRUE	chloramphenicol, levofloxacin, nitrofurantoin, piperacillin_tazobactam, trimethoprim_sulfamethoxazole, trimethoprim_sulfobactam	6	B-lactam Combined Agents, Fluoroquinolone, Folate, Nitrofurans, Phenicol	5	TRUE		TRUE	TRUE
K. pneumoniae	IncFIB/IncFII/IncR/rep_cluster_2183	Plasmid	1	16	THA, USA, GBR, SVK, NOR, POL, HND, GRC, TUR, ESP, DEU, CZE, MWI, LUX, ISR, BEL	49	0.326531	6	Europe & Central Asia, Latin America & Caribbean, Middle East & North Africa, Sub-Saharan Africa, East Asia & Pacific, North America	7	0.857143	11	2015, 2012, 2013, 2010, 2014, 2009, 2016, 2007, 2005, 2006, 2008	28	0.392857	1	Human	2	0.5	1	K. pneumoniae	1	K. pneumoniae			TRUE	chloramphenicol, ertapenem, levofloxacin, trimethoprim	4	Carbapenem, Fluoroquinolone, Folate, Phenicol	4	TRUE		TRUE	TRUE
K. pneumoniae	IncFIA/IncR/rep_cluster_1254	Plasmid	1	1	IND	49	0.0204082	1	South Asia	7	0.142857	2	2020, 2019	28	0.0714286	1	Human	2	0.5	1	K. pneumoniae	1	K. pneumoniae			TRUE	chloramphenicol, imipenem, tetracycline	3	Carbapenem, Phenicol, Tetracycline	3	TRUE		TRUE	FALSE
K. pneumoniae	IncFIB/IncHI1B	Plasmid	1	14	USA, GBR, HUN, NOR, BEL, THA, FRA, TUR, ITA, MWI, ISR, ROU, ESP, PRT	49	0.285714	5	Europe & Central Asia, Middle East & North Africa, Sub-Saharan Africa, East Asia & Pacific, North America	7	0.714286	15	2016, 2007, 2013, 2006, 2009, 2002, 2014, 2015, 2017, 2019, 1997, 2008, 1996, 1999, 2018	28	0.535714	2	Human, Pig	2	1	3	E. coli, K. pneumoniae, S. enterica	2	E. coli, K. pneumoniae			TRUE	chloramphenicol, levofloxacin, trimethoprim, trimethoprim_sulfamethoxazole	4	Fluoroquinolone, Folate, Phenicol	3	TRUE		TRUE	TRUE
S. enterica	IncFIA/IncFIB/IncFIC/IncFII	Plasmid	1	1	CAN	57	0.0175439	1	North America	7	0.142857	1	2001	58	0.0172414	1	Human	14	0.0714286	3	E. coli, K. pneumoniae, S. enterica	3	E. coli, K. pneumoniae, S. enterica			FALSE	chloramphenicol, streptomycin, tetracycline	3	Aminoglycoside, Phenicol, Tetracycline	3	TRUE		TRUE	TRUE
S. enterica	IncFIA/IncFIB/IncHI2A/rep_cluster_1088	Plasmid	1	1	VNM	57	0.0175439	1	East Asia & Pacific	7	0.142857	1	2010	58	0.0172414	1	Human	14	0.0714286	2	E. coli, S. enterica	2	E. coli, S. enterica			FALSE	chloramphenicol, ciprofloxacin	2	Fluoroquinolone, Phenicol	2	FALSE		TRUE	FALSE
S. enterica	IncFIA/IncFIB/IncFII	Plasmid	1	3	CHN, GBR, USA	57	0.0526316	3	East Asia & Pacific, Europe & Central Asia, North America	7	0.428571	3	1994, 2014, 1996	58	0.0517241	3	Human, Cow, Pig	14	0.214286	3	E. coli, K. pneumoniae, S. enterica	3	E. coli, K. pneumoniae, S. enterica			FALSE	chloramphenicol, spectinomycin, trimethoprim	3	Aminoglycoside, Folate, Phenicol	3	TRUE		TRUE	FALSE
S. enterica	IncFIA/IncFIB	Plasmid	1	1	VNM	57	0.0175439	1	East Asia & Pacific	7	0.142857	1	2009	58	0.0172414	1	Human	14	0.0714286	3	E. coli, K. pneumoniae, S. enterica	3	E. coli, K. pneumoniae, S. enterica			FALSE	chloramphenicol, ciprofloxacin, trimethoprim	3	Fluoroquinolone, Folate, Phenicol	3	TRUE		TRUE	FALSE
S. enterica	ColE10	Plasmid	1	2	USA, GBR	57	0.0350877	2	Europe & Central Asia, North America	7	0.285714	3	2014, 2015, 1991	58	0.0517241	4	Pig, Turkey, Cow, Chicken	14	0.285714	2	E. coli, S. enterica	1	S. enterica			FALSE	chloramphenicol, tetracycline	2	Phenicol, Tetracycline	2	FALSE		TRUE	TRUE
S. enterica	ColRNAI_rep_cluster_1857	Plasmid	1	1	USA	57	0.0175439	1	North America	7	0.142857	1	2014	58	0.0172414	2	Pig, Chicken	14	0.142857	4	E. coli, K. pneumoniae, S. enterica, S. flexneri	4	E. coli, K. pneumoniae, S. enterica, S. flexneri			FALSE	chloramphenicol	1	Phenicol	1	FALSE		TRUE	FALSE
E. coli	IncFIA/IncFIB/IncFII/rep_cluster_2232	Plasmid	1	1	DEU	28	0.0357143	1	Europe & Central Asia	7	0.142857	1	2015	24	0.0416667	1	Human	14	0.0714286	2	E. coli, K. pneumoniae	2	E. coli, K. pneumoniae			TRUE	ciprofloxacin	1	Fluoroquinolone	1	FALSE		TRUE	FALSE
E. coli	IncFIB/IncFIC/IncFII/rep_cluster_2244	Plasmid	1	2	PAK, GBR	28	0.0714286	2	South Asia, Europe & Central Asia	7	0.285714	3	2017, 2005, 2016	24	0.125	2	Chicken, Human	14	0.142857	1	E. coli	1	E. coli			TRUE	ciprofloxacin, levofloxacin	2	Fluoroquinolone	1	FALSE		TRUE	FALSE
E. coli	rep_cluster_2335/rep_cluster_2358	Plasmid	1	1	TZA	28	0.0357143	1	Sub-Saharan Africa	7	0.142857	1	2014	24	0.0416667	1	Human	14	0.0714286	4	E. coli, S. enterica, S. flexneri, S. sonnei	3	E. coli, S. enterica, S. sonnei			TRUE	ciprofloxacin	1	Fluoroquinolone	1	FALSE		TRUE	FALSE
E. coli	IncFIB/IncFIC/rep_cluster_2244/rep_cluster_2313	Plasmid	1	4	PAK, DNK, THA, GBR	28	0.142857	3	Europe & Central Asia, South Asia, East Asia & Pacific	7	0.428571	3	2016, 2015, 2006	24	0.125	2	Chicken, Human	14	0.142857	2	E. coli, S. enterica	1	E. coli			TRUE	ciprofloxacin, levofloxacin	2	Fluoroquinolone	1	FALSE		TRUE	FALSE
E. coli	Col156/IncFIA/IncFIB/rep_cluster_2131	Plasmid	1	1	JPN	28	0.0357143	1	East Asia & Pacific	7	0.142857	2	2017, 2016	24	0.0833333	1	Human	14	0.0714286	1	E. coli	1	E. coli			TRUE	ciprofloxacin, trimethoprim_sulfamethoxazole	2	Fluoroquinolone, Folate	2	FALSE		TRUE	TRUE
E. coli	IncQ1/rep_cluster_2131	Plasmid	1	1	GBR	28	0.0357143	1	Europe & Central Asia	7	0.142857	1	2009	24	0.0416667	1	Human	14	0.0714286	1	E. coli	1	E. coli			TRUE	ciprofloxacin	1	Fluoroquinolone	1	FALSE		TRUE	FALSE
K. pneumoniae	IncL/M/IncR	Plasmid	1	6	ESP, GBR, BRA, ROU, TUR, SRB	49	0.122449	2	Latin America & Caribbean, Europe & Central Asia	7	0.285714	4	2014, 2007, 2015, 2013	28	0.142857	1	Human	2	0.5	1	K. pneumoniae	1	K. pneumoniae			TRUE	ciprofloxacin, gentamicin, meropenem, tetracycline	4	Aminoglycoside, Carbapenem, Fluoroquinolone, Tetracycline	4	TRUE		TRUE	TRUE
K. pneumoniae	ColRNAI_rep_cluster_1987	Plasmid	1	8	USA, NPL, HRV, THA, SVK, MLT, HUN, ESP	49	0.163265	5	Europe & Central Asia, Middle East & North Africa, South Asia, East Asia & Pacific, North America	7	0.714286	6	2014, 2011, 2015, 2012, 2013, 2016	28	0.214286	1	Human	2	0.5	4	E. coli, K. pneumoniae, S. enterica, S. sonnei	4	E. coli, K. pneumoniae, S. enterica, S. sonnei			TRUE	ciprofloxacin, ertapenem, levofloxacin, nitrofurantoin, piperacillin_tazobactam, tobramycin, trimethoprim_sulfamethoxazole	7	Aminoglycoside, B-lactam Combined Agents, Carbapenem, Fluoroquinolone, Folate, Nitrofurans	6	TRUE		TRUE	TRUE
K. pneumoniae	IncFII/IncQ1/rep_cluster_1418/rep_cluster_2183	Plasmid	1	5	GBR, USA, GRC, DEU, NOR	49	0.102041	2	Europe & Central Asia, North America	7	0.285714	3	2011, 2014, 2013	28	0.107143	1	Human	2	0.5	1	K. pneumoniae	1	K. pneumoniae			TRUE	ciprofloxacin, gentamicin, tobramycin, trimethoprim, trimethoprim_sulfamethoxazole	5	Aminoglycoside, Fluoroquinolone, Folate	3	TRUE		TRUE	TRUE
K. pneumoniae	IncA	Plasmid	1	2	GBR, ITA	49	0.0408163	1	Europe & Central Asia	7	0.142857	4	2008, 2003, 2014, 2013	28	0.142857	1	Human	2	0.5	2	K. pneumoniae, S. sonnei	2	K. pneumoniae, S. sonnei			TRUE	ciprofloxacin, meropenem, piperacillin_tazobactam	3	B-lactam Combined Agents, Carbapenem, Fluoroquinolone	3	TRUE		TRUE	FALSE
S. aureus	rep_cluster_1215/rep_cluster_1281	Plasmid	1	1	GBR	21	0.047619	1	Europe & Central Asia	5	0.2	1	2018	24	0.0416667	1	Human	9	0.111111	1	S. aureus	1	S. aureus			TRUE	ciprofloxacin, gentamicin, tetracycline	3	Aminoglycoside, Fluoroquinolone, Tetracycline	3	TRUE		TRUE	TRUE
S. aureus	rep_cluster_1142/rep_cluster_1947	Plasmid	1	2	GBR, USA	21	0.0952381	2	Europe & Central Asia, North America	5	0.4	2	2013, 2009	24	0.0833333	1	Human	9	0.111111	1	S. aureus	1	S. aureus			TRUE	ciprofloxacin	1	Fluoroquinolone	1	FALSE		FALSE	FALSE
S. aureus	rep_cluster_1017/rep_cluster_1142/rep_cluster_1281/rep_cluster_1947	Plasmid	1	1	USA	21	0.047619	1	North America	5	0.2	1	2009	24	0.0416667	1	Human	9	0.111111	1	S. aureus	1	S. aureus			TRUE	ciprofloxacin	1	Fluoroquinolone	1	FALSE		FALSE	FALSE
S. aureus	rep_cluster_1017/rep_cluster_1142	Plasmid	1	2	USA, SGP	21	0.0952381	2	East Asia & Pacific, North America	5	0.4	3	2005, 2000, 2009	24	0.125	1	Human	9	0.111111	1	S. aureus	1	S. aureus			TRUE	ciprofloxacin, clindamycin, tetracycline, trimethoprim_sulfamethoxazole	4	Fluoroquinolone, Folate, Lincosamide, Tetracycline	4	TRUE		TRUE	TRUE
S. aureus	rep_cluster_1215/rep_cluster_1281/rep_cluster_2214	Plasmid	1	3	GBR, THA, USA	21	0.142857	3	East Asia & Pacific, Europe & Central Asia, North America	5	0.6	4	2018, 2015, 2019, 2013	24	0.166667	1	Human	9	0.111111	1	S. aureus	1	S. aureus			TRUE	ciprofloxacin, gentamicin, oxacillin, tetracycline	4	Aminoglycoside, Fluoroquinolone, Penicilin, Tetracycline	4	TRUE		TRUE	TRUE
S. aureus	rep_cluster_1142	Plasmid	1	6	DEU, GBR, USA, SGP, NZL, AUS	21	0.285714	3	East Asia & Pacific, Europe & Central Asia, North America	5	0.6	8	2013, 2014, 2018, 2005, 2002, 2019, 2010, 2006	24	0.333333	1	Human	9	0.111111	1	S. aureus	1	S. aureus			TRUE	ciprofloxacin	1	Fluoroquinolone	1	FALSE		FALSE	FALSE
S. aureus	rep_cluster_1110	Plasmid	1	1	GBR	21	0.047619	1	Europe & Central Asia	5	0.2	2	2018, 2013	24	0.0833333	1	Human	9	0.111111	2	S. aureus, S. pneumoniae	1	S. aureus			TRUE	ciprofloxacin, erythromycin, fusidic_acid	3	Fluoroquinolone, Macrolide, Steroidal	3	TRUE		TRUE	TRUE
S. aureus	rep_cluster_1017/rep_cluster_1215/rep_cluster_1733/rep_cluster_2100	Plasmid	1	3	CHE, GBR, USA	21	0.142857	2	Europe & Central Asia, North America	5	0.4	3	2013, 2018, 2009	24	0.125	1	Human	9	0.111111	1	S. aureus	1	S. aureus			TRUE	ciprofloxacin, erythromycin, fusidic_acid	3	Fluoroquinolone, Macrolide, Steroidal	3	TRUE		TRUE	TRUE
S. aureus	rep_cluster_1018	Plasmid	1	9	DEU, NLD, CHN, GBR, USA, HKG, SGP, ESP, BEL	21	0.428571	3	Europe & Central Asia, East Asia & Pacific, North America	5	0.6	13	2014, 2008, 2015, 2009, 2018, 2010, 2011, 2005, 2013, 2019, 2007, 2001, 2006	24	0.541667	4	Human, Pig, Chicken, Cat	9	0.444444	2	E. faecium, S. aureus	2	E. faecium, S. aureus			TRUE	ciprofloxacin, clindamycin, erythromycin	3	Fluoroquinolone, Lincosamide, Macrolide	3	TRUE		TRUE	TRUE
S. enterica	IncX4	Plasmid	1	1	ITA	57	0.0175439	1	Europe & Central Asia	7	0.142857	1	2014	58	0.0172414	1	Turkey	14	0.0714286	4	E. coli, K. pneumoniae, S. enterica, S. flexneri	4	E. coli, K. pneumoniae, S. enterica, S. flexneri			FALSE	ciprofloxacin	1	Fluoroquinolone	1	FALSE		FALSE	FALSE
S. enterica	IncFIA/IncFIB/IncFIC	Plasmid	1	1	VNM	57	0.0175439	1	East Asia & Pacific	7	0.142857	1	2009	58	0.0172414	1	Human	14	0.0714286	3	E. coli, K. pneumoniae, S. enterica	3	E. coli, K. pneumoniae, S. enterica			FALSE	ciprofloxacin, gentamicin	2	Aminoglycoside, Fluoroquinolone	2	FALSE		TRUE	TRUE
S. enterica	IncHI2A/IncP/rep_cluster_1088	Plasmid	1	2	USA, TGO	57	0.0350877	2	Sub-Saharan Africa, North America	7	0.285714	2	2014, 2009	58	0.0344828	3	Pig, Chicken, Cow	14	0.214286	1	S. enterica	1	S. enterica			FALSE	ciprofloxacin, gentamicin	2	Aminoglycoside, Fluoroquinolone	2	FALSE		TRUE	TRUE
S. enterica	IncX2	Plasmid	1	1	USA	57	0.0175439	1	North America	7	0.142857	1	2012	58	0.0172414	1	Human	14	0.0714286	2	E. coli, S. enterica	1	S. enterica			FALSE	ciprofloxacin, trimethoprim_sulfamethoxazole	2	Fluoroquinolone, Folate	2	FALSE		TRUE	FALSE
S. aureus	rep_cluster_1017/rep_cluster_1118/rep_cluster_1733/rep_cluster_2100	Plasmid	1	3	CHN, GBR, THA	21	0.142857	2	East Asia & Pacific, Europe & Central Asia	5	0.4	2	2015, 2018	24	0.0833333	2	Human, Pig	9	0.222222	1	S. aureus	1	S. aureus			TRUE	clindamycin	1	Lincosamide	1	FALSE		TRUE	TRUE
S. aureus	rep_cluster_1017/rep_cluster_1118	Plasmid	1	2	THA, GBR	21	0.0952381	2	East Asia & Pacific, Europe & Central Asia	5	0.4	2	2015, 2018	24	0.0833333	1	Human	9	0.111111	1	S. aureus	1	S. aureus			TRUE	clindamycin, erythromycin, tetracycline	3	Lincosamide, Macrolide, Tetracycline	3	TRUE		TRUE	TRUE
S. aureus	rep_cluster_1017/rep_cluster_155	Plasmid	1	3	GHA, USA, THA	21	0.142857	3	Sub-Saharan Africa, East Asia & Pacific, North America	5	0.6	2	2015, 2011	24	0.0833333	1	Human	9	0.111111	1	S. aureus	1	S. aureus			TRUE	clindamycin, erythromycin, trimethoprim_sulfamethoxazole	3	Folate, Lincosamide, Macrolide	3	TRUE		TRUE	TRUE
S. aureus	rep_cluster_1118/rep_cluster_1947	Plasmid	1	5	THA, SGP, GBR, NLD, USA	21	0.238095	3	Europe & Central Asia, East Asia & Pacific, North America	5	0.6	9	2015, 2000, 2018, 2013, 2009, 2005, 2006, 2011, 2008	24	0.375	1	Human	9	0.111111	1	S. aureus	1	S. aureus			TRUE	clindamycin, erythromycin, tetracycline	3	Lincosamide, Macrolide, Tetracycline	3	TRUE		TRUE	TRUE
E. faecium	rep_cluster_1018	Plasmid	1	8	DNK, GBR, AUS, NZL, IRL, PAK, DEU, USA	8	1	4	East Asia & Pacific, Europe & Central Asia, South Asia, North America	4	1	17	2018, 2011, 2015, 2008, 2003, 2007, 2005, 2002, 2001, 2012, 2010, 2009, 2006, 2014, 2013, 2017, 2004	22	0.772727	2	Human, Chicken	2	1	2	E. faecium, S. aureus	2	E. faecium, S. aureus			TRUE	daptomycin	1	Lipopeptide	1	FALSE		TRUE	FALSE
E. faecium	rep_cluster_893/rep_cluster_935	Plasmid	1	1	AUS	8	0.125	1	East Asia & Pacific	4	0.25	2	2007, 2017	22	0.0909091	1	Human	2	0.5	1	E. faecium	1	E. faecium			TRUE	daptomycin	1	Lipopeptide	1	FALSE		TRUE	FALSE
E. faecium	rep_cluster_1968/rep_cluster_893/rep_cluster_935	Plasmid	1	2	DEU, AUS	8	0.25	2	East Asia & Pacific, Europe & Central Asia	4	0.5	1	2017	22	0.0454545	1	Human	2	0.5	1	E. faecium	1	E. faecium			TRUE	daptomycin	1	Lipopeptide	1	FALSE		TRUE	FALSE
E. faecium	rep_cluster_889/rep_cluster_893/rep_cluster_935	Plasmid	1	1	AUS	8	0.125	1	East Asia & Pacific	4	0.25	1	2018	22	0.0454545	1	Human	2	0.5	1	E. faecium	1	E. faecium			TRUE	daptomycin	1	Lipopeptide	1	FALSE		TRUE	FALSE
E. faecium	rep_cluster_1763/rep_cluster_889	Plasmid	1	3	AUS, GBR, NZL	8	0.375	2	East Asia & Pacific, Europe & Central Asia	4	0.5	5	2015, 2014, 2013, 2018, 2017	22	0.227273	1	Human	2	0.5	1	E. faecium	1	E. faecium			TRUE	daptomycin	1	Lipopeptide	1	FALSE		TRUE	FALSE
E. faecium	rep_cluster_1197/rep_cluster_1742/rep_cluster_1763/rep_cluster_889	Plasmid	1	1	NZL	8	0.125	1	East Asia & Pacific	4	0.25	1	2013	22	0.0454545	1	Human	2	0.5	1	E. faecium	1	E. faecium			TRUE	daptomycin	1	Lipopeptide	1	FALSE		TRUE	FALSE
E. faecium	rep_cluster_1197/rep_cluster_1742/rep_cluster_889	Plasmid	1	1	NZL	8	0.125	1	East Asia & Pacific	4	0.25	1	2014	22	0.0454545	1	Human	2	0.5	1	E. faecium	1	E. faecium			TRUE	daptomycin	1	Lipopeptide	1	FALSE		TRUE	FALSE
E. faecium	rep_cluster_889/rep_cluster_893/rep_cluster_943	Plasmid	1	1	USA	8	0.125	1	North America	4	0.25	1	2018	22	0.0454545	1	Human	2	0.5	1	E. faecium	1	E. faecium			TRUE	daptomycin, vancomycin	2	Glycopeptide, Lipopeptide	2	FALSE		TRUE	TRUE
E. faecium	rep_cluster_185/rep_cluster_2351	Plasmid	1	1	AUS	8	0.125	1	East Asia & Pacific	4	0.25	1	2018	22	0.0454545	1	Human	2	0.5	1	E. faecium	1	E. faecium			TRUE	daptomycin	1	Lipopeptide	1	FALSE		TRUE	FALSE
E. faecium	Inc18/rep_cluster_1118	Plasmid	1	2	DEU, AUS	8	0.25	2	East Asia & Pacific, Europe & Central Asia	4	0.5	3	2017, 2018, 2015	22	0.136364	1	Human	2	0.5	1	E. faecium	1	E. faecium			TRUE	daptomycin, gentamicin	2	Aminoglycoside, Lipopeptide	2	FALSE		TRUE	FALSE
S. suis	Inc18	Plasmid	1	2	GBR, VNM	3	0.666667	2	Europe & Central Asia, East Asia & Pacific	3	0.666667	2	2013, 2001	25	0.08	2	Pig, Human	2	1	2	E. faecium, S. suis	2	E. faecium, S. suis			FALSE	doxycycline, erythromycin, tetracycline	3	Macrolide, Tetracycline	2	FALSE		TRUE	TRUE
K. pneumoniae	ColRNAI_rep_cluster_1857/IncFII	Plasmid	1	1	BRB	49	0.0204082	1	Latin America & Caribbean	7	0.142857	1	2018	28	0.0357143	1	Human	2	0.5	1	K. pneumoniae	1	K. pneumoniae			TRUE	ertapenem, gentamicin, piperacillin_tazobactam	3	Aminoglycoside, B-lactam Combined Agents, Carbapenem	3	TRUE		TRUE	TRUE
K. pneumoniae	IncFIA/IncFIB/IncFII/IncR	Plasmid	1	1	USA	49	0.0204082	1	North America	7	0.142857	1	2013	28	0.0357143	1	Human	2	0.5	1	K. pneumoniae	1	K. pneumoniae			TRUE	ertapenem, gentamicin, imipenem, meropenem, tetracycline, trimethoprim_sulfamethoxazole	6	Aminoglycoside, Carbapenem, Folate, Tetracycline	4	TRUE		TRUE	TRUE
K. pneumoniae	IncFIA/IncFIB/IncFIC/IncFII/rep_cluster_2232	Plasmid	1	1	THA	49	0.0204082	1	East Asia & Pacific	7	0.142857	1	2016	28	0.0357143	1	Human	2	0.5	2	E. coli, K. pneumoniae	2	E. coli, K. pneumoniae			TRUE	ertapenem	1	Carbapenem	1	FALSE		TRUE	FALSE
K. pneumoniae	IncFIA/IncFIB/IncFIC/IncFII	Plasmid	1	1	THA	49	0.0204082	1	East Asia & Pacific	7	0.142857	1	2016	28	0.0357143	1	Human	2	0.5	3	E. coli, K. pneumoniae, S. enterica	3	E. coli, K. pneumoniae, S. enterica			TRUE	ertapenem	1	Carbapenem	1	FALSE		TRUE	FALSE
K. pneumoniae	IncFIA/IncFIB/IncFII/rep_cluster_2232	Plasmid	1	1	THA	49	0.0204082	1	East Asia & Pacific	7	0.142857	1	2016	28	0.0357143	1	Human	2	0.5	2	E. coli, K. pneumoniae	2	E. coli, K. pneumoniae			TRUE	ertapenem	1	Carbapenem	1	FALSE		TRUE	FALSE
K. pneumoniae	IncFIB/IncFIC/IncFII/rep_cluster_2232	Plasmid	1	2	USA, THA	49	0.0408163	2	East Asia & Pacific, North America	7	0.285714	2	2014, 2016	28	0.0714286	1	Human	2	0.5	1	K. pneumoniae	1	K. pneumoniae			TRUE	ertapenem, meropenem	2	Carbapenem	1	FALSE		TRUE	FALSE
K. pneumoniae	IncFIB/IncFII/rep_cluster_2232	Plasmid	1	1	THA	49	0.0204082	1	East Asia & Pacific	7	0.142857	2	2016, 2017	28	0.0714286	1	Human	2	0.5	2	E. coli, K. pneumoniae	2	E. coli, K. pneumoniae			TRUE	ertapenem	1	Carbapenem	1	FALSE		TRUE	FALSE
S. aureus	rep_cluster_1017/rep_cluster_1110	Plasmid	1	1	GBR	21	0.047619	1	Europe & Central Asia	5	0.2	1	2018	24	0.0416667	1	Human	9	0.111111	1	S. aureus	1	S. aureus			TRUE	erythromycin, fusidic_acid	2	Macrolide, Steroidal	2	FALSE		TRUE	TRUE
S. aureus	rep_cluster_1017/rep_cluster_1118/rep_cluster_1215	Plasmid	1	2	USA, GBR	21	0.0952381	2	Europe & Central Asia, North America	5	0.4	2	2019, 2018	24	0.0833333	1	Human	9	0.111111	1	S. aureus	1	S. aureus			TRUE	erythromycin, oxacillin, tetracycline	3	Macrolide, Penicilin, Tetracycline	3	TRUE		TRUE	TRUE
S. aureus	rep_cluster_1017	Plasmid	1	7	CHN, NLD, GBR, SGP, THA, USA, ESP	21	0.333333	3	East Asia & Pacific, Europe & Central Asia, North America	5	0.6	9	2015, 2009, 2018, 2008, 1997, 2011, 2013, 2010, 2007	24	0.375	3	Pig, Human, Cow	9	0.333333	1	S. aureus	1	S. aureus			TRUE	erythromycin, trimethoprim_sulfamethoxazole	2	Folate, Macrolide	2	FALSE		TRUE	TRUE
S. aureus	rep_cluster_1230	Plasmid	1	7	DEU, CHN, SGP, TTO, USA, ESP, GBR	21	0.333333	4	East Asia & Pacific, Europe & Central Asia, Latin America & Caribbean, North America	5	0.8	9	2013, 2015, 1982, 1996, 2014, 2019, 2009, 2010, 2012	24	0.375	1	Human	9	0.111111	2	S. aureus, S. pneumoniae	1	S. aureus			TRUE	erythromycin, tetracycline, trimethoprim_sulfamethoxazole	3	Folate, Macrolide, Tetracycline	3	TRUE		TRUE	TRUE
S. aureus	rep_cluster_1017/rep_cluster_1733/rep_cluster_2100/rep_cluster_2214	Plasmid	1	2	GBR, USA	21	0.0952381	2	Europe & Central Asia, North America	5	0.4	2	2018, 2005	24	0.0833333	1	Human	9	0.111111	1	S. aureus	1	S. aureus			TRUE	fusidic_acid	1	Steroidal	1	FALSE		FALSE	FALSE
S. aureus	rep_cluster_1215	Plasmid	1	2	GBR, NZL	21	0.0952381	2	East Asia & Pacific, Europe & Central Asia	5	0.4	3	2018, 2013, 2014	24	0.125	1	Human	9	0.111111	1	S. aureus	1	S. aureus			TRUE	fusidic_acid	1	Steroidal	1	FALSE		FALSE	FALSE
S. aureus	rep_cluster_1118/rep_cluster_1215	Plasmid	1	1	GBR	21	0.047619	1	Europe & Central Asia	5	0.2	2	2018, 2013	24	0.0833333	1	Human	9	0.111111	2	S. aureus, S. pneumoniae	1	S. aureus			TRUE	fusidic_acid, tetracycline	2	Steroidal, Tetracycline	2	FALSE		TRUE	TRUE
E. coli	IncFII/rep_cluster_1418	Plasmid	1	1	USA	28	0.0357143	1	North America	7	0.142857	1	2016	24	0.0416667	1	Human	14	0.0714286	2	E. coli, K. pneumoniae	2	E. coli, K. pneumoniae			TRUE	gentamicin	1	Aminoglycoside	1	FALSE		TRUE	FALSE
E. coli	rep_cluster_1367	Plasmid	1	1	USA	28	0.0357143	1	North America	7	0.142857	1	2014	24	0.0416667	1	Human	14	0.0714286	2	E. coli, K. pneumoniae	2	E. coli, K. pneumoniae			TRUE	gentamicin	1	Aminoglycoside	1	FALSE		TRUE	FALSE
E. coli	IncFIA/IncFIB/IncFIC/IncHI1B/IncQ1	Plasmid	1	1	DEU	28	0.0357143	1	Europe & Central Asia	7	0.142857	1	2012	24	0.0416667	1	Human	14	0.0714286	1	E. coli	1	E. coli			TRUE	gentamicin, tetracycline	2	Aminoglycoside, Tetracycline	2	FALSE		TRUE	TRUE
E. coli	IncFIC/IncHI2A/rep_cluster_1088/rep_cluster_2244	Plasmid	1	1	PRT	28	0.0357143	1	Europe & Central Asia	7	0.142857	1	2021	24	0.0416667	1	Pig	14	0.0714286	1	E. coli	1	E. coli			TRUE	gentamicin, sulfamethoxazole, tetracycline, trimethoprim	4	Aminoglycoside, Folate, Tetracycline	3	TRUE		TRUE	TRUE
E. faecium	rep_cluster_1018/rep_cluster_1118	Plasmid	1	1	GBR	8	0.125	1	Europe & Central Asia	4	0.25	1	2015	22	0.0454545	1	Human	2	0.5	1	E. faecium	1	E. faecium			TRUE	gentamicin	1	Aminoglycoside	1	FALSE		FALSE	FALSE
E. faecium	rep_cluster_1763/rep_cluster_889/rep_cluster_893	Plasmid	1	2	GBR, AUS	8	0.25	2	East Asia & Pacific, Europe & Central Asia	4	0.5	2	2015, 2011	22	0.0909091	1	Human	2	0.5	1	E. faecium	1	E. faecium			TRUE	gentamicin	1	Aminoglycoside	1	FALSE		FALSE	FALSE
E. faecium	rep_cluster_889/rep_cluster_943	Plasmid	1	3	GBR, IRL, AUS	8	0.375	2	East Asia & Pacific, Europe & Central Asia	4	0.5	7	2015, 2007, 2011, 2012, 2009, 2005, 2010	22	0.318182	1	Human	2	0.5	1	E. faecium	1	E. faecium			TRUE	gentamicin, vancomycin	2	Aminoglycoside, Glycopeptide	2	FALSE		TRUE	TRUE
K. pneumoniae	ColRNAI_rep_cluster_1857/IncR/rep_cluster_1418	Plasmid	1	1	USA	49	0.0204082	1	North America	7	0.142857	2	2013, 2009	28	0.0714286	1	Human	2	0.5	1	K. pneumoniae	1	K. pneumoniae			TRUE	gentamicin, tetracycline	2	Aminoglycoside, Tetracycline	2	FALSE		TRUE	TRUE
K. pneumoniae	IncFII/IncR/rep_cluster_2183/rep_cluster_2373	Plasmid	1	1	USA	49	0.0204082	1	North America	7	0.142857	1	2010	28	0.0357143	1	Human	2	0.5	1	K. pneumoniae	1	K. pneumoniae			TRUE	gentamicin, imipenem, meropenem, piperacillin_tazobactam, tetracycline, tobramycin	6	Aminoglycoside, B-lactam Combined Agents, Carbapenem, Tetracycline	4	TRUE		TRUE	TRUE
K. pneumoniae	ColRNAI_rep_cluster_1857/rep_cluster_2401	Plasmid	1	1	USA	49	0.0204082	1	North America	7	0.142857	1	2013	28	0.0357143	1	Human	2	0.5	1	K. pneumoniae	1	K. pneumoniae			TRUE	gentamicin, piperacillin_tazobactam	2	Aminoglycoside, B-lactam Combined Agents	2	FALSE		TRUE	TRUE
K. pneumoniae	IncQ1/rep_cluster_2335	Plasmid	1	1	GBR	49	0.0204082	1	Europe & Central Asia	7	0.142857	1	2009	28	0.0357143	1	Human	2	0.5	1	K. pneumoniae	1	K. pneumoniae			TRUE	gentamicin	1	Aminoglycoside	1	FALSE		TRUE	TRUE
K. pneumoniae	IncFIB/IncHI1B/IncQ1	Plasmid	1	2	ROU, MWI	49	0.0408163	2	Sub-Saharan Africa, Europe & Central Asia	7	0.285714	6	2014, 2005, 2000, 1997, 2013, 2004	28	0.214286	1	Human	2	0.5	1	K. pneumoniae	1	K. pneumoniae			TRUE	gentamicin	1	Aminoglycoside	1	FALSE		TRUE	TRUE
S. enterica	rep_cluster_435	Plasmid	1	1	GBR	57	0.0175439	1	Europe & Central Asia	7	0.142857	1	1994	58	0.0172414	1	Pig	14	0.0714286	2	K. pneumoniae, S. enterica	1	S. enterica			FALSE	gentamicin, trimethoprim	2	Aminoglycoside, Folate	2	FALSE		TRUE	TRUE
S. enterica	IncFIA/IncFIC/IncQ1	Plasmid	1	1	USA	57	0.0175439	1	North America	7	0.142857	1	2015	58	0.0172414	1	Pig	14	0.0714286	2	E. coli, S. enterica	1	S. enterica			FALSE	gentamicin, tetracycline	2	Aminoglycoside, Tetracycline	2	FALSE		TRUE	TRUE
A. baumannii	rep_cluster_1172/rep_cluster_734	Plasmid	1	7	USA, IRQ, IND, KOR, SWE, THA, ITA	16	0.4375	5	South Asia, Middle East & North Africa, Europe & Central Asia, East Asia & Pacific, North America	6	0.833333	11	2007, 2003, 2008, 2009, 2010, 2020, 2012, 2005, 2013, 2011, 2016	27	0.407407	1	Human	1	1	1	A. baumannii	1	A. baumannii			TRUE	imipenem, levofloxacin, meropenem, trimethoprim_sulfamethoxazole	4	Carbapenem, Fluoroquinolone, Folate	3	TRUE		TRUE	FALSE
A. baumannii	rep_cluster_1226	Plasmid	1	2	USA, CHN	16	0.125	2	East Asia & Pacific, North America	6	0.333333	4	2005, 2004, 2006, 2002	27	0.148148	1	Human	1	1	1	A. baumannii	1	A. baumannii			TRUE	imipenem, levofloxacin, meropenem	3	Carbapenem, Fluoroquinolone	2	FALSE		TRUE	FALSE
A. baumannii	rep_cluster_1259	Plasmid	1	2	USA, TZA	16	0.125	2	Sub-Saharan Africa, North America	6	0.333333	5	2009, 2008, 2004, 2007, 2013	27	0.185185	1	Human	1	1	1	A. baumannii	1	A. baumannii			TRUE	imipenem, tobramycin	2	Aminoglycoside, Carbapenem	2	FALSE		TRUE	FALSE
A. baumannii	rep_cluster_1481	Plasmid	1	1	CHN	16	0.0625	1	East Asia & Pacific	6	0.166667	1	1999	27	0.037037	1	Human	1	1	1	A. baumannii	1	A. baumannii			TRUE	imipenem, levofloxacin, meropenem	3	Carbapenem, Fluoroquinolone	2	FALSE		TRUE	FALSE
K. pneumoniae	IncFIA/IncFII/IncR/rep_cluster_1418/rep_cluster_2183	Plasmid	1	1	USA	49	0.0204082	1	North America	7	0.142857	1	2014	28	0.0357143	1	Human	2	0.5	1	K. pneumoniae	1	K. pneumoniae			TRUE	imipenem, meropenem, tetracycline	3	Carbapenem, Tetracycline	2	FALSE		TRUE	FALSE
K. pneumoniae	rep_cluster_1254	Plasmid	1	2	IND, SRB	49	0.0408163	2	South Asia, Europe & Central Asia	7	0.285714	2	2020, 2014	28	0.0714286	1	Human	2	0.5	2	A. baumannii, K. pneumoniae	2	A. baumannii, K. pneumoniae			TRUE	imipenem, meropenem	2	Carbapenem	1	FALSE		TRUE	FALSE
K. pneumoniae	IncFII/IncU/rep_cluster_2183	Plasmid	1	1	USA	49	0.0204082	1	North America	7	0.142857	1	2014	28	0.0357143	1	Human	2	0.5	1	K. pneumoniae	1	K. pneumoniae			TRUE	imipenem, meropenem, tobramycin, trimethoprim_sulfamethoxazole	4	Aminoglycoside, Carbapenem, Folate	3	TRUE		TRUE	TRUE
K. pneumoniae	IncFIA/IncFIB/IncFII/rep_cluster_2183/rep_cluster_2272	Plasmid	1	1	USA	49	0.0204082	1	North America	7	0.142857	1	2014	28	0.0357143	1	Human	2	0.5	1	K. pneumoniae	1	K. pneumoniae			TRUE	imipenem, meropenem	2	Carbapenem	1	FALSE		TRUE	FALSE
A. baumannii	rep_cluster_718	Plasmid	1	7	USA, IND, CHN, CZE, AUS, SWE, TZA	16	0.4375	5	East Asia & Pacific, Europe & Central Asia, South Asia, Sub-Saharan Africa, North America	6	0.833333	15	2013, 2007, 2006, 2008, 2004, 2012, 2005, 2011, 2016, 2002, 1993, 2015, 2009, 2017, 2014	27	0.555556	1	Human	1	1	1	A. baumannii	1	A. baumannii			TRUE	levofloxacin	1	Fluoroquinolone	1	FALSE		FALSE	FALSE
A. baumannii	IncP	Plasmid	1	1	USA	16	0.0625	1	North America	6	0.166667	4	2007, 2004, 2005, 2006	27	0.148148	1	Human	1	1	5	A. baumannii, K. pneumoniae, P. aeruginosa, S. enterica, S. pneumoniae	5	A. baumannii, K. pneumoniae, N. gonorrhoeae, P. aeruginosa, S. enterica			TRUE	levofloxacin, tetracycline, tobramycin, trimethoprim_sulfamethoxazole	4	Aminoglycoside, Fluoroquinolone, Folate, Tetracycline	4	TRUE		TRUE	FALSE
A. baumannii	rep_cluster_1656	Plasmid	1	1	USA	16	0.0625	1	North America	6	0.166667	3	2006, 2003, 2011	27	0.111111	1	Human	1	1	1	A. baumannii	1	A. baumannii			TRUE	levofloxacin, tetracycline, tobramycin	3	Aminoglycoside, Fluoroquinolone, Tetracycline	3	TRUE		TRUE	FALSE
A. baumannii	rep_cluster_1172	Plasmid	1	6	USA, SWE, ITA, IND, CZE, THA	16	0.375	4	Europe & Central Asia, South Asia, East Asia & Pacific, North America	6	0.666667	13	2003, 2010, 2005, 2007, 2012, 2013, 2004, 2020, 2006, 2001, 2011, 2014, 2016	27	0.481481	1	Human	1	1	1	A. baumannii	1	A. baumannii			TRUE	levofloxacin, trimethoprim_sulfamethoxazole	2	Fluoroquinolone, Folate	2	FALSE		TRUE	FALSE
A. baumannii	rep_cluster_734	Plasmid	1	8	USA, KOR, IND, SWE, CZE, TZA, THA, CHN	16	0.5	5	East Asia & Pacific, Europe & Central Asia, South Asia, Sub-Saharan Africa, North America	6	0.833333	15	2007, 2006, 2008, 2012, 2010, 2005, 2011, 2009, 2003, 2004, 2016, 2013, 2001, 2015, 2020	27	0.555556	1	Human	1	1	1	A. baumannii	1	A. baumannii			TRUE	levofloxacin, meropenem, tobramycin	3	Aminoglycoside, Carbapenem, Fluoroquinolone	3	TRUE		TRUE	FALSE
E. coli	IncK2/Z	Plasmid	1	12	GBR, USA, DNK, GMB, CHN, FRA, THA, IND, DEU, NOR, JPN, AUS	28	0.428571	5	East Asia & Pacific, Europe & Central Asia, Sub-Saharan Africa, South Asia, North America	7	0.714286	20	2007, 2013, 2016, 2017, 2009, 2006, 2012, 2015, 2005, 2008, 2011, 2004, 2001, 2018, 2010, 2020, 2002, 2014, 2003, 2019	24	0.833333	3	Human, Chicken, Pig	14	0.214286	5	E. coli, K. pneumoniae, S. enterica, S. flexneri, S. sonnei	4	E. coli, K. pneumoniae, S. enterica, S. flexneri			TRUE	levofloxacin, sulfamethoxazole, ticarcillin_clavulanic_acid, trimethoprim_sulfamethoxazole	4	B-lactam Combined Agents, Fluoroquinolone, Folate	3	TRUE		TRUE	TRUE
P. aeruginosa	rep_cluster_2238	Plasmid	1	2	COL, USA	25	0.08	2	Latin America & Caribbean, North America	7	0.285714	2	2012, 2014	19	0.105263	1	Human	2	0.5	1	P. aeruginosa	1	P. aeruginosa			TRUE	levofloxacin	1	Fluoroquinolone	1	FALSE		FALSE	FALSE
A. baumannii	rep_cluster_650	Plasmid	1	1	CHN	16	0.0625	1	East Asia & Pacific	6	0.166667	2	2011, 2004	27	0.0740741	1	Human	1	1	1	A. baumannii	1	A. baumannii			TRUE	meropenem	1	Carbapenem	1	FALSE		TRUE	FALSE
K. pneumoniae	IncN/rep_cluster_1254	Plasmid	1	1	SRB	49	0.0204082	1	Europe & Central Asia	7	0.142857	1	2013	28	0.0357143	1	Human	2	0.5	1	K. pneumoniae	1	K. pneumoniae			TRUE	meropenem	1	Carbapenem	1	FALSE		TRUE	FALSE
K. pneumoniae	IncFIB/IncFII/IncR/rep_cluster_2272	Plasmid	1	1	AUT	49	0.0204082	1	Europe & Central Asia	7	0.142857	1	2014	28	0.0357143	1	Human	2	0.5	1	K. pneumoniae	1	K. pneumoniae			TRUE	meropenem	1	Carbapenem	1	FALSE		TRUE	FALSE
K. pneumoniae	IncL/M/rep_cluster_2335	Plasmid	1	2	BRA, ESP	49	0.0408163	2	Latin America & Caribbean, Europe & Central Asia	7	0.285714	2	2015, 2013	28	0.0714286	1	Human	2	0.5	1	K. pneumoniae	1	K. pneumoniae			TRUE	meropenem	1	Carbapenem	1	FALSE		TRUE	FALSE
K. pneumoniae	ColRNAI_rep_cluster_1857/IncFIB/IncFII	Plasmid	1	1	ITA	49	0.0204082	1	Europe & Central Asia	7	0.142857	1	2013	28	0.0357143	1	Human	2	0.5	1	K. pneumoniae	1	K. pneumoniae			TRUE	meropenem	1	Carbapenem	1	FALSE		TRUE	FALSE
K. pneumoniae	IncC/IncFIA	Plasmid	1	1	DEU	49	0.0204082	1	Europe & Central Asia	7	0.142857	1	2013	28	0.0357143	1	Human	2	0.5	1	K. pneumoniae	1	K. pneumoniae			TRUE	meropenem	1	Carbapenem	1	FALSE		TRUE	FALSE
K. pneumoniae	IncFIA/IncFII/IncR/rep_cluster_1254/rep_cluster_2183	Plasmid	1	1	ITA	49	0.0204082	1	Europe & Central Asia	7	0.142857	1	2013	28	0.0357143	1	Human	2	0.5	1	K. pneumoniae	1	K. pneumoniae			TRUE	meropenem	1	Carbapenem	1	FALSE		TRUE	FALSE
K. pneumoniae	IncC/IncFIB/IncFII/rep_cluster_1527/rep_cluster_2183	Plasmid	1	1	ISR	49	0.0204082	1	Middle East & North Africa	7	0.142857	1	2013	28	0.0357143	1	Human	2	0.5	1	K. pneumoniae	1	K. pneumoniae			TRUE	meropenem	1	Carbapenem	1	FALSE		TRUE	FALSE
K. pneumoniae	IncP/IncU	Plasmid	1	1	ESP	49	0.0204082	1	Europe & Central Asia	7	0.142857	2	2013, 2014	28	0.0714286	1	Human	2	0.5	2	K. pneumoniae, P. aeruginosa	1	K. pneumoniae			TRUE	meropenem	1	Carbapenem	1	FALSE		TRUE	FALSE
K. pneumoniae	IncFIA/IncL/M/rep_cluster_1418	Plasmid	1	1	TUR	49	0.0204082	1	Europe & Central Asia	7	0.142857	1	2013	28	0.0357143	1	Human	2	0.5	1	K. pneumoniae	1	K. pneumoniae			TRUE	meropenem	1	Carbapenem	1	FALSE		TRUE	FALSE
K. pneumoniae	IncFIB/IncL/M/IncR	Plasmid	1	1	ESP	49	0.0204082	1	Europe & Central Asia	7	0.142857	1	2014	28	0.0357143	1	Human	2	0.5	1	K. pneumoniae	1	K. pneumoniae			TRUE	meropenem	1	Carbapenem	1	FALSE		TRUE	FALSE
K. pneumoniae	IncFII/IncL/M/rep_cluster_2183	Plasmid	1	1	TUR	49	0.0204082	1	Europe & Central Asia	7	0.142857	1	2013	28	0.0357143	1	Human	2	0.5	1	K. pneumoniae	1	K. pneumoniae			TRUE	meropenem	1	Carbapenem	1	FALSE		TRUE	FALSE
K. pneumoniae	IncL/M/IncR/rep_cluster_2335	Plasmid	1	1	BEL	49	0.0204082	1	Europe & Central Asia	7	0.142857	1	2014	28	0.0357143	1	Human	2	0.5	1	K. pneumoniae	1	K. pneumoniae			TRUE	meropenem	1	Carbapenem	1	FALSE		TRUE	FALSE
K. pneumoniae	IncFIB/IncFII/rep_cluster_2272	Plasmid	1	3	ROU, TUR, ESP	49	0.0612245	1	Europe & Central Asia	7	0.142857	2	2013, 2014	28	0.0714286	1	Human	2	0.5	1	K. pneumoniae	1	K. pneumoniae			TRUE	meropenem	1	Carbapenem	1	FALSE		TRUE	FALSE
K. pneumoniae	IncFIA/IncFIB/rep_cluster_1254	Plasmid	1	1	SRB	49	0.0204082	1	Europe & Central Asia	7	0.142857	1	2014	28	0.0357143	1	Human	2	0.5	1	K. pneumoniae	1	K. pneumoniae			TRUE	meropenem	1	Carbapenem	1	FALSE		TRUE	FALSE
K. pneumoniae	IncFIB/rep_cluster_2358	Plasmid	1	1	TUR	49	0.0204082	1	Europe & Central Asia	7	0.142857	1	2013	28	0.0357143	1	Human	2	0.5	1	K. pneumoniae	1	K. pneumoniae			TRUE	meropenem	1	Carbapenem	1	FALSE		TRUE	FALSE
K. pneumoniae	IncFII/IncR/rep_cluster_1254/rep_cluster_2183	Plasmid	1	1	ITA	49	0.0204082	1	Europe & Central Asia	7	0.142857	1	2013	28	0.0357143	1	Human	2	0.5	1	K. pneumoniae	1	K. pneumoniae			TRUE	meropenem	1	Carbapenem	1	FALSE		TRUE	FALSE
K. pneumoniae	IncFIB/IncHI1B/IncR	Plasmid	1	1	TUR	49	0.0204082	1	Europe & Central Asia	7	0.142857	1	2013	28	0.0357143	1	Human	2	0.5	1	K. pneumoniae	1	K. pneumoniae			TRUE	meropenem	1	Carbapenem	1	FALSE		TRUE	FALSE
E. coli	IncFIA/IncFIB/rep_cluster_2131	Plasmid	1	11	USA, GBR, THA, GMB, DEU, DNK, ARE, MLI, TZA, JPN, AUS	28	0.392857	5	East Asia & Pacific, Europe & Central Asia, Sub-Saharan Africa, Middle East & North Africa, North America	7	0.714286	19	2017, 2008, 2015, 2006, 2011, 2001, 2009, 2007, 2018, 2014, 2016, 2013, 2003, 2012, 2005, 2002, 2010, 2004, 2019	24	0.791667	1	Human	14	0.0714286	2	E. coli, K. pneumoniae	2	E. coli, K. pneumoniae			TRUE	minocycline, streptomycin, sulfamethoxazole	3	Aminoglycoside, Folate, Tetracycline	3	TRUE		TRUE	TRUE
E. coli	IncFIA/IncFIB/IncFIC/IncN/rep_cluster_2131	Plasmid	1	1	IND	28	0.0357143	1	South Asia	7	0.142857	1	2009	24	0.0416667	1	Human	14	0.0714286	1	E. coli	1	E. coli			TRUE	norfloxacin	1	Fluoroquinolone	1	FALSE		TRUE	FALSE
E. coli	ColRNAI_rep_cluster_1857/rep_cluster_2350	Plasmid	1	2	BGD, USA	28	0.0714286	2	South Asia, North America	7	0.285714	2	2009, 2014	24	0.0833333	1	Human	14	0.0714286	2	E. coli, S. enterica	2	E. coli, S. enterica			TRUE	norfloxacin, piperacillin_tazobactam	2	B-lactam Combined Agents, Fluoroquinolone	2	FALSE		TRUE	FALSE
E. coli	IncHI2A/rep_cluster_1088	Plasmid	1	12	USA, CHN, PAK, TZA, ITA, GBR, PRT, RWA, SWE, BRA, AUS, DEU	28	0.428571	6	East Asia & Pacific, Latin America & Caribbean, Europe & Central Asia, South Asia, Sub-Saharan Africa, North America	7	0.857143	14	2012, 2015, 2016, 2014, 2010, 2013, 2017, 2007, 2002, 2018, 2021, 2009, 2011, 2020	24	0.583333	9	Human, Insect, Chicken, Cow, Pig, Bird, Turkey, Horse, Penguin	14	0.642857	3	E. coli, K. pneumoniae, S. enterica	3	E. coli, K. pneumoniae, S. enterica			TRUE	norfloxacin, ticarcillin_clavulanic_acid	2	B-lactam Combined Agents, Fluoroquinolone	2	FALSE		TRUE	FALSE
S. aureus	rep_cluster_765	Plasmid	1	1	USA	21	0.047619	1	North America	5	0.2	1	2019	24	0.0416667	1	Human	9	0.111111	1	S. aureus	1	S. aureus			TRUE	oxacillin	1	Penicilin	1	FALSE		TRUE	FALSE
S. enterica	IncN	Plasmid	1	3	USA, PRT, ITA	57	0.0526316	2	Europe & Central Asia, North America	7	0.285714	6	2015, 2017, 2014, 2012, 1981, 1979	58	0.103448	4	Pig, Cow, Turkey, Human	14	0.285714	3	E. coli, K. pneumoniae, S. enterica	3	E. coli, K. pneumoniae, S. enterica			FALSE	pefloxacin, streptomycin	2	Aminoglycoside, Fluoroquinolone	2	FALSE		TRUE	FALSE
S. enterica	IncHI1A/IncQ1	Plasmid	1	5	KHM, USA, BGD, VNM, NPL	57	0.0877193	3	South Asia, East Asia & Pacific, North America	7	0.428571	8	2012, 2008, 2011, 2009, 2010, 2002, 2013, 2007	58	0.137931	2	Human, Horse	14	0.142857	2	E. coli, S. enterica	2	E. coli, S. enterica			FALSE	pefloxacin, streptomycin, sulfisoxazole, tetracycline, trimethoprim, trimethoprim_sulfamethoxazole	6	Aminoglycoside, Fluoroquinolone, Folate, Tetracycline	4	TRUE		TRUE	TRUE
S. enterica	IncHI1B/IncQ1	Plasmid	1	3	KHM, BGD, NPL	57	0.0526316	2	South Asia, East Asia & Pacific	7	0.285714	8	2012, 2009, 2015, 2002, 2010, 2013, 2007, 2008	58	0.137931	1	Human	14	0.0714286	2	E. coli, S. enterica	2	E. coli, S. enterica			FALSE	pefloxacin, tetracycline, trimethoprim_sulfamethoxazole	3	Fluoroquinolone, Folate, Tetracycline	3	TRUE		TRUE	TRUE
S. enterica	IncFIB/IncFII	Plasmid	1	5	CHN, GBR, USA, COG, VNM	57	0.0877193	4	East Asia & Pacific, Sub-Saharan Africa, Europe & Central Asia, North America	7	0.571429	19	2006, 1994, 1990, 1996, 2011, 2014, 2012, 2016, 2015, 2017, 1995, 1999, 2000, 2009, 2013, 2003, 2005, 1992, 2010	58	0.327586	7	Human, Sheep, Horse, Cow, Bird, Pig, Duck	14	0.5	3	E. coli, K. pneumoniae, S. enterica	3	E. coli, K. pneumoniae, S. enterica			FALSE	pefloxacin, spectinomycin, streptomycin, sulfisoxazole	4	Aminoglycoside, Fluoroquinolone, Folate	3	TRUE		TRUE	TRUE
E. faecium	rep_cluster_1093	Plasmid	1	4	DEU, USA, GBR, IRL	8	0.5	2	Europe & Central Asia, North America	4	0.5	6	2017, 2018, 2015, 2010, 2006, 2005	22	0.272727	1	Human	2	0.5	1	E. faecium	1	E. faecium			TRUE	quinupristin_dalfopristin, vancomycin	2	Glycopeptide, Streptogramin	2	FALSE		TRUE	TRUE
E. faecium	rep_cluster_1093/rep_cluster_889/rep_cluster_893	Plasmid	1	1	GBR	8	0.125	1	Europe & Central Asia	4	0.25	1	2015	22	0.0454545	1	Human	2	0.5	1	E. faecium	1	E. faecium			TRUE	quinupristin_dalfopristin	1	Streptogramin	1	FALSE		TRUE	FALSE
E. faecium	rep_cluster_943	Plasmid	1	2	GBR, AUS	8	0.25	2	East Asia & Pacific, Europe & Central Asia	4	0.5	4	2015, 2009, 2007, 2010	22	0.181818	1	Human	2	0.5	1	E. faecium	1	E. faecium			TRUE	quinupristin_dalfopristin	1	Streptogramin	1	FALSE		TRUE	FALSE
S. enterica	rep_cluster_2358	Plasmid	1	3	GBR, USA, VNM	57	0.0526316	3	Europe & Central Asia, North America, East Asia & Pacific	7	0.428571	4	2001, 2015, 2010, 2014	58	0.0689655	3	Human, Pig, Cow	14	0.214286	4	E. coli, K. pneumoniae, S. enterica, S. sonnei	3	E. coli, S. enterica, S. sonnei			FALSE	spectinomycin, streptomycin	2	Aminoglycoside	1	FALSE		TRUE	FALSE
S. enterica	IncHI2A	Plasmid	1	1	GBR	57	0.0175439	1	Europe & Central Asia	7	0.142857	1	1999	58	0.0172414	1	Human	14	0.0714286	1	S. enterica	1	S. enterica			FALSE	spectinomycin, streptomycin, trimethoprim	3	Aminoglycoside, Folate	2	FALSE		TRUE	FALSE
E. faecium	rep_cluster_150	Plasmid	1	4	GBR, IRL, PAK, USA	8	0.5	3	Europe & Central Asia, South Asia, North America	4	0.75	15	2015, 2001, 2004, 2005, 2010, 2006, 2014, 2012, 2011, 2007, 2002, 2009, 2003, 1997, 2008	22	0.681818	1	Human	2	0.5	1	E. faecium	1	E. faecium			TRUE	streptomycin	1	Aminoglycoside	1	FALSE		TRUE	FALSE
S. enterica	IncFIA/IncQ1	Plasmid	1	5	BGD, RWA, USA, VNM, CHN	57	0.0877193	4	South Asia, East Asia & Pacific, Sub-Saharan Africa, North America	7	0.571429	15	2001, 2010, 2011, 2002, 2005, 2007, 2009, 2008, 2004, 2014, 2006, 1997, 1999, 2000, 2012	58	0.258621	3	Human, Horse, Pig	14	0.214286	2	E. coli, S. enterica	2	E. coli, S. enterica			FALSE	streptomycin, sulfisoxazole	2	Aminoglycoside, Folate	2	FALSE		TRUE	TRUE
S. sonnei	Col156/rep_cluster_2335	Plasmid	1	1	GBR	46	0.0217391	1	Europe & Central Asia	7	0.142857	1	2016	46	0.0217391	1	Human	1	1	1	S. sonnei	1	S. sonnei			FALSE	streptomycin, tetracycline	2	Aminoglycoside, Tetracycline	2	FALSE		TRUE	TRUE
S. sonnei	rep_cluster_2335/rep_cluster_2358	Plasmid	1	11	GBR, VNM, IND, PAK, ESP, TUR, KHM, AUS, THA, CHN, KEN	46	0.23913	4	East Asia & Pacific, South Asia, Sub-Saharan Africa, Europe & Central Asia	7	0.571429	12	2016, 2009, 2008, 2010, 2011, 2007, 2014, 2017, 2018, 1994, 2015, 2004	46	0.26087	1	Human	1	1	4	E. coli, S. enterica, S. flexneri, S. sonnei	3	E. coli, S. enterica, S. sonnei			FALSE	streptomycin, tetracycline	2	Aminoglycoside, Tetracycline	2	FALSE		TRUE	TRUE
S. sonnei	IncFIA/IncFIC/IncI1/B/O	Plasmid	1	1	NPL	46	0.0217391	1	South Asia	7	0.142857	1	2006	46	0.0217391	1	Human	1	1	1	S. sonnei	1	S. sonnei			FALSE	streptomycin, tetracycline	2	Aminoglycoside, Tetracycline	2	FALSE		TRUE	TRUE
S. sonnei	IncQ1	Plasmid	1	2	FRA, AUS	46	0.0434783	2	East Asia & Pacific, Europe & Central Asia	7	0.285714	2	1974, 2017	46	0.0434783	1	Human	1	1	5	E. coli, K. pneumoniae, S. enterica, S. flexneri, S. sonnei	5	E. coli, K. pneumoniae, S. enterica, S. flexneri, S. sonnei			FALSE	streptomycin	1	Aminoglycoside	1	FALSE		TRUE	TRUE
S. sonnei	IncK2/Z/rep_cluster_2335	Plasmid	1	2	GBR, IND	46	0.0434783	2	South Asia, Europe & Central Asia	7	0.285714	3	2009, 2013, 2011	46	0.0652174	1	Human	1	1	2	E. coli, S. sonnei	1	S. sonnei			FALSE	streptomycin, tetracycline, trimethoprim_sulfamethoxazole	3	Aminoglycoside, Folate, Tetracycline	3	TRUE		TRUE	TRUE
E. coli	IncHI2A/IncQ1	Plasmid	1	1	PRT	28	0.0357143	1	Europe & Central Asia	7	0.142857	1	2021	24	0.0416667	1	Sheep	14	0.0714286	1	E. coli	1	E. coli			TRUE	sulfamethoxazole, tetracycline, trimethoprim	3	Folate, Tetracycline	2	FALSE		TRUE	TRUE
E. coli	IncFIB	Plasmid	1	14	GBR, CHN, ITA, IND, RWA, FRA, DEU, USA, KEN, MLI, DNK, TZA, THA, NOR	28	0.5	5	East Asia & Pacific, Europe & Central Asia, South Asia, Sub-Saharan Africa, North America	7	0.714286	12	2014, 2012, 2010, 2015, 2009, 2016, 2003, 2008, 2013, 2011, 2006, 2007	24	0.5	7	Pig, Human, Insect, Turkey, Chicken, Cow, Horse	14	0.5	4	E. coli, K. pneumoniae, S. enterica, S. flexneri	3	E. coli, S. enterica, S. flexneri			TRUE	sulfamethoxazole	1	Folate	1	FALSE		TRUE	TRUE
S. enterica	IncR	Plasmid	1	3	PRT, USA, VNM	57	0.0526316	3	Europe & Central Asia, North America, East Asia & Pacific	7	0.428571	4	2015, 2016, 2014, 2009	58	0.0689655	4	Pig, Chicken, Cow, Human	14	0.285714	3	E. coli, K. pneumoniae, S. enterica	3	E. coli, K. pneumoniae, S. enterica			FALSE	sulfamethoxazole, trimethoprim	2	Folate	1	FALSE		TRUE	TRUE
S. enterica	rep_cluster_2335	Plasmid	1	7	USA, GBR, DEU, PRT, CHN, VNM, PAK	57	0.122807	4	East Asia & Pacific, Europe & Central Asia, South Asia, North America	7	0.571429	17	2014, 2015, 1996, 2011, 2019, 1997, 2016, 2006, 2012, 1994, 2009, 2003, 2017, 2000, 2002, 1998, 1995	58	0.293103	6	Pig, Chicken, Human, Cow, Turkey, Horse	14	0.428571	5	E. coli, K. pneumoniae, S. enterica, S. flexneri, S. sonnei	5	E. coli, K. pneumoniae, S. enterica, S. flexneri, S. sonnei			FALSE	sulfisoxazole	1	Folate	1	FALSE		TRUE	TRUE
S. enterica	ColRNAI_rep_cluster_1857/rep_cluster_2350	Plasmid	1	1	USA	57	0.0175439	1	North America	7	0.142857	4	2011, 2010, 2008, 2009	58	0.0689655	2	Cow, Human	14	0.142857	2	E. coli, S. enterica	2	E. coli, S. enterica			FALSE	sulfisoxazole	1	Folate	1	FALSE		TRUE	TRUE
S. enterica	IncFIB/IncFII/IncI-gamma/K1	Plasmid	1	2	USA, CAN	57	0.0350877	1	North America	7	0.142857	4	2012, 2011, 2010, 2000	58	0.0689655	1	Human	14	0.0714286	1	S. enterica	1	S. enterica			FALSE	sulfisoxazole, trimethoprim_sulfamethoxazole	2	Folate	1	FALSE		TRUE	TRUE
S. enterica	IncQ1	Plasmid	1	21	BGD, VNM, USA, COG, CAN, NPL, DNK, IRL, RWA, AUT, EGY, GBR, NLD, KHM, AFG, PAK, MOZ, IND, ZWE, DEU, TZA	57	0.368421	6	South Asia, Europe & Central Asia, East Asia & Pacific, North America, Sub-Saharan Africa, Middle East & North Africa	7	0.857143	21	2009, 2013, 2000, 2015, 2012, 2014, 2007, 2010, 2005, 2011, 2018, 2006, 2008, 2004, 1994, 2016, 1999, 1996, 2019, 2001, 2002	58	0.362069	5	Human, Chicken, Pig, Cow, Turkey	14	0.357143	5	E. coli, K. pneumoniae, S. enterica, S. flexneri, S. sonnei	5	E. coli, K. pneumoniae, S. enterica, S. flexneri, S. sonnei			FALSE	sulfisoxazole	1	Folate	1	FALSE		TRUE	TRUE
E. faecium	rep_cluster_185	Plasmid	1	7	AUS, GBR, PAK, NZL, DEU, IRL, DNK	8	0.875	3	East Asia & Pacific, Europe & Central Asia, South Asia	4	0.75	18	2005, 2015, 2011, 2014, 2002, 2007, 2017, 2010, 2012, 2008, 2003, 2006, 2000, 2018, 2009, 2001, 2013, 2004	22	0.818182	2	Human, Chicken	2	1	1	E. faecium	1	E. faecium			TRUE	teicoplanin	1	Lipoglycopeptide	1	FALSE		TRUE	TRUE
A. baumannii	rep_cluster_1280	Plasmid	1	1	USA	16	0.0625	1	North America	6	0.166667	3	2015, 2005, 2006	27	0.111111	1	Human	1	1	1	A. baumannii	1	A. baumannii			TRUE	tetracycline, trimethoprim_sulfamethoxazole	2	Folate, Tetracycline	2	FALSE		TRUE	FALSE
A. baumannii	rep_cluster_1527	Plasmid	1	1	USA	16	0.0625	1	North America	6	0.166667	4	2003, 2012, 2004, 2011	27	0.148148	1	Human	1	1	1	A. baumannii	1	A. baumannii			TRUE	tetracycline, tobramycin, trimethoprim_sulfamethoxazole	3	Aminoglycoside, Folate, Tetracycline	3	TRUE		TRUE	FALSE
K. pneumoniae	IncL/M/rep_cluster_1418	Plasmid	1	6	DEU, ESP, USA, HUN, TUR, ROU	49	0.122449	2	Europe & Central Asia, North America	7	0.285714	2	2014, 2013	28	0.0714286	1	Human	2	0.5	1	K. pneumoniae	1	K. pneumoniae			TRUE	tetracycline	1	Tetracycline	1	FALSE		FALSE	FALSE
S. aureus	rep_cluster_1837	Plasmid	1	1	CHN	21	0.047619	1	East Asia & Pacific	5	0.2	1	2015	24	0.0416667	1	Pig	9	0.111111	1	S. aureus	1	S. aureus			TRUE	tetracycline, trimethoprim_sulfamethoxazole	2	Folate, Tetracycline	2	FALSE		TRUE	TRUE
S. aureus	rep_cluster_1302	Plasmid	1	1	SGP	21	0.047619	1	East Asia & Pacific	5	0.2	1	2001	24	0.0416667	1	Human	9	0.111111	1	S. aureus	1	S. aureus			TRUE	tetracycline, trimethoprim_sulfamethoxazole	2	Folate, Tetracycline	2	FALSE		TRUE	TRUE
S. aureus	rep_cluster_1118	Plasmid	1	14	GHA, GBR, THA, SGP, DEU, NLD, CHN, DNK, USA, ESP, CHE, ITA, BEL, NZL	21	0.666667	4	Europe & Central Asia, East Asia & Pacific, Sub-Saharan Africa, North America	5	0.8	22	2015, 2018, 1997, 2014, 2009, 2008, 1996, 2001, 2013, 2003, 2007, 2004, 2006, 2002, 2005, 2000, 1985, 2012, 2011, 2010, 1982, 2019	24	0.916667	4	Human, Pig, Chicken, Rat	9	0.444444	3	E. faecium, S. aureus, S. pneumoniae	2	E. faecium, S. aureus			TRUE	tetracycline	1	Tetracycline	1	FALSE		TRUE	TRUE
S. enterica	rep_cluster_1155	Plasmid	1	1	USA	57	0.0175439	1	North America	7	0.142857	2	2015, 2014	58	0.0344828	2	Pig, Cow	14	0.142857	1	S. enterica	1	S. enterica			FALSE	tetracycline	1	Tetracycline	1	FALSE		TRUE	TRUE
S. sonnei	rep_cluster_2335	Plasmid	1	30	PAK, BRA, KOR, CUB, GBR, USA, VNM, BFA, EGY, NGA, BTN, THA, KHM, IND, IRL, DEU, CMR, NPL, MMR, BGD, CHN, ITA, ESP, UZB, MAR, LBN, LKA, PNG, GUF, AUS	46	0.652174	7	East Asia & Pacific, South Asia, Latin America & Caribbean, Sub-Saharan Africa, Middle East & North Africa, Europe & Central Asia, North America	7	1	22	2003, 2000, 2002, 2014, 2010, 2011, 2008, 2013, 2012, 2009, 2016, 1994, 2001, 2006, 1999, 2005, 2007, 2015, 2004, 2017, 2018, 1998	46	0.478261	1	Human	1	1	5	E. coli, K. pneumoniae, S. enterica, S. flexneri, S. sonnei	5	E. coli, K. pneumoniae, S. enterica, S. flexneri, S. sonnei			FALSE	tetracycline	1	Tetracycline	1	FALSE		TRUE	FALSE
S. sonnei	IncI1/B/O/rep_cluster_1527	Plasmid	1	1	FRA	46	0.0217391	1	Europe & Central Asia	7	0.142857	1	1974	46	0.0217391	1	Human	1	1	1	S. sonnei	1	S. sonnei			FALSE	tetracycline	1	Tetracycline	1	FALSE		TRUE	FALSE
A. baumannii	rep_cluster_1017/rep_cluster_1733/rep_cluster_2100	Plasmid	1	1	USA	16	0.0625	1	North America	6	0.166667	1	2005	27	0.037037	1	Human	1	1	2	A. baumannii, S. aureus	2	A. baumannii, S. aureus			TRUE	tobramycin, trimethoprim_sulfamethoxazole	2	Aminoglycoside, Folate	2	FALSE		TRUE	FALSE
K. pneumoniae	IncFIB/IncFII/rep_cluster_2183	Plasmid	1	37	USA, GBR, NOR, GRC, NPL, SVK, ITA, CZE, CAN, SRB, ESP, THA, BRA, IND, COL, ISR, AUT, LCA, ROU, MWI, DEU, IRL, AUS, TUR, FRA, HRV, POL, HND, PRT, EST, BGR, MLT, HUN, BEL, LVA, LTU, MNE	49	0.755102	7	East Asia & Pacific, Europe & Central Asia, Latin America & Caribbean, North America, South Asia, Middle East & North Africa, Sub-Saharan Africa	7	1	21	2012, 2013, 2011, 2015, 2014, 2009, 2008, 2007, 2006, 2010, 2005, 2017, 2004, 2016, 2019, 2018, 2003, 2020, 1997, 1996, 1981	28	0.75	2	Human, Pig	2	1	2	E. coli, K. pneumoniae	2	E. coli, K. pneumoniae			TRUE	trimethoprim, trimethoprim_sulfobactam	2	Folate	1	FALSE		TRUE	TRUE
K. pneumoniae	IncR	Plasmid	1	28	GBR, ITA, USA, GRD, NOR, HUN, ROU, DEU, PRT, NPL, THA, HTI, DNK, FRA, BEL, MWI, BRA, ESP, TUR, AUT, EST, SVK, MNE, GRC, SRB, HRV, POL, CZE	49	0.571429	6	Europe & Central Asia, Latin America & Caribbean, Sub-Saharan Africa, South Asia, East Asia & Pacific, North America	7	0.857143	21	2007, 2019, 2012, 2014, 2006, 2018, 2005, 2013, 2004, 2015, 2011, 2009, 2008, 2010, 2002, 2016, 2003, 2001, 1980, 1999, 1981	28	0.75	1	Human	2	0.5	3	E. coli, K. pneumoniae, S. enterica	3	E. coli, K. pneumoniae, S. enterica			TRUE	trimethoprim	1	Folate	1	FALSE		TRUE	TRUE
S. flexneri	IncX1	Plasmid	1	1	AUS	2	0.5	1	East Asia & Pacific	2	0.5	1	2017	10	0.1	1	Human	1	1	4	E. coli, K. pneumoniae, S. enterica, S. flexneri	3	E. coli, S. enterica, S. flexneri			FALSE	trimethoprim	1	Folate	1	FALSE		TRUE	TRUE
S. flexneri	rep_cluster_2358/rep_cluster_2373	Plasmid	1	1	AUS	2	0.5	1	East Asia & Pacific	2	0.5	1	2016	10	0.1	1	Human	1	1	3	K. pneumoniae, S. flexneri, S. sonnei	3	K. pneumoniae, S. flexneri, S. sonnei			FALSE	trimethoprim	1	Folate	1	FALSE		TRUE	TRUE
S. flexneri	IncK2/Z	Plasmid	1	1	AUS	2	0.5	1	East Asia & Pacific	2	0.5	1	2017	10	0.1	1	Human	1	1	5	E. coli, K. pneumoniae, S. enterica, S. flexneri, S. sonnei	4	E. coli, K. pneumoniae, S. enterica, S. flexneri			FALSE	trimethoprim	1	Folate	1	FALSE		TRUE	TRUE
S. flexneri	IncFIB	Plasmid	1	1	AUS	2	0.5	1	East Asia & Pacific	2	0.5	3	2017, 2016, 2018	10	0.3	1	Human	1	1	4	E. coli, K. pneumoniae, S. enterica, S. flexneri	3	E. coli, S. enterica, S. flexneri			FALSE	trimethoprim	1	Folate	1	FALSE		TRUE	TRUE
S. flexneri	rep_cluster_2335	Plasmid	1	2	AUS, GBR	2	1	2	East Asia & Pacific, Europe & Central Asia	2	1	9	2017, 2016, 2018, 2012, 2014, 2013, 2008, 2009, 2010	10	0.9	1	Human	1	1	5	E. coli, K. pneumoniae, S. enterica, S. flexneri, S. sonnei	5	E. coli, K. pneumoniae, S. enterica, S. flexneri, S. sonnei			FALSE	trimethoprim	1	Folate	1	FALSE		TRUE	TRUE
A. baumannii	rep_cluster_1218	Plasmid	1	2	USA, IRQ	16	0.125	2	Middle East & North Africa, North America	6	0.333333	5	2011, 2005, 2013, 2008, 2006	27	0.185185	1	Human	1	1	1	A. baumannii	1	A. baumannii			TRUE	trimethoprim_sulfamethoxazole	1	Folate	1	FALSE		TRUE	FALSE
E. coli	IncFIB/IncFII/rep_cluster_2392	Plasmid	1	1	JPN	28	0.0357143	1	East Asia & Pacific	7	0.142857	1	2014	24	0.0416667	1	Human	14	0.0714286	2	E. coli, K. pneumoniae	2	E. coli, K. pneumoniae			TRUE	trimethoprim_sulfamethoxazole	1	Folate	1	FALSE		TRUE	TRUE
K. pneumoniae	IncK2/Z	Plasmid	1	2	NOR, GBR	49	0.0408163	1	Europe & Central Asia	7	0.142857	2	2001, 2007	28	0.0714286	1	Human	2	0.5	5	E. coli, K. pneumoniae, S. enterica, S. flexneri, S. sonnei	4	E. coli, K. pneumoniae, S. enterica, S. flexneri			TRUE	trimethoprim_sulfamethoxazole	1	Folate	1	FALSE		TRUE	TRUE
S. enterica	rep_cluster_2335/rep_cluster_2358	Plasmid	1	1	USA	57	0.0175439	1	North America	7	0.142857	2	2014, 2012	58	0.0344828	3	Turkey, Human, Pig	14	0.214286	4	E. coli, S. enterica, S. flexneri, S. sonnei	3	E. coli, S. enterica, S. sonnei			FALSE	trimethoprim_sulfamethoxazole	1	Folate	1	FALSE		TRUE	FALSE
S. enterica	IncFIB/IncI-gamma/K1	Plasmid	1	1	USA	57	0.0175439	1	North America	7	0.142857	1	2012	58	0.0172414	1	Human	14	0.0714286	2	E. coli, S. enterica	1	S. enterica			FALSE	trimethoprim_sulfamethoxazole	1	Folate	1	FALSE		TRUE	FALSE
S. sonnei	IncFII	Plasmid	1	1	BTN	46	0.0217391	1	South Asia	7	0.142857	1	2012	46	0.0217391	1	Human	1	1	5	E. coli, K. pneumoniae, S. enterica, S. flexneri, S. sonnei	5	E. coli, K. pneumoniae, S. enterica, S. flexneri, S. sonnei			FALSE	trimethoprim_sulfamethoxazole	1	Folate	1	FALSE		TRUE	TRUE
E. faecium	rep_cluster_185/rep_cluster_893	Plasmid	1	1	AUS	8	0.125	1	East Asia & Pacific	4	0.25	1	2012	22	0.0454545	1	Human	2	0.5	1	E. faecium	1	E. faecium			TRUE	vancomycin	1	Glycopeptide	1	FALSE		TRUE	TRUE
E. faecium	rep_cluster_1763/rep_cluster_185/rep_cluster_943	Plasmid	1	1	GBR	8	0.125	1	Europe & Central Asia	4	0.25	1	2003	22	0.0454545	1	Human	2	0.5	1	E. faecium	1	E. faecium			TRUE	vancomycin	1	Glycopeptide	1	FALSE		TRUE	TRUE
E. faecium	rep_cluster_1763	Plasmid	1	4	GBR, USA, DEU, AUS	8	0.5	3	East Asia & Pacific, Europe & Central Asia, North America	4	0.75	5	2015, 2018, 2017, 2009, 2006	22	0.227273	1	Human	2	0.5	1	E. faecium	1	E. faecium			TRUE	vancomycin	1	Glycopeptide	1	FALSE		TRUE	TRUE
E. faecium	rep_cluster_935	Plasmid	1	1	GBR	8	0.125	1	Europe & Central Asia	4	0.25	1	2002	22	0.0454545	1	Human	2	0.5	1	E. faecium	1	E. faecium			TRUE	vancomycin	1	Glycopeptide	1	FALSE		TRUE	TRUE
E. faecium	rep_cluster_1093/rep_cluster_185/rep_cluster_889	Plasmid	1	1	GBR	8	0.125	1	Europe & Central Asia	4	0.25	1	2005	22	0.0454545	1	Human	2	0.5	1	E. faecium	1	E. faecium			TRUE	vancomycin	1	Glycopeptide	1	FALSE		TRUE	TRUE
E. faecium	rep_cluster_185/rep_cluster_1968/rep_cluster_889/rep_cluster_935	Plasmid	1	1	GBR	8	0.125	1	Europe & Central Asia	4	0.25	1	2002	22	0.0454545	1	Human	2	0.5	1	E. faecium	1	E. faecium			TRUE	vancomycin	1	Glycopeptide	1	FALSE		TRUE	TRUE
E. faecium	rep_cluster_1197/rep_cluster_1763/rep_cluster_185/rep_cluster_889/rep_cluster_943	Plasmid	1	1	GBR	8	0.125	1	Europe & Central Asia	4	0.25	1	2012	22	0.0454545	1	Human	2	0.5	1	E. faecium	1	E. faecium			TRUE	vancomycin	1	Glycopeptide	1	FALSE		TRUE	TRUE
E. faecium	rep_cluster_1763/rep_cluster_889/rep_cluster_943	Plasmid	1	1	USA	8	0.125	1	North America	4	0.25	1	2018	22	0.0454545	1	Human	2	0.5	1	E. faecium	1	E. faecium			TRUE	vancomycin	1	Glycopeptide	1	FALSE		TRUE	TRUE
E. faecium	rep_cluster_1763/rep_cluster_185/rep_cluster_889/rep_cluster_943	Plasmid	1	1	GBR	8	0.125	1	Europe & Central Asia	4	0.25	1	2011	22	0.0454545	1	Human	2	0.5	1	E. faecium	1	E. faecium			TRUE	vancomycin	1	Glycopeptide	1	FALSE		TRUE	TRUE
E. faecium	Inc18/rep_cluster_889/rep_cluster_893	Plasmid	1	2	PAK, GBR	8	0.25	2	South Asia, Europe & Central Asia	4	0.5	3	2014, 2005, 2011	22	0.136364	1	Human	2	0.5	1	E. faecium	1	E. faecium			TRUE	vancomycin	1	Glycopeptide	1	FALSE		TRUE	TRUE
E. faecium	rep_cluster_1197/rep_cluster_185	Plasmid	1	1	GBR	8	0.125	1	Europe & Central Asia	4	0.25	1	2012	22	0.0454545	1	Human	2	0.5	1	E. faecium	1	E. faecium			TRUE	vancomycin	1	Glycopeptide	1	FALSE		TRUE	TRUE
E. faecium	Inc18/rep_cluster_893	Plasmid	1	3	AUS, GBR, PAK	8	0.375	3	East Asia & Pacific, South Asia, Europe & Central Asia	4	0.75	5	2015, 2011, 2012, 2014, 2004	22	0.227273	1	Human	2	0.5	1	E. faecium	1	E. faecium			TRUE	vancomycin	1	Glycopeptide	1	FALSE		TRUE	TRUE
E. faecium	rep_cluster_1197/rep_cluster_1763	Plasmid	1	1	GBR	8	0.125	1	Europe & Central Asia	4	0.25	1	2011	22	0.0454545	1	Human	2	0.5	1	E. faecium	1	E. faecium			TRUE	vancomycin	1	Glycopeptide	1	FALSE		TRUE	TRUE
E. faecium	rep_cluster_1197	Plasmid	1	2	GBR, AUS	8	0.25	2	East Asia & Pacific, Europe & Central Asia	4	0.5	3	2010, 2015, 2011	22	0.136364	1	Human	2	0.5	1	E. faecium	1	E. faecium			TRUE	vancomycin	1	Glycopeptide	1	FALSE		TRUE	TRUE
E. faecium	rep_cluster_185/rep_cluster_889/rep_cluster_935/rep_cluster_943	Plasmid	1	1	GBR	8	0.125	1	Europe & Central Asia	4	0.25	1	2007	22	0.0454545	1	Human	2	0.5	1	E. faecium	1	E. faecium			TRUE	vancomycin	1	Glycopeptide	1	FALSE		TRUE	TRUE
E. faecium	rep_cluster_1093/rep_cluster_185	Plasmid	1	2	GBR, AUS	8	0.25	2	East Asia & Pacific, Europe & Central Asia	4	0.5	5	2009, 2012, 2008, 2017, 2001	22	0.227273	1	Human	2	0.5	1	E. faecium	1	E. faecium			TRUE	vancomycin	1	Glycopeptide	1	FALSE		TRUE	TRUE
E. faecium	rep_cluster_1093/rep_cluster_185/rep_cluster_889/rep_cluster_943	Plasmid	1	1	GBR	8	0.125	1	Europe & Central Asia	4	0.25	3	2008, 2003, 2009	22	0.136364	1	Human	2	0.5	1	E. faecium	1	E. faecium			TRUE	vancomycin	1	Glycopeptide	1	FALSE		TRUE	TRUE
E. faecium	rep_cluster_1197/rep_cluster_2146/rep_cluster_889	Plasmid	1	1	USA	8	0.125	1	North America	4	0.25	1	2018	22	0.0454545	1	Human	2	0.5	1	E. faecium	1	E. faecium			TRUE	vancomycin	1	Glycopeptide	1	FALSE		TRUE	TRUE
E. faecium	rep_cluster_554/rep_cluster_889	Plasmid	1	1	GBR	8	0.125	1	Europe & Central Asia	4	0.25	2	2010, 2011	22	0.0909091	1	Human	2	0.5	1	E. faecium	1	E. faecium			TRUE	vancomycin	1	Glycopeptide	1	FALSE		TRUE	TRUE
E. faecium	rep_cluster_1093/rep_cluster_1763/rep_cluster_889	Plasmid	1	1	GBR	8	0.125	1	Europe & Central Asia	4	0.25	1	2004	22	0.0454545	1	Human	2	0.5	1	E. faecium	1	E. faecium			TRUE	vancomycin	1	Glycopeptide	1	FALSE		TRUE	TRUE
E. faecium	rep_cluster_185/rep_cluster_889/rep_cluster_893	Plasmid	1	1	AUS	8	0.125	1	East Asia & Pacific	4	0.25	2	2011, 2005	22	0.0909091	1	Human	2	0.5	1	E. faecium	1	E. faecium			TRUE	vancomycin	1	Glycopeptide	1	FALSE		TRUE	TRUE
E. faecium	Inc18	Plasmid	1	2	GBR, NZL	8	0.25	2	East Asia & Pacific, Europe & Central Asia	4	0.5	9	2004, 2002, 2005, 2009, 2006, 2007, 2008, 2003, 2010	22	0.409091	2	Human, Chicken	2	1	2	E. faecium, S. suis	2	E. faecium, S. suis			TRUE	vancomycin	1	Glycopeptide	1	FALSE		TRUE	TRUE
E. faecium	rep_cluster_1197/rep_cluster_1763/rep_cluster_889/rep_cluster_943	Plasmid	1	2	GBR, USA	8	0.25	2	Europe & Central Asia, North America	4	0.5	2	2012, 2018	22	0.0909091	1	Human	2	0.5	1	E. faecium	1	E. faecium			TRUE	vancomycin	1	Glycopeptide	1	FALSE		TRUE	TRUE
E. faecium	rep_cluster_1197/rep_cluster_1763/rep_cluster_889	Plasmid	1	2	USA, GBR	8	0.25	2	Europe & Central Asia, North America	4	0.5	2	2018, 2010	22	0.0909091	1	Human	2	0.5	1	E. faecium	1	E. faecium			TRUE	vancomycin	1	Glycopeptide	1	FALSE		TRUE	TRUE
E. faecium	rep_cluster_1093/rep_cluster_889	Plasmid	1	4	USA, AUS, IRL, GBR	8	0.5	3	East Asia & Pacific, Europe & Central Asia, North America	4	0.75	4	2018, 2002, 2005, 2009	22	0.181818	1	Human	2	0.5	1	E. faecium	1	E. faecium			TRUE	vancomycin	1	Glycopeptide	1	FALSE		TRUE	TRUE
A. baumannii	ant(2'')-Ia_IS26_mphE_msrE	IS	1	1	USA	16	0.0625	1	North America	6	0.166667	1	2012	27	0.037037	1	Human	1	1	1	A. baumannii	1	A. baumannii			TRUE	amikacin	1	Aminoglycoside	1	FALSE		TRUE	FALSE
A. baumannii	IS1326_aadA11_dfrB1_qacEdelta1_sul1	IS	1	1	USA	16	0.0625	1	North America	6	0.166667	1	2007	27	0.037037	1	Human	1	1	1	A. baumannii	1	A. baumannii			TRUE	amikacin, imipenem, meropenem	3	Aminoglycoside, Carbapenem	2	FALSE		TRUE	FALSE
A. baumannii	IS10R_blaOXA-69	IS	1	1	USA	16	0.0625	1	North America	6	0.166667	1	2011	27	0.037037	1	Human	1	1	1	A. baumannii	1	A. baumannii			TRUE	amikacin	1	Aminoglycoside	1	FALSE		TRUE	FALSE
A. baumannii	ISAba28_ISPa12_blaPER-1	IS	1	1	USA	16	0.0625	1	North America	6	0.166667	4	2005, 2003, 2006, 2004	27	0.148148	1	Human	1	1	1	A. baumannii	1	A. baumannii			TRUE	amikacin, trimethoprim_sulfamethoxazole	2	Aminoglycoside, Folate	2	FALSE		TRUE	FALSE
A. baumannii	aph(6)-Id_ISVsa3_sul2	IS	1	1	USA	16	0.0625	1	North America	6	0.166667	1	2007	27	0.037037	1	Human	1	1	1	A. baumannii	1	A. baumannii			TRUE	amikacin	1	Aminoglycoside	1	FALSE		TRUE	FALSE
A. baumannii	aac(6')-Ib7_IS26_ISPpu12_blaOXA-20_qacEdelta1_sul1	IS	1	1	ITA	16	0.0625	1	Europe & Central Asia	6	0.166667	1	2005	27	0.037037	1	Human	1	1	1	A. baumannii	1	A. baumannii			TRUE	amikacin, meropenem	2	Aminoglycoside, Carbapenem	2	FALSE		TRUE	FALSE
A. baumannii	ADC-175_ISAba125	IS	1	1	ITA	16	0.0625	1	Europe & Central Asia	6	0.166667	1	2005	27	0.037037	1	Human	1	1	1	A. baumannii	1	A. baumannii			TRUE	amikacin, meropenem	2	Aminoglycoside, Carbapenem	2	FALSE		TRUE	FALSE
A. baumannii	IS15DII_ISAba2_ISAba3_blaOXA-58	IS	1	1	ITA	16	0.0625	1	Europe & Central Asia	6	0.166667	1	2005	27	0.037037	1	Human	1	1	1	A. baumannii	1	A. baumannii			TRUE	amikacin, meropenem	2	Aminoglycoside, Carbapenem	2	FALSE		TRUE	FALSE
A. baumannii	ant(2'')-Ia_IS15DII_qacEdelta1_sul1	IS	1	4	USA, IRQ, NLD, ISR	16	0.25	3	Middle East & North Africa, Europe & Central Asia, North America	6	0.5	8	2006, 2007, 2004, 2005, 2003, 1999, 1997, 2013	27	0.296296	1	Human	1	1	1	A. baumannii	1	A. baumannii			TRUE	amikacin, imipenem, levofloxacin, tetracycline, tobramycin	5	Aminoglycoside, Carbapenem, Fluoroquinolone, Tetracycline	4	TRUE		TRUE	FALSE
A. baumannii	aac(6')-Ib7_ISEc28_ISEc29_aadA_armA_catB8_mphE_msrE_qacEdelta1_sul1	IS	1	2	USA, CHN	16	0.125	2	East Asia & Pacific, North America	6	0.333333	4	2007, 2008, 2011, 2009	27	0.148148	1	Human	1	1	1	A. baumannii	1	A. baumannii			TRUE	amikacin, imipenem	2	Aminoglycoside, Carbapenem	2	FALSE		TRUE	FALSE
A. baumannii	aac(3)-Ia_IS26_aadA	IS	1	1	USA	16	0.0625	1	North America	6	0.166667	5	2006, 2011, 2013, 2012, 2008	27	0.185185	1	Human	1	1	1	A. baumannii	1	A. baumannii			TRUE	amikacin, tobramycin, trimethoprim_sulfamethoxazole	3	Aminoglycoside, Folate	2	FALSE		TRUE	FALSE
A. baumannii	ISAba24_ISEc28_ISEc29_armA_mphE_msrE	IS	1	4	KOR, USA, CHN, SWE	16	0.25	3	East Asia & Pacific, Europe & Central Asia, North America	6	0.5	5	2012, 2011, 2004, 2005, 2003	27	0.185185	1	Human	1	1	1	A. baumannii	1	A. baumannii			TRUE	amikacin	1	Aminoglycoside	1	FALSE		TRUE	FALSE
A. baumannii	IS26_blaTEM-2	IS	1	1	USA	16	0.0625	1	North America	6	0.166667	3	2003, 2013, 2012	27	0.111111	1	Human	1	1	1	A. baumannii	1	A. baumannii			TRUE	amikacin	1	Aminoglycoside	1	FALSE		TRUE	FALSE
A. baumannii	aac(3)-Ia_IS1R_IS26_ISPpu12_aadA_catA1_qacEdelta1_sul1_tet(A)	IS	1	2	CAN, GBR	16	0.125	2	North America, Europe & Central Asia	6	0.333333	2	2007, 1982	27	0.0740741	1	Human	1	1	1	A. baumannii	1	A. baumannii			TRUE	amikacin, tobramycin	2	Aminoglycoside	1	FALSE		TRUE	FALSE
A. baumannii	ISAba1_blaOXA-23	IS	1	5	CZE, CAN, USA, IRQ, CHN	16	0.3125	4	North America, East Asia & Pacific, Europe & Central Asia, Middle East & North Africa	6	0.666667	7	2011, 2007, 2004, 2012, 2008, 2009, 2002	27	0.259259	1	Human	1	1	1	A. baumannii	1	A. baumannii			TRUE	amikacin, imipenem, levofloxacin, tetracycline, trimethoprim_sulfamethoxazole	5	Aminoglycoside, Carbapenem, Fluoroquinolone, Folate, Tetracycline	5	TRUE		TRUE	FALSE
A. baumannii	aac(3)-Ia_IS26_aadA_qacEdelta1_sul1	IS	1	1	USA	16	0.0625	1	North America	6	0.166667	2	2006, 2003	27	0.0740741	1	Human	1	1	1	A. baumannii	1	A. baumannii			TRUE	amikacin, imipenem	2	Aminoglycoside, Carbapenem	2	FALSE		TRUE	FALSE
A. baumannii	aac(3)-Ia_IS26	IS	1	2	SWE, USA	16	0.125	2	Europe & Central Asia, North America	6	0.333333	5	2012, 2003, 2007, 2008, 2011	27	0.185185	1	Human	1	1	1	A. baumannii	1	A. baumannii			TRUE	amikacin, imipenem, meropenem	3	Aminoglycoside, Carbapenem	2	FALSE		TRUE	FALSE
A. baumannii	aph(3')-VIa_ISAba125	IS	1	7	USA, IND, SWE, CZE, IRQ, NLD, CHN	16	0.4375	5	East Asia & Pacific, Europe & Central Asia, South Asia, Middle East & North Africa, North America	6	0.833333	15	2010, 2009, 2008, 2007, 2005, 2004, 2011, 2020, 2013, 2016, 2003, 1994, 2006, 1997, 2012	27	0.555556	1	Human	1	1	2	A. baumannii, P. aeruginosa	1	A. baumannii			TRUE	amikacin, imipenem, levofloxacin	3	Aminoglycoside, Carbapenem, Fluoroquinolone	3	TRUE		TRUE	FALSE
A. baumannii	aac(3)-Ia_IS15DIV_aadA_qacEdelta1_sul1	IS	1	1	USA	16	0.0625	1	North America	6	0.166667	1	2004	27	0.037037	1	Human	1	1	1	A. baumannii	1	A. baumannii			TRUE	amikacin, imipenem, tobramycin	3	Aminoglycoside, Carbapenem	2	FALSE		TRUE	FALSE
K. pneumoniae	aph(3'')-Ib_aph(6)-Id_IS26_IS5075_blaTEM-183_sul2	IS	1	2	USA, GBR	49	0.0408163	2	Europe & Central Asia, North America	7	0.285714	3	2013, 2006, 2012	28	0.107143	1	Human	2	0.5	1	K. pneumoniae	1	K. pneumoniae			TRUE	amikacin, gentamicin	2	Aminoglycoside	1	FALSE		TRUE	TRUE
K. pneumoniae	IS26_qnrS1	IS	1	1	USA	49	0.0204082	1	North America	7	0.142857	2	2013, 2012	28	0.0714286	1	Human	2	0.5	1	K. pneumoniae	1	K. pneumoniae			TRUE	amikacin, tetracycline, trimethoprim_sulfamethoxazole	3	Aminoglycoside, Folate, Tetracycline	3	TRUE		TRUE	TRUE
K. pneumoniae	aph(3'')-Ib_aph(6)-Id_IS26_IS903B_blaTEM-34_sul2	IS	1	1	BRB	49	0.0204082	1	Latin America & Caribbean	7	0.142857	1	2018	28	0.0357143	1	Human	2	0.5	1	K. pneumoniae	1	K. pneumoniae			TRUE	amikacin, piperacillin_tazobactam	2	Aminoglycoside, B-lactam Combined Agents	2	FALSE		FALSE	FALSE
K. pneumoniae	IS26_ISKpn31_ISKpn6_ISKpn7_blaKPC-2	IS	1	2	USA, ITA	49	0.0408163	2	Europe & Central Asia, North America	7	0.285714	3	2012, 2013, 2010	28	0.107143	1	Human	2	0.5	1	K. pneumoniae	1	K. pneumoniae			TRUE	amikacin, gentamicin, imipenem, meropenem	4	Aminoglycoside, Carbapenem	2	FALSE		TRUE	TRUE
K. pneumoniae	IS6100_aadA2_qacEdelta1_sul1	IS	1	9	ITA, USA, NOR, COL, ISR, MWI, CZE, HRV, BEL	49	0.183673	5	Europe & Central Asia, Latin America & Caribbean, Middle East & North Africa, Sub-Saharan Africa, North America	7	0.714286	6	2013, 2014, 2005, 2012, 2015, 2011	28	0.214286	1	Human	2	0.5	4	A. baumannii, K. pneumoniae, P. aeruginosa, S. enterica	2	K. pneumoniae, S. enterica			TRUE	amikacin, ceftazidime, tetracycline	3	Aminoglycoside, Cephem, Tetracycline	3	TRUE		TRUE	TRUE
K. pneumoniae	aac(6')-Ib10_IS26	IS	1	3	USA, ITA, GRC	49	0.0612245	2	Europe & Central Asia, North America	7	0.285714	6	2012, 2013, 2014, 2008, 2009, 2010	28	0.214286	1	Human	2	0.5	2	E. coli, K. pneumoniae	1	K. pneumoniae			TRUE	amikacin, cefotaxime, ceftazidime, ciprofloxacin, ertapenem, imipenem, trimethoprim_sulfamethoxazole	7	Aminoglycoside, Carbapenem, Cephem, Fluoroquinolone, Folate	5	TRUE		TRUE	TRUE
K. pneumoniae	IS26_aadA2_qacEdelta1_sul1	IS	1	1	USA	49	0.0204082	1	North America	7	0.142857	1	2013	28	0.0357143	1	Human	2	0.5	1	K. pneumoniae	1	K. pneumoniae			TRUE	amikacin, gentamicin	2	Aminoglycoside	1	FALSE		TRUE	TRUE
K. pneumoniae	ble_ISKpn14_blaNDM-1_qacEdelta1_rmtC_sul1	IS	1	1	USA	49	0.0204082	1	North America	7	0.142857	1	2016	28	0.0357143	1	Human	2	0.5	1	K. pneumoniae	1	K. pneumoniae			TRUE	amikacin, gentamicin	2	Aminoglycoside	1	FALSE		TRUE	TRUE
K. pneumoniae	ISKpn14_eptB	IS	1	1	USA	49	0.0204082	1	North America	7	0.142857	1	2016	28	0.0357143	1	Human	2	0.5	1	K. pneumoniae	1	K. pneumoniae			TRUE	amikacin, gentamicin	2	Aminoglycoside	1	FALSE		TRUE	TRUE
K. pneumoniae	ISEc28_ISEc29_aadA2_armA_dfrA12_mphE_msrE_qacEdelta1_sul1	IS	1	6	NPL, NOR, IND, THA, SRB, POL	49	0.122449	3	South Asia, Europe & Central Asia, East Asia & Pacific	7	0.428571	6	2012, 2011, 2014, 2020, 2016, 2013	28	0.214286	1	Human	2	0.5	2	K. pneumoniae, S. enterica	1	K. pneumoniae			TRUE	amikacin, aztreonam, gentamicin, imipenem	4	Aminoglycoside, B-lactam Combined Agents, Carbapenem	3	TRUE		TRUE	TRUE
K. pneumoniae	ISEc29_mphE_msrE	IS	1	1	ITA	49	0.0204082	1	Europe & Central Asia	7	0.142857	1	2019	28	0.0357143	1	Human	2	0.5	2	A. baumannii, K. pneumoniae	1	K. pneumoniae			TRUE	amikacin	1	Aminoglycoside	1	FALSE		FALSE	FALSE
K. pneumoniae	blaCMY-59_ISEc9	IS	1	4	USA, GRC, MNE, ITA	49	0.0816327	2	Europe & Central Asia, North America	7	0.285714	4	2014, 2016, 2012, 2013	28	0.142857	1	Human	2	0.5	5	A. baumannii, E. coli, K. pneumoniae, S. enterica, S. sonnei	5	A. baumannii, E. coli, K. pneumoniae, S. enterica, S. sonnei			TRUE	amikacin, gentamicin, trimethoprim_sulfamethoxazole	3	Aminoglycoside, Folate	2	FALSE		TRUE	TRUE
K. pneumoniae	ISKpn27_blaKPC-2	IS	1	4	USA, BRA, HND, ESP	49	0.0816327	3	Latin America & Caribbean, Europe & Central Asia, North America	7	0.428571	3	2014, 2016, 2013	28	0.107143	1	Human	2	0.5	1	K. pneumoniae	1	K. pneumoniae			TRUE	amikacin, aztreonam, imipenem, meropenem	4	Aminoglycoside, B-lactam Combined Agents, Carbapenem	3	TRUE		TRUE	FALSE
K. pneumoniae	aph(3'')-Ib_aph(6)-Id_IS5075_sul2	IS	1	18	GBR, USA, ESP, DEU, IND, GRD, THA, ITA, PRT, NOR, MWI, BEL, ISR, SRB, POL, TUR, GRC, MNE	49	0.367347	7	Europe & Central Asia, Latin America & Caribbean, South Asia, Middle East & North Africa, Sub-Saharan Africa, East Asia & Pacific, North America	7	1	15	2004, 2014, 2013, 2011, 2015, 2009, 2003, 2010, 2020, 2008, 2018, 2016, 2007, 2012, 2006	28	0.535714	1	Human	2	0.5	3	E. coli, K. pneumoniae, S. flexneri	3	E. coli, K. pneumoniae, S. flexneri			TRUE	amikacin, aztreonam, cefotaxime, ceftazidime, ciprofloxacin, gentamicin, imipenem, meropenem, piperacillin_tazobactam, trimethoprim, trimethoprim_sulfamethoxazole	11	Aminoglycoside, B-lactam Combined Agents, Carbapenem, Cephem, Fluoroquinolone, Folate	6	TRUE		TRUE	TRUE
K. pneumoniae	IS3000_blaSHV-182	IS	1	3	USA, ITA, BEL	49	0.0612245	2	Europe & Central Asia, North America	7	0.285714	3	2014, 2013, 2012	28	0.107143	1	Human	2	0.5	1	K. pneumoniae	1	K. pneumoniae			TRUE	amikacin, ceftazidime, meropenem, piperacillin_tazobactam	4	Aminoglycoside, B-lactam Combined Agents, Carbapenem, Cephem	4	TRUE		TRUE	TRUE
K. pneumoniae	IS1R_catA1	IS	1	17	USA, THA, ITA, BRA, GRC, COL, CZE, AUT, GBR, ESP, IND, SVK, ISR, MWI, POL, HRV, DEU	49	0.346939	7	Europe & Central Asia, Latin America & Caribbean, South Asia, Middle East & North Africa, Sub-Saharan Africa, East Asia & Pacific, North America	7	1	13	2012, 2009, 2015, 2013, 2007, 2010, 2011, 2004, 2014, 2006, 2003, 2005, 2020	28	0.464286	1	Human	2	0.5	6	A. baumannii, E. coli, K. pneumoniae, P. aeruginosa, S. enterica, S. flexneri	3	E. coli, K. pneumoniae, S. enterica			TRUE	amikacin, amoxicillin_clavulanic_acid, piperacillin_tazobactam	3	Aminoglycoside, B-lactam Combined Agents	2	FALSE		TRUE	FALSE
K. pneumoniae	blaCTX-M-3_IS1R_ISEc9_blaTEM-34	IS	1	1	USA	49	0.0204082	1	North America	7	0.142857	1	2017	28	0.0357143	1	Human	2	0.5	1	K. pneumoniae	1	K. pneumoniae			TRUE	amikacin	1	Aminoglycoside	1	FALSE		FALSE	FALSE
K. pneumoniae	FOX-5_ISAs2	IS	1	1	USA	49	0.0204082	1	North America	7	0.142857	2	2012, 2013	28	0.0714286	1	Human	2	0.5	1	K. pneumoniae	1	K. pneumoniae			TRUE	amikacin, levofloxacin, tobramycin, trimethoprim_sulfamethoxazole	4	Aminoglycoside, Fluoroquinolone, Folate	3	TRUE		TRUE	TRUE
K. pneumoniae	ISKpn74_oqxA_oqxB	IS	1	3	GBR, SWE, BMU	49	0.0612245	2	North America, Europe & Central Asia	7	0.285714	3	2005, 2013, 2018	28	0.107143	1	Human	2	0.5	1	K. pneumoniae	1	K. pneumoniae			TRUE	amikacin, cefotaxime, ceftazidime	3	Aminoglycoside, Cephem	2	FALSE		TRUE	TRUE
K. pneumoniae	aac(3)-IVa_aph(4)-Ia_ISEc59_ISKpn19_aadA_aadA2_cmlA1_sul3	IS	1	1	USA	49	0.0204082	1	North America	7	0.142857	1	2012	28	0.0357143	1	Human	2	0.5	1	K. pneumoniae	1	K. pneumoniae			TRUE	amikacin, tetracycline	2	Aminoglycoside, Tetracycline	2	FALSE		FALSE	FALSE
K. pneumoniae	IS1R_IS26_IS4321R_ISKpn49_catA1	IS	1	1	USA	49	0.0204082	1	North America	7	0.142857	1	2012	28	0.0357143	1	Human	2	0.5	1	K. pneumoniae	1	K. pneumoniae			TRUE	amikacin, tetracycline	2	Aminoglycoside, Tetracycline	2	FALSE		FALSE	FALSE
K. pneumoniae	IS1R_IS4321R_ISKpn49_catA1	IS	1	1	USA	49	0.0204082	1	North America	7	0.142857	3	2012, 2008, 2009	28	0.107143	1	Human	2	0.5	1	K. pneumoniae	1	K. pneumoniae			TRUE	amikacin, tobramycin	2	Aminoglycoside	1	FALSE		TRUE	TRUE
K. pneumoniae	aph(3')-Ia_IS26_IS6100_mrx_aadA2_dfrA12_mphA_qacEdelta1_sul1	IS	1	2	USA, AUS	49	0.0408163	2	East Asia & Pacific, North America	7	0.285714	2	2012, 2013	28	0.0714286	1	Human	2	0.5	1	K. pneumoniae	1	K. pneumoniae			TRUE	amikacin, imipenem, meropenem, tetracycline	4	Aminoglycoside, Carbapenem, Tetracycline	3	TRUE		TRUE	FALSE
K. pneumoniae	aac(3)-IIe_aac(6')-Ib10_IS26_blaOXA-1	IS	1	2	THA, USA	49	0.0408163	2	East Asia & Pacific, North America	7	0.285714	2	2015, 2012	28	0.0714286	1	Human	2	0.5	1	K. pneumoniae	1	K. pneumoniae			TRUE	amikacin, meropenem	2	Aminoglycoside, Carbapenem	2	FALSE		TRUE	FALSE
K. pneumoniae	aph(3'')-Ib_aph(6)-Id_Tn5393	IS	1	8	NPL, BLZ, USA, NOR, SVK, TUR, ESP, THA	49	0.163265	5	Latin America & Caribbean, South Asia, Europe & Central Asia, East Asia & Pacific, North America	7	0.714286	7	2012, 2018, 2014, 2011, 2015, 2013, 2016	28	0.25	2	Human, Pig	2	1	4	E. coli, K. pneumoniae, P. aeruginosa, S. enterica	3	K. pneumoniae, P. aeruginosa, S. enterica			TRUE	amikacin, aztreonam	2	Aminoglycoside, B-lactam Combined Agents	2	FALSE		FALSE	FALSE
K. pneumoniae	ISKpn7_blaKPC-3	IS	1	2	ITA, USA	49	0.0408163	2	Europe & Central Asia, North America	7	0.285714	1	2013	28	0.0357143	1	Human	2	0.5	1	K. pneumoniae	1	K. pneumoniae			TRUE	amikacin, tetracycline, trimethoprim_sulfamethoxazole	3	Aminoglycoside, Folate, Tetracycline	3	TRUE		TRUE	TRUE
K. pneumoniae	IS26_blaSHV-12	IS	1	2	USA, GBR	49	0.0408163	2	Europe & Central Asia, North America	7	0.285714	4	2013, 2003, 2012, 2010	28	0.142857	1	Human	2	0.5	3	A. baumannii, E. coli, K. pneumoniae	2	E. coli, K. pneumoniae			TRUE	amikacin, ceftazidime, imipenem, piperacillin_tazobactam, tetracycline	5	Aminoglycoside, B-lactam Combined Agents, Carbapenem, Cephem, Tetracycline	5	TRUE		TRUE	TRUE
K. pneumoniae	blaCTX-M-15_ISEc9_blaTEM-34	IS	1	13	GBR, NOR, BRB, HUN, TUR, USA, ESP, THA, MWI, DMA, FRA, NPL, MNE	49	0.265306	6	Latin America & Caribbean, Europe & Central Asia, Sub-Saharan Africa, South Asia, East Asia & Pacific, North America	7	0.857143	14	2007, 2005, 2014, 2018, 2013, 2009, 2010, 2016, 2015, 2006, 2004, 2008, 2012, 2011	28	0.5	1	Human	2	0.5	3	E. coli, K. pneumoniae, S. sonnei	3	E. coli, K. pneumoniae, S. sonnei			TRUE	amikacin, aztreonam, cefotaxime, ceftazidime, ciprofloxacin, imipenem	6	Aminoglycoside, B-lactam Combined Agents, Carbapenem, Cephem, Fluoroquinolone	5	TRUE		TRUE	TRUE
K. pneumoniae	IS26_IS3000_blaSHV-12	IS	1	2	USA, AUS	49	0.0408163	2	East Asia & Pacific, North America	7	0.285714	3	2013, 2012, 2010	28	0.107143	1	Human	2	0.5	1	K. pneumoniae	1	K. pneumoniae			TRUE	amikacin, gentamicin	2	Aminoglycoside	1	FALSE		TRUE	TRUE
K. pneumoniae	aac(6')-Ib7_aph(3')-Ia_IS1R_IS26_IS6100_ISKpn49_aadA_dfrA1_qacEdelta1_sul1	IS	1	1	SWE	49	0.0204082	1	Europe & Central Asia	7	0.142857	1	2013	28	0.0357143	1	Human	2	0.5	1	K. pneumoniae	1	K. pneumoniae			TRUE	amikacin	1	Aminoglycoside	1	FALSE		FALSE	FALSE
K. pneumoniae	aac(6')-Il_IS1R_IS26_blaSHV-200_blaVIM-1_aadA_dfrA1	IS	1	1	SWE	49	0.0204082	1	Europe & Central Asia	7	0.142857	1	2013	28	0.0357143	1	Human	2	0.5	1	K. pneumoniae	1	K. pneumoniae			TRUE	amikacin	1	Aminoglycoside	1	FALSE		FALSE	FALSE
K. pneumoniae	IS26_IS6100_mrx_mphA_tet(A)	IS	1	1	USA	49	0.0204082	1	North America	7	0.142857	2	2016, 2013	28	0.0714286	1	Human	2	0.5	1	K. pneumoniae	1	K. pneumoniae			TRUE	amikacin	1	Aminoglycoside	1	FALSE		FALSE	FALSE
K. pneumoniae	IS26_blaOXA-9	IS	1	2	USA, ITA	49	0.0408163	2	Europe & Central Asia, North America	7	0.285714	2	2012, 2013	28	0.0714286	1	Human	2	0.5	1	K. pneumoniae	1	K. pneumoniae			TRUE	amikacin	1	Aminoglycoside	1	FALSE		FALSE	FALSE
K. pneumoniae	IS6100_aadA2_dfrA12_qacEdelta1_sul1	IS	1	5	USA, GBR, ISR, NOR, THA	49	0.102041	4	Middle East & North Africa, Europe & Central Asia, East Asia & Pacific, North America	7	0.571429	6	2014, 2013, 2007, 2012, 2015, 2016	28	0.214286	1	Human	2	0.5	2	K. pneumoniae, S. enterica	1	K. pneumoniae			TRUE	amikacin, ciprofloxacin	2	Aminoglycoside, Fluoroquinolone	2	FALSE		TRUE	FALSE
K. pneumoniae	IS26_IS6100_mrx_mphA	IS	1	4	CZE, THA, GBR, DMA	49	0.0816327	3	Europe & Central Asia, Latin America & Caribbean, East Asia & Pacific	7	0.428571	4	2013, 2015, 2005, 2018	28	0.142857	1	Human	2	0.5	3	E. coli, K. pneumoniae, P. aeruginosa	1	K. pneumoniae			TRUE	amikacin	1	Aminoglycoside	1	FALSE		FALSE	FALSE
K. pneumoniae	aph(3'')-Ib_aph(6)-Id_IS5075_blaTEM-183_sul2	IS	1	2	USA, PRT	49	0.0408163	2	Europe & Central Asia, North America	7	0.285714	3	2013, 2012, 2008	28	0.107143	1	Human	2	0.5	1	K. pneumoniae	1	K. pneumoniae			TRUE	amikacin	1	Aminoglycoside	1	FALSE		FALSE	FALSE
K. pneumoniae	aph(3'')-Ib_aph(6)-Id_blaCTX-M-15_IS26_IS5075_IS6100_ISEc9_qnrB6_blaTEM-34_Tn5403_dfrA14_sul2_tet(A)	IS	1	2	CAN, USA	49	0.0408163	1	North America	7	0.142857	2	2013, 2012	28	0.0714286	1	Human	2	0.5	1	K. pneumoniae	1	K. pneumoniae			TRUE	amikacin, meropenem, piperacillin_tazobactam	3	Aminoglycoside, B-lactam Combined Agents, Carbapenem	3	TRUE		TRUE	FALSE
K. pneumoniae	aph(3')-Ia_IS1R_IS26_IS5075_IS6100_mrx_catA1_mphA	IS	1	1	USA	49	0.0204082	1	North America	7	0.142857	1	2013	28	0.0357143	1	Human	2	0.5	1	K. pneumoniae	1	K. pneumoniae			TRUE	amikacin	1	Aminoglycoside	1	FALSE		FALSE	FALSE
K. pneumoniae	blaCTX-M-15_ISEc9	IS	1	35	USA, GBR, THA, NOR, TUR, AUS, NPL, IND, HUN, AFG, LCA, MWI, IRL, HTI, PRT, CYM, DNK, ESP, DMA, FRA, ISR, DEU, BRB, MLT, ITA, BEL, CZE, LTU, HRV, ROU, AUT, SVK, BRA, POL, EST	49	0.714286	7	South Asia, East Asia & Pacific, Europe & Central Asia, Latin America & Caribbean, Middle East & North Africa, Sub-Saharan Africa, North America	7	1	19	2013, 2011, 2014, 2016, 2015, 2012, 2007, 2009, 2006, 2010, 2008, 2020, 2018, 2005, 2003, 2017, 1982, 1980, 1981	28	0.678571	1	Human	2	0.5	5	E. coli, K. pneumoniae, S. enterica, S. flexneri, S. sonnei	4	E. coli, K. pneumoniae, S. enterica, S. sonnei			TRUE	amikacin, cefotaxime, ceftazidime, ertapenem, levofloxacin, nitrofurantoin, tetracycline, trimethoprim_sulfobactam	8	Aminoglycoside, Carbapenem, Cephem, Fluoroquinolone, Folate, Nitrofurans, Tetracycline	7	TRUE		TRUE	TRUE
K. pneumoniae	aac(6')-Ib10_ISKpn14	IS	1	4	USA, DEU, GRC, ITA	49	0.0816327	2	Europe & Central Asia, North America	7	0.285714	2	2014, 2013	28	0.0714286	1	Human	2	0.5	1	K. pneumoniae	1	K. pneumoniae			TRUE	amikacin, ertapenem, meropenem	3	Aminoglycoside, Carbapenem	2	FALSE		TRUE	FALSE
K. pneumoniae	aac(6')-Ib10_ISKpn19_qnrS1_arr-3	IS	1	1	USA	49	0.0204082	1	North America	7	0.142857	2	2016, 2017	28	0.0714286	1	Human	2	0.5	1	K. pneumoniae	1	K. pneumoniae			TRUE	amikacin	1	Aminoglycoside	1	FALSE		FALSE	FALSE
K. pneumoniae	aac(3)-IIe_ISKpn12_blaTEM-34	IS	1	2	USA, GBR	49	0.0408163	2	Europe & Central Asia, North America	7	0.285714	2	2014, 2011	28	0.0714286	1	Human	2	0.5	1	K. pneumoniae	1	K. pneumoniae			TRUE	amikacin, imipenem	2	Aminoglycoside, Carbapenem	2	FALSE		TRUE	FALSE
K. pneumoniae	ISKpn7_blaKPC-2	IS	1	1	USA	49	0.0204082	1	North America	7	0.142857	3	2015, 2012, 2014	28	0.107143	1	Human	2	0.5	1	K. pneumoniae	1	K. pneumoniae			TRUE	amikacin, gentamicin, tetracycline, tobramycin	4	Aminoglycoside, Tetracycline	2	FALSE		TRUE	TRUE
K. pneumoniae	qnrB6_Tn5403_tet(A)	IS	1	23	LCA, USA, NPL, NOR, GBR, IND, BRB, ITA, FRA, THA, ESP, DMA, CZE, MLT, TUR, DEU, BEL, LTU, ISR, GRC, PRT, POL, ROU	49	0.469388	6	Latin America & Caribbean, Europe & Central Asia, South Asia, Middle East & North Africa, East Asia & Pacific, North America	7	0.857143	13	2018, 2014, 2012, 2010, 2009, 2007, 2015, 2013, 2016, 2017, 2011, 2006, 2008	28	0.464286	1	Human	2	0.5	1	K. pneumoniae	1	K. pneumoniae			TRUE	amikacin, ertapenem, gentamicin, tetracycline, trimethoprim_sulfamethoxazole, trimethoprim_sulfobactam	6	Aminoglycoside, Carbapenem, Folate, Tetracycline	4	TRUE		TRUE	TRUE
K. pneumoniae	qnrB6_Tn5403	IS	1	22	USA, BLZ, ITA, NOR, THA, NPL, FRA, BRB, GBR, BEL, ESP, GRD, DMA, HTI, DEU, ISR, TUR, CZE, BRA, PRT, EST, SVK	49	0.44898	6	Latin America & Caribbean, Europe & Central Asia, Middle East & North Africa, South Asia, East Asia & Pacific, North America	7	0.857143	11	2014, 2018, 2013, 2012, 2015, 2016, 2011, 2008, 2017, 2007, 2010	28	0.392857	1	Human	2	0.5	2	E. coli, K. pneumoniae	1	K. pneumoniae			TRUE	amikacin, gentamicin, imipenem, meropenem, nitrofurantoin, tobramycin, trimethoprim_sulfobactam	7	Aminoglycoside, Carbapenem, Folate, Nitrofurans	4	TRUE		TRUE	TRUE
K. pneumoniae	IS1326_IS1353_sul1	IS	1	1	USA	49	0.0204082	1	North America	7	0.142857	1	2013	28	0.0357143	1	Human	2	0.5	2	K. pneumoniae, S. enterica	2	K. pneumoniae, S. enterica			TRUE	amikacin	1	Aminoglycoside	1	FALSE		FALSE	FALSE
K. pneumoniae	ISSen9_catA1	IS	1	3	ITA, USA, ISR	49	0.0612245	3	Middle East & North Africa, Europe & Central Asia, North America	7	0.428571	4	2013, 2012, 2014, 2011	28	0.142857	1	Human	2	0.5	2	K. pneumoniae, S. enterica	1	K. pneumoniae			TRUE	amikacin, piperacillin_tazobactam	2	Aminoglycoside, B-lactam Combined Agents	2	FALSE		FALSE	FALSE
K. pneumoniae	aac(6')-Iaf_IS26	IS	1	1	THA	49	0.0204082	1	East Asia & Pacific	7	0.142857	1	2015	28	0.0357143	1	Human	2	0.5	2	A. baumannii, K. pneumoniae	2	A. baumannii, K. pneumoniae			TRUE	amikacin, tobramycin	2	Aminoglycoside	1	FALSE		TRUE	TRUE
K. pneumoniae	IS26_blaSHV-12_blaSHV-182	IS	1	1	THA	49	0.0204082	1	East Asia & Pacific	7	0.142857	1	2015	28	0.0357143	1	Human	2	0.5	1	K. pneumoniae	1	K. pneumoniae			TRUE	amikacin, tobramycin	2	Aminoglycoside	1	FALSE		TRUE	TRUE
K. pneumoniae	blaTEM-183_Tn3	IS	1	6	USA, ITA, AUT, ESP, ISR, PRT	49	0.122449	3	Europe & Central Asia, Middle East & North Africa, North America	7	0.428571	4	2010, 2016, 2013, 2014	28	0.142857	1	Human	2	0.5	3	E. coli, K. pneumoniae, S. sonnei	3	E. coli, K. pneumoniae, S. sonnei			TRUE	amikacin, ceftazidime, nitrofurantoin	3	Aminoglycoside, Cephem, Nitrofurans	3	TRUE		TRUE	TRUE
K. pneumoniae	ant(2'')-Ia_IS903B	IS	1	1	USA	49	0.0204082	1	North America	7	0.142857	2	2012, 2013	28	0.0714286	1	Human	2	0.5	1	K. pneumoniae	1	K. pneumoniae			TRUE	amikacin, imipenem, levofloxacin, meropenem	4	Aminoglycoside, Carbapenem, Fluoroquinolone	3	TRUE		TRUE	FALSE
K. pneumoniae	aph(3')-VIb_ISPa14	IS	1	2	TUR, USA	49	0.0408163	2	Europe & Central Asia, North America	7	0.285714	2	2013, 2014	28	0.0714286	1	Human	2	0.5	1	K. pneumoniae	1	K. pneumoniae			TRUE	amikacin	1	Aminoglycoside	1	FALSE		FALSE	FALSE
K. pneumoniae	aac(3)-IId_IS3000	IS	1	10	USA, GBR, MWI, IND, SRB, ESP, PRT, ROU, NOR, MNE	49	0.204082	4	South Asia, Sub-Saharan Africa, Europe & Central Asia, North America	7	0.571429	9	2012, 2006, 2010, 2016, 2004, 2013, 2008, 2014, 2018	28	0.321429	1	Human	2	0.5	1	K. pneumoniae	1	K. pneumoniae			TRUE	amikacin, piperacillin_tazobactam	2	Aminoglycoside, B-lactam Combined Agents	2	FALSE		FALSE	FALSE
K. pneumoniae	IS26_qnrB6_Tn5403	IS	1	2	BRB, HTI	49	0.0408163	1	Latin America & Caribbean	7	0.142857	1	2018	28	0.0357143	1	Human	2	0.5	1	K. pneumoniae	1	K. pneumoniae			TRUE	amikacin	1	Aminoglycoside	1	FALSE		FALSE	FALSE
K. pneumoniae	ISEc28_aadA2_armA_dfrA12_qacEdelta1_sul1	IS	1	2	USA, SRB	49	0.0408163	2	Europe & Central Asia, North America	7	0.285714	2	2013, 2011	28	0.0714286	1	Human	2	0.5	1	K. pneumoniae	1	K. pneumoniae			TRUE	amikacin	1	Aminoglycoside	1	FALSE		FALSE	FALSE
K. pneumoniae	blaCTX-M-15_IS26_IS6100_dfrA14	IS	1	2	USA, GBR	49	0.0408163	2	Europe & Central Asia, North America	7	0.285714	2	2013, 2008	28	0.0714286	1	Human	2	0.5	1	K. pneumoniae	1	K. pneumoniae			TRUE	amikacin, amoxicillin_clavulanic_acid, gentamicin, imipenem, meropenem	5	Aminoglycoside, B-lactam Combined Agents, Carbapenem	3	TRUE		TRUE	TRUE
K. pneumoniae	IS6100_mrx_aadA2_dfrA12_qacEdelta1_sul1	IS	1	1	USA	49	0.0204082	1	North America	7	0.142857	3	2014, 2013, 2011	28	0.107143	1	Human	2	0.5	1	K. pneumoniae	1	K. pneumoniae			TRUE	amikacin	1	Aminoglycoside	1	FALSE		FALSE	FALSE
K. pneumoniae	aac(6')-Ib10_IS26_blaOXA-1_qnrB6	IS	1	1	HTI	49	0.0204082	1	Latin America & Caribbean	7	0.142857	1	2018	28	0.0357143	1	Human	2	0.5	1	K. pneumoniae	1	K. pneumoniae			TRUE	amikacin, aztreonam, piperacillin_tazobactam, trimethoprim_sulfobactam	4	Aminoglycoside, B-lactam Combined Agents, Folate	3	TRUE		TRUE	TRUE
K. pneumoniae	blaCTX-M-15_ISEc9_qnrS1	IS	1	1	USA	49	0.0204082	1	North America	7	0.142857	1	2016	28	0.0357143	1	Human	2	0.5	2	E. coli, K. pneumoniae	2	E. coli, K. pneumoniae			TRUE	amikacin, meropenem, piperacillin_tazobactam, tetracycline	4	Aminoglycoside, B-lactam Combined Agents, Carbapenem, Tetracycline	4	TRUE		TRUE	FALSE
K. pneumoniae	IS5075_qacEdelta1_sul1	IS	1	1	THA	49	0.0204082	1	East Asia & Pacific	7	0.142857	1	2015	28	0.0357143	1	Human	2	0.5	1	K. pneumoniae	1	K. pneumoniae			TRUE	amikacin	1	Aminoglycoside	1	FALSE		FALSE	FALSE
K. pneumoniae	aph(3'')-Ib_aph(6)-Id_IS1133	IS	1	8	BRB, GBR, BLZ, HUN, NOR, PRT, CZE, THA	49	0.163265	3	Latin America & Caribbean, Europe & Central Asia, East Asia & Pacific	7	0.428571	7	2018, 2005, 2013, 2011, 2001, 2009, 2016	28	0.25	1	Human	2	0.5	3	E. coli, K. pneumoniae, S. enterica	3	E. coli, K. pneumoniae, S. enterica			TRUE	amikacin, ciprofloxacin, piperacillin_tazobactam, tetracycline	4	Aminoglycoside, B-lactam Combined Agents, Fluoroquinolone, Tetracycline	4	TRUE		TRUE	FALSE
K. pneumoniae	blaCTX-M-15_IS26_ISEc9	IS	1	3	HTI, GBR, NOR	49	0.0612245	2	Latin America & Caribbean, Europe & Central Asia	7	0.285714	3	2018, 2007, 2012	28	0.107143	1	Human	2	0.5	1	K. pneumoniae	1	K. pneumoniae			TRUE	amikacin, aztreonam, ciprofloxacin, trimethoprim_sulfamethoxazole	4	Aminoglycoside, B-lactam Combined Agents, Fluoroquinolone, Folate	4	TRUE		TRUE	TRUE
K. pneumoniae	ISKpn26_oqxA_oqxB	IS	1	2	USA, THA	49	0.0408163	2	East Asia & Pacific, North America	7	0.285714	2	2010, 2015	28	0.0714286	1	Human	2	0.5	1	K. pneumoniae	1	K. pneumoniae			TRUE	amikacin, trimethoprim_sulfamethoxazole	2	Aminoglycoside, Folate	2	FALSE		TRUE	TRUE
K. pneumoniae	IS5075_sul2	IS	1	6	USA, HUN, BRB, PRT, MWI, BRA	49	0.122449	4	Latin America & Caribbean, Europe & Central Asia, Sub-Saharan Africa, North America	7	0.571429	6	2013, 2018, 2019, 2004, 2014, 2015	28	0.214286	1	Human	2	0.5	3	E. coli, K. pneumoniae, S. enterica	1	K. pneumoniae			TRUE	amikacin, meropenem, piperacillin_tazobactam, tetracycline	4	Aminoglycoside, B-lactam Combined Agents, Carbapenem, Tetracycline	4	TRUE		TRUE	FALSE
K. pneumoniae	ISKpn1_eptB	IS	1	13	USA, NOR, THA, ITA, BRB, AUS, BLZ, LCA, DMA, GBR, HTI, ISR, PRT	49	0.265306	5	East Asia & Pacific, Latin America & Caribbean, Middle East & North Africa, Europe & Central Asia, North America	7	0.714286	11	2013, 2012, 2009, 2015, 2018, 2010, 2011, 2014, 2004, 2005, 2016	28	0.392857	1	Human	2	0.5	1	K. pneumoniae	1	K. pneumoniae			TRUE	amikacin, cefotaxime, ertapenem, imipenem, meropenem, nitrofurantoin, piperacillin_tazobactam	7	Aminoglycoside, B-lactam Combined Agents, Carbapenem, Cephem, Nitrofurans	5	TRUE		TRUE	TRUE
K. pneumoniae	aph(3'')-Ib_aph(6)-Id_IS5075_ISEc9_blaTEM-34_sul2	IS	1	1	USA	49	0.0204082	1	North America	7	0.142857	1	2015	28	0.0357143	1	Human	2	0.5	1	K. pneumoniae	1	K. pneumoniae			TRUE	amikacin, ceftazidime, ertapenem, meropenem	4	Aminoglycoside, Carbapenem, Cephem	3	TRUE		TRUE	TRUE
P. aeruginosa	aac(6')-Ib7_aac(6')-Il_IS6100_qacEdelta1	IS	1	1	ARG	25	0.04	1	Latin America & Caribbean	7	0.142857	1	2011	19	0.0526316	1	Human	2	0.5	1	P. aeruginosa	1	P. aeruginosa			TRUE	amikacin	1	Aminoglycoside	1	FALSE		FALSE	FALSE
P. aeruginosa	ant(2'')-Ia_ISEc70_dfrA1	IS	1	1	IND	25	0.04	1	South Asia	7	0.142857	1	2010	19	0.0526316	1	Human	2	0.5	1	P. aeruginosa	1	P. aeruginosa			TRUE	amikacin	1	Aminoglycoside	1	FALSE		FALSE	FALSE
P. aeruginosa	aac(6')-Ib7_ISPa21_blaOXA-56_aadA7_qacEdelta1_rmtD_sul1	IS	1	1	BRA	25	0.04	1	Latin America & Caribbean	7	0.142857	2	2007, 2004	19	0.105263	1	Human	2	0.5	1	P. aeruginosa	1	P. aeruginosa			TRUE	amikacin	1	Aminoglycoside	1	FALSE		FALSE	FALSE
P. aeruginosa	aac(6')-Il_blaGES-17_IS6100	IS	1	1	IND	25	0.04	1	South Asia	7	0.142857	1	2010	19	0.0526316	1	Human	2	0.5	1	P. aeruginosa	1	P. aeruginosa			TRUE	amikacin	1	Aminoglycoside	1	FALSE		FALSE	FALSE
P. aeruginosa	aac(3)-IIe_ISKpn11	IS	1	1	ARG	25	0.04	1	Latin America & Caribbean	7	0.142857	2	2012, 2007	19	0.105263	1	Human	2	0.5	1	P. aeruginosa	1	P. aeruginosa			TRUE	amikacin	1	Aminoglycoside	1	FALSE		FALSE	FALSE
P. aeruginosa	IS5564_cmx	IS	1	2	BRA, ARG	25	0.08	1	Latin America & Caribbean	7	0.142857	4	2004, 2012, 2008, 2010	19	0.210526	1	Human	2	0.5	2	C. diphtheriae, P. aeruginosa	1	P. aeruginosa			TRUE	amikacin, levofloxacin	2	Aminoglycoside, Fluoroquinolone	2	FALSE		FALSE	FALSE
P. aeruginosa	ant(2'')-Ia_aph(3')-Ia_ISPa47_blaOXA-10_blaVIM-11_cmlA5	IS	1	1	AFG	25	0.04	1	South Asia	7	0.142857	1	2013	19	0.0526316	1	Human	2	0.5	1	P. aeruginosa	1	P. aeruginosa			TRUE	amikacin, ceftazidime	2	Aminoglycoside, Cephem	2	FALSE		FALSE	FALSE
E. coli	sat-2_blaTEM-183_Tn3_aadA_dfrA1	IS	1	2	GBR, DEU	28	0.0714286	1	Europe & Central Asia	7	0.142857	4	2007, 2006, 2010, 2001	24	0.166667	2	Cow, Human	14	0.142857	1	E. coli	1	E. coli			TRUE	amoxicillin, amoxicillin_clavulanic_acid, chloramphenicol, gentamicin, norfloxacin, piperacillin_tazobactam, ticarcillin_clavulanic_acid	7	Aminoglycoside, B-lactam Combined Agents, Fluoroquinolone, Penicilin, Phenicol	5	TRUE		TRUE	TRUE
E. coli	blaTEM-9_Tn3	IS	1	1	GBR	28	0.0357143	1	Europe & Central Asia	7	0.142857	1	2002	24	0.0416667	1	Human	14	0.0714286	1	E. coli	1	E. coli			TRUE	amoxicillin, amoxicillin_clavulanic_acid, ceftazidime	3	B-lactam Combined Agents, Cephem, Penicilin	3	TRUE		TRUE	TRUE
E. coli	IS6100_mrx_dfrA14_mphA	IS	1	8	GBR, USA, PAK, ITA, FRA, MOZ, DEU, NOR	28	0.285714	4	Europe & Central Asia, Sub-Saharan Africa, South Asia, North America	7	0.571429	14	2008, 2015, 2016, 2005, 2014, 2003, 2017, 2002, 2007, 2011, 2009, 2001, 2006, 2010	24	0.583333	6	Human, Chicken, Turkey, Dog, Horse, Cat	14	0.428571	3	E. coli, K. pneumoniae, S. enterica	2	E. coli, S. enterica			TRUE	amoxicillin, amoxicillin_clavulanic_acid, cefepime, ceftazidime, cephalothin, piperacillin_tazobactam, trimethoprim	7	B-lactam Combined Agents, Cephem, Folate, Penicilin	4	TRUE		TRUE	TRUE
E. coli	IS1326_IS1353_aadA_qacEdelta1_sul1	IS	1	3	DNK, GBR, NOR	28	0.107143	1	Europe & Central Asia	7	0.142857	6	2018, 2005, 1999, 2007, 2003, 2008	24	0.25	1	Human	14	0.0714286	2	E. coli, K. pneumoniae	1	E. coli			TRUE	amoxicillin, ampicillin, ceftazidime, ticarcillin_clavulanic_acid	4	B-lactam Combined Agents, Cephem, Penicilin	3	TRUE		TRUE	TRUE
E. coli	IS1326_aadA_dfrA1_qacEdelta1_sul1	IS	1	4	GBR, ITA, USA, DEU	28	0.142857	2	Europe & Central Asia, North America	7	0.285714	9	2007, 2002, 2014, 2008, 2006, 2015, 2005, 2009, 2001	24	0.375	4	Human, Turkey, Cow, Dog	14	0.285714	3	E. coli, K. pneumoniae, S. enterica	1	E. coli			TRUE	amoxicillin, amoxicillin_clavulanic_acid, ciprofloxacin, piperacillin_tazobactam	4	B-lactam Combined Agents, Fluoroquinolone, Penicilin	3	TRUE		TRUE	TRUE
E. coli	aac(3)-IVa_aph(4)-Ia_ISEc59	IS	1	7	CHN, PAK, DNK, GBR, DEU, ITA, NOR	28	0.25	3	East Asia & Pacific, Europe & Central Asia, South Asia	7	0.428571	9	2015, 2016, 2018, 2010, 2007, 2017, 2009, 2014, 2006	24	0.375	7	Insect, Chicken, Human, Pig, Horse, Cow, Dog	14	0.5	3	E. coli, K. pneumoniae, S. enterica	3	E. coli, K. pneumoniae, S. enterica			TRUE	amoxicillin, amoxicillin_clavulanic_acid, cefepime, chloramphenicol, gentamicin, minocycline	6	Aminoglycoside, B-lactam Combined Agents, Cephem, Penicilin, Phenicol, Tetracycline	6	TRUE		TRUE	TRUE
E. coli	IS6100_mrx_mphA	IS	1	13	CHN, DNK, USA, GBR, IND, DEU, JPN, ITA, THA, NOR, CHE, FRA, AUS	28	0.464286	4	East Asia & Pacific, Europe & Central Asia, South Asia, North America	7	0.571429	21	2015, 2018, 2014, 2004, 2020, 2012, 2016, 2001, 2009, 2019, 2007, 2010, 2002, 2006, 2017, 1999, 2011, 2008, 2003, 2005, 2021	24	0.875	6	Insect, Human, Cow, Pig, Horse, Dog	14	0.428571	5	E. coli, K. pneumoniae, S. enterica, S. flexneri, S. sonnei	4	E. coli, K. pneumoniae, S. flexneri, S. sonnei			TRUE	amoxicillin, amoxicillin_clavulanic_acid, aztreonam, cefepime, ceftriaxone, gentamicin, streptomycin, tetracycline, trimethoprim	9	Aminoglycoside, B-lactam Combined Agents, Cephem, Folate, Penicilin, Tetracycline	6	TRUE		TRUE	TRUE
E. coli	blaTEM-122_Tn2	IS	1	1	GBR	28	0.0357143	1	Europe & Central Asia	7	0.142857	1	2006	24	0.0416667	1	Human	14	0.0714286	1	E. coli	1	E. coli			TRUE	amoxicillin, amoxicillin_clavulanic_acid	2	B-lactam Combined Agents, Penicilin	2	FALSE		TRUE	TRUE
E. coli	ISEc40_ugd	IS	1	1	GBR	28	0.0357143	1	Europe & Central Asia	7	0.142857	1	2008	24	0.0416667	1	Human	14	0.0714286	1	E. coli	1	E. coli			TRUE	amoxicillin, amoxicillin_clavulanic_acid	2	B-lactam Combined Agents, Penicilin	2	FALSE		TRUE	TRUE
E. coli	ISSen4_tet(B)	IS	1	1	GBR	28	0.0357143	1	Europe & Central Asia	7	0.142857	1	2009	24	0.0416667	1	Human	14	0.0714286	1	E. coli	1	E. coli			TRUE	amoxicillin	1	Penicilin	1	FALSE		TRUE	TRUE
E. coli	blaCTX-M-15_ISEc9	IS	1	11	THA, DEU, GBR, USA, IND, RWA, AUS, PAK, DNK, JPN, TZA	28	0.392857	5	East Asia & Pacific, Europe & Central Asia, South Asia, Sub-Saharan Africa, North America	7	0.714286	18	2015, 2011, 2014, 2009, 2005, 2017, 2013, 2004, 2007, 2010, 2019, 2020, 2012, 2016, 2018, 2008, 2003, 2006	24	0.75	6	Human, Insect, Horse, Dog, Cat, Chicken	14	0.428571	5	E. coli, K. pneumoniae, S. enterica, S. flexneri, S. sonnei	4	E. coli, K. pneumoniae, S. enterica, S. sonnei			TRUE	amoxicillin, ampicillin, aztreonam, cefazolin, cefepime, ceftazidime, ceftriaxone, cephalothin, ciprofloxacin, levofloxacin, ticarcillin_clavulanic_acid, tobramycin	12	Aminoglycoside, B-lactam Combined Agents, Cephem, Fluoroquinolone, Penicilin	5	TRUE		TRUE	TRUE
E. coli	IS26_dfrA7_qacEdelta1	IS	1	3	KEN, DEU, GBR	28	0.107143	2	Europe & Central Asia, Sub-Saharan Africa	7	0.285714	2	2008, 2010	24	0.0833333	1	Human	14	0.0714286	1	E. coli	1	E. coli			TRUE	amoxicillin	1	Penicilin	1	FALSE		TRUE	TRUE
E. coli	Tn5403_tet(A)	IS	1	10	GBR, USA, DEU, TZA, THA, CHE, JPN, DNK, IND, ESP	28	0.357143	5	Europe & Central Asia, South Asia, East Asia & Pacific, Sub-Saharan Africa, North America	7	0.714286	18	2009, 2017, 2014, 2006, 2003, 2010, 2007, 2004, 2013, 2012, 2005, 2008, 2015, 2018, 2019, 2016, 2011, 2020	24	0.75	5	Human, Dog, Horse, Cat, Pig	14	0.357143	2	E. coli, K. pneumoniae	2	E. coli, K. pneumoniae			TRUE	amoxicillin, aztreonam, cefazolin, cefepime, trimethoprim	5	B-lactam Combined Agents, Cephem, Folate, Penicilin	4	TRUE		TRUE	TRUE
E. coli	IS26_blaSHV-102	IS	1	1	GBR	28	0.0357143	1	Europe & Central Asia	7	0.142857	9	2006, 2012, 2005, 2003, 2010, 2009, 2004, 2002, 2008	24	0.375	1	Human	14	0.0714286	1	E. coli	1	E. coli			TRUE	amoxicillin, ampicillin, ceftazidime	3	Cephem, Penicilin	2	FALSE		TRUE	TRUE
E. coli	aph(3'')-Ib_blaTEM-40_Tn2_sul2	IS	1	1	GBR	28	0.0357143	1	Europe & Central Asia	7	0.142857	12	2006, 2011, 2010, 2004, 2005, 2007, 2012, 2002, 2003, 2001, 2009, 2008	24	0.5	1	Human	14	0.0714286	2	E. coli, S. sonnei	2	E. coli, S. sonnei			TRUE	amoxicillin, cephalothin, gentamicin	3	Aminoglycoside, Cephem, Penicilin	3	TRUE		TRUE	TRUE
E. coli	ISEc52_tet(B)	IS	1	1	GBR	28	0.0357143	1	Europe & Central Asia	7	0.142857	1	2005	24	0.0416667	1	Human	14	0.0714286	1	E. coli	1	E. coli			TRUE	amoxicillin	1	Penicilin	1	FALSE		TRUE	TRUE
E. coli	IS1R_IS26_aadA_qacEdelta1_sul1	IS	1	1	GBR	28	0.0357143	1	Europe & Central Asia	7	0.142857	2	2001, 2009	24	0.0833333	1	Human	14	0.0714286	1	E. coli	1	E. coli			TRUE	amoxicillin	1	Penicilin	1	FALSE		TRUE	TRUE
E. coli	blaTEM-34_Tn2	IS	1	16	GBR, DNK, MOZ, USA, PAK, ITA, BGD, IND, FRA, THA, DEU, NOR, MLI, KEN, BRA, SWE	28	0.571429	6	South Asia, Latin America & Caribbean, Europe & Central Asia, Sub-Saharan Africa, East Asia & Pacific, North America	7	0.857143	19	2014, 2010, 2018, 2009, 2011, 2007, 2005, 2012, 2016, 2017, 2003, 2008, 2002, 2004, 2015, 2006, 2013, 1999, 2001	24	0.791667	7	Pig, Human, Cow, Chicken, Turkey, Dog, Horse	14	0.5	4	E. coli, K. pneumoniae, S. enterica, S. sonnei	4	E. coli, K. pneumoniae, S. enterica, S. sonnei			TRUE	amoxicillin, ampicillin, cephalothin, chloramphenicol, norfloxacin, sulfamethoxazole, ticarcillin_clavulanic_acid	7	B-lactam Combined Agents, Cephem, Fluoroquinolone, Folate, Penicilin, Phenicol	6	TRUE		TRUE	TRUE
E. coli	blaTEM-183_Tn3	IS	1	4	GBR, ITA, DEU, FRA	28	0.142857	1	Europe & Central Asia	7	0.142857	12	2010, 2012, 2011, 2009, 2008, 2007, 2006, 2001, 2004, 2015, 2005, 2002	24	0.5	3	Human, Pig, Cow	14	0.214286	3	E. coli, K. pneumoniae, S. sonnei	3	E. coli, K. pneumoniae, S. sonnei			TRUE	amoxicillin, ampicillin	2	Penicilin	1	FALSE		TRUE	TRUE
E. coli	H-NS_IS4	IS	1	6	USA, GBR, DEU, SWE, DNK, CHN	28	0.214286	3	East Asia & Pacific, Europe & Central Asia, North America	7	0.428571	13	2012, 2010, 2011, 2009, 2016, 2015, 2013, 2002, 2018, 2014, 2007, 2003, 2008	24	0.541667	4	Human, Cow, Chicken, Pig	14	0.285714	3	E. coli, S. flexneri, S. sonnei	1	E. coli			TRUE	amoxicillin, streptomycin	2	Aminoglycoside, Penicilin	2	FALSE		TRUE	TRUE
E. coli	blaTEM-2_Tn2	IS	1	2	GBR, DNK	28	0.0714286	1	Europe & Central Asia	7	0.142857	9	2006, 2008, 2002, 2012, 2003, 2018, 2011, 2004, 2010	24	0.375	1	Human	14	0.0714286	2	E. coli, K. pneumoniae	1	E. coli			TRUE	amoxicillin, ampicillin, cephalothin, tetracycline	4	Cephem, Penicilin, Tetracycline	3	TRUE		TRUE	TRUE
E. coli	blaTEM-40_Tn2	IS	1	3	GBR, DNK, DEU	28	0.107143	1	Europe & Central Asia	7	0.142857	14	2005, 2008, 2010, 2006, 2012, 2018, 2009, 2007, 2001, 2011, 2002, 2003, 2014, 2004	24	0.583333	3	Human, Pig, Horse	14	0.214286	3	E. coli, S. enterica, S. sonnei	3	E. coli, S. enterica, S. sonnei			TRUE	amoxicillin, ampicillin, cefazolin, chloramphenicol, ticarcillin_clavulanic_acid	5	B-lactam Combined Agents, Cephem, Penicilin, Phenicol	4	TRUE		TRUE	TRUE
E. coli	ISKpn19_qnrS1	IS	1	9	DEU, PAK, GBR, USA, PRT, CHN, IND, AUS, ESP	28	0.321429	4	East Asia & Pacific, Europe & Central Asia, South Asia, North America	7	0.571429	8	2015, 2012, 2017, 2016, 2021, 2020, 2004, 2019	24	0.333333	5	Human, Chicken, Pig, Insect, Dog	14	0.357143	5	E. coli, K. pneumoniae, S. enterica, S. flexneri, S. sonnei	3	E. coli, K. pneumoniae, S. enterica			TRUE	amoxicillin_clavulanic_acid, cefepime, ciprofloxacin, levofloxacin, tetracycline, trimethoprim_sulfamethoxazole	6	B-lactam Combined Agents, Cephem, Fluoroquinolone, Folate, Tetracycline	5	TRUE		TRUE	TRUE
E. coli	aph(3'')-Ib_aph(6)-Id_ISVsa3_blaTEM-183_floR_sul2_tet(A)	IS	1	2	PAK, USA	28	0.0714286	2	South Asia, North America	7	0.285714	2	2016, 2014	24	0.0833333	2	Chicken, Cow	14	0.142857	1	E. coli	1	E. coli			TRUE	amoxicillin_clavulanic_acid, gentamicin	2	Aminoglycoside, B-lactam Combined Agents	2	FALSE		TRUE	FALSE
E. coli	IS1326_dfrA1_qacEdelta1_sul1	IS	1	3	GBR, IND, MLI	28	0.107143	3	South Asia, Sub-Saharan Africa, Europe & Central Asia	7	0.428571	2	2012, 2009	24	0.0833333	1	Human	14	0.0714286	2	E. coli, S. enterica	2	E. coli, S. enterica			TRUE	amoxicillin_clavulanic_acid, chloramphenicol, sulfamethoxazole, trimethoprim_sulfamethoxazole	4	B-lactam Combined Agents, Folate, Phenicol	3	TRUE		TRUE	TRUE
E. coli	MITESen1_tet(A)	IS	1	1	THA	28	0.0357143	1	East Asia & Pacific	7	0.142857	1	2015	24	0.0416667	1	Human	14	0.0714286	3	E. coli, K. pneumoniae, S. sonnei	3	E. coli, K. pneumoniae, S. sonnei			TRUE	amoxicillin_clavulanic_acid, piperacillin_tazobactam	2	B-lactam Combined Agents	1	FALSE		TRUE	FALSE
E. coli	ISVsa3_floR_tet(A)	IS	1	3	USA, CHN, DEU	28	0.107143	3	East Asia & Pacific, Europe & Central Asia, North America	7	0.428571	2	2015, 2014	24	0.0833333	2	Human, Pig	14	0.142857	3	E. coli, K. pneumoniae, S. enterica	3	E. coli, K. pneumoniae, S. enterica			TRUE	amoxicillin_clavulanic_acid, aztreonam, ceftazidime, gentamicin	4	Aminoglycoside, B-lactam Combined Agents, Cephem	3	TRUE		TRUE	TRUE
E. coli	blaTEM-106_Tn2	IS	1	2	DNK, GBR	28	0.0714286	1	Europe & Central Asia	7	0.142857	2	2016, 2009	24	0.0833333	2	Chicken, Human	14	0.142857	1	E. coli	1	E. coli			TRUE	amoxicillin_clavulanic_acid, ampicillin, ceftazidime	3	B-lactam Combined Agents, Cephem, Penicilin	3	TRUE		TRUE	TRUE
E. coli	aph(3')-Ia_IS15DII	IS	1	1	GBR	28	0.0357143	1	Europe & Central Asia	7	0.142857	1	2008	24	0.0416667	1	Human	14	0.0714286	2	A. baumannii, E. coli	2	A. baumannii, E. coli			TRUE	amoxicillin_clavulanic_acid, ceftazidime, piperacillin_tazobactam	3	B-lactam Combined Agents, Cephem	2	FALSE		TRUE	TRUE
E. coli	IS1R_ugd	IS	1	1	USA	28	0.0357143	1	North America	7	0.142857	1	2014	24	0.0416667	1	Human	14	0.0714286	1	E. coli	1	E. coli			TRUE	amoxicillin_clavulanic_acid, piperacillin_tazobactam	2	B-lactam Combined Agents	1	FALSE		TRUE	FALSE
E. coli	ant(2'')-Ia_IS1326_ISPa110_ISUnCu1_aadA_qacEdelta1_sul1	IS	1	4	DEU, GBR, ITA, USA	28	0.142857	2	Europe & Central Asia, North America	7	0.285714	3	2010, 2015, 2014	24	0.125	3	Horse, Pig, Human	14	0.214286	1	E. coli	1	E. coli			TRUE	amoxicillin_clavulanic_acid, cefepime, gentamicin, piperacillin_tazobactam, tobramycin	5	Aminoglycoside, B-lactam Combined Agents, Cephem	3	TRUE		TRUE	FALSE
E. coli	aph(3'')-Ib_aph(6)-Id_blaCTX-M-9_ISEc9_blaTEM-34_sul2	IS	1	1	GBR	28	0.0357143	1	Europe & Central Asia	7	0.142857	1	2008	24	0.0416667	1	Human	14	0.0714286	1	E. coli	1	E. coli			TRUE	amoxicillin_clavulanic_acid, aztreonam, cefepime	3	B-lactam Combined Agents, Cephem	2	FALSE		TRUE	FALSE
E. coli	IS6100_mrx_aadA2_dfrA12_mphA	IS	1	1	GBR	28	0.0357143	1	Europe & Central Asia	7	0.142857	1	2012	24	0.0416667	1	Human	14	0.0714286	1	E. coli	1	E. coli			TRUE	amoxicillin_clavulanic_acid	1	B-lactam Combined Agents	1	FALSE		TRUE	FALSE
E. coli	aph(3')-Ia_IS15DII_IS26_IS5075_blaTEM-84	IS	1	1	GBR	28	0.0357143	1	Europe & Central Asia	7	0.142857	1	2007	24	0.0416667	1	Human	14	0.0714286	1	E. coli	1	E. coli			TRUE	amoxicillin_clavulanic_acid	1	B-lactam Combined Agents	1	FALSE		TRUE	FALSE
E. coli	ISEc41_bacA	IS	1	9	GBR, DNK, DEU, USA, PRT, PAK, TZA, MLI, AUS	28	0.321429	5	East Asia & Pacific, Europe & Central Asia, Sub-Saharan Africa, South Asia, North America	7	0.714286	19	2004, 2012, 2009, 2018, 2010, 2007, 2001, 2002, 2005, 2008, 2015, 2006, 2003, 2016, 2011, 2020, 2014, 2017, 2019	24	0.791667	5	Human, Chicken, Pig, Cat, Dog	14	0.357143	1	E. coli	1	E. coli			TRUE	amoxicillin_clavulanic_acid, cefazolin, ceftriaxone, tetracycline, tobramycin	5	Aminoglycoside, B-lactam Combined Agents, Cephem, Tetracycline	4	TRUE		TRUE	TRUE
E. coli	IS1A_blaTEM-34	IS	1	2	PAK, USA	28	0.0714286	2	South Asia, North America	7	0.285714	2	2009, 2014	24	0.0833333	1	Human	14	0.0714286	1	E. coli	1	E. coli			TRUE	amoxicillin_clavulanic_acid, piperacillin_tazobactam	2	B-lactam Combined Agents	1	FALSE		TRUE	FALSE
E. coli	aph(3')-Ia_IS15DII_catA1	IS	1	1	GBR	28	0.0357143	1	Europe & Central Asia	7	0.142857	2	2002, 2005	24	0.0833333	1	Human	14	0.0714286	1	E. coli	1	E. coli			TRUE	amoxicillin_clavulanic_acid, piperacillin_tazobactam	2	B-lactam Combined Agents	1	FALSE		TRUE	FALSE
E. coli	H-NS_IS1R	IS	1	2	USA, GBR	28	0.0714286	2	Europe & Central Asia, North America	7	0.285714	2	2015, 2009	24	0.0833333	1	Human	14	0.0714286	1	E. coli	1	E. coli			TRUE	amoxicillin_clavulanic_acid	1	B-lactam Combined Agents	1	FALSE		TRUE	FALSE
E. coli	aph(3'')-Ib_aph(6)-Id_IS5075_sul2	IS	1	4	USA, PAK, THA, GBR	28	0.142857	4	South Asia, East Asia & Pacific, Europe & Central Asia, North America	7	0.571429	3	2012, 2016, 2015	24	0.125	3	Human, Chicken, Pig	14	0.214286	3	E. coli, K. pneumoniae, S. flexneri	3	E. coli, K. pneumoniae, S. flexneri			TRUE	amoxicillin_clavulanic_acid, ciprofloxacin, gentamicin, piperacillin_tazobactam, trimethoprim_sulfamethoxazole	5	Aminoglycoside, B-lactam Combined Agents, Fluoroquinolone, Folate	4	TRUE		TRUE	TRUE
E. coli	IS1326_IS1353_ISEc22_blaTEM-34_Tn2_aadA_qacEdelta1_sul1	IS	1	1	GBR	28	0.0357143	1	Europe & Central Asia	7	0.142857	1	2008	24	0.0416667	1	Human	14	0.0714286	1	E. coli	1	E. coli			TRUE	amoxicillin_clavulanic_acid	1	B-lactam Combined Agents	1	FALSE		TRUE	FALSE
E. coli	IS1A_ISEc76_Tn5403_tet(A)	IS	1	2	USA, DEU	28	0.0714286	2	Europe & Central Asia, North America	7	0.285714	3	2015, 2016, 2012	24	0.125	1	Human	14	0.0714286	1	E. coli	1	E. coli			TRUE	amoxicillin_clavulanic_acid, piperacillin_tazobactam, tetracycline	3	B-lactam Combined Agents, Tetracycline	2	FALSE		TRUE	TRUE
E. coli	blaTEM-34_Tn2_dfrA1	IS	1	1	GBR	28	0.0357143	1	Europe & Central Asia	7	0.142857	1	2007	24	0.0416667	1	Human	14	0.0714286	2	E. coli, K. pneumoniae	1	E. coli			TRUE	amoxicillin_clavulanic_acid	1	B-lactam Combined Agents	1	FALSE		TRUE	FALSE
E. coli	IS1B_tet(B)	IS	1	1	GBR	28	0.0357143	1	Europe & Central Asia	7	0.142857	1	2004	24	0.0416667	1	Human	14	0.0714286	3	E. coli, K. pneumoniae, S. enterica	2	E. coli, S. enterica			TRUE	amoxicillin_clavulanic_acid, piperacillin_tazobactam	2	B-lactam Combined Agents	1	FALSE		TRUE	FALSE
E. coli	aph(3'')-Ib_aph(6)-Id_IS1326_aadA_dfrA1_qacEdelta1_sul1_sul2	IS	1	3	GBR, DEU, KEN	28	0.107143	2	Europe & Central Asia, Sub-Saharan Africa	7	0.285714	6	2009, 2015, 2004, 2001, 2008, 2003	24	0.25	1	Human	14	0.0714286	2	E. coli, S. enterica	2	E. coli, S. enterica			TRUE	amoxicillin_clavulanic_acid	1	B-lactam Combined Agents	1	FALSE		TRUE	FALSE
E. coli	ble_IS3000_ISAba125_blaNDM-1	IS	1	1	CHN	28	0.0357143	1	East Asia & Pacific	7	0.142857	1	2015	24	0.0416667	2	Pig, Insect	14	0.142857	1	E. coli	1	E. coli			TRUE	amoxicillin_clavulanic_acid	1	B-lactam Combined Agents	1	FALSE		TRUE	FALSE
E. coli	aac(3)-IId_ISCfr1	IS	1	6	ITA, GBR, USA, DEU, THA, RWA	28	0.214286	4	Europe & Central Asia, Sub-Saharan Africa, East Asia & Pacific, North America	7	0.571429	9	2014, 2007, 2015, 2009, 2012, 2002, 2001, 2010, 2017	24	0.375	5	Turkey, Human, Pig, Dog, Insect	14	0.357143	5	A. baumannii, E. coli, K. pneumoniae, S. enterica, S. sonnei	4	A. baumannii, E. coli, K. pneumoniae, S. enterica			TRUE	amoxicillin_clavulanic_acid, aztreonam, cefazolin, ceftazidime, ceftriaxone, chloramphenicol, ciprofloxacin, gentamicin, levofloxacin, tetracycline, tobramycin	11	Aminoglycoside, B-lactam Combined Agents, Cephem, Fluoroquinolone, Phenicol, Tetracycline	6	TRUE		TRUE	TRUE
E. coli	ISVsa3_blaTEM-34_sul2	IS	1	1	GBR	28	0.0357143	1	Europe & Central Asia	7	0.142857	3	2011, 2007, 2009	24	0.125	1	Human	14	0.0714286	1	E. coli	1	E. coli			TRUE	amoxicillin_clavulanic_acid	1	B-lactam Combined Agents	1	FALSE		TRUE	FALSE
E. coli	IS903B_tet(B)	IS	1	4	IND, THA, TZA, DEU	28	0.142857	4	Europe & Central Asia, South Asia, Sub-Saharan Africa, East Asia & Pacific	7	0.571429	2	2020, 2015	24	0.0833333	1	Human	14	0.0714286	1	E. coli	1	E. coli			TRUE	amoxicillin_clavulanic_acid, ceftazidime, chloramphenicol	3	B-lactam Combined Agents, Cephem, Phenicol	3	TRUE		TRUE	TRUE
E. coli	IS15DII_IS1R_catA1	IS	1	1	GBR	28	0.0357143	1	Europe & Central Asia	7	0.142857	1	2006	24	0.0416667	1	Human	14	0.0714286	1	E. coli	1	E. coli			TRUE	amoxicillin_clavulanic_acid	1	B-lactam Combined Agents	1	FALSE		TRUE	FALSE
E. coli	IS1A_blaTEM-183_Tn3	IS	1	1	GBR	28	0.0357143	1	Europe & Central Asia	7	0.142857	1	2006	24	0.0416667	1	Human	14	0.0714286	1	E. coli	1	E. coli			TRUE	amoxicillin_clavulanic_acid	1	B-lactam Combined Agents	1	FALSE		TRUE	FALSE
E. coli	IS1A_blaTEM-34_Tn2	IS	1	1	GBR	28	0.0357143	1	Europe & Central Asia	7	0.142857	1	2002	24	0.0416667	1	Human	14	0.0714286	1	E. coli	1	E. coli			TRUE	amoxicillin_clavulanic_acid	1	B-lactam Combined Agents	1	FALSE		TRUE	FALSE
E. coli	ISVsa3_blaTEM-34_Tn2_dfrA1_sul2	IS	1	2	GBR, DNK	28	0.0714286	1	Europe & Central Asia	7	0.142857	2	2008, 2016	24	0.0833333	2	Human, Chicken	14	0.142857	2	E. coli, S. enterica	2	E. coli, S. enterica			TRUE	amoxicillin_clavulanic_acid, ceftazidime, trimethoprim	3	B-lactam Combined Agents, Cephem, Folate	3	TRUE		TRUE	TRUE
E. coli	IS6100_blaTEM-34_Tn2	IS	1	1	GBR	28	0.0357143	1	Europe & Central Asia	7	0.142857	1	2011	24	0.0416667	1	Human	14	0.0714286	1	E. coli	1	E. coli			TRUE	amoxicillin_clavulanic_acid	1	B-lactam Combined Agents	1	FALSE		TRUE	FALSE
E. coli	blaCTX-M-14_IS903B	IS	1	2	THA, DEU	28	0.0714286	2	Europe & Central Asia, East Asia & Pacific	7	0.285714	1	2015	24	0.0416667	1	Human	14	0.0714286	3	E. coli, K. pneumoniae, S. sonnei	3	E. coli, K. pneumoniae, S. sonnei			TRUE	amoxicillin_clavulanic_acid	1	B-lactam Combined Agents	1	FALSE		TRUE	FALSE
E. coli	IS150_mdtA_mdtB_mdtC	IS	1	3	PAK, GBR, USA	28	0.107143	3	South Asia, Europe & Central Asia, North America	7	0.428571	3	2016, 2015, 2014	24	0.125	3	Chicken, Pig, Human	14	0.214286	1	E. coli	1	E. coli			TRUE	amoxicillin_clavulanic_acid, ciprofloxacin, levofloxacin	3	B-lactam Combined Agents, Fluoroquinolone	2	FALSE		TRUE	FALSE
E. coli	IS629_ISVsa3_floR	IS	1	1	USA	28	0.0357143	1	North America	7	0.142857	1	2016	24	0.0416667	1	Human	14	0.0714286	1	E. coli	1	E. coli			TRUE	amoxicillin_clavulanic_acid, cefepime	2	B-lactam Combined Agents, Cephem	2	FALSE		TRUE	FALSE
E. coli	IS10L_tet(B)	IS	1	3	KEN, GBR, DEU	28	0.107143	2	Europe & Central Asia, Sub-Saharan Africa	7	0.285714	3	2008, 2009, 2010	24	0.125	2	Human, Horse	14	0.142857	2	E. coli, S. enterica	2	E. coli, S. enterica			TRUE	amoxicillin_clavulanic_acid	1	B-lactam Combined Agents	1	FALSE		TRUE	FALSE
E. coli	blaCTX-M-9_ISEc9_gadW_mdtE_mdtF	IS	1	2	GBR, USA	28	0.0714286	2	Europe & Central Asia, North America	7	0.285714	2	2012, 2016	24	0.0833333	1	Human	14	0.0714286	1	E. coli	1	E. coli			TRUE	amoxicillin_clavulanic_acid, cefepime, ceftazidime	3	B-lactam Combined Agents, Cephem	2	FALSE		TRUE	TRUE
E. coli	IS6100_dfrA5_qacEdelta1_sul1	IS	1	1	GBR	28	0.0357143	1	Europe & Central Asia	7	0.142857	3	2002, 2008, 2011	24	0.125	1	Human	14	0.0714286	2	E. coli, K. pneumoniae	1	E. coli			TRUE	amoxicillin_clavulanic_acid	1	B-lactam Combined Agents	1	FALSE		TRUE	FALSE
E. coli	ISCro1_mdtA_mdtB_mdtC	IS	1	1	GBR	28	0.0357143	1	Europe & Central Asia	7	0.142857	2	2011, 2008	24	0.0833333	1	Human	14	0.0714286	1	E. coli	1	E. coli			TRUE	amoxicillin_clavulanic_acid, ampicillin	2	B-lactam Combined Agents, Penicilin	2	FALSE		TRUE	TRUE
E. coli	IS1A_dfrA17_tet(B)	IS	1	1	USA	28	0.0357143	1	North America	7	0.142857	1	2014	24	0.0416667	1	Human	14	0.0714286	1	E. coli	1	E. coli			TRUE	amoxicillin_clavulanic_acid	1	B-lactam Combined Agents	1	FALSE		TRUE	FALSE
E. coli	IS26_dfrA5_qacEdelta1_sul1	IS	1	1	GBR	28	0.0357143	1	Europe & Central Asia	7	0.142857	2	2011, 2005	24	0.0833333	1	Human	14	0.0714286	2	E. coli, S. sonnei	1	E. coli			TRUE	amoxicillin_clavulanic_acid	1	B-lactam Combined Agents	1	FALSE		TRUE	FALSE
E. coli	IS200C_emrA_emrB_emrR	IS	1	8	USA, IND, PAK, GMB, KEN, DEU, GBR, BRA	28	0.285714	5	Latin America & Caribbean, Sub-Saharan Africa, Europe & Central Asia, South Asia, North America	7	0.714286	11	2014, 2010, 2013, 2017, 2008, 2016, 2009, 2001, 2015, 2006, 2003	24	0.458333	1	Human	14	0.0714286	1	E. coli	1	E. coli			TRUE	amoxicillin_clavulanic_acid, chloramphenicol, trimethoprim	3	B-lactam Combined Agents, Folate, Phenicol	3	TRUE		TRUE	TRUE
E. coli	ISKpn31_ISKpn6_ISKpn7_blaKPC-2	IS	1	1	USA	28	0.0357143	1	North America	7	0.142857	2	2014, 2013	24	0.0833333	1	Human	14	0.0714286	2	E. coli, K. pneumoniae	2	E. coli, K. pneumoniae			TRUE	amoxicillin_clavulanic_acid, aztreonam, cefepime, ceftazidime, ceftriaxone, piperacillin_tazobactam	6	B-lactam Combined Agents, Cephem	2	FALSE		TRUE	TRUE
E. coli	blaCTX-M-15_ISEc9_Tn5403_tet(A)	IS	1	1	THA	28	0.0357143	1	East Asia & Pacific	7	0.142857	1	2015	24	0.0416667	1	Human	14	0.0714286	1	E. coli	1	E. coli			TRUE	amoxicillin_clavulanic_acid, piperacillin_tazobactam	2	B-lactam Combined Agents	1	FALSE		TRUE	FALSE
E. coli	IS10L_blaTEM-40_Tn2	IS	1	1	GBR	28	0.0357143	1	Europe & Central Asia	7	0.142857	2	2003, 2009	24	0.0833333	1	Human	14	0.0714286	1	E. coli	1	E. coli			TRUE	amoxicillin_clavulanic_acid	1	B-lactam Combined Agents	1	FALSE		TRUE	FALSE
E. coli	IS26_mrx_mphA	IS	1	2	USA, GBR	28	0.0714286	2	Europe & Central Asia, North America	7	0.285714	3	2013, 2011, 2004	24	0.125	1	Human	14	0.0714286	4	E. coli, K. pneumoniae, S. enterica, S. sonnei	2	E. coli, S. enterica			TRUE	amoxicillin_clavulanic_acid, cephalothin	2	B-lactam Combined Agents, Cephem	2	FALSE		TRUE	FALSE
E. coli	aac(3)-VIa_ISEc58_qacEdelta1_sul1	IS	1	1	GBR	28	0.0357143	1	Europe & Central Asia	7	0.142857	1	2005	24	0.0416667	1	Human	14	0.0714286	1	E. coli	1	E. coli			TRUE	amoxicillin_clavulanic_acid, gentamicin	2	Aminoglycoside, B-lactam Combined Agents	2	FALSE		TRUE	FALSE
E. coli	IS4_blaTEM-40	IS	1	1	GBR	28	0.0357143	1	Europe & Central Asia	7	0.142857	1	2007	24	0.0416667	1	Human	14	0.0714286	1	E. coli	1	E. coli			TRUE	amoxicillin_clavulanic_acid, ceftazidime, ciprofloxacin, gentamicin	4	Aminoglycoside, B-lactam Combined Agents, Cephem, Fluoroquinolone	4	TRUE		TRUE	TRUE
E. coli	blaCARB-58_IS26_aadA2_qacEdelta1_sul1	IS	1	1	GBR	28	0.0357143	1	Europe & Central Asia	7	0.142857	1	2011	24	0.0416667	1	Human	14	0.0714286	1	E. coli	1	E. coli			TRUE	amoxicillin_clavulanic_acid, ampicillin	2	B-lactam Combined Agents, Penicilin	2	FALSE		TRUE	TRUE
E. coli	IS1B_gadW_mdtE_mdtF	IS	1	1	GBR	28	0.0357143	1	Europe & Central Asia	7	0.142857	1	2011	24	0.0416667	1	Human	14	0.0714286	1	E. coli	1	E. coli			TRUE	amoxicillin_clavulanic_acid, ampicillin	2	B-lactam Combined Agents, Penicilin	2	FALSE		TRUE	TRUE
E. coli	aph(3'')-Ib_aph(6)-Id_ISSbo1_blaTEM-35_Tn2	IS	1	1	GBR	28	0.0357143	1	Europe & Central Asia	7	0.142857	1	2009	24	0.0416667	1	Human	14	0.0714286	1	E. coli	1	E. coli			TRUE	amoxicillin_clavulanic_acid, piperacillin_tazobactam	2	B-lactam Combined Agents	1	FALSE		TRUE	FALSE
E. coli	blaCTX-M-192_IS903B	IS	1	1	GBR	28	0.0357143	1	Europe & Central Asia	7	0.142857	1	2010	24	0.0416667	1	Human	14	0.0714286	1	E. coli	1	E. coli			TRUE	amoxicillin_clavulanic_acid, ampicillin, cefepime	3	B-lactam Combined Agents, Cephem, Penicilin	3	TRUE		TRUE	TRUE
E. coli	blaCTX-M-8_IS26	IS	1	1	JPN	28	0.0357143	1	East Asia & Pacific	7	0.142857	1	2013	24	0.0416667	1	Human	14	0.0714286	1	E. coli	1	E. coli			TRUE	amoxicillin_clavulanic_acid, piperacillin_tazobactam	2	B-lactam Combined Agents	1	FALSE		TRUE	FALSE
E. coli	ISKpn6_ISKpn7_blaKPC-3	IS	1	1	USA	28	0.0357143	1	North America	7	0.142857	3	2014, 2012, 2013	24	0.125	1	Human	14	0.0714286	2	E. coli, K. pneumoniae	2	E. coli, K. pneumoniae			TRUE	amoxicillin_clavulanic_acid, aztreonam, cefazolin, cefepime, ceftazidime, ceftriaxone, gentamicin, piperacillin_tazobactam, tobramycin	9	Aminoglycoside, B-lactam Combined Agents, Cephem	3	TRUE		TRUE	TRUE
E. coli	IS1326_IS1353_IS1R_IS26_blaTEM-34_Tn2_aadA_qacEdelta1_sul1	IS	1	1	GBR	28	0.0357143	1	Europe & Central Asia	7	0.142857	1	2007	24	0.0416667	1	Human	14	0.0714286	1	E. coli	1	E. coli			TRUE	amoxicillin_clavulanic_acid	1	B-lactam Combined Agents	1	FALSE		TRUE	FALSE
E. coli	IS1326_aadA_dfrA1_mphB_qacEdelta1_sul1	IS	1	3	DNK, DEU, GBR	28	0.107143	1	Europe & Central Asia	7	0.142857	4	2018, 2016, 2010, 2009	24	0.166667	2	Human, Chicken	14	0.142857	2	E. coli, K. pneumoniae	1	E. coli			TRUE	amoxicillin_clavulanic_acid	1	B-lactam Combined Agents	1	FALSE		TRUE	FALSE
E. coli	IS26_aadA_aadA2_cmlA1_sul3	IS	1	1	GBR	28	0.0357143	1	Europe & Central Asia	7	0.142857	2	2004, 2012	24	0.0833333	1	Human	14	0.0714286	1	E. coli	1	E. coli			TRUE	amoxicillin_clavulanic_acid	1	B-lactam Combined Agents	1	FALSE		TRUE	FALSE
E. coli	IS26_dfrA8	IS	1	4	KEN, MLI, MOZ, GBR	28	0.142857	2	Sub-Saharan Africa, Europe & Central Asia	7	0.285714	1	2009	24	0.0416667	1	Human	14	0.0714286	2	E. coli, S. sonnei	1	E. coli			TRUE	amoxicillin_clavulanic_acid	1	B-lactam Combined Agents	1	FALSE		TRUE	FALSE
E. coli	ISVsa3_sul2	IS	1	10	DEU, GBR, RWA, THA, USA, PRT, DNK, ITA, NOR, BRA	28	0.357143	5	Latin America & Caribbean, Europe & Central Asia, Sub-Saharan Africa, East Asia & Pacific, North America	7	0.714286	16	2015, 2012, 2009, 2016, 2002, 2006, 2014, 2011, 2010, 2008, 2003, 2007, 2001, 2004, 2021, 2013	24	0.666667	7	Human, Chicken, Insect, Horse, Pig, Turkey, Penguin	14	0.5	6	A. baumannii, E. coli, K. pneumoniae, S. enterica, S. flexneri, S. sonnei	4	A. baumannii, E. coli, K. pneumoniae, S. sonnei			TRUE	amoxicillin_clavulanic_acid, ampicillin, ceftriaxone, cephalothin, ciprofloxacin, gentamicin, trimethoprim_sulfamethoxazole	7	Aminoglycoside, B-lactam Combined Agents, Cephem, Fluoroquinolone, Folate, Penicilin	6	TRUE		TRUE	TRUE
E. coli	Ecol_acrA_IS1R_acrB	IS	1	2	USA, GBR	28	0.0714286	2	Europe & Central Asia, North America	7	0.285714	2	2013, 2010	24	0.0833333	1	Human	14	0.0714286	1	E. coli	1	E. coli			TRUE	amoxicillin_clavulanic_acid, ampicillin, cephalothin, trimethoprim	4	B-lactam Combined Agents, Cephem, Folate, Penicilin	4	TRUE		TRUE	TRUE
E. coli	IS1326_IS1353_blaOXA-1_aadA_qacEdelta1_sul1	IS	1	2	GBR, DEU	28	0.0714286	1	Europe & Central Asia	7	0.142857	6	2008, 2009, 2007, 2005, 2010, 2002	24	0.25	2	Human, Cat	14	0.142857	3	E. coli, K. pneumoniae, S. enterica	2	E. coli, S. enterica			TRUE	amoxicillin_clavulanic_acid, cephalothin, piperacillin_tazobactam	3	B-lactam Combined Agents, Cephem	2	FALSE		TRUE	FALSE
E. coli	blaCMY-59_ISEc9	IS	1	8	GBR, USA, DNK, FRA, THA, DEU, CAN, NOR	28	0.285714	3	North America, Europe & Central Asia, East Asia & Pacific	7	0.428571	9	2014, 2016, 2013, 2012, 2011, 2017, 2015, 2010, 2009	24	0.375	4	Pig, Human, Chicken, Cow	14	0.285714	5	A. baumannii, E. coli, K. pneumoniae, S. enterica, S. sonnei	5	A. baumannii, E. coli, K. pneumoniae, S. enterica, S. sonnei			TRUE	amoxicillin_clavulanic_acid, ampicillin, aztreonam, cefazolin, ceftazidime, ceftriaxone, sulfamethoxazole, tetracycline	8	B-lactam Combined Agents, Cephem, Folate, Penicilin, Tetracycline	5	TRUE		TRUE	TRUE
E. coli	ble_IS3000_IS5_blaNDM-5	IS	1	2	CHN, NOR	28	0.0714286	2	East Asia & Pacific, Europe & Central Asia	7	0.285714	1	2015	24	0.0416667	4	Insect, Chicken, Pig, Human	14	0.285714	1	E. coli	1	E. coli			TRUE	amoxicillin_clavulanic_acid, piperacillin_tazobactam, trimethoprim_sulfamethoxazole	3	B-lactam Combined Agents, Folate	2	FALSE		TRUE	TRUE
K. pneumoniae	IS5075_ISVsa3_sul2	IS	1	5	GBR, MWI, USA, DEU, MNE	49	0.102041	3	Europe & Central Asia, Sub-Saharan Africa, North America	7	0.428571	4	2006, 2009, 2014, 2007	28	0.142857	1	Human	2	0.5	3	E. coli, K. pneumoniae, S. enterica	1	K. pneumoniae			TRUE	amoxicillin_clavulanic_acid, ciprofloxacin, gentamicin, meropenem, piperacillin_tazobactam	5	Aminoglycoside, B-lactam Combined Agents, Carbapenem, Fluoroquinolone	4	TRUE		TRUE	TRUE
K. pneumoniae	aac(3)-IIe_ISKpn12_blaTEM-110	IS	1	1	GBR	49	0.0204082	1	Europe & Central Asia	7	0.142857	1	2003	28	0.0357143	1	Human	2	0.5	1	K. pneumoniae	1	K. pneumoniae			TRUE	amoxicillin_clavulanic_acid	1	B-lactam Combined Agents	1	FALSE		TRUE	FALSE
K. pneumoniae	IS26_sul1	IS	1	1	GBR	49	0.0204082	1	Europe & Central Asia	7	0.142857	1	2003	28	0.0357143	1	Human	2	0.5	2	A. baumannii, K. pneumoniae	1	K. pneumoniae			TRUE	amoxicillin_clavulanic_acid	1	B-lactam Combined Agents	1	FALSE		TRUE	FALSE
K. pneumoniae	IS26_IS6100_dfrA14	IS	1	7	LCA, USA, GBR, THA, GRD, DMA, BLZ	49	0.142857	4	Latin America & Caribbean, East Asia & Pacific, Europe & Central Asia, North America	7	0.571429	8	2018, 2013, 2010, 2012, 2015, 2014, 2011, 2006	28	0.285714	1	Human	2	0.5	1	K. pneumoniae	1	K. pneumoniae			TRUE	amoxicillin_clavulanic_acid, tobramycin	2	Aminoglycoside, B-lactam Combined Agents	2	FALSE		TRUE	TRUE
K. pneumoniae	aac(3)-IId_IS26_sul2	IS	1	1	GBR	49	0.0204082	1	Europe & Central Asia	7	0.142857	1	2008	28	0.0357143	1	Human	2	0.5	1	K. pneumoniae	1	K. pneumoniae			TRUE	amoxicillin_clavulanic_acid	1	B-lactam Combined Agents	1	FALSE		TRUE	FALSE
K. pneumoniae	aph(3'')-Ib_aph(6)-Id_IS1133_ISKpn60	IS	1	1	GBR	49	0.0204082	1	Europe & Central Asia	7	0.142857	1	2008	28	0.0357143	1	Human	2	0.5	1	K. pneumoniae	1	K. pneumoniae			TRUE	amoxicillin_clavulanic_acid	1	B-lactam Combined Agents	1	FALSE		TRUE	FALSE
K. pneumoniae	ISCfr1_blaTEM-34	IS	1	2	GBR, SRB	49	0.0408163	1	Europe & Central Asia	7	0.142857	2	2008, 2014	28	0.0714286	1	Human	2	0.5	3	E. coli, K. pneumoniae, S. enterica	2	E. coli, K. pneumoniae			TRUE	amoxicillin_clavulanic_acid	1	B-lactam Combined Agents	1	FALSE		TRUE	FALSE
K. pneumoniae	IS3000_qnrB6	IS	1	14	NPL, USA, GBR, ROU, IND, MWI, NOR, THA, POL, FRA, ESP, ISR, TUR, PRT	49	0.285714	6	Europe & Central Asia, South Asia, Middle East & North Africa, Sub-Saharan Africa, East Asia & Pacific, North America	7	0.857143	14	2012, 2011, 2014, 2010, 2020, 2008, 2013, 2009, 2006, 2002, 2015, 2019, 2007, 2016	28	0.5	1	Human	2	0.5	3	E. coli, K. pneumoniae, S. enterica	2	K. pneumoniae, S. enterica			TRUE	amoxicillin_clavulanic_acid, ceftazidime, ciprofloxacin, levofloxacin, piperacillin_tazobactam, trimethoprim_sulfamethoxazole	6	B-lactam Combined Agents, Cephem, Fluoroquinolone, Folate	4	TRUE		TRUE	TRUE
K. pneumoniae	aac(6')-Im_aph(2'')-IIa_IS26_blaSHV-5	IS	1	1	GBR	49	0.0204082	1	Europe & Central Asia	7	0.142857	1	2004	28	0.0357143	1	Human	2	0.5	1	K. pneumoniae	1	K. pneumoniae			TRUE	amoxicillin_clavulanic_acid, gentamicin	2	Aminoglycoside, B-lactam Combined Agents	2	FALSE		TRUE	TRUE
K. pneumoniae	aac(3)-IId_ISCfr1_blaTEM-34_tet(D)	IS	1	10	GBR, TUR, USA, HTI, GRD, HRV, DEU, ESP, LTU, BEL	49	0.204082	3	Europe & Central Asia, Latin America & Caribbean, North America	7	0.428571	13	2006, 2001, 2002, 2013, 2015, 2018, 2009, 2008, 2010, 2014, 2007, 2005, 2011	28	0.464286	1	Human	2	0.5	1	K. pneumoniae	1	K. pneumoniae			TRUE	amoxicillin_clavulanic_acid, ceftazidime, piperacillin_tazobactam	3	B-lactam Combined Agents, Cephem	2	FALSE		TRUE	TRUE
K. pneumoniae	blaCTX-M-26_ISEc9	IS	1	1	GBR	49	0.0204082	1	Europe & Central Asia	7	0.142857	1	2002	28	0.0357143	1	Human	2	0.5	1	K. pneumoniae	1	K. pneumoniae			TRUE	amoxicillin_clavulanic_acid, tetracycline	2	B-lactam Combined Agents, Tetracycline	2	FALSE		TRUE	FALSE
K. pneumoniae	aph(6)-Id_IS903_ISEc15	IS	1	1	GBR	49	0.0204082	1	Europe & Central Asia	7	0.142857	1	2011	28	0.0357143	1	Human	2	0.5	1	K. pneumoniae	1	K. pneumoniae			TRUE	amoxicillin_clavulanic_acid	1	B-lactam Combined Agents	1	FALSE		TRUE	FALSE
K. pneumoniae	blaCMY-59_IS1294	IS	1	1	USA	49	0.0204082	1	North America	7	0.142857	2	2011, 2014	28	0.0714286	1	Human	2	0.5	3	E. coli, K. pneumoniae, S. enterica	2	E. coli, K. pneumoniae			TRUE	amoxicillin_clavulanic_acid, aztreonam, cefotaxime, ceftazidime, ertapenem, imipenem, meropenem, piperacillin_tazobactam	8	B-lactam Combined Agents, Carbapenem, Cephem	3	TRUE		TRUE	TRUE
K. pneumoniae	IS5075_IS6100_mrx_aadA5_dfrA17_mphA_qacEdelta1_sul1	IS	1	1	GBR	49	0.0204082	1	Europe & Central Asia	7	0.142857	1	2010	28	0.0357143	1	Human	2	0.5	1	K. pneumoniae	1	K. pneumoniae			TRUE	amoxicillin_clavulanic_acid	1	B-lactam Combined Agents	1	FALSE		TRUE	FALSE
K. pneumoniae	IS1R_ISKpn49_catA1	IS	1	16	GRC, USA, ITA, SVK, HND, ISR, DEU, GBR, ESP, AUT, BEL, CAN, IRL, EST, LVA, PRT	49	0.326531	4	Europe & Central Asia, North America, Latin America & Caribbean, Middle East & North Africa	7	0.571429	8	2013, 2012, 2015, 2014, 2011, 2009, 2010, 2004	28	0.285714	1	Human	2	0.5	1	K. pneumoniae	1	K. pneumoniae			TRUE	amoxicillin_clavulanic_acid, ciprofloxacin, nitrofurantoin	3	B-lactam Combined Agents, Fluoroquinolone, Nitrofurans	3	TRUE		TRUE	FALSE
K. pneumoniae	aac(3)-IId_ISCfr1_blaTEM-34	IS	1	6	ROU, NOR, THA, GBR, USA, MNE	49	0.122449	3	Europe & Central Asia, East Asia & Pacific, North America	7	0.428571	7	2013, 2008, 2014, 2005, 2007, 2006, 2016	28	0.25	1	Human	2	0.5	4	E. coli, K. pneumoniae, S. enterica, S. sonnei	3	E. coli, K. pneumoniae, S. enterica			TRUE	amoxicillin_clavulanic_acid, ciprofloxacin, ertapenem, piperacillin_tazobactam, tetracycline	5	B-lactam Combined Agents, Carbapenem, Fluoroquinolone, Tetracycline	4	TRUE		TRUE	FALSE
K. pneumoniae	aph(3'')-Ib_aph(6)-Id_IS5075_blaTEM-34_sul2	IS	1	22	USA, IND, HTI, NPL, FRA, GBR, NOR, THA, DNK, TUR, POL, ITA, BRB, CZE, ESP, BEL, PRT, GRC, AUT, SVK, DEU, ROU	49	0.44898	5	Europe & Central Asia, Latin America & Caribbean, South Asia, East Asia & Pacific, North America	7	0.714286	16	2014, 2020, 2013, 2016, 2018, 2012, 2015, 2009, 2006, 2019, 2007, 2011, 2008, 1982, 2010, 1980	28	0.571429	1	Human	2	0.5	4	E. coli, K. pneumoniae, S. enterica, S. flexneri	2	E. coli, K. pneumoniae			TRUE	amoxicillin_clavulanic_acid, ciprofloxacin, ertapenem, piperacillin_tazobactam	4	B-lactam Combined Agents, Carbapenem, Fluoroquinolone	3	TRUE		TRUE	FALSE
K. pneumoniae	IS26_catA1	IS	1	2	THA, GBR	49	0.0408163	2	East Asia & Pacific, Europe & Central Asia	7	0.285714	3	2015, 2005, 2004	28	0.107143	1	Human	2	0.5	2	E. coli, K. pneumoniae	2	E. coli, K. pneumoniae			TRUE	amoxicillin_clavulanic_acid, ciprofloxacin, piperacillin_tazobactam	3	B-lactam Combined Agents, Fluoroquinolone	2	FALSE		TRUE	FALSE
K. pneumoniae	Tn5403_tet(A)	IS	1	10	GBR, USA, TUR, FRA, NOR, DMA, IRL, BEL, HUN, ROU	49	0.204082	3	Europe & Central Asia, Latin America & Caribbean, North America	7	0.428571	10	2004, 2006, 2013, 2009, 2012, 2014, 2015, 2003, 2018, 2011	28	0.357143	1	Human	2	0.5	2	E. coli, K. pneumoniae	2	E. coli, K. pneumoniae			TRUE	amoxicillin_clavulanic_acid, cefotaxime, ceftazidime, ciprofloxacin	4	B-lactam Combined Agents, Cephem, Fluoroquinolone	3	TRUE		TRUE	TRUE
K. pneumoniae	IS26_ISKpn26_blaSHV-11	IS	1	1	GBR	49	0.0204082	1	Europe & Central Asia	7	0.142857	1	2010	28	0.0357143	1	Human	2	0.5	1	K. pneumoniae	1	K. pneumoniae			TRUE	amoxicillin_clavulanic_acid, ciprofloxacin, piperacillin_tazobactam	3	B-lactam Combined Agents, Fluoroquinolone	2	FALSE		TRUE	FALSE
K. pneumoniae	IS6100_dfrA25_qacEdelta1_sul1	IS	1	2	GBR, NOR	49	0.0408163	1	Europe & Central Asia	7	0.142857	2	2004, 2015	28	0.0714286	1	Human	2	0.5	2	E. coli, K. pneumoniae	2	E. coli, K. pneumoniae			TRUE	amoxicillin_clavulanic_acid, cefotaxime, piperacillin_tazobactam, tetracycline	4	B-lactam Combined Agents, Cephem, Tetracycline	3	TRUE		TRUE	TRUE
K. pneumoniae	IS6100_mrx_mphA	IS	1	20	USA, ITA, THA, GBR, NOR, IND, BRA, DMA, HTI, GRC, DEU, HND, MKD, PRT, ISR, MWI, TUR, BEL, AUT, CZE	49	0.408163	7	Europe & Central Asia, Latin America & Caribbean, South Asia, Middle East & North Africa, Sub-Saharan Africa, East Asia & Pacific, North America	7	1	17	2013, 2019, 2016, 2012, 2015, 2014, 2011, 2007, 2006, 2008, 2020, 2017, 2002, 2005, 2018, 2009, 2010	28	0.607143	1	Human	2	0.5	5	E. coli, K. pneumoniae, S. enterica, S. flexneri, S. sonnei	4	E. coli, K. pneumoniae, S. flexneri, S. sonnei			TRUE	amoxicillin_clavulanic_acid, ciprofloxacin, ertapenem, levofloxacin, piperacillin_tazobactam	5	B-lactam Combined Agents, Carbapenem, Fluoroquinolone	3	TRUE		TRUE	FALSE
K. pneumoniae	IS6100_dfrA14	IS	1	35	USA, NOR, BLZ, BRB, MWI, NPL, ITA, GBR, HUN, ROU, CZE, TUR, DEU, PRT, THA, FRA, HTI, CAN, ESP, IND, DMA, BEL, POL, MNE, HRV, CYM, MLT, ISR, SRB, LTU, SVK, GRC, LUX, EST, AUT	49	0.714286	7	Europe & Central Asia, Latin America & Caribbean, North America, South Asia, Middle East & North Africa, Sub-Saharan Africa, East Asia & Pacific	7	1	21	2015, 2014, 2013, 2009, 2012, 2018, 2000, 2006, 2010, 2016, 2007, 2008, 2011, 2003, 2005, 2017, 2004, 1997, 2019, 1982, 1980	28	0.75	1	Human	2	0.5	2	E. coli, K. pneumoniae	2	E. coli, K. pneumoniae			TRUE	amoxicillin_clavulanic_acid, cefotaxime, ceftazidime, trimethoprim, trimethoprim_sulfobactam	5	B-lactam Combined Agents, Cephem, Folate	3	TRUE		TRUE	TRUE
K. pneumoniae	ISKpn6_ISKpn7_blaKPC-3	IS	1	8	USA, ISR, ITA, PRT, GRC, AUT, POL, BEL	49	0.163265	3	Europe & Central Asia, Middle East & North Africa, North America	7	0.428571	15	2013, 2014, 2008, 2011, 2009, 2012, 2007, 2010, 2004, 2015, 2005, 2006, 2019, 1980, 2018	28	0.535714	1	Human	2	0.5	2	E. coli, K. pneumoniae	2	E. coli, K. pneumoniae			TRUE	amoxicillin_clavulanic_acid, aztreonam, cefotaxime, ceftazidime, ciprofloxacin, ertapenem, imipenem, levofloxacin, meropenem, nitrofurantoin, piperacillin_tazobactam	11	B-lactam Combined Agents, Carbapenem, Cephem, Fluoroquinolone, Nitrofurans	5	TRUE		TRUE	TRUE
S. enterica	aac(3)-IVa_aph(3'')-Ib_aph(4)-Ia_aph(6)-Id_IS26_ISEc59	IS	1	1	USA	57	0.0175439	1	North America	7	0.142857	2	2014, 2015	58	0.0344828	1	Pig	14	0.0714286	1	S. enterica	1	S. enterica			FALSE	amoxicillin_clavulanic_acid, cefoxitin, gentamicin	3	Aminoglycoside, B-lactam Combined Agents, Cephem	3	TRUE		TRUE	TRUE
S. enterica	ISVsa3_floR	IS	1	7	USA, VNM, PRT, DEU, ESP, EGY, IRQ	57	0.122807	4	Middle East & North Africa, Europe & Central Asia, North America, East Asia & Pacific	7	0.571429	11	2010, 2012, 2011, 2008, 2014, 2009, 2015, 2017, 2019, 1999, 2013	58	0.189655	6	Cow, Pig, Human, Bird, Chicken, Duck	14	0.428571	4	E. coli, K. pneumoniae, S. enterica, S. sonnei	3	E. coli, K. pneumoniae, S. enterica			FALSE	amoxicillin_clavulanic_acid, ceftriaxone, chloramphenicol, pefloxacin, sulfisoxazole	5	B-lactam Combined Agents, Cephem, Fluoroquinolone, Folate, Phenicol	5	TRUE		TRUE	TRUE
S. enterica	aac(3)-IVa_aph(3'')-Ib_aph(4)-Ia_aph(6)-Id_ISAba1_ISEc59_sul2_tet(A)	IS	1	1	VNM	57	0.0175439	1	East Asia & Pacific	7	0.142857	1	2008	58	0.0172414	1	Human	14	0.0714286	1	S. enterica	1	S. enterica			FALSE	amoxicillin_clavulanic_acid, trimethoprim	2	B-lactam Combined Agents, Folate	2	FALSE		TRUE	FALSE
S. enterica	IS1006_floR	IS	1	2	USA, VNM	57	0.0350877	2	North America, East Asia & Pacific	7	0.285714	2	2015, 2008	58	0.0344828	2	Pig, Human	14	0.142857	3	E. coli, K. pneumoniae, S. enterica	3	E. coli, K. pneumoniae, S. enterica			FALSE	amoxicillin_clavulanic_acid, ciprofloxacin, trimethoprim	3	B-lactam Combined Agents, Fluoroquinolone, Folate	3	TRUE		TRUE	FALSE
S. enterica	IS1A_ISKpn26_tet(M)	IS	1	1	USA	57	0.0175439	1	North America	7	0.142857	1	2014	58	0.0172414	1	Pig	14	0.0714286	1	S. enterica	1	S. enterica			FALSE	amoxicillin_clavulanic_acid, chloramphenicol, tetracycline	3	B-lactam Combined Agents, Phenicol, Tetracycline	3	TRUE		TRUE	TRUE
S. enterica	blaCMY-59_DfrA34_IS1294_IS26_qacEdelta1_rmtE_sul1	IS	1	1	USA	57	0.0175439	1	North America	7	0.142857	1	2008	58	0.0172414	1	Horse	14	0.0714286	1	S. enterica	1	S. enterica			FALSE	amoxicillin_clavulanic_acid, cefoxitin, ceftiofur, gentamicin, sulfisoxazole, trimethoprim_sulfamethoxazole	6	Aminoglycoside, B-lactam Combined Agents, Cephem, Folate	4	TRUE		TRUE	TRUE
S. enterica	aac(3)-VIa_IS1326_ISEc58_aadA_qacEdelta1_sul1	IS	1	1	USA	57	0.0175439	1	North America	7	0.142857	4	2015, 2014, 2012, 2011	58	0.0689655	4	Turkey, Pig, Human, Chicken	14	0.285714	3	E. coli, K. pneumoniae, S. enterica	2	E. coli, S. enterica			FALSE	amoxicillin_clavulanic_acid, gentamicin, sulfisoxazole	3	Aminoglycoside, B-lactam Combined Agents, Folate	3	TRUE		TRUE	TRUE
S. enterica	ISPst2_blaTEM-34_Tn2	IS	1	1	USA	57	0.0175439	1	North America	7	0.142857	2	2014, 2011	58	0.0344828	2	Chicken, Human	14	0.142857	1	S. enterica	1	S. enterica			FALSE	amoxicillin_clavulanic_acid	1	B-lactam Combined Agents	1	FALSE		TRUE	FALSE
S. enterica	aac(3)-IVa_aph(4)-Ia_IS1006_ISAba1_ISEc59_ISVsa3_floR_sul2	IS	1	1	VNM	57	0.0175439	1	East Asia & Pacific	7	0.142857	5	2010, 2012, 2009, 2008, 2011	58	0.0862069	2	Human, Pig	14	0.142857	2	E. coli, S. enterica	1	S. enterica			FALSE	amoxicillin_clavulanic_acid	1	B-lactam Combined Agents	1	FALSE		TRUE	FALSE
S. enterica	IS6100_mrx_mphA_qacEdelta1_sul1	IS	1	1	PRT	57	0.0175439	1	Europe & Central Asia	7	0.142857	3	2017, 2015, 2016	58	0.0517241	3	Cow, Human, Pig	14	0.214286	3	E. coli, K. pneumoniae, S. enterica	3	E. coli, K. pneumoniae, S. enterica			FALSE	amoxicillin_clavulanic_acid, sulfamethoxazole, tetracycline, trimethoprim	4	B-lactam Combined Agents, Folate, Tetracycline	3	TRUE		TRUE	TRUE
S. enterica	ISVsa3_aadA	IS	1	1	PRT	57	0.0175439	1	Europe & Central Asia	7	0.142857	1	2017	58	0.0172414	1	Human	14	0.0714286	2	K. pneumoniae, S. enterica	1	S. enterica			FALSE	amoxicillin_clavulanic_acid	1	B-lactam Combined Agents	1	FALSE		TRUE	FALSE
S. enterica	IS1326_IS1353_sul1	IS	1	1	USA	57	0.0175439	1	North America	7	0.142857	1	2011	58	0.0172414	1	Human	14	0.0714286	2	K. pneumoniae, S. enterica	2	K. pneumoniae, S. enterica			FALSE	amoxicillin_clavulanic_acid, ampicillin, cefoxitin, ceftiofur, ceftriaxone	5	B-lactam Combined Agents, Cephem, Penicilin	3	TRUE		TRUE	TRUE
S. enterica	aac(3)-Id_IS6100_aadA7_qacEdelta1_sul1	IS	1	18	EGY, DEU, IND, DZA, TUN, TGO, USA, ISR, BEL, TUR, ARE, NGA, IDN, IRQ, SEN, ETH, DJI, TZA	57	0.315789	6	Middle East & North Africa, Europe & Central Asia, Sub-Saharan Africa, South Asia, East Asia & Pacific, North America	7	0.857143	14	1997, 2019, 2011, 2008, 2010, 2001, 2005, 2009, 2012, 2002, 2006, 2017, 2018, 2004	58	0.241379	3	Human, Chicken, Camel	14	0.214286	1	S. enterica	1	S. enterica			FALSE	amoxicillin_clavulanic_acid, ampicillin, ciprofloxacin, gentamicin, spectinomycin, streptomycin	6	Aminoglycoside, B-lactam Combined Agents, Fluoroquinolone, Penicilin	4	TRUE		TRUE	TRUE
S. enterica	blaCMY-59_ISSbo1	IS	1	1	USA	57	0.0175439	1	North America	7	0.142857	3	2015, 2012, 2014	58	0.0517241	4	Chicken, Cow, Human, Pig	14	0.285714	3	E. coli, K. pneumoniae, S. enterica	2	E. coli, S. enterica			FALSE	amoxicillin_clavulanic_acid, ampicillin, cefoxitin, ceftriaxone	4	B-lactam Combined Agents, Cephem, Penicilin	3	TRUE		TRUE	TRUE
S. enterica	ISVsa3_blaTEM-135_sul2	IS	1	1	USA	57	0.0175439	1	North America	7	0.142857	1	2015	58	0.0172414	1	Turkey	14	0.0714286	1	S. enterica	1	S. enterica			FALSE	amoxicillin_clavulanic_acid, ampicillin	2	B-lactam Combined Agents, Penicilin	2	FALSE		TRUE	FALSE
S. enterica	aph(3'')-Ib_aph(6)-Id_IS1A	IS	1	1	USA	57	0.0175439	1	North America	7	0.142857	2	2014, 2015	58	0.0344828	2	Turkey, Pig	14	0.142857	2	E. coli, S. enterica	1	S. enterica			FALSE	amoxicillin_clavulanic_acid, ampicillin	2	B-lactam Combined Agents, Penicilin	2	FALSE		TRUE	FALSE
S. enterica	IS10L_tet(B)	IS	1	8	VNM, USA, RWA, CHN, CAN, NGA, DEU, NPL	57	0.140351	5	North America, East Asia & Pacific, Europe & Central Asia, South Asia, Sub-Saharan Africa	7	0.714286	10	2012, 2014, 2011, 2015, 2010, 2008, 2009, 1993, 2016, 2019	58	0.172414	5	Pig, Human, Horse, Chicken, Duck	14	0.357143	2	E. coli, S. enterica	2	E. coli, S. enterica			FALSE	amoxicillin_clavulanic_acid, ampicillin, chloramphenicol, streptomycin, trimethoprim_sulfamethoxazole	5	Aminoglycoside, B-lactam Combined Agents, Folate, Penicilin, Phenicol	5	TRUE		TRUE	FALSE
S. enterica	IS10L_IS26_tet(B)	IS	1	1	VNM	57	0.0175439	1	East Asia & Pacific	7	0.142857	1	2009	58	0.0172414	1	Human	14	0.0714286	1	S. enterica	1	S. enterica			FALSE	amoxicillin_clavulanic_acid, ampicillin, ceftriaxone	3	B-lactam Combined Agents, Cephem, Penicilin	3	TRUE		TRUE	TRUE
S. enterica	blaCMY-59_ISEc9	IS	1	5	USA, EGY, CAN, DEU, VNM	57	0.0877193	4	North America, Middle East & North Africa, Europe & Central Asia, East Asia & Pacific	7	0.571429	12	2014, 2010, 2011, 2009, 2015, 2008, 2007, 2012, 2019, 1999, 2017, 2000	58	0.206897	6	Pig, Horse, Cow, Chicken, Human, Turkey	14	0.428571	5	A. baumannii, E. coli, K. pneumoniae, S. enterica, S. sonnei	5	A. baumannii, E. coli, K. pneumoniae, S. enterica, S. sonnei			FALSE	amoxicillin_clavulanic_acid, ampicillin, cefoxitin, ceftiofur, ceftriaxone, chloramphenicol, spectinomycin, streptomycin, trimethoprim	9	Aminoglycoside, B-lactam Combined Agents, Cephem, Folate, Penicilin, Phenicol	6	TRUE		TRUE	TRUE
S. enterica	blaTEM-40_Tn2	IS	1	1	USA	57	0.0175439	1	North America	7	0.142857	3	2014, 2015, 2012	58	0.0517241	2	Turkey, Human	14	0.142857	3	E. coli, S. enterica, S. sonnei	3	E. coli, S. enterica, S. sonnei			FALSE	amoxicillin_clavulanic_acid, ampicillin	2	B-lactam Combined Agents, Penicilin	2	FALSE		TRUE	FALSE
S. enterica	blaCARB-58_IS6100_qacEdelta1_sul1	IS	1	4	USA, GBR, CAN, IND	57	0.0701754	3	North America, South Asia, Europe & Central Asia	7	0.428571	11	2015, 2011, 2003, 1996, 2001, 2014, 2002, 2012, 1994, 2000, 2010	58	0.189655	4	Pig, Human, Cow, Sheep	14	0.285714	1	S. enterica	1	S. enterica			FALSE	amoxicillin_clavulanic_acid, ampicillin, chloramphenicol	3	B-lactam Combined Agents, Penicilin, Phenicol	3	TRUE		TRUE	FALSE
E. coli	IS609_PmrF	IS	1	2	DNK, USA	28	0.0714286	2	Europe & Central Asia, North America	7	0.285714	4	2018, 2015, 2016, 2013	24	0.166667	2	Human, Cow	14	0.142857	1	E. coli	1	E. coli			TRUE	ampicillin, cefepime, ceftazidime, ciprofloxacin, piperacillin_tazobactam	5	B-lactam Combined Agents, Cephem, Fluoroquinolone, Penicilin	4	TRUE		TRUE	TRUE
E. coli	IS6100_aadA5_dfrA17_qacEdelta1_sul1	IS	1	4	GBR, BRA, USA, DEU	28	0.142857	3	Latin America & Caribbean, Europe & Central Asia, North America	7	0.428571	6	2007, 2015, 2018, 2012, 2010, 2014	24	0.25	2	Cow, Human	14	0.142857	3	E. coli, K. pneumoniae, S. enterica	2	E. coli, S. enterica			TRUE	ampicillin, ceftriaxone, chloramphenicol, tobramycin, trimethoprim_sulfamethoxazole	5	Aminoglycoside, Cephem, Folate, Penicilin, Phenicol	5	TRUE		TRUE	TRUE
E. coli	DfrA36_ISVsa3	IS	1	1	GBR	28	0.0357143	1	Europe & Central Asia	7	0.142857	1	2007	24	0.0416667	1	Cow	14	0.0714286	1	E. coli	1	E. coli			TRUE	ampicillin, ciprofloxacin	2	Fluoroquinolone, Penicilin	2	FALSE		TRUE	TRUE
E. coli	IS200C_ISEc1_ugd	IS	1	2	DNK, GBR	28	0.0714286	1	Europe & Central Asia	7	0.142857	3	2016, 2015, 2014	24	0.125	2	Chicken, Pig	14	0.142857	1	E. coli	1	E. coli			TRUE	ampicillin, ceftazidime, ciprofloxacin	3	Cephem, Fluoroquinolone, Penicilin	3	TRUE		TRUE	TRUE
E. coli	IS4_mdtA_mdtB_mdtC	IS	1	2	USA, IND	28	0.0714286	2	South Asia, North America	7	0.285714	3	2012, 2010, 2009	24	0.125	1	Human	14	0.0714286	2	E. coli, S. sonnei	2	E. coli, S. sonnei			TRUE	ampicillin, ciprofloxacin, gentamicin, norfloxacin, piperacillin_tazobactam	5	Aminoglycoside, B-lactam Combined Agents, Fluoroquinolone, Penicilin	4	TRUE		TRUE	TRUE
E. coli	aac(3)-IVa_aph(4)-Ia_IS26	IS	1	1	ITA	28	0.0357143	1	Europe & Central Asia	7	0.142857	1	2014	24	0.0416667	1	Turkey	14	0.0714286	1	E. coli	1	E. coli			TRUE	ampicillin	1	Penicilin	1	FALSE		TRUE	TRUE
E. coli	aph(3'')-Ib_aph(6)-Id_IS10R_IS1133_IS903_ISSen4_tet(B)	IS	1	1	ITA	28	0.0357143	1	Europe & Central Asia	7	0.142857	1	2014	24	0.0416667	1	Turkey	14	0.0714286	1	E. coli	1	E. coli			TRUE	ampicillin	1	Penicilin	1	FALSE		TRUE	TRUE
E. coli	ISVsa3_aadA_floR_sul3	IS	1	1	USA	28	0.0357143	1	North America	7	0.142857	2	2017, 2015	24	0.0833333	1	Human	14	0.0714286	1	E. coli	1	E. coli			TRUE	ampicillin, gentamicin	2	Aminoglycoside, Penicilin	2	FALSE		TRUE	TRUE
E. coli	blaTEM-52_Tn2	IS	1	3	DNK, ITA, DEU	28	0.107143	1	Europe & Central Asia	7	0.142857	3	2016, 2014, 2015	24	0.125	3	Chicken, Turkey, Human	14	0.214286	1	E. coli	1	E. coli			TRUE	ampicillin, ceftazidime, ciprofloxacin	3	Cephem, Fluoroquinolone, Penicilin	3	TRUE		TRUE	TRUE
E. coli	IS200C_ugd	IS	1	8	CHN, GBR, DNK, MLI, USA, PAK, FRA, DEU	28	0.285714	5	East Asia & Pacific, Europe & Central Asia, Sub-Saharan Africa, South Asia, North America	7	0.714286	11	2015, 2007, 2016, 2009, 2017, 2013, 2002, 2005, 2012, 2010, 2004	24	0.458333	2	Chicken, Human	14	0.142857	1	E. coli	1	E. coli			TRUE	ampicillin, cefepime, ceftazidime, cephalothin	4	Cephem, Penicilin	2	FALSE		TRUE	TRUE
E. coli	IS26_IS5075_aadA5_dfrA17_qacEdelta1_sul1	IS	1	1	USA	28	0.0357143	1	North America	7	0.142857	2	2013, 2012	24	0.0833333	1	Human	14	0.0714286	1	E. coli	1	E. coli			TRUE	ampicillin, cefazolin, cefepime, ceftazidime, ceftriaxone, piperacillin_tazobactam, tetracycline	7	B-lactam Combined Agents, Cephem, Penicilin, Tetracycline	4	TRUE		TRUE	TRUE
E. coli	aph(3'')-Ib_aph(6)-Id_IS26_IS5075_ISKpn6_ISKpn7_blaKPC-3_sul2	IS	1	1	USA	28	0.0357143	1	North America	7	0.142857	2	2013, 2012	24	0.0833333	1	Human	14	0.0714286	1	E. coli	1	E. coli			TRUE	ampicillin, cefazolin, cefepime, ceftazidime, ceftriaxone, minocycline, piperacillin_tazobactam	7	B-lactam Combined Agents, Cephem, Penicilin, Tetracycline	4	TRUE		TRUE	TRUE
E. coli	IS26_ISCfr1_blaTEM-34	IS	1	1	PRT	28	0.0357143	1	Europe & Central Asia	7	0.142857	1	2019	24	0.0416667	1	Cat	14	0.0714286	1	E. coli	1	E. coli			TRUE	ampicillin, ciprofloxacin	2	Fluoroquinolone, Penicilin	2	FALSE		TRUE	TRUE
E. coli	blaCTX-M-15_IS1A_IS26	IS	1	1	IND	28	0.0357143	1	South Asia	7	0.142857	1	2010	24	0.0416667	1	Human	14	0.0714286	1	E. coli	1	E. coli			TRUE	ampicillin, cefepime, ceftazidime, ceftriaxone	4	Cephem, Penicilin	2	FALSE		TRUE	TRUE
E. coli	IS26_tet(D)	IS	1	1	GBR	28	0.0357143	1	Europe & Central Asia	7	0.142857	3	2014, 2006, 2003	24	0.125	2	Pig, Human	14	0.142857	2	E. coli, K. pneumoniae	2	E. coli, K. pneumoniae			TRUE	ampicillin	1	Penicilin	1	FALSE		TRUE	TRUE
E. coli	ISVsa3_floR	IS	1	9	PAK, USA, CHN, THA, ITA, PRT, GBR, FRA, DEU	28	0.321429	4	East Asia & Pacific, Europe & Central Asia, South Asia, North America	7	0.571429	5	2016, 2015, 2014, 2010, 2008	24	0.208333	5	Chicken, Human, Cow, Pig, Insect	14	0.357143	4	E. coli, K. pneumoniae, S. enterica, S. sonnei	3	E. coli, K. pneumoniae, S. enterica			TRUE	ampicillin, cefepime, chloramphenicol, gentamicin, levofloxacin, tetracycline, tobramycin, trimethoprim	8	Aminoglycoside, Cephem, Fluoroquinolone, Folate, Penicilin, Phenicol, Tetracycline	7	TRUE		TRUE	TRUE
E. coli	IS1R_tet(B)	IS	1	7	MLI, GBR, USA, THA, TWN, DNK, DEU	28	0.25	4	Europe & Central Asia, Sub-Saharan Africa, East Asia & Pacific, North America	7	0.571429	8	2009, 2014, 2015, 2016, 2012, 2018, 2010, 2013	24	0.333333	3	Human, Horse, Dog	14	0.214286	4	E. coli, K. pneumoniae, S. enterica, S. flexneri	2	E. coli, S. enterica			TRUE	ampicillin, ceftriaxone, chloramphenicol, ciprofloxacin, tetracycline, trimethoprim_sulfamethoxazole	6	Cephem, Fluoroquinolone, Folate, Penicilin, Phenicol, Tetracycline	6	TRUE		TRUE	TRUE
E. coli	ISApl1_mcr-1.1	IS	1	2	ITA, CHN	28	0.0714286	2	East Asia & Pacific, Europe & Central Asia	7	0.285714	2	2015, 2014	24	0.0833333	3	Cow, Turkey, Insect	14	0.214286	2	E. coli, S. sonnei	1	E. coli			TRUE	ampicillin, sulfamethoxazole	2	Folate, Penicilin	2	FALSE		TRUE	TRUE
E. coli	aac(3)-IVa_aph(4)-Ia_blaTEM-34_Tn2	IS	1	1	GBR	28	0.0357143	1	Europe & Central Asia	7	0.142857	1	2015	24	0.0416667	1	Pig	14	0.0714286	1	E. coli	1	E. coli			TRUE	ampicillin	1	Penicilin	1	FALSE		TRUE	TRUE
E. coli	IS26_blaTEM-34	IS	1	7	DNK, PAK, KEN, MOZ, MLI, USA, GBR	28	0.25	4	Europe & Central Asia, Sub-Saharan Africa, South Asia, North America	7	0.571429	8	2018, 2008, 2009, 2012, 2003, 2007, 2015, 2010	24	0.333333	1	Human	14	0.0714286	4	E. coli, K. pneumoniae, S. enterica, S. sonnei	3	E. coli, S. enterica, S. sonnei			TRUE	ampicillin, piperacillin_tazobactam, ticarcillin_clavulanic_acid	3	B-lactam Combined Agents, Penicilin	2	FALSE		TRUE	TRUE
E. coli	blaCTX-M-32_IS26_ISKpn26	IS	1	1	USA	28	0.0357143	1	North America	7	0.142857	1	2013	24	0.0416667	1	Cow	14	0.0714286	2	E. coli, S. enterica	1	E. coli			TRUE	ampicillin, gentamicin, streptomycin	3	Aminoglycoside, Penicilin	2	FALSE		TRUE	TRUE
E. coli	blaCTX-M-14_ISEc9	IS	1	6	USA, THA, JPN, GBR, DEU, AUS	28	0.214286	3	East Asia & Pacific, Europe & Central Asia, North America	7	0.428571	9	2013, 2015, 2014, 2017, 2011, 2016, 2019, 2010, 2018	24	0.375	1	Human	14	0.0714286	4	E. coli, K. pneumoniae, S. enterica, S. sonnei	4	E. coli, K. pneumoniae, S. enterica, S. sonnei			TRUE	ampicillin, aztreonam, cefazolin, cefepime, ceftazidime, ceftriaxone, cephalothin, chloramphenicol, gentamicin, levofloxacin, tobramycin	11	Aminoglycoside, B-lactam Combined Agents, Cephem, Fluoroquinolone, Penicilin, Phenicol	6	TRUE		TRUE	TRUE
E. coli	qnrS1_blaTEM-135_Tn2_Tn5403_tet(A)	IS	1	1	GBR	28	0.0357143	1	Europe & Central Asia	7	0.142857	1	2015	24	0.0416667	1	Pig	14	0.0714286	1	E. coli	1	E. coli			TRUE	ampicillin, ciprofloxacin	2	Fluoroquinolone, Penicilin	2	FALSE		TRUE	TRUE
E. coli	blaTEM-34_Tn2_tet(A)	IS	1	5	IND, MLI, GBR, KEN, DNK	28	0.178571	3	Europe & Central Asia, South Asia, Sub-Saharan Africa	7	0.428571	5	2009, 2011, 2010, 2008, 2016	24	0.208333	2	Human, Chicken	14	0.142857	4	E. coli, K. pneumoniae, S. enterica, S. flexneri	1	E. coli			TRUE	ampicillin, chloramphenicol	2	Penicilin, Phenicol	2	FALSE		TRUE	TRUE
E. coli	ISEc12_mdtA_mdtB_mdtC	IS	1	1	KEN	28	0.0357143	1	Sub-Saharan Africa	7	0.142857	1	2010	24	0.0416667	1	Human	14	0.0714286	1	E. coli	1	E. coli			TRUE	ampicillin	1	Penicilin	1	FALSE		TRUE	TRUE
E. coli	aph(3'')-Ib_aph(6)-Id_IS1133	IS	1	7	CHN, DEU, THA, PRT, GBR, DNK, ITA	28	0.25	2	East Asia & Pacific, Europe & Central Asia	7	0.285714	9	2015, 2012, 2019, 2002, 2016, 2008, 2014, 2009, 2006	24	0.375	6	Chicken, Human, Dog, Cow, Turkey, Pig	14	0.428571	3	E. coli, K. pneumoniae, S. enterica	3	E. coli, K. pneumoniae, S. enterica			TRUE	ampicillin, gentamicin, tetracycline	3	Aminoglycoside, Penicilin, Tetracycline	3	TRUE		TRUE	TRUE
E. coli	blaCTX-M-1_ISEc9	IS	1	9	DEU, DNK, ITA, FRA, GBR, PAK, NOR, USA, BRA	28	0.321429	4	Latin America & Caribbean, Europe & Central Asia, South Asia, North America	7	0.571429	8	2009, 2016, 2012, 2014, 2010, 2015, 2006, 2013	24	0.333333	6	Dog, Chicken, Human, Turkey, Pig, Penguin	14	0.428571	3	E. coli, K. pneumoniae, S. enterica	3	E. coli, K. pneumoniae, S. enterica			TRUE	ampicillin, aztreonam, cefazolin, sulfamethoxazole	4	B-lactam Combined Agents, Cephem, Folate, Penicilin	4	TRUE		TRUE	TRUE
S. enterica	blaCTX-M-2_ISEc58_qacEdelta1_sul1	IS	1	1	DEU	57	0.0175439	1	Europe & Central Asia	7	0.142857	1	2017	58	0.0172414	1	Human	14	0.0714286	1	S. enterica	1	S. enterica			FALSE	ampicillin, ciprofloxacin	2	Fluoroquinolone, Penicilin	2	FALSE		TRUE	FALSE
S. enterica	aph(3'')-Ib_aph(6)-Id_Tn5393	IS	1	1	CHN	57	0.0175439	1	East Asia & Pacific	7	0.142857	1	1994	58	0.0172414	1	Human	14	0.0714286	4	E. coli, K. pneumoniae, P. aeruginosa, S. enterica	3	K. pneumoniae, P. aeruginosa, S. enterica			FALSE	ampicillin, chloramphenicol	2	Penicilin, Phenicol	2	FALSE		TRUE	FALSE
S. enterica	aac(3)-VIa_ISEc58	IS	1	1	USA	57	0.0175439	1	North America	7	0.142857	1	2015	58	0.0172414	1	Pig	14	0.0714286	1	S. enterica	1	S. enterica			FALSE	ampicillin, trimethoprim_sulfamethoxazole	2	Folate, Penicilin	2	FALSE		TRUE	FALSE
S. enterica	IS1294_rmtE	IS	1	1	USA	57	0.0175439	1	North America	7	0.142857	1	2015	58	0.0172414	1	Pig	14	0.0714286	1	S. enterica	1	S. enterica			FALSE	ampicillin, trimethoprim_sulfamethoxazole	2	Folate, Penicilin	2	FALSE		TRUE	FALSE
S. enterica	IS1326_IS1353_blaOXA-1_aadA_qacEdelta1_sul1	IS	1	1	CHN	57	0.0175439	1	East Asia & Pacific	7	0.142857	2	2006, 1995	58	0.0344828	1	Human	14	0.0714286	3	E. coli, K. pneumoniae, S. enterica	2	E. coli, S. enterica			FALSE	ampicillin	1	Penicilin	1	FALSE		TRUE	FALSE
S. enterica	IS1326_ISEcl1_blaOXA-2_mphB_qacEdelta1_sul1	IS	1	1	USA	57	0.0175439	1	North America	7	0.142857	1	2011	58	0.0172414	1	Human	14	0.0714286	1	S. enterica	1	S. enterica			FALSE	ampicillin, trimethoprim_sulfamethoxazole	2	Folate, Penicilin	2	FALSE		TRUE	FALSE
S. enterica	IS1B_blaTEM-183	IS	1	1	USA	57	0.0175439	1	North America	7	0.142857	1	2015	58	0.0172414	1	Pig	14	0.0714286	1	S. enterica	1	S. enterica			FALSE	ampicillin	1	Penicilin	1	FALSE		TRUE	FALSE
S. enterica	IS10L_IS1R_ISSty2_tet(B)	IS	1	1	CHN	57	0.0175439	1	East Asia & Pacific	7	0.142857	1	2007	58	0.0172414	1	Human	14	0.0714286	1	S. enterica	1	S. enterica			FALSE	ampicillin, chloramphenicol, ciprofloxacin, trimethoprim	4	Fluoroquinolone, Folate, Penicilin, Phenicol	4	TRUE		TRUE	FALSE
S. enterica	IS6100_qacEdelta1_sul1	IS	1	4	GBR, USA, LBY, CAN	57	0.0701754	3	North America, Middle East & North Africa, Europe & Central Asia	7	0.428571	11	1997, 1996, 2003, 2010, 1999, 1994, 2002, 2001, 1991, 1992, 1993	58	0.189655	3	Human, Cow, Chicken	14	0.214286	4	A. baumannii, E. coli, K. pneumoniae, S. enterica	3	A. baumannii, K. pneumoniae, S. enterica			FALSE	ampicillin, chloramphenicol, gentamicin, streptomycin, tetracycline	5	Aminoglycoside, Penicilin, Phenicol, Tetracycline	4	TRUE		TRUE	TRUE
S. enterica	aph(3'')-Ib_aph(3')-Ia_aph(6)-Id_IS10L_tet(B)	IS	1	1	USA	57	0.0175439	1	North America	7	0.142857	2	2014, 2015	58	0.0344828	1	Pig	14	0.0714286	2	E. coli, S. enterica	1	S. enterica			FALSE	ampicillin	1	Penicilin	1	FALSE		TRUE	FALSE
S. enterica	IS26_mrx_mphA	IS	1	1	EGY	57	0.0175439	1	Middle East & North Africa	7	0.142857	1	2011	58	0.0172414	1	Human	14	0.0714286	4	E. coli, K. pneumoniae, S. enterica, S. sonnei	2	E. coli, S. enterica			FALSE	ampicillin, ciprofloxacin	2	Fluoroquinolone, Penicilin	2	FALSE		TRUE	FALSE
S. enterica	aac(3)-IId_ISCfr1	IS	1	6	USA, NLD, DNK, IRL, AUT, COG	57	0.105263	3	Europe & Central Asia, Sub-Saharan Africa, North America	7	0.428571	8	2007, 2005, 2003, 2006, 2004, 2011, 2016, 2015	58	0.137931	2	Human, Pig	14	0.142857	5	A. baumannii, E. coli, K. pneumoniae, S. enterica, S. sonnei	4	A. baumannii, E. coli, K. pneumoniae, S. enterica			FALSE	ampicillin, ceftriaxone, chloramphenicol, gentamicin, trimethoprim_sulfamethoxazole	5	Aminoglycoside, Cephem, Folate, Penicilin, Phenicol	5	TRUE		TRUE	TRUE
S. enterica	ISPa110_aadA2_dfrA12_qacEdelta1_sul1	IS	1	1	USA	57	0.0175439	1	North America	7	0.142857	1	2012	58	0.0172414	1	Human	14	0.0714286	1	S. enterica	1	S. enterica			FALSE	ampicillin, chloramphenicol, ciprofloxacin, tetracycline	4	Fluoroquinolone, Penicilin, Phenicol, Tetracycline	4	TRUE		TRUE	TRUE
S. enterica	blaCTX-M-55_IS903B	IS	1	1	USA	57	0.0175439	1	North America	7	0.142857	1	2008	58	0.0172414	1	Cow	14	0.0714286	1	S. enterica	1	S. enterica			FALSE	ampicillin, ceftiofur, ceftriaxone	3	Cephem, Penicilin	2	FALSE		TRUE	TRUE
S. enterica	aac(3)-IId_ISCfr1_blaTEM-34	IS	1	3	USA, VNM, CHN	57	0.0526316	2	East Asia & Pacific, North America	7	0.285714	8	2014, 2011, 2015, 2012, 2008, 2009, 1997, 2006	58	0.137931	5	Turkey, Pig, Horse, Human, Chicken	14	0.357143	4	E. coli, K. pneumoniae, S. enterica, S. sonnei	3	E. coli, K. pneumoniae, S. enterica			FALSE	ampicillin, tetracycline	2	Penicilin, Tetracycline	2	FALSE		TRUE	TRUE
S. enterica	IS6100_aadA7_qacEdelta1_sul1	IS	1	4	VNM, USA, MAR, KHM	57	0.0701754	3	East Asia & Pacific, Middle East & North Africa, North America	7	0.428571	6	2012, 2014, 2015, 2007, 2011, 2010	58	0.103448	4	Human, Cow, Turkey, Horse	14	0.285714	1	S. enterica	1	S. enterica			FALSE	ampicillin, ciprofloxacin	2	Fluoroquinolone, Penicilin	2	FALSE		TRUE	FALSE
S. enterica	IS10L_IS10R_tet(B)	IS	1	2	BGD, USA	57	0.0350877	2	South Asia, North America	7	0.285714	3	2002, 1981, 2001	58	0.0517241	1	Human	14	0.0714286	1	S. enterica	1	S. enterica			FALSE	ampicillin, chloramphenicol	2	Penicilin, Phenicol	2	FALSE		TRUE	FALSE
S. enterica	IS26_dfrA1_qacEdelta1_sul1	IS	1	1	USA	57	0.0175439	1	North America	7	0.142857	1	2012	58	0.0172414	1	Human	14	0.0714286	2	K. pneumoniae, S. enterica	2	K. pneumoniae, S. enterica			FALSE	ampicillin, ciprofloxacin, trimethoprim_sulfamethoxazole	3	Fluoroquinolone, Folate, Penicilin	3	TRUE		TRUE	FALSE
S. enterica	blaCTX-M-137_IS10R_IS1F	IS	1	1	USA	57	0.0175439	1	North America	7	0.142857	1	2011	58	0.0172414	1	Horse	14	0.0714286	1	S. enterica	1	S. enterica			FALSE	ampicillin, ceftiofur, ceftriaxone	3	Cephem, Penicilin	2	FALSE		TRUE	TRUE
S. enterica	aac(3)-IVa_aph(4)-Ia_ISEc57_ISEc59_ISVsa3_floR	IS	1	1	USA	57	0.0175439	1	North America	7	0.142857	1	2015	58	0.0172414	2	Chicken, Cow	14	0.142857	1	S. enterica	1	S. enterica			FALSE	ampicillin, ceftriaxone, chloramphenicol, ciprofloxacin, gentamicin, trimethoprim_sulfamethoxazole	6	Aminoglycoside, Cephem, Fluoroquinolone, Folate, Penicilin, Phenicol	6	TRUE		TRUE	TRUE
S. enterica	aph(3'')-Ib_aph(6)-Id_IS26_blaTEM-34_dfrA7_qacEdelta1_sul1_sul2	IS	1	1	BGD	57	0.0175439	1	South Asia	7	0.142857	8	2001, 2007, 2005, 2002, 2006, 2009, 2011, 2012	58	0.137931	1	Human	14	0.0714286	1	S. enterica	1	S. enterica			FALSE	ampicillin, ciprofloxacin, trimethoprim_sulfamethoxazole	3	Fluoroquinolone, Folate, Penicilin	3	TRUE		TRUE	FALSE
S. enterica	IS6100_aadA2_qacEdelta1_sul1	IS	1	3	GBR, USA, CAN	57	0.0526316	2	North America, Europe & Central Asia	7	0.285714	17	2001, 2004, 1995, 2011, 2000, 1998, 2014, 1996, 1997, 2015, 1999, 1994, 1992, 2005, 2010, 2003, 1993	58	0.293103	7	Human, Dog, Cow, Chicken, Pig, Sheep, Bird	14	0.5	4	A. baumannii, K. pneumoniae, P. aeruginosa, S. enterica	2	K. pneumoniae, S. enterica			FALSE	ampicillin, chloramphenicol, gentamicin, streptomycin	4	Aminoglycoside, Penicilin, Phenicol	3	TRUE		TRUE	TRUE
S. enterica	ISKpn19_blaLAP-2_qnrS1	IS	1	2	USA, VNM	57	0.0350877	2	North America, East Asia & Pacific	7	0.285714	2	2012, 2011	58	0.0344828	2	Human, Chicken	14	0.142857	2	K. pneumoniae, S. enterica	2	K. pneumoniae, S. enterica			FALSE	ampicillin, ciprofloxacin, trimethoprim_sulfamethoxazole	3	Fluoroquinolone, Folate, Penicilin	3	TRUE		TRUE	FALSE
S. enterica	IS6100_mrx_dfrA14_mphA	IS	1	1	COG	57	0.0175439	1	Sub-Saharan Africa	7	0.142857	5	2016, 2014, 2013, 2015, 2008	58	0.0862069	1	Human	14	0.0714286	3	E. coli, K. pneumoniae, S. enterica	2	E. coli, S. enterica			FALSE	ampicillin, cefotaxime, ceftriaxone, trimethoprim_sulfamethoxazole	4	Cephem, Folate, Penicilin	3	TRUE		TRUE	TRUE
S. enterica	blaCTX-M-1_ISEc9	IS	1	2	DEU, TUR	57	0.0350877	1	Europe & Central Asia	7	0.142857	4	2017, 2018, 2010, 2019	58	0.0689655	1	Human	14	0.0714286	3	E. coli, K. pneumoniae, S. enterica	3	E. coli, K. pneumoniae, S. enterica			FALSE	ampicillin, ceftriaxone, trimethoprim_sulfamethoxazole	3	Cephem, Folate, Penicilin	3	TRUE		TRUE	TRUE
S. enterica	aph(3'')-Ib_aph(6)-Id_IS1326_aadA_dfrA1_qacEdelta1_sul1_sul2	IS	1	2	COG, RWA	57	0.0350877	1	Sub-Saharan Africa	7	0.142857	8	2013, 2011, 2010, 2012, 2015, 2016, 2014, 2007	58	0.137931	1	Human	14	0.0714286	2	E. coli, S. enterica	2	E. coli, S. enterica			FALSE	ampicillin	1	Penicilin	1	FALSE		TRUE	FALSE
S. enterica	IS26_blaTEM-34_dfrA7_qacEdelta1_sul1	IS	1	1	BGD	57	0.0175439	1	South Asia	7	0.142857	2	2012, 2008	58	0.0344828	1	Human	14	0.0714286	1	S. enterica	1	S. enterica			FALSE	ampicillin	1	Penicilin	1	FALSE		TRUE	FALSE
S. enterica	blaTEM-34_Tn2	IS	1	9	USA, NLD, AUT, VNM, DNK, IRL, NGA, CAN, DEU	57	0.157895	4	Europe & Central Asia, North America, Sub-Saharan Africa, East Asia & Pacific	7	0.571429	18	2015, 2007, 2005, 1966, 2009, 2014, 2003, 2006, 2008, 2004, 2012, 1974, 2010, 2011, 1981, 2002, 2017, 1979	58	0.310345	5	Pig, Human, Cow, Horse, Turkey	14	0.357143	4	E. coli, K. pneumoniae, S. enterica, S. sonnei	4	E. coli, K. pneumoniae, S. enterica, S. sonnei			FALSE	ampicillin, cefoxitin, ceftiofur, ceftriaxone, sulfisoxazole	5	Cephem, Folate, Penicilin	3	TRUE		TRUE	TRUE
S. enterica	IS1R_ISSen9_catA1	IS	1	1	BGD	57	0.0175439	1	South Asia	7	0.142857	3	2001, 2005, 2002	58	0.0517241	1	Human	14	0.0714286	1	S. enterica	1	S. enterica			FALSE	ampicillin, chloramphenicol, ciprofloxacin, trimethoprim_sulfamethoxazole	4	Fluoroquinolone, Folate, Penicilin, Phenicol	4	TRUE		TRUE	FALSE
S. enterica	IS1R_tet(B)	IS	1	5	USA, COG, DEU, VNM, CAN	57	0.0877193	4	North America, Sub-Saharan Africa, Europe & Central Asia, East Asia & Pacific	7	0.571429	8	2015, 2010, 2014, 2017, 2011, 2009, 2019, 2001	58	0.137931	3	Cow, Human, Pig	14	0.214286	4	E. coli, K. pneumoniae, S. enterica, S. flexneri	2	E. coli, S. enterica			FALSE	ampicillin, cefoxitin, tetracycline	3	Cephem, Penicilin, Tetracycline	3	TRUE		TRUE	TRUE
S. enterica	aph(3'')-Ib_aph(6)-Id_IS1133_tet(A)	IS	1	4	EGY, DEU, TGO, DJI	57	0.0701754	3	Middle East & North Africa, Europe & Central Asia, Sub-Saharan Africa	7	0.428571	11	1997, 2019, 2010, 2001, 2004, 2009, 2002, 2008, 2013, 2017, 2018	58	0.189655	2	Human, Chicken	14	0.142857	1	S. enterica	1	S. enterica			FALSE	ampicillin, chloramphenicol, spectinomycin, tetracycline, trimethoprim_sulfamethoxazole	5	Aminoglycoside, Folate, Penicilin, Phenicol, Tetracycline	5	TRUE		TRUE	TRUE
S. enterica	blaCTX-M-65_IS903B	IS	1	2	USA, CHE	57	0.0350877	2	Europe & Central Asia, North America	7	0.285714	2	2015, 2013	58	0.0344828	2	Chicken, Human	14	0.142857	3	E. coli, K. pneumoniae, S. enterica	2	E. coli, S. enterica			FALSE	ampicillin, ceftriaxone	2	Cephem, Penicilin	2	FALSE		TRUE	TRUE
S. enterica	IS10L_IS1R_tet(B)	IS	1	2	VNM, USA	57	0.0350877	2	North America, East Asia & Pacific	7	0.285714	8	2013, 2015, 2014, 2010, 2011, 2009, 2008, 2012	58	0.137931	5	Chicken, Pig, Human, Cow, Turkey	14	0.357143	1	S. enterica	1	S. enterica			FALSE	ampicillin, streptomycin	2	Aminoglycoside, Penicilin	2	FALSE		TRUE	FALSE
S. enterica	IS26_dfrA7_qacEdelta1_sul1	IS	1	2	BGD, KHM	57	0.0350877	2	South Asia, East Asia & Pacific	7	0.285714	13	2011, 2000, 2006, 2007, 2014, 2005, 2013, 2008, 2012, 2009, 2010, 2002, 1999	58	0.224138	1	Human	14	0.0714286	2	E. coli, S. enterica	1	S. enterica			FALSE	ampicillin, tetracycline	2	Penicilin, Tetracycline	2	FALSE		TRUE	TRUE
S. sonnei	IS6100_mrx_mphA	IS	1	4	GBR, AUS, KOR, CHN	46	0.0869565	2	East Asia & Pacific, Europe & Central Asia	7	0.285714	5	2016, 2017, 1991, 2018, 2015	46	0.108696	1	Human	1	1	5	E. coli, K. pneumoniae, S. enterica, S. flexneri, S. sonnei	4	E. coli, K. pneumoniae, S. flexneri, S. sonnei			FALSE	ampicillin, aztreonam, ceftriaxone, streptomycin, trimethoprim_sulfamethoxazole	5	Aminoglycoside, B-lactam Combined Agents, Cephem, Folate, Penicilin	5	TRUE		TRUE	TRUE
S. sonnei	aph(3'')-Ib_blaTEM-40_Tn2_sul2	IS	1	1	GBR	46	0.0217391	1	Europe & Central Asia	7	0.142857	1	2016	46	0.0217391	1	Human	1	1	2	E. coli, S. sonnei	2	E. coli, S. sonnei			FALSE	ampicillin, streptomycin	2	Aminoglycoside, Penicilin	2	FALSE		TRUE	TRUE
S. sonnei	IS6100_mrx_aadA5_dfrA17_mphA_qacEdelta1_sul1	IS	1	3	GBR, AUS, CHN	46	0.0652174	2	East Asia & Pacific, Europe & Central Asia	7	0.285714	4	2016, 2017, 2018, 2015	46	0.0869565	1	Human	1	1	5	E. coli, K. pneumoniae, S. enterica, S. flexneri, S. sonnei	4	E. coli, K. pneumoniae, S. flexneri, S. sonnei			FALSE	ampicillin, cefoperazone, ticarcillin_clavulanic_acid, trimethoprim_sulfamethoxazole	4	B-lactam Combined Agents, Cephem, Folate, Penicilin	4	TRUE		TRUE	TRUE
S. sonnei	blaCTX-M-14_IS903B_ISEc23_ISEc9	IS	1	1	CHN	46	0.0217391	1	East Asia & Pacific	7	0.142857	1	2015	46	0.0217391	1	Human	1	1	1	S. sonnei	1	S. sonnei			FALSE	ampicillin, aztreonam, cefoperazone, ceftriaxone, tetracycline, ticarcillin_clavulanic_acid	6	B-lactam Combined Agents, Cephem, Penicilin, Tetracycline	4	TRUE		TRUE	TRUE
S. sonnei	blaTEM-183_Tn3	IS	1	1	MEX	46	0.0217391	1	Latin America & Caribbean	7	0.142857	1	1998	46	0.0217391	1	Human	1	1	3	E. coli, K. pneumoniae, S. sonnei	3	E. coli, K. pneumoniae, S. sonnei			FALSE	ampicillin, streptomycin, tetracycline	3	Aminoglycoside, Penicilin, Tetracycline	3	TRUE		TRUE	TRUE
S. sonnei	IS1S_marA	IS	1	2	KOR, GBR	46	0.0434783	2	East Asia & Pacific, Europe & Central Asia	7	0.285714	2	2003, 2001	46	0.0434783	1	Human	1	1	1	S. sonnei	1	S. sonnei			FALSE	ampicillin	1	Penicilin	1	FALSE		TRUE	TRUE
S. sonnei	blaTEM-34_Tn2	IS	1	5	LKA, GBR, VNM, CHN, KOR	46	0.108696	3	East Asia & Pacific, South Asia, Europe & Central Asia	7	0.428571	6	2004, 2016, 2009, 2010, 2015, 2003	46	0.130435	1	Human	1	1	4	E. coli, K. pneumoniae, S. enterica, S. sonnei	4	E. coli, K. pneumoniae, S. enterica, S. sonnei			FALSE	ampicillin, streptomycin, ticarcillin_clavulanic_acid	3	Aminoglycoside, B-lactam Combined Agents, Penicilin	3	TRUE		TRUE	TRUE
S. sonnei	blaTEM-40_Tn2	IS	1	3	GBR, CMR, ITA	46	0.0652174	2	Sub-Saharan Africa, Europe & Central Asia	7	0.285714	5	2016, 2011, 1991, 1990, 1992	46	0.108696	1	Human	1	1	3	E. coli, S. enterica, S. sonnei	3	E. coli, S. enterica, S. sonnei			FALSE	ampicillin, streptomycin	2	Aminoglycoside, Penicilin	2	FALSE		TRUE	TRUE
S. sonnei	blaTEM-2_Tn2_dfrA14_sul2	IS	1	1	AUS	46	0.0217391	1	East Asia & Pacific	7	0.142857	1	2016	46	0.0217391	1	Human	1	1	1	S. sonnei	1	S. sonnei			FALSE	ampicillin	1	Penicilin	1	FALSE		TRUE	TRUE
S. sonnei	blaCTX-M-55_ISEc9	IS	1	3	VNM, AUS, CHN	46	0.0652174	1	East Asia & Pacific	7	0.142857	4	2014, 2016, 2017, 2015	46	0.0869565	1	Human	1	1	3	E. coli, K. pneumoniae, S. sonnei	2	E. coli, S. sonnei			FALSE	ampicillin, aztreonam, cefoperazone, ceftriaxone	4	B-lactam Combined Agents, Cephem, Penicilin	3	TRUE		TRUE	TRUE
S. sonnei	blaCTX-M-14_ISEc9	IS	1	5	GBR, VNM, THA, AUS, CHN	46	0.108696	2	East Asia & Pacific, Europe & Central Asia	7	0.285714	6	2016, 2009, 2014, 2010, 2017, 2015	46	0.130435	1	Human	1	1	4	E. coli, K. pneumoniae, S. enterica, S. sonnei	4	E. coli, K. pneumoniae, S. enterica, S. sonnei			FALSE	ampicillin, cefoperazone, ceftriaxone, tetracycline	4	Cephem, Penicilin, Tetracycline	3	TRUE		TRUE	TRUE
S. flexneri	aph(3'')-Ib_aph(6)-Id_IS5075_sul2	IS	1	1	AUS	2	0.5	1	East Asia & Pacific	2	0.5	2	2017, 2016	10	0.2	1	Human	1	1	3	E. coli, K. pneumoniae, S. flexneri	3	E. coli, K. pneumoniae, S. flexneri			FALSE	azithromycin	1	Macrolide	1	FALSE		TRUE	TRUE
S. flexneri	IS6100_mrx_mphA	IS	1	1	AUS	2	0.5	1	East Asia & Pacific	2	0.5	2	2016, 2017	10	0.2	1	Human	1	1	5	E. coli, K. pneumoniae, S. enterica, S. flexneri, S. sonnei	4	E. coli, K. pneumoniae, S. flexneri, S. sonnei			FALSE	azithromycin	1	Macrolide	1	FALSE		TRUE	TRUE
E. coli	IS1326_aadA5_dfrA17_qacEdelta1_sul1	IS	1	1	USA	28	0.0357143	1	North America	7	0.142857	1	2015	24	0.0416667	1	Human	14	0.0714286	1	E. coli	1	E. coli			TRUE	aztreonam, gentamicin	2	Aminoglycoside, B-lactam Combined Agents	2	FALSE		TRUE	FALSE
E. coli	ISEc76_Tn5403_tet(A)	IS	1	4	DEU, USA, TZA, GBR	28	0.142857	3	Europe & Central Asia, Sub-Saharan Africa, North America	7	0.428571	9	2009, 2014, 2012, 2017, 2010, 2013, 2011, 2016, 2015	24	0.375	2	Horse, Human	14	0.142857	1	E. coli	1	E. coli			TRUE	aztreonam, piperacillin_tazobactam	2	B-lactam Combined Agents	1	FALSE		FALSE	FALSE
E. coli	IS1R_catA1_tet(B)	IS	1	1	USA	28	0.0357143	1	North America	7	0.142857	1	2014	24	0.0416667	1	Human	14	0.0714286	3	E. coli, S. enterica, S. flexneri	1	E. coli			TRUE	aztreonam	1	B-lactam Combined Agents	1	FALSE		FALSE	FALSE
E. coli	ISCfr1_blaTEM-34	IS	1	2	PAK, CHN	28	0.0714286	2	East Asia & Pacific, South Asia	7	0.285714	2	2017, 2015	24	0.0833333	2	Chicken, Dog	14	0.142857	3	E. coli, K. pneumoniae, S. enterica	2	E. coli, K. pneumoniae			TRUE	aztreonam, cefepime, ceftazidime, ceftriaxone, gentamicin	5	Aminoglycoside, B-lactam Combined Agents, Cephem	3	TRUE		TRUE	TRUE
E. coli	IS6100_mrx_aadA2_dfrA12_mphA_qacEdelta1_sul1	IS	1	6	DEU, USA, GBR, IND, TZA, PAK	28	0.214286	4	Europe & Central Asia, South Asia, Sub-Saharan Africa, North America	7	0.571429	9	2009, 2017, 2005, 2008, 2013, 2010, 2016, 2007, 2015	24	0.375	3	Horse, Human, Chicken	14	0.214286	4	E. coli, K. pneumoniae, S. enterica, S. sonnei	2	E. coli, K. pneumoniae			TRUE	aztreonam, cefazolin, ceftazidime, chloramphenicol	4	B-lactam Combined Agents, Cephem, Phenicol	3	TRUE		TRUE	TRUE
E. coli	IS1A_mdtM	IS	1	2	AUS, GBR	28	0.0714286	2	East Asia & Pacific, Europe & Central Asia	7	0.285714	2	2020, 2008	24	0.0833333	1	Human	14	0.0714286	1	E. coli	1	E. coli			TRUE	aztreonam	1	B-lactam Combined Agents	1	FALSE		FALSE	FALSE
E. coli	IS26_blaSHV-12_aadA_aadA2_cmlA1_sul3	IS	1	1	GBR	28	0.0357143	1	Europe & Central Asia	7	0.142857	1	2008	24	0.0416667	1	Human	14	0.0714286	1	E. coli	1	E. coli			TRUE	aztreonam	1	B-lactam Combined Agents	1	FALSE		FALSE	FALSE
E. coli	IS3000_blaSHV-12	IS	1	2	USA, GBR	28	0.0714286	2	Europe & Central Asia, North America	7	0.285714	2	2012, 2009	24	0.0833333	1	Human	14	0.0714286	2	E. coli, K. pneumoniae	1	E. coli			TRUE	aztreonam	1	B-lactam Combined Agents	1	FALSE		FALSE	FALSE
E. coli	aph(3'')-Ib_aph(6)-Id_IS100kyp_IS26_IS6100_mrx_aadA5_dfrA17_mphA_qacEdelta1_sul1_sul2_tet(A)	IS	1	1	ARE	28	0.0357143	1	Middle East & North Africa	7	0.142857	1	2009	24	0.0416667	1	Human	14	0.0714286	1	E. coli	1	E. coli			TRUE	aztreonam, ceftazidime	2	B-lactam Combined Agents, Cephem	2	FALSE		TRUE	TRUE
E. coli	blaCTX-M-27_IS1R_IS26	IS	1	1	ARE	28	0.0357143	1	Middle East & North Africa	7	0.142857	1	2009	24	0.0416667	1	Human	14	0.0714286	1	E. coli	1	E. coli			TRUE	aztreonam, ceftazidime	2	B-lactam Combined Agents, Cephem	2	FALSE		TRUE	TRUE
E. coli	ant(2'')-Ia_IS1326_ISPa110_ISUnCu1_ISVsa3_aadA_qacEdelta1_sul1	IS	1	2	GBR, DEU	28	0.0714286	1	Europe & Central Asia	7	0.142857	3	2007, 2010, 2008	24	0.125	3	Cow, Dog, Human	14	0.214286	1	E. coli	1	E. coli			TRUE	aztreonam, gentamicin, minocycline	3	Aminoglycoside, B-lactam Combined Agents, Tetracycline	3	TRUE		TRUE	FALSE
E. coli	DfrA36_ISVsa3_floR_sul2	IS	1	2	GBR, DEU	28	0.0714286	1	Europe & Central Asia	7	0.142857	2	2007, 2015	24	0.0833333	2	Cow, Human	14	0.142857	1	E. coli	1	E. coli			TRUE	aztreonam, minocycline	2	B-lactam Combined Agents, Tetracycline	2	FALSE		FALSE	FALSE
E. coli	ISKpn26_ISSen4_tet(B)	IS	1	1	DEU	28	0.0357143	1	Europe & Central Asia	7	0.142857	2	2017, 2019	24	0.0833333	1	Human	14	0.0714286	1	E. coli	1	E. coli			TRUE	aztreonam	1	B-lactam Combined Agents	1	FALSE		FALSE	FALSE
E. coli	blaCTX-M-55_ISEc9	IS	1	6	USA, ITA, THA, JPN, PRT, AUS	28	0.214286	3	East Asia & Pacific, Europe & Central Asia, North America	7	0.428571	6	2016, 2017, 2015, 2018, 2014, 2019	24	0.25	3	Human, Cow, Bird	14	0.214286	3	E. coli, K. pneumoniae, S. sonnei	2	E. coli, S. sonnei			TRUE	aztreonam, cefazolin, ceftazidime, ceftriaxone, tobramycin, trimethoprim_sulfamethoxazole	6	Aminoglycoside, B-lactam Combined Agents, Cephem, Folate	4	TRUE		TRUE	TRUE
E. coli	IS6100_mrx	IS	1	1	USA	28	0.0357143	1	North America	7	0.142857	1	2017	24	0.0416667	1	Human	14	0.0714286	2	E. coli, K. pneumoniae	2	E. coli, K. pneumoniae			TRUE	aztreonam, cefepime, ceftazidime	3	B-lactam Combined Agents, Cephem	2	FALSE		TRUE	TRUE
K. pneumoniae	aph(3'')-Ib_aph(6)-Id_Tn5393_sul1	IS	1	6	USA, GBR, NOR, ESP, GRC, IRL	49	0.122449	2	Europe & Central Asia, North America	7	0.285714	4	2012, 2008, 2011, 2014	28	0.142857	1	Human	2	0.5	1	K. pneumoniae	1	K. pneumoniae			TRUE	aztreonam, tetracycline	2	B-lactam Combined Agents, Tetracycline	2	FALSE		FALSE	FALSE
K. pneumoniae	IS6100_tet(A)	IS	1	1	USA	49	0.0204082	1	North America	7	0.142857	2	2013, 2014	28	0.0714286	1	Human	2	0.5	1	K. pneumoniae	1	K. pneumoniae			TRUE	aztreonam, ertapenem, imipenem, meropenem, trimethoprim_sulfamethoxazole	5	B-lactam Combined Agents, Carbapenem, Folate	3	TRUE		TRUE	TRUE
K. pneumoniae	aac(3)-IVa_aph(4)-Ia_ISEc59_ISKpn60	IS	1	1	USA	49	0.0204082	1	North America	7	0.142857	5	2013, 2010, 2012, 2014, 2007	28	0.178571	1	Human	2	0.5	1	K. pneumoniae	1	K. pneumoniae			TRUE	aztreonam, meropenem, tetracycline	3	B-lactam Combined Agents, Carbapenem, Tetracycline	3	TRUE		TRUE	FALSE
K. pneumoniae	aac(3)-IId_blaCTX-M-15_IS26_IS3000_ISKpn14	IS	1	1	USA	49	0.0204082	1	North America	7	0.142857	1	2014	28	0.0357143	1	Human	2	0.5	1	K. pneumoniae	1	K. pneumoniae			TRUE	aztreonam, ciprofloxacin, tobramycin	3	Aminoglycoside, B-lactam Combined Agents, Fluoroquinolone	3	TRUE		TRUE	TRUE
K. pneumoniae	aph(3'')-Ib_aph(6)-Id_ISKpn19_qnrS1_sul2	IS	1	5	USA, NOR, ISR, GBR, TUR	49	0.102041	3	Middle East & North Africa, Europe & Central Asia, North America	7	0.428571	4	2014, 2015, 2013, 2011	28	0.142857	1	Human	2	0.5	2	E. coli, K. pneumoniae	1	K. pneumoniae			TRUE	aztreonam, ciprofloxacin	2	B-lactam Combined Agents, Fluoroquinolone	2	FALSE		TRUE	FALSE
K. pneumoniae	ISSpu2_Kpne_acrA	IS	1	2	AUT, USA	49	0.0408163	2	Europe & Central Asia, North America	7	0.285714	3	2014, 2015, 2012	28	0.107143	1	Human	2	0.5	1	K. pneumoniae	1	K. pneumoniae			TRUE	aztreonam, ceftazidime, ciprofloxacin, meropenem, piperacillin_tazobactam, tobramycin	6	Aminoglycoside, B-lactam Combined Agents, Carbapenem, Cephem, Fluoroquinolone	5	TRUE		TRUE	TRUE
K. pneumoniae	IS6100_aadA_dfrA15_qacEdelta1_sul1_tet(A)	IS	1	1	USA	49	0.0204082	1	North America	7	0.142857	1	2012	28	0.0357143	1	Human	2	0.5	1	K. pneumoniae	1	K. pneumoniae			TRUE	aztreonam, ceftazidime, gentamicin	3	Aminoglycoside, B-lactam Combined Agents, Cephem	3	TRUE		TRUE	TRUE
K. pneumoniae	IS1326_aadA_qacEdelta1_sul1	IS	1	1	USA	49	0.0204082	1	North America	7	0.142857	3	2014, 2015, 2013	28	0.107143	1	Human	2	0.5	3	E. coli, K. pneumoniae, S. enterica	2	K. pneumoniae, S. enterica			TRUE	aztreonam	1	B-lactam Combined Agents	1	FALSE		FALSE	FALSE
K. pneumoniae	IS6100_mrx	IS	1	2	USA, GBR	49	0.0408163	2	Europe & Central Asia, North America	7	0.285714	2	2011, 2007	28	0.0714286	1	Human	2	0.5	2	E. coli, K. pneumoniae	2	E. coli, K. pneumoniae			TRUE	aztreonam, piperacillin_tazobactam	2	B-lactam Combined Agents	1	FALSE		FALSE	FALSE
K. pneumoniae	blaCTX-M-15_IS26	IS	1	4	THA, GBR, USA, ESP	49	0.0816327	3	Europe & Central Asia, East Asia & Pacific, North America	7	0.428571	4	2014, 2003, 2015, 2004	28	0.142857	1	Human	2	0.5	4	A. baumannii, E. coli, K. pneumoniae, S. sonnei	2	A. baumannii, K. pneumoniae			TRUE	aztreonam, ceftazidime, nitrofurantoin	3	B-lactam Combined Agents, Cephem, Nitrofurans	3	TRUE		TRUE	TRUE
K. pneumoniae	IS3000_blaOXA-9	IS	1	1	USA	49	0.0204082	1	North America	7	0.142857	1	2013	28	0.0357143	1	Human	2	0.5	1	K. pneumoniae	1	K. pneumoniae			TRUE	aztreonam, ciprofloxacin, imipenem	3	B-lactam Combined Agents, Carbapenem, Fluoroquinolone	3	TRUE		TRUE	FALSE
K. pneumoniae	aac(3)-IIe_blaTEM-34_Tn2	IS	1	1	USA	49	0.0204082	1	North America	7	0.142857	2	2014, 2012	28	0.0714286	1	Human	2	0.5	1	K. pneumoniae	1	K. pneumoniae			TRUE	aztreonam, piperacillin_tazobactam, tobramycin	3	Aminoglycoside, B-lactam Combined Agents	2	FALSE		TRUE	TRUE
K. pneumoniae	IS6100_mrx_mphA_qacEdelta1_sul1	IS	1	8	USA, BRA, THA, IRL, ITA, HND, ESP, HRV	49	0.163265	4	Latin America & Caribbean, Europe & Central Asia, East Asia & Pacific, North America	7	0.571429	12	2009, 2008, 2011, 2012, 2013, 2010, 2006, 2015, 2014, 2005, 2007, 2004	28	0.428571	1	Human	2	0.5	3	E. coli, K. pneumoniae, S. enterica	3	E. coli, K. pneumoniae, S. enterica			TRUE	aztreonam, cefotaxime, ceftazidime, imipenem, tetracycline, tobramycin, trimethoprim_sulfamethoxazole	7	Aminoglycoside, B-lactam Combined Agents, Carbapenem, Cephem, Folate, Tetracycline	6	TRUE		TRUE	TRUE
K. pneumoniae	IS3000_blaSHV-187	IS	1	1	USA	49	0.0204082	1	North America	7	0.142857	1	2013	28	0.0357143	1	Human	2	0.5	1	K. pneumoniae	1	K. pneumoniae			TRUE	aztreonam, gentamicin, piperacillin_tazobactam	3	Aminoglycoside, B-lactam Combined Agents	2	FALSE		TRUE	TRUE
K. pneumoniae	aph(3'')-Ib_aph(6)-Id_blaTEM-34_Tn2_sul2	IS	1	6	USA, NOR, DEU, POL, TUR, ROU	49	0.122449	2	Europe & Central Asia, North America	7	0.285714	5	2013, 2012, 2014, 2009, 2015	28	0.178571	1	Human	2	0.5	2	E. coli, K. pneumoniae	1	K. pneumoniae			TRUE	aztreonam, piperacillin_tazobactam	2	B-lactam Combined Agents	1	FALSE		FALSE	FALSE
K. pneumoniae	aph(3')-VIa_ISKpn19	IS	1	1	ITA	49	0.0204082	1	Europe & Central Asia	7	0.142857	1	2019	28	0.0357143	1	Human	2	0.5	1	K. pneumoniae	1	K. pneumoniae			TRUE	aztreonam	1	B-lactam Combined Agents	1	FALSE		FALSE	FALSE
K. pneumoniae	ISRor7_tet(A)	IS	1	3	NOR, USA, GBR	49	0.0612245	2	Europe & Central Asia, North America	7	0.285714	6	2015, 2013, 2014, 2008, 2007, 2012	28	0.214286	1	Human	2	0.5	1	K. pneumoniae	1	K. pneumoniae			TRUE	aztreonam, tetracycline	2	B-lactam Combined Agents, Tetracycline	2	FALSE		FALSE	FALSE
K. pneumoniae	IS6100_mrx_dfrA12_mphA_qacEdelta1_sul1	IS	1	1	USA	49	0.0204082	1	North America	7	0.142857	4	2014, 2012, 2015, 2013	28	0.142857	1	Human	2	0.5	1	K. pneumoniae	1	K. pneumoniae			TRUE	aztreonam	1	B-lactam Combined Agents	1	FALSE		FALSE	FALSE
K. pneumoniae	ISKpn19_qnrS1	IS	1	6	USA, NOR, IND, THA, FRA, BRA	49	0.122449	5	Latin America & Caribbean, Europe & Central Asia, South Asia, East Asia & Pacific, North America	7	0.714286	9	2015, 2014, 2009, 2016, 2020, 2013, 2019, 2012, 2017	28	0.321429	1	Human	2	0.5	5	E. coli, K. pneumoniae, S. enterica, S. flexneri, S. sonnei	3	E. coli, K. pneumoniae, S. enterica			TRUE	aztreonam, ciprofloxacin, levofloxacin	3	B-lactam Combined Agents, Fluoroquinolone	2	FALSE		TRUE	FALSE
K. pneumoniae	aac(6')-Ib10_IS6100_qnrB20_aadA16_arr-3_dfrA27_qacEdelta1_sul1	IS	1	1	USA	49	0.0204082	1	North America	7	0.142857	3	2015, 2014, 2013	28	0.107143	1	Human	2	0.5	1	K. pneumoniae	1	K. pneumoniae			TRUE	aztreonam, ceftazidime, trimethoprim_sulfamethoxazole	3	B-lactam Combined Agents, Cephem, Folate	3	TRUE		TRUE	TRUE
K. pneumoniae	IS6100_dfrA1_qacEdelta1_sul1_tet(A)	IS	1	7	NOR, USA, ITA, EST, POL, DEU, TUR	49	0.142857	2	Europe & Central Asia, North America	7	0.285714	4	2009, 2012, 2013, 2014	28	0.142857	1	Human	2	0.5	1	K. pneumoniae	1	K. pneumoniae			TRUE	aztreonam, cefotaxime, ceftazidime, levofloxacin, meropenem, nitrofurantoin, piperacillin_tazobactam	7	B-lactam Combined Agents, Carbapenem, Cephem, Fluoroquinolone, Nitrofurans	5	TRUE		TRUE	TRUE
K. pneumoniae	ISKpn6_ISKpn7_blaKPC-2	IS	1	6	USA, GRC, BRA, ITA, DEU, BRB	49	0.122449	3	Latin America & Caribbean, Europe & Central Asia, North America	7	0.428571	9	2014, 2013, 2012, 2007, 2011, 2018, 2015, 2010, 2016	28	0.321429	1	Human	2	0.5	3	E. coli, K. pneumoniae, P. aeruginosa	2	E. coli, K. pneumoniae			TRUE	aztreonam, cefotaxime, ceftazidime, ertapenem, imipenem, levofloxacin, meropenem, piperacillin_tazobactam	8	B-lactam Combined Agents, Carbapenem, Cephem, Fluoroquinolone	4	TRUE		TRUE	TRUE
E. coli	AcrE_AcrF_AcrS_IS1R	IS	1	1	USA	28	0.0357143	1	North America	7	0.142857	1	2013	24	0.0416667	1	Human	14	0.0714286	1	E. coli	1	E. coli			TRUE	cefazolin, ciprofloxacin	2	Cephem, Fluoroquinolone	2	FALSE		TRUE	FALSE
E. coli	blaEC-18_IS621	IS	1	2	IND, USA	28	0.0714286	2	South Asia, North America	7	0.285714	2	2009, 2013	24	0.0833333	1	Human	14	0.0714286	1	E. coli	1	E. coli			TRUE	cefazolin, sulfamethoxazole	2	Cephem, Folate	2	FALSE		TRUE	TRUE
E. coli	Ecol_mdfA_IS1R	IS	1	1	USA	28	0.0357143	1	North America	7	0.142857	1	2013	24	0.0416667	1	Human	14	0.0714286	1	E. coli	1	E. coli			TRUE	cefazolin, ciprofloxacin	2	Cephem, Fluoroquinolone	2	FALSE		TRUE	FALSE
E. coli	IS1R_emrB	IS	1	1	USA	28	0.0357143	1	North America	7	0.142857	1	2013	24	0.0416667	1	Human	14	0.0714286	1	E. coli	1	E. coli			TRUE	cefazolin, ciprofloxacin	2	Cephem, Fluoroquinolone	2	FALSE		TRUE	FALSE
E. coli	IS1R_gadX_mdtE_mdtF	IS	1	1	USA	28	0.0357143	1	North America	7	0.142857	1	2013	24	0.0416667	1	Human	14	0.0714286	1	E. coli	1	E. coli			TRUE	cefazolin, ciprofloxacin	2	Cephem, Fluoroquinolone	2	FALSE		TRUE	FALSE
E. coli	ISKpn6_ISKpn7_blaKPC-2	IS	1	1	USA	28	0.0357143	1	North America	7	0.142857	5	2012, 2010, 2013, 2014, 2009	24	0.208333	1	Human	14	0.0714286	3	E. coli, K. pneumoniae, P. aeruginosa	2	E. coli, K. pneumoniae			TRUE	cefazolin, ceftazidime, ceftriaxone, ciprofloxacin, gentamicin, piperacillin_tazobactam	6	Aminoglycoside, B-lactam Combined Agents, Cephem, Fluoroquinolone	4	TRUE		TRUE	TRUE
E. coli	blaDHA-1_IS6100_mrx_qnrB4_mphA_sul1	IS	1	1	DNK	28	0.0357143	1	Europe & Central Asia	7	0.142857	1	2018	24	0.0416667	1	Human	14	0.0714286	2	E. coli, K. pneumoniae	1	E. coli			TRUE	cefazolin, ticarcillin_clavulanic_acid	2	B-lactam Combined Agents, Cephem	2	FALSE		FALSE	FALSE
E. coli	blaCMY-59_IS1294	IS	1	1	USA	28	0.0357143	1	North America	7	0.142857	2	2016, 2018	24	0.0833333	1	Human	14	0.0714286	3	E. coli, K. pneumoniae, S. enterica	2	E. coli, K. pneumoniae			TRUE	cefazolin, ciprofloxacin	2	Cephem, Fluoroquinolone	2	FALSE		TRUE	FALSE
E. coli	IS6100_mrx_aadA5_dfrA17_mphA_qacEdelta1_sul1	IS	1	16	USA, GBR, JPN, THA, IND, PAK, DNK, DEU, TZA, NOR, BRA, KEN, AUS, RWA, CHN, FRA	28	0.571429	6	East Asia & Pacific, Latin America & Caribbean, Europe & Central Asia, South Asia, Sub-Saharan Africa, North America	7	0.857143	21	2017, 2009, 2016, 2015, 2014, 2005, 2008, 2006, 2007, 2012, 2013, 2018, 2004, 2010, 2011, 2003, 2020, 2000, 2002, 2001, 2019	24	0.875	8	Human, Chicken, Insect, Dog, Horse, Pig, Cat, Cow	14	0.571429	5	E. coli, K. pneumoniae, S. enterica, S. flexneri, S. sonnei	4	E. coli, K. pneumoniae, S. flexneri, S. sonnei			TRUE	cefazolin, cefepime, chloramphenicol, tetracycline, trimethoprim, trimethoprim_sulfamethoxazole	6	Cephem, Folate, Phenicol, Tetracycline	4	TRUE		TRUE	TRUE
E. coli	ISKpn72_tet(B)	IS	1	1	DNK	28	0.0357143	1	Europe & Central Asia	7	0.142857	1	2018	24	0.0416667	1	Human	14	0.0714286	2	E. coli, S. enterica	1	E. coli			TRUE	cefazolin, ticarcillin_clavulanic_acid	2	B-lactam Combined Agents, Cephem	2	FALSE		FALSE	FALSE
E. coli	aac(6')-Ib10_blaCTX-M-15_IS26_blaOXA-1_aadA5_dfrA17_qacEdelta1_sul1	IS	1	1	USA	28	0.0357143	1	North America	7	0.142857	1	2013	24	0.0416667	1	Human	14	0.0714286	1	E. coli	1	E. coli			TRUE	cefepime, ceftazidime, gentamicin	3	Aminoglycoside, Cephem	2	FALSE		TRUE	TRUE
E. coli	IS26_mrx_mphA_tet(B)	IS	1	1	USA	28	0.0357143	1	North America	7	0.142857	1	2013	24	0.0416667	1	Human	14	0.0714286	1	E. coli	1	E. coli			TRUE	cefepime, ceftazidime, gentamicin	3	Aminoglycoside, Cephem	2	FALSE		TRUE	TRUE
E. coli	blaCTX-M-15_IS26_ISSen9	IS	1	1	USA	28	0.0357143	1	North America	7	0.142857	1	2015	24	0.0416667	1	Human	14	0.0714286	1	E. coli	1	E. coli			TRUE	cefepime, ceftazidime	2	Cephem	1	FALSE		TRUE	TRUE
E. coli	IS6100_dfrA25_qacEdelta1_sul1	IS	1	1	USA	28	0.0357143	1	North America	7	0.142857	1	2014	24	0.0416667	1	Human	14	0.0714286	2	E. coli, K. pneumoniae	2	E. coli, K. pneumoniae			TRUE	cefepime, ceftazidime, piperacillin_tazobactam	3	B-lactam Combined Agents, Cephem	2	FALSE		TRUE	TRUE
E. coli	aac(3)-IIe_IS26_IS6100_mrx_aadA5_dfrA17_mphA_qacEdelta1_sul1	IS	1	1	USA	28	0.0357143	1	North America	7	0.142857	1	2014	24	0.0416667	1	Human	14	0.0714286	1	E. coli	1	E. coli			TRUE	cefepime, piperacillin_tazobactam	2	B-lactam Combined Agents, Cephem	2	FALSE		FALSE	FALSE
E. coli	IS26_ISSbo1_ISVsa3_aadA5_dfrA17_sul2	IS	1	2	DNK, DEU	28	0.0714286	1	Europe & Central Asia	7	0.142857	2	2016, 2010	24	0.0833333	2	Chicken, Human	14	0.142857	2	E. coli, S. enterica	1	E. coli			TRUE	cefepime, chloramphenicol	2	Cephem, Phenicol	2	FALSE		FALSE	FALSE
E. coli	IS1R_marA	IS	1	1	BRA	28	0.0357143	1	Latin America & Caribbean	7	0.142857	1	2015	24	0.0416667	1	Human	14	0.0714286	1	E. coli	1	E. coli			TRUE	cefepime	1	Cephem	1	FALSE		FALSE	FALSE
E. coli	IS26_ISEc76_Tn5403_tet(A)	IS	1	1	BRA	28	0.0357143	1	Latin America & Caribbean	7	0.142857	1	2015	24	0.0416667	1	Human	14	0.0714286	1	E. coli	1	E. coli			TRUE	cefepime	1	Cephem	1	FALSE		FALSE	FALSE
E. coli	blaCTX-M-55_IS1294	IS	1	1	USA	28	0.0357143	1	North America	7	0.142857	1	2018	24	0.0416667	1	Human	14	0.0714286	1	E. coli	1	E. coli			TRUE	cefepime	1	Cephem	1	FALSE		FALSE	FALSE
E. coli	ISCrsa1_sat-2_aadA_dfrA1	IS	1	1	DEU	28	0.0357143	1	Europe & Central Asia	7	0.142857	1	2010	24	0.0416667	1	Human	14	0.0714286	1	E. coli	1	E. coli			TRUE	cefepime, gentamicin	2	Aminoglycoside, Cephem	2	FALSE		TRUE	FALSE
E. coli	aph(3'')-Ib_aph(6)-Id_ISAlw27	IS	1	1	DEU	28	0.0357143	1	Europe & Central Asia	7	0.142857	2	2010, 2014	24	0.0833333	1	Human	14	0.0714286	1	E. coli	1	E. coli			TRUE	cefepime	1	Cephem	1	FALSE		FALSE	FALSE
E. coli	blaEC-8_IS200C	IS	1	1	USA	28	0.0357143	1	North America	7	0.142857	3	2013, 2012, 2015	24	0.125	1	Human	14	0.0714286	1	E. coli	1	E. coli			TRUE	cefepime, ceftazidime, gentamicin, trimethoprim_sulfamethoxazole	4	Aminoglycoside, Cephem, Folate	3	TRUE		TRUE	TRUE
E. coli	aph(3'')-Ib_aph(6)-Id_IS6100_aadA5_dfrA17_qacEdelta1_sul1_sul2	IS	1	1	BRA	28	0.0357143	1	Latin America & Caribbean	7	0.142857	1	2015	24	0.0416667	1	Human	14	0.0714286	1	E. coli	1	E. coli			TRUE	cefepime, gentamicin, tetracycline	3	Aminoglycoside, Cephem, Tetracycline	3	TRUE		TRUE	TRUE
E. coli	IS26_dfrA14	IS	1	3	PAK, DEU, USA	28	0.107143	3	Europe & Central Asia, South Asia, North America	7	0.428571	2	2009, 2010	24	0.0833333	1	Human	14	0.0714286	2	E. coli, K. pneumoniae	2	E. coli, K. pneumoniae			TRUE	cefepime, chloramphenicol, streptomycin	3	Aminoglycoside, Cephem, Phenicol	3	TRUE		TRUE	TRUE
E. coli	ISKpn26_aadA_aadA2_cmlA1_sul3	IS	1	1	USA	28	0.0357143	1	North America	7	0.142857	1	2013	24	0.0416667	1	Human	14	0.0714286	2	E. coli, K. pneumoniae	1	E. coli			TRUE	cefepime	1	Cephem	1	FALSE		FALSE	FALSE
E. coli	aph(3'')-Ib_aph(3')-Ia_aph(6)-Id_ISCro1	IS	1	2	USA, GBR	28	0.0714286	2	Europe & Central Asia, North America	7	0.285714	2	2013, 2012	24	0.0833333	1	Human	14	0.0714286	1	E. coli	1	E. coli			TRUE	cefepime, cephalothin, piperacillin_tazobactam	3	B-lactam Combined Agents, Cephem	2	FALSE		FALSE	FALSE
E. coli	aac(3)-IId_ISCfr1_blaTEM-34	IS	1	4	GBR, TZA, DEU, USA	28	0.142857	3	Europe & Central Asia, Sub-Saharan Africa, North America	7	0.428571	5	2015, 2010, 2011, 2013, 2016	24	0.208333	2	Pig, Human	14	0.142857	4	E. coli, K. pneumoniae, S. enterica, S. sonnei	3	E. coli, K. pneumoniae, S. enterica			TRUE	cefepime, gentamicin	2	Aminoglycoside, Cephem	2	FALSE		TRUE	FALSE
E. coli	ISEc53_blaTEM-33_Tn2	IS	1	1	DEU	28	0.0357143	1	Europe & Central Asia	7	0.142857	1	2010	24	0.0416667	1	Human	14	0.0714286	1	E. coli	1	E. coli			TRUE	cefepime	1	Cephem	1	FALSE		FALSE	FALSE
E. coli	blaCTX-M-1_ISEc63_mrx	IS	1	1	DEU	28	0.0357143	1	Europe & Central Asia	7	0.142857	2	2010, 2009	24	0.0833333	1	Horse	14	0.0714286	1	E. coli	1	E. coli			TRUE	cefepime	1	Cephem	1	FALSE		FALSE	FALSE
E. coli	IS26_aadA_aadA2_cmlA1_dfrA12	IS	1	1	BRA	28	0.0357143	1	Latin America & Caribbean	7	0.142857	1	2015	24	0.0416667	1	Human	14	0.0714286	1	E. coli	1	E. coli			TRUE	cefepime	1	Cephem	1	FALSE		FALSE	FALSE
E. coli	blaCMY-59_IS5	IS	1	1	USA	28	0.0357143	1	North America	7	0.142857	1	2014	24	0.0416667	1	Human	14	0.0714286	3	E. coli, K. pneumoniae, S. enterica	2	E. coli, K. pneumoniae			TRUE	cefepime, piperacillin_tazobactam	2	B-lactam Combined Agents, Cephem	2	FALSE		FALSE	FALSE
E. coli	IS6100_mrx_qepA4_aadA2_dfrA12_mphA_qacEdelta1_sul1	IS	1	1	DEU	28	0.0357143	1	Europe & Central Asia	7	0.142857	2	2015, 2010	24	0.0833333	1	Human	14	0.0714286	1	E. coli	1	E. coli			TRUE	cefepime, chloramphenicol	2	Cephem, Phenicol	2	FALSE		FALSE	FALSE
E. coli	aph(3'')-Ib_aph(6)-Id_IS5075_blaTEM-34_sul2	IS	1	8	USA, GBR, THA, PAK, ITA, DEU, DNK, RWA	28	0.285714	5	Europe & Central Asia, South Asia, Sub-Saharan Africa, East Asia & Pacific, North America	7	0.714286	10	2014, 2010, 2005, 2015, 2016, 2011, 2017, 2004, 2009, 2018	24	0.416667	4	Human, Chicken, Turkey, Insect	14	0.285714	4	E. coli, K. pneumoniae, S. enterica, S. flexneri	2	E. coli, K. pneumoniae			TRUE	cefepime, ceftazidime, ciprofloxacin, trimethoprim, trimethoprim_sulfamethoxazole	5	Cephem, Fluoroquinolone, Folate	3	TRUE		TRUE	TRUE
E. coli	ISEc13_mdtA_mdtB_mdtC	IS	1	1	USA	28	0.0357143	1	North America	7	0.142857	1	2016	24	0.0416667	1	Human	14	0.0714286	1	E. coli	1	E. coli			TRUE	cefepime, ciprofloxacin, levofloxacin, piperacillin_tazobactam	4	B-lactam Combined Agents, Cephem, Fluoroquinolone	3	TRUE		TRUE	FALSE
E. coli	IS1R_catA1	IS	1	2	DEU, NOR	28	0.0714286	1	Europe & Central Asia	7	0.142857	2	2010, 2006	24	0.0833333	2	Human, Horse	14	0.142857	6	A. baumannii, E. coli, K. pneumoniae, P. aeruginosa, S. enterica, S. flexneri	3	E. coli, K. pneumoniae, S. enterica			TRUE	cefepime	1	Cephem	1	FALSE		FALSE	FALSE
E. coli	IS6100_dfrA14	IS	1	7	TZA, USA, GBR, THA, DEU, NOR, RWA	28	0.25	4	Europe & Central Asia, Sub-Saharan Africa, East Asia & Pacific, North America	7	0.571429	9	2014, 2010, 2016, 2009, 2015, 2012, 2007, 2005, 2004	24	0.375	2	Human, Insect	14	0.142857	2	E. coli, K. pneumoniae	2	E. coli, K. pneumoniae			TRUE	cefepime, tetracycline	2	Cephem, Tetracycline	2	FALSE		TRUE	TRUE
E. coli	IS1B_IS26_IS903B_mcr-9.1	IS	1	1	USA	28	0.0357143	1	North America	7	0.142857	2	2010, 2009	24	0.0833333	1	Human	14	0.0714286	1	E. coli	1	E. coli			TRUE	cefepime, ceftazidime, gentamicin	3	Aminoglycoside, Cephem	2	FALSE		TRUE	TRUE
E. coli	blaCTX-M-15_ISEc9_blaTEM-126	IS	1	2	IND, DEU	28	0.0714286	2	Europe & Central Asia, South Asia	7	0.285714	2	2009, 2010	24	0.0833333	2	Human, Horse	14	0.142857	4	E. coli, K. pneumoniae, S. enterica, S. sonnei	2	E. coli, S. enterica			TRUE	cefepime, ceftazidime	2	Cephem	1	FALSE		TRUE	TRUE
[truncated: 1,314 more rows]
