# Supplementary material for: Genomic and socioeconomic drivers of antimicrobial resistance forecast to 2050
Source: Cell Genom. 2026 Jun 3;6(7):101273. doi: 10.1016/j.xgen.2026.101273 (PMC13347946; doi:10.1016/j.xgen.2026.101273)
Supplement: Table S11. Mobile elements associated with the ARG ermB, related to STAR Methods — All mobile genetic elements (plasmids and ISs) from each species found to carry the ARG ermB Where available, supporting evidence is also provided for the association of the mobile genetic element with the bacterial species. [file mmc11.xlsx]

## Sheet: TableS11
Species	Mobile Element	Literature support for mobile element being found in species
C. difficile	aac6_Ie_aph2_Ia_ermB_IS256@IS256@nan	Clostridioides difficile as a Dynamic Vehicle for the Dissemination of Antimicrobial-Resistance Determinants: Review and In Silico Analysis	https://pubmed.ncbi.nlm.nih.gov/34202117/
C. difficile	ermB_ISClsp3@IS1182@nan
E. coli	aph(3'')-Ib_aph(6)-Id_ermB_IS26@IS6@nan_mrx_Tn5393@Tn3@nan_mphA	Antimicrobial Resistance Genes in Clinical Escherichia coli Strains from Livestock and Poultry in Shandong Province, China During 2015–2020	https://www.mdpi.com/2079-6382/14/1/95
E. coli	ermB_IS1B@IS1@nan
E. coli	ermB_IS1R@IS1@nan_IS26@IS6@nan_catA1_tet(B)	Antimicrobial Resistance Genes in Clinical Escherichia coli Strains from Livestock and Poultry in Shandong Province, China During 2015–2020	https://www.mdpi.com/2079-6382/14/1/95
E. coli	ermB_IS26@IS6@nan_IS6100@IS6@nan_mrx_blaTEM-34_mphA	Antimicrobial Resistance Genes in Clinical Escherichia coli Strains from Livestock and Poultry in Shandong Province, China During 2015–2020	https://www.mdpi.com/2079-6382/14/1/95
E. coli	IncFIA	Yu, J., Ding, Y., Zhang, X., Tai, S., Zhang, C., Liu, C., ... & Duan, Y. (2024). Dissemination of bla NDM-5 Driven by Horizontal Transfer of IncFIA Plasmid Between Escherichia coli and Klebsiella pneumoniae Co-Isolated from a Patient’s Ascitic Fluid. Infection and Drug Resistance, 3945-3953.
E. coli	IncFIA/IncFIB	Yao, M., Zhu, Q., Zou, J., Shenkutie, A. M., Hu, S., Qu, J., ... & Leung, P. H. (2022). Genomic Characterization of a Uropathogenic Escherichia coli ST405 Isolate Harboring bla CTX-M-15-Encoding IncFIA-FIB Plasmid, bla CTX-M-24-Encoding IncI1 Plasmid, and Phage-Like Plasmid. Frontiers in Microbiology, 13, 845045.
E. coli	IncFIA/IncFIB/IncFIC	Zhao, W., Li, W., Du, X. D., & Yao, H. (2022). Hybrid IncFIA/FIB/FIC (FII) plasmid co-carrying blaNDM-5 and fosA3 from an Escherichia coli ST117 strain of retail chicken. International Journal of Food Microbiology, 382, 109914.
E. coli	IncFIA/IncFIB/IncFIC/IncFII
E. coli	IncFIA/IncFIB/IncFIC/IncQ1
E. coli	IncFIA/IncFIB/IncFIC/IncQ1/rep_cluster_2232
E. coli	IncFIA/IncFIB/IncFII
E. coli	IncFIA/IncFIB/IncFII/IncQ1	Mohamed, N. M., Zakaria, A. S., & Edward, E. A. (2022). Genomic characterization of international high-risk clone ST410 Escherichia coli co-harboring ESBL-encoding genes and bla NDM-5 on IncFIA/IncFIB/IncFII/IncQ1 multireplicon plasmid and carrying a chromosome-borne bla CMY-2 from Egypt. Antibiotics, 11(8), 1031.
E. coli	IncFIA/IncFIB/IncFII/rep_cluster_2131
E. coli	IncFIA/IncFIC
E. coli	IncFIA/IncFIC/IncFII
E. coli	IncFIA/IncFIC/IncHI1B
E. coli	IncFIA/IncFII
E. coli	IncFIA/IncFII/IncQ1/rep_cluster_2350
E. coli	IncFIB/IncFIC/IncFII
E. coli	IncFIB/IncFIC/rep_cluster_2244
E. coli	IncFIB/IncFII	Takayama, Y., Sekizuka, T., Matsui, H., Adachi, Y., Eda, R., Nihonyanagi, S., ... & Hanaki, H. (2020). Characterization of the IncFII-IncFIB (pB171) plasmid carrying bla NDM-5 in Escherichia coli ST405 clinical isolate in Japan. Infection and Drug Resistance, 561-566.
E. coli	IncFIB/IncR
E. coli	IncFIB/rep_cluster_2232
E. coli	IncFIB/rep_cluster_2244
E. coli	IncFIC	Johnson, T. J., Wannemuehler, Y. M., Johnson, S. J., Logue, C. M., White, D. G., Doetkott, C., & Nolan, L. K. (2007). Plasmid replicon typing of commensal and pathogenic Escherichia coli isolates. Applied and environmental microbiology, 73(6), 1976-1983.	"IncFIB was the most common replicon type found among APEC isolates, followed by IncI1, IncFIIA, IncP, IncB/O, IncN, and IncFIC. "
E. coli	IncHI1B	Dolejska, M., Villa, L., Minoia, M., Guardabassi, L., & Carattoli, A. (2014). Complete sequences of IncHI1 plasmids carrying bla CTX-M-1 and qnrS1 in equine Escherichia coli provide new insights into plasmid evolution. Journal of Antimicrobial chemotherapy, 69(9), 2388-2393.
E. coli	IncI-gamma/K1	Habib, I., Mohamed, M. Y. I., Lakshmi, G. B., Ghazawi, A., Khan, M., & Khalifa, H. O. (2025). Characterizing antimicrobial resistance and plasmidome diversity in Escherichia coli from imported frozen broiler chicken in the United Arab Emirates. Frontiers in Microbiology, 16, 1590906.	"The most frequent relaxase types were MOBP (37 plasmids) and MOBF (24 plasmids), with IncI-gamma/K1 and IncF plasmids commonly linked to ESBL genes."
E. coli	IncI-gamma/K1/IncK2/Z
E. coli	IncQ1	Poirel, L., Carattoli, A., Bernabeu, S., Bruderer, T., Frei, R., & Nordmann, P. (2010). A novel IncQ plasmid type harbouring a class 3 integron from Escherichia coli. Journal of antimicrobial chemotherapy, 65(8), 1594-1598.
E. faecium	aph(3')-IIIa_ermB_IS1216E@IS6@nan_ISEfa11@ISL3@nan_ISEfa4@IS200/IS605@IS605_vanA_vanHA_vanRA_vanSA_vanXA_vanYA
E. faecium	aph(3')-IIIa_ermB_IS1216E@IS6@nan_ISEnfa3@IS3@IS150_sat-4_aad(6)	Studies on the role of IS1216E in the formation and dissemination of poxtA-carrying plasmids in an Enterococcus faecium clade A1 isolate	https://pubmed.ncbi.nlm.nih.gov/32772071/
E. faecium	aph(3')-IIIa_ermB_IS16@IS256@nan_sat-4_aad(6)	The unravelled Enterococcus faecalis zoonotic superbugs: Emerging multiple resistant and virulent lineages isolated from poultry environment	https://pubmed.ncbi.nlm.nih.gov/30105884/
E. faecium	aph(3')-IIIa_ermB_ISEnfa3@IS3@IS150_sat-4_aad(6)	Genomic and Bioinformatic Insights Into Enterococcus faecalis From Retail Meats in Nigeria	https://onlinelibrary.wiley.com/doi/10.1155/ijm/7325430
E. faecium	ermB_IS1216E@IS6@nan_aad(6)	Identification of a multiresistant mosaic plasmid carrying a new segment of IS1216E-flanked optrA with integrated Tn551-ermB element in linezolid-resistant Enterococcus faecalis human isolate	https://pubmed.ncbi.nlm.nih.gov/32653723/
E. faecium	ErmB_IS1251@ISL3@nan_vanA_vanHA_vanRA_vanSA_vanXA	Vancomycin-resistant Enterococcus faecium with vanA gene isolated for the first time from wildlife in Slovakia	https://pubmed.ncbi.nlm.nih.gov/26675586/
E. faecium	ermB_ISSsu5@IS1380@nan	Genomic and Bioinformatic Insights Into Enterococcus faecalis From Retail Meats in Nigeria	https://onlinelibrary.wiley.com/doi/10.1155/ijm/7325430
E. faecium	Inc11/rep_cluster_1018/rep_cluster_1118/rep_cluster_185	Shintani, M., Sanchez, Z. K., & Kimbara, K. (2015). Genomics of microbial plasmids: classification and identification based on replication and transfer systems and host taxonomy. Frontiers in microbiology, 6, 242.	supplementary Table1 "NC_006427 Enterococcus faecium plasmid pJB01, complete sequence"
E. faecium	Inc11/rep_cluster_1118
E. faecium	Inc11/rep_cluster_1118/rep_cluster_185
E. faecium	Inc18	Mikalsen, T., Pedersen, T., Willems, R., Coque, T. M., Werner, G., Sadowy, E., ... & Hegstad, K. (2015). Investigating the mobilome in clinically important lineages of Enterococcus faecium and Enterococcus faecalis. BMC genomics, 16(1), 282.	"As shown in Additional file 5: Figure S3A, rep targets belonging to the RCR, Rep_3, RepA_N, and Inc18 plasmid families (as defined by [68]) were well represented in both E. faecium (n = 34; n = 28; n = 36; and n = 21, respectively) and E. faecalis (n = 27; n = 6; n = 36; and n = 28, respectively)."
E. faecium	Inc18/rep_cluster_1118
E. faecium	Inc18/rep_cluster_1118/rep_cluster_185
E. faecium	Inc18/rep_cluster_1763/rep_cluster_889/rep_cluster_893
E. faecium	Inc18/rep_cluster_889
E. faecium	Inc18/rep_cluster_889/rep_cluster_893
E. faecium	Inc18/rep_cluster_893
E. faecium	rep_cluster_1018	Habib, I., Khan, M., Lakshmi, G. B., Mohamed, M. Y. I., Ghazawi, A., & Al-Rifai, R. H. (2025). Salad Vegetables as a Reservoir of Antimicrobial-Resistant Enterococcus: Exploring Diversity, Resistome, Virulence, and Plasmid Dynamics. Foods, 14(7), 1150.	Table1 rep_cluster_1018
E. faecium	rep_cluster_1018/rep_cluster_1118
E. faecium	rep_cluster_1018/rep_cluster_185
E. faecium	rep_cluster_1093	https://ccb-microbe.cs.uni-saarland.de/plsdb2025/plasmid?NUCCORE_ACC=NZ_CP018068.1#Visualization	found in the PLSDB database. Plasmid NZ_CP018068.1 from a clinical E. faecium isolate
E. faecium	rep_cluster_1093/rep_cluster_1763/rep_cluster_889
E. faecium	rep_cluster_1093/rep_cluster_185
E. faecium	rep_cluster_1093/rep_cluster_889
E. faecium	rep_cluster_1118	Habib, I., Khan, M., Lakshmi, G. B., Mohamed, M. Y. I., Ghazawi, A., & Al-Rifai, R. H. (2025). Salad Vegetables as a Reservoir of Antimicrobial-Resistant Enterococcus: Exploring Diversity, Resistome, Virulence, and Plasmid Dynamics. Foods, 14(7), 1150.	found in Enterococcus faecalis
E. faecium	rep_cluster_1118/rep_cluster_185
E. faecium	rep_cluster_1197	Habib, I., Khan, M., Lakshmi, G. B., Mohamed, M. Y. I., Ghazawi, A., & Al-Rifai, R. H. (2025). Salad Vegetables as a Reservoir of Antimicrobial-Resistant Enterococcus: Exploring Diversity, Resistome, Virulence, and Plasmid Dynamics. Foods, 14(7), 1150.	found in Enterococcus faecalis
E. faecium	rep_cluster_1197/rep_cluster_1763
E. faecium	rep_cluster_1197/rep_cluster_1763/rep_cluster_185/rep_cluster_889/rep_cluster_943
E. faecium	rep_cluster_1197/rep_cluster_1763/rep_cluster_889
E. faecium	rep_cluster_1197/rep_cluster_1763/rep_cluster_889/rep_cluster_943
E. faecium	rep_cluster_1197/rep_cluster_185
E. faecium	rep_cluster_1197/rep_cluster_2146/rep_cluster_889
E. faecium	rep_cluster_1197/rep_cluster_889
E. faecium	rep_cluster_1742	Habib, I., Khan, M., Lakshmi, G. B., Mohamed, M. Y. I., Ghazawi, A., & Al-Rifai, R. H. (2025). Salad Vegetables as a Reservoir of Antimicrobial-Resistant Enterococcus: Exploring Diversity, Resistome, Virulence, and Plasmid Dynamics. Foods, 14(7), 1150.	Table 1. rep_cluster_1742
E. faecium	rep_cluster_1742/rep_cluster_889
E. faecium	rep_cluster_1763	Sobkowiak, A., Scherff, N., van Almsick, V., Schuler, F., Brix, T. J., Mellmann, A., & Schwierzeck, V. (2025). Characterization of vanA-harboring plasmids supports differentiation of outbreak-related and sporadic vancomycin-resistant Enterococcus faecium isolates in a tertiary care hospital. BMC microbiology, 25(1), 337.	Table 1.
E. faecium	rep_cluster_1763/rep_cluster_185
E. faecium	rep_cluster_1763/rep_cluster_185/rep_cluster_889/rep_cluster_943
E. faecium	rep_cluster_1763/rep_cluster_889
E. faecium	rep_cluster_1763/rep_cluster_889/rep_cluster_893
E. faecium	rep_cluster_1763/rep_cluster_889/rep_cluster_943
E. faecium	rep_cluster_1763/rep_cluster_893
E. faecium	rep_cluster_183/rep_cluster_185
E. faecium	rep_cluster_185	Habib, I., Khan, M., Lakshmi, G. B., Mohamed, M. Y. I., Ghazawi, A., & Al-Rifai, R. H. (2025). Salad Vegetables as a Reservoir of Antimicrobial-Resistant Enterococcus: Exploring Diversity, Resistome, Virulence, and Plasmid Dynamics. Foods, 14(7), 1150.	Table1 rep_cluster_185
E. faecium	rep_cluster_185/rep_cluster_1968
E. faecium	rep_cluster_185/rep_cluster_889
E. faecium	rep_cluster_185/rep_cluster_889/rep_cluster_893
E. faecium	rep_cluster_185/rep_cluster_889/rep_cluster_935/rep_cluster_943
E. faecium	rep_cluster_185/rep_cluster_889/rep_cluster_943
E. faecium	rep_cluster_185/rep_cluster_893
E. faecium	rep_cluster_185/rep_cluster_943
E. faecium	rep_cluster_1968/rep_cluster_889
E. faecium	rep_cluster_1968/rep_cluster_889/rep_cluster_893
E. faecium	rep_cluster_1968/rep_cluster_893/rep_cluster_935
E. faecium	rep_cluster_2351
E. faecium	rep_cluster_554/rep_cluster_889
E. faecium	rep_cluster_889	Sobkowiak, A., Scherff, N., van Almsick, V., Schuler, F., Brix, T. J., Mellmann, A., & Schwierzeck, V. (2025). Characterization of vanA-harboring plasmids supports differentiation of outbreak-related and sporadic vancomycin-resistant Enterococcus faecium isolates in a tertiary care hospital. BMC microbiology, 25(1), 337.	"The replicon type was identified as rep_cluster_889. In addition, the vanA plasmids of the outbreak-associated isolates showed Mash distances ≤ 0.001, indicating a high degree of similarity."
E. faecium	rep_cluster_889/rep_cluster_893
E. faecium	rep_cluster_889/rep_cluster_935
E. faecium	rep_cluster_889/rep_cluster_943
E. faecium	rep_cluster_893	Habib, I., Khan, M., Lakshmi, G. B., Mohamed, M. Y. I., Ghazawi, A., & Al-Rifai, R. H. (2025). Salad Vegetables as a Reservoir of Antimicrobial-Resistant Enterococcus: Exploring Diversity, Resistome, Virulence, and Plasmid Dynamics. Foods, 14(7), 1150.	Table1. rep_cluster_893
E. faecium	rep_cluster_893/rep_cluster_935
E. faecium	rep_cluster_943
K. pneumoniae	ermB_ISKpn14@IS1@nan
K. pneumoniae	IncC	Zeng, Z., Lei, L., Li, L., Hua, S., Li, W., Zhang, L., ... & Li, X. (2022). In silico characterization of Bla NDM-harboring plasmids in Klebsiella pneumoniae. Frontiers in Microbiology, 13, 1008905.	"For the 103 single-replicon plasmids harboring blaNDM in K. pneumoniae, the TOP5 prevalent replicons (in descending order) were IncX3 (29 plasmids), IncC (15 plasmids), IncFIB(pQil) (11 plasmids), IncFII (11 plasmids), and IncFII(Yp) (11 plasmids)."
K. pneumoniae	IncFIA	Yu, J., Ding, Y., Zhang, X., Tai, S., Zhang, C., Liu, C., ... & Duan, Y. (2024). Dissemination of bla NDM-5 Driven by Horizontal Transfer of IncFIA Plasmid Between Escherichia coli and Klebsiella pneumoniae Co-Isolated from a Patient’s Ascitic Fluid. Infection and Drug Resistance, 3945-3953.
K. pneumoniae	IncFIA/IncFIB
K. pneumoniae	IncFIA/IncFIC	Oliveira, É. M. D., Beltrão, E. M. B., Scavuzzi, A. M. L., Barros, J. F., & Lopes, A. C. S. (2020). High plasmid variability, and the presence of IncFIB, IncQ, IncA/C, IncHI1B, and IncL/M in clinical isolates of Klebsiella pneumoniae with bla KPC and bla NDM from patients at a public hospital in Brazil. Revista da Sociedade Brasileira de Medicina Tropical, 53, e20200397.
K. pneumoniae	IncFIA/IncFIC/IncR
K. pneumoniae	IncFIA/IncFII
K. pneumoniae	IncI-gamma/K1	Zhang, D., Zhao, Y., Feng, J., Hu, L., Jiang, X., Zhan, Z., ... & Zhou, D. (2019). Replicon-based typing of IncI-complex plasmids, and comparative genomics analysis of IncIγ/K1 plasmids. Frontiers in microbiology, 10, 48.	"Four IncIγ/K1 plasmids p205880-NR2, p14E509-CTXM, p11011-CTXM and p61806-CTXM were fully sequenced and compared with IncIγ/K1 reference. 205880 is the ID of one Klebsiella pneumoniae patient sample"
S. agalactiae	aph(3')-IIIa_ermB_ISSag12@IS3@IS150_aad(6)
S. aureus	aac6_Ie_aph2_Ia_ermB_IS1216E@IS6@nan	Genetic environment of the multi-resistance gene cfr in methicillin-resistant coagulase-negative staphylococci from chickens, ducks, and pigs in China	https://www.sciencedirect.com/science/article/pii/S1438422113001550
S. aureus	rep_cluster_1733/rep_cluster_2214	preprint： Anderson, T., Wang, H., Harrington, M., Howard, J. C., & Otte, E. (2025). Characterisation of Staphylococcus argenteus in Christchurch, New Zealand, and comparison to global strains. Access Microbiology, 000916-v3.	”The blaZ plasmids for isolates 19CHL-8664D (20,755 bp contig) and 20CHL-9983R (20,736 bp contig) were aligned against plasmid database (PLSDB) sequences and found similar blaZ containing plasmids around 20kb with rep_cluster_1733 and rep_cluster_2214.“
S. flexneri	ermB_IS1B@IS1@nan_IS26@IS6@nan_IS6100@IS6@nan_mrx_aadA5_dfrA17_mphA_qacEdelta1_sul1
S. flexneri	ermB_IS1R@IS1@nan_IS26@IS6@nan_IS6100@IS6@nan_mrx_aadA5_dfrA17_mphA_qacEdelta1_sul1
S. flexneri	ermB_IS26@IS6@nan
S. flexneri	ermB_IS26@IS6@nan_IS6100@IS6@nan_mrx_blaTEM-34_aadA5_dfrA17_mphA_qacEdelta1_sul1
S. flexneri	IncFIA	Asad, A., Nayeem, M. A. J., Mostafa, M. G., Begum, R., Faruque, S. N., Nusrin, S., ... & Islam, Z. (2025). Resistome phylodynamics of multidrug-resistant Shigella isolated from diarrheal patients. Microbiology Spectrum, 13(1), e01635-24.	"The other conjugative and MDR plasmid pAA338 were IncFIA type and found in S. flexneri Z12966, S. flexneri Z13032, and S. boydii Z12959;"
S. flexneri	IncFIA/IncFIC
S. flexneri	IncFIA/IncFII
S. flexneri	IncFII	Sethuvel, D. P. M., Anandan, S., Ragupathi, N. K. D., Gajendiran, R., Kuroda, M., Shibayama, K., & Veeraraghavan, B. (2019). IncFII plasmid carrying antimicrobial resistance genes in Shigella flexneri: vehicle for dissemination. Journal of global antimicrobial resistance, 16, 215-219.
S. pneumoniae	aac6_Ie_aph2_Ia_ermB_IS1182@IS1182@nan_aad(6)
S. sonnei	ermB_IS1S@IS1@nan
S. sonnei	ermB_IS26@IS6@nan_IS6100@IS6@nan_mrx_blaTEM-34_aadA5_dfrA17_mphA_qacEdelta1_sul1	Genetic Mechanisms behind the Spread of Reduced Susceptibility to Azithromycin in Shigella Strains Isolated from Men Who Have Sex with Men in Québec, Canada	https://pubmed.ncbi.nlm.nih.gov/30455248/
S. sonnei	IncFIA	1. Thanh Duy, P., Thi Nguyen, T. N., Vu Thuy, D., Chung The, H., Alcock, F., Boinett, C., ... & Baker, S. (2020). Commensal Escherichia coli are a reservoir for the transfer of XDR plasmids into epidemic fluoroquinolone-resistant Shigella sonnei. Nature microbiology, 5(2), 256-264. 2. Thanh Duy, P., Thi Nguyen, T. N., Vu Thuy, D., Chung The, H., Alcock, F., Boinett, C., ... & Baker, S. (2020). Co…	1. “IncF (IncFII, IncFIA, IncFIB and IncFIC) plasmids were found to be the most prevalent replicon types in the commensal Enterobacteriaceae.” 2. Describes IncFIA plasmids in commensal E. coli as reservoirs for transfer to S. sonnei, contributing to XDR phenotypes, but no direct IncFIA in S. sonnei isolates.
S. sonnei	IncFIA/IncFIC
S. sonnei	IncFIA/IncFIC/IncFII
S. sonnei	IncFIA/IncFII
S. sonnei	IncFII	Fischer, N., Maex, M., Mattheus, W., Van den Bossche, A., Van Cauteren, D., Laisnez, V., ... & Ceyssens, P. J. (2022). Genomic epidemiology of persistently circulating MDR Shigella sonnei strains associated with men who have sex with men (MSM) in Belgium (2013–19). Journal of Antimicrobial Chemotherapy, 77(1), 89-97.	"Belgian isolates carried the single gyrA (S83L) mutation, the Tn7/Int2 island and IncFII or IncFIB plasmids. All but one carried the SpA plasmid, one carried both erm(B) and mph(A) genes and one isolate carried mph(A) and ESBL gene blaDHA-1."
S. suis	ant(6)-Ia_ermB_IS1216E@IS6@nan_catA8_lnuB_lsaE_tet(L)_tet(O/W/32/O)	Integrative and conjugative elements in streptococci can act as vectors for plasmids and translocatable units integrated via IS1216E	https://www.sciencedirect.com/science/article/abs/pii/S0924857923000742
S. suis	ant(6)-Ia_ermB_ISSsu9@IS1595@ISPna2_tet(O)
S. suis	aph(3')-IIIa_ermB_IS1216E@IS6@nan_aad(6)
S. suis	aph(3')-IIIa_ermB_IS1216E@IS6@nan_sat-4_aad(6)	IS6 family insertion sequences promote optrA dissemination between plasmids varying in transfer abilities	https://link.springer.com/article/10.1007/s00253-023-12858-w
S. suis	aph(3')-IIIa_ermB_ISS1S@IS6@nan_ISSag10@IS1595@ISPna2_lnuC	Characterization of a Novel Linezolid Resistance Gene optrA and Bacitracin Resistance Locus-Carrying Multiple Antibiotic Resistant Integrative and Conjugative Element ICESsu1112S in Streptococccus Suis	https://pubmed.ncbi.nlm.nih.gov/35170998/
S. suis	ermB_IS1182@IS1182@nan
S. suis	ermB_IS1216E@IS6@nan
S. suis	ermB_IS1216E@IS6@nan_tet(O)
S. suis	ermB_ISSsu13@ISL3@nan_lnuB_lsaE	Genomic and phenotypic analysis of invasive Streptococcus suis isolated in Spain reveals genetic diversification and associated virulence traits	https://pmc.ncbi.nlm.nih.gov/articles/PMC10807230/
