# Supplementary material for: Genomic and socioeconomic drivers of antimicrobial resistance forecast to 2050
Source: Cell Genom. 2026 Jun 3;6(7):101273. doi: 10.1016/j.xgen.2026.101273 (PMC13347946; doi:10.1016/j.xgen.2026.101273)
Supplement: Table S12. Known carbapenem, colistin, and cephem resistance genes identified by the ML analysis, related to STAR Methods — Feature-pathogen pairs include carbapenem, colistin and cephem ARGs as well as IS-associated ARGs, identified on ML models with an AUC greater than 0.7. For each feature-pathogen pair, the following information is provided: known resistance type, mobility, MDR, and the antibiotic classes in which the feature was selected. [file mmc12.xlsx]

## Sheet: TableS12
Feature	Species	Known resistance classes	Predominant Mobility	Number of ML Antibiotic Classes	ML Antibiotic Class
aac(6')-Iaf_IS26_blaTEM-2_qacEdelta1_sul1	A. baumannii	Cephem	ISs-ARGs	1	Carbapenem
aac(6')-Ib7_IS26_ISPpu12_blaOXA-20_qacEdelta1_sul1	A. baumannii	Cephem	ISs-ARGs	2	Aminoglycoside, Carbapenem
aph(3'')-Ib_ISPa13_blaPER-10	A. baumannii	Cephem; carbapenem	ISs-Plasmid-ARGs	3	Cephem, Carbapenem, Aminoglycoside
aph(3')-VIb_ISPa12_ISPa13_blaPER-1	A. baumannii	Carbapenem	ISs-ARGs	3	Cephem, Fluoroquinolone, Tetracycline
blaADC-100	A. baumannii	Cephem	ARGs-Chr	1	Carbapenem
blaADC-101	A. baumannii	Cephem	ARGs-Chr	2	Tetracycline, Aminoglycoside
blaADC-102	A. baumannii	Cephem	ISs-ARGs	1	Fluoroquinolone
blaADC-116	A. baumannii	Cephem	ARGs-Chr	2	Fluoroquinolone, Folate
blaADC-140	A. baumannii	Cephem	ARGs-Chr	1	Carbapenem
blaADC-141	A. baumannii	Cephem	ARGs-Chr	1	Carbapenem
blaADC-152	A. baumannii	Cephem	ARGs-Chr	1	Aminoglycoside
blaADC-156	A. baumannii	Cephem	ARGs-Chr	1	Carbapenem
blaADC-159	A. baumannii	Cephem	ARGs-Chr	1	Fluoroquinolone
blaADC-160	A. baumannii	Cephem	ARGs-Chr	1	Tetracycline
blaADC-162	A. baumannii	Cephem	ARGs-Chr	2	Carbapenem, Aminoglycoside
blaADC-163	A. baumannii	Cephem	ARGs-Chr	1	Cephem
blaADC-172	A. baumannii	Cephem	ARGs-Chr	1	Carbapenem
blaADC-174	A. baumannii	Cephem	ARGs-Chr	1	Carbapenem
blaADC-175	A. baumannii	Cephem	ARGs-Chr	2	Aminoglycoside, Carbapenem
blaADC-176	A. baumannii	Cephem	ISs-ARGs	1	Aminoglycoside
blaADC-185	A. baumannii	Cephem	ARGs-Chr	1	Carbapenem
blaADC-192	A. baumannii	Cephem	ARGs-Chr	1	Folate
blaADC-212	A. baumannii	Cephem	ARGs-Chr	3	Cephem, Aminoglycoside, Folate
blaADC-215	A. baumannii	Cephem	ARGs-Chr	4	Cephem, Carbapenem, Fluoroquinolone, Tetracycline
blaADC-222	A. baumannii	Cephem	ARGs-Chr	1	Carbapenem
blaADC-226	A. baumannii	Cephem	ARGs-Chr	1	Carbapenem
blaADC-233	A. baumannii	Cephem	ARGs-Chr	1	Carbapenem
blaADC-238	A. baumannii	Cephem	ARGs-Chr	2	Cephem, Carbapenem
blaADC-239	A. baumannii	Cephem	ARGs-Chr	1	Aminoglycoside
blaADC-240	A. baumannii	Cephem	ARGs-Chr	2	Fluoroquinolone, Tetracycline
blaADC-25	A. baumannii	Cephem	ARGs-Chr	2	Carbapenem, Fluoroquinolone
blaADC-30	A. baumannii	Cephem	ARGs-Chr	3	Aminoglycoside, Fluoroquinolone, Tetracycline
blaADC-33	A. baumannii	Cephem	ARGs-Chr	5	Aminoglycoside, Cephem, Carbapenem, Fluoroquinolone, Tetracycline
blaADC-52	A. baumannii	Cephem	ARGs-Chr	1	Aminoglycoside
blaADC-66	A. baumannii	Cephem	ARGs-Chr	1	Carbapenem
blaADC-74	A. baumannii	Cephem	ARGs-Chr	2	Carbapenem, Aminoglycoside
blaADC-76	A. baumannii	Cephem	ARGs-Chr	3	Aminoglycoside, Fluoroquinolone, Folate
blaADC-79	A. baumannii	Cephem	ARGs-Chr	3	Cephem, Aminoglycoside, Folate
blaADC-84	A. baumannii	Cephem	ARGs-Chr	1	Aminoglycoside
blaADC-87	A. baumannii	Cephem	ARGs-Chr	1	Carbapenem
blaADC-91	A. baumannii	Cephem	ARGs-Chr	1	Fluoroquinolone
blaADC-94	A. baumannii	Cephem	ARGs-Chr	1	Tetracycline
blaADC-95	A. baumannii	Cephem	ARGs-Chr	1	Tetracycline
blaADC-96	A. baumannii	Cephem	ARGs-Chr	2	Aminoglycoside, Cephem
blaCMY-59	A. baumannii	Cephem; carbapenem	ISs-ARGs	1	Cephem
blaCMY-59_ISEc9	A. baumannii	Cephem; carbapenem	ISs-ARGs	1	Cephem
blaCTX-M-15	A. baumannii	Cephem	ARGs-Chr	2	Cephem, Carbapenem
blaCTX-M-15_IS26	A. baumannii	Cephem	ISs-ARGs	1	Carbapenem
blaOXA-100	A. baumannii	Cephem	ARGs-Chr	1	Aminoglycoside
blaOXA-113	A. baumannii	Cephem	ARGs-Chr	1	Carbapenem
blaOXA-117	A. baumannii	Cephem	ARGs-Chr	2	Cephem, Carbapenem
blaOXA-121	A. baumannii	Cephem	ARGs-Chr	1	Cephem
blaOXA-126	A. baumannii	Cephem	ARGs-Chr	1	Carbapenem
blaOXA-172	A. baumannii	Cephem	ARGs-Chr	4	Cephem, Carbapenem, Fluoroquinolone, Tetracycline
blaOXA-174	A. baumannii	Cephem	ARGs-Chr	5	Cephem, Fluoroquinolone, Carbapenem, Tetracycline, Aminoglycoside
blaOXA-20	A. baumannii	Cephem	ARGs-Chr	2	Aminoglycoside, Carbapenem
blaOXA-23	A. baumannii	Cephem	Plasmid-ARGs	6	Aminoglycoside, Cephem, Carbapenem, Fluoroquinolone, Tetracycline, Folate
blaOXA-235	A. baumannii	Cephem	ARGs-Chr	1	Folate
blaOXA-237	A. baumannii	Cephem	ARGs-Chr	2	Aminoglycoside, Carbapenem
blaOXA-24	A. baumannii	Cephem	ARGs-Chr	3	Aminoglycoside, Fluoroquinolone, Carbapenem
blaOXA-242	A. baumannii	Cephem	ARGs-Chr	1	Carbapenem
blaOXA-259	A. baumannii	Cephem	ARGs-Chr	1	Carbapenem
blaOXA-263	A. baumannii	Cephem	ARGs-Chr	2	Cephem, Aminoglycoside
blaOXA-312	A. baumannii	Cephem	ARGs-Chr	1	Carbapenem
blaOXA-337	A. baumannii	Cephem	ARGs-Chr	1	Carbapenem
blaOXA-424	A. baumannii	Cephem	ARGs-Chr	1	Fluoroquinolone
blaOXA-441	A. baumannii	Cephem	ARGs-Chr	1	Folate
blaOXA-523	A. baumannii	Cephem	ARGs-Chr	1	Carbapenem
blaOXA-530	A. baumannii	Cephem	ARGs-Chr	2	Fluoroquinolone, Folate
blaOXA-58	A. baumannii	Cephem	ARGs-Chr	3	Aminoglycoside, Carbapenem, Tetracycline
blaOXA-65	A. baumannii	Cephem	ARGs-Chr	1	Aminoglycoside
blaOXA-66	A. baumannii	Cephem	ARGs-Chr	4	Aminoglycoside, Cephem, Carbapenem, Folate
blaOXA-68	A. baumannii	Cephem	ARGs-Chr	2	Aminoglycoside, Folate
blaOXA-69	A. baumannii	Cephem	ARGs-Chr	5	Cephem, Carbapenem, Fluoroquinolone, Tetracycline, Aminoglycoside
blaOXA-71	A. baumannii	Cephem	ARGs-Chr	4	Aminoglycoside, Cephem, Fluoroquinolone, Tetracycline
blaOXA-72	A. baumannii	Cephem	Plasmid-ARGs	3	Aminoglycoside, Cephem, Carbapenem
blaOXA-855	A. baumannii	Cephem	ARGs-Chr	1	Aminoglycoside
blaOXA-856	A. baumannii	Cephem	ARGs-Chr	1	Carbapenem
blaOXA-90	A. baumannii	Cephem	ARGs-Chr	2	Aminoglycoside, Cephem
blaOXA-91	A. baumannii	Cephem	ARGs-Chr	1	Fluoroquinolone
blaOXA-95	A. baumannii	Cephem	ARGs-Chr	1	Carbapenem
blaPER-1	A. baumannii	Cephem; carbapenem	ISs-ARGs	2	Cephem, Carbapenem
blaPER-10	A. baumannii	Cephem; carbapenem	ISs-Plasmid-ARGs	2	Cephem, Aminoglycoside
blaSHV-5	A. baumannii	Cephem	ARGs-Chr	2	Aminoglycoside, Carbapenem
blaTEM-34	A. baumannii	Cephem	ARGs-Chr	3	Aminoglycoside, Fluoroquinolone, Carbapenem
IS10R_blaOXA-69	A. baumannii	Cephem	ISs-ARGs	1	Aminoglycoside
IS15DII_ISAba2_ISAba3_blaOXA-58	A. baumannii	Cephem	ISs-Plasmid-ARGs	2	Aminoglycoside, Carbapenem
IS1R_blaTEM-2_Tn2_catA1_tet(A)	A. baumannii	Cephem	ISs-ARGs	3	Carbapenem, Tetracycline, Folate
IS26_blaTEM-2	A. baumannii	Cephem	ISs-ARGs	1	Aminoglycoside
ISAba1_blaOXA-23	A. baumannii	Cephem	ISs-ARGs	3	Aminoglycoside, Carbapenem, Fluoroquinolone
ISAba28_ISPa12_blaPER-1	A. baumannii	Cephem	ISs-ARGs	3	Aminoglycoside, Cephem, Folate
ISAba29_blaOXA-23	A. baumannii	Cephem	ISs-ARGs	2	Carbapenem, Aminoglycoside
aac(3)-IId_IS26_ISCfr1_blaTEM-34	E. coli	Cephem	ISs-Plasmid-ARGs	2	Fluoroquinolone, Aminoglycoside
aac(3)-IId_ISCfr1_blaTEM-34	E. coli	Cephem	ISs-Plasmid-ARGs	2	Cephem, Aminoglycoside
aac(3)-IId_ISKpn40_mcr-3.2	E. coli	Colistin	ISs-Plasmid-ARGs	1	Cephem
aac(3)-IVa_aph(4)-Ia_blaTEM-34_Tn2	E. coli	Cephem	ISs-ARGs	1	Penicilin
aac(6')-Ib10_blaCTX-M-15_IS26_blaOXA-1_aadA5_dfrA17_qacEdelta1_sul1	E. coli	Cephem	ISs-Plasmid-ARGs	1	Aminoglycoside
aac(6')-Ib10_IS26_ISEc76_blaOXA-9_Tn5403_aadA	E. coli	Cephem	ISs-Plasmid-ARGs	1	Aminoglycoside
acrE	E. coli	Cephem	ARGs-Chr	3	Cephem, Folate, Tetracycline
acrF	E. coli	Cephem	ARGs-Chr	3	B-lactam Combined Agents, Cephem, Fluoroquinolone
acrS	E. coli	Cephem	ARGs-Chr	4	B-lactam Combined Agents, Cephem, Tetracycline, Folate
ant(2'')-Ia_IS903B_blaSHV-105	E. coli	Cephem	ISs-ARGs	1	Aminoglycoside
aph(3'')-Ib_aph(6)-Id_blaCTX-M-15_IS5075_ISEc9_ISKpn19_qnrS1_blaTEM-34_sul2	E. coli	Cephem	ISs-Plasmid-ARGs	3	Cephem, Fluoroquinolone, Tetracycline
aph(3'')-Ib_aph(6)-Id_blaCTX-M-9_ISEc9_blaTEM-34_sul2	E. coli	Cephem	ISs-ARGs	2	B-lactam Combined Agents, Cephem
aph(3'')-Ib_aph(6)-Id_blaTEM-34_Tn2_Tn5393	E. coli	Cephem	ISs-Plasmid-ARGs	1	Cephem
aph(3'')-Ib_aph(6)-Id_IS1133_blaTEM-34	E. coli	Cephem	ISs-ARGs	1	Cephem
aph(3'')-Ib_aph(6)-Id_IS26_blaTEM-34_sul2	E. coli	Cephem	ISs-Plasmid-ARGs	1	Cephem
aph(3'')-Ib_aph(6)-Id_IS26_IS5075_blaTEM-34_Tn2_dfrA14_sul2	E. coli	Cephem	ISs-Plasmid-ARGs	1	Aminoglycoside
aph(3'')-Ib_aph(6)-Id_IS26_IS5075_ISKpn6_ISKpn7_blaKPC-3_sul2	E. coli	Cephem; carbapenem	ISs-Plasmid-ARGs	3	Cephem, Tetracycline, B-lactam Combined Agents
aph(3'')-Ib_aph(6)-Id_IS5075_blaTEM-34_sul2	E. coli	Cephem	ISs-Plasmid-ARGs	3	Cephem, Fluoroquinolone, Folate
aph(3'')-Ib_aph(6)-Id_ISSbo1_blaTEM-35_Tn2	E. coli	Cephem	ISs-Plasmid-ARGs	1	B-lactam Combined Agents
aph(3'')-Ib_aph(6)-Id_ISVsa3_blaTEM-183_floR_sul2_tet(A)	E. coli	Cephem	ISs-Plasmid-ARGs	1	Aminoglycoside
aph(3'')-Ib_blaTEM-40_Tn2_sul2	E. coli	Cephem	ISs-Plasmid-ARGs	3	Penicilin, Cephem, Aminoglycoside
aph(3'')-Ib_IS26_blaTEM-34_sul2	E. coli	Cephem	ISs-Plasmid-ARGs	2	Aminoglycoside, Folate
aph(3')-Ia_IS15DII_IS26_IS5075_blaTEM-84	E. coli	Cephem	ISs-ARGs	1	B-lactam Combined Agents
aph(3')-Ia_ISKpn6_ISKpn7_blaKPC-4_blaTEM-183_Tn3	E. coli	Cephem; carbapenem	ISs-Plasmid-ARGs	1	Aminoglycoside
aph(3')-VIa_ble_ISAba125_ISAba14_blaNDM-1	E. coli	Carbapenem	ISs-Plasmid-ARGs	1	Aminoglycoside
blaCMY-59	E. coli	Cephem; carbapenem	ISs-Plasmid-ARGs	6	B-lactam Combined Agents, Penicilin, Cephem, Phenicol, Aminoglycoside, Folate
blaCMY-59_IS1294	E. coli	Cephem; carbapenem	ISs-Plasmid-ARGs	2	Cephem, Fluoroquinolone
blaCMY-59_IS5	E. coli	Cephem; carbapenem	ISs-ARGs	2	B-lactam Combined Agents, Cephem
blaCMY-59_ISEc23	E. coli	Cephem; carbapenem	ISs-Plasmid-ARGs	3	Phenicol, Aminoglycoside, Folate
blaCMY-59_ISEc9	E. coli	Cephem; carbapenem	ISs-Plasmid-ARGs	4	B-lactam Combined Agents, Penicilin, Cephem, Tetracycline
blaCMY-59_ISSbo1	E. coli	Cephem; carbapenem	ISs-Plasmid-ARGs	2	B-lactam Combined Agents, Cephem
blaCTX-M-1	E. coli	Cephem	ISs-Plasmid-ARGs	5	Penicilin, B-lactam Combined Agents, Cephem, Phenicol, Folate
blaCTX-M-1_ISEc63_mrx	E. coli	Cephem	ISs-Plasmid-ARGs	2	Cephem, Phenicol
blaCTX-M-1_ISEc9	E. coli	Cephem	ISs-Plasmid-ARGs	5	Penicilin, B-lactam Combined Agents, Cephem, Phenicol, Folate
blaCTX-M-1_ISEc9_ISVsa3	E. coli	Cephem	ISs-Plasmid-ARGs	1	Cephem
blaCTX-M-14	E. coli	Cephem	ISs-ARGs	6	B-lactam Combined Agents, Penicilin, Cephem, Phenicol, Fluoroquinolone, Aminoglycoside
blaCTX-M-14_IS903B	E. coli	Cephem	ISs-Plasmid-ARGs	1	B-lactam Combined Agents
blaCTX-M-14_IS903B_ISEc9	E. coli	Cephem	ISs-Plasmid-ARGs	1	Aminoglycoside
blaCTX-M-14_ISEc9	E. coli	Cephem	ISs-ARGs	6	Penicilin, B-lactam Combined Agents, Cephem, Phenicol, Fluoroquinolone, Aminoglycoside
blaCTX-M-15	E. coli	Cephem	Plasmid-ARGs	6	Penicilin, B-lactam Combined Agents, Cephem, Phenicol, Fluoroquinolone, Aminoglycoside
blaCTX-M-15_IS1A_IS26	E. coli	Cephem	ISs-ARGs	2	Penicilin, Cephem
blaCTX-M-15_IS26_ISSen9	E. coli	Cephem	ISs-Plasmid-ARGs	1	Cephem
blaCTX-M-15_IS6100_ISEc9_dfrA14	E. coli	Cephem	ISs-ARGs	2	Cephem, Folate
blaCTX-M-15_ISEc9	E. coli	Cephem	ISs-ARGs	7	Penicilin, B-lactam Combined Agents, Cephem, Phenicol, Fluoroquinolone, Aminoglycoside, Folate
blaCTX-M-15_ISEc9_blaTEM-126	E. coli	Cephem	ISs-Plasmid-ARGs	1	Cephem
blaCTX-M-15_ISEc9_blaTEM-34	E. coli	Cephem	ISs-Plasmid-ARGs	1	Cephem
blaCTX-M-15_ISEc9_qnrS1	E. coli	Cephem	ISs-ARGs	1	B-lactam Combined Agents
blaCTX-M-15_ISEc9_Tn5403_tet(A)	E. coli	Cephem	ISs-Plasmid-ARGs	1	B-lactam Combined Agents
blaCTX-M-191	E. coli	Cephem	Plasmid-ARGs	2	B-lactam Combined Agents, Fluoroquinolone
blaCTX-M-192	E. coli	Cephem	ISs-ARGs	3	B-lactam Combined Agents, Penicilin, Cephem
blaCTX-M-192_IS903B	E. coli	Cephem	ISs-ARGs	3	B-lactam Combined Agents, Penicilin, Cephem
blaCTX-M-27	E. coli	Cephem	Plasmid-ARGs	4	Penicilin, B-lactam Combined Agents, Cephem, Fluoroquinolone
blaCTX-M-27_IS1R_IS26	E. coli	Cephem	ISs-Plasmid-ARGs	2	B-lactam Combined Agents, Cephem
blaCTX-M-27_ISEc9	E. coli	Cephem	ISs-Plasmid-ARGs	1	Cephem
blaCTX-M-32	E. coli	Cephem	ARGs-Chr	4	B-lactam Combined Agents, Penicilin, Cephem, Aminoglycoside
blaCTX-M-32_IS26_ISKpn26	E. coli	Cephem	ISs-Plasmid-ARGs	2	Penicilin, Aminoglycoside
blaCTX-M-55	E. coli	Cephem	ISs-Plasmid-ARGs	6	Penicilin, B-lactam Combined Agents, Cephem, Fluoroquinolone, Aminoglycoside, Folate
blaCTX-M-55_IS1294	E. coli	Cephem	ISs-Plasmid-ARGs	1	Cephem
blaCTX-M-55_ISEc9	E. coli	Cephem	ISs-Plasmid-ARGs	4	B-lactam Combined Agents, Cephem, Aminoglycoside, Folate
blaCTX-M-55_ISEc9_qnrS1	E. coli	Cephem	ISs-ARGs	1	Fluoroquinolone
blaCTX-M-55_ISKpn26	E. coli	Cephem	ISs-Plasmid-ARGs	1	Cephem
blaCTX-M-58	E. coli	Cephem	Plasmid-ARGs	1	Cephem
blaCTX-M-61	E. coli	Cephem	ISs-Plasmid-ARGs	1	Cephem
blaCTX-M-61_ISEc9	E. coli	Cephem	ISs-Plasmid-ARGs	1	Cephem
blaCTX-M-65	E. coli	Cephem	ISs-Plasmid-ARGs	3	Cephem, Fluoroquinolone, Tetracycline
blaCTX-M-65_IS903B_ISEc9	E. coli	Cephem	ISs-ARGs	1	Cephem
blaCTX-M-8	E. coli	Cephem	ISs-Plasmid-ARGs	1	B-lactam Combined Agents
blaCTX-M-8_IS26	E. coli	Cephem	ISs-Plasmid-ARGs	1	B-lactam Combined Agents
blaCTX-M-9	E. coli	Cephem	ISs-ARGs	2	B-lactam Combined Agents, Cephem
blaCTX-M-9_ISEc9_gadW_mdtE_mdtF	E. coli	Cephem	ISs-ARGs	2	B-lactam Combined Agents, Cephem
blaCTX-M-98	E. coli	Cephem	Plasmid-ARGs	2	B-lactam Combined Agents, Cephem
blaDHA-1	E. coli	Cephem	ARGs-Chr	2	Cephem, B-lactam Combined Agents
blaDHA-1_IS6100_mrx_qnrB4_mphA_sul1	E. coli	Cephem	ISs-Plasmid-ARGs	2	Cephem, B-lactam Combined Agents
blaEC-13	E. coli	Cephem	ARGs-Chr	1	Cephem
blaEC-13_IS1A	E. coli	Cephem	ISs-ARGs	1	Fluoroquinolone
blaEC-13_IS621	E. coli	Cephem	ISs-ARGs	3	Phenicol, Fluoroquinolone, Aminoglycoside
blaEC-15	E. coli	Cephem	ARGs-Chr	7	Penicilin, B-lactam Combined Agents, Cephem, Aminoglycoside, Fluoroquinolone, Tetracycline, Folate
blaEC-18	E. coli	Cephem	ARGs-Chr	3	Penicilin, Cephem, B-lactam Combined Agents
blaEC-18_IS621	E. coli	Cephem	ISs-ARGs	2	Cephem, Folate
blaEC-19	E. coli	Cephem	ARGs-Chr	3	Cephem, Tetracycline, B-lactam Combined Agents
blaEC-5	E. coli	Cephem	ARGs-Chr	3	B-lactam Combined Agents, Cephem, Fluoroquinolone
blaEC-8	E. coli	Cephem	ARGs-Chr	5	Cephem, Fluoroquinolone, Tetracycline, Aminoglycoside, Folate
blaEC-8_IS200C	E. coli	Cephem	ISs-ARGs	1	Cephem
blaKPC-2	E. coli	Cephem; carbapenem	ISs-Plasmid-ARGs	5	B-lactam Combined Agents, Penicilin, Cephem, Fluoroquinolone, Aminoglycoside
blaKPC-3	E. coli	Cephem; carbapenem	ISs-Plasmid-ARGs	5	B-lactam Combined Agents, Penicilin, Cephem, Tetracycline, Aminoglycoside
blaKPC-4	E. coli	Cephem; carbapenem	ISs-Plasmid-ARGs	1	Aminoglycoside
blaNDM-1	E. coli	Carbapenem	ISs-Plasmid-ARGs	1	B-lactam Combined Agents
blaNDM-5	E. coli	Carbapenem	ARGs-Chr	7	B-lactam Combined Agents, Penicilin, Cephem, Phenicol, Fluoroquinolone, Aminoglycoside, Tetracycline
blaOXA-1	E. coli	Cephem	Plasmid-ARGs	7	Penicilin, B-lactam Combined Agents, Cephem, Phenicol, Fluoroquinolone, Aminoglycoside, Folate
blaOXA-181	E. coli	Cephem	ISs-Plasmid-ARGs	1	Phenicol
blaOXA-9	E. coli	Cephem	Plasmid-ARGs	3	B-lactam Combined Agents, Cephem, Aminoglycoside
blaSHV-102	E. coli	Cephem	ISs-Plasmid-ARGs	3	Penicilin, B-lactam Combined Agents, Cephem
blaSHV-105	E. coli	Cephem	ISs-ARGs	1	Aminoglycoside
blaSHV-12	E. coli	Cephem	Plasmid-ARGs	6	Penicilin, B-lactam Combined Agents, Cephem, Phenicol, Fluoroquinolone, Aminoglycoside
blaSHV-2	E. coli	Cephem	ARGs-Chr	2	Penicilin, Cephem
blaTEM-1	E. coli	Cephem	Plasmid-ARGs	3	B-lactam Combined Agents, Cephem, Aminoglycoside
blaTEM-10	E. coli	Cephem	Plasmid-ARGs	1	Cephem
blaTEM-104	E. coli	Cephem	ARGs-Chr	1	B-lactam Combined Agents
blaTEM-106	E. coli	Cephem	ISs-Plasmid-ARGs	2	Penicilin, Cephem
blaTEM-106_Tn2	E. coli	Cephem	ISs-Plasmid-ARGs	2	Penicilin, Cephem
blaTEM-122	E. coli	Cephem	Plasmid-ARGs	2	Penicilin, B-lactam Combined Agents
blaTEM-122_Tn2	E. coli	Cephem	ISs-Plasmid-ARGs	2	Penicilin, B-lactam Combined Agents
blaTEM-126	E. coli	Cephem	Plasmid-ARGs	1	Aminoglycoside
blaTEM-135	E. coli	Cephem	ISs-Plasmid-ARGs	4	Penicilin, Fluoroquinolone, B-lactam Combined Agents, Aminoglycoside
blaTEM-183	E. coli	Cephem	ISs-Plasmid-ARGs	7	Penicilin, B-lactam Combined Agents, Cephem, Phenicol, Fluoroquinolone, Aminoglycoside, Folate
blaTEM-183_Tn3	E. coli	Cephem	ISs-Plasmid-ARGs	1	Penicilin
blaTEM-183_Tn3_tet(A)	E. coli	Cephem	ISs-Plasmid-ARGs	1	B-lactam Combined Agents
blaTEM-2	E. coli	Cephem	ISs-Plasmid-ARGs	5	Penicilin, B-lactam Combined Agents, Cephem, Fluoroquinolone, Tetracycline
blaTEM-2_Tn2	E. coli	Cephem	ISs-Plasmid-ARGs	2	Penicilin, Tetracycline
blaTEM-219	E. coli	Cephem	ARGs-Chr	1	Penicilin
blaTEM-240	E. coli	Cephem	Plasmid-ARGs	2	B-lactam Combined Agents, Fluoroquinolone
blaTEM-30	E. coli	Cephem	Plasmid-ARGs	3	Penicilin, B-lactam Combined Agents, Cephem
blaTEM-34	E. coli	Cephem	Plasmid-ARGs	6	Penicilin, B-lactam Combined Agents, Cephem, Fluoroquinolone, Aminoglycoside, Folate
blaTEM-34_Tn2	E. coli	Cephem	ISs-Plasmid-ARGs	5	Penicilin, Cephem, Phenicol, Folate, B-lactam Combined Agents
blaTEM-34_Tn2_aadA_dfrA1	E. coli	Cephem	ISs-Plasmid-ARGs	1	Fluoroquinolone
blaTEM-34_Tn2_dfrA1	E. coli	Cephem	ISs-Plasmid-ARGs	1	B-lactam Combined Agents
blaTEM-34_Tn2_tet(A)	E. coli	Cephem	ISs-Plasmid-ARGs	2	Penicilin, Phenicol
blaTEM-34_Tn2_tet(B)	E. coli	Cephem	ISs-ARGs	2	B-lactam Combined Agents, Cephem
blaTEM-35	E. coli	Cephem	ISs-Plasmid-ARGs	2	Penicilin, B-lactam Combined Agents
blaTEM-40	E. coli	Cephem	ISs-Plasmid-ARGs	3	Penicilin, B-lactam Combined Agents, Cephem
blaTEM-40_Tn2	E. coli	Cephem	ISs-Plasmid-ARGs	4	Penicilin, Cephem, Phenicol, B-lactam Combined Agents
blaTEM-40_Tn2_tet(A)	E. coli	Cephem	ISs-Plasmid-ARGs	2	Fluoroquinolone, Folate
blaTEM-52	E. coli	Cephem	ISs-Plasmid-ARGs	2	Penicilin, Cephem
blaTEM-52_Tn2	E. coli	Cephem	ISs-Plasmid-ARGs	2	Cephem, Fluoroquinolone
blaTEM-70	E. coli	Cephem	Plasmid-ARGs	2	B-lactam Combined Agents, Penicilin
blaTEM-73	E. coli	Cephem	Plasmid-ARGs	2	Penicilin, B-lactam Combined Agents
blaTEM-84	E. coli	Cephem	Plasmid-ARGs	2	Penicilin, B-lactam Combined Agents
blaTEM-9	E. coli	Cephem	ISs-Plasmid-ARGs	3	Penicilin, B-lactam Combined Agents, Cephem
blaTEM-9_Tn3	E. coli	Cephem	ISs-Plasmid-ARGs	3	Penicilin, B-lactam Combined Agents, Cephem
blaVIM-1	E. coli	carbapenem;cephalosporin;cephamycin;penam;penem	ARGs-Chr	2	Cephem, Aminoglycoside
ble_IS3000_IS5_blaNDM-5	E. coli	Carbapenem	ISs-ARGs	2	B-lactam Combined Agents, Folate
ble_IS3000_ISAba125_blaNDM-1	E. coli	Carbapenem	ISs-ARGs	1	B-lactam Combined Agents
Ecol_ampC	E. coli	Cephem	ARGs-Chr	5	Cephem, Tetracycline, Aminoglycoside, Folate, B-lactam Combined Agents
IS10L_blaTEM-40_Tn2	E. coli	Cephem	ISs-ARGs	1	B-lactam Combined Agents
IS1326_IS1353_blaOXA-1_aadA_qacEdelta1_sul1	E. coli	Cephem	ISs-ARGs	2	B-lactam Combined Agents, Cephem
IS1326_IS1353_blaTEM-34_Tn2_aadA5_dfrA17_qacEdelta1_sul1	E. coli	Cephem	ISs-ARGs	1	Fluoroquinolone
IS1326_IS1353_blaTEM-34_Tn2_dfrA5_qacEdelta1_sul1	E. coli	Cephem	ISs-ARGs	1	B-lactam Combined Agents
IS1326_IS1353_blaTEM-34_Tn2_dfrA7_qacEdelta1_sul1	E. coli	Cephem	ISs-ARGs	1	Folate
IS1326_IS1353_IS1R_IS26_blaTEM-34_Tn2_aadA_qacEdelta1_sul1	E. coli	Cephem	ISs-Plasmid-ARGs	1	B-lactam Combined Agents
IS1326_IS1353_ISEc22_blaTEM-34_Tn2_aadA_qacEdelta1_sul1	E. coli	Cephem	ISs-Plasmid-ARGs	1	B-lactam Combined Agents
IS1A_blaTEM-183_Tn3	E. coli	Cephem	ISs-ARGs	1	B-lactam Combined Agents
IS1A_blaTEM-34	E. coli	Cephem	ISs-Plasmid-ARGs	1	B-lactam Combined Agents
IS1A_blaTEM-34_Tn2	E. coli	Cephem	ISs-Plasmid-ARGs	1	B-lactam Combined Agents
IS1B_IS26_IS903B_mcr-9.1	E. coli	Colistin	ISs-Plasmid-ARGs	1	Cephem
IS26_blaSHV-102	E. coli	Cephem	ISs-Plasmid-ARGs	2	Penicilin, Cephem
IS26_blaSHV-12_aadA_aadA2_cmlA1_sul3	E. coli	Cephem	ISs-Plasmid-ARGs	1	B-lactam Combined Agents
IS26_blaTEM-34	E. coli	Cephem	ISs-Plasmid-ARGs	2	B-lactam Combined Agents, Penicilin
IS26_blaTEM-40	E. coli	Cephem	ISs-Plasmid-ARGs	2	Cephem, Aminoglycoside
IS26_IS5075_IS903B_ISVsa3_blaSHV-12_sul2	E. coli	Cephem	ISs-Plasmid-ARGs	1	Aminoglycoside
IS26_IS5075_IS903B_ISVsa3_mcr-9.1_sul2	E. coli	Colistin	ISs-Plasmid-ARGs	1	Aminoglycoside
IS26_IS903B_blaSHV-12	E. coli	Cephem	ISs-Plasmid-ARGs	1	Aminoglycoside
IS26_IS903B_mcr-9.1	E. coli	Colistin	ISs-Plasmid-ARGs	1	Aminoglycoside
IS26_ISCfr1_blaTEM-34	E. coli	Cephem	ISs-ARGs	2	Penicilin, Fluoroquinolone
IS26_ISKpn26_blaTEM-183_Tn3_aadA_aadA2_cmlA1_dfrA12_dfrA8_sul3	E. coli	Cephem	ISs-ARGs	1	Aminoglycoside
IS26_mcr-1.1	E. coli	Colistin	ISs-Plasmid-ARGs	2	Cephem, Folate
IS26_mrx_blaTEM-34_mphA	E. coli	Cephem	ISs-Plasmid-ARGs	3	Fluoroquinolone, Folate, Tetracycline
IS3000_blaSHV-12	E. coli	Cephem	ISs-Plasmid-ARGs	1	B-lactam Combined Agents
IS4_blaTEM-40	E. coli	Cephem	ISs-Plasmid-ARGs	4	B-lactam Combined Agents, Cephem, Fluoroquinolone, Aminoglycoside
IS6100_blaTEM-34_Tn2	E. coli	Cephem	ISs-Plasmid-ARGs	1	B-lactam Combined Agents
IS6100_mrx_blaTEM-34_mphA	E. coli	Cephem	ISs-Plasmid-ARGs	1	Folate
IS6100_mrx_blaTEM-34_mphA_rmtB	E. coli	Cephem	ISs-Plasmid-ARGs	1	Aminoglycoside
IS6100_mrx_blaTEM-34_mphA_tet(D)	E. coli	Cephem	ISs-Plasmid-ARGs	1	B-lactam Combined Agents
ISApl1_mcr-1.1	E. coli	Colistin	ISs-Plasmid-ARGs	1	Penicilin
ISCfr1_blaTEM-34	E. coli	Cephem	ISs-Plasmid-ARGs	3	B-lactam Combined Agents, Cephem, Aminoglycoside
ISCrsa1_sat-2_aadA_dfrA1	E. coli	Cephem	ISs-Plasmid-ARGs	2	Cephem, Aminoglycoside
ISEc53_blaTEM-33_Tn2	E. coli	Cephem	ISs-Plasmid-ARGs	1	Cephem
ISEc9_blaTEM-34	E. coli	Cephem	ISs-Plasmid-ARGs	3	Cephem, Fluoroquinolone, Aminoglycoside
ISKpn31_ISKpn6_ISKpn7_blaKPC-2	E. coli	Cephem; carbapenem	ISs-Plasmid-ARGs	2	B-lactam Combined Agents, Cephem
ISKpn6_blaKPC-3	E. coli	Cephem; carbapenem	ISs-Plasmid-ARGs	1	B-lactam Combined Agents
ISKpn6_ISKpn7_blaKPC-2	E. coli	Cephem; carbapenem	ISs-Plasmid-ARGs	4	Cephem, Fluoroquinolone, Aminoglycoside, B-lactam Combined Agents
ISKpn6_ISKpn7_blaKPC-3	E. coli	Cephem; carbapenem	ISs-Plasmid-ARGs	3	B-lactam Combined Agents, Cephem, Aminoglycoside
ISVsa3_blaTEM-34_sul2	E. coli	Cephem	ISs-Plasmid-ARGs	1	B-lactam Combined Agents
ISVsa3_blaTEM-34_Tn2_dfrA1_sul2	E. coli	Cephem	ISs-Plasmid-ARGs	3	B-lactam Combined Agents, Cephem, Folate
ISVsa3_sat-2_blaTEM-34_Tn2_aadA_dfrA1_sul2	E. coli	Cephem	ISs-Plasmid-ARGs	1	Folate
marA	E. coli	Cephem; carbapenem	ARGs-Chr	3	Penicilin, Cephem, B-lactam Combined Agents
mcr-1.1	E. coli	Colistin	Plasmid-ARGs	7	Penicilin, Fluoroquinolone, Aminoglycoside, Folate, Tetracycline
mcr-1.2	E. coli	Colistin	Plasmid-ARGs	2	Phenicol, Fluoroquinolone
mcr-9.1	E. coli	Colistin	Plasmid-ARGs	2	Aminoglycoside, B-lactam Combined Agents
qnrS1_blaTEM-135_Tn2_Tn5403_tet(A)	E. coli	Cephem	ISs-Plasmid-ARGs	2	Penicilin, Fluoroquinolone
sat-2_blaTEM-183_Tn3_aadA_dfrA1	E. coli	Cephem	ISs-ARGs	5	Penicilin, B-lactam Combined Agents, Cephem, Phenicol, Aminoglycoside
aac(3)-IId_blaCTX-M-15_IS26_IS3000_ISKpn14	K. pneumoniae	Cephem	ISs-Plasmid-ARGs	1	Aminoglycoside
aac(3)-IId_blaCTX-M-15_IS26_IS3000_ISKpn14_ISKpn26_blaSHV-187	K. pneumoniae	Cephem	ISs-Plasmid-ARGs	1	Tetracycline
aac(3)-IId_blaCTX-M-15_IS3000_qnrB6	K. pneumoniae	Cephem	ISs-Plasmid-ARGs	1	Carbapenem
aac(3)-IId_blaCTX-M-15_ISEc9_blaTEM-34	K. pneumoniae	Cephem	ISs-Plasmid-ARGs	2	Aminoglycoside, Folate
aac(3)-IId_ble_IS3000_ISAba14_ISCfr1_ISKpn14_ISKpn26_blaNDM-1_qnrB6_rmtC_sul1	K. pneumoniae	Carbapenem	ISs-ARGs	1	Phenicol
aac(3)-IId_ble_ISAba14_ISCfr1_blaNDM-1_sul1	K. pneumoniae	Carbapenem	ISs-ARGs	1	Tetracycline
aac(3)-IId_IS26_ISCfr1_qnrS1_blaTEM-34_Tn2	K. pneumoniae	Cephem	ISs-Plasmid-ARGs	1	B-lactam Combined Agents
aac(3)-IId_ISCfr1_blaTEM-34	K. pneumoniae	Cephem	ISs-Plasmid-ARGs	4	B-lactam Combined Agents, Fluoroquinolone, Carbapenem, Tetracycline
aac(3)-IId_ISCfr1_blaTEM-34_tet(D)	K. pneumoniae	Cephem	ISs-Plasmid-ARGs	2	B-lactam Combined Agents, Cephem
aac(3)-IIe_aac(6')-Ib10_aph(3'')-Ib_aph(6)-Id_blaCTX-M-15_IS26_IS5075_IS6100_blaOXA-1_qnrB6_blaTEM-34_Tn5403_dfrA14_sul2_tet(A)	K. pneumoniae	Cephem	ISs-ARGs	1	Carbapenem
aac(3)-IIe_aac(6')-Ib10_IS26_blaOXA-1	K. pneumoniae	Cephem	ISs-Plasmid-ARGs	2	Aminoglycoside, Carbapenem
aac(3)-IIe_ACC-1a_ISKpn11_blaTEM-183	K. pneumoniae	Cephem	ISs-ARGs	2	Cephem, B-lactam Combined Agents
aac(3)-IIe_blaCTX-M-15_ISEc9_blaTEM-34	K. pneumoniae	Cephem	ISs-Plasmid-ARGs	3	Aminoglycoside, B-lactam Combined Agents, Folate
aac(3)-IIe_blaTEM-183_Tn2	K. pneumoniae	Cephem	ISs-Plasmid-ARGs	2	Aminoglycoside, Folate
aac(3)-IIe_blaTEM-34_Tn2	K. pneumoniae	Cephem	ISs-Plasmid-ARGs	2	B-lactam Combined Agents, Aminoglycoside
aac(3)-IIe_ISKpn11_ISKpn12_ISKpn13_blaTEM-34	K. pneumoniae	Cephem	ISs-Plasmid-ARGs	1	Tetracycline
aac(3)-IIe_ISKpn11_ISKpn12_SCO-1_blaTEM-34	K. pneumoniae	Cephem	ISs-Plasmid-ARGs	1	B-lactam Combined Agents
aac(3)-IIe_ISKpn12_blaTEM-110	K. pneumoniae	Cephem	ISs-ARGs	1	B-lactam Combined Agents
aac(3)-IIe_ISKpn12_blaTEM-183	K. pneumoniae	Cephem	ISs-Plasmid-ARGs	2	Tetracycline, Folate
aac(3)-IIe_ISKpn12_blaTEM-34	K. pneumoniae	Cephem	ISs-Plasmid-ARGs	2	Aminoglycoside, Carbapenem
aac(3)-IVa_aph(3'')-Ib_aph(4)-Ia_aph(6)-Id_ISEc59_ISVsa3_blaTEM-183_floR_sul2	K. pneumoniae	Cephem	ISs-ARGs	1	Aminoglycoside
aac(6')-Ib10_blaCTX-M-15_ISEc9_blaOXA-9_aadA	K. pneumoniae	Cephem	ISs-Plasmid-ARGs	1	B-lactam Combined Agents
aac(6')-Ib10_blaCTX-M-15_ISEc9_blaOXA-9_blaTEM-183_aadA	K. pneumoniae	Cephem	ISs-Plasmid-ARGs	1	Carbapenem
aac(6')-Ib10_IS26_blaOXA-1	K. pneumoniae	Cephem	ISs-Plasmid-ARGs	1	B-lactam Combined Agents
aac(6')-Ib10_IS26_blaOXA-1_blaTEM-34_tet(A)	K. pneumoniae	Cephem	ISs-Plasmid-ARGs	1	Aminoglycoside
aac(6')-Ib10_IS26_blaOXA-1_qnrB6	K. pneumoniae	Cephem	ISs-Plasmid-ARGs	3	Aminoglycoside, B-lactam Combined Agents, Folate
aac(6')-Ib10_IS26_IS3000_blaOXA-1_dfrA30_qacE	K. pneumoniae	Cephem	ISs-Plasmid-ARGs	1	Tetracycline
aac(6')-Ib10_IS26_IS3000_IS6100_blaOXA-1_qnrB6_dfrA14	K. pneumoniae	Cephem	ISs-Plasmid-ARGs	1	Tetracycline
aac(6')-Ib10_IS26_ISKpn54_blaOXA-1	K. pneumoniae	Cephem	ISs-ARGs	1	Tetracycline
aac(6')-Ib9_IS26_MITESen1_blaOXA-9_blaTEM-183_aadA	K. pneumoniae	Cephem	ISs-Plasmid-ARGs	1	Aminoglycoside
aac(6')-Il_IS1R_IS26_blaSHV-200_blaVIM-1_aadA_dfrA1	K. pneumoniae	Cephem	ISs-Plasmid-ARGs	1	Aminoglycoside
aac(6')-Il_ISPa21_blaVIM-4_dfrA1	K. pneumoniae	Cephem	ISs-ARGs	1	Carbapenem
aac(6')-Im_aph(2'')-IIa_IS26_blaSHV-5	K. pneumoniae	Cephem	ISs-Plasmid-ARGs	2	B-lactam Combined Agents, Aminoglycoside
ACC-1a	K. pneumoniae	Cephem	ARGs-Chr	2	Cephem, B-lactam Combined Agents
ant(2'')-Ia_IS6100_IS903B_blaOXA-2_qacEdelta1_sul1	K. pneumoniae	Cephem	ISs-Plasmid-ARGs	2	Tetracycline, Folate
aph(3'')-Ib_aph(6)-Id_blaCTX-M-15_IS26_IS5075_IS6100_ISEc9_qnrB6_blaTEM-34_Tn5403_dfrA14_sul2_tet(A)	K. pneumoniae	Cephem	ISs-Plasmid-ARGs	2	Aminoglycoside, Carbapenem
aph(3'')-Ib_aph(6)-Id_blaCTX-M-15_IS26_IS5075_ISEc9_blaTEM-34_sul2	K. pneumoniae	Cephem	ISs-Plasmid-ARGs	1	Aminoglycoside
aph(3'')-Ib_aph(6)-Id_blaCTX-M-15_IS5075_ISEc9_blaTEM-34_sul2	K. pneumoniae	Cephem	ISs-Plasmid-ARGs	4	Cephem, Fluoroquinolone, Aminoglycoside, Folate
aph(3'')-Ib_aph(6)-Id_blaCTX-M-15_ISEc9_blaTEM-34_sul2	K. pneumoniae	Cephem	ISs-Plasmid-ARGs	2	Cephem, Folate
aph(3'')-Ib_aph(6)-Id_blaCTX-M-3_ISEc84_blaTEM-34_sul2	K. pneumoniae	Cephem	ISs-Plasmid-ARGs	1	Carbapenem
aph(3'')-Ib_aph(6)-Id_blaTEM-34_Tn2_sul2	K. pneumoniae	Cephem	ISs-ARGs	1	B-lactam Combined Agents
aph(3'')-Ib_aph(6)-Id_IS1133_blaTEM-34	K. pneumoniae	Cephem	ISs-Plasmid-ARGs	1	Carbapenem
aph(3'')-Ib_aph(6)-Id_IS26_IS5075_blaTEM-183_sul2	K. pneumoniae	Cephem	ISs-Plasmid-ARGs	1	Aminoglycoside
aph(3'')-Ib_aph(6)-Id_IS26_IS5075_IS6100_blaTEM-183_dfrA14_sul2	K. pneumoniae	Cephem	ISs-Plasmid-ARGs	2	Fluoroquinolone, Aminoglycoside
aph(3'')-Ib_aph(6)-Id_IS26_IS903B_blaTEM-34_sul2	K. pneumoniae	Cephem	ISs-Plasmid-ARGs	1	B-lactam Combined Agents
aph(3'')-Ib_aph(6)-Id_IS4321R_blaTEM-183_sul2	K. pneumoniae	Cephem	ISs-ARGs	1	Fluoroquinolone
aph(3'')-Ib_aph(6)-Id_IS5075_blaTEM-183_sul2	K. pneumoniae	Cephem	ISs-Plasmid-ARGs	1	Aminoglycoside
aph(3'')-Ib_aph(6)-Id_IS5075_blaTEM-34_sul2	K. pneumoniae	Cephem	ISs-Plasmid-ARGs	3	B-lactam Combined Agents, Fluoroquinolone, Carbapenem
aph(3'')-Ib_aph(6)-Id_IS5075_ISEc9_blaTEM-34_sul2	K. pneumoniae	Cephem	ISs-Plasmid-ARGs	3	Aminoglycoside, Cephem, Carbapenem
aph(3')-Ia_IS1294_ISKpn6_ISKpn7_blaKPC-4_blaTEM-183_Tn3	K. pneumoniae	Cephem; carbapenem	ISs-Plasmid-ARGs	1	Carbapenem
aph(3')-VIa_ble_ISApu2_blaNDM-1	K. pneumoniae	Carbapenem	ISs-Plasmid-ARGs	1	Folate
aph(3')-VIa_ISAba125_blaNDM-1	K. pneumoniae	Carbapenem	ISs-ARGs	1	Carbapenem
aph(6)-Id_blaCTX-M-15_IS5075_ISEc9_blaTEM-34_sul2	K. pneumoniae	Cephem	ISs-Plasmid-ARGs	1	Aminoglycoside
blaCMY-59	K. pneumoniae	Cephem; carbapenem	ISs-Plasmid-ARGs	4	B-lactam Combined Agents, Cephem, Carbapenem, Aminoglycoside
blaCMY-59_IS1294	K. pneumoniae	Cephem; carbapenem	ISs-Plasmid-ARGs	3	B-lactam Combined Agents, Cephem, Carbapenem
blaCMY-59_IS5	K. pneumoniae	Cephem; carbapenem	ISs-Plasmid-ARGs	1	Carbapenem
blaCMY-59_ISEc9	K. pneumoniae	Cephem; carbapenem	ISs-Plasmid-ARGs	1	Aminoglycoside
blaCTX-M-1	K. pneumoniae	Cephem	ISs-Plasmid-ARGs	1	Cephem
blaCTX-M-1_ISEc9	K. pneumoniae	Cephem	ISs-Plasmid-ARGs	1	Cephem
blaCTX-M-14	K. pneumoniae	Cephem	ISs-Plasmid-ARGs	4	Cephem, Nitrofurans, B-lactam Combined Agents, Aminoglycoside
blaCTX-M-14_IS903B	K. pneumoniae	Cephem	ISs-Plasmid-ARGs	1	B-lactam Combined Agents
blaCTX-M-14_IS903B_ISEc9	K. pneumoniae	Cephem	ISs-Plasmid-ARGs	1	Carbapenem
blaCTX-M-14_ISEc9	K. pneumoniae	Cephem	ISs-Plasmid-ARGs	2	Cephem, Aminoglycoside
blaCTX-M-15	K. pneumoniae	Cephem	ISs-Plasmid-ARGs	7	B-lactam Combined Agents, Cephem, Phenicol, Fluoroquinolone, Carbapenem, Nitrofurans, Folate
blaCTX-M-15_blaTEM-34_Tn2	K. pneumoniae	Cephem	ISs-Plasmid-ARGs	2	B-lactam Combined Agents, Aminoglycoside
blaCTX-M-15_IS26	K. pneumoniae	Cephem	ISs-Plasmid-ARGs	3	B-lactam Combined Agents, Cephem, Nitrofurans
blaCTX-M-15_IS26_IS6100_dfrA14	K. pneumoniae	Cephem	ISs-Plasmid-ARGs	3	Aminoglycoside, B-lactam Combined Agents, Carbapenem
blaCTX-M-15_IS26_IS6100_ISEc9_blaTEM-34_aadA5_dfrA17_qacEdelta1_sul1	K. pneumoniae	Cephem	ISs-Plasmid-ARGs	1	Tetracycline
blaCTX-M-15_IS26_ISEc9	K. pneumoniae	Cephem	ISs-Plasmid-ARGs	3	Aminoglycoside, Fluoroquinolone, Folate
blaCTX-M-15_IS5075_ISEc9_blaTEM-34_sul2	K. pneumoniae	Cephem	ISs-Plasmid-ARGs	1	Aminoglycoside
blaCTX-M-15_IS6100_mrx_aadA2_dfrA12_mphA_qacEdelta1_sul1	K. pneumoniae	Cephem	ISs-Plasmid-ARGs	1	B-lactam Combined Agents
blaCTX-M-15_ISEc9	K. pneumoniae	Cephem	ISs-Plasmid-ARGs	8	Aminoglycoside, Cephem, Carbapenem, Fluoroquinolone, Nitrofurans, B-lactam Combined Agents, Tetracycline, Folate
blaCTX-M-15_ISEc9_blaTEM-183	K. pneumoniae	Cephem	ISs-Plasmid-ARGs	1	Aminoglycoside
blaCTX-M-15_ISEc9_blaTEM-34	K. pneumoniae	Cephem	ISs-Plasmid-ARGs	5	Aminoglycoside, B-lactam Combined Agents, Cephem, Fluoroquinolone, Carbapenem
blaCTX-M-15_ISEc9_ISKpn19_qnrS1	K. pneumoniae	Cephem	ISs-ARGs	2	Fluoroquinolone, Aminoglycoside
blaCTX-M-15_ISEc9_qnrS1	K. pneumoniae	Cephem	ISs-Plasmid-ARGs	4	Aminoglycoside, Carbapenem, B-lactam Combined Agents, Tetracycline
blaCTX-M-15_ISKpn14	K. pneumoniae	Cephem	ISs-Plasmid-ARGs	1	Tetracycline
blaCTX-M-15_ISKpn19_qnrS1	K. pneumoniae	Cephem	ISs-Plasmid-ARGs	1	Carbapenem
blaCTX-M-15_ISSen4	K. pneumoniae	Cephem	ISs-Plasmid-ARGs	1	Carbapenem
blaCTX-M-26	K. pneumoniae	Cephem	ISs-ARGs	1	B-lactam Combined Agents
blaCTX-M-26_ISEc9	K. pneumoniae	Cephem	ISs-ARGs	1	B-lactam Combined Agents
blaCTX-M-3	K. pneumoniae	Cephem	Plasmid-ARGs	4	Aminoglycoside, B-lactam Combined Agents, Cephem, Fluoroquinolone
blaCTX-M-3_IS1R_ISEc9_blaTEM-34	K. pneumoniae	Cephem	ISs-Plasmid-ARGs	1	Aminoglycoside
blaCTX-M-3_ISEc9_blaTEM-34	K. pneumoniae	Cephem	ISs-ARGs	1	Cephem
blaCTX-M-55	K. pneumoniae	Cephem	Plasmid-ARGs	2	B-lactam Combined Agents, Cephem
blaCTX-M-55_IS1A	K. pneumoniae	Cephem	ISs-Plasmid-ARGs	1	Cephem
blaCTX-M-71	K. pneumoniae	Cephem	ISs-Plasmid-ARGs	1	Carbapenem
blaCTX-M-71_ISEc9_blaTEM-34	K. pneumoniae	Cephem	ISs-Plasmid-ARGs	1	Carbapenem
blaCTX-M-9	K. pneumoniae	Cephem	Plasmid-ARGs	1	Carbapenem
blaDHA-1	K. pneumoniae	Cephem	ISs-Plasmid-ARGs	4	B-lactam Combined Agents, Cephem, Carbapenem, Folate
blaDHA-1_IS5075_qnrB4_sul1	K. pneumoniae	Cephem	ISs-ARGs	1	Carbapenem
blaDHA-1_IS6100_qnrB4_sul1	K. pneumoniae	Cephem	ISs-Plasmid-ARGs	1	Carbapenem
blaDHA-1_ISEc28_ISEc29_qnrB4_armA_mphE_msrE_sul1	K. pneumoniae	Cephem	ISs-Plasmid-ARGs	1	Carbapenem
blaDHA-1_qnrB4_Tn5403_sul1	K. pneumoniae	Cephem	ISs-ARGs	1	Cephem
blaFOX-5	K. pneumoniae	Cephem	ISs-Plasmid-ARGs	2	Fluoroquinolone, B-lactam Combined Agents
blaFOX-8	K. pneumoniae	Cephem	ISs-ARGs	2	B-lactam Combined Agents, Cephem
blaGES-19	K. pneumoniae	Cephem; carbapenem	ARGs-Chr	3	Aminoglycoside, B-lactam Combined Agents, Carbapenem
blaGES-20	K. pneumoniae	Cephem; carbapenem	ARGs-Chr	2	Aminoglycoside, Carbapenem
blaGES-26	K. pneumoniae	Cephem; carbapenem	ARGs-Chr	3	Aminoglycoside, B-lactam Combined Agents, Carbapenem
blaIMP-1	K. pneumoniae	Cephem; carbapenem	ARGs-Chr	1	Carbapenem
blaKPC-12	K. pneumoniae	Cephem; carbapenem	ISs-Plasmid-ARGs	1	Carbapenem
blaKPC-2	K. pneumoniae	Cephem; carbapenem	ISs-Plasmid-ARGs	7	B-lactam Combined Agents, Cephem, Phenicol, Fluoroquinolone, Carbapenem, Nitrofurans, Aminoglycoside
blaKPC-3	K. pneumoniae	Cephem; carbapenem	ISs-Plasmid-ARGs	8	B-lactam Combined Agents, Cephem, Fluoroquinolone, Carbapenem, Aminoglycoside, Nitrofurans, Tetracycline, Folate
blaKPC-4	K. pneumoniae	Cephem; carbapenem	ISs-Plasmid-ARGs	1	Carbapenem
blaKPC-54	K. pneumoniae	Cephem; carbapenem	ISs-Plasmid-ARGs	2	Aminoglycoside, Carbapenem
blaKPC-7	K. pneumoniae	Cephem; carbapenem	ISs-Plasmid-ARGs	1	Carbapenem
blaKPC-8	K. pneumoniae	Cephem; carbapenem	ISs-Plasmid-ARGs	1	B-lactam Combined Agents
blaLAP-2	K. pneumoniae	Cephem	ISs-Plasmid-ARGs	3	Carbapenem, Nitrofurans, Aminoglycoside
blaNDM-1	K. pneumoniae	Carbapenem	Plasmid-ARGs	7	Aminoglycoside, B-lactam Combined Agents, Cephem, Fluoroquinolone, Carbapenem, Nitrofurans, Tetracycline
blaNDM-5	K. pneumoniae	Carbapenem	Plasmid-ARGs	1	Carbapenem
blaNDM-7	K. pneumoniae	Carbapenem	ARGs-Chr	2	Carbapenem, B-lactam Combined Agents
blaOXA-1	K. pneumoniae	Cephem	Plasmid-ARGs	5	B-lactam Combined Agents, Cephem, Fluoroquinolone, Aminoglycoside, Folate
blaOXA-10	K. pneumoniae	Cephem	Plasmid-ARGs	2	Aminoglycoside, Fluoroquinolone
blaOXA-162	K. pneumoniae	Cephem	Plasmid-ARGs	1	Carbapenem
blaOXA-181	K. pneumoniae	Cephem	ARGs-Chr	3	Aminoglycoside, Carbapenem, B-lactam Combined Agents
blaOXA-2	K. pneumoniae	Cephem	Plasmid-ARGs	3	Cephem, B-lactam Combined Agents, Aminoglycoside
blaOXA-232	K. pneumoniae	Cephem	Plasmid-ARGs	6	Aminoglycoside, Phenicol, Carbapenem, Fluoroquinolone, Tetracycline, Folate
blaOXA-48	K. pneumoniae	Cephem	Plasmid-ARGs	3	Aminoglycoside, Carbapenem, B-lactam Combined Agents
blaOXA-663	K. pneumoniae	Cephem	ISs-ARGs	2	Carbapenem, Aminoglycoside
blaOXA-9	K. pneumoniae	Cephem	Plasmid-ARGs	6	Aminoglycoside, B-lactam Combined Agents, Cephem, Phenicol, Fluoroquinolone, Carbapenem
blaSCO-1	K. pneumoniae	Cephem	Plasmid-ARGs	2	Carbapenem, B-lactam Combined Agents
blaSHV-100	K. pneumoniae	Cephem	ARGs-Chr	2	B-lactam Combined Agents, Tetracycline
blaSHV-105	K. pneumoniae	Cephem	Plasmid-ARGs	3	B-lactam Combined Agents, Cephem, Aminoglycoside
blaSHV-106	K. pneumoniae	Cephem	ARGs-Chr	2	Aminoglycoside, Fluoroquinolone
blaSHV-108	K. pneumoniae	Cephem	ARGs-Chr	1	Cephem
blaSHV-11	K. pneumoniae	Cephem	ARGs-Chr	2	Aminoglycoside, Folate
blaSHV-110	K. pneumoniae	Cephem	ARGs-Chr	2	Carbapenem, Folate
blaSHV-12	K. pneumoniae	Cephem	Plasmid-ARGs	5	Aminoglycoside, B-lactam Combined Agents, Cephem, Fluoroquinolone, Nitrofurans
blaSHV-120	K. pneumoniae	Cephem	Plasmid-ARGs	1	Carbapenem
blaSHV-121	K. pneumoniae	Cephem	ARGs-Chr	1	Fluoroquinolone
blaSHV-133	K. pneumoniae	Cephem	ARGs-Chr	1	B-lactam Combined Agents
blaSHV-142	K. pneumoniae	Cephem	ARGs-Chr	2	Fluoroquinolone, B-lactam Combined Agents
blaSHV-143	K. pneumoniae	Cephem	Plasmid-ARGs	2	Aminoglycoside, Carbapenem
blaSHV-146	K. pneumoniae	Cephem	ARGs-Chr	1	Cephem
blaSHV-161	K. pneumoniae	Cephem	ARGs-Chr	5	Aminoglycoside, B-lactam Combined Agents, Cephem, Fluoroquinolone, Folate
blaSHV-172	K. pneumoniae	Cephem	ARGs-Chr	2	Nitrofurans, Tetracycline
blaSHV-182	K. pneumoniae	Cephem	ARGs-Chr	5	Aminoglycoside, B-lactam Combined Agents, Fluoroquinolone, Nitrofurans, Folate
blaSHV-187	K. pneumoniae	Cephem	ARGs-Chr	1	B-lactam Combined Agents
blaSHV-190	K. pneumoniae	Cephem	ARGs-Chr	2	B-lactam Combined Agents, Folate
blaSHV-2	K. pneumoniae	Cephem	ARGs-Chr	1	Cephem
blaSHV-200	K. pneumoniae	Cephem	ISs-Plasmid-ARGs	1	Aminoglycoside
blaSHV-215	K. pneumoniae	Cephem	ARGs-Chr	1	Folate
blaSHV-223	K. pneumoniae	Cephem	ARGs-Chr	1	Nitrofurans
blaSHV-24	K. pneumoniae	Cephem	ARGs-Chr	3	Carbapenem, B-lactam Combined Agents, Folate
blaSHV-25	K. pneumoniae	Cephem	ARGs-Chr	3	Aminoglycoside, B-lactam Combined Agents, Folate
blaSHV-26	K. pneumoniae	Cephem	ARGs-Chr	3	Aminoglycoside, Carbapenem, B-lactam Combined Agents
blaSHV-28	K. pneumoniae	Cephem	ARGs-Chr	1	Cephem
blaSHV-30	K. pneumoniae	Cephem	ISs-Plasmid-ARGs	1	Carbapenem
blaSHV-30_Tn5403	K. pneumoniae	Cephem	ISs-Plasmid-ARGs	1	Carbapenem
blaSHV-32	K. pneumoniae	Cephem	ARGs-Chr	1	Aminoglycoside
blaSHV-33	K. pneumoniae	Cephem	ARGs-Chr	2	B-lactam Combined Agents, Tetracycline
blaSHV-36	K. pneumoniae	Cephem	ARGs-Chr	3	Carbapenem, Nitrofurans, Folate
blaSHV-40	K. pneumoniae	Cephem	ARGs-Chr	2	Aminoglycoside, B-lactam Combined Agents
blaSHV-5	K. pneumoniae	Cephem	ARGs-Chr	3	Cephem, Fluoroquinolone, Carbapenem
blaSHV-52	K. pneumoniae	Cephem	ARGs-Chr	1	Carbapenem
blaSHV-6	K. pneumoniae	Cephem	ARGs-Chr	4	Fluoroquinolone, Carbapenem, Aminoglycoside, Folate
blaSHV-60	K. pneumoniae	Cephem	ARGs-Chr	4	B-lactam Combined Agents, Aminoglycoside, Fluoroquinolone, Tetracycline
blaSHV-62	K. pneumoniae	Cephem	ARGs-Chr	4	Phenicol, Carbapenem, B-lactam Combined Agents, Tetracycline
blaSHV-65	K. pneumoniae	Cephem	ARGs-Chr	1	Carbapenem
blaSHV-67	K. pneumoniae	Cephem	ARGs-Chr	5	B-lactam Combined Agents, Fluoroquinolone, Carbapenem, Aminoglycoside, Folate
blaSHV-69	K. pneumoniae	Cephem	Plasmid-ARGs	1	Tetracycline
blaSHV-76	K. pneumoniae	Cephem	ARGs-Chr	3	B-lactam Combined Agents, Carbapenem, Tetracycline
blaSHV-77	K. pneumoniae	Cephem	ARGs-Chr	5	Aminoglycoside, B-lactam Combined Agents, Carbapenem, Nitrofurans, Folate
blaSHV-80	K. pneumoniae	Cephem	ARGs-Chr	1	Fluoroquinolone
blaSHV-82	K. pneumoniae	Cephem	ARGs-Chr	1	Carbapenem
blaTEM-1	K. pneumoniae	Cephem	Plasmid-ARGs	1	Aminoglycoside
blaTEM-110	K. pneumoniae	Cephem	ISs-ARGs	1	B-lactam Combined Agents
blaTEM-122	K. pneumoniae	Cephem	Plasmid-ARGs	1	Aminoglycoside
blaTEM-135	K. pneumoniae	Cephem	ARGs-Chr	1	B-lactam Combined Agents
blaTEM-183	K. pneumoniae	Cephem	Plasmid-ARGs	4	B-lactam Combined Agents, Cephem, Carbapenem, Fluoroquinolone
blaTEM-183_Tn3	K. pneumoniae	Cephem	ISs-Plasmid-ARGs	3	Aminoglycoside, Cephem, Tetracycline
blaTEM-3	K. pneumoniae	Cephem	ISs-Plasmid-ARGs	3	Cephem, Aminoglycoside, Folate
blaTEM-34	K. pneumoniae	Cephem	ISs-Plasmid-ARGs	5	B-lactam Combined Agents, Cephem, Phenicol, Aminoglycoside, Folate
blaTEM-34_Tn2	K. pneumoniae	Cephem	ISs-Plasmid-ARGs	2	Tetracycline, Folate
blaTEM-40	K. pneumoniae	Cephem	Plasmid-ARGs	1	B-lactam Combined Agents
blaTEM-79	K. pneumoniae	Cephem	Plasmid-ARGs	1	Aminoglycoside
blaVEB-1	K. pneumoniae	cephalosporin;monobactam	ISs-Plasmid-ARGs	2	Aminoglycoside, Carbapenem
blaVIM-1	K. pneumoniae	carbapenem;cephalosporin;cephamycin;penam;penem	Plasmid-ARGs	2	Aminoglycoside, Carbapenem
blaVIM-4	K. pneumoniae	carbapenem;cephalosporin;cephamycin;penam;penem	Plasmid-ARGs	1	Carbapenem
ble_IS26_IS3000_blaNDM-1_qnrB6	K. pneumoniae	Carbapenem	ISs-Plasmid-ARGs	1	Aminoglycoside
ble_IS3000_blaNDM-1_qnrB6	K. pneumoniae	Carbapenem	ISs-Plasmid-ARGs	2	Aminoglycoside, Carbapenem
ble_ISKpn14_blaNDM-1_qacEdelta1_rmtC_sul1	K. pneumoniae	Carbapenem	ISs-Plasmid-ARGs	1	Aminoglycoside
ble_MITESen1_blaNDM-1	K. pneumoniae	Carbapenem	ISs-Plasmid-ARGs	1	Carbapenem
DHA-6	K. pneumoniae	Cephem	ISs-Plasmid-ARGs	2	Carbapenem, Tetracycline
DHA-6_IS6100_mrx_qnrB4_mphA_sul1	K. pneumoniae	Cephem	ISs-Plasmid-ARGs	2	Carbapenem, Tetracycline
EreA2_IS26_IS3000_ISKpn26_blaSHV-187_aadA_arr-2_cmlA5_qacEdelta1_sul1	K. pneumoniae	Cephem	ISs-Plasmid-ARGs	1	Tetracycline
FOX-5_ISAs2	K. pneumoniae	Cephem	ISs-Plasmid-ARGs	2	Aminoglycoside, Folate
IS10A_blaOXA-48	K. pneumoniae	Cephem	ISs-Plasmid-ARGs	1	B-lactam Combined Agents
IS10A_IS26_IS3000_blaOXA-48	K. pneumoniae	Cephem	ISs-ARGs	1	Carbapenem
IS1X4_blaTEM-34_Tn2	K. pneumoniae	Cephem	ISs-Plasmid-ARGs	1	Cephem
IS1X4_IS26_blaSHV-11	K. pneumoniae	Cephem	ISs-Plasmid-ARGs	2	B-lactam Combined Agents, Aminoglycoside
IS26_blaOXA-9	K. pneumoniae	Cephem	ISs-Plasmid-ARGs	1	Aminoglycoside
IS26_blaSHV-12	K. pneumoniae	Cephem	ISs-Plasmid-ARGs	4	Aminoglycoside, Cephem, Carbapenem, Tetracycline
IS26_blaSHV-12_blaSHV-182	K. pneumoniae	Cephem	ISs-ARGs	1	Aminoglycoside
IS26_blaSHV-12_blaTEM-183_Tn3	K. pneumoniae	Cephem	ISs-Plasmid-ARGs	1	Aminoglycoside
IS26_blaTEM-3	K. pneumoniae	Cephem	ISs-Plasmid-ARGs	1	Aminoglycoside
IS26_IS3000_blaSHV-12	K. pneumoniae	Cephem	ISs-Plasmid-ARGs	1	Aminoglycoside
IS26_IS4321R_IS5075_ISCfr8_ISKpn24_blaOXA-663_qnrB4_aadA	K. pneumoniae	Cephem	ISs-ARGs	2	Carbapenem, Aminoglycoside
IS26_ISKpn26_blaSHV-11	K. pneumoniae	Cephem	ISs-ARGs	2	B-lactam Combined Agents, Fluoroquinolone
IS26_ISKpn26_ISKpn6_ISKpn7_blaKPC-3_Tn5403	K. pneumoniae	Cephem; carbapenem	ISs-ARGs	1	Carbapenem
IS26_ISKpn31_ISKpn6_ISKpn7_blaKPC-2	K. pneumoniae	Cephem; carbapenem	ISs-Plasmid-ARGs	2	Aminoglycoside, Carbapenem
IS26_ISKpn31_ISKpn6_ISKpn7_blaKPC-2_blaOXA-9	K. pneumoniae	Cephem; carbapenem	ISs-Plasmid-ARGs	1	Tetracycline
IS26_ISKpn31_ISKpn6_ISKpn7_blaKPC-2_blaOXA-9_blaTEM-183	K. pneumoniae	Cephem; carbapenem	ISs-Plasmid-ARGs	1	Carbapenem
IS26_ISKpn31_ISKpn6_ISKpn7_blaKPC-3	K. pneumoniae	Cephem; carbapenem	ISs-Plasmid-ARGs	1	Carbapenem
IS26_ISVsa3_blaTEM-34_dfrA26	K. pneumoniae	Cephem	ISs-ARGs	1	Folate
IS3000_blaOXA-9	K. pneumoniae	Cephem	ISs-Plasmid-ARGs	3	B-lactam Combined Agents, Fluoroquinolone, Carbapenem
IS3000_blaSHV-182	K. pneumoniae	Cephem	ISs-ARGs	3	Aminoglycoside, Carbapenem, B-lactam Combined Agents
IS3000_blaSHV-187	K. pneumoniae	Cephem	ISs-ARGs	2	B-lactam Combined Agents, Aminoglycoside
IS903B_mcr-9.1	K. pneumoniae	Colistin	ISs-Plasmid-ARGs	1	Carbapenem
ISAeme19_blaTEM-34_rmtB	K. pneumoniae	Cephem	ISs-Plasmid-ARGs	1	Carbapenem
ISApu1_ISApu2_ISKpn27_blaKPC-2	K. pneumoniae	Cephem; carbapenem	ISs-Plasmid-ARGs	1	Carbapenem
ISCfr1_blaTEM-34	K. pneumoniae	Cephem	ISs-Plasmid-ARGs	1	B-lactam Combined Agents
ISEc9_MITESen1_blaTEM-34	K. pneumoniae	Cephem	ISs-Plasmid-ARGs	1	Cephem
ISKpn14_ISKpn31_ISKpn6_ISKpn7_blaKPC-3	K. pneumoniae	Cephem; carbapenem	ISs-Plasmid-ARGs	2	Aminoglycoside, Carbapenem
ISKpn14_ISKpn6_ISKpn7_blaKPC-2	K. pneumoniae	Cephem; carbapenem	ISs-Plasmid-ARGs	4	Carbapenem, Tetracycline, Aminoglycoside, Folate
ISKpn19_blaLAP-2_qnrS1	K. pneumoniae	Cephem	ISs-Plasmid-ARGs	3	Cephem, B-lactam Combined Agents, Tetracycline
ISKpn19_qnrS1_blaTEM-34	K. pneumoniae	Cephem	ISs-Plasmid-ARGs	1	Carbapenem
ISKpn19_qnrS1_blaTEM-34_Tn2	K. pneumoniae	Cephem	ISs-Plasmid-ARGs	1	Tetracycline
ISKpn27_blaKPC-2	K. pneumoniae	Cephem; carbapenem	ISs-Plasmid-ARGs	3	Aminoglycoside, B-lactam Combined Agents, Carbapenem
ISKpn31_ISKpn6_ISKpn7_blaKPC-12	K. pneumoniae	Cephem; carbapenem	ISs-Plasmid-ARGs	1	Carbapenem
ISKpn31_ISKpn6_ISKpn7_blaKPC-2	K. pneumoniae	Cephem; carbapenem	ISs-Plasmid-ARGs	6	Cephem, Fluoroquinolone, Carbapenem, Nitrofurans, B-lactam Combined Agents, Folate
ISKpn31_ISKpn6_ISKpn7_blaKPC-2_Tn5403	K. pneumoniae	Cephem; carbapenem	ISs-Plasmid-ARGs	2	Cephem, Carbapenem
ISKpn31_ISKpn6_ISKpn7_blaKPC-3	K. pneumoniae	Cephem; carbapenem	ISs-Plasmid-ARGs	3	Aminoglycoside, Carbapenem, Tetracycline
ISKpn31_ISKpn6_ISKpn7_blaKPC-8	K. pneumoniae	Cephem; carbapenem	ISs-Plasmid-ARGs	1	B-lactam Combined Agents
ISKpn6_blaKPC-2	K. pneumoniae	Cephem; carbapenem	ISs-Plasmid-ARGs	2	Aminoglycoside, Carbapenem
ISKpn6_ISKpn7_blaKPC-2	K. pneumoniae	Cephem; carbapenem	ISs-Plasmid-ARGs	3	B-lactam Combined Agents, Cephem, Carbapenem
ISKpn6_ISKpn7_blaKPC-3	K. pneumoniae	Cephem; carbapenem	ISs-Plasmid-ARGs	4	B-lactam Combined Agents, Cephem, Fluoroquinolone, Carbapenem
ISKpn6_ISKpn7_blaKPC-7	K. pneumoniae	Cephem; carbapenem	ISs-Plasmid-ARGs	1	Carbapenem
ISKpn7_blaKPC-2	K. pneumoniae	Cephem; carbapenem	ISs-Plasmid-ARGs	2	Aminoglycoside, Tetracycline
ISKpn7_blaKPC-3	K. pneumoniae	Cephem; carbapenem	ISs-Plasmid-ARGs	2	Aminoglycoside, Folate
ISKpn7_blaKPC-54	K. pneumoniae	Cephem; carbapenem	ISs-Plasmid-ARGs	2	Aminoglycoside, Carbapenem
Kpne_acrA	K. pneumoniae	Cephem	ARGs-Chr	1	Fluoroquinolone
Kpne_kpnG	K. pneumoniae	Cephem; carbapenem	ARGs-Chr	1	Tetracycline
Kpne_ompK37	K. pneumoniae	Cephem; carbapenem	ARGs-Chr	3	B-lactam Combined Agents, Carbapenem, Fluoroquinolone
aac(6')-Ib7_ISPa21_blaOXA-56_aadA7_qacEdelta1_rmtD_sul1	P. aeruginosa	Cephem	ISs-ARGs	1	Aminoglycoside
aac(6')-Il_blaGES-17_IS6100	P. aeruginosa	Cephem	ISs-ARGs	1	Aminoglycoside
ant(2'')-Ia_aph(3')-Ia_ISPa47_blaOXA-10_blaVIM-11_cmlA5	P. aeruginosa	Cephem	ISs-ARGs	1	Aminoglycoside
blaCTX-M-2	P. aeruginosa	Cephem	ARGs-Chr	1	Aminoglycoside
blaGES-11	P. aeruginosa	Cephem; carbapenem	ARGs-Chr	1	Cephem
blaGES-17	P. aeruginosa	Cephem; carbapenem	ISs-ARGs	1	Aminoglycoside
blaGES-19	P. aeruginosa	Cephem; carbapenem	ARGs-Chr	1	Aminoglycoside
blaGES-9	P. aeruginosa	Cephem; carbapenem	ARGs-Chr	1	Cephem
blaIMP-56	P. aeruginosa	Cephem; carbapenem	ARGs-Chr	1	Aminoglycoside
blaOXA-1	P. aeruginosa	Cephem	ARGs-Chr	1	Aminoglycoside
blaOXA-10	P. aeruginosa	Cephem	ARGs-Chr	2	Fluoroquinolone, Aminoglycoside
blaOXA-101	P. aeruginosa	Cephem	ARGs-Chr	1	Aminoglycoside
blaOXA-129	P. aeruginosa	Cephem	ARGs-Chr	1	Aminoglycoside
blaOXA-17	P. aeruginosa	Cephem	ARGs-Chr	1	Aminoglycoside
blaOXA-2	P. aeruginosa	Cephem	ARGs-Chr	2	Aminoglycoside, Fluoroquinolone
blaOXA-395	P. aeruginosa	Cephem	ARGs-Chr	2	Aminoglycoside, Fluoroquinolone
blaOXA-4	P. aeruginosa	Cephem	ARGs-Chr	2	Cephem, Fluoroquinolone
blaOXA-46	P. aeruginosa	Cephem	ARGs-Chr	1	Aminoglycoside
blaOXA-485	P. aeruginosa	Cephem	ARGs-Chr	1	Cephem
blaOXA-486	P. aeruginosa	Cephem	ARGs-Chr	2	Cephem, Aminoglycoside
blaOXA-488	P. aeruginosa	Cephem	ARGs-Chr	3	Cephem, Fluoroquinolone, Aminoglycoside
blaOXA-50	P. aeruginosa	Cephem	ARGs-Chr	1	Cephem
blaOXA-56	P. aeruginosa	Cephem	ISs-ARGs	3	Aminoglycoside, Cephem, Fluoroquinolone
blaOXA-848	P. aeruginosa	Cephem	ARGs-Chr	2	Fluoroquinolone, Aminoglycoside
blaOXA-9	P. aeruginosa	Cephem	ARGs-Chr	1	Aminoglycoside
blaOXA-901	P. aeruginosa	Cephem	ARGs-Chr	1	Fluoroquinolone
blaOXA-904	P. aeruginosa	Cephem	ARGs-Chr	1	Aminoglycoside
blaOXA-905	P. aeruginosa	Cephem	ARGs-Chr	1	Aminoglycoside
blaOXA-908	P. aeruginosa	Cephem	ARGs-Chr	1	Aminoglycoside
blaPAC-1	P. aeruginosa	Cephem	ARGs-Chr	2	Aminoglycoside, Fluoroquinolone
blaPDC-107	P. aeruginosa	Cephem; carbapenem	ARGs-Chr	1	Fluoroquinolone
blaPDC-121	P. aeruginosa	Cephem; carbapenem	ARGs-Chr	1	Aminoglycoside
blaPDC-16	P. aeruginosa	Cephem; carbapenem	ARGs-Chr	2	Fluoroquinolone, Aminoglycoside
blaPDC-19b	P. aeruginosa	Cephem; carbapenem	ARGs-Chr	1	Cephem
blaPDC-36	P. aeruginosa	Cephem; carbapenem	ARGs-Chr	2	Aminoglycoside, Cephem
blaPDC-374	P. aeruginosa	Cephem; carbapenem	ARGs-Chr	1	Aminoglycoside
blaPDC-46	P. aeruginosa	Cephem; carbapenem	ARGs-Chr	1	Fluoroquinolone
blaPDC-49	P. aeruginosa	Cephem; carbapenem	ARGs-Chr	2	Aminoglycoside, Fluoroquinolone
blaPDC-50	P. aeruginosa	Cephem; carbapenem	ARGs-Chr	2	Aminoglycoside, Fluoroquinolone
blaPDC-55	P. aeruginosa	Cephem; carbapenem	ARGs-Chr	1	Cephem
blaPDC-65	P. aeruginosa	Cephem; carbapenem	ARGs-Chr	1	Fluoroquinolone
blaPDC-69	P. aeruginosa	Cephem; carbapenem	ARGs-Chr	1	Fluoroquinolone
blaPDC-95	P. aeruginosa	Cephem; carbapenem	ARGs-Chr	1	Aminoglycoside
blaSPM-1	P. aeruginosa	carbapenem	ARGs-Chr	3	Aminoglycoside, Cephem, Fluoroquinolone
blaTEM-34	P. aeruginosa	Cephem	ARGs-Chr	1	Aminoglycoside
blaVIM-11	P. aeruginosa	carbapenem;cephalosporin;cephamycin;penam;penem	ARGs-Chr	1	Cephem
blaVIM-2	P. aeruginosa	carbapenem;cephalosporin;cephamycin;penam;penem	ARGs-Chr	3	Aminoglycoside, Cephem, Fluoroquinolone
IS6100_blaOXA-10_aadA_cmlA5_qacEdelta1_sul1	P. aeruginosa	Cephem	ISs-ARGs	1	Aminoglycoside
ISPa11_blaPDC-374	P. aeruginosa	Cephem; carbapenem	ISs-ARGs	1	Fluoroquinolone
mexB	P. aeruginosa	Cephem; carbapenem	ARGs-Chr	1	Fluoroquinolone
mexY	P. aeruginosa	Cephem; carbapenem	ARGs-Chr	1	Aminoglycoside
mecA	S. aureus	Cephem; carbapenem	ARGs-Chr	4	Cephem, Fluoroquinolone, Lincosamide, Penicilin
mecI	S. aureus	Cephem; carbapenem	ARGs-Chr	7	Cephem, Fluoroquinolone, Lincosamide, Macrolide, Steroidal, Penicilin, Folate
mecR1	S. aureus	Cephem; carbapenem	ARGs-Chr	7	Cephem, Fluoroquinolone, Lincosamide, Macrolide, Steroidal, Penicilin, Folate
aac(3)-IId_ISCfr1_blaTEM-34	S. enterica	Cephem	ISs-Plasmid-ARGs	2	Penicilin, Tetracycline
aac(3)-IId_ISKpn40_mcr-3.1	S. enterica	Colistin	ISs-Plasmid-ARGs	1	Aminoglycoside
aph(3'')-Ib_aph(6)-Id_IS26_blaTEM-34_dfrA7_qacEdelta1_sul1_sul2	S. enterica	Cephem	ISs-Plasmid-ARGs	4	Penicilin, Phenicol, Fluoroquinolone, Folate
blaCMY-2	S. enterica	Cephem; carbapenem	Plasmid-ARGs	2	B-lactam Combined Agents, Cephem
blaCMY-59	S. enterica	Cephem; carbapenem	ISs-Plasmid-ARGs	4	B-lactam Combined Agents, Penicilin, Cephem, Folate
blaCMY-59_DfrA34_IS1294_IS26_qacEdelta1_rmtE_sul1	S. enterica	Cephem; carbapenem	ISs-Plasmid-ARGs	4	B-lactam Combined Agents, Cephem, Aminoglycoside, Folate
blaCMY-59_IS26_ISEc9	S. enterica	Cephem; carbapenem	ISs-Plasmid-ARGs	1	Folate
blaCMY-59_ISEc9	S. enterica	Cephem; carbapenem	ISs-Plasmid-ARGs	6	B-lactam Combined Agents, Penicilin, Cephem, Phenicol, Aminoglycoside, Folate
blaCMY-59_ISSbo1	S. enterica	Cephem; carbapenem	ISs-Plasmid-ARGs	3	B-lactam Combined Agents, Penicilin, Cephem
blaCMY-59_ISSpu11	S. enterica	Cephem; carbapenem	ISs-Plasmid-ARGs	1	Fluoroquinolone
blaCTX-M-1	S. enterica	Cephem	ISs-Plasmid-ARGs	3	Penicilin, Cephem, Folate
blaCTX-M-1_ISEc9	S. enterica	Cephem	ISs-Plasmid-ARGs	3	Penicilin, Cephem, Folate
blaCTX-M-1_ISEc9_ISSbo1_ISVsa3_sul2	S. enterica	Cephem	ISs-Plasmid-ARGs	1	Fluoroquinolone
blaCTX-M-1_ISSbo1_ISVsa3_sul2	S. enterica	Cephem	ISs-Plasmid-ARGs	1	Cephem
blaCTX-M-137	S. enterica	Cephem	ISs-Plasmid-ARGs	2	Penicilin, Cephem
blaCTX-M-137_IS10R_IS1F	S. enterica	Cephem	ISs-Plasmid-ARGs	2	Penicilin, Cephem
blaCTX-M-14	S. enterica	Cephem	ARGs-Chr	1	Cephem
blaCTX-M-14_ISEc9	S. enterica	Cephem	ISs-Plasmid-ARGs	1	Cephem
blaCTX-M-15	S. enterica	Cephem	Plasmid-ARGs	4	Penicilin, Cephem, Phenicol, Folate
blaCTX-M-15_ISEc9	S. enterica	Cephem	ISs-Plasmid-ARGs	2	Fluoroquinolone, Folate
blaCTX-M-2	S. enterica	Cephem	ISs-ARGs	2	Penicilin, Fluoroquinolone
blaCTX-M-2_ISEc58_qacEdelta1_sul1	S. enterica	Cephem	ISs-ARGs	2	Penicilin, Fluoroquinolone
blaCTX-M-55	S. enterica	Cephem	Plasmid-ARGs	4	Penicilin, Cephem, Fluoroquinolone, Aminoglycoside
blaCTX-M-55_IS903B	S. enterica	Cephem	ISs-Plasmid-ARGs	2	Penicilin, Cephem
blaCTX-M-65	S. enterica	Cephem	ISs-Plasmid-ARGs	2	Penicilin, Cephem
blaCTX-M-65_IS903B	S. enterica	Cephem	ISs-Plasmid-ARGs	2	Penicilin, Cephem
blaCTX-M-9	S. enterica	Cephem	ISs-ARGs	2	Fluoroquinolone, Folate
blaCTX-M-9_ISEc9	S. enterica	Cephem	ISs-ARGs	2	Fluoroquinolone, Folate
blaFOX-5	S. enterica	Cephem	ARGs-Chr	3	B-lactam Combined Agents, Penicilin, Cephem
blaLAP-2	S. enterica	Cephem	ISs-Plasmid-ARGs	3	Penicilin, Fluoroquinolone, Folate
blaOXA-1	S. enterica	Cephem	Plasmid-ARGs	4	B-lactam Combined Agents, Penicilin, Phenicol, Fluoroquinolone
blaOXA-10	S. enterica	Cephem	Plasmid-ARGs	4	Penicilin, Cephem, Phenicol, Folate
blaOXA-2	S. enterica	Cephem	ISs-Plasmid-ARGs	2	Penicilin, Folate
blaOXA-48	S. enterica	Cephem	ARGs-Chr	2	Penicilin, Fluoroquinolone
blaSCO-1	S. enterica	Cephem	Plasmid-ARGs	4	Penicilin, Cephem, Phenicol, Folate
blaSHV-12	S. enterica	Cephem	ARGs-Chr	5	Penicilin, Cephem, Phenicol, Fluoroquinolone, Aminoglycoside
blaTEM-116	S. enterica	Cephem	ARGs-Chr	1	Aminoglycoside
blaTEM-135	S. enterica	Cephem	ISs-Plasmid-ARGs	2	B-lactam Combined Agents, Penicilin
blaTEM-171	S. enterica	Cephem	ARGs-Chr	2	Penicilin, Fluoroquinolone
blaTEM-183	S. enterica	Cephem	ISs-Plasmid-ARGs	1	Penicilin
blaTEM-2	S. enterica	Cephem	ISs-Plasmid-ARGs	1	Folate
blaTEM-206	S. enterica	Cephem	Plasmid-ARGs	1	Aminoglycoside
blaTEM-210	S. enterica	Cephem	Plasmid-ARGs	2	Cephem, Fluoroquinolone
blaTEM-34	S. enterica	Cephem	Plasmid-ARGs	5	B-lactam Combined Agents, Penicilin, Fluoroquinolone, Aminoglycoside, Folate
blaTEM-34_Tn2	S. enterica	Cephem	ISs-Plasmid-ARGs	4	Penicilin, Cephem, Aminoglycoside, Folate
blaTEM-40	S. enterica	Cephem	ISs-Plasmid-ARGs	2	B-lactam Combined Agents, Penicilin
blaTEM-40_Tn2	S. enterica	Cephem	ISs-Plasmid-ARGs	2	B-lactam Combined Agents, Penicilin
blaVIM-2	S. enterica	carbapenem;cephalosporin;cephamycin;penam;penem	ARGs-Chr	1	Cephem
IS1294_IS1R_IS5075_blaTEM-34_Tn2	S. enterica	Cephem	ISs-ARGs	1	Aminoglycoside
IS1326_IS1353_blaOXA-1_aadA_qacEdelta1_sul1	S. enterica	Cephem	ISs-Plasmid-ARGs	2	Penicilin, Folate
IS1326_ISEcl1_blaOXA-2_mphB_qacEdelta1_sul1	S. enterica	Cephem	ISs-ARGs	2	Penicilin, Folate
IS1B_blaTEM-183	S. enterica	Cephem	ISs-Plasmid-ARGs	1	Penicilin
IS1R_blaTEM-34_Tn2	S. enterica	Cephem	ISs-Plasmid-ARGs	1	Cephem
IS1R_mcr-1.2	S. enterica	Colistin	ISs-Plasmid-ARGs	1	Fluoroquinolone
IS26_blaTEM-34	S. enterica	Cephem	ISs-ARGs	1	Fluoroquinolone
IS26_blaTEM-34_dfrA7_qacEdelta1_sul1	S. enterica	Cephem	ISs-ARGs	1	Penicilin
IS26_ISVsa3_blaTEM-34_aadA_sul3	S. enterica	Cephem	ISs-Plasmid-ARGs	2	Fluoroquinolone, Folate
IS5075_ISKpn19_qnrS1_blaTEM-34_Tn2_sul2	S. enterica	Cephem	ISs-Plasmid-ARGs	1	Phenicol
IS6100_mcr-3.40	S. enterica	Colistin	ISs-ARGs	1	Cephem
IS6100_mrx_blaOXA-10_qnrA1_aadA_arr-2_mphA_qacEdelta1_sul1	S. enterica	Cephem	ISs-Plasmid-ARGs	1	Fluoroquinolone
ISKpn19_blaLAP-2_qnrS1	S. enterica	Cephem	ISs-Plasmid-ARGs	3	Penicilin, Fluoroquinolone, Folate
ISKpn40_mcr-3.1	S. enterica	Colistin	ISs-Plasmid-ARGs	1	Fluoroquinolone
ISPst2_blaTEM-34_Tn2	S. enterica	Cephem	ISs-Plasmid-ARGs	1	B-lactam Combined Agents
ISVsa3_blaTEM-135_sul2	S. enterica	Cephem	ISs-Plasmid-ARGs	2	B-lactam Combined Agents, Penicilin
ISVsa3_blaTEM-34_Tn2_dfrA1_sul2	S. enterica	Cephem	ISs-Plasmid-ARGs	1	Folate
mcr-1.2	S. enterica	Colistin	ISs-Plasmid-ARGs	1	Fluoroquinolone
mcr-3.1	S. enterica	Colistin	ISs-Plasmid-ARGs	2	B-lactam Combined Agents, Fluoroquinolone
mcr-3.40	S. enterica	Colistin	ISs-ARGs	1	Cephem
mcr-9.1	S. enterica	Colistin	Plasmid-ARGs	6	Penicilin, Cephem, Phenicol, Fluoroquinolone, Tetracycline, Folate
mdsB	S. enterica	Cephem; carbapenem	ARGs-Chr	3	Penicilin, Aminoglycoside, Tetracycline
blaEC-8	S. flexneri	Cephem	ARGs-Chr	1	Macrolide
blaTEM-34	S. flexneri	Cephem	Plasmid-ARGs	3	Penicilin, Macrolide, Folate
aac(3)-IId_blaCTX-M-14_IS26_IS903B_ISCfr1_ISEc9_blaTEM-34	S. sonnei	Cephem	ISs-Plasmid-ARGs	3	Cephem, Tetracycline, Folate
acrE	S. sonnei	Cephem	ARGs-Chr	2	Aminoglycoside, Tetracycline
aph(3'')-Ib_blaTEM-40_Tn2_sul2	S. sonnei	Cephem	ISs-Plasmid-ARGs	2	Penicilin, Aminoglycoside
blaCMY-59	S. sonnei	Cephem; carbapenem	ISs-Plasmid-ARGs	3	Cephem, Tetracycline, B-lactam Combined Agents
blaCMY-59_ISEc9	S. sonnei	Cephem; carbapenem	ISs-Plasmid-ARGs	3	Cephem, Tetracycline, B-lactam Combined Agents
blaCTX-M-14	S. sonnei	Cephem	ISs-Plasmid-ARGs	4	Penicilin, B-lactam Combined Agents, Cephem, Tetracycline
blaCTX-M-14_IS903B_ISEc23_ISEc9	S. sonnei	Cephem	ISs-Plasmid-ARGs	4	Penicilin, B-lactam Combined Agents, Cephem, Tetracycline
blaCTX-M-14_ISEc9	S. sonnei	Cephem	ISs-Plasmid-ARGs	3	Penicilin, Cephem, Tetracycline
blaCTX-M-15	S. sonnei	Cephem	ISs-Plasmid-ARGs	3	Penicilin, Cephem, Aminoglycoside
blaCTX-M-15_ISEc9	S. sonnei	Cephem	ISs-Plasmid-ARGs	1	Cephem
blaCTX-M-15_ISEc9_blaTEM-34	S. sonnei	Cephem	ISs-Plasmid-ARGs	1	Cephem
blaCTX-M-27	S. sonnei	Cephem	ISs-Plasmid-ARGs	2	Penicilin, Cephem
blaCTX-M-27_IS903B_blaTEM-34	S. sonnei	Cephem	ISs-Plasmid-ARGs	1	Cephem
blaCTX-M-27_ISEc9	S. sonnei	Cephem	ISs-Plasmid-ARGs	1	Cephem
blaCTX-M-3	S. sonnei	Cephem	Plasmid-ARGs	3	Aminoglycoside, Penicilin, Cephem
blaCTX-M-55	S. sonnei	Cephem	ISs-Plasmid-ARGs	3	Penicilin, B-lactam Combined Agents, Cephem
blaCTX-M-55_ISEc9	S. sonnei	Cephem	ISs-Plasmid-ARGs	3	Penicilin, B-lactam Combined Agents, Cephem
blaOXA-1	S. sonnei	Cephem	ARGs-Chr	2	Penicilin, Tetracycline
blaTEM-183	S. sonnei	Cephem	ISs-ARGs	3	Penicilin, Aminoglycoside, Tetracycline
blaTEM-183_Tn3	S. sonnei	Cephem	ISs-ARGs	3	Penicilin, Aminoglycoside, Tetracycline
blaTEM-2	S. sonnei	Cephem	ISs-ARGs	1	Penicilin
blaTEM-2_Tn2_dfrA14_sul2	S. sonnei	Cephem	ISs-ARGs	1	Penicilin
blaTEM-34	S. sonnei	Cephem	Plasmid-ARGs	5	Aminoglycoside, Penicilin, Tetracycline, B-lactam Combined Agents, Folate
blaTEM-34_Tn2	S. sonnei	Cephem	ISs-Plasmid-ARGs	2	Penicilin, B-lactam Combined Agents
blaTEM-40	S. sonnei	Cephem	ISs-Plasmid-ARGs	3	Aminoglycoside, Penicilin, Folate
blaTEM-40_Tn2	S. sonnei	Cephem	ISs-Plasmid-ARGs	2	Penicilin, Aminoglycoside
blaTEM-40_Tn2_dfrA14_sul2	S. sonnei	Cephem	ISs-Plasmid-ARGs	1	Aminoglycoside
IS1326_IS1353_blaTEM-34_Tn2_dfrA7_qacEdelta1_sul1	S. sonnei	Cephem	ISs-ARGs	1	Folate
IS1S_blaTEM-40_Tn2	S. sonnei	Cephem	ISs-ARGs	1	Tetracycline
marA	S. sonnei	Cephem; carbapenem	ARGs-Chr	1	Folate
mcr-1.1	S. sonnei	Colistin	Plasmid-ARGs	3	Cephem, Lipopeptide, Folate
