# Supplementary material for: Genomic and socioeconomic drivers of antimicrobial resistance forecast to 2050
Source: Cell Genom. 2026 Jun 3;6(7):101273. doi: 10.1016/j.xgen.2026.101273 (PMC13347946; doi:10.1016/j.xgen.2026.101273)
Supplement: Table S13. Pearson correlation tables for each indicator-feature pair, related to STAR Methods — Pearson correlation coefficients and associated p-value statistics are reported for each indicator-feature pair (Pearson correlation ρ > │0.5│, p-value <0.05). [file mmc13.xlsx]

## Sheet: TableS13
Species	Feature	Antibiotic Class	Indicator	Pearson r	Pearson p-value
Acinetobacter_baumannii	aac(6')-Ib7_ISEc28_ISEc29_aadA_armA_catB8_mphE_msrE_qacEdelta1_sul1	Aminoglycoside	Access to clean fuels and technologies for cooking (% of population)	0.616196	0.00843831
Acinetobacter_baumannii	blaADC-79	Aminoglycoside	Agriculture, forestry, and fishing, value added (% of GDP)	0.593374	0.0120421
Acinetobacter_baumannii	ant(2'')-Ia	Aminoglycoside	Agriculture, forestry, and fishing, value added (% of GDP)	0.569541	0.0170085
Acinetobacter_baumannii	IS26_blaTEM-2	Aminoglycoside	Agriculture, forestry, and fishing, value added (% of GDP)	0.520706	0.0321076
Acinetobacter_baumannii	ISVsa3_sul2	Aminoglycoside	Agriculture, forestry, and fishing, value added (% of GDP)	0.529568	0.0287997
Acinetobacter_baumannii	aac(6')-Ian	Aminoglycoside	Current health expenditure per capita (current US$)	0.529089	0.0289717
Acinetobacter_baumannii	blaADC-74	Aminoglycoside	Current health expenditure per capita (current US$)	0.52685	0.0297853
Acinetobacter_baumannii	blaADC-79	Aminoglycoside	Current health expenditure per capita (current US$)	-0.579076	0.0148587
Acinetobacter_baumannii	ant(2'')-Ia	Aminoglycoside	Current health expenditure per capita (current US$)	-0.565432	0.0180072
Acinetobacter_baumannii	ant(2'')-Ia_IS15DII_qacEdelta1_sul1	Aminoglycoside	Current health expenditure per capita (current US$)	-0.505146	0.0386118
Acinetobacter_baumannii	IS5075_tet(A)	Aminoglycoside	Current health expenditure per capita (current US$)	-0.507318	0.0376484
Acinetobacter_baumannii	blaOXA-71	Aminoglycoside	Current health expenditure per capita (current US$)	-0.505138	0.0386153
Acinetobacter_baumannii	blaOXA-72	Aminoglycoside	Current health expenditure per capita (current US$)	0.594296	0.0118763
Acinetobacter_baumannii	blaOXA-90	Aminoglycoside	Current health expenditure per capita (current US$)	-0.509999	0.0364846
Acinetobacter_baumannii	rep_cluster_1172/rep_cluster_1254	Aminoglycoside	Current health expenditure per capita (current US$)	0.555534	0.0206011
Acinetobacter_baumannii	rep_cluster_1172/rep_cluster_1254/rep_cluster_1903	Aminoglycoside	Current health expenditure per capita (current US$)	0.555534	0.0206011
Acinetobacter_baumannii	rep_cluster_1364	Aminoglycoside	Current health expenditure per capita (current US$)	0.516271	0.0338688
Acinetobacter_baumannii	aac(3)-Ia_IS26_aadA_qacEdelta1_sul1	Aminoglycoside	Current health expenditure per capita, PPP (current international $)	-0.507791	0.0374407
Acinetobacter_baumannii	blaADC-101	Aminoglycoside	Current health expenditure per capita, PPP (current international $)	-0.557833	0.0199741
Acinetobacter_baumannii	blaADC-176	Aminoglycoside	Current health expenditure per capita, PPP (current international $)	-0.593366	0.0120436
Acinetobacter_baumannii	blaADC-79	Aminoglycoside	Current health expenditure per capita, PPP (current international $)	-0.631201	0.00658146
Acinetobacter_baumannii	ant(2'')-Ia	Aminoglycoside	Current health expenditure per capita, PPP (current international $)	-0.632746	0.0064107
Acinetobacter_baumannii	ant(2'')-Ia_IS15DII_qacEdelta1_sul1	Aminoglycoside	Current health expenditure per capita, PPP (current international $)	-0.614305	0.0086994
Acinetobacter_baumannii	IS5075_tet(A)	Aminoglycoside	Current health expenditure per capita, PPP (current international $)	-0.615662	0.00851137
Acinetobacter_baumannii	IncP	Aminoglycoside	Current health expenditure per capita, PPP (current international $)	-0.539532	0.0254007
Acinetobacter_baumannii	blaOXA-100	Aminoglycoside	Current health expenditure per capita, PPP (current international $)	-0.546712	0.0231506
Acinetobacter_baumannii	blaOXA-71	Aminoglycoside	Current health expenditure per capita, PPP (current international $)	-0.596658	0.0114595
Acinetobacter_baumannii	blaOXA-72	Aminoglycoside	Current health expenditure per capita, PPP (current international $)	0.629714	0.00674928
Acinetobacter_baumannii	blaOXA-90	Aminoglycoside	Current health expenditure per capita, PPP (current international $)	-0.644426	0.00523137
Acinetobacter_baumannii	adeB	Aminoglycoside	Current health expenditure per capita, PPP (current international $)	-0.52333	0.0310995
Acinetobacter_baumannii	floR	Aminoglycoside	Current health expenditure per capita, PPP (current international $)	-0.58337	0.0139634
Acinetobacter_baumannii	tet(A)	Aminoglycoside	Current health expenditure per capita, PPP (current international $)	-0.554314	0.0209398
Acinetobacter_baumannii	aac(3)-Ia_IS26_aadA_qacEdelta1_sul1	Aminoglycoside	GDP per capita, PPP (current international $)	-0.51605	0.0339584
Acinetobacter_baumannii	blaADC-101	Aminoglycoside	GDP per capita, PPP (current international $)	-0.590135	0.0126397
Acinetobacter_baumannii	blaADC-176	Aminoglycoside	GDP per capita, PPP (current international $)	-0.635541	0.00611066
Acinetobacter_baumannii	blaADC-79	Aminoglycoside	GDP per capita, PPP (current international $)	-0.6291	0.00681963
Acinetobacter_baumannii	ant(2'')-Ia	Aminoglycoside	GDP per capita, PPP (current international $)	-0.664466	0.00361908
Acinetobacter_baumannii	ant(2'')-Ia_IS15DII_qacEdelta1_sul1	Aminoglycoside	GDP per capita, PPP (current international $)	-0.577457	0.0152077
Acinetobacter_baumannii	blaCMY-59	Aminoglycoside	GDP per capita, PPP (current international $)	-0.5134	0.0350476
Acinetobacter_baumannii	blaCMY-59_ISEc9	Aminoglycoside	GDP per capita, PPP (current international $)	-0.5134	0.0350476
Acinetobacter_baumannii	IS1006_floR_tet(A)	Aminoglycoside	GDP per capita, PPP (current international $)	-0.5134	0.0350476
Acinetobacter_baumannii	IS5075_tet(A)	Aminoglycoside	GDP per capita, PPP (current international $)	-0.577209	0.0152618
Acinetobacter_baumannii	blaOXA-71	Aminoglycoside	GDP per capita, PPP (current international $)	-0.557166	0.0201545
Acinetobacter_baumannii	blaOXA-72	Aminoglycoside	GDP per capita, PPP (current international $)	0.503642	0.0392898
Acinetobacter_baumannii	blaOXA-90	Aminoglycoside	GDP per capita, PPP (current international $)	-0.647025	0.00499439
Acinetobacter_baumannii	floR	Aminoglycoside	GDP per capita, PPP (current international $)	-0.616005	0.00846444
Acinetobacter_baumannii	tet(A)	Aminoglycoside	GDP per capita, PPP (current international $)	-0.680694	0.00263252
Acinetobacter_baumannii	aac(6')-Ian	Aminoglycoside	Livestock production index (2014-2016 = 100)	-0.860449	9.3539e-06
Acinetobacter_baumannii	blaADC-74	Aminoglycoside	Livestock production index (2014-2016 = 100)	-0.886384	2.16427e-06
Acinetobacter_baumannii	blaCARB-5	Aminoglycoside	Livestock production index (2014-2016 = 100)	-0.920359	1.66753e-07
Acinetobacter_baumannii	blaOXA-72	Aminoglycoside	Livestock production index (2014-2016 = 100)	-0.582339	0.0141743
Acinetobacter_baumannii	rep_cluster_1172/rep_cluster_1254	Aminoglycoside	Livestock production index (2014-2016 = 100)	-0.87646	3.93632e-06
Acinetobacter_baumannii	rep_cluster_1172/rep_cluster_1254/rep_cluster_1903	Aminoglycoside	Livestock production index (2014-2016 = 100)	-0.87646	3.93632e-06
Acinetobacter_baumannii	rep_cluster_1364	Aminoglycoside	Livestock production index (2014-2016 = 100)	-0.849211	1.61579e-05
Acinetobacter_baumannii	blaADC-162	Aminoglycoside	People using at least basic drinking water services (% of population)	-0.607267	0.0163533
Acinetobacter_baumannii	blaADC-79	Aminoglycoside	People using at least basic drinking water services (% of population)	-0.590028	0.0205946
Acinetobacter_baumannii	ant(2'')-Ia	Aminoglycoside	People using at least basic drinking water services (% of population)	-0.561478	0.0294069
Acinetobacter_baumannii	ant(2'')-Ia_IS15DII_qacEdelta1_sul1	Aminoglycoside	People using at least basic drinking water services (% of population)	-0.527454	0.0433197
Acinetobacter_baumannii	aph(3')-VIa	Aminoglycoside	People using at least basic drinking water services (% of population)	-0.661543	0.00723142
Acinetobacter_baumannii	IS5075_tet(A)	Aminoglycoside	People using at least basic drinking water services (% of population)	-0.538296	0.0384451
Acinetobacter_baumannii	IncP	Aminoglycoside	People using at least basic drinking water services (% of population)	-0.515981	0.0489618
Acinetobacter_baumannii	blaOXA-71	Aminoglycoside	People using at least basic drinking water services (% of population)	-0.528579	0.042794
Acinetobacter_baumannii	aac(3)-Ia_IS26_aadA_qacEdelta1_sul1	Aminoglycoside	People using safely managed sanitation services (% of population)	-0.508916	0.0369511
Acinetobacter_baumannii	blaADC-101	Aminoglycoside	People using safely managed sanitation services (% of population)	-0.570519	0.0167774
Acinetobacter_baumannii	blaADC-176	Aminoglycoside	People using safely managed sanitation services (% of population)	-0.610057	0.00930928
Acinetobacter_baumannii	ant(2'')-Ia	Aminoglycoside	People using safely managed sanitation services (% of population)	-0.505487	0.0384593
Acinetobacter_baumannii	ant(2'')-Ia_IS15DII_qacEdelta1_sul1	Aminoglycoside	People using safely managed sanitation services (% of population)	-0.58427	0.0137813
Acinetobacter_baumannii	IS5075_tet(A)	Aminoglycoside	People using safely managed sanitation services (% of population)	-0.584371	0.0137609
Acinetobacter_baumannii	blaOXA-100	Aminoglycoside	People using safely managed sanitation services (% of population)	-0.516593	0.0337387
Acinetobacter_baumannii	blaOXA-71	Aminoglycoside	People using safely managed sanitation services (% of population)	-0.540002	0.0252485
Acinetobacter_baumannii	blaOXA-90	Aminoglycoside	People using safely managed sanitation services (% of population)	-0.636321	0.00602907
Acinetobacter_baumannii	floR	Aminoglycoside	People using safely managed sanitation services (% of population)	-0.595836	0.0116031
Acinetobacter_baumannii	mphE	Aminoglycoside	People using safely managed sanitation services (% of population)	0.525306	0.0303562
Acinetobacter_baumannii	msrE	Aminoglycoside	People using safely managed sanitation services (% of population)	0.525306	0.0303562
Acinetobacter_baumannii	rep_cluster_1254	Aminoglycoside	People using safely managed sanitation services (% of population)	0.565337	0.0180308
Acinetobacter_baumannii	tet(A)	Aminoglycoside	People using safely managed sanitation services (% of population)	-0.706403	0.00152557
Acinetobacter_baumannii	ant(2'')-Ia	Aminoglycoside	Population density (people per sq. km of land area)	-0.568187	0.0173326
Acinetobacter_baumannii	ant(2'')-Ia_IS15DII_qacEdelta1_sul1	Aminoglycoside	Population density (people per sq. km of land area)	-0.518351	0.0330341
Acinetobacter_baumannii	blaCARB-5	Aminoglycoside	Population density (people per sq. km of land area)	-0.515182	0.0343122
Acinetobacter_baumannii	IS5075_tet(A)	Aminoglycoside	Population density (people per sq. km of land area)	-0.519794	0.0324639
Acinetobacter_baumannii	blaOXA-90	Aminoglycoside	Population density (people per sq. km of land area)	-0.537591	0.0260374
Acinetobacter_baumannii	catB8	Aminoglycoside	Population density (people per sq. km of land area)	0.601803	0.0105916
Acinetobacter_baumannii	tet(A)	Aminoglycoside	Population density (people per sq. km of land area)	-0.780387	0.000218995
Acinetobacter_baumannii	ant(2'')-Ia_IS15DII_qacEdelta1_sul1	Aminoglycoside	Incidence of tuberculosis (per 100 000 population per year)	0.526328	0.0299773
Acinetobacter_baumannii	IS5075_tet(A)	Aminoglycoside	Incidence of tuberculosis (per 100 000 population per year)	0.52831	0.0292527
Acinetobacter_baumannii	blaOXA-90	Aminoglycoside	Incidence of tuberculosis (per 100 000 population per year)	0.537339	0.0261209
Acinetobacter_baumannii	rep_cluster_1254	Aminoglycoside	Incidence of tuberculosis (per 100 000 population per year)	-0.527051	0.0297114
Acinetobacter_baumannii	tet(A)	Aminoglycoside	Incidence of tuberculosis (per 100 000 population per year)	0.624958	0.00730936
Acinetobacter_baumannii	aac(3)-Ia_IS26	Aminoglycoside	Raised fasting blood glucose (>= 7.0 mmol/L) (crude estimate)	-0.523904	0.0372523
Acinetobacter_baumannii	aac(3)-Ia_IS26_aadA_qacEdelta1_sul1	Aminoglycoside	Raised fasting blood glucose (>= 7.0 mmol/L) (crude estimate)	-0.582427	0.0179147
Acinetobacter_baumannii	blaADC-101	Aminoglycoside	Raised fasting blood glucose (>= 7.0 mmol/L) (crude estimate)	-0.619905	0.0104223
Acinetobacter_baumannii	blaADC-176	Aminoglycoside	Raised fasting blood glucose (>= 7.0 mmol/L) (crude estimate)	-0.641782	0.00736066
Acinetobacter_baumannii	blaADC-79	Aminoglycoside	Raised fasting blood glucose (>= 7.0 mmol/L) (crude estimate)	-0.655804	0.00580863
Acinetobacter_baumannii	ant(2'')-Ia	Aminoglycoside	Raised fasting blood glucose (>= 7.0 mmol/L) (crude estimate)	-0.70611	0.00223529
Acinetobacter_baumannii	ant(2'')-Ia_IS15DII_qacEdelta1_sul1	Aminoglycoside	Raised fasting blood glucose (>= 7.0 mmol/L) (crude estimate)	-0.673261	0.00425368
Acinetobacter_baumannii	blaCMY-59	Aminoglycoside	Raised fasting blood glucose (>= 7.0 mmol/L) (crude estimate)	-0.531626	0.0340582
Acinetobacter_baumannii	blaCMY-59_ISEc9	Aminoglycoside	Raised fasting blood glucose (>= 7.0 mmol/L) (crude estimate)	-0.531626	0.0340582
Acinetobacter_baumannii	IS1006_floR_tet(A)	Aminoglycoside	Raised fasting blood glucose (>= 7.0 mmol/L) (crude estimate)	-0.531626	0.0340582
Acinetobacter_baumannii	IS5075_tet(A)	Aminoglycoside	Raised fasting blood glucose (>= 7.0 mmol/L) (crude estimate)	-0.674033	0.00419358
Acinetobacter_baumannii	ISAba28_ISPa12_blaPER-1	Aminoglycoside	Raised fasting blood glucose (>= 7.0 mmol/L) (crude estimate)	-0.554596	0.0257755
Acinetobacter_baumannii	IncP	Aminoglycoside	Raised fasting blood glucose (>= 7.0 mmol/L) (crude estimate)	-0.585491	0.0171788
Acinetobacter_baumannii	blaOXA-100	Aminoglycoside	Raised fasting blood glucose (>= 7.0 mmol/L) (crude estimate)	-0.606075	0.0128241
Acinetobacter_baumannii	blaOXA-71	Aminoglycoside	Raised fasting blood glucose (>= 7.0 mmol/L) (crude estimate)	-0.641411	0.00740574
Acinetobacter_baumannii	blaOXA-90	Aminoglycoside	Raised fasting blood glucose (>= 7.0 mmol/L) (crude estimate)	-0.721303	0.00161247
Acinetobacter_baumannii	floR	Aminoglycoside	Raised fasting blood glucose (>= 7.0 mmol/L) (crude estimate)	-0.645548	0.00691483
Acinetobacter_baumannii	mphE	Aminoglycoside	Raised fasting blood glucose (>= 7.0 mmol/L) (crude estimate)	0.534609	0.0328815
Acinetobacter_baumannii	msrE	Aminoglycoside	Raised fasting blood glucose (>= 7.0 mmol/L) (crude estimate)	0.534609	0.0328815
Acinetobacter_baumannii	rep_cluster_1254	Aminoglycoside	Raised fasting blood glucose (>= 7.0 mmol/L) (crude estimate)	0.539459	0.0310349
Acinetobacter_baumannii	tet(A)	Aminoglycoside	Raised fasting blood glucose (>= 7.0 mmol/L) (crude estimate)	-0.670154	0.00450266
Acinetobacter_baumannii	ISAba24_ISEc28_ISEc29_armA_mphE_msrE	Aminoglycoside	Prevalence of obesity among adults, BMI &GreaterEqual; 30 (age-standardized estimate) (%)	-0.513354	0.0350668
Acinetobacter_baumannii	blaOXA-72	Aminoglycoside	Prevalence of obesity among adults, BMI &GreaterEqual; 30 (age-standardized estimate) (%)	0.631637	0.00653292
Acinetobacter_baumannii	blaADC-101	Aminoglycoside	Alcohol, total per capita (15+) consumption (in litres of pure alcohol) (SDG Indicator 3.5.2), three-year average	-0.525969	0.0301098
Acinetobacter_baumannii	blaADC-176	Aminoglycoside	Alcohol, total per capita (15+) consumption (in litres of pure alcohol) (SDG Indicator 3.5.2), three-year average	-0.566927	0.0176385
Acinetobacter_baumannii	blaADC-79	Aminoglycoside	Alcohol, total per capita (15+) consumption (in litres of pure alcohol) (SDG Indicator 3.5.2), three-year average	-0.597513	0.0113114
Acinetobacter_baumannii	ant(2'')-Ia	Aminoglycoside	Alcohol, total per capita (15+) consumption (in litres of pure alcohol) (SDG Indicator 3.5.2), three-year average	-0.64553	0.0051296
Acinetobacter_baumannii	blaOXA-90	Aminoglycoside	Alcohol, total per capita (15+) consumption (in litres of pure alcohol) (SDG Indicator 3.5.2), three-year average	-0.558816	0.0197107
Acinetobacter_baumannii	armA	Aminoglycoside	Alcohol, total per capita (15+) consumption (in litres of pure alcohol) (SDG Indicator 3.5.2), three-year average	0.596237	0.0115329
Acinetobacter_baumannii	floR	Aminoglycoside	Alcohol, total per capita (15+) consumption (in litres of pure alcohol) (SDG Indicator 3.5.2), three-year average	-0.548188	0.0227077
Acinetobacter_baumannii	blaADC-176	Aminoglycoside	tavg	-0.501668	0.0401932
Acinetobacter_baumannii	blaOXA-72	Aminoglycoside	tavg	0.529114	0.0289626
Acinetobacter_baumannii	floR	Aminoglycoside	tavg	-0.502343	0.0398825
Acinetobacter_baumannii	aac(6')-Ib10	Aminoglycoside	tmin	0.505355	0.0385183
Acinetobacter_baumannii	ant(2'')-Ia_IS26_mphE_msrE	Aminoglycoside	tmin	0.505926	0.0382637
Acinetobacter_baumannii	rep_cluster_1903	Aminoglycoside	tmin	0.505926	0.0382637
Acinetobacter_baumannii	blaADC-101	Aminoglycoside	tmax	-0.509495	0.036701
Acinetobacter_baumannii	blaADC-176	Aminoglycoside	tmax	-0.552288	0.0215122
Acinetobacter_baumannii	floR	Aminoglycoside	tmax	-0.521938	0.0316314
Acinetobacter_baumannii	aac(3)-Ia_IS26_aadA_qacEdelta1_sul1	Aminoglycoside	prcp	0.578285	0.0150284
Acinetobacter_baumannii	blaADC-101	Aminoglycoside	prcp	0.579534	0.0147612
Acinetobacter_baumannii	blaCMY-59	Aminoglycoside	prcp	0.572076	0.0164147
Acinetobacter_baumannii	blaCMY-59_ISEc9	Aminoglycoside	prcp	0.572076	0.0164147
Acinetobacter_baumannii	IS1006_floR_tet(A)	Aminoglycoside	prcp	0.572076	0.0164147
Acinetobacter_baumannii	floR	Aminoglycoside	prcp	0.570422	0.0168003
Acinetobacter_baumannii	aac(6')-Ian	Aminoglycoside	wspd	-0.546095	0.0233376
Acinetobacter_baumannii	blaADC-74	Aminoglycoside	wspd	-0.510649	0.0362063
Acinetobacter_baumannii	blaOXA-66	Aminoglycoside	wspd	0.586918	0.0132562
Acinetobacter_baumannii	rep_cluster_1172/rep_cluster_1254	Aminoglycoside	wspd	-0.531047	0.0282742
Acinetobacter_baumannii	rep_cluster_1172/rep_cluster_1254/rep_cluster_1903	Aminoglycoside	wspd	-0.531047	0.0282742
Acinetobacter_baumannii	rep_cluster_1364	Aminoglycoside	wspd	-0.536721	0.0263265
Acinetobacter_baumannii	aac(3)-Ia_IS26_ISPpu12_aadA_qacEdelta1_sul1	Aminoglycoside	pres	-0.685207	0.00974697
Acinetobacter_baumannii	blaADC-212	Aminoglycoside	pres	-0.650373	0.0160918
Acinetobacter_baumannii	ISAba1_abeS_adeF_adeG_adeH_adeL	Aminoglycoside	pres	-0.685207	0.00974697
Acinetobacter_baumannii	ISAba1_adeA_adeB_adeC_adeR_adeS	Aminoglycoside	pres	-0.685207	0.00974697
Acinetobacter_baumannii	ISAba1_sul2	Aminoglycoside	pres	-0.704717	0.00714967
Acinetobacter_baumannii	sat-2	Aminoglycoside	pres	-0.707368	0.00684252
Acinetobacter_baumannii	dfrA1	Aminoglycoside	pres	-0.707368	0.00684252
Acinetobacter_baumannii	aac(6')-Ib7_ISEc28_ISEc29_aadA_armA_catB8_mphE_msrE_qacEdelta1_sul1	Aminoglycoside	Agricultural land (% of land area)	0.505216	0.0385803
Acinetobacter_baumannii	aac(6')-Iaf	Aminoglycoside	Arable land (% of land area)	0.549712	0.0222575
Acinetobacter_baumannii	blaADC-239	Aminoglycoside	Arable land (% of land area)	0.560606	0.0192376
Acinetobacter_baumannii	blaADC-30_ISAba1	Aminoglycoside	Arable land (% of land area)	0.519991	0.032387
Acinetobacter_baumannii	aph(3')-VIa	Aminoglycoside	Arable land (% of land area)	-0.571261	0.0166038
Acinetobacter_baumannii	ISAba1_sul2	Aminoglycoside	Arable land (% of land area)	0.520721	0.032102
Acinetobacter_baumannii	blaOXA-263	Aminoglycoside	Arable land (% of land area)	0.560606	0.0192376
Acinetobacter_baumannii	rep_cluster_734	Aminoglycoside	Arable land (% of land area)	-0.578431	0.0149971
Acinetobacter_baumannii	aac(3)-Ia_IS15DIV_aadA_qacEdelta1_sul1	Aminoglycoside	Control of Corruption: Estimate	0.538004	0.0259007
Acinetobacter_baumannii	blaADC-176	Aminoglycoside	Control of Corruption: Estimate	0.620066	0.00792362
Acinetobacter_baumannii	blaADC-79	Aminoglycoside	Control of Corruption: Estimate	0.515039	0.034371
Acinetobacter_baumannii	ant(2'')-Ia	Aminoglycoside	Control of Corruption: Estimate	0.591646	0.0123581
Acinetobacter_baumannii	ant(2'')-Ia_IS15DII_qacEdelta1_sul1	Aminoglycoside	Control of Corruption: Estimate	0.533246	0.0275066
Acinetobacter_baumannii	blaCARB-5	Aminoglycoside	Control of Corruption: Estimate	0.558301	0.0198484
Acinetobacter_baumannii	IS5075_tet(A)	Aminoglycoside	Control of Corruption: Estimate	0.534824	0.0269659
Acinetobacter_baumannii	blaOXA-71	Aminoglycoside	Control of Corruption: Estimate	0.530374	0.0285124
Acinetobacter_baumannii	floR	Aminoglycoside	Control of Corruption: Estimate	0.51255	0.0354028
Acinetobacter_baumannii	tet(A)	Aminoglycoside	Control of Corruption: Estimate	0.633576	0.00632041
Acinetobacter_baumannii	aph(3')-Ia	Aminoglycoside	Gini index	0.520266	0.0467946
Acinetobacter_baumannii	ISAba24_ISEc28_ISEc29_armA_mphE_msrE	Aminoglycoside	Gini index	-0.898885	5.22173e-06
Acinetobacter_baumannii	aac(3)-Ia_IS15DIV_aadA_qacEdelta1_sul1	Aminoglycoside	Government Effectiveness: Estimate	0.633079	0.00637433
Acinetobacter_baumannii	blaADC-79	Aminoglycoside	Government Effectiveness: Estimate	0.65823	0.00407003
Acinetobacter_baumannii	ant(2'')-Ia	Aminoglycoside	Government Effectiveness: Estimate	0.525019	0.0304633
Acinetobacter_baumannii	ant(2'')-Ia_IS15DII_qacEdelta1_sul1	Aminoglycoside	Government Effectiveness: Estimate	0.743953	0.000616916
Acinetobacter_baumannii	IS26_qacEdelta1_sul1	Aminoglycoside	Government Effectiveness: Estimate	0.537276	0.0261415
Acinetobacter_baumannii	IS5075_tet(A)	Aminoglycoside	Government Effectiveness: Estimate	0.748786	0.000543083
Acinetobacter_baumannii	IncP	Aminoglycoside	Government Effectiveness: Estimate	0.700088	0.00175318
Acinetobacter_baumannii	blaOXA-71	Aminoglycoside	Government Effectiveness: Estimate	0.740098	0.000681625
Acinetobacter_baumannii	tet(A)	Aminoglycoside	Government Effectiveness: Estimate	0.582225	0.0141978
Acinetobacter_baumannii	aph(3'')-Ib	Aminoglycoside	Hospital beds (per 1,000 people)	-0.532284	0.0278405
Acinetobacter_baumannii	ISAba24_ISEc28_ISEc29_armA_mphE_msrE	Aminoglycoside	Hospital beds (per 1,000 people)	0.950503	5.14552e-09
Acinetobacter_baumannii	armA	Aminoglycoside	Hospital beds (per 1,000 people)	0.519154	0.0327158
Acinetobacter_baumannii	catB8	Aminoglycoside	Hospital beds (per 1,000 people)	0.506135	0.0381706
Acinetobacter_baumannii	blaOXA-72	Aminoglycoside	Immunization, DPT (% of children ages 12-23 months)	-0.518206	0.0330918
Acinetobacter_baumannii	blaADC-79	Aminoglycoside	Income share held by fourth 20%	-0.531127	0.0416199
Acinetobacter_baumannii	ant(2'')-Ia	Aminoglycoside	Income share held by fourth 20%	-0.531361	0.0415132
Acinetobacter_baumannii	ISAba24_ISEc28_ISEc29_armA_mphE_msrE	Aminoglycoside	Income share held by fourth 20%	0.6534	0.00825299
Acinetobacter_baumannii	blaOXA-100	Aminoglycoside	Income share held by fourth 20%	-0.515517	0.0492011
Acinetobacter_baumannii	blaOXA-23	Aminoglycoside	Income share held by fourth 20%	0.631682	0.0115364
Acinetobacter_baumannii	armA	Aminoglycoside	Income share held by fourth 20%	0.715875	0.00268704
Acinetobacter_baumannii	mphE	Aminoglycoside	Income share held by fourth 20%	0.581438	0.0229985
Acinetobacter_baumannii	msrE	Aminoglycoside	Income share held by fourth 20%	0.581438	0.0229985
Acinetobacter_baumannii	aph(3')-Ia	Aminoglycoside	Income share held by highest 10%	0.550059	0.0336325
Acinetobacter_baumannii	ISAba24_ISEc28_ISEc29_armA_mphE_msrE	Aminoglycoside	Income share held by highest 10%	-0.89849	5.35026e-06
Acinetobacter_baumannii	ISAba24_ISEc28_ISEc29_armA_mphE_msrE	Aminoglycoside	Income share held by highest 20%	-0.915678	1.67178e-06
Acinetobacter_baumannii	ant(2'')-Ia	Aminoglycoside	Income share held by lowest 10%	-0.531433	0.0414806
Acinetobacter_baumannii	ISAba24_ISEc28_ISEc29_armA_mphE_msrE	Aminoglycoside	Income share held by lowest 10%	0.755286	0.00113043
Acinetobacter_baumannii	armA	Aminoglycoside	Income share held by lowest 10%	0.638614	0.0103942
Acinetobacter_baumannii	catB8	Aminoglycoside	Income share held by lowest 10%	0.573677	0.0253492
Acinetobacter_baumannii	aph(3')-Ia	Aminoglycoside	Income share held by lowest 20%	-0.536578	0.039189
Acinetobacter_baumannii	ISAba24_ISEc28_ISEc29_armA_mphE_msrE	Aminoglycoside	Income share held by lowest 20%	0.914549	1.81754e-06
Acinetobacter_baumannii	aph(3'')-Ib	Aminoglycoside	Income share held by second 20%	-0.562115	0.0291838
Acinetobacter_baumannii	aph(3')-Ia	Aminoglycoside	Income share held by second 20%	-0.523152	0.0453758
Acinetobacter_baumannii	ISAba24_ISEc28_ISEc29_armA_mphE_msrE	Aminoglycoside	Income share held by second 20%	0.901576	4.41136e-06
Acinetobacter_baumannii	ISAba24_ISEc28_ISEc29_armA_mphE_msrE	Aminoglycoside	Income share held by third 20%	0.871476	2.31835e-05
Acinetobacter_baumannii	mphE	Aminoglycoside	Labor force participation rate, total (% of total population ages 15-64) (modeled ILO estimate)	-0.501314	0.040357
Acinetobacter_baumannii	msrE	Aminoglycoside	Labor force participation rate, total (% of total population ages 15-64) (modeled ILO estimate)	-0.501314	0.040357
Acinetobacter_baumannii	tet(A)	Aminoglycoside	Labor force participation rate, total (% of total population ages 15-64) (modeled ILO estimate)	0.638547	0.00580078
Acinetobacter_baumannii	aac(3)-Ia_IS26	Aminoglycoside	Life expectancy at birth, total (years)	-0.501104	0.0404544
Acinetobacter_baumannii	aac(3)-Ia_IS26_aadA_qacEdelta1_sul1	Aminoglycoside	Life expectancy at birth, total (years)	-0.570528	0.0167754
Acinetobacter_baumannii	aac(6')-Ib7	Aminoglycoside	Life expectancy at birth, total (years)	0.546906	0.023092
Acinetobacter_baumannii	blaADC-101	Aminoglycoside	Life expectancy at birth, total (years)	-0.619005	0.00806226
Acinetobacter_baumannii	blaADC-176	Aminoglycoside	Life expectancy at birth, total (years)	-0.626404	0.00713525
Acinetobacter_baumannii	ant(2'')-Ia_IS15DII_qacEdelta1_sul1	Aminoglycoside	Life expectancy at birth, total (years)	-0.530146	0.0285935
Acinetobacter_baumannii	blaCMY-59	Aminoglycoside	Life expectancy at birth, total (years)	-0.553125	0.0212744
Acinetobacter_baumannii	blaCMY-59_ISEc9	Aminoglycoside	Life expectancy at birth, total (years)	-0.553125	0.0212744
Acinetobacter_baumannii	IS1006_floR_tet(A)	Aminoglycoside	Life expectancy at birth, total (years)	-0.553125	0.0212744
Acinetobacter_baumannii	IS5075_tet(A)	Aminoglycoside	Life expectancy at birth, total (years)	-0.52878	0.0290829
Acinetobacter_baumannii	blaOXA-90	Aminoglycoside	Life expectancy at birth, total (years)	-0.660573	0.00389555
Acinetobacter_baumannii	floR	Aminoglycoside	Life expectancy at birth, total (years)	-0.637161	0.00594211
Acinetobacter_baumannii	mphE	Aminoglycoside	Life expectancy at birth, total (years)	0.666762	0.00346362
Acinetobacter_baumannii	msrE	Aminoglycoside	Life expectancy at birth, total (years)	0.666762	0.00346362
Acinetobacter_baumannii	rep_cluster_1254	Aminoglycoside	Life expectancy at birth, total (years)	0.561017	0.0191304
Acinetobacter_baumannii	tet(A)	Aminoglycoside	Life expectancy at birth, total (years)	-0.788263	0.000170691
Acinetobacter_baumannii	aac(3)-Ia_IS15DIV_aadA_qacEdelta1_sul1	Aminoglycoside	Political Stability and Absence of Violence/Terrorism: Estimate	-0.507624	0.037514
Acinetobacter_baumannii	aac(6')-Ib7	Aminoglycoside	Political Stability and Absence of Violence/Terrorism: Estimate	0.533691	0.0273533
Acinetobacter_baumannii	blaOXA-174	Aminoglycoside	Political Stability and Absence of Violence/Terrorism: Estimate	0.563289	0.0185458
Acinetobacter_baumannii	rep_cluster_1254	Aminoglycoside	Political Stability and Absence of Violence/Terrorism: Estimate	0.52399	0.0308495
Acinetobacter_baumannii	tet(A)	Aminoglycoside	Political Stability and Absence of Violence/Terrorism: Estimate	-0.584618	0.0137114
Acinetobacter_baumannii	blaADC-79	Aminoglycoside	Population ages 65 and above (% of total population)	-0.568969	0.0171448
Acinetobacter_baumannii	ant(2'')-Ia	Aminoglycoside	Population ages 65 and above (% of total population)	-0.557978	0.019935
Acinetobacter_baumannii	blaOXA-72	Aminoglycoside	Population ages 65 and above (% of total population)	0.559347	0.0195693
Acinetobacter_baumannii	rep_cluster_1172/rep_cluster_1254	Aminoglycoside	Population ages 65 and above (% of total population)	0.519412	0.032614
Acinetobacter_baumannii	rep_cluster_1172/rep_cluster_1254/rep_cluster_1903	Aminoglycoside	Population ages 65 and above (% of total population)	0.519412	0.032614
Acinetobacter_baumannii	blaCARB-5	Aminoglycoside	Population, total	-0.508009	0.0373455
Acinetobacter_baumannii	ISAba24_ISEc28_ISEc29_armA_mphE_msrE	Aminoglycoside	Population, total	0.528391	0.0292234
Acinetobacter_baumannii	catB8	Aminoglycoside	Population, total	0.647118	0.0049861
Acinetobacter_baumannii	tet(A)	Aminoglycoside	Population, total	-0.724231	0.00101028
Acinetobacter_baumannii	aac(6')-Ib7_ISEc28_ISEc29_aadA_armA_catB8_mphE_msrE_qacEdelta1_sul1	Aminoglycoside	Poverty gap at $2.15 a day (2017 PPP) (%)	-0.694825	0.00404024
Acinetobacter_baumannii	armA	Aminoglycoside	Poverty gap at $2.15 a day (2017 PPP) (%)	-0.546444	0.0350604
Acinetobacter_baumannii	aac(6')-Ib7_ISEc28_ISEc29_aadA_armA_catB8_mphE_msrE_qacEdelta1_sul1	Aminoglycoside	Poverty gap at $3.65 a day (2017 PPP) (%)	-0.782653	0.000561842
Acinetobacter_baumannii	armA	Aminoglycoside	Poverty gap at $3.65 a day (2017 PPP) (%)	-0.518553	0.0476524
Acinetobacter_baumannii	blaADC-30	Aminoglycoside	Poverty gap at $6.85 a day (2017 PPP) (%)	-0.573136	0.0255197
Acinetobacter_baumannii	aph(3')-Ia	Aminoglycoside	Poverty gap at $6.85 a day (2017 PPP) (%)	-0.649449	0.00878776
Acinetobacter_baumannii	ISAba24_ISEc28_ISEc29_armA_mphE_msrE	Aminoglycoside	Poverty gap at $6.85 a day (2017 PPP) (%)	0.623768	0.0129571
Acinetobacter_baumannii	rep_cluster_1172/rep_cluster_1254	Aminoglycoside	Poverty gap at $6.85 a day (2017 PPP) (%)	0.519492	0.0471808
Acinetobacter_baumannii	rep_cluster_1172/rep_cluster_1254/rep_cluster_1903	Aminoglycoside	Poverty gap at $6.85 a day (2017 PPP) (%)	0.519492	0.0471808
Acinetobacter_baumannii	aac(6')-Ib7_ISEc28_ISEc29_aadA_armA_catB8_mphE_msrE_qacEdelta1_sul1	Aminoglycoside	Poverty headcount ratio at $2.15 a day (2017 PPP) (% of population)	-0.565474	0.0280273
Acinetobacter_baumannii	aph(3')-VIa	Aminoglycoside	Poverty headcount ratio at $2.15 a day (2017 PPP) (% of population)	0.517907	0.0479788
Acinetobacter_baumannii	ISAba24_ISEc28_ISEc29_armA_mphE_msrE	Aminoglycoside	Poverty headcount ratio at $2.15 a day (2017 PPP) (% of population)	-0.670536	0.00622157
Acinetobacter_baumannii	armA	Aminoglycoside	Poverty headcount ratio at $2.15 a day (2017 PPP) (% of population)	-0.653659	0.00821884
Acinetobacter_baumannii	aph(3'')-Ib	Aminoglycoside	Poverty headcount ratio at $3.65 a day (2017 PPP) (% of population)	-0.582563	0.0226721
Acinetobacter_baumannii	aph(3')-Ia	Aminoglycoside	Poverty headcount ratio at $3.65 a day (2017 PPP) (% of population)	-0.589862	0.0206392
Acinetobacter_baumannii	ISAba24_ISEc28_ISEc29_armA_mphE_msrE	Aminoglycoside	Poverty headcount ratio at $3.65 a day (2017 PPP) (% of population)	0.828015	0.000137928
Acinetobacter_baumannii	ISAba24_ISEc28_ISEc29_armA_mphE_msrE	Aminoglycoside	Poverty headcount ratio at $6.85 a day (2017 PPP) (% of population)	0.751074	0.00124908
Acinetobacter_baumannii	armA	Aminoglycoside	Poverty headcount ratio at $6.85 a day (2017 PPP) (% of population)	0.633258	0.0112686
Acinetobacter_baumannii	rep_cluster_1172/rep_cluster_1254	Aminoglycoside	Poverty headcount ratio at $6.85 a day (2017 PPP) (% of population)	0.516869	0.0485068
Acinetobacter_baumannii	rep_cluster_1172/rep_cluster_1254/rep_cluster_1903	Aminoglycoside	Poverty headcount ratio at $6.85 a day (2017 PPP) (% of population)	0.516869	0.0485068
Acinetobacter_baumannii	aph(3'')-Ib	Aminoglycoside	Proportion of people living below 50 percent of median income (%)	0.601675	0.0176476
Acinetobacter_baumannii	aph(3')-Ia	Aminoglycoside	Proportion of people living below 50 percent of median income (%)	0.538803	0.0382277
Acinetobacter_baumannii	ISAba24_ISEc28_ISEc29_armA_mphE_msrE	Aminoglycoside	Proportion of people living below 50 percent of median income (%)	-0.781519	0.000579458
Acinetobacter_baumannii	blaADC-84	Aminoglycoside	Refugee population by country or territory of asylum	0.658197	0.00407259
Acinetobacter_baumannii	aph(3'')-Ib_ISPa13_blaPER-10	Aminoglycoside	Refugee population by country or territory of asylum	0.658197	0.00407259
Acinetobacter_baumannii	IS1008_sul2	Aminoglycoside	Refugee population by country or territory of asylum	0.658197	0.00407259
Acinetobacter_baumannii	IS26_qacEdelta1_sul1	Aminoglycoside	Refugee population by country or territory of asylum	0.55697	0.0202077
Acinetobacter_baumannii	ISAba29_blaOXA-23	Aminoglycoside	Refugee population by country or territory of asylum	0.658197	0.00407259
Acinetobacter_baumannii	blaOXA-855	Aminoglycoside	Refugee population by country or territory of asylum	0.658197	0.00407259
Acinetobacter_baumannii	aac(3)-Ia_IS26_aadA	Aminoglycoside	Regulatory Quality: Estimate	-0.509117	0.0368641
Acinetobacter_baumannii	aac(6')-Ib7	Aminoglycoside	Regulatory Quality: Estimate	-0.648081	0.0049007
Acinetobacter_baumannii	IS26_blaTEM-2	Aminoglycoside	Regulatory Quality: Estimate	-0.517115	0.033528
Acinetobacter_baumannii	rep_cluster_1254	Aminoglycoside	Regulatory Quality: Estimate	-0.515348	0.0342447
Acinetobacter_baumannii	aac(3)-Ia_IS15DIV_aadA_qacEdelta1_sul1	Aminoglycoside	Rule of Law: Estimate	-0.524323	0.0307241
Acinetobacter_baumannii	blaADC-162	Aminoglycoside	Rule of Law: Estimate	0.55826	0.0198592
Acinetobacter_baumannii	aph(3')-VIa	Aminoglycoside	Rule of Law: Estimate	0.603553	0.0103086
Acinetobacter_baumannii	rep_cluster_734	Aminoglycoside	Rule of Law: Estimate	0.575832	0.0155646
Acinetobacter_baumannii	aph(3')-Ia	Aminoglycoside	Urban population (% of total population)	-0.611204	0.00914125
Acinetobacter_baumannii	ISAba24_ISEc28_ISEc29_armA_mphE_msrE	Aminoglycoside	Urban population (% of total population)	0.621556	0.00773235
Acinetobacter_baumannii	tet(A)	Aminoglycoside	Urban population (% of total population)	-0.506531	0.0379954
Acinetobacter_baumannii	blaADC-176	Aminoglycoside	Voice and Accountability: Estimate	0.605103	0.010063
Acinetobacter_baumannii	ant(2'')-Ia	Aminoglycoside	Voice and Accountability: Estimate	0.536062	0.0265473
Acinetobacter_baumannii	ISAba24_ISEc28_ISEc29_armA_mphE_msrE	Aminoglycoside	Voice and Accountability: Estimate	-0.508581	0.0370964
Acinetobacter_baumannii	blaOXA-23	Aminoglycoside	Voice and Accountability: Estimate	-0.604432	0.0101687
Acinetobacter_baumannii	armA	Aminoglycoside	Voice and Accountability: Estimate	-0.593883	0.0119503
Acinetobacter_baumannii	catB8	Aminoglycoside	Voice and Accountability: Estimate	-0.686449	0.00234059
Acinetobacter_baumannii	floR	Aminoglycoside	Voice and Accountability: Estimate	0.513017	0.0352075
Acinetobacter_baumannii	mphE	Aminoglycoside	Voice and Accountability: Estimate	-0.555701	0.0205551
Acinetobacter_baumannii	msrE	Aminoglycoside	Voice and Accountability: Estimate	-0.555701	0.0205551
Acinetobacter_baumannii	tet(A)	Aminoglycoside	Voice and Accountability: Estimate	0.685287	0.00239728
Acinetobacter_baumannii	blaADC-30	Aminoglycoside	Alcohol use disorders	0.529877	0.0286895
Acinetobacter_baumannii	aac(3)-Ia_IS26	Aminoglycoside	Asthma	0.594628	0.0118169
Acinetobacter_baumannii	aac(3)-Ia_IS26_aadA_qacEdelta1_sul1	Aminoglycoside	Asthma	0.663656	0.00367525
Acinetobacter_baumannii	blaADC-101	Aminoglycoside	Asthma	0.762484	0.000372509
Acinetobacter_baumannii	blaADC-176	Aminoglycoside	Asthma	0.802019	0.000107664
Acinetobacter_baumannii	blaADC-79	Aminoglycoside	Asthma	0.624057	0.00741948
Acinetobacter_baumannii	ant(2'')-Ia	Aminoglycoside	Asthma	0.669732	0.00327063
Acinetobacter_baumannii	ant(2'')-Ia_IS15DII_qacEdelta1_sul1	Aminoglycoside	Asthma	0.616066	0.00845608
Acinetobacter_baumannii	blaCMY-59	Aminoglycoside	Asthma	0.683318	0.0024959
Acinetobacter_baumannii	blaCMY-59_ISEc9	Aminoglycoside	Asthma	0.683318	0.0024959
Acinetobacter_baumannii	IS1006_floR_tet(A)	Aminoglycoside	Asthma	0.683318	0.0024959
Acinetobacter_baumannii	IS5075_tet(A)	Aminoglycoside	Asthma	0.613504	0.00881178
Acinetobacter_baumannii	ISAba28_ISPa12_blaPER-1	Aminoglycoside	Asthma	0.540981	0.0249337
Acinetobacter_baumannii	blaOXA-100	Aminoglycoside	Asthma	0.557049	0.020186
Acinetobacter_baumannii	blaOXA-23	Aminoglycoside	Asthma	-0.611416	0.00911052
Acinetobacter_baumannii	blaOXA-71	Aminoglycoside	Asthma	0.616866	0.00834741
Acinetobacter_baumannii	blaOXA-90	Aminoglycoside	Asthma	0.781656	0.000210516
Acinetobacter_baumannii	armA	Aminoglycoside	Asthma	-0.519341	0.0326422
Acinetobacter_baumannii	floR	Aminoglycoside	Asthma	0.78846	0.000169606
Acinetobacter_baumannii	mphE	Aminoglycoside	Asthma	-0.664144	0.00364132
Acinetobacter_baumannii	msrE	Aminoglycoside	Asthma	-0.664144	0.00364132
Acinetobacter_baumannii	tet(A)	Aminoglycoside	Asthma	0.805898	9.3943e-05
Acinetobacter_baumannii	aac(6')-Ib7_ISEc28_ISEc29_aadA_armA_catB8_mphE_msrE_qacEdelta1_sul1	Aminoglycoside	Bacterial skin diseases	-0.548994	0.0224686
Acinetobacter_baumannii	aac(6')-Ib7_ISEc28_ISEc29_aadA_armA_catB8_mphE_msrE_qacEdelta1_sul1	Aminoglycoside	Cellulitis	-0.54896	0.0224788
Acinetobacter_baumannii	aac(6')-Ib7_ISEc28_ISEc29_aadA_armA_catB8_mphE_msrE_qacEdelta1_sul1	Aminoglycoside	Cocaine use disorders	-0.57077	0.0167186
Acinetobacter_baumannii	blaOXA-72	Aminoglycoside	Cocaine use disorders	0.671362	0.00316847
Acinetobacter_baumannii	aac(6')-Iaf	Aminoglycoside	Diabetes and kidney diseases	0.666315	0.00349344
Acinetobacter_baumannii	blaADC-239	Aminoglycoside	Diabetes and kidney diseases	0.664281	0.00363182
Acinetobacter_baumannii	blaADC-30_ISAba1	Aminoglycoside	Diabetes and kidney diseases	0.658939	0.00401661
Acinetobacter_baumannii	ISAba1_sul2	Aminoglycoside	Diabetes and kidney diseases	0.619816	0.00795608
Acinetobacter_baumannii	blaOXA-263	Aminoglycoside	Diabetes and kidney diseases	0.664281	0.00363182
Acinetobacter_baumannii	blaOXA-72	Aminoglycoside	Diabetes and kidney diseases	0.541251	0.0248473
Acinetobacter_baumannii	blaADC-101	Aminoglycoside	Diabetes mellitus	0.504326	0.0389803
Acinetobacter_baumannii	blaADC-176	Aminoglycoside	Diabetes mellitus	0.51801	0.0331697
Acinetobacter_baumannii	blaADC-79	Aminoglycoside	Diabetes mellitus	0.590322	0.0126045
Acinetobacter_baumannii	ant(2'')-Ia	Aminoglycoside	Diabetes mellitus	0.594465	0.0118461
Acinetobacter_baumannii	ant(2'')-Ia_IS15DII_qacEdelta1_sul1	Aminoglycoside	Diabetes mellitus	0.662419	0.00376236
Acinetobacter_baumannii	IS5075_tet(A)	Aminoglycoside	Diabetes mellitus	0.666657	0.0034706
Acinetobacter_baumannii	ISAba28_ISPa12_blaPER-1	Aminoglycoside	Diabetes mellitus	0.576202	0.0154827
Acinetobacter_baumannii	IncP	Aminoglycoside	Diabetes mellitus	0.616801	0.00835611
Acinetobacter_baumannii	blaOXA-100	Aminoglycoside	Diabetes mellitus	0.630075	0.00670822
Acinetobacter_baumannii	blaOXA-71	Aminoglycoside	Diabetes mellitus	0.618336	0.0081506
Acinetobacter_baumannii	blaOXA-90	Aminoglycoside	Diabetes mellitus	0.634161	0.00625737
Acinetobacter_baumannii	floR	Aminoglycoside	Diabetes mellitus	0.527874	0.029411
Acinetobacter_baumannii	rep_cluster_1254	Aminoglycoside	Diabetes mellitus	-0.56799	0.0173802
Acinetobacter_baumannii	tet(A)	Aminoglycoside	Diabetes mellitus	0.640914	0.00556578
Acinetobacter_baumannii	aac(3)-Ia_IS26	Aminoglycoside	Diabetes mellitus type 1	0.533125	0.0275485
Acinetobacter_baumannii	aac(3)-Ia_IS26_aadA_qacEdelta1_sul1	Aminoglycoside	Diabetes mellitus type 1	0.58752	0.013139
Acinetobacter_baumannii	blaADC-101	Aminoglycoside	Diabetes mellitus type 1	0.608954	0.00947308
Acinetobacter_baumannii	blaADC-176	Aminoglycoside	Diabetes mellitus type 1	0.62609	0.00717283
Acinetobacter_baumannii	blaADC-79	Aminoglycoside	Diabetes mellitus type 1	0.702439	0.00166538
Acinetobacter_baumannii	ant(2'')-Ia	Aminoglycoside	Diabetes mellitus type 1	0.737117	0.000735455
Acinetobacter_baumannii	ant(2'')-Ia_IS15DII_qacEdelta1_sul1	Aminoglycoside	Diabetes mellitus type 1	0.726205	0.000963375
Acinetobacter_baumannii	blaCMY-59	Aminoglycoside	Diabetes mellitus type 1	0.514963	0.034402
Acinetobacter_baumannii	blaCMY-59_ISEc9	Aminoglycoside	Diabetes mellitus type 1	0.514963	0.034402
Acinetobacter_baumannii	IS1006_floR_tet(A)	Aminoglycoside	Diabetes mellitus type 1	0.514963	0.034402
Acinetobacter_baumannii	IS26_qacEdelta1_sul1	Aminoglycoside	Diabetes mellitus type 1	0.501164	0.0404264
Acinetobacter_baumannii	IS5075_tet(A)	Aminoglycoside	Diabetes mellitus type 1	0.728929	0.000901645
Acinetobacter_baumannii	ISAba28_ISPa12_blaPER-1	Aminoglycoside	Diabetes mellitus type 1	0.61059	0.00923085
Acinetobacter_baumannii	IncP	Aminoglycoside	Diabetes mellitus type 1	0.654798	0.0043371
Acinetobacter_baumannii	blaOXA-100	Aminoglycoside	Diabetes mellitus type 1	0.668143	0.00337276
Acinetobacter_baumannii	blaOXA-71	Aminoglycoside	Diabetes mellitus type 1	0.698875	0.00179994
Acinetobacter_baumannii	blaOXA-90	Aminoglycoside	Diabetes mellitus type 1	0.73797	0.000719706
Acinetobacter_baumannii	armA	Aminoglycoside	Diabetes mellitus type 1	-0.538728	0.025663
Acinetobacter_baumannii	floR	Aminoglycoside	Diabetes mellitus type 1	0.63526	0.00614033
Acinetobacter_baumannii	mphE	Aminoglycoside	Diabetes mellitus type 1	-0.579966	0.0146695
Acinetobacter_baumannii	msrE	Aminoglycoside	Diabetes mellitus type 1	-0.579966	0.0146695
Acinetobacter_baumannii	tet(A)	Aminoglycoside	Diabetes mellitus type 1	0.804864	9.74491e-05
Acinetobacter_baumannii	blaADC-176	Aminoglycoside	Diabetes mellitus type 2	0.513099	0.035173
Acinetobacter_baumannii	blaADC-79	Aminoglycoside	Diabetes mellitus type 2	0.572459	0.0163264
Acinetobacter_baumannii	ant(2'')-Ia	Aminoglycoside	Diabetes mellitus type 2	0.573906	0.0159961
Acinetobacter_baumannii	ant(2'')-Ia_IS15DII_qacEdelta1_sul1	Aminoglycoside	Diabetes mellitus type 2	0.657323	0.00413929
Acinetobacter_baumannii	IS5075_tet(A)	Aminoglycoside	Diabetes mellitus type 2	0.661575	0.00382284
Acinetobacter_baumannii	ISAba28_ISPa12_blaPER-1	Aminoglycoside	Diabetes mellitus type 2	0.574236	0.0159216
Acinetobacter_baumannii	IncP	Aminoglycoside	Diabetes mellitus type 2	0.612587	0.00894206
Acinetobacter_baumannii	blaOXA-100	Aminoglycoside	Diabetes mellitus type 2	0.627328	0.00702584
Acinetobacter_baumannii	blaOXA-71	Aminoglycoside	Diabetes mellitus type 2	0.609849	0.00933993
Acinetobacter_baumannii	blaOXA-90	Aminoglycoside	Diabetes mellitus type 2	0.627816	0.00696858
Acinetobacter_baumannii	floR	Aminoglycoside	Diabetes mellitus type 2	0.522793	0.0313037
Acinetobacter_baumannii	rep_cluster_1254	Aminoglycoside	Diabetes mellitus type 2	-0.556954	0.020212
Acinetobacter_baumannii	tet(A)	Aminoglycoside	Diabetes mellitus type 2	0.673969	0.00301053
Acinetobacter_baumannii	aph(3')-VIa	Aminoglycoside	Diarrheal diseases	0.625283	0.00727
Acinetobacter_baumannii	rep_cluster_734	Aminoglycoside	Diarrheal diseases	0.519209	0.0326942
Acinetobacter_baumannii	sul1	Aminoglycoside	Diphtheria	-0.551385	0.0217711
Acinetobacter_baumannii	aac(6')-Ian	Aminoglycoside	Encephalitis	-0.551387	0.0217706
Acinetobacter_baumannii	blaADC-74	Aminoglycoside	Encephalitis	-0.548052	0.0227482
Acinetobacter_baumannii	armA	Aminoglycoside	Encephalitis	-0.544567	0.023806
Acinetobacter_baumannii	rep_cluster_1172/rep_cluster_1254	Aminoglycoside	Encephalitis	-0.557351	0.0201043
Acinetobacter_baumannii	rep_cluster_1172/rep_cluster_1254/rep_cluster_1903	Aminoglycoside	Encephalitis	-0.557351	0.0201043
Acinetobacter_baumannii	rep_cluster_1364	Aminoglycoside	Encephalitis	-0.539286	0.0254807
Acinetobacter_baumannii	ISAba24_ISEc28_ISEc29_armA_mphE_msrE	Aminoglycoside	Endocarditis	-0.641351	0.00552325
Acinetobacter_baumannii	aph(3')-VIa	Aminoglycoside	Enteric infections	0.623793	0.00745209
Acinetobacter_baumannii	rep_cluster_734	Aminoglycoside	Enteric infections	0.519548	0.0325608
Acinetobacter_baumannii	blaOXA-72	Aminoglycoside	Extensively drug-resistant tuberculosis	0.655298	0.00429734
Acinetobacter_baumannii	rep_cluster_1172/rep_cluster_1254	Aminoglycoside	Extensively drug-resistant tuberculosis	0.521736	0.031709
Acinetobacter_baumannii	rep_cluster_1172/rep_cluster_1254/rep_cluster_1903	Aminoglycoside	Extensively drug-resistant tuberculosis	0.521736	0.031709
Acinetobacter_baumannii	aph(3'')-Ib	Aminoglycoside	HIV/AIDS	-0.55392	0.0210504
Acinetobacter_baumannii	ISAba24_ISEc28_ISEc29_armA_mphE_msrE	Aminoglycoside	HIV/AIDS	0.940634	1.95464e-08
Acinetobacter_baumannii	ISAba24_ISEc28_ISEc29_armA_mphE_msrE	Aminoglycoside	HIV/AIDS - Drug-susceptible Tuberculosis	0.929358	6.96767e-08
Acinetobacter_baumannii	catB8	Aminoglycoside	HIV/AIDS - Drug-susceptible Tuberculosis	0.509724	0.0366025
Acinetobacter_baumannii	aph(3')-Ia	Aminoglycoside	HIV/AIDS - Extensively drug-resistant Tuberculosis	-0.510999	0.0360575
Acinetobacter_baumannii	aph(3')-VIa	Aminoglycoside	HIV/AIDS - Multidrug-resistant Tuberculosis without extensive drug resistance	-0.559379	0.0195609
Acinetobacter_baumannii	ISAba24_ISEc28_ISEc29_armA_mphE_msrE	Aminoglycoside	HIV/AIDS - Multidrug-resistant Tuberculosis without extensive drug resistance	0.571012	0.0166619
Acinetobacter_baumannii	ISAba24_ISEc28_ISEc29_armA_mphE_msrE	Aminoglycoside	HIV/AIDS and sexually transmitted infections	0.583084	0.0140217
Acinetobacter_baumannii	aph(3'')-Ib	Aminoglycoside	HIV/AIDS resulting in other diseases	-0.573916	0.0159938
Acinetobacter_baumannii	ISAba24_ISEc28_ISEc29_armA_mphE_msrE	Aminoglycoside	HIV/AIDS resulting in other diseases	0.940001	2.11261e-08
Acinetobacter_baumannii	aac(6')-Ian	Aminoglycoside	Invasive Non-typhoidal Salmonella (iNTS)	0.866199	6.94226e-06
Acinetobacter_baumannii	blaADC-74	Aminoglycoside	Invasive Non-typhoidal Salmonella (iNTS)	0.872553	4.91347e-06
Acinetobacter_baumannii	blaCARB-5	Aminoglycoside	Invasive Non-typhoidal Salmonella (iNTS)	0.807715	8.80436e-05
Acinetobacter_baumannii	blaOXA-72	Aminoglycoside	Invasive Non-typhoidal Salmonella (iNTS)	0.737449	0.000729291
Acinetobacter_baumannii	rep_cluster_1172/rep_cluster_1254	Aminoglycoside	Invasive Non-typhoidal Salmonella (iNTS)	0.892902	1.41707e-06
Acinetobacter_baumannii	rep_cluster_1172/rep_cluster_1254/rep_cluster_1903	Aminoglycoside	Invasive Non-typhoidal Salmonella (iNTS)	0.892902	1.41707e-06
Acinetobacter_baumannii	rep_cluster_1364	Aminoglycoside	Invasive Non-typhoidal Salmonella (iNTS)	0.84304	2.1421e-05
Acinetobacter_baumannii	rep_cluster_1254	Aminoglycoside	Lower respiratory infections	-0.558694	0.0197432
Acinetobacter_baumannii	ISAba24_ISEc28_ISEc29_armA_mphE_msrE	Aminoglycoside	Maternal sepsis and other maternal infections	-0.619004	0.0080623
Acinetobacter_baumannii	blaOXA-100	Aminoglycoside	Maternal sepsis and other maternal infections	0.514073	0.0347687
Acinetobacter_baumannii	armA	Aminoglycoside	Maternal sepsis and other maternal infections	-0.556401	0.0203629
Acinetobacter_baumannii	aac(3)-Ia_IS26	Aminoglycoside	Meningitis	0.532971	0.0276019
Acinetobacter_baumannii	aac(3)-Ia_IS26_aadA_qacEdelta1_sul1	Aminoglycoside	Meningitis	0.555384	0.0206425
Acinetobacter_baumannii	blaADC-101	Aminoglycoside	Meningitis	0.619787	0.00795988
Acinetobacter_baumannii	blaADC-176	Aminoglycoside	Meningitis	0.63955	0.00570026
Acinetobacter_baumannii	blaADC-79	Aminoglycoside	Meningitis	0.533306	0.0274858
Acinetobacter_baumannii	ant(2'')-Ia	Aminoglycoside	Meningitis	0.572743	0.016261
Acinetobacter_baumannii	ant(2'')-Ia_IS15DII_qacEdelta1_sul1	Aminoglycoside	Meningitis	0.541554	0.0247508
Acinetobacter_baumannii	blaCMY-59	Aminoglycoside	Meningitis	0.554615	0.0208559
Acinetobacter_baumannii	blaCMY-59_ISEc9	Aminoglycoside	Meningitis	0.554615	0.0208559
Acinetobacter_baumannii	IS1006_floR_tet(A)	Aminoglycoside	Meningitis	0.554615	0.0208559
Acinetobacter_baumannii	IS5075_tet(A)	Aminoglycoside	Meningitis	0.541951	0.0246245
Acinetobacter_baumannii	blaOXA-71	Aminoglycoside	Meningitis	0.513423	0.0350383
Acinetobacter_baumannii	blaOXA-90	Aminoglycoside	Meningitis	0.67522	0.00293706
Acinetobacter_baumannii	floR	Aminoglycoside	Meningitis	0.639437	0.00571157
Acinetobacter_baumannii	tet(A)	Aminoglycoside	Meningitis	0.754642	0.000463589
Acinetobacter_baumannii	blaADC-239	Aminoglycoside	Multidrug-resistant tuberculosis without extensive drug resistance	0.570065	0.0168844
Acinetobacter_baumannii	blaADC-30_ISAba1	Aminoglycoside	Multidrug-resistant tuberculosis without extensive drug resistance	0.522382	0.031461
Acinetobacter_baumannii	ISAba1_sul2	Aminoglycoside	Multidrug-resistant tuberculosis without extensive drug resistance	0.528555	0.0291639
Acinetobacter_baumannii	blaOXA-263	Aminoglycoside	Multidrug-resistant tuberculosis without extensive drug resistance	0.570065	0.0168844
Acinetobacter_baumannii	blaADC-79	Aminoglycoside	Myocarditis	0.549832	0.0222223
Acinetobacter_baumannii	ant(2'')-Ia	Aminoglycoside	Myocarditis	0.567716	0.0174465
Acinetobacter_baumannii	ant(2'')-Ia_IS15DII_qacEdelta1_sul1	Aminoglycoside	Myocarditis	0.516884	0.033621
Acinetobacter_baumannii	aph(3')-Ia	Aminoglycoside	Myocarditis	0.559406	0.0195538
Acinetobacter_baumannii	IS5075_tet(A)	Aminoglycoside	Myocarditis	0.521287	0.0318825
Acinetobacter_baumannii	blaOXA-71	Aminoglycoside	Myocarditis	0.50439	0.0389513
Acinetobacter_baumannii	blaOXA-90	Aminoglycoside	Myocarditis	0.527622	0.0295026
Acinetobacter_baumannii	blaADC-79	Aminoglycoside	Neonatal preterm birth	0.589304	0.0127967
Acinetobacter_baumannii	ant(2'')-Ia	Aminoglycoside	Neonatal preterm birth	0.622025	0.00767286
Acinetobacter_baumannii	ant(2'')-Ia_IS15DII_qacEdelta1_sul1	Aminoglycoside	Neonatal preterm birth	0.631572	0.00654016
Acinetobacter_baumannii	IS5075_tet(A)	Aminoglycoside	Neonatal preterm birth	0.638846	0.00577069
Acinetobacter_baumannii	ISAba24_ISEc28_ISEc29_armA_mphE_msrE	Aminoglycoside	Neonatal preterm birth	-0.519478	0.0325884
Acinetobacter_baumannii	ISAba28_ISPa12_blaPER-1	Aminoglycoside	Neonatal preterm birth	0.535667	0.0266801
Acinetobacter_baumannii	IncP	Aminoglycoside	Neonatal preterm birth	0.621985	0.00767799
Acinetobacter_baumannii	blaOXA-100	Aminoglycoside	Neonatal preterm birth	0.590123	0.0126419
Acinetobacter_baumannii	blaOXA-71	Aminoglycoside	Neonatal preterm birth	0.609725	0.00935838
Acinetobacter_baumannii	blaOXA-90	Aminoglycoside	Neonatal preterm birth	0.573416	0.0161073
Acinetobacter_baumannii	tet(A)	Aminoglycoside	Neonatal preterm birth	0.75533	0.000454922
Acinetobacter_baumannii	blaADC-79	Aminoglycoside	Neonatal sepsis and other neonatal infections	0.682614	0.00253196
Acinetobacter_baumannii	ant(2'')-Ia	Aminoglycoside	Neonatal sepsis and other neonatal infections	0.678111	0.00277284
Acinetobacter_baumannii	ant(2'')-Ia_IS15DII_qacEdelta1_sul1	Aminoglycoside	Neonatal sepsis and other neonatal infections	0.745407	0.000593881
Acinetobacter_baumannii	IS26_qacEdelta1_sul1	Aminoglycoside	Neonatal sepsis and other neonatal infections	0.515084	0.0343527
Acinetobacter_baumannii	IS5075_tet(A)	Aminoglycoside	Neonatal sepsis and other neonatal infections	0.753512	0.000478117
Acinetobacter_baumannii	ISAba28_ISPa12_blaPER-1	Aminoglycoside	Neonatal sepsis and other neonatal infections	0.624156	0.00740743
Acinetobacter_baumannii	IncP	Aminoglycoside	Neonatal sepsis and other neonatal infections	0.730821	0.000860724
Acinetobacter_baumannii	blaOXA-100	Aminoglycoside	Neonatal sepsis and other neonatal infections	0.705454	0.00155812
Acinetobacter_baumannii	blaOXA-71	Aminoglycoside	Neonatal sepsis and other neonatal infections	0.722882	0.00104338
Acinetobacter_baumannii	blaOXA-90	Aminoglycoside	Neonatal sepsis and other neonatal infections	0.638845	0.00577085
Acinetobacter_baumannii	blaPER-10	Aminoglycoside	Neonatal sepsis and other neonatal infections	0.541337	0.0248198
Acinetobacter_baumannii	armA	Aminoglycoside	Neonatal sepsis and other neonatal infections	-0.530344	0.0285231
Acinetobacter_baumannii	mphE	Aminoglycoside	Neonatal sepsis and other neonatal infections	-0.594114	0.0119088
Acinetobacter_baumannii	msrE	Aminoglycoside	Neonatal sepsis and other neonatal infections	-0.594114	0.0119088
Acinetobacter_baumannii	tet(A)	Aminoglycoside	Neonatal sepsis and other neonatal infections	0.789554	0.0001637
Acinetobacter_baumannii	aac(6')-Ian	Aminoglycoside	Nutritional deficiencies	0.65464	0.00434971
Acinetobacter_baumannii	blaADC-74	Aminoglycoside	Nutritional deficiencies	0.658307	0.0040642
Acinetobacter_baumannii	blaCARB-5	Aminoglycoside	Nutritional deficiencies	0.610648	0.00922244
Acinetobacter_baumannii	blaOXA-72	Aminoglycoside	Nutritional deficiencies	0.831937	3.45679e-05
Acinetobacter_baumannii	rep_cluster_1172/rep_cluster_1254	Aminoglycoside	Nutritional deficiencies	0.676586	0.00285849
Acinetobacter_baumannii	rep_cluster_1172/rep_cluster_1254/rep_cluster_1903	Aminoglycoside	Nutritional deficiencies	0.676586	0.00285849
Acinetobacter_baumannii	rep_cluster_1364	Aminoglycoside	Nutritional deficiencies	0.634009	0.00627369
Acinetobacter_baumannii	aac(6')-Iaf	Aminoglycoside	Other infectious diseases	0.688019	0.00226573
Acinetobacter_baumannii	aac(6')-Ian	Aminoglycoside	Other infectious diseases	0.605531	0.00999609
Acinetobacter_baumannii	blaADC-239	Aminoglycoside	Other infectious diseases	0.701937	0.00168382
Acinetobacter_baumannii	blaADC-30_ISAba1	Aminoglycoside	Other infectious diseases	0.666996	0.00344808
Acinetobacter_baumannii	blaADC-74	Aminoglycoside	Other infectious diseases	0.611044	0.00916459
Acinetobacter_baumannii	blaCARB-5	Aminoglycoside	Other infectious diseases	0.597288	0.0113501
Acinetobacter_baumannii	ISAba1_sul2	Aminoglycoside	Other infectious diseases	0.666214	0.00350021
Acinetobacter_baumannii	blaOXA-263	Aminoglycoside	Other infectious diseases	0.701937	0.00168382
Acinetobacter_baumannii	rep_cluster_1172/rep_cluster_1254	Aminoglycoside	Other infectious diseases	0.624663	0.00734527
Acinetobacter_baumannii	rep_cluster_1172/rep_cluster_1254/rep_cluster_1903	Aminoglycoside	Other infectious diseases	0.624663	0.00734527
Acinetobacter_baumannii	rep_cluster_1364	Aminoglycoside	Other infectious diseases	0.580221	0.0146156
Acinetobacter_baumannii	blaADC-101	Aminoglycoside	Other intestinal infectious diseases	0.502596	0.0397664
Acinetobacter_baumannii	blaADC-176	Aminoglycoside	Other intestinal infectious diseases	0.502973	0.0395939
Acinetobacter_baumannii	blaADC-79	Aminoglycoside	Other intestinal infectious diseases	0.515996	0.0339806
Acinetobacter_baumannii	ant(2'')-Ia	Aminoglycoside	Other intestinal infectious diseases	0.614509	0.00867092
Acinetobacter_baumannii	ant(2'')-Ia_IS15DII_qacEdelta1_sul1	Aminoglycoside	Other intestinal infectious diseases	0.574321	0.0159024
Acinetobacter_baumannii	blaCARB-5	Aminoglycoside	Other intestinal infectious diseases	0.5905	0.0125711
Acinetobacter_baumannii	IS5075_tet(A)	Aminoglycoside	Other intestinal infectious diseases	0.577022	0.0153027
Acinetobacter_baumannii	ISAba28_ISPa12_blaPER-1	Aminoglycoside	Other intestinal infectious diseases	0.504188	0.0390424
Acinetobacter_baumannii	IncP	Aminoglycoside	Other intestinal infectious diseases	0.522297	0.0314935
Acinetobacter_baumannii	blaOXA-100	Aminoglycoside	Other intestinal infectious diseases	0.532775	0.0276696
Acinetobacter_baumannii	blaOXA-71	Aminoglycoside	Other intestinal infectious diseases	0.543418	0.0241628
Acinetobacter_baumannii	blaOXA-90	Aminoglycoside	Other intestinal infectious diseases	0.609578	0.00938009
Acinetobacter_baumannii	catB8	Aminoglycoside	Other intestinal infectious diseases	-0.588375	0.012974
Acinetobacter_baumannii	floR	Aminoglycoside	Other intestinal infectious diseases	0.520847	0.0320529
Acinetobacter_baumannii	mphE	Aminoglycoside	Other intestinal infectious diseases	-0.561553	0.0189913
Acinetobacter_baumannii	msrE	Aminoglycoside	Other intestinal infectious diseases	-0.561553	0.0189913
Acinetobacter_baumannii	tet(A)	Aminoglycoside	Other intestinal infectious diseases	0.752429	0.000492402
Acinetobacter_baumannii	blaADC-101	Aminoglycoside	Other nutritional deficiencies	0.559616	0.0194982
Acinetobacter_baumannii	blaADC-176	Aminoglycoside	Other nutritional deficiencies	0.577631	0.0151701
Acinetobacter_baumannii	blaCMY-59	Aminoglycoside	Other nutritional deficiencies	0.503921	0.0391632
Acinetobacter_baumannii	blaCMY-59_ISEc9	Aminoglycoside	Other nutritional deficiencies	0.503921	0.0391632
Acinetobacter_baumannii	IS1006_floR_tet(A)	Aminoglycoside	Other nutritional deficiencies	0.503921	0.0391632
Acinetobacter_baumannii	blaOXA-90	Aminoglycoside	Other nutritional deficiencies	0.592443	0.0122115
Acinetobacter_baumannii	floR	Aminoglycoside	Other nutritional deficiencies	0.576612	0.0153925
Acinetobacter_baumannii	tet(A)	Aminoglycoside	Other nutritional deficiencies	0.596141	0.0115497
Acinetobacter_baumannii	blaADC-162	Aminoglycoside	Other pneumoconiosis	-0.52602	0.0300911
Acinetobacter_baumannii	aph(3')-VIa	Aminoglycoside	Other pneumoconiosis	-0.558596	0.0197692
Acinetobacter_baumannii	Abau_abaF	Aminoglycoside	Other pneumoconiosis	-0.574674	0.0158229
Acinetobacter_baumannii	ISAba24_ISEc28_ISEc29_armA_mphE_msrE	Aminoglycoside	Other sexually transmitted infections	0.829426	3.83373e-05
Acinetobacter_baumannii	aac(6')-Iaf	Aminoglycoside	Other unspecified infectious diseases	0.563349	0.0185305
Acinetobacter_baumannii	aac(6')-Ian	Aminoglycoside	Other unspecified infectious diseases	0.690024	0.00217303
Acinetobacter_baumannii	blaADC-239	Aminoglycoside	Other unspecified infectious diseases	0.600267	0.0108451
Acinetobacter_baumannii	blaADC-30_ISAba1	Aminoglycoside	Other unspecified infectious diseases	0.562575	0.0187279
Acinetobacter_baumannii	blaADC-74	Aminoglycoside	Other unspecified infectious diseases	0.688707	0.00223357
Acinetobacter_baumannii	blaCARB-5	Aminoglycoside	Other unspecified infectious diseases	0.63946	0.00570927
Acinetobacter_baumannii	ISAba1_sul2	Aminoglycoside	Other unspecified infectious diseases	0.567577	0.0174803
Acinetobacter_baumannii	blaOXA-263	Aminoglycoside	Other unspecified infectious diseases	0.600267	0.0108451
Acinetobacter_baumannii	blaOXA-72	Aminoglycoside	Other unspecified infectious diseases	0.600248	0.0108482
Acinetobacter_baumannii	rep_cluster_1172/rep_cluster_1254	Aminoglycoside	Other unspecified infectious diseases	0.706355	0.00152721
Acinetobacter_baumannii	rep_cluster_1172/rep_cluster_1254/rep_cluster_1903	Aminoglycoside	Other unspecified infectious diseases	0.706355	0.00152721
Acinetobacter_baumannii	rep_cluster_1364	Aminoglycoside	Other unspecified infectious diseases	0.666661	0.00347033
Acinetobacter_baumannii	Abau_abaF	Aminoglycoside	Otitis media	-0.614072	0.00873189
Acinetobacter_baumannii	adeB	Aminoglycoside	Otitis media	-0.622121	0.00766074
Acinetobacter_baumannii	adeR	Aminoglycoside	Otitis media	-0.621494	0.00774019
Acinetobacter_baumannii	adeS	Aminoglycoside	Otitis media	-0.619038	0.00805788
Acinetobacter_baumannii	aac(6')-Iaf	Aminoglycoside	Paratyphoid fever	0.501319	0.0403548
Acinetobacter_baumannii	ISAba24_ISEc28_ISEc29_armA_mphE_msrE	Aminoglycoside	Paratyphoid fever	-0.509537	0.0366829
Acinetobacter_baumannii	armA	Aminoglycoside	Paratyphoid fever	-0.71631	0.00121778
Acinetobacter_baumannii	blaADC-162	Aminoglycoside	Pertussis	0.519048	0.0327576
Acinetobacter_baumannii	blaADC-79	Aminoglycoside	Pertussis	0.506781	0.0378846
Acinetobacter_baumannii	ant(2'')-Ia	Aminoglycoside	Pertussis	0.514617	0.0345442
Acinetobacter_baumannii	aph(3')-Ia	Aminoglycoside	Pertussis	0.51834	0.0330382
Acinetobacter_baumannii	aph(3')-VIa	Aminoglycoside	Pertussis	0.616189	0.00843926
Acinetobacter_baumannii	ISAba24_ISEc28_ISEc29_armA_mphE_msrE	Aminoglycoside	Pertussis	-0.530979	0.0282982
Acinetobacter_baumannii	armA	Aminoglycoside	Pertussis	-0.512392	0.0354689
Acinetobacter_baumannii	aac(6')-Iaf	Aminoglycoside	Pneumoconiosis	0.789891	0.000161912
Acinetobacter_baumannii	blaADC-239	Aminoglycoside	Pneumoconiosis	0.793584	0.000143399
Acinetobacter_baumannii	blaADC-30_ISAba1	Aminoglycoside	Pneumoconiosis	0.766652	0.000330527
Acinetobacter_baumannii	ISAba1_sul2	Aminoglycoside	Pneumoconiosis	0.766946	0.000327726
Acinetobacter_baumannii	blaOXA-263	Aminoglycoside	Pneumoconiosis	0.793584	0.000143399
Acinetobacter_baumannii	rep_cluster_1254	Aminoglycoside	Pneumoconiosis	-0.570356	0.0168159
Acinetobacter_baumannii	sul1	Aminoglycoside	Pneumoconiosis	0.527205	0.029655
Acinetobacter_baumannii	aac(6')-Iaf	Aminoglycoside	Protein-energy malnutrition	0.507474	0.0375799
Acinetobacter_baumannii	aac(6')-Ian	Aminoglycoside	Protein-energy malnutrition	0.594024	0.0119249
Acinetobacter_baumannii	blaADC-74	Aminoglycoside	Protein-energy malnutrition	0.597519	0.0113103
Acinetobacter_baumannii	blaCARB-5	Aminoglycoside	Protein-energy malnutrition	0.547761	0.0228352
Acinetobacter_baumannii	blaOXA-72	Aminoglycoside	Protein-energy malnutrition	0.774723	0.000260392
Acinetobacter_baumannii	rep_cluster_1172/rep_cluster_1254	Aminoglycoside	Protein-energy malnutrition	0.616086	0.0084534
Acinetobacter_baumannii	rep_cluster_1172/rep_cluster_1254/rep_cluster_1903	Aminoglycoside	Protein-energy malnutrition	0.616086	0.0084534
Acinetobacter_baumannii	rep_cluster_1364	Aminoglycoside	Protein-energy malnutrition	0.574774	0.0158005
Acinetobacter_baumannii	aac(6')-Ib7_ISEc28_ISEc29_aadA_armA_catB8_mphE_msrE_qacEdelta1_sul1	Aminoglycoside	Pyoderma	-0.51467	0.0345226
Acinetobacter_baumannii	aac(6')-Iaf	Aminoglycoside	Respiratory infections and tuberculosis	0.681818	0.00257327
Acinetobacter_baumannii	blaADC-239	Aminoglycoside	Respiratory infections and tuberculosis	0.74967	0.000530393
Acinetobacter_baumannii	blaADC-30_ISAba1	Aminoglycoside	Respiratory infections and tuberculosis	0.710307	0.00139742
Acinetobacter_baumannii	aph(3')-VIa	Aminoglycoside	Respiratory infections and tuberculosis	-0.531378	0.0281578
Acinetobacter_baumannii	ISAba1_sul2	Aminoglycoside	Respiratory infections and tuberculosis	0.704221	0.00160129
Acinetobacter_baumannii	blaOXA-263	Aminoglycoside	Respiratory infections and tuberculosis	0.74967	0.000530393
Acinetobacter_baumannii	aac(6')-Ian	Aminoglycoside	Sexually transmitted infections excluding HIV	0.718634	0.00115354
Acinetobacter_baumannii	blaADC-74	Aminoglycoside	Sexually transmitted infections excluding HIV	0.743966	0.000616705
Acinetobacter_baumannii	blaCARB-5	Aminoglycoside	Sexually transmitted infections excluding HIV	0.768189	0.000316082
Acinetobacter_baumannii	rep_cluster_1172/rep_cluster_1254	Aminoglycoside	Sexually transmitted infections excluding HIV	0.749874	0.000527515
Acinetobacter_baumannii	rep_cluster_1172/rep_cluster_1254/rep_cluster_1903	Aminoglycoside	Sexually transmitted infections excluding HIV	0.749874	0.000527515
Acinetobacter_baumannii	rep_cluster_1364	Aminoglycoside	Sexually transmitted infections excluding HIV	0.681614	0.00258391
Acinetobacter_baumannii	blaADC-162	Aminoglycoside	Syphilis	-0.569958	0.0169098
Acinetobacter_baumannii	blaADC-30	Aminoglycoside	Syphilis	0.507441	0.037594
Acinetobacter_baumannii	aph(3')-VIa	Aminoglycoside	Syphilis	-0.646059	0.00508149
Acinetobacter_baumannii	aac(6')-Iaf	Aminoglycoside	Tetanus	0.904412	6.25161e-07
Acinetobacter_baumannii	blaADC-239	Aminoglycoside	Tetanus	0.955484	2.35663e-09
Acinetobacter_baumannii	blaADC-30	Aminoglycoside	Tetanus	0.554091	0.0210022
Acinetobacter_baumannii	blaADC-30_ISAba1	Aminoglycoside	Tetanus	0.925006	1.07701e-07
Acinetobacter_baumannii	ISAba1_sul2	Aminoglycoside	Tetanus	0.928279	7.78171e-08
Acinetobacter_baumannii	blaOXA-263	Aminoglycoside	Tetanus	0.955484	2.35663e-09
Acinetobacter_baumannii	aac(6')-Ib7	Aminoglycoside	Tuberculosis	-0.516013	0.0339735
Acinetobacter_baumannii	blaADC-101	Aminoglycoside	Tuberculosis	0.51415	0.0347369
Acinetobacter_baumannii	blaADC-176	Aminoglycoside	Tuberculosis	0.544103	0.0239496
Acinetobacter_baumannii	blaOXA-90	Aminoglycoside	Tuberculosis	0.511519	0.0358368
Acinetobacter_baumannii	catB8	Aminoglycoside	Tuberculosis	-0.531706	0.0280424
Acinetobacter_baumannii	floR	Aminoglycoside	Tuberculosis	0.531292	0.0281878
Acinetobacter_baumannii	tet(A)	Aminoglycoside	Tuberculosis	0.737505	0.000728246
Acinetobacter_baumannii	blaADC-152	Aminoglycoside	Typhoid and paratyphoid	0.530972	0.0283009
Acinetobacter_baumannii	blaOXA-174	Aminoglycoside	Typhoid and paratyphoid	0.566791	0.0176718
Acinetobacter_baumannii	blaOXA-65	Aminoglycoside	Typhoid and paratyphoid	0.516313	0.033852
Acinetobacter_baumannii	blaTEM-34	Aminoglycoside	Typhoid and paratyphoid	0.516313	0.033852
Acinetobacter_baumannii	aac(6')-Ib7_ISEc28_ISEc29_aadA_armA_catB8_mphE_msrE_qacEdelta1_sul1	Aminoglycoside	Typhoid fever	0.58348	0.0139411
Acinetobacter_baumannii	blaADC-152	Aminoglycoside	Typhoid fever	0.940222	2.05617e-08
Acinetobacter_baumannii	blaADC-162	Aminoglycoside	Typhoid fever	0.548425	0.0226373
Acinetobacter_baumannii	blaOXA-174	Aminoglycoside	Typhoid fever	0.736822	0.00074096
Acinetobacter_baumannii	blaOXA-24	Aminoglycoside	Typhoid fever	0.733513	0.000805164
Acinetobacter_baumannii	blaOXA-65	Aminoglycoside	Typhoid fever	0.819547	5.67244e-05
Acinetobacter_baumannii	blaTEM-34	Aminoglycoside	Typhoid fever	0.819547	5.67244e-05
Acinetobacter_baumannii	rep_cluster_1259	Aminoglycoside	Typhoid fever	0.572251	0.0163742
Acinetobacter_baumannii	aac(6')-Ian	Aminoglycoside	Upper respiratory infections	0.568252	0.0173169
Acinetobacter_baumannii	blaADC-74	Aminoglycoside	Upper respiratory infections	0.570969	0.0166721
Acinetobacter_baumannii	blaCARB-5	Aminoglycoside	Upper respiratory infections	0.522358	0.0314699
Acinetobacter_baumannii	blaOXA-66	Aminoglycoside	Upper respiratory infections	-0.554671	0.0208403
Acinetobacter_baumannii	rep_cluster_1172/rep_cluster_1254	Aminoglycoside	Upper respiratory infections	0.5833	0.0139777
Acinetobacter_baumannii	rep_cluster_1172/rep_cluster_1254/rep_cluster_1903	Aminoglycoside	Upper respiratory infections	0.5833	0.0139777
Acinetobacter_baumannii	rep_cluster_1364	Aminoglycoside	Upper respiratory infections	0.552497	0.0214528
Acinetobacter_baumannii	blaADC-79	Aminoglycoside	Urinary tract infections and interstitial nephritis	0.526761	0.0298176
Acinetobacter_baumannii	ant(2'')-Ia	Aminoglycoside	Urinary tract infections and interstitial nephritis	0.516775	0.033665
Acinetobacter_baumannii	armA	Aminoglycoside	Urinary tract infections and interstitial nephritis	-0.670266	0.00323685
Acinetobacter_baumannii	blaOXA-72	Aminoglycoside	Infants lacking DPT immunization	-0.518206	0.0330918
Acinetobacter_baumannii	blaADC-162	Aminoglycoside	Fluoroquinolones	0.588394	0.0165033
Acinetobacter_baumannii	aph(3')-VIa	Aminoglycoside	Fluoroquinolones	0.502741	0.0471651
Acinetobacter_baumannii	blaOXA-174	Aminoglycoside	Fluoroquinolones	0.506844	0.0451047
Acinetobacter_baumannii	blaOXA-24	Aminoglycoside	Fluoroquinolones	0.570639	0.0209768
Acinetobacter_baumannii	blaOXA-65	Aminoglycoside	Fluoroquinolones	0.560027	0.0240654
Acinetobacter_baumannii	blaTEM-34	Aminoglycoside	Fluoroquinolones	0.560027	0.0240654
Acinetobacter_baumannii	rep_cluster_1259	Aminoglycoside	Fluoroquinolones	0.519082	0.0393581
Acinetobacter_baumannii	ISAba28_ISPa12_blaPER-1	Aminoglycoside	Chloramphenicols	0.671093	0.00442624
Acinetobacter_baumannii	blaOXA-100	Aminoglycoside	Chloramphenicols	0.549836	0.0273493
Acinetobacter_baumannii	blaOXA-72	Aminoglycoside	Chloramphenicols	-0.506148	0.0454495
Acinetobacter_baumannii	blaPER-10	Aminoglycoside	Chloramphenicols	0.629152	0.00902513
Acinetobacter_baumannii	rep_cluster_1017/rep_cluster_1733/rep_cluster_2100	Aminoglycoside	Chloramphenicols	0.662344	0.00518038
Acinetobacter_baumannii	ant(2'')-Ia	Aminoglycoside	Broad spectrum penicillins	0.528179	0.0354571
Acinetobacter_baumannii	Abau_abaF	Aminoglycoside	Broad spectrum penicillins	0.600675	0.0138717
Acinetobacter_baumannii	blaOXA-72	Aminoglycoside	Broad spectrum penicillins	-0.530562	0.0344855
Acinetobacter_baumannii	blaOXA-90	Aminoglycoside	Broad spectrum penicillins	0.51599	0.040755
Acinetobacter_baumannii	adeB	Aminoglycoside	Broad spectrum penicillins	0.629799	0.00893313
Acinetobacter_baumannii	adeR	Aminoglycoside	Broad spectrum penicillins	0.579773	0.0185717
Acinetobacter_baumannii	adeS	Aminoglycoside	Broad spectrum penicillins	0.570255	0.0210828
Acinetobacter_baumannii	aph(3')-VIa	Aminoglycoside	Aminoglycosides	0.500543	0.0482977
Acinetobacter_baumannii	ISAba28_ISPa12_blaPER-1	Aminoglycoside	Aminoglycosides	0.641006	0.00745524
Acinetobacter_baumannii	blaOXA-100	Aminoglycoside	Aminoglycosides	0.545926	0.0286964
Acinetobacter_baumannii	blaPER-10	Aminoglycoside	Aminoglycosides	0.661637	0.00524553
Acinetobacter_baumannii	aac(6')-Iaf	Aminoglycoside	Carbapenems	-0.548391	0.0278415
Acinetobacter_baumannii	blaADC-30	Aminoglycoside	Carbapenems	-0.518286	0.0397141
Acinetobacter_baumannii	aph(3')-VIa	Aminoglycoside	Carbapenems	0.553309	0.0261939
Acinetobacter_baumannii	blaOXA-23	Aminoglycoside	Carbapenems	0.575756	0.0196015
Acinetobacter_baumannii	mphE	Aminoglycoside	Carbapenems	0.747085	0.000881527
Acinetobacter_baumannii	msrE	Aminoglycoside	Carbapenems	0.747085	0.000881527
Acinetobacter_baumannii	rep_cluster_1254	Aminoglycoside	Carbapenems	0.66221	0.00519271
Acinetobacter_baumannii	rep_cluster_734	Aminoglycoside	Carbapenems	0.702997	0.00238423
Acinetobacter_baumannii	aac(6')-Ian	Aminoglycoside	Cephalosporins	-0.506586	0.0452324
Acinetobacter_baumannii	aph(3')-Ia	Aminoglycoside	Cephalosporins	0.559404	0.0242571
Acinetobacter_baumannii	ISAba1_sul2	Aminoglycoside	Cephalosporins	0.539335	0.0310812
Acinetobacter_baumannii	blaOXA-72	Aminoglycoside	Cephalosporins	-0.706157	0.00223307
Acinetobacter_baumannii	armA	Aminoglycoside	Cephalosporins	-0.554603	0.025773
Acinetobacter_baumannii	rep_cluster_1172/rep_cluster_1254	Aminoglycoside	Cephalosporins	-0.523225	0.0375433
Acinetobacter_baumannii	rep_cluster_1172/rep_cluster_1254/rep_cluster_1903	Aminoglycoside	Cephalosporins	-0.523225	0.0375433
Acinetobacter_baumannii	rep_cluster_1364	Aminoglycoside	Cephalosporins	-0.509004	0.0440475
Acinetobacter_baumannii	aac(3)-Ia_IS26_aadA_qacEdelta1_sul1	Aminoglycoside	Glycopeptides	-0.540882	0.0305083
Acinetobacter_baumannii	blaADC-101	Aminoglycoside	Glycopeptides	-0.619306	0.0105183
Acinetobacter_baumannii	blaADC-176	Aminoglycoside	Glycopeptides	-0.667605	0.00471554
Acinetobacter_baumannii	ant(2'')-Ia_IS15DII_qacEdelta1_sul1	Aminoglycoside	Glycopeptides	-0.570524	0.0210084
Acinetobacter_baumannii	blaCMY-59	Aminoglycoside	Glycopeptides	-0.538171	0.0315175
Acinetobacter_baumannii	blaCMY-59_ISEc9	Aminoglycoside	Glycopeptides	-0.538171	0.0315175
Acinetobacter_baumannii	IS1006_floR_tet(A)	Aminoglycoside	Glycopeptides	-0.538171	0.0315175
Acinetobacter_baumannii	IS5075_tet(A)	Aminoglycoside	Glycopeptides	-0.566135	0.0222478
Acinetobacter_baumannii	blaOXA-71	Aminoglycoside	Glycopeptides	-0.520043	0.0389317
Acinetobacter_baumannii	blaOXA-90	Aminoglycoside	Glycopeptides	-0.66707	0.00476121
Acinetobacter_baumannii	floR	Aminoglycoside	Glycopeptides	-0.646761	0.00677586
Acinetobacter_baumannii	mphE	Aminoglycoside	Glycopeptides	0.633104	0.00847511
Acinetobacter_baumannii	msrE	Aminoglycoside	Glycopeptides	0.633104	0.00847511
Acinetobacter_baumannii	rep_cluster_1254	Aminoglycoside	Glycopeptides	0.620104	0.0103905
Acinetobacter_baumannii	tet(A)	Aminoglycoside	Glycopeptides	-0.718244	0.00172486
Acinetobacter_baumannii	blaADC-101	Aminoglycoside	Lipopeptides	-0.515807	0.0490515
Acinetobacter_baumannii	blaADC-176	Aminoglycoside	Lipopeptides	-0.544639	0.0357902
Acinetobacter_baumannii	blaOXA-90	Aminoglycoside	Lipopeptides	-0.523025	0.0454376
Acinetobacter_baumannii	floR	Aminoglycoside	Lipopeptides	-0.53389	0.0403741
Acinetobacter_baumannii	tet(A)	Aminoglycoside	Lipopeptides	-0.613022	0.015099
Acinetobacter_baumannii	aac(3)-Ia_IS26	Aminoglycoside	Macrolides	0.523332	0.0374974
Acinetobacter_baumannii	aac(3)-Ia_IS26_aadA_qacEdelta1_sul1	Aminoglycoside	Macrolides	0.586529	0.0169349
Acinetobacter_baumannii	blaADC-101	Aminoglycoside	Macrolides	0.617244	0.0108544
Acinetobacter_baumannii	blaADC-176	Aminoglycoside	Macrolides	0.590809	0.0159573
Acinetobacter_baumannii	ant(2'')-Ia	Aminoglycoside	Macrolides	0.530198	0.0346325
Acinetobacter_baumannii	blaCMY-59	Aminoglycoside	Macrolides	0.568585	0.0215491
Acinetobacter_baumannii	blaCMY-59_ISEc9	Aminoglycoside	Macrolides	0.568585	0.0215491
Acinetobacter_baumannii	IS1006_floR_tet(A)	Aminoglycoside	Macrolides	0.568585	0.0215491
Acinetobacter_baumannii	ISAba28_ISPa12_blaPER-1	Aminoglycoside	Macrolides	0.568405	0.0216
Acinetobacter_baumannii	blaOXA-100	Aminoglycoside	Macrolides	0.503548	0.0467546
Acinetobacter_baumannii	blaOXA-90	Aminoglycoside	Macrolides	0.650702	0.00633973
Acinetobacter_baumannii	armA	Aminoglycoside	Macrolides	-0.681604	0.00363944
Acinetobacter_baumannii	catB8	Aminoglycoside	Macrolides	-0.548025	0.027967
Acinetobacter_baumannii	floR	Aminoglycoside	Macrolides	0.626695	0.00938086
Acinetobacter_baumannii	mphE	Aminoglycoside	Macrolides	-0.694125	0.00285331
Acinetobacter_baumannii	msrE	Aminoglycoside	Macrolides	-0.694125	0.00285331
Acinetobacter_baumannii	rep_cluster_1254	Aminoglycoside	Macrolides	-0.625224	0.00959927
Acinetobacter_baumannii	tet(A)	Aminoglycoside	Macrolides	0.609867	0.0121263
Acinetobacter_baumannii	aac(3)-IIe	Aminoglycoside	Glycylcyclines	0.524659	0.0369303
Acinetobacter_baumannii	aac(6')-Ib7	Aminoglycoside	Glycylcyclines	0.535728	0.0324484
Acinetobacter_baumannii	blaADC-162	Aminoglycoside	Glycylcyclines	0.726431	0.00143746
Acinetobacter_baumannii	blaADC-176	Aminoglycoside	Glycylcyclines	-0.528483	0.0353321
Acinetobacter_baumannii	aph(3')-VIa	Aminoglycoside	Glycylcyclines	0.612557	0.0116497
Acinetobacter_baumannii	blaOXA-23	Aminoglycoside	Glycylcyclines	0.595027	0.0150378
Acinetobacter_baumannii	blaOXA-24	Aminoglycoside	Glycylcyclines	0.534979	0.0327379
Acinetobacter_baumannii	blaOXA-65	Aminoglycoside	Glycylcyclines	0.513876	0.0417312
Acinetobacter_baumannii	blaTEM-34	Aminoglycoside	Glycylcyclines	0.513876	0.0417312
Acinetobacter_baumannii	mphE	Aminoglycoside	Glycylcyclines	0.650296	0.00638353
Acinetobacter_baumannii	msrE	Aminoglycoside	Glycylcyclines	0.650296	0.00638353
Acinetobacter_baumannii	rep_cluster_1254	Aminoglycoside	Glycylcyclines	0.589328	0.0162904
Acinetobacter_baumannii	rep_cluster_734	Aminoglycoside	Glycylcyclines	0.716116	0.00180676
Acinetobacter_baumannii	tet(A)	Aminoglycoside	Glycylcyclines	-0.534653	0.0328647
Acinetobacter_baumannii	blaADC-176	Aminoglycoside	Monobactams	-0.550607	0.0270897
Acinetobacter_baumannii	blaADC-176	Aminoglycoside	Narrow spectrum penicillins	0.500391	0.0483767
Acinetobacter_baumannii	ant(2'')-Ia	Aminoglycoside	Narrow spectrum penicillins	0.570947	0.0208919
Acinetobacter_baumannii	ant(2'')-Ia_IS15DII_qacEdelta1_sul1	Aminoglycoside	Narrow spectrum penicillins	0.509897	0.0436161
Acinetobacter_baumannii	blaCARB-5	Aminoglycoside	Narrow spectrum penicillins	0.557108	0.0249733
Acinetobacter_baumannii	IS5075_tet(A)	Aminoglycoside	Narrow spectrum penicillins	0.509678	0.0437217
Acinetobacter_baumannii	blaOXA-90	Aminoglycoside	Narrow spectrum penicillins	0.564478	0.02273
Acinetobacter_baumannii	catB8	Aminoglycoside	Narrow spectrum penicillins	-0.601259	0.0137551
Acinetobacter_baumannii	floR	Aminoglycoside	Narrow spectrum penicillins	0.507278	0.0448911
Acinetobacter_baumannii	tet(A)	Aminoglycoside	Narrow spectrum penicillins	0.722251	0.00157889
Acinetobacter_baumannii	blaADC-162	Aminoglycoside	Oxazolidinones	0.517042	0.0402754
Acinetobacter_baumannii	blaADC-79	Aminoglycoside	Oxazolidinones	0.514552	0.0414171
Acinetobacter_baumannii	ant(2'')-Ia_IS15DII_qacEdelta1_sul1	Aminoglycoside	Oxazolidinones	0.511019	0.0430781
Acinetobacter_baumannii	aph(3')-VIa	Aminoglycoside	Oxazolidinones	0.668861	0.00460967
Acinetobacter_baumannii	IS5075_tet(A)	Aminoglycoside	Oxazolidinones	0.517877	0.0398983
Acinetobacter_baumannii	IncP	Aminoglycoside	Oxazolidinones	0.534623	0.0328762
Acinetobacter_baumannii	aac(6')-Iaf	Aminoglycoside	Polymyxins	-0.569775	0.0265977
Acinetobacter_baumannii	blaADC-30	Aminoglycoside	Polymyxins	-0.872581	2.19789e-05
Acinetobacter_baumannii	blaADC-30_ISAba1	Aminoglycoside	Polymyxins	-0.578705	0.0238067
Acinetobacter_baumannii	aph(3')-VIa	Aminoglycoside	Polymyxins	0.638473	0.0104165
Acinetobacter_baumannii	rep_cluster_734	Aminoglycoside	Polymyxins	0.859319	4.04602e-05
Acinetobacter_baumannii	ant(2'')-Ia	Aminoglycoside	Tetracyclines	0.576724	0.0193494
Acinetobacter_baumannii	aph(3')-VIa	Aminoglycoside	Tetracyclines	0.729525	0.00133958
Acinetobacter_baumannii	Abau_abaF	Aminoglycoside	Tetracyclines	0.528651	0.035263
Acinetobacter_baumannii	ISVsa3_sul2	Aminoglycoside	Tetracyclines	0.593157	0.0154402
Acinetobacter_baumannii	blaOXA-69	Aminoglycoside	Tetracyclines	0.699948	0.00253778
Acinetobacter_baumannii	rep_cluster_734	Aminoglycoside	Tetracyclines	0.520944	0.0385344
Acinetobacter_baumannii	aph(3'')-Ib	Aminoglycoside	Trimethoprim	0.509704	0.0437089
Acinetobacter_baumannii	blaADC-239	Aminoglycoside	Annual net migration rate - Sex: all - Age: all - Variant: estimates	-0.544202	0.0239189
Acinetobacter_baumannii	blaOXA-263	Aminoglycoside	Annual net migration rate - Sex: all - Age: all - Variant: estimates	-0.544202	0.0239189
Acinetobacter_baumannii	sul1	Aminoglycoside	Annual net migration rate - Sex: all - Age: all - Variant: estimates	-0.531918	0.0279681
Acinetobacter_baumannii	aac(6')-Ian	Aminoglycoside	Death rates from disasters	0.835323	2.99846e-05
Acinetobacter_baumannii	blaADC-74	Aminoglycoside	Death rates from disasters	0.843627	2.08646e-05
Acinetobacter_baumannii	blaCARB-5	Aminoglycoside	Death rates from disasters	0.874472	4.41048e-06
Acinetobacter_baumannii	blaOXA-72	Aminoglycoside	Death rates from disasters	0.643497	0.00531816
Acinetobacter_baumannii	rep_cluster_1172/rep_cluster_1254	Aminoglycoside	Death rates from disasters	0.857665	1.07561e-05
Acinetobacter_baumannii	rep_cluster_1172/rep_cluster_1254/rep_cluster_1903	Aminoglycoside	Death rates from disasters	0.857665	1.07561e-05
Acinetobacter_baumannii	rep_cluster_1364	Aminoglycoside	Death rates from disasters	0.80444	9.89186e-05
Acinetobacter_baumannii	aac(3)-Ia_IS26_aadA_qacEdelta1_sul1	Aminoglycoside	Death rates from extreme temperatures	0.822629	0.00647532
Acinetobacter_baumannii	blaADC-74	Aminoglycoside	Death rates from extreme temperatures	0.822629	0.00647532
Acinetobacter_baumannii	blaADC-84	Aminoglycoside	Death rates from extreme temperatures	0.822629	0.00647532
Acinetobacter_baumannii	aph(3'')-Ib_ISPa13_blaPER-10	Aminoglycoside	Death rates from extreme temperatures	0.822629	0.00647532
Acinetobacter_baumannii	blaCMY-59	Aminoglycoside	Death rates from extreme temperatures	0.822629	0.00647532
Acinetobacter_baumannii	blaCMY-59_ISEc9	Aminoglycoside	Death rates from extreme temperatures	0.822629	0.00647532
Acinetobacter_baumannii	IS1006_floR_tet(A)	Aminoglycoside	Death rates from extreme temperatures	0.822629	0.00647532
Acinetobacter_baumannii	IS1008_sul2	Aminoglycoside	Death rates from extreme temperatures	0.822629	0.00647532
Acinetobacter_baumannii	ISAba29_blaOXA-23	Aminoglycoside	Death rates from extreme temperatures	0.822629	0.00647532
Acinetobacter_baumannii	blaOXA-855	Aminoglycoside	Death rates from extreme temperatures	0.822629	0.00647532
Acinetobacter_baumannii	sat-2	Aminoglycoside	Death rates from extreme temperatures	0.762053	0.0169915
Acinetobacter_baumannii	dfrA1	Aminoglycoside	Death rates from extreme temperatures	0.762053	0.0169915
Acinetobacter_baumannii	Abau_abaF	Aminoglycoside	Temperature anomaly	-0.54215	0.0245615
Acinetobacter_baumannii	blaOXA-23	Aminoglycoside	Temperature anomaly	-0.581176	0.0144154
Acinetobacter_baumannii	catB8	Aminoglycoside	Temperature anomaly	-0.572098	0.0164095
Acinetobacter_baumannii	blaADC-79	Aminoglycoside	Mean years of schooling (highest score=1)	-0.593526	0.0120147
Acinetobacter_baumannii	ant(2'')-Ia	Aminoglycoside	Mean years of schooling (highest score=1)	-0.658937	0.00401679
Acinetobacter_baumannii	aph(3')-VIa	Aminoglycoside	Mean years of schooling (highest score=1)	-0.639112	0.00574402
Acinetobacter_baumannii	ISVsa3_sul2	Aminoglycoside	Mean years of schooling (highest score=1)	-0.556006	0.020471
Acinetobacter_baumannii	blaOXA-69	Aminoglycoside	Mean years of schooling (highest score=1)	-0.507314	0.0376498
Acinetobacter_baumannii	blaOXA-72	Aminoglycoside	Mean years of schooling (highest score=1)	0.500282	0.0408372
Acinetobacter_baumannii	adeB	Aminoglycoside	Mean years of schooling (highest score=1)	-0.521511	0.0317958
Acinetobacter_baumannii	aph(3'')-Ib	Aminoglycoside	Intentional homicides (per 100,000 people)	-0.592312	0.0329277
Acinetobacter_baumannii	ISAba24_ISEc28_ISEc29_armA_mphE_msrE	Aminoglycoside	Intentional homicides (per 100,000 people)	0.820377	0.000591762
Acinetobacter_baumannii	rep_cluster_1254	Aminoglycoside	Intentional homicides (per 100,000 people)	-0.579449	0.0379456
Acinetobacter_baumannii	blaADC-79	Aminoglycoside	Age dependency ratio, old (% of working-age population)	-0.547942	0.0227812
Acinetobacter_baumannii	ant(2'')-Ia	Aminoglycoside	Age dependency ratio, old (% of working-age population)	-0.543474	0.0241453
Acinetobacter_baumannii	aac(3)-Ia_IS26	Aminoglycoside	Deaths - AllAges - All pathogens - Aminoglycosides	0.643596	0.00530893
Acinetobacter_baumannii	aac(3)-Ia_IS26_aadA_qacEdelta1_sul1	Aminoglycoside	Deaths - AllAges - All pathogens - Aminoglycosides	0.684663	0.00242821
Acinetobacter_baumannii	blaADC-101	Aminoglycoside	Deaths - AllAges - All pathogens - Aminoglycosides	0.773182	0.00027272
Acinetobacter_baumannii	blaADC-176	Aminoglycoside	Deaths - AllAges - All pathogens - Aminoglycosides	0.80182	0.000108413
Acinetobacter_baumannii	blaADC-79	Aminoglycoside	Deaths - AllAges - All pathogens - Aminoglycosides	0.63169	0.00652704
Acinetobacter_baumannii	ant(2'')-Ia	Aminoglycoside	Deaths - AllAges - All pathogens - Aminoglycosides	0.701008	0.00171838
Acinetobacter_baumannii	ant(2'')-Ia_IS15DII_qacEdelta1_sul1	Aminoglycoside	Deaths - AllAges - All pathogens - Aminoglycosides	0.629337	0.00679238
Acinetobacter_baumannii	blaCMY-59	Aminoglycoside	Deaths - AllAges - All pathogens - Aminoglycosides	0.694479	0.00197801
Acinetobacter_baumannii	blaCMY-59_ISEc9	Aminoglycoside	Deaths - AllAges - All pathogens - Aminoglycosides	0.694479	0.00197801
Acinetobacter_baumannii	IS1006_floR_tet(A)	Aminoglycoside	Deaths - AllAges - All pathogens - Aminoglycosides	0.694479	0.00197801
Acinetobacter_baumannii	IS5075_tet(A)	Aminoglycoside	Deaths - AllAges - All pathogens - Aminoglycosides	0.626676	0.00710288
Acinetobacter_baumannii	IncP	Aminoglycoside	Deaths - AllAges - All pathogens - Aminoglycosides	0.502436	0.0398399
Acinetobacter_baumannii	blaOXA-100	Aminoglycoside	Deaths - AllAges - All pathogens - Aminoglycosides	0.51812	0.0331257
Acinetobacter_baumannii	blaOXA-71	Aminoglycoside	Deaths - AllAges - All pathogens - Aminoglycosides	0.600629	0.0107849
Acinetobacter_baumannii	blaOXA-90	Aminoglycoside	Deaths - AllAges - All pathogens - Aminoglycosides	0.820741	5.41686e-05
Acinetobacter_baumannii	floR	Aminoglycoside	Deaths - AllAges - All pathogens - Aminoglycosides	0.797597	0.000125326
Acinetobacter_baumannii	mphE	Aminoglycoside	Deaths - AllAges - All pathogens - Aminoglycosides	-0.57806	0.015077
Acinetobacter_baumannii	msrE	Aminoglycoside	Deaths - AllAges - All pathogens - Aminoglycosides	-0.57806	0.015077
Acinetobacter_baumannii	tet(A)	Aminoglycoside	Deaths - AllAges - All pathogens - Aminoglycosides	0.828124	4.04246e-05
Acinetobacter_baumannii	aac(6')-Ib7	Aminoglycoside	Deaths - AllAges - Citrobacter spp. - Aminoglycosides	-0.564513	0.0182366
Acinetobacter_baumannii	blaADC-212	Aminoglycoside	Deaths - AllAges - Citrobacter spp. - Aminoglycosides	-0.508961	0.0369315
Acinetobacter_baumannii	blaOXA-23	Aminoglycoside	Deaths - AllAges - Citrobacter spp. - Aminoglycosides	-0.71572	0.00123456
Acinetobacter_baumannii	catB8	Aminoglycoside	Deaths - AllAges - Citrobacter spp. - Aminoglycosides	-0.603162	0.0103713
Acinetobacter_baumannii	mphE	Aminoglycoside	Deaths - AllAges - Citrobacter spp. - Aminoglycosides	-0.695602	0.00193123
Acinetobacter_baumannii	msrE	Aminoglycoside	Deaths - AllAges - Citrobacter spp. - Aminoglycosides	-0.695602	0.00193123
Acinetobacter_baumannii	tet(A)	Aminoglycoside	Deaths - AllAges - Citrobacter spp. - Aminoglycosides	0.522322	0.0314837
Acinetobacter_baumannii	blaADC-176	Aminoglycoside	Deaths - AllAges - Enterobacter spp. - Aminoglycosides	0.515906	0.0340171
Acinetobacter_baumannii	mphE	Aminoglycoside	Deaths - AllAges - Enterobacter spp. - Aminoglycosides	-0.515184	0.0343114
Acinetobacter_baumannii	msrE	Aminoglycoside	Deaths - AllAges - Enterobacter spp. - Aminoglycosides	-0.515184	0.0343114
Acinetobacter_baumannii	tet(A)	Aminoglycoside	Deaths - AllAges - Enterobacter spp. - Aminoglycosides	0.658665	0.00403717
Acinetobacter_baumannii	aac(3)-Ia_IS26_aadA_qacEdelta1_sul1	Aminoglycoside	Deaths - AllAges - Escherichia coli - Aminoglycosides	0.556926	0.0202195
Acinetobacter_baumannii	blaADC-101	Aminoglycoside	Deaths - AllAges - Escherichia coli - Aminoglycosides	0.613705	0.0087835
Acinetobacter_baumannii	blaADC-176	Aminoglycoside	Deaths - AllAges - Escherichia coli - Aminoglycosides	0.643694	0.00529969
Acinetobacter_baumannii	blaADC-79	Aminoglycoside	Deaths - AllAges - Escherichia coli - Aminoglycosides	0.512057	0.03561
Acinetobacter_baumannii	ant(2'')-Ia	Aminoglycoside	Deaths - AllAges - Escherichia coli - Aminoglycosides	0.554498	0.0208885
Acinetobacter_baumannii	ant(2'')-Ia_IS15DII_qacEdelta1_sul1	Aminoglycoside	Deaths - AllAges - Escherichia coli - Aminoglycosides	0.593532	0.0120135
Acinetobacter_baumannii	blaCMY-59	Aminoglycoside	Deaths - AllAges - Escherichia coli - Aminoglycosides	0.534231	0.0271682
Acinetobacter_baumannii	blaCMY-59_ISEc9	Aminoglycoside	Deaths - AllAges - Escherichia coli - Aminoglycosides	0.534231	0.0271682
Acinetobacter_baumannii	IS1006_floR_tet(A)	Aminoglycoside	Deaths - AllAges - Escherichia coli - Aminoglycosides	0.534231	0.0271682
Acinetobacter_baumannii	IS5075_tet(A)	Aminoglycoside	Deaths - AllAges - Escherichia coli - Aminoglycosides	0.592124	0.0122701
Acinetobacter_baumannii	ISAba28_ISPa12_blaPER-1	Aminoglycoside	Deaths - AllAges - Escherichia coli - Aminoglycosides	0.507122	0.0377342
Acinetobacter_baumannii	blaOXA-100	Aminoglycoside	Deaths - AllAges - Escherichia coli - Aminoglycosides	0.544809	0.0237312
Acinetobacter_baumannii	blaOXA-71	Aminoglycoside	Deaths - AllAges - Escherichia coli - Aminoglycosides	0.559274	0.0195889
Acinetobacter_baumannii	blaOXA-90	Aminoglycoside	Deaths - AllAges - Escherichia coli - Aminoglycosides	0.667998	0.00338223
Acinetobacter_baumannii	floR	Aminoglycoside	Deaths - AllAges - Escherichia coli - Aminoglycosides	0.638209	0.00583501
Acinetobacter_baumannii	mphE	Aminoglycoside	Deaths - AllAges - Escherichia coli - Aminoglycosides	-0.541553	0.0247509
Acinetobacter_baumannii	msrE	Aminoglycoside	Deaths - AllAges - Escherichia coli - Aminoglycosides	-0.541553	0.0247509
Acinetobacter_baumannii	rep_cluster_1254	Aminoglycoside	Deaths - AllAges - Escherichia coli - Aminoglycosides	-0.517179	0.0335026
Acinetobacter_baumannii	tet(A)	Aminoglycoside	Deaths - AllAges - Escherichia coli - Aminoglycosides	0.744509	0.000608019
Acinetobacter_baumannii	blaOXA-72	Aminoglycoside	Deaths - AllAges - Klebsiella pneumoniae - Aminoglycosides	-0.546501	0.0232142
Acinetobacter_baumannii	tet(A)	Aminoglycoside	Deaths - AllAges - Klebsiella pneumoniae - Aminoglycosides	0.558351	0.0198348
Acinetobacter_baumannii	blaOXA-72	Aminoglycoside	Deaths - AllAges - Proteus spp. - Aminoglycosides	-0.635418	0.00612371
Acinetobacter_baumannii	aac(3)-Ia_IS26	Aminoglycoside	Deaths - AllAges - Pseudomonas aeruginosa - Aminoglycosides	0.646141	0.00507402
Acinetobacter_baumannii	aac(3)-Ia_IS26_aadA_qacEdelta1_sul1	Aminoglycoside	Deaths - AllAges - Pseudomonas aeruginosa - Aminoglycosides	0.652436	0.0045289
Acinetobacter_baumannii	blaADC-101	Aminoglycoside	Deaths - AllAges - Pseudomonas aeruginosa - Aminoglycosides	0.794247	0.000140269
Acinetobacter_baumannii	blaADC-176	Aminoglycoside	Deaths - AllAges - Pseudomonas aeruginosa - Aminoglycosides	0.841431	2.30106e-05
Acinetobacter_baumannii	ant(2'')-Ia	Aminoglycoside	Deaths - AllAges - Pseudomonas aeruginosa - Aminoglycosides	0.584193	0.0137966
Acinetobacter_baumannii	blaCMY-59	Aminoglycoside	Deaths - AllAges - Pseudomonas aeruginosa - Aminoglycosides	0.736038	0.000755778
Acinetobacter_baumannii	blaCMY-59_ISEc9	Aminoglycoside	Deaths - AllAges - Pseudomonas aeruginosa - Aminoglycosides	0.736038	0.000755778
Acinetobacter_baumannii	IS1006_floR_tet(A)	Aminoglycoside	Deaths - AllAges - Pseudomonas aeruginosa - Aminoglycosides	0.736038	0.000755778
Acinetobacter_baumannii	blaOXA-90	Aminoglycoside	Deaths - AllAges - Pseudomonas aeruginosa - Aminoglycosides	0.774943	0.000258671
Acinetobacter_baumannii	catB8	Aminoglycoside	Deaths - AllAges - Pseudomonas aeruginosa - Aminoglycosides	-0.522277	0.0315009
Acinetobacter_baumannii	floR	Aminoglycoside	Deaths - AllAges - Pseudomonas aeruginosa - Aminoglycosides	0.816197	6.44426e-05
Acinetobacter_baumannii	mphE	Aminoglycoside	Deaths - AllAges - Pseudomonas aeruginosa - Aminoglycosides	-0.51115	0.0359931
Acinetobacter_baumannii	msrE	Aminoglycoside	Deaths - AllAges - Pseudomonas aeruginosa - Aminoglycosides	-0.51115	0.0359931
Acinetobacter_baumannii	tet(A)	Aminoglycoside	Deaths - AllAges - Pseudomonas aeruginosa - Aminoglycosides	0.785911	0.000184074
Acinetobacter_baumannii	aac(3)-Ia_IS26	Aminoglycoside	Deaths - AllAges - Serratia spp. - Aminoglycosides	0.655999	0.00424204
Acinetobacter_baumannii	aac(3)-Ia_IS26_aadA_qacEdelta1_sul1	Aminoglycoside	Deaths - AllAges - Serratia spp. - Aminoglycosides	0.696792	0.00188262
Acinetobacter_baumannii	aac(6')-Ib7	Aminoglycoside	Deaths - AllAges - Serratia spp. - Aminoglycosides	-0.500634	0.0406729
Acinetobacter_baumannii	blaADC-101	Aminoglycoside	Deaths - AllAges - Serratia spp. - Aminoglycosides	0.816393	6.39673e-05
Acinetobacter_baumannii	blaADC-176	Aminoglycoside	Deaths - AllAges - Serratia spp. - Aminoglycosides	0.852962	1.35306e-05
Acinetobacter_baumannii	blaADC-79	Aminoglycoside	Deaths - AllAges - Serratia spp. - Aminoglycosides	0.553242	0.0212412
Acinetobacter_baumannii	ant(2'')-Ia	Aminoglycoside	Deaths - AllAges - Serratia spp. - Aminoglycosides	0.637407	0.00591677
Acinetobacter_baumannii	ant(2'')-Ia_IS15DII_qacEdelta1_sul1	Aminoglycoside	Deaths - AllAges - Serratia spp. - Aminoglycosides	0.558963	0.0196715
Acinetobacter_baumannii	blaCMY-59	Aminoglycoside	Deaths - AllAges - Serratia spp. - Aminoglycosides	0.747491	0.000562098
Acinetobacter_baumannii	blaCMY-59_ISEc9	Aminoglycoside	Deaths - AllAges - Serratia spp. - Aminoglycosides	0.747491	0.000562098
Acinetobacter_baumannii	IS1006_floR_tet(A)	Aminoglycoside	Deaths - AllAges - Serratia spp. - Aminoglycosides	0.747491	0.000562098
Acinetobacter_baumannii	IS5075_tet(A)	Aminoglycoside	Deaths - AllAges - Serratia spp. - Aminoglycosides	0.554162	0.0209823
Acinetobacter_baumannii	blaOXA-71	Aminoglycoside	Deaths - AllAges - Serratia spp. - Aminoglycosides	0.529882	0.0286875
Acinetobacter_baumannii	blaOXA-90	Aminoglycoside	Deaths - AllAges - Serratia spp. - Aminoglycosides	0.816462	6.38014e-05
Acinetobacter_baumannii	floR	Aminoglycoside	Deaths - AllAges - Serratia spp. - Aminoglycosides	0.839561	2.49815e-05
Acinetobacter_baumannii	mphE	Aminoglycoside	Deaths - AllAges - Serratia spp. - Aminoglycosides	-0.606385	0.00986349
Acinetobacter_baumannii	msrE	Aminoglycoside	Deaths - AllAges - Serratia spp. - Aminoglycosides	-0.606385	0.00986349
Acinetobacter_baumannii	rep_cluster_1254	Aminoglycoside	Deaths - AllAges - Serratia spp. - Aminoglycosides	-0.549741	0.0222491
Acinetobacter_baumannii	tet(A)	Aminoglycoside	Deaths - AllAges - Serratia spp. - Aminoglycosides	0.793869	0.000142045
Acinetobacter_baumannii	aac(3)-Ia_IS26	Aminoglycoside	Deaths - AllAges - Acinetobacter baumannii - Anti-pseudomonal penicillin / Beta-lactamase inhibitors	0.62224	0.00764578
Acinetobacter_baumannii	aac(3)-Ia_IS26_aadA_qacEdelta1_sul1	Aminoglycoside	Deaths - AllAges - Acinetobacter baumannii - Anti-pseudomonal penicillin / Beta-lactamase inhibitors	0.691396	0.00211134
Acinetobacter_baumannii	blaADC-101	Aminoglycoside	Deaths - AllAges - Acinetobacter baumannii - Anti-pseudomonal penicillin / Beta-lactamase inhibitors	0.808465	8.56976e-05
Acinetobacter_baumannii	blaADC-176	Aminoglycoside	Deaths - AllAges - Acinetobacter baumannii - Anti-pseudomonal penicillin / Beta-lactamase inhibitors	0.851635	1.4415e-05
Acinetobacter_baumannii	blaADC-79	Aminoglycoside	Deaths - AllAges - Acinetobacter baumannii - Anti-pseudomonal penicillin / Beta-lactamase inhibitors	0.628169	0.00692737
Acinetobacter_baumannii	ant(2'')-Ia	Aminoglycoside	Deaths - AllAges - Acinetobacter baumannii - Anti-pseudomonal penicillin / Beta-lactamase inhibitors	0.710054	0.00140547
Acinetobacter_baumannii	ant(2'')-Ia_IS15DII_qacEdelta1_sul1	Aminoglycoside	Deaths - AllAges - Acinetobacter baumannii - Anti-pseudomonal penicillin / Beta-lactamase inhibitors	0.568798	0.0171859
Acinetobacter_baumannii	blaCMY-59	Aminoglycoside	Deaths - AllAges - Acinetobacter baumannii - Anti-pseudomonal penicillin / Beta-lactamase inhibitors	0.732783	0.00081992
Acinetobacter_baumannii	blaCMY-59_ISEc9	Aminoglycoside	Deaths - AllAges - Acinetobacter baumannii - Anti-pseudomonal penicillin / Beta-lactamase inhibitors	0.732783	0.00081992
Acinetobacter_baumannii	IS1006_floR_tet(A)	Aminoglycoside	Deaths - AllAges - Acinetobacter baumannii - Anti-pseudomonal penicillin / Beta-lactamase inhibitors	0.732783	0.00081992
Acinetobacter_baumannii	IS5075_tet(A)	Aminoglycoside	Deaths - AllAges - Acinetobacter baumannii - Anti-pseudomonal penicillin / Beta-lactamase inhibitors	0.561688	0.0189563
Acinetobacter_baumannii	blaOXA-23	Aminoglycoside	Deaths - AllAges - Acinetobacter baumannii - Anti-pseudomonal penicillin / Beta-lactamase inhibitors	-0.528687	0.0291164
Acinetobacter_baumannii	blaOXA-71	Aminoglycoside	Deaths - AllAges - Acinetobacter baumannii - Anti-pseudomonal penicillin / Beta-lactamase inhibitors	0.544247	0.0239049
Acinetobacter_baumannii	blaOXA-90	Aminoglycoside	Deaths - AllAges - Acinetobacter baumannii - Anti-pseudomonal penicillin / Beta-lactamase inhibitors	0.804251	9.95807e-05
Acinetobacter_baumannii	armA	Aminoglycoside	Deaths - AllAges - Acinetobacter baumannii - Anti-pseudomonal penicillin / Beta-lactamase inhibitors	-0.626686	0.00710175
Acinetobacter_baumannii	catB8	Aminoglycoside	Deaths - AllAges - Acinetobacter baumannii - Anti-pseudomonal penicillin / Beta-lactamase inhibitors	-0.582817	0.0140763
Acinetobacter_baumannii	floR	Aminoglycoside	Deaths - AllAges - Acinetobacter baumannii - Anti-pseudomonal penicillin / Beta-lactamase inhibitors	0.834162	3.14943e-05
Acinetobacter_baumannii	mphE	Aminoglycoside	Deaths - AllAges - Acinetobacter baumannii - Anti-pseudomonal penicillin / Beta-lactamase inhibitors	-0.642836	0.00538066
Acinetobacter_baumannii	msrE	Aminoglycoside	Deaths - AllAges - Acinetobacter baumannii - Anti-pseudomonal penicillin / Beta-lactamase inhibitors	-0.642836	0.00538066
Acinetobacter_baumannii	tet(A)	Aminoglycoside	Deaths - AllAges - Acinetobacter baumannii - Anti-pseudomonal penicillin / Beta-lactamase inhibitors	0.774924	0.00025882
Acinetobacter_baumannii	aac(3)-Ia_IS26	Aminoglycoside	Deaths - AllAges - All pathogens - Anti-pseudomonal penicillin / Beta-lactamase inhibitors	0.626826	0.00708515
Acinetobacter_baumannii	aac(3)-Ia_IS26_aadA_qacEdelta1_sul1	Aminoglycoside	Deaths - AllAges - All pathogens - Anti-pseudomonal penicillin / Beta-lactamase inhibitors	0.669181	0.00330576
Acinetobacter_baumannii	blaADC-101	Aminoglycoside	Deaths - AllAges - All pathogens - Anti-pseudomonal penicillin / Beta-lactamase inhibitors	0.770064	0.000299165
Acinetobacter_baumannii	blaADC-176	Aminoglycoside	Deaths - AllAges - All pathogens - Anti-pseudomonal penicillin / Beta-lactamase inhibitors	0.788326	0.000170344
Acinetobacter_baumannii	blaADC-79	Aminoglycoside	Deaths - AllAges - All pathogens - Anti-pseudomonal penicillin / Beta-lactamase inhibitors	0.548412	0.0226411
Acinetobacter_baumannii	ant(2'')-Ia	Aminoglycoside	Deaths - AllAges - All pathogens - Anti-pseudomonal penicillin / Beta-lactamase inhibitors	0.610003	0.00931719
Acinetobacter_baumannii	blaCMY-59	Aminoglycoside	Deaths - AllAges - All pathogens - Anti-pseudomonal penicillin / Beta-lactamase inhibitors	0.710863	0.00137994
Acinetobacter_baumannii	blaCMY-59_ISEc9	Aminoglycoside	Deaths - AllAges - All pathogens - Anti-pseudomonal penicillin / Beta-lactamase inhibitors	0.710863	0.00137994
Acinetobacter_baumannii	IS1006_floR_tet(A)	Aminoglycoside	Deaths - AllAges - All pathogens - Anti-pseudomonal penicillin / Beta-lactamase inhibitors	0.710863	0.00137994
Acinetobacter_baumannii	blaOXA-90	Aminoglycoside	Deaths - AllAges - All pathogens - Anti-pseudomonal penicillin / Beta-lactamase inhibitors	0.769163	0.000307196
Acinetobacter_baumannii	armA	Aminoglycoside	Deaths - AllAges - All pathogens - Anti-pseudomonal penicillin / Beta-lactamase inhibitors	-0.575268	0.01569
Acinetobacter_baumannii	floR	Aminoglycoside	Deaths - AllAges - All pathogens - Anti-pseudomonal penicillin / Beta-lactamase inhibitors	0.78832	0.000170377
Acinetobacter_baumannii	mphE	Aminoglycoside	Deaths - AllAges - All pathogens - Anti-pseudomonal penicillin / Beta-lactamase inhibitors	-0.612293	0.00898408
Acinetobacter_baumannii	msrE	Aminoglycoside	Deaths - AllAges - All pathogens - Anti-pseudomonal penicillin / Beta-lactamase inhibitors	-0.612293	0.00898408
Acinetobacter_baumannii	rep_cluster_1254	Aminoglycoside	Deaths - AllAges - All pathogens - Anti-pseudomonal penicillin / Beta-lactamase inhibitors	-0.69038	0.00215688
Acinetobacter_baumannii	tet(A)	Aminoglycoside	Deaths - AllAges - All pathogens - Anti-pseudomonal penicillin / Beta-lactamase inhibitors	0.602702	0.0104455
Acinetobacter_baumannii	aac(6')-Iaf	Aminoglycoside	Deaths - AllAges - Citrobacter spp. - Anti-pseudomonal penicillin / Beta-lactamase inhibitors	-0.504394	0.0389497
Acinetobacter_baumannii	aac(6')-Ib7	Aminoglycoside	Deaths - AllAges - Citrobacter spp. - Anti-pseudomonal penicillin / Beta-lactamase inhibitors	0.581872	0.0142708
Acinetobacter_baumannii	blaADC-162	Aminoglycoside	Deaths - AllAges - Citrobacter spp. - Anti-pseudomonal penicillin / Beta-lactamase inhibitors	0.653749	0.00442144
Acinetobacter_baumannii	aph(3')-VIa	Aminoglycoside	Deaths - AllAges - Citrobacter spp. - Anti-pseudomonal penicillin / Beta-lactamase inhibitors	0.535967	0.0265791
Acinetobacter_baumannii	blaCARB-5	Aminoglycoside	Deaths - AllAges - Citrobacter spp. - Anti-pseudomonal penicillin / Beta-lactamase inhibitors	-0.513012	0.0352094
Acinetobacter_baumannii	blaOXA-174	Aminoglycoside	Deaths - AllAges - Citrobacter spp. - Anti-pseudomonal penicillin / Beta-lactamase inhibitors	0.502047	0.0400187
Acinetobacter_baumannii	blaOXA-23	Aminoglycoside	Deaths - AllAges - Citrobacter spp. - Anti-pseudomonal penicillin / Beta-lactamase inhibitors	0.536634	0.0263556
Acinetobacter_baumannii	catB8	Aminoglycoside	Deaths - AllAges - Citrobacter spp. - Anti-pseudomonal penicillin / Beta-lactamase inhibitors	0.581328	0.0143836
Acinetobacter_baumannii	rep_cluster_1172/rep_cluster_1254	Aminoglycoside	Deaths - AllAges - Citrobacter spp. - Anti-pseudomonal penicillin / Beta-lactamase inhibitors	-0.504343	0.0389727
Acinetobacter_baumannii	rep_cluster_1172/rep_cluster_1254/rep_cluster_1903	Aminoglycoside	Deaths - AllAges - Citrobacter spp. - Anti-pseudomonal penicillin / Beta-lactamase inhibitors	-0.504343	0.0389727
Acinetobacter_baumannii	ISAba24_ISEc28_ISEc29_armA_mphE_msrE	Aminoglycoside	Deaths - AllAges - Enterobacter spp. - Anti-pseudomonal penicillin / Beta-lactamase inhibitors	0.65841	0.00405641
Acinetobacter_baumannii	rep_cluster_1254	Aminoglycoside	Deaths - AllAges - Enterobacter spp. - Anti-pseudomonal penicillin / Beta-lactamase inhibitors	-0.524477	0.0306663
Acinetobacter_baumannii	ISAba24_ISEc28_ISEc29_armA_mphE_msrE	Aminoglycoside	Deaths - AllAges - Serratia spp. - Anti-pseudomonal penicillin / Beta-lactamase inhibitors	0.608767	0.00950099
Acinetobacter_baumannii	tet(A)	Aminoglycoside	Deaths - AllAges - Serratia spp. - Anti-pseudomonal penicillin / Beta-lactamase inhibitors	-0.550788	0.0219438
Acinetobacter_baumannii	blaADC-79	Aminoglycoside	Deaths - AllAges - Acinetobacter baumannii - Beta lactam / Beta-lactamase inhibitors	0.549435	0.0223387
Acinetobacter_baumannii	ant(2'')-Ia	Aminoglycoside	Deaths - AllAges - Acinetobacter baumannii - Beta lactam / Beta-lactamase inhibitors	0.506847	0.0378554
Acinetobacter_baumannii	ant(2'')-Ia_IS15DII_qacEdelta1_sul1	Aminoglycoside	Deaths - AllAges - Acinetobacter baumannii - Beta lactam / Beta-lactamase inhibitors	0.642581	0.00540495
Acinetobacter_baumannii	IS5075_tet(A)	Aminoglycoside	Deaths - AllAges - Acinetobacter baumannii - Beta lactam / Beta-lactamase inhibitors	0.647815	0.00492414
Acinetobacter_baumannii	ISAba28_ISPa12_blaPER-1	Aminoglycoside	Deaths - AllAges - Acinetobacter baumannii - Beta lactam / Beta-lactamase inhibitors	0.549017	0.0224618
Acinetobacter_baumannii	IncP	Aminoglycoside	Deaths - AllAges - Acinetobacter baumannii - Beta lactam / Beta-lactamase inhibitors	0.616917	0.00834047
Acinetobacter_baumannii	blaOXA-100	Aminoglycoside	Deaths - AllAges - Acinetobacter baumannii - Beta lactam / Beta-lactamase inhibitors	0.633019	0.00638082
Acinetobacter_baumannii	blaOXA-71	Aminoglycoside	Deaths - AllAges - Acinetobacter baumannii - Beta lactam / Beta-lactamase inhibitors	0.617001	0.00832915
Acinetobacter_baumannii	blaOXA-90	Aminoglycoside	Deaths - AllAges - Acinetobacter baumannii - Beta lactam / Beta-lactamase inhibitors	0.508554	0.0371081
Acinetobacter_baumannii	mphE	Aminoglycoside	Deaths - AllAges - Acinetobacter baumannii - Beta lactam / Beta-lactamase inhibitors	-0.552419	0.0214748
Acinetobacter_baumannii	msrE	Aminoglycoside	Deaths - AllAges - Acinetobacter baumannii - Beta lactam / Beta-lactamase inhibitors	-0.552419	0.0214748
Acinetobacter_baumannii	tet(A)	Aminoglycoside	Deaths - AllAges - Acinetobacter baumannii - Beta lactam / Beta-lactamase inhibitors	0.793478	0.000143902
Acinetobacter_baumannii	blaCARB-5	Aminoglycoside	Deaths - AllAges - All pathogens - Beta lactam / Beta-lactamase inhibitors	-0.501963	0.0400573
Acinetobacter_baumannii	tet(A)	Aminoglycoside	Deaths - AllAges - Escherichia coli - Beta lactam / Beta-lactamase inhibitors	-0.561141	0.0190981
Acinetobacter_baumannii	ISAba24_ISEc28_ISEc29_armA_mphE_msrE	Aminoglycoside	Deaths - AllAges - Klebsiella pneumoniae - Beta lactam / Beta-lactamase inhibitors	-0.553014	0.0213058
Acinetobacter_baumannii	aac(6')-Ib7	Aminoglycoside	Deaths - AllAges - Streptococcus pneumoniae - Beta lactam / Beta-lactamase inhibitors	0.578026	0.0150844
Acinetobacter_baumannii	blaADC-162	Aminoglycoside	Deaths - AllAges - Streptococcus pneumoniae - Beta lactam / Beta-lactamase inhibitors	0.633138	0.00636795
Acinetobacter_baumannii	blaADC-212	Aminoglycoside	Deaths - AllAges - Streptococcus pneumoniae - Beta lactam / Beta-lactamase inhibitors	0.596451	0.0114955
Acinetobacter_baumannii	ant(2'')-Ia_IS15DII_qacEdelta1_sul1	Aminoglycoside	Deaths - AllAges - Streptococcus pneumoniae - Beta lactam / Beta-lactamase inhibitors	-0.505012	0.0386715
Acinetobacter_baumannii	IS5075_tet(A)	Aminoglycoside	Deaths - AllAges - Streptococcus pneumoniae - Beta lactam / Beta-lactamase inhibitors	-0.507269	0.03767
Acinetobacter_baumannii	blaOXA-100	Aminoglycoside	Deaths - AllAges - Streptococcus pneumoniae - Beta lactam / Beta-lactamase inhibitors	-0.517764	0.0332678
Acinetobacter_baumannii	blaOXA-23	Aminoglycoside	Deaths - AllAges - Streptococcus pneumoniae - Beta lactam / Beta-lactamase inhibitors	0.827253	4.1874e-05
Acinetobacter_baumannii	blaOXA-66	Aminoglycoside	Deaths - AllAges - Streptococcus pneumoniae - Beta lactam / Beta-lactamase inhibitors	0.557523	0.0200577
Acinetobacter_baumannii	armA	Aminoglycoside	Deaths - AllAges - Streptococcus pneumoniae - Beta lactam / Beta-lactamase inhibitors	0.511437	0.0358717
Acinetobacter_baumannii	catB8	Aminoglycoside	Deaths - AllAges - Streptococcus pneumoniae - Beta lactam / Beta-lactamase inhibitors	0.675875	0.00289918
Acinetobacter_baumannii	mphE	Aminoglycoside	Deaths - AllAges - Streptococcus pneumoniae - Beta lactam / Beta-lactamase inhibitors	0.825847	4.43053e-05
Acinetobacter_baumannii	msrE	Aminoglycoside	Deaths - AllAges - Streptococcus pneumoniae - Beta lactam / Beta-lactamase inhibitors	0.825847	4.43053e-05
Acinetobacter_baumannii	rep_cluster_734	Aminoglycoside	Deaths - AllAges - Streptococcus pneumoniae - Beta lactam / Beta-lactamase inhibitors	0.532945	0.0276108
Acinetobacter_baumannii	tet(A)	Aminoglycoside	Deaths - AllAges - Streptococcus pneumoniae - Beta lactam / Beta-lactamase inhibitors	-0.662475	0.00375839
Acinetobacter_baumannii	aph(3')-VIa	Aminoglycoside	Deaths - AllAges - Acinetobacter baumannii - Carbapenems	-0.555865	0.0205097
Acinetobacter_baumannii	ISAba24_ISEc28_ISEc29_armA_mphE_msrE	Aminoglycoside	Deaths - AllAges - Acinetobacter baumannii - Carbapenems	0.54948	0.0223256
Acinetobacter_baumannii	armA	Aminoglycoside	Deaths - AllAges - Acinetobacter baumannii - Carbapenems	0.517621	0.0333251
Acinetobacter_baumannii	rep_cluster_1254	Aminoglycoside	Deaths - AllAges - All pathogens - Carbapenems	-0.534963	0.0269184
Acinetobacter_baumannii	blaADC-79	Aminoglycoside	Deaths - AllAges - Citrobacter spp. - Carbapenems	-0.571532	0.0165408
Acinetobacter_baumannii	ant(2'')-Ia	Aminoglycoside	Deaths - AllAges - Citrobacter spp. - Carbapenems	-0.676563	0.00285978
Acinetobacter_baumannii	aph(3')-VIa	Aminoglycoside	Deaths - AllAges - Citrobacter spp. - Carbapenems	-0.56895	0.0171495
Acinetobacter_baumannii	aac(3)-Ia_IS26_aadA_qacEdelta1_sul1	Aminoglycoside	Deaths - AllAges - Enterobacter spp. - Carbapenems	0.536854	0.026282
Acinetobacter_baumannii	blaADC-101	Aminoglycoside	Deaths - AllAges - Enterobacter spp. - Carbapenems	0.683421	0.0024907
Acinetobacter_baumannii	blaADC-176	Aminoglycoside	Deaths - AllAges - Enterobacter spp. - Carbapenems	0.775704	0.000252782
Acinetobacter_baumannii	blaADC-79	Aminoglycoside	Deaths - AllAges - Enterobacter spp. - Carbapenems	0.557849	0.0199698
Acinetobacter_baumannii	ant(2'')-Ia	Aminoglycoside	Deaths - AllAges - Enterobacter spp. - Carbapenems	0.595231	0.0117097
Acinetobacter_baumannii	ant(2'')-Ia_IS15DII_qacEdelta1_sul1	Aminoglycoside	Deaths - AllAges - Enterobacter spp. - Carbapenems	0.52792	0.0293941
Acinetobacter_baumannii	blaCMY-59	Aminoglycoside	Deaths - AllAges - Enterobacter spp. - Carbapenems	0.604595	0.0101431
Acinetobacter_baumannii	blaCMY-59_ISEc9	Aminoglycoside	Deaths - AllAges - Enterobacter spp. - Carbapenems	0.604595	0.0101431
Acinetobacter_baumannii	IS1006_floR_tet(A)	Aminoglycoside	Deaths - AllAges - Enterobacter spp. - Carbapenems	0.604595	0.0101431
Acinetobacter_baumannii	IS5075_tet(A)	Aminoglycoside	Deaths - AllAges - Enterobacter spp. - Carbapenems	0.523005	0.0312229
Acinetobacter_baumannii	blaOXA-100	Aminoglycoside	Deaths - AllAges - Enterobacter spp. - Carbapenems	0.522327	0.0314818
Acinetobacter_baumannii	blaOXA-23	Aminoglycoside	Deaths - AllAges - Enterobacter spp. - Carbapenems	-0.588665	0.0129185
Acinetobacter_baumannii	blaOXA-71	Aminoglycoside	Deaths - AllAges - Enterobacter spp. - Carbapenems	0.518175	0.0331041
Acinetobacter_baumannii	blaOXA-90	Aminoglycoside	Deaths - AllAges - Enterobacter spp. - Carbapenems	0.624459	0.00737023
Acinetobacter_baumannii	armA	Aminoglycoside	Deaths - AllAges - Enterobacter spp. - Carbapenems	-0.596273	0.0115265
Acinetobacter_baumannii	catB8	Aminoglycoside	Deaths - AllAges - Enterobacter spp. - Carbapenems	-0.554442	0.020904
Acinetobacter_baumannii	floR	Aminoglycoside	Deaths - AllAges - Enterobacter spp. - Carbapenems	0.716276	0.00121875
Acinetobacter_baumannii	mphE	Aminoglycoside	Deaths - AllAges - Enterobacter spp. - Carbapenems	-0.665213	0.00356788
Acinetobacter_baumannii	msrE	Aminoglycoside	Deaths - AllAges - Enterobacter spp. - Carbapenems	-0.665213	0.00356788
Acinetobacter_baumannii	tet(A)	Aminoglycoside	Deaths - AllAges - Enterobacter spp. - Carbapenems	0.750114	0.000524126
Acinetobacter_baumannii	aac(3)-Ia_IS15DIV_aadA_qacEdelta1_sul1	Aminoglycoside	Deaths - AllAges - Escherichia coli - Carbapenems	0.549771	0.02224
Acinetobacter_baumannii	aac(3)-Ia_IS26	Aminoglycoside	Deaths - AllAges - Escherichia coli - Carbapenems	0.513114	0.035167
Acinetobacter_baumannii	aac(3)-Ia_IS26_aadA_qacEdelta1_sul1	Aminoglycoside	Deaths - AllAges - Escherichia coli - Carbapenems	0.505712	0.0383587
Acinetobacter_baumannii	blaADC-101	Aminoglycoside	Deaths - AllAges - Escherichia coli - Carbapenems	0.653352	0.00445368
Acinetobacter_baumannii	blaADC-176	Aminoglycoside	Deaths - AllAges - Escherichia coli - Carbapenems	0.767895	0.000318802
Acinetobacter_baumannii	blaADC-79	Aminoglycoside	Deaths - AllAges - Escherichia coli - Carbapenems	0.538329	0.0257937
Acinetobacter_baumannii	ant(2'')-Ia	Aminoglycoside	Deaths - AllAges - Escherichia coli - Carbapenems	0.524664	0.0305963
Acinetobacter_baumannii	ant(2'')-Ia_IS15DII_qacEdelta1_sul1	Aminoglycoside	Deaths - AllAges - Escherichia coli - Carbapenems	0.628392	0.00690144
Acinetobacter_baumannii	blaCMY-59	Aminoglycoside	Deaths - AllAges - Escherichia coli - Carbapenems	0.559549	0.019516
Acinetobacter_baumannii	blaCMY-59_ISEc9	Aminoglycoside	Deaths - AllAges - Escherichia coli - Carbapenems	0.559549	0.019516
Acinetobacter_baumannii	IS1006_floR_tet(A)	Aminoglycoside	Deaths - AllAges - Escherichia coli - Carbapenems	0.559549	0.019516
Acinetobacter_baumannii	IS5075_tet(A)	Aminoglycoside	Deaths - AllAges - Escherichia coli - Carbapenems	0.62441	0.00737618
Acinetobacter_baumannii	blaOXA-23	Aminoglycoside	Deaths - AllAges - Escherichia coli - Carbapenems	-0.580472	0.0145629
Acinetobacter_baumannii	blaOXA-71	Aminoglycoside	Deaths - AllAges - Escherichia coli - Carbapenems	0.602956	0.0104046
Acinetobacter_baumannii	blaOXA-90	Aminoglycoside	Deaths - AllAges - Escherichia coli - Carbapenems	0.697174	0.00186719
Acinetobacter_baumannii	armA	Aminoglycoside	Deaths - AllAges - Escherichia coli - Carbapenems	-0.540142	0.0252032
Acinetobacter_baumannii	floR	Aminoglycoside	Deaths - AllAges - Escherichia coli - Carbapenems	0.692805	0.00204955
Acinetobacter_baumannii	mphE	Aminoglycoside	Deaths - AllAges - Escherichia coli - Carbapenems	-0.74204	0.000648358
Acinetobacter_baumannii	msrE	Aminoglycoside	Deaths - AllAges - Escherichia coli - Carbapenems	-0.74204	0.000648358
Acinetobacter_baumannii	rep_cluster_1254	Aminoglycoside	Deaths - AllAges - Escherichia coli - Carbapenems	-0.605553	0.00999272
Acinetobacter_baumannii	tet(A)	Aminoglycoside	Deaths - AllAges - Escherichia coli - Carbapenems	0.700003	0.00175639
Acinetobacter_baumannii	blaADC-162	Aminoglycoside	Deaths - AllAges - Klebsiella pneumoniae - Carbapenems	0.554828	0.0207965
Acinetobacter_baumannii	aph(3'')-Ib	Aminoglycoside	Deaths - AllAges - Klebsiella pneumoniae - Carbapenems	0.538811	0.0256359
Acinetobacter_baumannii	ISAba24_ISEc28_ISEc29_armA_mphE_msrE	Aminoglycoside	Deaths - AllAges - Pseudomonas aeruginosa - Carbapenems	0.705526	0.00155562
Acinetobacter_baumannii	catB8	Aminoglycoside	Deaths - AllAges - Pseudomonas aeruginosa - Carbapenems	0.697015	0.00187359
Acinetobacter_baumannii	tet(A)	Aminoglycoside	Deaths - AllAges - Pseudomonas aeruginosa - Carbapenems	-0.590031	0.0126593
Acinetobacter_baumannii	aac(6')-Ian	Aminoglycoside	Deaths - AllAges - Serratia spp. - Carbapenems	-0.511988	0.0356388
Acinetobacter_baumannii	blaOXA-23	Aminoglycoside	Deaths - AllAges - Serratia spp. - Carbapenems	-0.56614	0.0178319
Acinetobacter_baumannii	armA	Aminoglycoside	Deaths - AllAges - Serratia spp. - Carbapenems	-0.598745	0.0111009
Acinetobacter_baumannii	mphE	Aminoglycoside	Deaths - AllAges - Serratia spp. - Carbapenems	-0.588517	0.0129468
Acinetobacter_baumannii	msrE	Aminoglycoside	Deaths - AllAges - Serratia spp. - Carbapenems	-0.588517	0.0129468
Acinetobacter_baumannii	rep_cluster_734	Aminoglycoside	Deaths - AllAges - Serratia spp. - Carbapenems	-0.618841	0.00808376
Acinetobacter_baumannii	ant(2'')-Ia_IS15DII_qacEdelta1_sul1	Aminoglycoside	Deaths - AllAges - Streptococcus pneumoniae - Carbapenems	0.519524	0.0325703
Acinetobacter_baumannii	IS5075_tet(A)	Aminoglycoside	Deaths - AllAges - Streptococcus pneumoniae - Carbapenems	0.519806	0.0324593
Acinetobacter_baumannii	blaOXA-90	Aminoglycoside	Deaths - AllAges - Streptococcus pneumoniae - Carbapenems	0.537664	0.0260131
Acinetobacter_baumannii	rep_cluster_1254	Aminoglycoside	Deaths - AllAges - Streptococcus pneumoniae - Carbapenems	-0.594245	0.0118854
Acinetobacter_baumannii	blaADC-79	Aminoglycoside	Deaths - AllAges - Acinetobacter baumannii - Fluoroquinolones	0.50766	0.0374981
Acinetobacter_baumannii	ant(2'')-Ia_IS15DII_qacEdelta1_sul1	Aminoglycoside	Deaths - AllAges - Acinetobacter baumannii - Fluoroquinolones	0.57331	0.0161313
Acinetobacter_baumannii	IS5075_tet(A)	Aminoglycoside	Deaths - AllAges - Acinetobacter baumannii - Fluoroquinolones	0.584353	0.0137646
Acinetobacter_baumannii	IncP	Aminoglycoside	Deaths - AllAges - Acinetobacter baumannii - Fluoroquinolones	0.607398	0.00970801
Acinetobacter_baumannii	blaOXA-100	Aminoglycoside	Deaths - AllAges - Acinetobacter baumannii - Fluoroquinolones	0.543786	0.0240479
Acinetobacter_baumannii	blaOXA-71	Aminoglycoside	Deaths - AllAges - Acinetobacter baumannii - Fluoroquinolones	0.546364	0.023256
Acinetobacter_baumannii	blaOXA-72	Aminoglycoside	Deaths - AllAges - Acinetobacter baumannii - Fluoroquinolones	-0.553177	0.0212597
Acinetobacter_baumannii	tet(A)	Aminoglycoside	Deaths - AllAges - Acinetobacter baumannii - Fluoroquinolones	0.605302	0.0100319
Acinetobacter_baumannii	blaADC-79	Aminoglycoside	Deaths - AllAges - All pathogens - Fluoroquinolones	0.683096	0.00250724
Acinetobacter_baumannii	ant(2'')-Ia	Aminoglycoside	Deaths - AllAges - All pathogens - Fluoroquinolones	0.611445	0.00910638
Acinetobacter_baumannii	ant(2'')-Ia_IS15DII_qacEdelta1_sul1	Aminoglycoside	Deaths - AllAges - All pathogens - Fluoroquinolones	0.699219	0.00178655
Acinetobacter_baumannii	IS5075_tet(A)	Aminoglycoside	Deaths - AllAges - All pathogens - Fluoroquinolones	0.711426	0.0013624
Acinetobacter_baumannii	ISAba28_ISPa12_blaPER-1	Aminoglycoside	Deaths - AllAges - All pathogens - Fluoroquinolones	0.584463	0.0137423
Acinetobacter_baumannii	IncP	Aminoglycoside	Deaths - AllAges - All pathogens - Fluoroquinolones	0.729191	0.000895888
Acinetobacter_baumannii	blaOXA-100	Aminoglycoside	Deaths - AllAges - All pathogens - Fluoroquinolones	0.705372	0.00156096
Acinetobacter_baumannii	blaOXA-71	Aminoglycoside	Deaths - AllAges - All pathogens - Fluoroquinolones	0.701814	0.00168837
Acinetobacter_baumannii	armA	Aminoglycoside	Deaths - AllAges - All pathogens - Fluoroquinolones	-0.616797	0.00835676
Acinetobacter_baumannii	mphE	Aminoglycoside	Deaths - AllAges - All pathogens - Fluoroquinolones	-0.575876	0.0155549
Acinetobacter_baumannii	msrE	Aminoglycoside	Deaths - AllAges - All pathogens - Fluoroquinolones	-0.575876	0.0155549
Acinetobacter_baumannii	tet(A)	Aminoglycoside	Deaths - AllAges - All pathogens - Fluoroquinolones	0.571691	0.0165037
Acinetobacter_baumannii	blaADC-176	Aminoglycoside	Deaths - AllAges - Citrobacter spp. - Fluoroquinolones	0.510047	0.0364636
Acinetobacter_baumannii	blaADC-79	Aminoglycoside	Deaths - AllAges - Citrobacter spp. - Fluoroquinolones	0.567921	0.0173968
Acinetobacter_baumannii	ant(2'')-Ia	Aminoglycoside	Deaths - AllAges - Citrobacter spp. - Fluoroquinolones	0.573784	0.0160237
Acinetobacter_baumannii	ant(2'')-Ia_IS15DII_qacEdelta1_sul1	Aminoglycoside	Deaths - AllAges - Citrobacter spp. - Fluoroquinolones	0.610222	0.00928502
Acinetobacter_baumannii	IS5075_tet(A)	Aminoglycoside	Deaths - AllAges - Citrobacter spp. - Fluoroquinolones	0.613057	0.0088752
Acinetobacter_baumannii	ISAba28_ISPa12_blaPER-1	Aminoglycoside	Deaths - AllAges - Citrobacter spp. - Fluoroquinolones	0.538619	0.0256986
Acinetobacter_baumannii	IncP	Aminoglycoside	Deaths - AllAges - Citrobacter spp. - Fluoroquinolones	0.55686	0.0202377
Acinetobacter_baumannii	blaOXA-100	Aminoglycoside	Deaths - AllAges - Citrobacter spp. - Fluoroquinolones	0.581299	0.0143898
Acinetobacter_baumannii	blaOXA-71	Aminoglycoside	Deaths - AllAges - Citrobacter spp. - Fluoroquinolones	0.577368	0.0152271
Acinetobacter_baumannii	blaOXA-90	Aminoglycoside	Deaths - AllAges - Citrobacter spp. - Fluoroquinolones	0.607508	0.00969128
Acinetobacter_baumannii	floR	Aminoglycoside	Deaths - AllAges - Citrobacter spp. - Fluoroquinolones	0.52045	0.0322077
Acinetobacter_baumannii	tet(A)	Aminoglycoside	Deaths - AllAges - Citrobacter spp. - Fluoroquinolones	0.575595	0.0156171
Acinetobacter_baumannii	aac(3)-Ia_IS26	Aminoglycoside	Deaths - AllAges - Enterobacter spp. - Fluoroquinolones	0.518261	0.0330697
Acinetobacter_baumannii	aac(3)-Ia_IS26_aadA_qacEdelta1_sul1	Aminoglycoside	Deaths - AllAges - Enterobacter spp. - Fluoroquinolones	0.548608	0.022583
Acinetobacter_baumannii	blaADC-101	Aminoglycoside	Deaths - AllAges - Enterobacter spp. - Fluoroquinolones	0.594755	0.0117943
Acinetobacter_baumannii	blaADC-176	Aminoglycoside	Deaths - AllAges - Enterobacter spp. - Fluoroquinolones	0.632344	0.0064548
Acinetobacter_baumannii	blaADC-79	Aminoglycoside	Deaths - AllAges - Enterobacter spp. - Fluoroquinolones	0.682856	0.00251954
Acinetobacter_baumannii	ant(2'')-Ia	Aminoglycoside	Deaths - AllAges - Enterobacter spp. - Fluoroquinolones	0.693564	0.00201685
Acinetobacter_baumannii	ant(2'')-Ia_IS15DII_qacEdelta1_sul1	Aminoglycoside	Deaths - AllAges - Enterobacter spp. - Fluoroquinolones	0.703217	0.00163716
Acinetobacter_baumannii	blaCMY-59	Aminoglycoside	Deaths - AllAges - Enterobacter spp. - Fluoroquinolones	0.503091	0.0395403
Acinetobacter_baumannii	blaCMY-59_ISEc9	Aminoglycoside	Deaths - AllAges - Enterobacter spp. - Fluoroquinolones	0.503091	0.0395403
Acinetobacter_baumannii	IS1006_floR_tet(A)	Aminoglycoside	Deaths - AllAges - Enterobacter spp. - Fluoroquinolones	0.503091	0.0395403
Acinetobacter_baumannii	IS5075_tet(A)	Aminoglycoside	Deaths - AllAges - Enterobacter spp. - Fluoroquinolones	0.706462	0.00152357
Acinetobacter_baumannii	ISAba28_ISPa12_blaPER-1	Aminoglycoside	Deaths - AllAges - Enterobacter spp. - Fluoroquinolones	0.56172	0.018948
Acinetobacter_baumannii	IncP	Aminoglycoside	Deaths - AllAges - Enterobacter spp. - Fluoroquinolones	0.635592	0.00610537
Acinetobacter_baumannii	blaOXA-100	Aminoglycoside	Deaths - AllAges - Enterobacter spp. - Fluoroquinolones	0.631397	0.00655964
Acinetobacter_baumannii	blaOXA-71	Aminoglycoside	Deaths - AllAges - Enterobacter spp. - Fluoroquinolones	0.672994	0.00306884
Acinetobacter_baumannii	blaOXA-90	Aminoglycoside	Deaths - AllAges - Enterobacter spp. - Fluoroquinolones	0.710225	0.00140003
Acinetobacter_baumannii	floR	Aminoglycoside	Deaths - AllAges - Enterobacter spp. - Fluoroquinolones	0.623222	0.00752278
Acinetobacter_baumannii	mphE	Aminoglycoside	Deaths - AllAges - Enterobacter spp. - Fluoroquinolones	-0.555918	0.0204953
Acinetobacter_baumannii	msrE	Aminoglycoside	Deaths - AllAges - Enterobacter spp. - Fluoroquinolones	-0.555918	0.0204953
Acinetobacter_baumannii	tet(A)	Aminoglycoside	Deaths - AllAges - Enterobacter spp. - Fluoroquinolones	0.814122	6.96528e-05
Acinetobacter_baumannii	blaADC-79	Aminoglycoside	Deaths - AllAges - Enterococcus faecalis - Fluoroquinolones	0.550791	0.021943
Acinetobacter_baumannii	ant(2'')-Ia	Aminoglycoside	Deaths - AllAges - Enterococcus faecalis - Fluoroquinolones	0.542753	0.0243711
Acinetobacter_baumannii	ant(2'')-Ia_IS15DII_qacEdelta1_sul1	Aminoglycoside	Deaths - AllAges - Enterococcus faecalis - Fluoroquinolones	0.566528	0.0177365
Acinetobacter_baumannii	IS5075_tet(A)	Aminoglycoside	Deaths - AllAges - Enterococcus faecalis - Fluoroquinolones	0.569387	0.0170453
Acinetobacter_baumannii	IncP	Aminoglycoside	Deaths - AllAges - Enterococcus faecalis - Fluoroquinolones	0.516998	0.0335751
Acinetobacter_baumannii	blaOXA-100	Aminoglycoside	Deaths - AllAges - Enterococcus faecalis - Fluoroquinolones	0.522323	0.0314836
Acinetobacter_baumannii	blaOXA-71	Aminoglycoside	Deaths - AllAges - Enterococcus faecalis - Fluoroquinolones	0.540583	0.0250612
Acinetobacter_baumannii	blaOXA-72	Aminoglycoside	Deaths - AllAges - Enterococcus faecalis - Fluoroquinolones	-0.567758	0.0174365
Acinetobacter_baumannii	blaOXA-90	Aminoglycoside	Deaths - AllAges - Enterococcus faecalis - Fluoroquinolones	0.560612	0.0192363
Acinetobacter_baumannii	tet(A)	Aminoglycoside	Deaths - AllAges - Enterococcus faecalis - Fluoroquinolones	0.524828	0.0305346
Acinetobacter_baumannii	aac(3)-IIe	Aminoglycoside	Deaths - AllAges - Enterococcus faecium - Fluoroquinolones	-0.516109	0.0339344
Acinetobacter_baumannii	aac(6')-Ib7	Aminoglycoside	Deaths - AllAges - Enterococcus faecium - Fluoroquinolones	-0.521031	0.0319815
Acinetobacter_baumannii	blaADC-162	Aminoglycoside	Deaths - AllAges - Enterococcus faecium - Fluoroquinolones	-0.650753	0.00466977
Acinetobacter_baumannii	aph(3')-VIa	Aminoglycoside	Deaths - AllAges - Enterococcus faecium - Fluoroquinolones	-0.898524	9.61759e-07
Acinetobacter_baumannii	aph(3')-VIa_ISAba125	Aminoglycoside	Deaths - AllAges - Enterococcus faecium - Fluoroquinolones	-0.503995	0.0391299
Acinetobacter_baumannii	Abau_abaF	Aminoglycoside	Deaths - AllAges - Enterococcus faecium - Fluoroquinolones	-0.650699	0.00467438
Acinetobacter_baumannii	blaOXA-174	Aminoglycoside	Deaths - AllAges - Enterococcus faecium - Fluoroquinolones	-0.506816	0.0378693
Acinetobacter_baumannii	blaOXA-23	Aminoglycoside	Deaths - AllAges - Enterococcus faecium - Fluoroquinolones	-0.551824	0.0216452
Acinetobacter_baumannii	adeB	Aminoglycoside	Deaths - AllAges - Enterococcus faecium - Fluoroquinolones	-0.601331	0.010669
Acinetobacter_baumannii	adeR	Aminoglycoside	Deaths - AllAges - Enterococcus faecium - Fluoroquinolones	-0.633357	0.0063441
Acinetobacter_baumannii	adeS	Aminoglycoside	Deaths - AllAges - Enterococcus faecium - Fluoroquinolones	-0.62323	0.00752182
Acinetobacter_baumannii	rep_cluster_734	Aminoglycoside	Deaths - AllAges - Enterococcus faecium - Fluoroquinolones	-0.778517	0.000232004
Acinetobacter_baumannii	aac(6')-Iaf	Aminoglycoside	Deaths - AllAges - Escherichia coli - Fluoroquinolones	-0.507954	0.0373697
Acinetobacter_baumannii	blaADC-239	Aminoglycoside	Deaths - AllAges - Escherichia coli - Fluoroquinolones	-0.602413	0.0104923
Acinetobacter_baumannii	blaADC-30_ISAba1	Aminoglycoside	Deaths - AllAges - Escherichia coli - Fluoroquinolones	-0.589051	0.0128448
Acinetobacter_baumannii	aph(3')-Ia	Aminoglycoside	Deaths - AllAges - Escherichia coli - Fluoroquinolones	-0.632915	0.00639216
Acinetobacter_baumannii	Abau_abaF	Aminoglycoside	Deaths - AllAges - Escherichia coli - Fluoroquinolones	-0.780851	0.000215859
Acinetobacter_baumannii	Abau_abaQ	Aminoglycoside	Deaths - AllAges - Escherichia coli - Fluoroquinolones	-0.609672	0.00936616
Acinetobacter_baumannii	ISAba1_sul2	Aminoglycoside	Deaths - AllAges - Escherichia coli - Fluoroquinolones	-0.619216	0.00803453
Acinetobacter_baumannii	blaOXA-263	Aminoglycoside	Deaths - AllAges - Escherichia coli - Fluoroquinolones	-0.602413	0.0104923
Acinetobacter_baumannii	blaOXA-66	Aminoglycoside	Deaths - AllAges - Escherichia coli - Fluoroquinolones	-0.530464	0.0284805
Acinetobacter_baumannii	adeB	Aminoglycoside	Deaths - AllAges - Escherichia coli - Fluoroquinolones	-0.718244	0.00116412
Acinetobacter_baumannii	adeR	Aminoglycoside	Deaths - AllAges - Escherichia coli - Fluoroquinolones	-0.712193	0.00133878
Acinetobacter_baumannii	adeS	Aminoglycoside	Deaths - AllAges - Escherichia coli - Fluoroquinolones	-0.709438	0.00142514
Acinetobacter_baumannii	sul1	Aminoglycoside	Deaths - AllAges - Escherichia coli - Fluoroquinolones	-0.648432	0.00486978
Acinetobacter_baumannii	blaOXA-72	Aminoglycoside	Deaths - AllAges - Group B Streptococcus - Fluoroquinolones	0.556732	0.0202725
Acinetobacter_baumannii	adeB	Aminoglycoside	Deaths - AllAges - Group B Streptococcus - Fluoroquinolones	-0.537333	0.0261227
Acinetobacter_baumannii	blaADC-101	Aminoglycoside	Deaths - AllAges - Klebsiella pneumoniae - Fluoroquinolones	0.563138	0.018584
Acinetobacter_baumannii	blaADC-176	Aminoglycoside	Deaths - AllAges - Klebsiella pneumoniae - Fluoroquinolones	0.608669	0.00951582
Acinetobacter_baumannii	ant(2'')-Ia_IS15DII_qacEdelta1_sul1	Aminoglycoside	Deaths - AllAges - Klebsiella pneumoniae - Fluoroquinolones	0.535609	0.0266998
Acinetobacter_baumannii	IS5075_tet(A)	Aminoglycoside	Deaths - AllAges - Klebsiella pneumoniae - Fluoroquinolones	0.536467	0.0264114
Acinetobacter_baumannii	blaOXA-23	Aminoglycoside	Deaths - AllAges - Klebsiella pneumoniae - Fluoroquinolones	-0.624366	0.0073816
Acinetobacter_baumannii	blaOXA-66	Aminoglycoside	Deaths - AllAges - Klebsiella pneumoniae - Fluoroquinolones	-0.57806	0.0150771
Acinetobacter_baumannii	blaOXA-71	Aminoglycoside	Deaths - AllAges - Klebsiella pneumoniae - Fluoroquinolones	0.511536	0.0358299
Acinetobacter_baumannii	blaOXA-90	Aminoglycoside	Deaths - AllAges - Klebsiella pneumoniae - Fluoroquinolones	0.606736	0.00980944
Acinetobacter_baumannii	armA	Aminoglycoside	Deaths - AllAges - Klebsiella pneumoniae - Fluoroquinolones	-0.535328	0.0267948
Acinetobacter_baumannii	catB8	Aminoglycoside	Deaths - AllAges - Klebsiella pneumoniae - Fluoroquinolones	-0.527369	0.029595
Acinetobacter_baumannii	floR	Aminoglycoside	Deaths - AllAges - Klebsiella pneumoniae - Fluoroquinolones	0.58716	0.013209
Acinetobacter_baumannii	mphE	Aminoglycoside	Deaths - AllAges - Klebsiella pneumoniae - Fluoroquinolones	-0.669168	0.00330659
Acinetobacter_baumannii	msrE	Aminoglycoside	Deaths - AllAges - Klebsiella pneumoniae - Fluoroquinolones	-0.669168	0.00330659
Acinetobacter_baumannii	tet(A)	Aminoglycoside	Deaths - AllAges - Klebsiella pneumoniae - Fluoroquinolones	0.771619	0.000285721
Acinetobacter_baumannii	blaADC-79	Aminoglycoside	Deaths - AllAges - Morganella spp. - Fluoroquinolones	0.637058	0.00595272
Acinetobacter_baumannii	ant(2'')-Ia	Aminoglycoside	Deaths - AllAges - Morganella spp. - Fluoroquinolones	0.637933	0.00586311
Acinetobacter_baumannii	ant(2'')-Ia_IS15DII_qacEdelta1_sul1	Aminoglycoside	Deaths - AllAges - Morganella spp. - Fluoroquinolones	0.623985	0.00742841
Acinetobacter_baumannii	IS5075_tet(A)	Aminoglycoside	Deaths - AllAges - Morganella spp. - Fluoroquinolones	0.630733	0.00663392
Acinetobacter_baumannii	ISAba28_ISPa12_blaPER-1	Aminoglycoside	Deaths - AllAges - Morganella spp. - Fluoroquinolones	0.556251	0.0204038
Acinetobacter_baumannii	IncP	Aminoglycoside	Deaths - AllAges - Morganella spp. - Fluoroquinolones	0.608215	0.00958403
Acinetobacter_baumannii	blaOXA-100	Aminoglycoside	Deaths - AllAges - Morganella spp. - Fluoroquinolones	0.593652	0.0119919
Acinetobacter_baumannii	blaOXA-71	Aminoglycoside	Deaths - AllAges - Morganella spp. - Fluoroquinolones	0.604856	0.0101018
Acinetobacter_baumannii	blaOXA-72	Aminoglycoside	Deaths - AllAges - Morganella spp. - Fluoroquinolones	-0.540759	0.0250047
Acinetobacter_baumannii	blaOXA-90	Aminoglycoside	Deaths - AllAges - Morganella spp. - Fluoroquinolones	0.598528	0.0111377
Acinetobacter_baumannii	armA	Aminoglycoside	Deaths - AllAges - Morganella spp. - Fluoroquinolones	-0.576633	0.0153879
Acinetobacter_baumannii	mphE	Aminoglycoside	Deaths - AllAges - Morganella spp. - Fluoroquinolones	-0.512592	0.0353852
Acinetobacter_baumannii	msrE	Aminoglycoside	Deaths - AllAges - Morganella spp. - Fluoroquinolones	-0.512592	0.0353852
Acinetobacter_baumannii	tet(A)	Aminoglycoside	Deaths - AllAges - Morganella spp. - Fluoroquinolones	0.602542	0.0104714
Acinetobacter_baumannii	blaOXA-72	Aminoglycoside	Deaths - AllAges - Non-typhoidal Salmonella - Fluoroquinolones	0.57227	0.0163697
Acinetobacter_baumannii	mphE	Aminoglycoside	Deaths - AllAges - Non-typhoidal Salmonella - Fluoroquinolones	0.551042	0.0218702
Acinetobacter_baumannii	msrE	Aminoglycoside	Deaths - AllAges - Non-typhoidal Salmonella - Fluoroquinolones	0.551042	0.0218702
Acinetobacter_baumannii	rep_cluster_734	Aminoglycoside	Deaths - AllAges - Non-typhoidal Salmonella - Fluoroquinolones	0.537345	0.0261188
Acinetobacter_baumannii	tet(A)	Aminoglycoside	Deaths - AllAges - Non-typhoidal Salmonella - Fluoroquinolones	-0.511882	0.0356835
Acinetobacter_baumannii	aac(6')-Ian	Aminoglycoside	Deaths - AllAges - Proteus spp. - Fluoroquinolones	-0.765374	0.000342954
Acinetobacter_baumannii	blaADC-74	Aminoglycoside	Deaths - AllAges - Proteus spp. - Fluoroquinolones	-0.780241	0.000219988
Acinetobacter_baumannii	blaCARB-5	Aminoglycoside	Deaths - AllAges - Proteus spp. - Fluoroquinolones	-0.782019	0.000208144
Acinetobacter_baumannii	rep_cluster_1172/rep_cluster_1254	Aminoglycoside	Deaths - AllAges - Proteus spp. - Fluoroquinolones	-0.791351	0.000154365
Acinetobacter_baumannii	rep_cluster_1172/rep_cluster_1254/rep_cluster_1903	Aminoglycoside	Deaths - AllAges - Proteus spp. - Fluoroquinolones	-0.791351	0.000154365
Acinetobacter_baumannii	rep_cluster_1364	Aminoglycoside	Deaths - AllAges - Proteus spp. - Fluoroquinolones	-0.731075	0.000855362
Acinetobacter_baumannii	blaADC-74	Aminoglycoside	Deaths - AllAges - Pseudomonas aeruginosa - Fluoroquinolones	-0.508202	0.0372616
Acinetobacter_baumannii	ISAba24_ISEc28_ISEc29_armA_mphE_msrE	Aminoglycoside	Deaths - AllAges - Pseudomonas aeruginosa - Fluoroquinolones	-0.589892	0.0126855
Acinetobacter_baumannii	rep_cluster_1172/rep_cluster_1254	Aminoglycoside	Deaths - AllAges - Pseudomonas aeruginosa - Fluoroquinolones	-0.546321	0.0232688
Acinetobacter_baumannii	rep_cluster_1172/rep_cluster_1254/rep_cluster_1903	Aminoglycoside	Deaths - AllAges - Pseudomonas aeruginosa - Fluoroquinolones	-0.546321	0.0232688
Acinetobacter_baumannii	blaADC-79	Aminoglycoside	Deaths - AllAges - Salmonella enterica serovar Paratyphi - Fluoroquinolones	-0.526623	0.0298686
Acinetobacter_baumannii	ant(2'')-Ia	Aminoglycoside	Deaths - AllAges - Salmonella enterica serovar Paratyphi - Fluoroquinolones	-0.629944	0.00672319
Acinetobacter_baumannii	blaCARB-5	Aminoglycoside	Deaths - AllAges - Salmonella enterica serovar Paratyphi - Fluoroquinolones	-0.505927	0.0382633
Acinetobacter_baumannii	ISAba24_ISEc28_ISEc29_armA_mphE_msrE	Aminoglycoside	Deaths - AllAges - Salmonella enterica serovar Paratyphi - Fluoroquinolones	0.610507	0.00924301
Acinetobacter_baumannii	tet(A)	Aminoglycoside	Deaths - AllAges - Salmonella enterica serovar Paratyphi - Fluoroquinolones	-0.533014	0.0275868
Acinetobacter_baumannii	aac(6')-Ib7	Aminoglycoside	Deaths - AllAges - Salmonella enterica serovar Typhi - Fluoroquinolones	0.586862	0.0132672
Acinetobacter_baumannii	aac(6')-Ib7_ISEc28_ISEc29_aadA_armA_catB8_mphE_msrE_qacEdelta1_sul1	Aminoglycoside	Deaths - AllAges - Salmonella enterica serovar Typhi - Fluoroquinolones	0.724659	0.000999953
Acinetobacter_baumannii	blaADC-152	Aminoglycoside	Deaths - AllAges - Salmonella enterica serovar Typhi - Fluoroquinolones	0.81695	6.26337e-05
Acinetobacter_baumannii	blaADC-162	Aminoglycoside	Deaths - AllAges - Salmonella enterica serovar Typhi - Fluoroquinolones	0.560729	0.0192056
Acinetobacter_baumannii	blaOXA-174	Aminoglycoside	Deaths - AllAges - Salmonella enterica serovar Typhi - Fluoroquinolones	0.690801	0.0021379
Acinetobacter_baumannii	blaOXA-23	Aminoglycoside	Deaths - AllAges - Salmonella enterica serovar Typhi - Fluoroquinolones	0.515471	0.0341942
Acinetobacter_baumannii	blaOXA-24	Aminoglycoside	Deaths - AllAges - Salmonella enterica serovar Typhi - Fluoroquinolones	0.698214	0.00182581
Acinetobacter_baumannii	blaOXA-65	Aminoglycoside	Deaths - AllAges - Salmonella enterica serovar Typhi - Fluoroquinolones	0.760307	0.000396155
Acinetobacter_baumannii	blaTEM-34	Aminoglycoside	Deaths - AllAges - Salmonella enterica serovar Typhi - Fluoroquinolones	0.760307	0.000396155
Acinetobacter_baumannii	armA	Aminoglycoside	Deaths - AllAges - Salmonella enterica serovar Typhi - Fluoroquinolones	0.53974	0.0253334
Acinetobacter_baumannii	catB8	Aminoglycoside	Deaths - AllAges - Salmonella enterica serovar Typhi - Fluoroquinolones	0.69924	0.00178573
Acinetobacter_baumannii	rep_cluster_1259	Aminoglycoside	Deaths - AllAges - Salmonella enterica serovar Typhi - Fluoroquinolones	0.571023	0.0166593
Acinetobacter_baumannii	aac(6')-Iaf	Aminoglycoside	Deaths - AllAges - Serratia spp. - Fluoroquinolones	0.732785	0.000819894
Acinetobacter_baumannii	blaADC-239	Aminoglycoside	Deaths - AllAges - Serratia spp. - Fluoroquinolones	0.629684	0.00675275
Acinetobacter_baumannii	blaADC-30_ISAba1	Aminoglycoside	Deaths - AllAges - Serratia spp. - Fluoroquinolones	0.607792	0.00964804
Acinetobacter_baumannii	ISAba1_sul2	Aminoglycoside	Deaths - AllAges - Serratia spp. - Fluoroquinolones	0.595904	0.0115912
Acinetobacter_baumannii	blaOXA-23	Aminoglycoside	Deaths - AllAges - Serratia spp. - Fluoroquinolones	-0.63641	0.00601984
Acinetobacter_baumannii	blaOXA-263	Aminoglycoside	Deaths - AllAges - Serratia spp. - Fluoroquinolones	0.629684	0.00675275
Acinetobacter_baumannii	blaOXA-90	Aminoglycoside	Deaths - AllAges - Serratia spp. - Fluoroquinolones	0.500875	0.0405607
Acinetobacter_baumannii	armA	Aminoglycoside	Deaths - AllAges - Serratia spp. - Fluoroquinolones	-0.634034	0.00627103
Acinetobacter_baumannii	catB8	Aminoglycoside	Deaths - AllAges - Serratia spp. - Fluoroquinolones	-0.592389	0.0122214
Acinetobacter_baumannii	mphE	Aminoglycoside	Deaths - AllAges - Serratia spp. - Fluoroquinolones	-0.784759	0.000190939
Acinetobacter_baumannii	msrE	Aminoglycoside	Deaths - AllAges - Serratia spp. - Fluoroquinolones	-0.784759	0.000190939
Acinetobacter_baumannii	rep_cluster_1254	Aminoglycoside	Deaths - AllAges - Serratia spp. - Fluoroquinolones	-0.60034	0.0108329
Acinetobacter_baumannii	tet(A)	Aminoglycoside	Deaths - AllAges - Serratia spp. - Fluoroquinolones	0.555579	0.0205886
Acinetobacter_baumannii	blaOXA-72	Aminoglycoside	Deaths - AllAges - Shigella spp. - Fluoroquinolones	0.658564	0.0040448
Acinetobacter_baumannii	aac(6')-Ian	Aminoglycoside	Deaths - AllAges - Staphylococcus aureus - Fluoroquinolones	-0.637569	0.0059002
Acinetobacter_baumannii	aac(6')-Ib7	Aminoglycoside	Deaths - AllAges - Staphylococcus aureus - Fluoroquinolones	0.537002	0.0262329
Acinetobacter_baumannii	blaADC-74	Aminoglycoside	Deaths - AllAges - Staphylococcus aureus - Fluoroquinolones	-0.664624	0.0036082
Acinetobacter_baumannii	blaCARB-5	Aminoglycoside	Deaths - AllAges - Staphylococcus aureus - Fluoroquinolones	-0.657181	0.0041502
Acinetobacter_baumannii	blaOXA-66	Aminoglycoside	Deaths - AllAges - Staphylococcus aureus - Fluoroquinolones	0.519468	0.0325923
Acinetobacter_baumannii	blaOXA-72	Aminoglycoside	Deaths - AllAges - Staphylococcus aureus - Fluoroquinolones	-0.605989	0.00992483
Acinetobacter_baumannii	rep_cluster_1172/rep_cluster_1254	Aminoglycoside	Deaths - AllAges - Staphylococcus aureus - Fluoroquinolones	-0.682376	0.00254429
Acinetobacter_baumannii	rep_cluster_1172/rep_cluster_1254/rep_cluster_1903	Aminoglycoside	Deaths - AllAges - Staphylococcus aureus - Fluoroquinolones	-0.682376	0.00254429
Acinetobacter_baumannii	rep_cluster_1364	Aminoglycoside	Deaths - AllAges - Staphylococcus aureus - Fluoroquinolones	-0.606166	0.00989732
Acinetobacter_baumannii	tet(A)	Aminoglycoside	Deaths - AllAges - Streptococcus pneumoniae - Fluoroquinolones	-0.517864	0.0332281
Acinetobacter_baumannii	aph(3'')-Ib	Aminoglycoside	Deaths - AllAges - Acinetobacter baumannii - Fourth-generation cephalosporins	-0.553702	0.0211116
Acinetobacter_baumannii	ISAba24_ISEc28_ISEc29_armA_mphE_msrE	Aminoglycoside	Deaths - AllAges - Acinetobacter baumannii - Fourth-generation cephalosporins	0.81971	5.63677e-05
Acinetobacter_baumannii	blaCARB-5	Aminoglycoside	Deaths - AllAges - All pathogens - Fourth-generation cephalosporins	0.528604	0.0291463
Acinetobacter_baumannii	tet(A)	Aminoglycoside	Deaths - AllAges - All pathogens - Fourth-generation cephalosporins	0.542293	0.0245164
Acinetobacter_baumannii	blaADC-162	Aminoglycoside	Deaths - AllAges - Citrobacter spp. - Fourth-generation cephalosporins	-0.504168	0.0390514
Acinetobacter_baumannii	aph(3')-VIa	Aminoglycoside	Deaths - AllAges - Citrobacter spp. - Fourth-generation cephalosporins	-0.618875	0.00807928
Acinetobacter_baumannii	ant(2'')-Ia_IS15DII_qacEdelta1_sul1	Aminoglycoside	Deaths - AllAges - Enterobacter spp. - Fourth-generation cephalosporins	0.602488	0.0104801
Acinetobacter_baumannii	IS5075_tet(A)	Aminoglycoside	Deaths - AllAges - Enterobacter spp. - Fourth-generation cephalosporins	0.609873	0.00933641
Acinetobacter_baumannii	IncP	Aminoglycoside	Deaths - AllAges - Enterobacter spp. - Fourth-generation cephalosporins	0.603418	0.0103303
Acinetobacter_baumannii	blaOXA-100	Aminoglycoside	Deaths - AllAges - Enterobacter spp. - Fourth-generation cephalosporins	0.567124	0.0175905
Acinetobacter_baumannii	blaOXA-71	Aminoglycoside	Deaths - AllAges - Enterobacter spp. - Fourth-generation cephalosporins	0.564931	0.0181319
Acinetobacter_baumannii	tet(A)	Aminoglycoside	Deaths - AllAges - Enterobacter spp. - Fourth-generation cephalosporins	0.522674	0.0313493
Acinetobacter_baumannii	blaADC-79	Aminoglycoside	Deaths - AllAges - Morganella spp. - Fourth-generation cephalosporins	-0.59262	0.0121792
Acinetobacter_baumannii	ant(2'')-Ia	Aminoglycoside	Deaths - AllAges - Morganella spp. - Fourth-generation cephalosporins	-0.670397	0.00322862
Acinetobacter_baumannii	ant(2'')-Ia_IS15DII_qacEdelta1_sul1	Aminoglycoside	Deaths - AllAges - Morganella spp. - Fourth-generation cephalosporins	-0.575756	0.0155814
Acinetobacter_baumannii	IS5075_tet(A)	Aminoglycoside	Deaths - AllAges - Morganella spp. - Fourth-generation cephalosporins	-0.578403	0.015003
Acinetobacter_baumannii	ISAba28_ISPa12_blaPER-1	Aminoglycoside	Deaths - AllAges - Morganella spp. - Fourth-generation cephalosporins	-0.524666	0.0305955
Acinetobacter_baumannii	IncP	Aminoglycoside	Deaths - AllAges - Morganella spp. - Fourth-generation cephalosporins	-0.532387	0.0278045
Acinetobacter_baumannii	blaOXA-100	Aminoglycoside	Deaths - AllAges - Morganella spp. - Fourth-generation cephalosporins	-0.574742	0.0158077
Acinetobacter_baumannii	blaOXA-71	Aminoglycoside	Deaths - AllAges - Morganella spp. - Fourth-generation cephalosporins	-0.572377	0.0163452
Acinetobacter_baumannii	blaOXA-90	Aminoglycoside	Deaths - AllAges - Morganella spp. - Fourth-generation cephalosporins	-0.513243	0.0351131
Acinetobacter_baumannii	adeB	Aminoglycoside	Deaths - AllAges - Morganella spp. - Fourth-generation cephalosporins	-0.566779	0.0176747
Acinetobacter_baumannii	adeR	Aminoglycoside	Deaths - AllAges - Morganella spp. - Fourth-generation cephalosporins	-0.511918	0.0356684
Acinetobacter_baumannii	adeS	Aminoglycoside	Deaths - AllAges - Morganella spp. - Fourth-generation cephalosporins	-0.504124	0.0390713
Acinetobacter_baumannii	tet(A)	Aminoglycoside	Deaths - AllAges - Morganella spp. - Fourth-generation cephalosporins	-0.539973	0.0252578
Acinetobacter_baumannii	tet(A)	Aminoglycoside	Deaths - AllAges - Pseudomonas aeruginosa - Fourth-generation cephalosporins	0.591661	0.0123553
Acinetobacter_baumannii	ant(2'')-Ia_IS15DII_qacEdelta1_sul1	Aminoglycoside	Deaths - AllAges - Serratia spp. - Fourth-generation cephalosporins	0.581723	0.0143016
Acinetobacter_baumannii	aph(3')-VIa	Aminoglycoside	Deaths - AllAges - Serratia spp. - Fourth-generation cephalosporins	0.504111	0.0390771
Acinetobacter_baumannii	IS5075_tet(A)	Aminoglycoside	Deaths - AllAges - Serratia spp. - Fourth-generation cephalosporins	0.586372	0.0133631
Acinetobacter_baumannii	IncP	Aminoglycoside	Deaths - AllAges - Serratia spp. - Fourth-generation cephalosporins	0.561144	0.0190974
Acinetobacter_baumannii	blaOXA-71	Aminoglycoside	Deaths - AllAges - Serratia spp. - Fourth-generation cephalosporins	0.532002	0.0279388
Acinetobacter_baumannii	blaOXA-90	Aminoglycoside	Deaths - AllAges - Serratia spp. - Fourth-generation cephalosporins	0.529503	0.0288231
Acinetobacter_baumannii	adeB	Aminoglycoside	Deaths - AllAges - Serratia spp. - Fourth-generation cephalosporins	0.521291	0.0318807
Acinetobacter_baumannii	aac(3)-Ia_IS26_aadA_qacEdelta1_sul1	Aminoglycoside	Deaths - AllAges - Acinetobacter baumannii - Resistance to one or more antibiotics	0.504685	0.0388185
Acinetobacter_baumannii	blaADC-101	Aminoglycoside	Deaths - AllAges - Acinetobacter baumannii - Resistance to one or more antibiotics	0.52293	0.0312513
Acinetobacter_baumannii	blaADC-176	Aminoglycoside	Deaths - AllAges - Acinetobacter baumannii - Resistance to one or more antibiotics	0.538847	0.025624
Acinetobacter_baumannii	blaADC-79	Aminoglycoside	Deaths - AllAges - Acinetobacter baumannii - Resistance to one or more antibiotics	0.541956	0.0246231
Acinetobacter_baumannii	ant(2'')-Ia	Aminoglycoside	Deaths - AllAges - Acinetobacter baumannii - Resistance to one or more antibiotics	0.552015	0.0215903
Acinetobacter_baumannii	ant(2'')-Ia_IS15DII_qacEdelta1_sul1	Aminoglycoside	Deaths - AllAges - Acinetobacter baumannii - Resistance to one or more antibiotics	0.619075	0.00805297
Acinetobacter_baumannii	IS5075_tet(A)	Aminoglycoside	Deaths - AllAges - Acinetobacter baumannii - Resistance to one or more antibiotics	0.620382	0.00788276
Acinetobacter_baumannii	ISAba28_ISPa12_blaPER-1	Aminoglycoside	Deaths - AllAges - Acinetobacter baumannii - Resistance to one or more antibiotics	0.519883	0.0324293
Acinetobacter_baumannii	IncP	Aminoglycoside	Deaths - AllAges - Acinetobacter baumannii - Resistance to one or more antibiotics	0.549516	0.0223149
Acinetobacter_baumannii	blaOXA-100	Aminoglycoside	Deaths - AllAges - Acinetobacter baumannii - Resistance to one or more antibiotics	0.571531	0.016541
Acinetobacter_baumannii	blaOXA-71	Aminoglycoside	Deaths - AllAges - Acinetobacter baumannii - Resistance to one or more antibiotics	0.571521	0.0165433
Acinetobacter_baumannii	blaOXA-90	Aminoglycoside	Deaths - AllAges - Acinetobacter baumannii - Resistance to one or more antibiotics	0.62709	0.00705383
Acinetobacter_baumannii	floR	Aminoglycoside	Deaths - AllAges - Acinetobacter baumannii - Resistance to one or more antibiotics	0.545982	0.023372
Acinetobacter_baumannii	mphE	Aminoglycoside	Deaths - AllAges - Acinetobacter baumannii - Resistance to one or more antibiotics	-0.577406	0.015219
Acinetobacter_baumannii	msrE	Aminoglycoside	Deaths - AllAges - Acinetobacter baumannii - Resistance to one or more antibiotics	-0.577406	0.015219
Acinetobacter_baumannii	tet(A)	Aminoglycoside	Deaths - AllAges - Acinetobacter baumannii - Resistance to one or more antibiotics	0.777961	0.000235993
Acinetobacter_baumannii	blaADC-79	Aminoglycoside	Deaths - AllAges - All pathogens - Resistance to one or more antibiotics	0.646039	0.0050833
Acinetobacter_baumannii	ant(2'')-Ia	Aminoglycoside	Deaths - AllAges - All pathogens - Resistance to one or more antibiotics	0.658876	0.00402134
Acinetobacter_baumannii	ant(2'')-Ia_IS15DII_qacEdelta1_sul1	Aminoglycoside	Deaths - AllAges - All pathogens - Resistance to one or more antibiotics	0.558042	0.0199177
Acinetobacter_baumannii	aph(3')-Ia	Aminoglycoside	Deaths - AllAges - All pathogens - Resistance to one or more antibiotics	0.521609	0.0317582
Acinetobacter_baumannii	IS5075_tet(A)	Aminoglycoside	Deaths - AllAges - All pathogens - Resistance to one or more antibiotics	0.562675	0.0187023
Acinetobacter_baumannii	ISAba28_ISPa12_blaPER-1	Aminoglycoside	Deaths - AllAges - All pathogens - Resistance to one or more antibiotics	0.530303	0.0285378
Acinetobacter_baumannii	IncP	Aminoglycoside	Deaths - AllAges - All pathogens - Resistance to one or more antibiotics	0.531725	0.0280358
Acinetobacter_baumannii	blaOXA-100	Aminoglycoside	Deaths - AllAges - All pathogens - Resistance to one or more antibiotics	0.557465	0.0200734
Acinetobacter_baumannii	blaOXA-71	Aminoglycoside	Deaths - AllAges - All pathogens - Resistance to one or more antibiotics	0.560233	0.0193356
Acinetobacter_baumannii	blaOXA-90	Aminoglycoside	Deaths - AllAges - All pathogens - Resistance to one or more antibiotics	0.533867	0.0272927
Acinetobacter_baumannii	armA	Aminoglycoside	Deaths - AllAges - All pathogens - Resistance to one or more antibiotics	-0.686715	0.00232775
Acinetobacter_baumannii	mphE	Aminoglycoside	Deaths - AllAges - All pathogens - Resistance to one or more antibiotics	-0.512362	0.0354817
Acinetobacter_baumannii	msrE	Aminoglycoside	Deaths - AllAges - All pathogens - Resistance to one or more antibiotics	-0.512362	0.0354817
Acinetobacter_baumannii	aac(6')-Ian	Aminoglycoside	Deaths - AllAges - Citrobacter spp. - Resistance to one or more antibiotics	-0.538639	0.025692
Acinetobacter_baumannii	blaADC-162	Aminoglycoside	Deaths - AllAges - Citrobacter spp. - Resistance to one or more antibiotics	0.536217	0.0264951
Acinetobacter_baumannii	blaADC-74	Aminoglycoside	Deaths - AllAges - Citrobacter spp. - Resistance to one or more antibiotics	-0.571793	0.0164801
Acinetobacter_baumannii	aph(3')-VIa	Aminoglycoside	Deaths - AllAges - Citrobacter spp. - Resistance to one or more antibiotics	0.512774	0.0353088
Acinetobacter_baumannii	blaCARB-5	Aminoglycoside	Deaths - AllAges - Citrobacter spp. - Resistance to one or more antibiotics	-0.512509	0.03542
Acinetobacter_baumannii	blaOXA-174	Aminoglycoside	Deaths - AllAges - Citrobacter spp. - Resistance to one or more antibiotics	0.511009	0.0360531
Acinetobacter_baumannii	rep_cluster_1172/rep_cluster_1254	Aminoglycoside	Deaths - AllAges - Citrobacter spp. - Resistance to one or more antibiotics	-0.597108	0.0113813
Acinetobacter_baumannii	rep_cluster_1172/rep_cluster_1254/rep_cluster_1903	Aminoglycoside	Deaths - AllAges - Citrobacter spp. - Resistance to one or more antibiotics	-0.597108	0.0113813
Acinetobacter_baumannii	rep_cluster_1364	Aminoglycoside	Deaths - AllAges - Citrobacter spp. - Resistance to one or more antibiotics	-0.511661	0.0357767
Acinetobacter_baumannii	aac(3)-Ia_IS26	Aminoglycoside	Deaths - AllAges - Enterobacter spp. - Resistance to one or more antibiotics	0.515453	0.0342015
Acinetobacter_baumannii	aac(3)-Ia_IS26_aadA_qacEdelta1_sul1	Aminoglycoside	Deaths - AllAges - Enterobacter spp. - Resistance to one or more antibiotics	0.554862	0.0207871
Acinetobacter_baumannii	blaADC-101	Aminoglycoside	Deaths - AllAges - Enterobacter spp. - Resistance to one or more antibiotics	0.633564	0.00632174
Acinetobacter_baumannii	blaADC-176	Aminoglycoside	Deaths - AllAges - Enterobacter spp. - Resistance to one or more antibiotics	0.677207	0.00282336
Acinetobacter_baumannii	blaADC-79	Aminoglycoside	Deaths - AllAges - Enterobacter spp. - Resistance to one or more antibiotics	0.541621	0.0247292
Acinetobacter_baumannii	ant(2'')-Ia	Aminoglycoside	Deaths - AllAges - Enterobacter spp. - Resistance to one or more antibiotics	0.550805	0.0219388
Acinetobacter_baumannii	ant(2'')-Ia_IS15DII_qacEdelta1_sul1	Aminoglycoside	Deaths - AllAges - Enterobacter spp. - Resistance to one or more antibiotics	0.602089	0.010545
Acinetobacter_baumannii	blaCMY-59	Aminoglycoside	Deaths - AllAges - Enterobacter spp. - Resistance to one or more antibiotics	0.555237	0.020683
Acinetobacter_baumannii	blaCMY-59_ISEc9	Aminoglycoside	Deaths - AllAges - Enterobacter spp. - Resistance to one or more antibiotics	0.555237	0.020683
Acinetobacter_baumannii	IS1006_floR_tet(A)	Aminoglycoside	Deaths - AllAges - Enterobacter spp. - Resistance to one or more antibiotics	0.555237	0.020683
Acinetobacter_baumannii	IS5075_tet(A)	Aminoglycoside	Deaths - AllAges - Enterobacter spp. - Resistance to one or more antibiotics	0.602246	0.0105194
Acinetobacter_baumannii	IncP	Aminoglycoside	Deaths - AllAges - Enterobacter spp. - Resistance to one or more antibiotics	0.511066	0.036029
Acinetobacter_baumannii	blaOXA-100	Aminoglycoside	Deaths - AllAges - Enterobacter spp. - Resistance to one or more antibiotics	0.535012	0.0269018
Acinetobacter_baumannii	blaOXA-23	Aminoglycoside	Deaths - AllAges - Enterobacter spp. - Resistance to one or more antibiotics	-0.510798	0.0361429
Acinetobacter_baumannii	blaOXA-71	Aminoglycoside	Deaths - AllAges - Enterobacter spp. - Resistance to one or more antibiotics	0.569036	0.0171288
Acinetobacter_baumannii	blaOXA-90	Aminoglycoside	Deaths - AllAges - Enterobacter spp. - Resistance to one or more antibiotics	0.687386	0.00229567
Acinetobacter_baumannii	floR	Aminoglycoside	Deaths - AllAges - Enterobacter spp. - Resistance to one or more antibiotics	0.659661	0.00396277
Acinetobacter_baumannii	mphE	Aminoglycoside	Deaths - AllAges - Enterobacter spp. - Resistance to one or more antibiotics	-0.65647	0.00420529
Acinetobacter_baumannii	msrE	Aminoglycoside	Deaths - AllAges - Enterobacter spp. - Resistance to one or more antibiotics	-0.65647	0.00420529
Acinetobacter_baumannii	rep_cluster_1254	Aminoglycoside	Deaths - AllAges - Enterobacter spp. - Resistance to one or more antibiotics	-0.523235	0.0311355
Acinetobacter_baumannii	tet(A)	Aminoglycoside	Deaths - AllAges - Enterobacter spp. - Resistance to one or more antibiotics	0.79283	0.000147028
Acinetobacter_baumannii	blaADC-79	Aminoglycoside	Deaths - AllAges - Enterococcus faecalis - Resistance to one or more antibiotics	0.621656	0.0077197
Acinetobacter_baumannii	ant(2'')-Ia	Aminoglycoside	Deaths - AllAges - Enterococcus faecalis - Resistance to one or more antibiotics	0.638636	0.00579181
Acinetobacter_baumannii	ant(2'')-Ia_IS15DII_qacEdelta1_sul1	Aminoglycoside	Deaths - AllAges - Enterococcus faecalis - Resistance to one or more antibiotics	0.55081	0.0219375
Acinetobacter_baumannii	IS5075_tet(A)	Aminoglycoside	Deaths - AllAges - Enterococcus faecalis - Resistance to one or more antibiotics	0.554849	0.0207909
Acinetobacter_baumannii	ISAba28_ISPa12_blaPER-1	Aminoglycoside	Deaths - AllAges - Enterococcus faecalis - Resistance to one or more antibiotics	0.502301	0.039902
Acinetobacter_baumannii	IncP	Aminoglycoside	Deaths - AllAges - Enterococcus faecalis - Resistance to one or more antibiotics	0.521248	0.0318973
Acinetobacter_baumannii	blaOXA-100	Aminoglycoside	Deaths - AllAges - Enterococcus faecalis - Resistance to one or more antibiotics	0.534063	0.0272256
Acinetobacter_baumannii	blaOXA-71	Aminoglycoside	Deaths - AllAges - Enterococcus faecalis - Resistance to one or more antibiotics	0.525142	0.0304176
Acinetobacter_baumannii	blaOXA-72	Aminoglycoside	Deaths - AllAges - Enterococcus faecalis - Resistance to one or more antibiotics	-0.6235	0.00748833
Acinetobacter_baumannii	blaOXA-90	Aminoglycoside	Deaths - AllAges - Enterococcus faecalis - Resistance to one or more antibiotics	0.528542	0.0291687
Acinetobacter_baumannii	adeB	Aminoglycoside	Deaths - AllAges - Enterococcus faecalis - Resistance to one or more antibiotics	0.587009	0.0132384
Acinetobacter_baumannii	adeR	Aminoglycoside	Deaths - AllAges - Enterococcus faecalis - Resistance to one or more antibiotics	0.534911	0.0269362
Acinetobacter_baumannii	adeS	Aminoglycoside	Deaths - AllAges - Enterococcus faecalis - Resistance to one or more antibiotics	0.518509	0.0329713
Acinetobacter_baumannii	ISAba24_ISEc28_ISEc29_armA_mphE_msrE	Aminoglycoside	Deaths - AllAges - Enterococcus faecium - Resistance to one or more antibiotics	-0.72958	0.0008874
Acinetobacter_baumannii	aac(6')-Ian	Aminoglycoside	Deaths - AllAges - Escherichia coli - Resistance to one or more antibiotics	-0.596081	0.0115601
Acinetobacter_baumannii	blaADC-74	Aminoglycoside	Deaths - AllAges - Escherichia coli - Resistance to one or more antibiotics	-0.59813	0.0112055
Acinetobacter_baumannii	blaCARB-5	Aminoglycoside	Deaths - AllAges - Escherichia coli - Resistance to one or more antibiotics	-0.580628	0.0145301
Acinetobacter_baumannii	rep_cluster_1172/rep_cluster_1254	Aminoglycoside	Deaths - AllAges - Escherichia coli - Resistance to one or more antibiotics	-0.604407	0.0101728
Acinetobacter_baumannii	rep_cluster_1172/rep_cluster_1254/rep_cluster_1903	Aminoglycoside	Deaths - AllAges - Escherichia coli - Resistance to one or more antibiotics	-0.604407	0.0101728
Acinetobacter_baumannii	rep_cluster_1364	Aminoglycoside	Deaths - AllAges - Escherichia coli - Resistance to one or more antibiotics	-0.575612	0.0156134
Acinetobacter_baumannii	Abau_abaF	Aminoglycoside	Deaths - AllAges - Group A Streptococcus - Resistance to one or more antibiotics	-0.537626	0.0260258
Acinetobacter_baumannii	blaOXA-72	Aminoglycoside	Deaths - AllAges - Group A Streptococcus - Resistance to one or more antibiotics	0.707368	0.00149302
Acinetobacter_baumannii	adeB	Aminoglycoside	Deaths - AllAges - Group A Streptococcus - Resistance to one or more antibiotics	-0.548589	0.0225885
Acinetobacter_baumannii	adeR	Aminoglycoside	Deaths - AllAges - Group A Streptococcus - Resistance to one or more antibiotics	-0.54355	0.0241215
Acinetobacter_baumannii	adeS	Aminoglycoside	Deaths - AllAges - Group A Streptococcus - Resistance to one or more antibiotics	-0.539868	0.0252917
Acinetobacter_baumannii	sul1	Aminoglycoside	Deaths - AllAges - Group A Streptococcus - Resistance to one or more antibiotics	-0.565986	0.0178698
Acinetobacter_baumannii	adeB	Aminoglycoside	Deaths - AllAges - Group B Streptococcus - Resistance to one or more antibiotics	-0.556313	0.0203869
Acinetobacter_baumannii	blaADC-79	Aminoglycoside	Deaths - AllAges - Haemophilus influenzae - Resistance to one or more antibiotics	-0.523635	0.0309839
Acinetobacter_baumannii	ant(2'')-Ia	Aminoglycoside	Deaths - AllAges - Haemophilus influenzae - Resistance to one or more antibiotics	-0.580294	0.0146003
Acinetobacter_baumannii	ant(2'')-Ia_IS15DII_qacEdelta1_sul1	Aminoglycoside	Deaths - AllAges - Haemophilus influenzae - Resistance to one or more antibiotics	-0.519469	0.0325918
Acinetobacter_baumannii	aph(3')-VIa	Aminoglycoside	Deaths - AllAges - Haemophilus influenzae - Resistance to one or more antibiotics	-0.52063	0.0321376
Acinetobacter_baumannii	IS5075_tet(A)	Aminoglycoside	Deaths - AllAges - Haemophilus influenzae - Resistance to one or more antibiotics	-0.523245	0.0311318
Acinetobacter_baumannii	adeB	Aminoglycoside	Deaths - AllAges - Haemophilus influenzae - Resistance to one or more antibiotics	-0.509875	0.0365376
Acinetobacter_baumannii	tet(A)	Aminoglycoside	Deaths - AllAges - Haemophilus influenzae - Resistance to one or more antibiotics	-0.650876	0.00465941
Acinetobacter_baumannii	aac(3)-Ia_IS26	Aminoglycoside	Deaths - AllAges - Klebsiella pneumoniae - Resistance to one or more antibiotics	0.52577	0.0301837
Acinetobacter_baumannii	aac(3)-Ia_IS26_aadA_qacEdelta1_sul1	Aminoglycoside	Deaths - AllAges - Klebsiella pneumoniae - Resistance to one or more antibiotics	0.57985	0.014694
Acinetobacter_baumannii	blaADC-101	Aminoglycoside	Deaths - AllAges - Klebsiella pneumoniae - Resistance to one or more antibiotics	0.602195	0.0105276
Acinetobacter_baumannii	blaADC-176	Aminoglycoside	Deaths - AllAges - Klebsiella pneumoniae - Resistance to one or more antibiotics	0.593059	0.0120993
Acinetobacter_baumannii	blaADC-79	Aminoglycoside	Deaths - AllAges - Klebsiella pneumoniae - Resistance to one or more antibiotics	0.597628	0.0112917
Acinetobacter_baumannii	ant(2'')-Ia	Aminoglycoside	Deaths - AllAges - Klebsiella pneumoniae - Resistance to one or more antibiotics	0.631011	0.00660275
Acinetobacter_baumannii	ant(2'')-Ia_IS15DII_qacEdelta1_sul1	Aminoglycoside	Deaths - AllAges - Klebsiella pneumoniae - Resistance to one or more antibiotics	0.582417	0.0141584
Acinetobacter_baumannii	blaCMY-59	Aminoglycoside	Deaths - AllAges - Klebsiella pneumoniae - Resistance to one or more antibiotics	0.53412	0.0272061
Acinetobacter_baumannii	blaCMY-59_ISEc9	Aminoglycoside	Deaths - AllAges - Klebsiella pneumoniae - Resistance to one or more antibiotics	0.53412	0.0272061
Acinetobacter_baumannii	IS1006_floR_tet(A)	Aminoglycoside	Deaths - AllAges - Klebsiella pneumoniae - Resistance to one or more antibiotics	0.53412	0.0272061
Acinetobacter_baumannii	IS5075_tet(A)	Aminoglycoside	Deaths - AllAges - Klebsiella pneumoniae - Resistance to one or more antibiotics	0.584642	0.0137065
Acinetobacter_baumannii	ISAba28_ISPa12_blaPER-1	Aminoglycoside	Deaths - AllAges - Klebsiella pneumoniae - Resistance to one or more antibiotics	0.576953	0.0153177
Acinetobacter_baumannii	IncP	Aminoglycoside	Deaths - AllAges - Klebsiella pneumoniae - Resistance to one or more antibiotics	0.520082	0.0323511
Acinetobacter_baumannii	blaOXA-100	Aminoglycoside	Deaths - AllAges - Klebsiella pneumoniae - Resistance to one or more antibiotics	0.568766	0.0171936
Acinetobacter_baumannii	blaOXA-23	Aminoglycoside	Deaths - AllAges - Klebsiella pneumoniae - Resistance to one or more antibiotics	-0.544584	0.0238007
Acinetobacter_baumannii	blaOXA-71	Aminoglycoside	Deaths - AllAges - Klebsiella pneumoniae - Resistance to one or more antibiotics	0.546608	0.0231818
Acinetobacter_baumannii	blaOXA-90	Aminoglycoside	Deaths - AllAges - Klebsiella pneumoniae - Resistance to one or more antibiotics	0.683708	0.00247611
Acinetobacter_baumannii	armA	Aminoglycoside	Deaths - AllAges - Klebsiella pneumoniae - Resistance to one or more antibiotics	-0.67373	0.00302473
Acinetobacter_baumannii	catB8	Aminoglycoside	Deaths - AllAges - Klebsiella pneumoniae - Resistance to one or more antibiotics	-0.518393	0.0330174
Acinetobacter_baumannii	floR	Aminoglycoside	Deaths - AllAges - Klebsiella pneumoniae - Resistance to one or more antibiotics	0.618632	0.00811143
Acinetobacter_baumannii	mphE	Aminoglycoside	Deaths - AllAges - Klebsiella pneumoniae - Resistance to one or more antibiotics	-0.70149	0.00170039
Acinetobacter_baumannii	msrE	Aminoglycoside	Deaths - AllAges - Klebsiella pneumoniae - Resistance to one or more antibiotics	-0.70149	0.00170039
Acinetobacter_baumannii	tet(A)	Aminoglycoside	Deaths - AllAges - Klebsiella pneumoniae - Resistance to one or more antibiotics	0.71877	0.00114989
Acinetobacter_baumannii	aac(6')-Ian	Aminoglycoside	Deaths - AllAges - Morganella spp. - Resistance to one or more antibiotics	-0.531575	0.0280886
Acinetobacter_baumannii	blaADC-74	Aminoglycoside	Deaths - AllAges - Morganella spp. - Resistance to one or more antibiotics	-0.543894	0.0240145
Acinetobacter_baumannii	armA	Aminoglycoside	Deaths - AllAges - Morganella spp. - Resistance to one or more antibiotics	-0.616732	0.0083655
Acinetobacter_baumannii	rep_cluster_1172/rep_cluster_1254	Aminoglycoside	Deaths - AllAges - Morganella spp. - Resistance to one or more antibiotics	-0.578047	0.0150798
Acinetobacter_baumannii	rep_cluster_1172/rep_cluster_1254/rep_cluster_1903	Aminoglycoside	Deaths - AllAges - Morganella spp. - Resistance to one or more antibiotics	-0.578047	0.0150798
Acinetobacter_baumannii	blaADC-239	Aminoglycoside	Deaths - AllAges - Mycobacterium tuberculosis - Resistance to one or more antibiotics	0.511102	0.0360135
Acinetobacter_baumannii	blaOXA-263	Aminoglycoside	Deaths - AllAges - Mycobacterium tuberculosis - Resistance to one or more antibiotics	0.511102	0.0360135
Acinetobacter_baumannii	blaOXA-72	Aminoglycoside	Deaths - AllAges - Non-typhoidal Salmonella - Resistance to one or more antibiotics	0.57227	0.0163697
Acinetobacter_baumannii	mphE	Aminoglycoside	Deaths - AllAges - Non-typhoidal Salmonella - Resistance to one or more antibiotics	0.551042	0.0218702
Acinetobacter_baumannii	msrE	Aminoglycoside	Deaths - AllAges - Non-typhoidal Salmonella - Resistance to one or more antibiotics	0.551042	0.0218702
Acinetobacter_baumannii	rep_cluster_734	Aminoglycoside	Deaths - AllAges - Non-typhoidal Salmonella - Resistance to one or more antibiotics	0.537345	0.0261188
Acinetobacter_baumannii	tet(A)	Aminoglycoside	Deaths - AllAges - Non-typhoidal Salmonella - Resistance to one or more antibiotics	-0.511882	0.0356835
Acinetobacter_baumannii	blaADC-101	Aminoglycoside	Deaths - AllAges - Proteus spp. - Resistance to one or more antibiotics	0.533377	0.0274614
Acinetobacter_baumannii	blaADC-176	Aminoglycoside	Deaths - AllAges - Proteus spp. - Resistance to one or more antibiotics	0.593948	0.0119386
Acinetobacter_baumannii	blaADC-79	Aminoglycoside	Deaths - AllAges - Proteus spp. - Resistance to one or more antibiotics	0.578492	0.0149838
Acinetobacter_baumannii	ant(2'')-Ia	Aminoglycoside	Deaths - AllAges - Proteus spp. - Resistance to one or more antibiotics	0.529033	0.0289918
Acinetobacter_baumannii	ant(2'')-Ia_IS15DII_qacEdelta1_sul1	Aminoglycoside	Deaths - AllAges - Proteus spp. - Resistance to one or more antibiotics	0.610631	0.00922498
Acinetobacter_baumannii	IS5075_tet(A)	Aminoglycoside	Deaths - AllAges - Proteus spp. - Resistance to one or more antibiotics	0.608165	0.00959165
Acinetobacter_baumannii	IncP	Aminoglycoside	Deaths - AllAges - Proteus spp. - Resistance to one or more antibiotics	0.503089	0.039541
Acinetobacter_baumannii	blaOXA-100	Aminoglycoside	Deaths - AllAges - Proteus spp. - Resistance to one or more antibiotics	0.521416	0.0318326
Acinetobacter_baumannii	blaOXA-71	Aminoglycoside	Deaths - AllAges - Proteus spp. - Resistance to one or more antibiotics	0.584741	0.0136867
Acinetobacter_baumannii	blaOXA-72	Aminoglycoside	Deaths - AllAges - Proteus spp. - Resistance to one or more antibiotics	-0.609761	0.00935293
Acinetobacter_baumannii	blaOXA-90	Aminoglycoside	Deaths - AllAges - Proteus spp. - Resistance to one or more antibiotics	0.601327	0.0106696
Acinetobacter_baumannii	floR	Aminoglycoside	Deaths - AllAges - Proteus spp. - Resistance to one or more antibiotics	0.564586	0.0182182
Acinetobacter_baumannii	mphE	Aminoglycoside	Deaths - AllAges - Proteus spp. - Resistance to one or more antibiotics	-0.513962	0.0348145
Acinetobacter_baumannii	msrE	Aminoglycoside	Deaths - AllAges - Proteus spp. - Resistance to one or more antibiotics	-0.513962	0.0348145
Acinetobacter_baumannii	tet(A)	Aminoglycoside	Deaths - AllAges - Proteus spp. - Resistance to one or more antibiotics	0.636121	0.00604996
Acinetobacter_baumannii	aac(3)-Ia_IS26	Aminoglycoside	Deaths - AllAges - Pseudomonas aeruginosa - Resistance to one or more antibiotics	0.666821	0.00345972
Acinetobacter_baumannii	aac(3)-Ia_IS26_aadA_qacEdelta1_sul1	Aminoglycoside	Deaths - AllAges - Pseudomonas aeruginosa - Resistance to one or more antibiotics	0.673274	0.00305203
Acinetobacter_baumannii	blaADC-101	Aminoglycoside	Deaths - AllAges - Pseudomonas aeruginosa - Resistance to one or more antibiotics	0.746603	0.000575461
Acinetobacter_baumannii	blaADC-176	Aminoglycoside	Deaths - AllAges - Pseudomonas aeruginosa - Resistance to one or more antibiotics	0.718002	0.00117074
Acinetobacter_baumannii	blaCMY-59	Aminoglycoside	Deaths - AllAges - Pseudomonas aeruginosa - Resistance to one or more antibiotics	0.713046	0.00131293
Acinetobacter_baumannii	blaCMY-59_ISEc9	Aminoglycoside	Deaths - AllAges - Pseudomonas aeruginosa - Resistance to one or more antibiotics	0.713046	0.00131293
Acinetobacter_baumannii	IS1006_floR_tet(A)	Aminoglycoside	Deaths - AllAges - Pseudomonas aeruginosa - Resistance to one or more antibiotics	0.713046	0.00131293
Acinetobacter_baumannii	blaOXA-90	Aminoglycoside	Deaths - AllAges - Pseudomonas aeruginosa - Resistance to one or more antibiotics	0.75045	0.000519425
Acinetobacter_baumannii	floR	Aminoglycoside	Deaths - AllAges - Pseudomonas aeruginosa - Resistance to one or more antibiotics	0.752253	0.000494755
Acinetobacter_baumannii	mphE	Aminoglycoside	Deaths - AllAges - Pseudomonas aeruginosa - Resistance to one or more antibiotics	-0.601438	0.0106514
Acinetobacter_baumannii	msrE	Aminoglycoside	Deaths - AllAges - Pseudomonas aeruginosa - Resistance to one or more antibiotics	-0.601438	0.0106514
Acinetobacter_baumannii	rep_cluster_1254	Aminoglycoside	Deaths - AllAges - Pseudomonas aeruginosa - Resistance to one or more antibiotics	-0.558648	0.0197554
Acinetobacter_baumannii	ant(2'')-Ia	Aminoglycoside	Deaths - AllAges - Salmonella enterica serovar Paratyphi - Resistance to one or more antibiotics	-0.566627	0.0177122
Acinetobacter_baumannii	ISAba24_ISEc28_ISEc29_armA_mphE_msrE	Aminoglycoside	Deaths - AllAges - Salmonella enterica serovar Paratyphi - Resistance to one or more antibiotics	0.728256	0.00091659
Acinetobacter_baumannii	blaOXA-66	Aminoglycoside	Deaths - AllAges - Salmonella enterica serovar Paratyphi - Resistance to one or more antibiotics	0.60246	0.0104847
Acinetobacter_baumannii	catB8	Aminoglycoside	Deaths - AllAges - Salmonella enterica serovar Paratyphi - Resistance to one or more antibiotics	0.705118	0.00156979
Acinetobacter_baumannii	tet(A)	Aminoglycoside	Deaths - AllAges - Salmonella enterica serovar Paratyphi - Resistance to one or more antibiotics	-0.683702	0.00247644
Acinetobacter_baumannii	blaADC-152	Aminoglycoside	Deaths - AllAges - Salmonella enterica serovar Typhi - Resistance to one or more antibiotics	0.813318	7.17657e-05
Acinetobacter_baumannii	blaADC-162	Aminoglycoside	Deaths - AllAges - Salmonella enterica serovar Typhi - Resistance to one or more antibiotics	0.517377	0.0334231
Acinetobacter_baumannii	blaOXA-174	Aminoglycoside	Deaths - AllAges - Salmonella enterica serovar Typhi - Resistance to one or more antibiotics	0.662334	0.00376845
Acinetobacter_baumannii	blaOXA-24	Aminoglycoside	Deaths - AllAges - Salmonella enterica serovar Typhi - Resistance to one or more antibiotics	0.667328	0.00342614
Acinetobacter_baumannii	blaOXA-65	Aminoglycoside	Deaths - AllAges - Salmonella enterica serovar Typhi - Resistance to one or more antibiotics	0.73388	0.000797825
Acinetobacter_baumannii	blaTEM-34	Aminoglycoside	Deaths - AllAges - Salmonella enterica serovar Typhi - Resistance to one or more antibiotics	0.73388	0.000797825
Acinetobacter_baumannii	rep_cluster_1259	Aminoglycoside	Deaths - AllAges - Salmonella enterica serovar Typhi - Resistance to one or more antibiotics	0.524812	0.0305406
Acinetobacter_baumannii	aac(3)-Ia_IS26	Aminoglycoside	Deaths - AllAges - Serratia spp. - Resistance to one or more antibiotics	0.502096	0.0399959
Acinetobacter_baumannii	aac(3)-Ia_IS26_aadA_qacEdelta1_sul1	Aminoglycoside	Deaths - AllAges - Serratia spp. - Resistance to one or more antibiotics	0.623886	0.00744061
Acinetobacter_baumannii	blaADC-101	Aminoglycoside	Deaths - AllAges - Serratia spp. - Resistance to one or more antibiotics	0.666911	0.00345372
Acinetobacter_baumannii	blaADC-176	Aminoglycoside	Deaths - AllAges - Serratia spp. - Resistance to one or more antibiotics	0.686383	0.00234381
Acinetobacter_baumannii	blaADC-79	Aminoglycoside	Deaths - AllAges - Serratia spp. - Resistance to one or more antibiotics	0.541969	0.0246188
Acinetobacter_baumannii	ant(2'')-Ia	Aminoglycoside	Deaths - AllAges - Serratia spp. - Resistance to one or more antibiotics	0.538047	0.0258865
Acinetobacter_baumannii	ant(2'')-Ia_IS15DII_qacEdelta1_sul1	Aminoglycoside	Deaths - AllAges - Serratia spp. - Resistance to one or more antibiotics	0.630579	0.00665126
Acinetobacter_baumannii	blaCMY-59	Aminoglycoside	Deaths - AllAges - Serratia spp. - Resistance to one or more antibiotics	0.578305	0.0150242
Acinetobacter_baumannii	blaCMY-59_ISEc9	Aminoglycoside	Deaths - AllAges - Serratia spp. - Resistance to one or more antibiotics	0.578305	0.0150242
Acinetobacter_baumannii	IS1006_floR_tet(A)	Aminoglycoside	Deaths - AllAges - Serratia spp. - Resistance to one or more antibiotics	0.578305	0.0150242
Acinetobacter_baumannii	IS5075_tet(A)	Aminoglycoside	Deaths - AllAges - Serratia spp. - Resistance to one or more antibiotics	0.62545	0.00724972
Acinetobacter_baumannii	ISAba28_ISPa12_blaPER-1	Aminoglycoside	Deaths - AllAges - Serratia spp. - Resistance to one or more antibiotics	0.528285	0.0292617
Acinetobacter_baumannii	blaOXA-100	Aminoglycoside	Deaths - AllAges - Serratia spp. - Resistance to one or more antibiotics	0.570675	0.0167409
Acinetobacter_baumannii	blaOXA-23	Aminoglycoside	Deaths - AllAges - Serratia spp. - Resistance to one or more antibiotics	-0.559591	0.0195049
Acinetobacter_baumannii	blaOXA-71	Aminoglycoside	Deaths - AllAges - Serratia spp. - Resistance to one or more antibiotics	0.599113	0.0110386
Acinetobacter_baumannii	blaOXA-90	Aminoglycoside	Deaths - AllAges - Serratia spp. - Resistance to one or more antibiotics	0.721522	0.00107767
Acinetobacter_baumannii	armA	Aminoglycoside	Deaths - AllAges - Serratia spp. - Resistance to one or more antibiotics	-0.658673	0.00403661
Acinetobacter_baumannii	floR	Aminoglycoside	Deaths - AllAges - Serratia spp. - Resistance to one or more antibiotics	0.69232	0.00207063
Acinetobacter_baumannii	mphE	Aminoglycoside	Deaths - AllAges - Serratia spp. - Resistance to one or more antibiotics	-0.790872	0.000156811
Acinetobacter_baumannii	msrE	Aminoglycoside	Deaths - AllAges - Serratia spp. - Resistance to one or more antibiotics	-0.790872	0.000156811
Acinetobacter_baumannii	rep_cluster_1254	Aminoglycoside	Deaths - AllAges - Serratia spp. - Resistance to one or more antibiotics	-0.708592	0.00145259
Acinetobacter_baumannii	tet(A)	Aminoglycoside	Deaths - AllAges - Serratia spp. - Resistance to one or more antibiotics	0.681509	0.00258942
Acinetobacter_baumannii	blaOXA-72	Aminoglycoside	Deaths - AllAges - Shigella spp. - Resistance to one or more antibiotics	0.658564	0.0040448
Acinetobacter_baumannii	aac(6')-Ib7	Aminoglycoside	Deaths - AllAges - Staphylococcus aureus - Resistance to one or more antibiotics	0.528008	0.0293623
Acinetobacter_baumannii	aph(3'')-Ib	Aminoglycoside	Deaths - AllAges - Staphylococcus aureus - Resistance to one or more antibiotics	0.641643	0.00549506
Acinetobacter_baumannii	aph(3')-Ia	Aminoglycoside	Deaths - AllAges - Staphylococcus aureus - Resistance to one or more antibiotics	0.598865	0.0110805
Acinetobacter_baumannii	aph(3'')-Ib	Aminoglycoside	Deaths - AllAges - Streptococcus pneumoniae - Resistance to one or more antibiotics	-0.509175	0.0368392
Acinetobacter_baumannii	ISAba24_ISEc28_ISEc29_armA_mphE_msrE	Aminoglycoside	Deaths - AllAges - Streptococcus pneumoniae - Resistance to one or more antibiotics	0.629286	0.00679831
Acinetobacter_baumannii	rep_cluster_1254	Aminoglycoside	Deaths - AllAges - Streptococcus pneumoniae - Resistance to one or more antibiotics	-0.548045	0.0227503
Acinetobacter_baumannii	blaADC-101	Aminoglycoside	Deaths - AllAges - Acinetobacter baumannii - Third-generation cephalosporins	0.561368	0.0190392
Acinetobacter_baumannii	blaADC-176	Aminoglycoside	Deaths - AllAges - Acinetobacter baumannii - Third-generation cephalosporins	0.629575	0.00676519
Acinetobacter_baumannii	blaADC-79	Aminoglycoside	Deaths - AllAges - Acinetobacter baumannii - Third-generation cephalosporins	0.571779	0.0164834
Acinetobacter_baumannii	ant(2'')-Ia	Aminoglycoside	Deaths - AllAges - Acinetobacter baumannii - Third-generation cephalosporins	0.616232	0.0084334
Acinetobacter_baumannii	ant(2'')-Ia_IS15DII_qacEdelta1_sul1	Aminoglycoside	Deaths - AllAges - Acinetobacter baumannii - Third-generation cephalosporins	0.598733	0.011103
Acinetobacter_baumannii	IS5075_tet(A)	Aminoglycoside	Deaths - AllAges - Acinetobacter baumannii - Third-generation cephalosporins	0.60031	0.0108379
Acinetobacter_baumannii	IncP	Aminoglycoside	Deaths - AllAges - Acinetobacter baumannii - Third-generation cephalosporins	0.521438	0.0318242
Acinetobacter_baumannii	blaOXA-100	Aminoglycoside	Deaths - AllAges - Acinetobacter baumannii - Third-generation cephalosporins	0.502402	0.0398553
Acinetobacter_baumannii	blaOXA-71	Aminoglycoside	Deaths - AllAges - Acinetobacter baumannii - Third-generation cephalosporins	0.578876	0.0149015
Acinetobacter_baumannii	blaOXA-90	Aminoglycoside	Deaths - AllAges - Acinetobacter baumannii - Third-generation cephalosporins	0.627978	0.00694962
Acinetobacter_baumannii	floR	Aminoglycoside	Deaths - AllAges - Acinetobacter baumannii - Third-generation cephalosporins	0.591229	0.0124353
Acinetobacter_baumannii	tet(A)	Aminoglycoside	Deaths - AllAges - Acinetobacter baumannii - Third-generation cephalosporins	0.643241	0.00534235
Acinetobacter_baumannii	aac(6')-Ian	Aminoglycoside	Deaths - AllAges - All pathogens - Third-generation cephalosporins	-0.77221	0.000280748
Acinetobacter_baumannii	blaADC-74	Aminoglycoside	Deaths - AllAges - All pathogens - Third-generation cephalosporins	-0.750892	0.000513283
Acinetobacter_baumannii	blaCARB-5	Aminoglycoside	Deaths - AllAges - All pathogens - Third-generation cephalosporins	-0.651878	0.00457527
Acinetobacter_baumannii	blaOXA-72	Aminoglycoside	Deaths - AllAges - All pathogens - Third-generation cephalosporins	-0.678967	0.00272564
Acinetobacter_baumannii	rep_cluster_1172/rep_cluster_1254	Aminoglycoside	Deaths - AllAges - All pathogens - Third-generation cephalosporins	-0.770234	0.000297675
Acinetobacter_baumannii	rep_cluster_1172/rep_cluster_1254/rep_cluster_1903	Aminoglycoside	Deaths - AllAges - All pathogens - Third-generation cephalosporins	-0.770234	0.000297675
Acinetobacter_baumannii	rep_cluster_1364	Aminoglycoside	Deaths - AllAges - All pathogens - Third-generation cephalosporins	-0.770076	0.000299059
Acinetobacter_baumannii	aph(3')-VIa	Aminoglycoside	Deaths - AllAges - Citrobacter spp. - Third-generation cephalosporins	0.573052	0.0161903
Acinetobacter_baumannii	ISAba24_ISEc28_ISEc29_armA_mphE_msrE	Aminoglycoside	Deaths - AllAges - Citrobacter spp. - Third-generation cephalosporins	-0.655452	0.00428508
Acinetobacter_baumannii	aac(6')-Ian	Aminoglycoside	Deaths - AllAges - Escherichia coli - Third-generation cephalosporins	-0.611424	0.00910936
Acinetobacter_baumannii	blaADC-74	Aminoglycoside	Deaths - AllAges - Escherichia coli - Third-generation cephalosporins	-0.594088	0.0119136
Acinetobacter_baumannii	Abau_abaF	Aminoglycoside	Deaths - AllAges - Escherichia coli - Third-generation cephalosporins	-0.581736	0.0142988
Acinetobacter_baumannii	blaCARB-5	Aminoglycoside	Deaths - AllAges - Escherichia coli - Third-generation cephalosporins	-0.615398	0.0085477
Acinetobacter_baumannii	adeB	Aminoglycoside	Deaths - AllAges - Escherichia coli - Third-generation cephalosporins	-0.509547	0.0366787
Acinetobacter_baumannii	adeR	Aminoglycoside	Deaths - AllAges - Escherichia coli - Third-generation cephalosporins	-0.514355	0.0346521
Acinetobacter_baumannii	adeS	Aminoglycoside	Deaths - AllAges - Escherichia coli - Third-generation cephalosporins	-0.512959	0.0352315
Acinetobacter_baumannii	rep_cluster_1172/rep_cluster_1254	Aminoglycoside	Deaths - AllAges - Escherichia coli - Third-generation cephalosporins	-0.594775	0.0117908
Acinetobacter_baumannii	rep_cluster_1172/rep_cluster_1254/rep_cluster_1903	Aminoglycoside	Deaths - AllAges - Escherichia coli - Third-generation cephalosporins	-0.594775	0.0117908
Acinetobacter_baumannii	rep_cluster_1364	Aminoglycoside	Deaths - AllAges - Escherichia coli - Third-generation cephalosporins	-0.611188	0.00914361
Acinetobacter_baumannii	rep_cluster_734	Aminoglycoside	Deaths - AllAges - Escherichia coli - Third-generation cephalosporins	-0.519549	0.0325601
Acinetobacter_baumannii	ant(2'')-Ia_IS15DII_qacEdelta1_sul1	Aminoglycoside	Deaths - AllAges - Haemophilus influenzae - Third-generation cephalosporins	-0.564245	0.0183039
Acinetobacter_baumannii	IS5075_tet(A)	Aminoglycoside	Deaths - AllAges - Haemophilus influenzae - Third-generation cephalosporins	-0.570327	0.0168226
Acinetobacter_baumannii	IncP	Aminoglycoside	Deaths - AllAges - Haemophilus influenzae - Third-generation cephalosporins	-0.549831	0.0222227
Acinetobacter_baumannii	blaOXA-100	Aminoglycoside	Deaths - AllAges - Haemophilus influenzae - Third-generation cephalosporins	-0.506502	0.0380081
Acinetobacter_baumannii	blaOXA-71	Aminoglycoside	Deaths - AllAges - Haemophilus influenzae - Third-generation cephalosporins	-0.51373	0.0349105
Acinetobacter_baumannii	tet(A)	Aminoglycoside	Deaths - AllAges - Haemophilus influenzae - Third-generation cephalosporins	-0.682233	0.00255169
Acinetobacter_baumannii	blaCARB-5	Aminoglycoside	Deaths - AllAges - Klebsiella pneumoniae - Third-generation cephalosporins	-0.516018	0.0339717
Acinetobacter_baumannii	blaOXA-66	Aminoglycoside	Deaths - AllAges - Klebsiella pneumoniae - Third-generation cephalosporins	0.607018	0.0097661
Acinetobacter_baumannii	tet(A)	Aminoglycoside	Deaths - AllAges - Klebsiella pneumoniae - Third-generation cephalosporins	-0.752201	0.000495462
Acinetobacter_baumannii	aph(3')-VIa	Aminoglycoside	Deaths - AllAges - Morganella spp. - Third-generation cephalosporins	0.518586	0.0329407
Acinetobacter_baumannii	ISAba24_ISEc28_ISEc29_armA_mphE_msrE	Aminoglycoside	Deaths - AllAges - Morganella spp. - Third-generation cephalosporins	-0.623727	0.00746028
Acinetobacter_baumannii	armA	Aminoglycoside	Deaths - AllAges - Morganella spp. - Third-generation cephalosporins	-0.577217	0.0152602
Acinetobacter_baumannii	blaADC-101	Aminoglycoside	Deaths - AllAges - Proteus spp. - Third-generation cephalosporins	0.513991	0.0348025
Acinetobacter_baumannii	blaADC-176	Aminoglycoside	Deaths - AllAges - Proteus spp. - Third-generation cephalosporins	0.580297	0.0145996
Acinetobacter_baumannii	blaADC-79	Aminoglycoside	Deaths - AllAges - Proteus spp. - Third-generation cephalosporins	0.531702	0.028044
Acinetobacter_baumannii	ant(2'')-Ia_IS15DII_qacEdelta1_sul1	Aminoglycoside	Deaths - AllAges - Proteus spp. - Third-generation cephalosporins	0.556983	0.0202042
Acinetobacter_baumannii	IS5075_tet(A)	Aminoglycoside	Deaths - AllAges - Proteus spp. - Third-generation cephalosporins	0.554261	0.0209546
Acinetobacter_baumannii	blaOXA-71	Aminoglycoside	Deaths - AllAges - Proteus spp. - Third-generation cephalosporins	0.52714	0.0296787
Acinetobacter_baumannii	blaOXA-72	Aminoglycoside	Deaths - AllAges - Proteus spp. - Third-generation cephalosporins	-0.666765	0.00346341
Acinetobacter_baumannii	blaOXA-90	Aminoglycoside	Deaths - AllAges - Proteus spp. - Third-generation cephalosporins	0.56259	0.0187241
Acinetobacter_baumannii	floR	Aminoglycoside	Deaths - AllAges - Proteus spp. - Third-generation cephalosporins	0.54413	0.0239413
Acinetobacter_baumannii	tet(A)	Aminoglycoside	Deaths - AllAges - Proteus spp. - Third-generation cephalosporins	0.580247	0.0146101
Acinetobacter_baumannii	aac(6')-Ib7	Aminoglycoside	Deaths - AllAges - Pseudomonas aeruginosa - Third-generation cephalosporins	0.537419	0.0260942
Acinetobacter_baumannii	blaADC-162	Aminoglycoside	Deaths - AllAges - Pseudomonas aeruginosa - Third-generation cephalosporins	0.590253	0.0126175
Acinetobacter_baumannii	aph(3')-VIa	Aminoglycoside	Deaths - AllAges - Pseudomonas aeruginosa - Third-generation cephalosporins	0.634269	0.00624577
Acinetobacter_baumannii	ISAba24_ISEc28_ISEc29_armA_mphE_msrE	Aminoglycoside	Deaths - AllAges - Pseudomonas aeruginosa - Third-generation cephalosporins	-0.516139	0.0339224
Acinetobacter_baumannii	blaOXA-174	Aminoglycoside	Deaths - AllAges - Pseudomonas aeruginosa - Third-generation cephalosporins	0.528828	0.0290654
Acinetobacter_baumannii	aac(6')-Ian	Aminoglycoside	Deaths - AllAges - Serratia spp. - Third-generation cephalosporins	-0.550855	0.0219245
Acinetobacter_baumannii	blaADC-74	Aminoglycoside	Deaths - AllAges - Serratia spp. - Third-generation cephalosporins	-0.551698	0.0216813
Acinetobacter_baumannii	blaOXA-72	Aminoglycoside	Deaths - AllAges - Serratia spp. - Third-generation cephalosporins	-0.71465	0.00126543
Acinetobacter_baumannii	rep_cluster_1172/rep_cluster_1254	Aminoglycoside	Deaths - AllAges - Serratia spp. - Third-generation cephalosporins	-0.603376	0.010337
Acinetobacter_baumannii	rep_cluster_1172/rep_cluster_1254/rep_cluster_1903	Aminoglycoside	Deaths - AllAges - Serratia spp. - Third-generation cephalosporins	-0.603376	0.010337
Acinetobacter_baumannii	rep_cluster_1364	Aminoglycoside	Deaths - AllAges - Serratia spp. - Third-generation cephalosporins	-0.534664	0.0270202
Acinetobacter_baumannii	ant(2'')-Ia_IS15DII_qacEdelta1_sul1	Aminoglycoside	Deaths - AllAges - Streptococcus pneumoniae - Third-generation cephalosporins	-0.538043	0.0258879
Acinetobacter_baumannii	IS5075_tet(A)	Aminoglycoside	Deaths - AllAges - Streptococcus pneumoniae - Third-generation cephalosporins	-0.542789	0.0243599
Acinetobacter_baumannii	IncP	Aminoglycoside	Deaths - AllAges - Streptococcus pneumoniae - Third-generation cephalosporins	-0.517041	0.033558
Acinetobacter_baumannii	blaOXA-100	Aminoglycoside	Deaths - AllAges - Streptococcus pneumoniae - Third-generation cephalosporins	-0.514064	0.0347725
Acinetobacter_baumannii	blaOXA-71	Aminoglycoside	Deaths - AllAges - Streptococcus pneumoniae - Third-generation cephalosporins	-0.510345	0.036336
Acinetobacter_baumannii	catB8	Aminoglycoside	Deaths - AllAges - Streptococcus pneumoniae - Third-generation cephalosporins	0.528222	0.0292845
Acinetobacter_baumannii	mphE	Aminoglycoside	Deaths - AllAges - Streptococcus pneumoniae - Third-generation cephalosporins	0.680685	0.00263295
Acinetobacter_baumannii	msrE	Aminoglycoside	Deaths - AllAges - Streptococcus pneumoniae - Third-generation cephalosporins	0.680685	0.00263295
Acinetobacter_baumannii	rep_cluster_1254	Aminoglycoside	Deaths - AllAges - Streptococcus pneumoniae - Third-generation cephalosporins	0.520948	0.0320137
Acinetobacter_baumannii	tet(A)	Aminoglycoside	Deaths - AllAges - Streptococcus pneumoniae - Third-generation cephalosporins	-0.58314	0.0140103
Acinetobacter_baumannii	blaCARB-5	Aminoglycoside	Deaths - AllAges - All pathogens - Aminopenicillin	-0.505138	0.0386154
Acinetobacter_baumannii	rep_cluster_1172/rep_cluster_1254	Aminoglycoside	Deaths - AllAges - All pathogens - Aminopenicillin	-0.5035	0.039354
Acinetobacter_baumannii	rep_cluster_1172/rep_cluster_1254/rep_cluster_1903	Aminoglycoside	Deaths - AllAges - All pathogens - Aminopenicillin	-0.5035	0.039354
Acinetobacter_baumannii	ant(2'')-Ia	Aminoglycoside	Deaths - AllAges - Haemophilus influenzae - Aminopenicillin	-0.52475	0.0305639
Acinetobacter_baumannii	tet(A)	Aminoglycoside	Deaths - AllAges - Haemophilus influenzae - Aminopenicillin	-0.623631	0.00747206
Acinetobacter_baumannii	blaOXA-72	Aminoglycoside	Deaths - AllAges - Proteus spp. - Aminopenicillin	0.730119	0.000875732
Acinetobacter_baumannii	blaOXA-72	Aminoglycoside	Deaths - AllAges - All pathogens - Extensive drug resistance in TB	0.543671	0.024084
Acinetobacter_baumannii	adeB	Aminoglycoside	Deaths - AllAges - All pathogens - Extensive drug resistance in TB	-0.521885	0.0316517
Acinetobacter_baumannii	blaOXA-72	Aminoglycoside	Deaths - AllAges - Mycobacterium tuberculosis - Extensive drug resistance in TB	0.543671	0.024084
Acinetobacter_baumannii	adeB	Aminoglycoside	Deaths - AllAges - Mycobacterium tuberculosis - Extensive drug resistance in TB	-0.521885	0.0316517
Acinetobacter_baumannii	Abau_abaF	Aminoglycoside	Deaths - AllAges - Group A Streptococcus - Macrolides	-0.537626	0.0260258
Acinetobacter_baumannii	blaOXA-72	Aminoglycoside	Deaths - AllAges - Group A Streptococcus - Macrolides	0.707368	0.00149302
Acinetobacter_baumannii	adeB	Aminoglycoside	Deaths - AllAges - Group A Streptococcus - Macrolides	-0.548589	0.0225885
Acinetobacter_baumannii	adeR	Aminoglycoside	Deaths - AllAges - Group A Streptococcus - Macrolides	-0.54355	0.0241215
Acinetobacter_baumannii	adeS	Aminoglycoside	Deaths - AllAges - Group A Streptococcus - Macrolides	-0.539868	0.0252917
Acinetobacter_baumannii	sul1	Aminoglycoside	Deaths - AllAges - Group A Streptococcus - Macrolides	-0.565986	0.0178698
Acinetobacter_baumannii	ISAba24_ISEc28_ISEc29_armA_mphE_msrE	Aminoglycoside	Deaths - AllAges - Streptococcus pneumoniae - Macrolides	0.532357	0.0278152
Acinetobacter_baumannii	blaOXA-72	Aminoglycoside	Deaths - AllAges - Streptococcus pneumoniae - Macrolides	-0.505316	0.0385353
Acinetobacter_baumannii	aac(6')-Ib7	Aminoglycoside	Deaths - AllAges - All pathogens - Methicillin	0.576206	0.0154819
Acinetobacter_baumannii	aph(3'')-Ib	Aminoglycoside	Deaths - AllAges - All pathogens - Methicillin	0.669295	0.00329847
Acinetobacter_baumannii	aph(3')-Ia	Aminoglycoside	Deaths - AllAges - All pathogens - Methicillin	0.581445	0.0143594
Acinetobacter_baumannii	aph(3')-VIa	Aminoglycoside	Deaths - AllAges - All pathogens - Methicillin	0.525975	0.0301078
Acinetobacter_baumannii	ISAba24_ISEc28_ISEc29_armA_mphE_msrE	Aminoglycoside	Deaths - AllAges - All pathogens - Methicillin	-0.671985	0.00313014
Acinetobacter_baumannii	aac(6')-Ib7	Aminoglycoside	Deaths - AllAges - Staphylococcus aureus - Methicillin	0.576206	0.0154819
Acinetobacter_baumannii	aph(3'')-Ib	Aminoglycoside	Deaths - AllAges - Staphylococcus aureus - Methicillin	0.669295	0.00329847
Acinetobacter_baumannii	aph(3')-Ia	Aminoglycoside	Deaths - AllAges - Staphylococcus aureus - Methicillin	0.581445	0.0143594
Acinetobacter_baumannii	aph(3')-VIa	Aminoglycoside	Deaths - AllAges - Staphylococcus aureus - Methicillin	0.525975	0.0301078
Acinetobacter_baumannii	ISAba24_ISEc28_ISEc29_armA_mphE_msrE	Aminoglycoside	Deaths - AllAges - Staphylococcus aureus - Methicillin	-0.671985	0.00313014
Acinetobacter_baumannii	blaADC-239	Aminoglycoside	Deaths - AllAges - All pathogens - Multi-drug resistance excluding extensive drug resistance in TB	0.554424	0.0209093
Acinetobacter_baumannii	blaADC-30_ISAba1	Aminoglycoside	Deaths - AllAges - All pathogens - Multi-drug resistance excluding extensive drug resistance in TB	0.509307	0.036782
Acinetobacter_baumannii	ISAba1_sul2	Aminoglycoside	Deaths - AllAges - All pathogens - Multi-drug resistance excluding extensive drug resistance in TB	0.515766	0.0340742
Acinetobacter_baumannii	blaOXA-263	Aminoglycoside	Deaths - AllAges - All pathogens - Multi-drug resistance excluding extensive drug resistance in TB	0.554424	0.0209093
Acinetobacter_baumannii	blaADC-239	Aminoglycoside	Deaths - AllAges - Mycobacterium tuberculosis - Multi-drug resistance excluding extensive drug resistance in TB	0.554424	0.0209093
Acinetobacter_baumannii	blaADC-30_ISAba1	Aminoglycoside	Deaths - AllAges - Mycobacterium tuberculosis - Multi-drug resistance excluding extensive drug resistance in TB	0.509307	0.036782
Acinetobacter_baumannii	ISAba1_sul2	Aminoglycoside	Deaths - AllAges - Mycobacterium tuberculosis - Multi-drug resistance excluding extensive drug resistance in TB	0.515766	0.0340742
Acinetobacter_baumannii	blaOXA-263	Aminoglycoside	Deaths - AllAges - Mycobacterium tuberculosis - Multi-drug resistance excluding extensive drug resistance in TB	0.554424	0.0209093
Acinetobacter_baumannii	blaADC-152	Aminoglycoside	Deaths - AllAges - All pathogens - Multi-drug resistance in Salmonella enterica	0.770698	0.000293624
Acinetobacter_baumannii	blaOXA-174	Aminoglycoside	Deaths - AllAges - All pathogens - Multi-drug resistance in Salmonella enterica	0.631037	0.00659982
Acinetobacter_baumannii	blaOXA-24	Aminoglycoside	Deaths - AllAges - All pathogens - Multi-drug resistance in Salmonella enterica	0.585027	0.0136294
Acinetobacter_baumannii	blaOXA-65	Aminoglycoside	Deaths - AllAges - All pathogens - Multi-drug resistance in Salmonella enterica	0.655341	0.0042939
Acinetobacter_baumannii	blaTEM-34	Aminoglycoside	Deaths - AllAges - All pathogens - Multi-drug resistance in Salmonella enterica	0.655341	0.0042939
Acinetobacter_baumannii	aac(6')-Ib7_ISEc28_ISEc29_aadA_armA_catB8_mphE_msrE_qacEdelta1_sul1	Aminoglycoside	Deaths - AllAges - Salmonella enterica serovar Paratyphi - Multi-drug resistance in Salmonella enterica	0.610137	0.0092975
Acinetobacter_baumannii	blaADC-30	Aminoglycoside	Deaths - AllAges - Salmonella enterica serovar Paratyphi - Multi-drug resistance in Salmonella enterica	0.540094	0.0252189
Acinetobacter_baumannii	blaADC-152	Aminoglycoside	Deaths - AllAges - Salmonella enterica serovar Typhi - Multi-drug resistance in Salmonella enterica	0.767823	0.000319471
Acinetobacter_baumannii	blaOXA-174	Aminoglycoside	Deaths - AllAges - Salmonella enterica serovar Typhi - Multi-drug resistance in Salmonella enterica	0.613151	0.00886176
Acinetobacter_baumannii	blaOXA-24	Aminoglycoside	Deaths - AllAges - Salmonella enterica serovar Typhi - Multi-drug resistance in Salmonella enterica	0.590283	0.012612
Acinetobacter_baumannii	blaOXA-65	Aminoglycoside	Deaths - AllAges - Salmonella enterica serovar Typhi - Multi-drug resistance in Salmonella enterica	0.658632	0.00403967
Acinetobacter_baumannii	blaTEM-34	Aminoglycoside	Deaths - AllAges - Salmonella enterica serovar Typhi - Multi-drug resistance in Salmonella enterica	0.658632	0.00403967
Acinetobacter_baumannii	aac(3)-Ia_IS26	Aminoglycoside	Deaths - AllAges - All pathogens - Penicillin	0.758193	0.000420287
Acinetobacter_baumannii	aac(3)-Ia_IS26_aadA_qacEdelta1_sul1	Aminoglycoside	Deaths - AllAges - All pathogens - Penicillin	0.680185	0.00265967
Acinetobacter_baumannii	blaADC-101	Aminoglycoside	Deaths - AllAges - All pathogens - Penicillin	0.83751	2.7306e-05
Acinetobacter_baumannii	blaADC-176	Aminoglycoside	Deaths - AllAges - All pathogens - Penicillin	0.891418	1.56412e-06
Acinetobacter_baumannii	blaADC-79	Aminoglycoside	Deaths - AllAges - All pathogens - Penicillin	0.597544	0.0113061
Acinetobacter_baumannii	ant(2'')-Ia	Aminoglycoside	Deaths - AllAges - All pathogens - Penicillin	0.682255	0.00255053
Acinetobacter_baumannii	ant(2'')-Ia_IS15DII_qacEdelta1_sul1	Aminoglycoside	Deaths - AllAges - All pathogens - Penicillin	0.557658	0.0200214
Acinetobacter_baumannii	blaCMY-59	Aminoglycoside	Deaths - AllAges - All pathogens - Penicillin	0.778276	0.000233722
Acinetobacter_baumannii	blaCMY-59_ISEc9	Aminoglycoside	Deaths - AllAges - All pathogens - Penicillin	0.778276	0.000233722
Acinetobacter_baumannii	IS1006_floR_tet(A)	Aminoglycoside	Deaths - AllAges - All pathogens - Penicillin	0.778276	0.000233722
Acinetobacter_baumannii	IS5075_tet(A)	Aminoglycoside	Deaths - AllAges - All pathogens - Penicillin	0.55765	0.0200234
Acinetobacter_baumannii	blaOXA-71	Aminoglycoside	Deaths - AllAges - All pathogens - Penicillin	0.551836	0.0216416
Acinetobacter_baumannii	blaOXA-90	Aminoglycoside	Deaths - AllAges - All pathogens - Penicillin	0.861541	8.84758e-06
Acinetobacter_baumannii	floR	Aminoglycoside	Deaths - AllAges - All pathogens - Penicillin	0.860691	9.23934e-06
Acinetobacter_baumannii	tet(A)	Aminoglycoside	Deaths - AllAges - All pathogens - Penicillin	0.654849	0.00433296
Acinetobacter_baumannii	aac(3)-Ia_IS26	Aminoglycoside	Deaths - AllAges - Streptococcus pneumoniae - Penicillin	0.750867	0.000513633
Acinetobacter_baumannii	aac(3)-Ia_IS26_aadA_qacEdelta1_sul1	Aminoglycoside	Deaths - AllAges - Streptococcus pneumoniae - Penicillin	0.674377	0.0029864
Acinetobacter_baumannii	blaADC-101	Aminoglycoside	Deaths - AllAges - Streptococcus pneumoniae - Penicillin	0.828741	3.94234e-05
Acinetobacter_baumannii	blaADC-176	Aminoglycoside	Deaths - AllAges - Streptococcus pneumoniae - Penicillin	0.881857	2.86201e-06
Acinetobacter_baumannii	blaADC-79	Aminoglycoside	Deaths - AllAges - Streptococcus pneumoniae - Penicillin	0.600001	0.0108894
Acinetobacter_baumannii	ant(2'')-Ia	Aminoglycoside	Deaths - AllAges - Streptococcus pneumoniae - Penicillin	0.685162	0.00240348
Acinetobacter_baumannii	ant(2'')-Ia_IS15DII_qacEdelta1_sul1	Aminoglycoside	Deaths - AllAges - Streptococcus pneumoniae - Penicillin	0.557346	0.0201057
Acinetobacter_baumannii	blaCMY-59	Aminoglycoside	Deaths - AllAges - Streptococcus pneumoniae - Penicillin	0.76933	0.000305697
Acinetobacter_baumannii	blaCMY-59_ISEc9	Aminoglycoside	Deaths - AllAges - Streptococcus pneumoniae - Penicillin	0.76933	0.000305697
Acinetobacter_baumannii	IS1006_floR_tet(A)	Aminoglycoside	Deaths - AllAges - Streptococcus pneumoniae - Penicillin	0.76933	0.000305697
Acinetobacter_baumannii	IS5075_tet(A)	Aminoglycoside	Deaths - AllAges - Streptococcus pneumoniae - Penicillin	0.557426	0.0200838
Acinetobacter_baumannii	blaOXA-71	Aminoglycoside	Deaths - AllAges - Streptococcus pneumoniae - Penicillin	0.552035	0.0215845
Acinetobacter_baumannii	blaOXA-90	Aminoglycoside	Deaths - AllAges - Streptococcus pneumoniae - Penicillin	0.854813	1.23737e-05
Acinetobacter_baumannii	floR	Aminoglycoside	Deaths - AllAges - Streptococcus pneumoniae - Penicillin	0.851843	1.4273e-05
Acinetobacter_baumannii	tet(A)	Aminoglycoside	Deaths - AllAges - Streptococcus pneumoniae - Penicillin	0.634785	0.00619072
Acinetobacter_baumannii	blaADC-162	Aminoglycoside	Deaths - AllAges - All pathogens - Trimethoprim-Sulfamethoxazole	-0.551091	0.0218561
Acinetobacter_baumannii	blaADC-212	Aminoglycoside	Deaths - AllAges - All pathogens - Trimethoprim-Sulfamethoxazole	-0.501551	0.0402472
Acinetobacter_baumannii	aph(3')-VIa	Aminoglycoside	Deaths - AllAges - All pathogens - Trimethoprim-Sulfamethoxazole	-0.559995	0.0193981
Acinetobacter_baumannii	Abau_abaF	Aminoglycoside	Deaths - AllAges - All pathogens - Trimethoprim-Sulfamethoxazole	-0.589206	0.0128153
Acinetobacter_baumannii	adeB	Aminoglycoside	Deaths - AllAges - All pathogens - Trimethoprim-Sulfamethoxazole	-0.516776	0.0336647
Acinetobacter_baumannii	adeR	Aminoglycoside	Deaths - AllAges - All pathogens - Trimethoprim-Sulfamethoxazole	-0.597893	0.0112462
Acinetobacter_baumannii	adeS	Aminoglycoside	Deaths - AllAges - All pathogens - Trimethoprim-Sulfamethoxazole	-0.603449	0.0103253
Acinetobacter_baumannii	blaOXA-90	Aminoglycoside	Deaths - AllAges - Enterobacter spp. - Trimethoprim-Sulfamethoxazole	0.503159	0.0395093
Acinetobacter_baumannii	tet(A)	Aminoglycoside	Deaths - AllAges - Enterobacter spp. - Trimethoprim-Sulfamethoxazole	0.612228	0.00899347
Acinetobacter_baumannii	aac(6')-Ian	Aminoglycoside	Deaths - AllAges - Escherichia coli - Trimethoprim-Sulfamethoxazole	0.563398	0.0185181
Acinetobacter_baumannii	blaADC-74	Aminoglycoside	Deaths - AllAges - Escherichia coli - Trimethoprim-Sulfamethoxazole	0.568026	0.0173714
Acinetobacter_baumannii	blaOXA-72	Aminoglycoside	Deaths - AllAges - Escherichia coli - Trimethoprim-Sulfamethoxazole	0.866497	6.83346e-06
Acinetobacter_baumannii	rep_cluster_1172/rep_cluster_1254	Aminoglycoside	Deaths - AllAges - Escherichia coli - Trimethoprim-Sulfamethoxazole	0.594685	0.0118068
Acinetobacter_baumannii	rep_cluster_1172/rep_cluster_1254/rep_cluster_1903	Aminoglycoside	Deaths - AllAges - Escherichia coli - Trimethoprim-Sulfamethoxazole	0.594685	0.0118068
Acinetobacter_baumannii	rep_cluster_1364	Aminoglycoside	Deaths - AllAges - Escherichia coli - Trimethoprim-Sulfamethoxazole	0.542779	0.0243632
Acinetobacter_baumannii	aph(3')-VIa	Aminoglycoside	Deaths - AllAges - Klebsiella pneumoniae - Trimethoprim-Sulfamethoxazole	-0.566991	0.0176229
Acinetobacter_baumannii	Abau_abaF	Aminoglycoside	Deaths - AllAges - Klebsiella pneumoniae - Trimethoprim-Sulfamethoxazole	-0.531418	0.0281437
Acinetobacter_baumannii	adeR	Aminoglycoside	Deaths - AllAges - Klebsiella pneumoniae - Trimethoprim-Sulfamethoxazole	-0.502187	0.0399542
Acinetobacter_baumannii	adeS	Aminoglycoside	Deaths - AllAges - Klebsiella pneumoniae - Trimethoprim-Sulfamethoxazole	-0.508094	0.0373084
Acinetobacter_baumannii	aac(3)-Ia_IS26_aadA_qacEdelta1_sul1	Aminoglycoside	Deaths - AllAges - Staphylococcus aureus - Trimethoprim-Sulfamethoxazole	0.531172	0.0282303
Acinetobacter_baumannii	aac(6')-Ib7	Aminoglycoside	Deaths - AllAges - Staphylococcus aureus - Trimethoprim-Sulfamethoxazole	-0.573878	0.0160024
Acinetobacter_baumannii	blaADC-101	Aminoglycoside	Deaths - AllAges - Staphylococcus aureus - Trimethoprim-Sulfamethoxazole	0.55915	0.0196215
Acinetobacter_baumannii	blaADC-176	Aminoglycoside	Deaths - AllAges - Staphylococcus aureus - Trimethoprim-Sulfamethoxazole	0.564777	0.0181703
Acinetobacter_baumannii	ant(2'')-Ia	Aminoglycoside	Deaths - AllAges - Staphylococcus aureus - Trimethoprim-Sulfamethoxazole	0.581075	0.0144364
Acinetobacter_baumannii	ant(2'')-Ia_IS15DII_qacEdelta1_sul1	Aminoglycoside	Deaths - AllAges - Staphylococcus aureus - Trimethoprim-Sulfamethoxazole	0.526169	0.030036
Acinetobacter_baumannii	blaCARB-5	Aminoglycoside	Deaths - AllAges - Staphylococcus aureus - Trimethoprim-Sulfamethoxazole	0.613801	0.00876998
Acinetobacter_baumannii	IS5075_tet(A)	Aminoglycoside	Deaths - AllAges - Staphylococcus aureus - Trimethoprim-Sulfamethoxazole	0.523292	0.0311139
Acinetobacter_baumannii	blaOXA-23	Aminoglycoside	Deaths - AllAges - Staphylococcus aureus - Trimethoprim-Sulfamethoxazole	-0.51356	0.0349811
Acinetobacter_baumannii	blaOXA-66	Aminoglycoside	Deaths - AllAges - Staphylococcus aureus - Trimethoprim-Sulfamethoxazole	-0.620744	0.00783611
Acinetobacter_baumannii	blaOXA-90	Aminoglycoside	Deaths - AllAges - Staphylococcus aureus - Trimethoprim-Sulfamethoxazole	0.608714	0.00950895
Acinetobacter_baumannii	catB8	Aminoglycoside	Deaths - AllAges - Staphylococcus aureus - Trimethoprim-Sulfamethoxazole	-0.677876	0.00278586
Acinetobacter_baumannii	floR	Aminoglycoside	Deaths - AllAges - Staphylococcus aureus - Trimethoprim-Sulfamethoxazole	0.578126	0.0150628
Acinetobacter_baumannii	mphE	Aminoglycoside	Deaths - AllAges - Staphylococcus aureus - Trimethoprim-Sulfamethoxazole	-0.638963	0.00575891
Acinetobacter_baumannii	msrE	Aminoglycoside	Deaths - AllAges - Staphylococcus aureus - Trimethoprim-Sulfamethoxazole	-0.638963	0.00575891
Acinetobacter_baumannii	tet(A)	Aminoglycoside	Deaths - AllAges - Staphylococcus aureus - Trimethoprim-Sulfamethoxazole	0.798774	0.000120402
Acinetobacter_baumannii	aac(6')-Ib7_ISEc28_ISEc29_aadA_armA_catB8_mphE_msrE_qacEdelta1_sul1	Aminoglycoside	Deaths - AllAges - Streptococcus pneumoniae - Trimethoprim-Sulfamethoxazole	0.572286	0.0163662
Acinetobacter_baumannii	ISAba24_ISEc28_ISEc29_armA_mphE_msrE	Aminoglycoside	Deaths - AllAges - Streptococcus pneumoniae - Trimethoprim-Sulfamethoxazole	0.539255	0.025491
Acinetobacter_baumannii	ISAba24_ISEc28_ISEc29_armA_mphE_msrE	Aminoglycoside	Deaths - AllAges - All pathogens - Vancomycin	-0.628043	0.00694201
Acinetobacter_baumannii	aac(6')-Ib7	Aminoglycoside	Deaths - AllAges - Enterococcus faecalis - Vancomycin	0.535436	0.0267582
Acinetobacter_baumannii	aph(3'')-Ib	Aminoglycoside	Deaths - AllAges - Enterococcus faecalis - Vancomycin	0.537816	0.0259627
Acinetobacter_baumannii	aph(3')-VIa	Aminoglycoside	Deaths - AllAges - Enterococcus faecalis - Vancomycin	0.611724	0.00906598
Acinetobacter_baumannii	ISAba24_ISEc28_ISEc29_armA_mphE_msrE	Aminoglycoside	Deaths - AllAges - Enterococcus faecalis - Vancomycin	-0.654753	0.00434064
Acinetobacter_baumannii	rep_cluster_1254	Aminoglycoside	Deaths - AllAges - Enterococcus faecalis - Vancomycin	0.51126	0.0359465
Acinetobacter_baumannii	ISAba24_ISEc28_ISEc29_armA_mphE_msrE	Aminoglycoside	Deaths - AllAges - Enterococcus faecium - Vancomycin	-0.702518	0.0016625
Acinetobacter_baumannii	armA	Aminoglycoside	Deaths - AllAges - Enterococcus faecium - Vancomycin	-0.511739	0.035744
Acinetobacter_baumannii	blaADC-239	Aminoglycoside	Deaths - AllAges - Staphylococcus aureus - Vancomycin	-0.507693	0.0374838
Acinetobacter_baumannii	blaOXA-263	Aminoglycoside	Deaths - AllAges - Staphylococcus aureus - Vancomycin	-0.507693	0.0374838
Acinetobacter_baumannii	blaADC-101	Aminoglycoside	Deaths - AgeStandardized - Acinetobacter baumannii - Aminoglycosides	0.527523	0.0295387
Acinetobacter_baumannii	blaADC-176	Aminoglycoside	Deaths - AgeStandardized - Acinetobacter baumannii - Aminoglycosides	0.52559	0.0302506
Acinetobacter_baumannii	blaOXA-90	Aminoglycoside	Deaths - AgeStandardized - Acinetobacter baumannii - Aminoglycosides	0.560013	0.0193934
Acinetobacter_baumannii	floR	Aminoglycoside	Deaths - AgeStandardized - Acinetobacter baumannii - Aminoglycosides	0.53978	0.0253204
Acinetobacter_baumannii	tet(A)	Aminoglycoside	Deaths - AgeStandardized - Acinetobacter baumannii - Aminoglycosides	0.660397	0.00390846
Acinetobacter_baumannii	aac(3)-Ia_IS26	Aminoglycoside	Deaths - AgeStandardized - All pathogens - Aminoglycosides	0.621863	0.00769336
Acinetobacter_baumannii	aac(3)-Ia_IS26_aadA_qacEdelta1_sul1	Aminoglycoside	Deaths - AgeStandardized - All pathogens - Aminoglycosides	0.660717	0.00388503
Acinetobacter_baumannii	blaADC-101	Aminoglycoside	Deaths - AgeStandardized - All pathogens - Aminoglycosides	0.743085	0.000631035
Acinetobacter_baumannii	blaADC-176	Aminoglycoside	Deaths - AgeStandardized - All pathogens - Aminoglycosides	0.772484	0.000278467
Acinetobacter_baumannii	blaADC-79	Aminoglycoside	Deaths - AgeStandardized - All pathogens - Aminoglycosides	0.63338	0.00634162
Acinetobacter_baumannii	ant(2'')-Ia	Aminoglycoside	Deaths - AgeStandardized - All pathogens - Aminoglycosides	0.689093	0.00221565
Acinetobacter_baumannii	ant(2'')-Ia_IS15DII_qacEdelta1_sul1	Aminoglycoside	Deaths - AgeStandardized - All pathogens - Aminoglycosides	0.631201	0.00658151
Acinetobacter_baumannii	blaCMY-59	Aminoglycoside	Deaths - AgeStandardized - All pathogens - Aminoglycosides	0.663647	0.00367587
Acinetobacter_baumannii	blaCMY-59_ISEc9	Aminoglycoside	Deaths - AgeStandardized - All pathogens - Aminoglycosides	0.663647	0.00367587
Acinetobacter_baumannii	IS1006_floR_tet(A)	Aminoglycoside	Deaths - AgeStandardized - All pathogens - Aminoglycosides	0.663647	0.00367587
Acinetobacter_baumannii	IS5075_tet(A)	Aminoglycoside	Deaths - AgeStandardized - All pathogens - Aminoglycosides	0.629225	0.00680524
Acinetobacter_baumannii	IncP	Aminoglycoside	Deaths - AgeStandardized - All pathogens - Aminoglycosides	0.512329	0.0354953
Acinetobacter_baumannii	blaOXA-100	Aminoglycoside	Deaths - AgeStandardized - All pathogens - Aminoglycosides	0.524124	0.0307993
Acinetobacter_baumannii	blaOXA-71	Aminoglycoside	Deaths - AgeStandardized - All pathogens - Aminoglycosides	0.603208	0.010364
Acinetobacter_baumannii	blaOXA-90	Aminoglycoside	Deaths - AgeStandardized - All pathogens - Aminoglycosides	0.798755	0.000120483
Acinetobacter_baumannii	floR	Aminoglycoside	Deaths - AgeStandardized - All pathogens - Aminoglycosides	0.767728	0.000320353
Acinetobacter_baumannii	mphE	Aminoglycoside	Deaths - AgeStandardized - All pathogens - Aminoglycosides	-0.553469	0.0211772
Acinetobacter_baumannii	msrE	Aminoglycoside	Deaths - AgeStandardized - All pathogens - Aminoglycosides	-0.553469	0.0211772
Acinetobacter_baumannii	tet(A)	Aminoglycoside	Deaths - AgeStandardized - All pathogens - Aminoglycosides	0.815833	6.53322e-05
Acinetobacter_baumannii	blaOXA-23	Aminoglycoside	Deaths - AgeStandardized - Citrobacter spp. - Aminoglycosides	-0.538641	0.0256914
Acinetobacter_baumannii	blaOXA-66	Aminoglycoside	Deaths - AgeStandardized - Citrobacter spp. - Aminoglycosides	-0.602356	0.0105015
Acinetobacter_baumannii	tet(A)	Aminoglycoside	Deaths - AgeStandardized - Citrobacter spp. - Aminoglycosides	0.650116	0.00472403
Acinetobacter_baumannii	blaOXA-23	Aminoglycoside	Deaths - AgeStandardized - Enterobacter spp. - Aminoglycosides	-0.500011	0.0409637
Acinetobacter_baumannii	blaOXA-66	Aminoglycoside	Deaths - AgeStandardized - Enterobacter spp. - Aminoglycosides	-0.538547	0.0257221
Acinetobacter_baumannii	tet(A)	Aminoglycoside	Deaths - AgeStandardized - Enterobacter spp. - Aminoglycosides	0.630753	0.00663175
Acinetobacter_baumannii	aac(3)-Ia_IS26	Aminoglycoside	Deaths - AgeStandardized - Escherichia coli - Aminoglycosides	0.536362	0.0264467
Acinetobacter_baumannii	aac(3)-Ia_IS26_aadA_qacEdelta1_sul1	Aminoglycoside	Deaths - AgeStandardized - Escherichia coli - Aminoglycosides	0.607494	0.00969335
Acinetobacter_baumannii	blaADC-101	Aminoglycoside	Deaths - AgeStandardized - Escherichia coli - Aminoglycosides	0.663957	0.00365425
Acinetobacter_baumannii	blaADC-176	Aminoglycoside	Deaths - AgeStandardized - Escherichia coli - Aminoglycosides	0.696138	0.0019092
Acinetobacter_baumannii	blaADC-79	Aminoglycoside	Deaths - AgeStandardized - Escherichia coli - Aminoglycosides	0.631032	0.00660043
Acinetobacter_baumannii	ant(2'')-Ia	Aminoglycoside	Deaths - AgeStandardized - Escherichia coli - Aminoglycosides	0.668608	0.0033426
Acinetobacter_baumannii	ant(2'')-Ia_IS15DII_qacEdelta1_sul1	Aminoglycoside	Deaths - AgeStandardized - Escherichia coli - Aminoglycosides	0.674079	0.00300399
Acinetobacter_baumannii	blaCMY-59	Aminoglycoside	Deaths - AgeStandardized - Escherichia coli - Aminoglycosides	0.574415	0.0158812
Acinetobacter_baumannii	blaCMY-59_ISEc9	Aminoglycoside	Deaths - AgeStandardized - Escherichia coli - Aminoglycosides	0.574415	0.0158812
Acinetobacter_baumannii	IS1006_floR_tet(A)	Aminoglycoside	Deaths - AgeStandardized - Escherichia coli - Aminoglycosides	0.574415	0.0158812
Acinetobacter_baumannii	IS5075_tet(A)	Aminoglycoside	Deaths - AgeStandardized - Escherichia coli - Aminoglycosides	0.673594	0.00303286
Acinetobacter_baumannii	ISAba28_ISPa12_blaPER-1	Aminoglycoside	Deaths - AgeStandardized - Escherichia coli - Aminoglycosides	0.565889	0.0178937
Acinetobacter_baumannii	IncP	Aminoglycoside	Deaths - AgeStandardized - Escherichia coli - Aminoglycosides	0.572981	0.0162064
Acinetobacter_baumannii	blaOXA-100	Aminoglycoside	Deaths - AgeStandardized - Escherichia coli - Aminoglycosides	0.614113	0.00872616
Acinetobacter_baumannii	blaOXA-71	Aminoglycoside	Deaths - AgeStandardized - Escherichia coli - Aminoglycosides	0.64542	0.00513966
Acinetobacter_baumannii	blaOXA-90	Aminoglycoside	Deaths - AgeStandardized - Escherichia coli - Aminoglycosides	0.740202	0.000679823
Acinetobacter_baumannii	floR	Aminoglycoside	Deaths - AgeStandardized - Escherichia coli - Aminoglycosides	0.691301	0.00211558
Acinetobacter_baumannii	mphE	Aminoglycoside	Deaths - AgeStandardized - Escherichia coli - Aminoglycosides	-0.582933	0.0140524
Acinetobacter_baumannii	msrE	Aminoglycoside	Deaths - AgeStandardized - Escherichia coli - Aminoglycosides	-0.582933	0.0140524
Acinetobacter_baumannii	tet(A)	Aminoglycoside	Deaths - AgeStandardized - Escherichia coli - Aminoglycosides	0.815065	6.72436e-05
Acinetobacter_baumannii	blaADC-79	Aminoglycoside	Deaths - AgeStandardized - Klebsiella pneumoniae - Aminoglycosides	0.63372	0.00630485
Acinetobacter_baumannii	ant(2'')-Ia	Aminoglycoside	Deaths - AgeStandardized - Klebsiella pneumoniae - Aminoglycosides	0.642406	0.00542167
Acinetobacter_baumannii	ant(2'')-Ia_IS15DII_qacEdelta1_sul1	Aminoglycoside	Deaths - AgeStandardized - Klebsiella pneumoniae - Aminoglycosides	0.57939	0.0147917
Acinetobacter_baumannii	IS5075_tet(A)	Aminoglycoside	Deaths - AgeStandardized - Klebsiella pneumoniae - Aminoglycosides	0.588105	0.0130261
Acinetobacter_baumannii	ISAba28_ISPa12_blaPER-1	Aminoglycoside	Deaths - AgeStandardized - Klebsiella pneumoniae - Aminoglycosides	0.551093	0.0218556
Acinetobacter_baumannii	IncP	Aminoglycoside	Deaths - AgeStandardized - Klebsiella pneumoniae - Aminoglycosides	0.593334	0.0120494
Acinetobacter_baumannii	blaOXA-100	Aminoglycoside	Deaths - AgeStandardized - Klebsiella pneumoniae - Aminoglycosides	0.571499	0.0165484
Acinetobacter_baumannii	blaOXA-71	Aminoglycoside	Deaths - AgeStandardized - Klebsiella pneumoniae - Aminoglycosides	0.555334	0.0206564
Acinetobacter_baumannii	blaOXA-72	Aminoglycoside	Deaths - AgeStandardized - Klebsiella pneumoniae - Aminoglycosides	-0.538937	0.0255945
Acinetobacter_baumannii	blaOXA-90	Aminoglycoside	Deaths - AgeStandardized - Klebsiella pneumoniae - Aminoglycosides	0.532345	0.0278192
Acinetobacter_baumannii	blaPER-10	Aminoglycoside	Deaths - AgeStandardized - Klebsiella pneumoniae - Aminoglycosides	0.504085	0.0390889
Acinetobacter_baumannii	tet(A)	Aminoglycoside	Deaths - AgeStandardized - Klebsiella pneumoniae - Aminoglycosides	0.632045	0.00648778
Acinetobacter_baumannii	blaOXA-72	Aminoglycoside	Deaths - AgeStandardized - Proteus spp. - Aminoglycosides	-0.554809	0.0208018
Acinetobacter_baumannii	aac(3)-Ia_IS26	Aminoglycoside	Deaths - AgeStandardized - Pseudomonas aeruginosa - Aminoglycosides	0.621651	0.00772027
Acinetobacter_baumannii	aac(3)-Ia_IS26_aadA_qacEdelta1_sul1	Aminoglycoside	Deaths - AgeStandardized - Pseudomonas aeruginosa - Aminoglycosides	0.629775	0.00674241
Acinetobacter_baumannii	blaADC-101	Aminoglycoside	Deaths - AgeStandardized - Pseudomonas aeruginosa - Aminoglycosides	0.755905	0.000447781
Acinetobacter_baumannii	blaADC-176	Aminoglycoside	Deaths - AgeStandardized - Pseudomonas aeruginosa - Aminoglycosides	0.799511	0.000117405
Acinetobacter_baumannii	blaADC-79	Aminoglycoside	Deaths - AgeStandardized - Pseudomonas aeruginosa - Aminoglycosides	0.507896	0.0373951
Acinetobacter_baumannii	ant(2'')-Ia	Aminoglycoside	Deaths - AgeStandardized - Pseudomonas aeruginosa - Aminoglycosides	0.563678	0.0184469
Acinetobacter_baumannii	blaCMY-59	Aminoglycoside	Deaths - AgeStandardized - Pseudomonas aeruginosa - Aminoglycosides	0.694933	0.001959
Acinetobacter_baumannii	blaCMY-59_ISEc9	Aminoglycoside	Deaths - AgeStandardized - Pseudomonas aeruginosa - Aminoglycosides	0.694933	0.001959
Acinetobacter_baumannii	IS1006_floR_tet(A)	Aminoglycoside	Deaths - AgeStandardized - Pseudomonas aeruginosa - Aminoglycosides	0.694933	0.001959
Acinetobacter_baumannii	blaOXA-23	Aminoglycoside	Deaths - AgeStandardized - Pseudomonas aeruginosa - Aminoglycosides	-0.513986	0.0348046
Acinetobacter_baumannii	blaOXA-90	Aminoglycoside	Deaths - AgeStandardized - Pseudomonas aeruginosa - Aminoglycosides	0.755036	0.000458603
Acinetobacter_baumannii	floR	Aminoglycoside	Deaths - AgeStandardized - Pseudomonas aeruginosa - Aminoglycosides	0.77798	0.000235858
Acinetobacter_baumannii	mphE	Aminoglycoside	Deaths - AgeStandardized - Pseudomonas aeruginosa - Aminoglycosides	-0.551759	0.0216635
Acinetobacter_baumannii	msrE	Aminoglycoside	Deaths - AgeStandardized - Pseudomonas aeruginosa - Aminoglycosides	-0.551759	0.0216635
Acinetobacter_baumannii	tet(A)	Aminoglycoside	Deaths - AgeStandardized - Pseudomonas aeruginosa - Aminoglycosides	0.758203	0.000420177
Acinetobacter_baumannii	aac(3)-Ia_IS26	Aminoglycoside	Deaths - AgeStandardized - Serratia spp. - Aminoglycosides	0.674078	0.00300409
Acinetobacter_baumannii	aac(3)-Ia_IS26_aadA_qacEdelta1_sul1	Aminoglycoside	Deaths - AgeStandardized - Serratia spp. - Aminoglycosides	0.713445	0.00130098
Acinetobacter_baumannii	blaADC-101	Aminoglycoside	Deaths - AgeStandardized - Serratia spp. - Aminoglycosides	0.819334	5.71902e-05
Acinetobacter_baumannii	blaADC-176	Aminoglycoside	Deaths - AgeStandardized - Serratia spp. - Aminoglycosides	0.856063	1.16411e-05
Acinetobacter_baumannii	blaADC-79	Aminoglycoside	Deaths - AgeStandardized - Serratia spp. - Aminoglycosides	0.659745	0.00395653
Acinetobacter_baumannii	ant(2'')-Ia	Aminoglycoside	Deaths - AgeStandardized - Serratia spp. - Aminoglycosides	0.742164	0.000646285
Acinetobacter_baumannii	ant(2'')-Ia_IS15DII_qacEdelta1_sul1	Aminoglycoside	Deaths - AgeStandardized - Serratia spp. - Aminoglycosides	0.641323	0.00552603
Acinetobacter_baumannii	blaCMY-59	Aminoglycoside	Deaths - AgeStandardized - Serratia spp. - Aminoglycosides	0.739322	0.000695319
Acinetobacter_baumannii	blaCMY-59_ISEc9	Aminoglycoside	Deaths - AgeStandardized - Serratia spp. - Aminoglycosides	0.739322	0.000695319
Acinetobacter_baumannii	IS1006_floR_tet(A)	Aminoglycoside	Deaths - AgeStandardized - Serratia spp. - Aminoglycosides	0.739322	0.000695319
Acinetobacter_baumannii	IS5075_tet(A)	Aminoglycoside	Deaths - AgeStandardized - Serratia spp. - Aminoglycosides	0.638322	0.00582361
Acinetobacter_baumannii	ISAba28_ISPa12_blaPER-1	Aminoglycoside	Deaths - AgeStandardized - Serratia spp. - Aminoglycosides	0.503736	0.0392468
Acinetobacter_baumannii	IncP	Aminoglycoside	Deaths - AgeStandardized - Serratia spp. - Aminoglycosides	0.506133	0.0381716
Acinetobacter_baumannii	blaOXA-100	Aminoglycoside	Deaths - AgeStandardized - Serratia spp. - Aminoglycosides	0.526335	0.0299745
Acinetobacter_baumannii	blaOXA-71	Aminoglycoside	Deaths - AgeStandardized - Serratia spp. - Aminoglycosides	0.615994	0.0084659
Acinetobacter_baumannii	blaOXA-90	Aminoglycoside	Deaths - AgeStandardized - Serratia spp. - Aminoglycosides	0.854218	1.27358e-05
Acinetobacter_baumannii	floR	Aminoglycoside	Deaths - AgeStandardized - Serratia spp. - Aminoglycosides	0.845238	1.94008e-05
Acinetobacter_baumannii	mphE	Aminoglycoside	Deaths - AgeStandardized - Serratia spp. - Aminoglycosides	-0.590189	0.0126296
Acinetobacter_baumannii	msrE	Aminoglycoside	Deaths - AgeStandardized - Serratia spp. - Aminoglycosides	-0.590189	0.0126296
Acinetobacter_baumannii	rep_cluster_1254	Aminoglycoside	Deaths - AgeStandardized - Serratia spp. - Aminoglycosides	-0.503051	0.0395584
Acinetobacter_baumannii	tet(A)	Aminoglycoside	Deaths - AgeStandardized - Serratia spp. - Aminoglycosides	0.812841	7.30456e-05
Acinetobacter_baumannii	aac(3)-Ia_IS26	Aminoglycoside	Deaths - AgeStandardized - Acinetobacter baumannii - Anti-pseudomonal penicillin / Beta-lactamase inhibitors	0.62616	0.00716444
Acinetobacter_baumannii	aac(3)-Ia_IS26_aadA_qacEdelta1_sul1	Aminoglycoside	Deaths - AgeStandardized - Acinetobacter baumannii - Anti-pseudomonal penicillin / Beta-lactamase inhibitors	0.691781	0.00209432
Acinetobacter_baumannii	blaADC-101	Aminoglycoside	Deaths - AgeStandardized - Acinetobacter baumannii - Anti-pseudomonal penicillin / Beta-lactamase inhibitors	0.804322	9.93308e-05
Acinetobacter_baumannii	blaADC-176	Aminoglycoside	Deaths - AgeStandardized - Acinetobacter baumannii - Anti-pseudomonal penicillin / Beta-lactamase inhibitors	0.846944	1.79471e-05
Acinetobacter_baumannii	blaADC-79	Aminoglycoside	Deaths - AgeStandardized - Acinetobacter baumannii - Anti-pseudomonal penicillin / Beta-lactamase inhibitors	0.64926	0.00479772
Acinetobacter_baumannii	ant(2'')-Ia	Aminoglycoside	Deaths - AgeStandardized - Acinetobacter baumannii - Anti-pseudomonal penicillin / Beta-lactamase inhibitors	0.731122	0.000854367
Acinetobacter_baumannii	ant(2'')-Ia_IS15DII_qacEdelta1_sul1	Aminoglycoside	Deaths - AgeStandardized - Acinetobacter baumannii - Anti-pseudomonal penicillin / Beta-lactamase inhibitors	0.588854	0.0128823
Acinetobacter_baumannii	blaCMY-59	Aminoglycoside	Deaths - AgeStandardized - Acinetobacter baumannii - Anti-pseudomonal penicillin / Beta-lactamase inhibitors	0.726319	0.000960731
Acinetobacter_baumannii	blaCMY-59_ISEc9	Aminoglycoside	Deaths - AgeStandardized - Acinetobacter baumannii - Anti-pseudomonal penicillin / Beta-lactamase inhibitors	0.726319	0.000960731
Acinetobacter_baumannii	IS1006_floR_tet(A)	Aminoglycoside	Deaths - AgeStandardized - Acinetobacter baumannii - Anti-pseudomonal penicillin / Beta-lactamase inhibitors	0.726319	0.000960731
Acinetobacter_baumannii	IS5075_tet(A)	Aminoglycoside	Deaths - AgeStandardized - Acinetobacter baumannii - Anti-pseudomonal penicillin / Beta-lactamase inhibitors	0.582499	0.0141415
Acinetobacter_baumannii	blaOXA-23	Aminoglycoside	Deaths - AgeStandardized - Acinetobacter baumannii - Anti-pseudomonal penicillin / Beta-lactamase inhibitors	-0.520799	0.0320717
Acinetobacter_baumannii	blaOXA-71	Aminoglycoside	Deaths - AgeStandardized - Acinetobacter baumannii - Anti-pseudomonal penicillin / Beta-lactamase inhibitors	0.566213	0.0178138
Acinetobacter_baumannii	blaOXA-90	Aminoglycoside	Deaths - AgeStandardized - Acinetobacter baumannii - Anti-pseudomonal penicillin / Beta-lactamase inhibitors	0.811063	7.79827e-05
Acinetobacter_baumannii	armA	Aminoglycoside	Deaths - AgeStandardized - Acinetobacter baumannii - Anti-pseudomonal penicillin / Beta-lactamase inhibitors	-0.620973	0.0078068
Acinetobacter_baumannii	catB8	Aminoglycoside	Deaths - AgeStandardized - Acinetobacter baumannii - Anti-pseudomonal penicillin / Beta-lactamase inhibitors	-0.572741	0.0162615
Acinetobacter_baumannii	floR	Aminoglycoside	Deaths - AgeStandardized - Acinetobacter baumannii - Anti-pseudomonal penicillin / Beta-lactamase inhibitors	0.830503	3.66791e-05
Acinetobacter_baumannii	mphE	Aminoglycoside	Deaths - AgeStandardized - Acinetobacter baumannii - Anti-pseudomonal penicillin / Beta-lactamase inhibitors	-0.625767	0.00721161
Acinetobacter_baumannii	msrE	Aminoglycoside	Deaths - AgeStandardized - Acinetobacter baumannii - Anti-pseudomonal penicillin / Beta-lactamase inhibitors	-0.625767	0.00721161
Acinetobacter_baumannii	tet(A)	Aminoglycoside	Deaths - AgeStandardized - Acinetobacter baumannii - Anti-pseudomonal penicillin / Beta-lactamase inhibitors	0.794913	0.000137187
Acinetobacter_baumannii	aac(3)-Ia_IS26	Aminoglycoside	Deaths - AgeStandardized - All pathogens - Anti-pseudomonal penicillin / Beta-lactamase inhibitors	0.634505	0.00622059
Acinetobacter_baumannii	aac(3)-Ia_IS26_aadA_qacEdelta1_sul1	Aminoglycoside	Deaths - AgeStandardized - All pathogens - Anti-pseudomonal penicillin / Beta-lactamase inhibitors	0.674962	0.00295207
Acinetobacter_baumannii	blaADC-101	Aminoglycoside	Deaths - AgeStandardized - All pathogens - Anti-pseudomonal penicillin / Beta-lactamase inhibitors	0.753197	0.000482238
Acinetobacter_baumannii	blaADC-176	Aminoglycoside	Deaths - AgeStandardized - All pathogens - Anti-pseudomonal penicillin / Beta-lactamase inhibitors	0.776212	0.000248917
Acinetobacter_baumannii	blaADC-79	Aminoglycoside	Deaths - AgeStandardized - All pathogens - Anti-pseudomonal penicillin / Beta-lactamase inhibitors	0.691906	0.00208881
Acinetobacter_baumannii	ant(2'')-Ia	Aminoglycoside	Deaths - AgeStandardized - All pathogens - Anti-pseudomonal penicillin / Beta-lactamase inhibitors	0.752005	0.00049809
Acinetobacter_baumannii	ant(2'')-Ia_IS15DII_qacEdelta1_sul1	Aminoglycoside	Deaths - AgeStandardized - All pathogens - Anti-pseudomonal penicillin / Beta-lactamase inhibitors	0.626993	0.00706531
Acinetobacter_baumannii	blaCMY-59	Aminoglycoside	Deaths - AgeStandardized - All pathogens - Anti-pseudomonal penicillin / Beta-lactamase inhibitors	0.674894	0.00295608
Acinetobacter_baumannii	blaCMY-59_ISEc9	Aminoglycoside	Deaths - AgeStandardized - All pathogens - Anti-pseudomonal penicillin / Beta-lactamase inhibitors	0.674894	0.00295608
Acinetobacter_baumannii	IS1006_floR_tet(A)	Aminoglycoside	Deaths - AgeStandardized - All pathogens - Anti-pseudomonal penicillin / Beta-lactamase inhibitors	0.674894	0.00295608
Acinetobacter_baumannii	IS5075_tet(A)	Aminoglycoside	Deaths - AgeStandardized - All pathogens - Anti-pseudomonal penicillin / Beta-lactamase inhibitors	0.624481	0.00736748
Acinetobacter_baumannii	IncP	Aminoglycoside	Deaths - AgeStandardized - All pathogens - Anti-pseudomonal penicillin / Beta-lactamase inhibitors	0.503638	0.0392915
Acinetobacter_baumannii	blaOXA-100	Aminoglycoside	Deaths - AgeStandardized - All pathogens - Anti-pseudomonal penicillin / Beta-lactamase inhibitors	0.513527	0.034995
Acinetobacter_baumannii	blaOXA-71	Aminoglycoside	Deaths - AgeStandardized - All pathogens - Anti-pseudomonal penicillin / Beta-lactamase inhibitors	0.59057	0.0125582
Acinetobacter_baumannii	blaOXA-90	Aminoglycoside	Deaths - AgeStandardized - All pathogens - Anti-pseudomonal penicillin / Beta-lactamase inhibitors	0.81022	8.04203e-05
Acinetobacter_baumannii	armA	Aminoglycoside	Deaths - AgeStandardized - All pathogens - Anti-pseudomonal penicillin / Beta-lactamase inhibitors	-0.633953	0.0062797
Acinetobacter_baumannii	floR	Aminoglycoside	Deaths - AgeStandardized - All pathogens - Anti-pseudomonal penicillin / Beta-lactamase inhibitors	0.776722	0.000245088
Acinetobacter_baumannii	mphE	Aminoglycoside	Deaths - AgeStandardized - All pathogens - Anti-pseudomonal penicillin / Beta-lactamase inhibitors	-0.593223	0.0120695
Acinetobacter_baumannii	msrE	Aminoglycoside	Deaths - AgeStandardized - All pathogens - Anti-pseudomonal penicillin / Beta-lactamase inhibitors	-0.593223	0.0120695
Acinetobacter_baumannii	rep_cluster_1254	Aminoglycoside	Deaths - AgeStandardized - All pathogens - Anti-pseudomonal penicillin / Beta-lactamase inhibitors	-0.516438	0.0338014
Acinetobacter_baumannii	tet(A)	Aminoglycoside	Deaths - AgeStandardized - All pathogens - Anti-pseudomonal penicillin / Beta-lactamase inhibitors	0.716042	0.00122538
Acinetobacter_baumannii	blaADC-162	Aminoglycoside	Deaths - AgeStandardized - Citrobacter spp. - Anti-pseudomonal penicillin / Beta-lactamase inhibitors	0.662579	0.00375104
Acinetobacter_baumannii	aph(3')-VIa	Aminoglycoside	Deaths - AgeStandardized - Citrobacter spp. - Anti-pseudomonal penicillin / Beta-lactamase inhibitors	0.689513	0.00219635
Acinetobacter_baumannii	blaOXA-174	Aminoglycoside	Deaths - AgeStandardized - Citrobacter spp. - Anti-pseudomonal penicillin / Beta-lactamase inhibitors	0.509862	0.0365433
Acinetobacter_baumannii	blaOXA-24	Aminoglycoside	Deaths - AgeStandardized - Citrobacter spp. - Anti-pseudomonal penicillin / Beta-lactamase inhibitors	0.515743	0.0340834
Acinetobacter_baumannii	blaOXA-65	Aminoglycoside	Deaths - AgeStandardized - Citrobacter spp. - Anti-pseudomonal penicillin / Beta-lactamase inhibitors	0.506611	0.0379596
Acinetobacter_baumannii	blaOXA-72	Aminoglycoside	Deaths - AgeStandardized - Citrobacter spp. - Anti-pseudomonal penicillin / Beta-lactamase inhibitors	-0.536508	0.0263978
Acinetobacter_baumannii	blaTEM-34	Aminoglycoside	Deaths - AgeStandardized - Citrobacter spp. - Anti-pseudomonal penicillin / Beta-lactamase inhibitors	0.506611	0.0379596
Acinetobacter_baumannii	rep_cluster_1259	Aminoglycoside	Deaths - AgeStandardized - Citrobacter spp. - Anti-pseudomonal penicillin / Beta-lactamase inhibitors	0.513706	0.0349207
Acinetobacter_baumannii	blaOXA-72	Aminoglycoside	Deaths - AgeStandardized - Enterobacter spp. - Anti-pseudomonal penicillin / Beta-lactamase inhibitors	-0.561476	0.0190111
Acinetobacter_baumannii	blaOXA-90	Aminoglycoside	Deaths - AgeStandardized - Enterobacter spp. - Anti-pseudomonal penicillin / Beta-lactamase inhibitors	0.564899	0.0181399
Acinetobacter_baumannii	tet(A)	Aminoglycoside	Deaths - AgeStandardized - Enterobacter spp. - Anti-pseudomonal penicillin / Beta-lactamase inhibitors	0.530028	0.0286356
Acinetobacter_baumannii	blaADC-162	Aminoglycoside	Deaths - AgeStandardized - Pseudomonas aeruginosa - Anti-pseudomonal penicillin / Beta-lactamase inhibitors	0.594685	0.0118069
Acinetobacter_baumannii	ISAba24_ISEc28_ISEc29_armA_mphE_msrE	Aminoglycoside	Deaths - AgeStandardized - Serratia spp. - Anti-pseudomonal penicillin / Beta-lactamase inhibitors	0.710195	0.00140096
Acinetobacter_baumannii	blaADC-79	Aminoglycoside	Deaths - AgeStandardized - Acinetobacter baumannii - Beta lactam / Beta-lactamase inhibitors	0.527456	0.0295633
Acinetobacter_baumannii	ant(2'')-Ia_IS15DII_qacEdelta1_sul1	Aminoglycoside	Deaths - AgeStandardized - Acinetobacter baumannii - Beta lactam / Beta-lactamase inhibitors	0.617983	0.00819748
Acinetobacter_baumannii	IS5075_tet(A)	Aminoglycoside	Deaths - AgeStandardized - Acinetobacter baumannii - Beta lactam / Beta-lactamase inhibitors	0.622796	0.00757599
Acinetobacter_baumannii	ISAba28_ISPa12_blaPER-1	Aminoglycoside	Deaths - AgeStandardized - Acinetobacter baumannii - Beta lactam / Beta-lactamase inhibitors	0.527029	0.0297195
Acinetobacter_baumannii	IncP	Aminoglycoside	Deaths - AgeStandardized - Acinetobacter baumannii - Beta lactam / Beta-lactamase inhibitors	0.590707	0.0125326
Acinetobacter_baumannii	blaOXA-100	Aminoglycoside	Deaths - AgeStandardized - Acinetobacter baumannii - Beta lactam / Beta-lactamase inhibitors	0.608125	0.00959768
Acinetobacter_baumannii	blaOXA-23	Aminoglycoside	Deaths - AgeStandardized - Acinetobacter baumannii - Beta lactam / Beta-lactamase inhibitors	-0.507009	0.037784
Acinetobacter_baumannii	blaOXA-71	Aminoglycoside	Deaths - AgeStandardized - Acinetobacter baumannii - Beta lactam / Beta-lactamase inhibitors	0.593441	0.01203
Acinetobacter_baumannii	mphE	Aminoglycoside	Deaths - AgeStandardized - Acinetobacter baumannii - Beta lactam / Beta-lactamase inhibitors	-0.558818	0.01971
Acinetobacter_baumannii	msrE	Aminoglycoside	Deaths - AgeStandardized - Acinetobacter baumannii - Beta lactam / Beta-lactamase inhibitors	-0.558818	0.01971
Acinetobacter_baumannii	tet(A)	Aminoglycoside	Deaths - AgeStandardized - Acinetobacter baumannii - Beta lactam / Beta-lactamase inhibitors	0.796092	0.000131863
Acinetobacter_baumannii	blaADC-162	Aminoglycoside	Deaths - AgeStandardized - All pathogens - Beta lactam / Beta-lactamase inhibitors	0.555934	0.020491
Acinetobacter_baumannii	aph(3')-VIa	Aminoglycoside	Deaths - AgeStandardized - All pathogens - Beta lactam / Beta-lactamase inhibitors	0.567004	0.0176197
Acinetobacter_baumannii	blaOXA-174	Aminoglycoside	Deaths - AgeStandardized - All pathogens - Beta lactam / Beta-lactamase inhibitors	0.554416	0.0209115
Acinetobacter_baumannii	ISAba24_ISEc28_ISEc29_armA_mphE_msrE	Aminoglycoside	Deaths - AgeStandardized - Klebsiella pneumoniae - Beta lactam / Beta-lactamase inhibitors	-0.682026	0.00256245
Acinetobacter_baumannii	aac(6')-Ib7	Aminoglycoside	Deaths - AgeStandardized - Streptococcus pneumoniae - Beta lactam / Beta-lactamase inhibitors	0.567296	0.0175487
Acinetobacter_baumannii	blaADC-162	Aminoglycoside	Deaths - AgeStandardized - Streptococcus pneumoniae - Beta lactam / Beta-lactamase inhibitors	0.650932	0.00465466
Acinetobacter_baumannii	blaADC-212	Aminoglycoside	Deaths - AgeStandardized - Streptococcus pneumoniae - Beta lactam / Beta-lactamase inhibitors	0.589148	0.0128264
Acinetobacter_baumannii	blaOXA-23	Aminoglycoside	Deaths - AgeStandardized - Streptococcus pneumoniae - Beta lactam / Beta-lactamase inhibitors	0.807368	8.91457e-05
Acinetobacter_baumannii	blaOXA-66	Aminoglycoside	Deaths - AgeStandardized - Streptococcus pneumoniae - Beta lactam / Beta-lactamase inhibitors	0.515632	0.0341287
Acinetobacter_baumannii	catB8	Aminoglycoside	Deaths - AgeStandardized - Streptococcus pneumoniae - Beta lactam / Beta-lactamase inhibitors	0.67315	0.00305945
Acinetobacter_baumannii	mphE	Aminoglycoside	Deaths - AgeStandardized - Streptococcus pneumoniae - Beta lactam / Beta-lactamase inhibitors	0.797003	0.000127872
Acinetobacter_baumannii	msrE	Aminoglycoside	Deaths - AgeStandardized - Streptococcus pneumoniae - Beta lactam / Beta-lactamase inhibitors	0.797003	0.000127872
Acinetobacter_baumannii	rep_cluster_734	Aminoglycoside	Deaths - AgeStandardized - Streptococcus pneumoniae - Beta lactam / Beta-lactamase inhibitors	0.526656	0.0298563
Acinetobacter_baumannii	tet(A)	Aminoglycoside	Deaths - AgeStandardized - Streptococcus pneumoniae - Beta lactam / Beta-lactamase inhibitors	-0.611075	0.00916015
Acinetobacter_baumannii	aac(3)-Ia_IS26_aadA_qacEdelta1_sul1	Aminoglycoside	Deaths - AgeStandardized - All pathogens - Carbapenems	0.519063	0.0327518
Acinetobacter_baumannii	blaADC-101	Aminoglycoside	Deaths - AgeStandardized - All pathogens - Carbapenems	0.530725	0.0283881
Acinetobacter_baumannii	blaADC-176	Aminoglycoside	Deaths - AgeStandardized - All pathogens - Carbapenems	0.54224	0.0245331
Acinetobacter_baumannii	blaADC-79	Aminoglycoside	Deaths - AgeStandardized - All pathogens - Carbapenems	0.579548	0.0147582
Acinetobacter_baumannii	ant(2'')-Ia	Aminoglycoside	Deaths - AgeStandardized - All pathogens - Carbapenems	0.568043	0.0173675
Acinetobacter_baumannii	ant(2'')-Ia_IS15DII_qacEdelta1_sul1	Aminoglycoside	Deaths - AgeStandardized - All pathogens - Carbapenems	0.633182	0.00636313
Acinetobacter_baumannii	IS5075_tet(A)	Aminoglycoside	Deaths - AgeStandardized - All pathogens - Carbapenems	0.634338	0.00623845
Acinetobacter_baumannii	ISAba28_ISPa12_blaPER-1	Aminoglycoside	Deaths - AgeStandardized - All pathogens - Carbapenems	0.551767	0.0216613
Acinetobacter_baumannii	IncP	Aminoglycoside	Deaths - AgeStandardized - All pathogens - Carbapenems	0.56201	0.0188731
Acinetobacter_baumannii	blaOXA-100	Aminoglycoside	Deaths - AgeStandardized - All pathogens - Carbapenems	0.599333	0.0110014
Acinetobacter_baumannii	blaOXA-71	Aminoglycoside	Deaths - AgeStandardized - All pathogens - Carbapenems	0.596649	0.011461
Acinetobacter_baumannii	blaOXA-72	Aminoglycoside	Deaths - AgeStandardized - All pathogens - Carbapenems	-0.513658	0.0349405
Acinetobacter_baumannii	blaOXA-90	Aminoglycoside	Deaths - AgeStandardized - All pathogens - Carbapenems	0.636022	0.00606021
Acinetobacter_baumannii	floR	Aminoglycoside	Deaths - AgeStandardized - All pathogens - Carbapenems	0.553736	0.0211021
Acinetobacter_baumannii	tet(A)	Aminoglycoside	Deaths - AgeStandardized - All pathogens - Carbapenems	0.636033	0.00605907
Acinetobacter_baumannii	blaADC-79	Aminoglycoside	Deaths - AgeStandardized - Citrobacter spp. - Carbapenems	-0.517531	0.0333612
Acinetobacter_baumannii	ant(2'')-Ia	Aminoglycoside	Deaths - AgeStandardized - Citrobacter spp. - Carbapenems	-0.611301	0.00912717
Acinetobacter_baumannii	ISVsa3_sul2	Aminoglycoside	Deaths - AgeStandardized - Citrobacter spp. - Carbapenems	-0.519001	0.0327761
Acinetobacter_baumannii	blaADC-101	Aminoglycoside	Deaths - AgeStandardized - Enterobacter spp. - Carbapenems	0.591894	0.0123124
Acinetobacter_baumannii	blaADC-176	Aminoglycoside	Deaths - AgeStandardized - Enterobacter spp. - Carbapenems	0.664408	0.00362307
Acinetobacter_baumannii	ant(2'')-Ia	Aminoglycoside	Deaths - AgeStandardized - Enterobacter spp. - Carbapenems	0.515954	0.0339976
Acinetobacter_baumannii	blaCMY-59	Aminoglycoside	Deaths - AgeStandardized - Enterobacter spp. - Carbapenems	0.520584	0.0321551
Acinetobacter_baumannii	blaCMY-59_ISEc9	Aminoglycoside	Deaths - AgeStandardized - Enterobacter spp. - Carbapenems	0.520584	0.0321551
Acinetobacter_baumannii	IS1006_floR_tet(A)	Aminoglycoside	Deaths - AgeStandardized - Enterobacter spp. - Carbapenems	0.520584	0.0321551
Acinetobacter_baumannii	blaOXA-23	Aminoglycoside	Deaths - AgeStandardized - Enterobacter spp. - Carbapenems	-0.548051	0.0227486
Acinetobacter_baumannii	blaOXA-90	Aminoglycoside	Deaths - AgeStandardized - Enterobacter spp. - Carbapenems	0.567367	0.0175313
Acinetobacter_baumannii	floR	Aminoglycoside	Deaths - AgeStandardized - Enterobacter spp. - Carbapenems	0.620093	0.00792018
Acinetobacter_baumannii	mphE	Aminoglycoside	Deaths - AgeStandardized - Enterobacter spp. - Carbapenems	-0.577851	0.0151223
Acinetobacter_baumannii	msrE	Aminoglycoside	Deaths - AgeStandardized - Enterobacter spp. - Carbapenems	-0.577851	0.0151223
Acinetobacter_baumannii	tet(A)	Aminoglycoside	Deaths - AgeStandardized - Enterobacter spp. - Carbapenems	0.755308	0.000455192
Acinetobacter_baumannii	aac(3)-Ia_IS15DIV_aadA_qacEdelta1_sul1	Aminoglycoside	Deaths - AgeStandardized - Escherichia coli - Carbapenems	0.5731	0.0161794
Acinetobacter_baumannii	aac(3)-Ia_IS26	Aminoglycoside	Deaths - AgeStandardized - Escherichia coli - Carbapenems	0.552995	0.0213113
Acinetobacter_baumannii	aac(3)-Ia_IS26_aadA_qacEdelta1_sul1	Aminoglycoside	Deaths - AgeStandardized - Escherichia coli - Carbapenems	0.549488	0.0223232
Acinetobacter_baumannii	blaADC-101	Aminoglycoside	Deaths - AgeStandardized - Escherichia coli - Carbapenems	0.694768	0.0019659
Acinetobacter_baumannii	blaADC-176	Aminoglycoside	Deaths - AgeStandardized - Escherichia coli - Carbapenems	0.807695	8.81054e-05
Acinetobacter_baumannii	blaADC-79	Aminoglycoside	Deaths - AgeStandardized - Escherichia coli - Carbapenems	0.609582	0.00937958
Acinetobacter_baumannii	ant(2'')-Ia	Aminoglycoside	Deaths - AgeStandardized - Escherichia coli - Carbapenems	0.601487	0.0106433
Acinetobacter_baumannii	ant(2'')-Ia_IS15DII_qacEdelta1_sul1	Aminoglycoside	Deaths - AgeStandardized - Escherichia coli - Carbapenems	0.68475	0.00242388
Acinetobacter_baumannii	blaCMY-59	Aminoglycoside	Deaths - AgeStandardized - Escherichia coli - Carbapenems	0.594204	0.0118927
Acinetobacter_baumannii	blaCMY-59_ISEc9	Aminoglycoside	Deaths - AgeStandardized - Escherichia coli - Carbapenems	0.594204	0.0118927
Acinetobacter_baumannii	IS1006_floR_tet(A)	Aminoglycoside	Deaths - AgeStandardized - Escherichia coli - Carbapenems	0.594204	0.0118927
Acinetobacter_baumannii	IS5075_tet(A)	Aminoglycoside	Deaths - AgeStandardized - Escherichia coli - Carbapenems	0.681311	0.00259985
Acinetobacter_baumannii	IncP	Aminoglycoside	Deaths - AgeStandardized - Escherichia coli - Carbapenems	0.541223	0.024856
Acinetobacter_baumannii	blaOXA-23	Aminoglycoside	Deaths - AgeStandardized - Escherichia coli - Carbapenems	-0.584808	0.0136733
Acinetobacter_baumannii	blaOXA-71	Aminoglycoside	Deaths - AgeStandardized - Escherichia coli - Carbapenems	0.659317	0.00398832
Acinetobacter_baumannii	blaOXA-90	Aminoglycoside	Deaths - AgeStandardized - Escherichia coli - Carbapenems	0.751741	0.000501663
Acinetobacter_baumannii	armA	Aminoglycoside	Deaths - AgeStandardized - Escherichia coli - Carbapenems	-0.565294	0.0180415
Acinetobacter_baumannii	floR	Aminoglycoside	Deaths - AgeStandardized - Escherichia coli - Carbapenems	0.735724	0.000761765
Acinetobacter_baumannii	mphE	Aminoglycoside	Deaths - AgeStandardized - Escherichia coli - Carbapenems	-0.740626	0.000672457
Acinetobacter_baumannii	msrE	Aminoglycoside	Deaths - AgeStandardized - Escherichia coli - Carbapenems	-0.740626	0.000672457
Acinetobacter_baumannii	rep_cluster_1254	Aminoglycoside	Deaths - AgeStandardized - Escherichia coli - Carbapenems	-0.579526	0.0147628
Acinetobacter_baumannii	tet(A)	Aminoglycoside	Deaths - AgeStandardized - Escherichia coli - Carbapenems	0.774786	0.000259896
Acinetobacter_baumannii	blaADC-162	Aminoglycoside	Deaths - AgeStandardized - Klebsiella pneumoniae - Carbapenems	0.611684	0.00907181
Acinetobacter_baumannii	aph(3'')-Ib	Aminoglycoside	Deaths - AgeStandardized - Klebsiella pneumoniae - Carbapenems	0.55707	0.0201805
Acinetobacter_baumannii	aph(3')-Ia	Aminoglycoside	Deaths - AgeStandardized - Klebsiella pneumoniae - Carbapenems	0.586622	0.0133141
Acinetobacter_baumannii	aph(3')-VIa	Aminoglycoside	Deaths - AgeStandardized - Klebsiella pneumoniae - Carbapenems	0.573631	0.0160584
Acinetobacter_baumannii	aac(6')-Iaf	Aminoglycoside	Deaths - AgeStandardized - Pseudomonas aeruginosa - Carbapenems	-0.512419	0.0354574
Acinetobacter_baumannii	aac(6')-Ib7	Aminoglycoside	Deaths - AgeStandardized - Pseudomonas aeruginosa - Carbapenems	0.549849	0.0222175
Acinetobacter_baumannii	aac(6')-Ib7_ISEc28_ISEc29_aadA_armA_catB8_mphE_msrE_qacEdelta1_sul1	Aminoglycoside	Deaths - AgeStandardized - Pseudomonas aeruginosa - Carbapenems	0.667054	0.00344425
Acinetobacter_baumannii	blaOXA-23	Aminoglycoside	Deaths - AgeStandardized - Pseudomonas aeruginosa - Carbapenems	0.557491	0.0200663
Acinetobacter_baumannii	armA	Aminoglycoside	Deaths - AgeStandardized - Pseudomonas aeruginosa - Carbapenems	0.510829	0.0361299
Acinetobacter_baumannii	catB8	Aminoglycoside	Deaths - AgeStandardized - Pseudomonas aeruginosa - Carbapenems	0.743936	0.000617189
Acinetobacter_baumannii	Abau_abaF	Aminoglycoside	Deaths - AgeStandardized - Serratia spp. - Carbapenems	-0.524133	0.0307958
Acinetobacter_baumannii	blaOXA-23	Aminoglycoside	Deaths - AgeStandardized - Serratia spp. - Carbapenems	-0.610287	0.00927544
Acinetobacter_baumannii	armA	Aminoglycoside	Deaths - AgeStandardized - Serratia spp. - Carbapenems	-0.513719	0.0349152
Acinetobacter_baumannii	mphE	Aminoglycoside	Deaths - AgeStandardized - Serratia spp. - Carbapenems	-0.649819	0.00474945
Acinetobacter_baumannii	msrE	Aminoglycoside	Deaths - AgeStandardized - Serratia spp. - Carbapenems	-0.649819	0.00474945
Acinetobacter_baumannii	rep_cluster_734	Aminoglycoside	Deaths - AgeStandardized - Serratia spp. - Carbapenems	-0.674276	0.00299239
Acinetobacter_baumannii	aac(3)-Ia_IS26_aadA_qacEdelta1_sul1	Aminoglycoside	Deaths - AgeStandardized - Streptococcus pneumoniae - Carbapenems	0.552776	0.0213733
Acinetobacter_baumannii	blaADC-101	Aminoglycoside	Deaths - AgeStandardized - Streptococcus pneumoniae - Carbapenems	0.581374	0.014374
Acinetobacter_baumannii	blaADC-176	Aminoglycoside	Deaths - AgeStandardized - Streptococcus pneumoniae - Carbapenems	0.603408	0.0103318
Acinetobacter_baumannii	blaADC-79	Aminoglycoside	Deaths - AgeStandardized - Streptococcus pneumoniae - Carbapenems	0.630579	0.00665134
Acinetobacter_baumannii	ant(2'')-Ia	Aminoglycoside	Deaths - AgeStandardized - Streptococcus pneumoniae - Carbapenems	0.641637	0.00549555
Acinetobacter_baumannii	ant(2'')-Ia_IS15DII_qacEdelta1_sul1	Aminoglycoside	Deaths - AgeStandardized - Streptococcus pneumoniae - Carbapenems	0.667779	0.00339651
Acinetobacter_baumannii	IS5075_tet(A)	Aminoglycoside	Deaths - AgeStandardized - Streptococcus pneumoniae - Carbapenems	0.668904	0.00332354
Acinetobacter_baumannii	ISAba28_ISPa12_blaPER-1	Aminoglycoside	Deaths - AgeStandardized - Streptococcus pneumoniae - Carbapenems	0.567575	0.0174808
Acinetobacter_baumannii	IncP	Aminoglycoside	Deaths - AgeStandardized - Streptococcus pneumoniae - Carbapenems	0.588622	0.0129268
Acinetobacter_baumannii	blaOXA-100	Aminoglycoside	Deaths - AgeStandardized - Streptococcus pneumoniae - Carbapenems	0.621253	0.00777091
Acinetobacter_baumannii	blaOXA-71	Aminoglycoside	Deaths - AgeStandardized - Streptococcus pneumoniae - Carbapenems	0.637287	0.00592918
Acinetobacter_baumannii	blaOXA-90	Aminoglycoside	Deaths - AgeStandardized - Streptococcus pneumoniae - Carbapenems	0.683322	0.00249574
Acinetobacter_baumannii	floR	Aminoglycoside	Deaths - AgeStandardized - Streptococcus pneumoniae - Carbapenems	0.607006	0.00976795
Acinetobacter_baumannii	tet(A)	Aminoglycoside	Deaths - AgeStandardized - Streptococcus pneumoniae - Carbapenems	0.674225	0.00299538
Acinetobacter_baumannii	blaADC-79	Aminoglycoside	Deaths - AgeStandardized - Acinetobacter baumannii - Fluoroquinolones	0.610696	0.00921536
Acinetobacter_baumannii	ant(2'')-Ia	Aminoglycoside	Deaths - AgeStandardized - Acinetobacter baumannii - Fluoroquinolones	0.59792	0.0112416
Acinetobacter_baumannii	ant(2'')-Ia_IS15DII_qacEdelta1_sul1	Aminoglycoside	Deaths - AgeStandardized - Acinetobacter baumannii - Fluoroquinolones	0.639611	0.00569418
Acinetobacter_baumannii	IS5075_tet(A)	Aminoglycoside	Deaths - AgeStandardized - Acinetobacter baumannii - Fluoroquinolones	0.648589	0.0048561
Acinetobacter_baumannii	ISAba28_ISPa12_blaPER-1	Aminoglycoside	Deaths - AgeStandardized - Acinetobacter baumannii - Fluoroquinolones	0.520609	0.0321455
Acinetobacter_baumannii	IncP	Aminoglycoside	Deaths - AgeStandardized - Acinetobacter baumannii - Fluoroquinolones	0.643637	0.00530505
Acinetobacter_baumannii	blaOXA-100	Aminoglycoside	Deaths - AgeStandardized - Acinetobacter baumannii - Fluoroquinolones	0.595806	0.0116084
Acinetobacter_baumannii	blaOXA-71	Aminoglycoside	Deaths - AgeStandardized - Acinetobacter baumannii - Fluoroquinolones	0.615463	0.00853883
Acinetobacter_baumannii	blaOXA-72	Aminoglycoside	Deaths - AgeStandardized - Acinetobacter baumannii - Fluoroquinolones	-0.51145	0.0358663
Acinetobacter_baumannii	blaOXA-90	Aminoglycoside	Deaths - AgeStandardized - Acinetobacter baumannii - Fluoroquinolones	0.539628	0.0253696
Acinetobacter_baumannii	tet(A)	Aminoglycoside	Deaths - AgeStandardized - Acinetobacter baumannii - Fluoroquinolones	0.693778	0.00200774
Acinetobacter_baumannii	blaADC-79	Aminoglycoside	Deaths - AgeStandardized - All pathogens - Fluoroquinolones	0.726968	0.000945742
Acinetobacter_baumannii	ant(2'')-Ia	Aminoglycoside	Deaths - AgeStandardized - All pathogens - Fluoroquinolones	0.707727	0.00148108
Acinetobacter_baumannii	ant(2'')-Ia_IS15DII_qacEdelta1_sul1	Aminoglycoside	Deaths - AgeStandardized - All pathogens - Fluoroquinolones	0.690858	0.00213535
Acinetobacter_baumannii	IS5075_tet(A)	Aminoglycoside	Deaths - AgeStandardized - All pathogens - Fluoroquinolones	0.6986	0.00181066
Acinetobacter_baumannii	ISAba28_ISPa12_blaPER-1	Aminoglycoside	Deaths - AgeStandardized - All pathogens - Fluoroquinolones	0.560975	0.0191414
Acinetobacter_baumannii	IncP	Aminoglycoside	Deaths - AgeStandardized - All pathogens - Fluoroquinolones	0.675766	0.00290546
Acinetobacter_baumannii	blaOXA-100	Aminoglycoside	Deaths - AgeStandardized - All pathogens - Fluoroquinolones	0.655152	0.00430889
Acinetobacter_baumannii	blaOXA-71	Aminoglycoside	Deaths - AgeStandardized - All pathogens - Fluoroquinolones	0.686834	0.00232208
Acinetobacter_baumannii	blaOXA-90	Aminoglycoside	Deaths - AgeStandardized - All pathogens - Fluoroquinolones	0.567855	0.0174128
Acinetobacter_baumannii	armA	Aminoglycoside	Deaths - AgeStandardized - All pathogens - Fluoroquinolones	-0.59855	0.011134
Acinetobacter_baumannii	tet(A)	Aminoglycoside	Deaths - AgeStandardized - All pathogens - Fluoroquinolones	0.640272	0.00562883
Acinetobacter_baumannii	blaADC-101	Aminoglycoside	Deaths - AgeStandardized - Citrobacter spp. - Fluoroquinolones	0.513724	0.0349133
Acinetobacter_baumannii	blaADC-176	Aminoglycoside	Deaths - AgeStandardized - Citrobacter spp. - Fluoroquinolones	0.529684	0.0287584
Acinetobacter_baumannii	blaADC-79	Aminoglycoside	Deaths - AgeStandardized - Citrobacter spp. - Fluoroquinolones	0.675222	0.00293695
Acinetobacter_baumannii	ant(2'')-Ia	Aminoglycoside	Deaths - AgeStandardized - Citrobacter spp. - Fluoroquinolones	0.709337	0.0014284
Acinetobacter_baumannii	ant(2'')-Ia_IS15DII_qacEdelta1_sul1	Aminoglycoside	Deaths - AgeStandardized - Citrobacter spp. - Fluoroquinolones	0.650295	0.00470871
Acinetobacter_baumannii	IS5075_tet(A)	Aminoglycoside	Deaths - AgeStandardized - Citrobacter spp. - Fluoroquinolones	0.653817	0.00441591
Acinetobacter_baumannii	ISAba28_ISPa12_blaPER-1	Aminoglycoside	Deaths - AgeStandardized - Citrobacter spp. - Fluoroquinolones	0.546611	0.0231809
Acinetobacter_baumannii	IncP	Aminoglycoside	Deaths - AgeStandardized - Citrobacter spp. - Fluoroquinolones	0.59787	0.01125
Acinetobacter_baumannii	blaOXA-100	Aminoglycoside	Deaths - AgeStandardized - Citrobacter spp. - Fluoroquinolones	0.602454	0.0104857
Acinetobacter_baumannii	blaOXA-71	Aminoglycoside	Deaths - AgeStandardized - Citrobacter spp. - Fluoroquinolones	0.631816	0.00651308
Acinetobacter_baumannii	blaOXA-90	Aminoglycoside	Deaths - AgeStandardized - Citrobacter spp. - Fluoroquinolones	0.638427	0.0058129
Acinetobacter_baumannii	floR	Aminoglycoside	Deaths - AgeStandardized - Citrobacter spp. - Fluoroquinolones	0.537248	0.0261511
Acinetobacter_baumannii	tet(A)	Aminoglycoside	Deaths - AgeStandardized - Citrobacter spp. - Fluoroquinolones	0.593312	0.0120534
Acinetobacter_baumannii	aac(3)-Ia_IS26	Aminoglycoside	Deaths - AgeStandardized - Enterobacter spp. - Fluoroquinolones	0.509994	0.0364866
Acinetobacter_baumannii	aac(3)-Ia_IS26_aadA_qacEdelta1_sul1	Aminoglycoside	Deaths - AgeStandardized - Enterobacter spp. - Fluoroquinolones	0.541368	0.02481
Acinetobacter_baumannii	blaADC-101	Aminoglycoside	Deaths - AgeStandardized - Enterobacter spp. - Fluoroquinolones	0.587957	0.0130546
Acinetobacter_baumannii	blaADC-176	Aminoglycoside	Deaths - AgeStandardized - Enterobacter spp. - Fluoroquinolones	0.625147	0.00728648
Acinetobacter_baumannii	blaADC-79	Aminoglycoside	Deaths - AgeStandardized - Enterobacter spp. - Fluoroquinolones	0.667119	0.00343995
Acinetobacter_baumannii	ant(2'')-Ia	Aminoglycoside	Deaths - AgeStandardized - Enterobacter spp. - Fluoroquinolones	0.676762	0.00284851
Acinetobacter_baumannii	ant(2'')-Ia_IS15DII_qacEdelta1_sul1	Aminoglycoside	Deaths - AgeStandardized - Enterobacter spp. - Fluoroquinolones	0.688112	0.00226136
Acinetobacter_baumannii	IS5075_tet(A)	Aminoglycoside	Deaths - AgeStandardized - Enterobacter spp. - Fluoroquinolones	0.691012	0.00212845
Acinetobacter_baumannii	ISAba28_ISPa12_blaPER-1	Aminoglycoside	Deaths - AgeStandardized - Enterobacter spp. - Fluoroquinolones	0.547897	0.0227944
Acinetobacter_baumannii	IncP	Aminoglycoside	Deaths - AgeStandardized - Enterobacter spp. - Fluoroquinolones	0.619089	0.0080512
Acinetobacter_baumannii	blaOXA-100	Aminoglycoside	Deaths - AgeStandardized - Enterobacter spp. - Fluoroquinolones	0.616082	0.00845384
Acinetobacter_baumannii	blaOXA-71	Aminoglycoside	Deaths - AgeStandardized - Enterobacter spp. - Fluoroquinolones	0.658588	0.00404302
Acinetobacter_baumannii	blaOXA-90	Aminoglycoside	Deaths - AgeStandardized - Enterobacter spp. - Fluoroquinolones	0.698935	0.00179757
Acinetobacter_baumannii	floR	Aminoglycoside	Deaths - AgeStandardized - Enterobacter spp. - Fluoroquinolones	0.615929	0.00847488
Acinetobacter_baumannii	mphE	Aminoglycoside	Deaths - AgeStandardized - Enterobacter spp. - Fluoroquinolones	-0.522488	0.0314203
Acinetobacter_baumannii	msrE	Aminoglycoside	Deaths - AgeStandardized - Enterobacter spp. - Fluoroquinolones	-0.522488	0.0314203
Acinetobacter_baumannii	tet(A)	Aminoglycoside	Deaths - AgeStandardized - Enterobacter spp. - Fluoroquinolones	0.808888	8.43992e-05
Acinetobacter_baumannii	aac(3)-Ia_IS26	Aminoglycoside	Deaths - AgeStandardized - Enterococcus faecalis - Fluoroquinolones	0.500554	0.0407101
Acinetobacter_baumannii	aac(3)-Ia_IS26_aadA_qacEdelta1_sul1	Aminoglycoside	Deaths - AgeStandardized - Enterococcus faecalis - Fluoroquinolones	0.537167	0.026178
Acinetobacter_baumannii	blaADC-101	Aminoglycoside	Deaths - AgeStandardized - Enterococcus faecalis - Fluoroquinolones	0.563412	0.0185145
Acinetobacter_baumannii	blaADC-176	Aminoglycoside	Deaths - AgeStandardized - Enterococcus faecalis - Fluoroquinolones	0.589356	0.0127868
Acinetobacter_baumannii	blaADC-79	Aminoglycoside	Deaths - AgeStandardized - Enterococcus faecalis - Fluoroquinolones	0.732577	0.000824127
Acinetobacter_baumannii	ant(2'')-Ia	Aminoglycoside	Deaths - AgeStandardized - Enterococcus faecalis - Fluoroquinolones	0.754568	0.000464524
Acinetobacter_baumannii	ant(2'')-Ia_IS15DII_qacEdelta1_sul1	Aminoglycoside	Deaths - AgeStandardized - Enterococcus faecalis - Fluoroquinolones	0.703841	0.00161479
Acinetobacter_baumannii	IS5075_tet(A)	Aminoglycoside	Deaths - AgeStandardized - Enterococcus faecalis - Fluoroquinolones	0.707592	0.00148554
Acinetobacter_baumannii	ISAba28_ISPa12_blaPER-1	Aminoglycoside	Deaths - AgeStandardized - Enterococcus faecalis - Fluoroquinolones	0.576034	0.0155199
Acinetobacter_baumannii	IncP	Aminoglycoside	Deaths - AgeStandardized - Enterococcus faecalis - Fluoroquinolones	0.644637	0.00521174
Acinetobacter_baumannii	blaOXA-100	Aminoglycoside	Deaths - AgeStandardized - Enterococcus faecalis - Fluoroquinolones	0.642625	0.00540075
Acinetobacter_baumannii	blaOXA-71	Aminoglycoside	Deaths - AgeStandardized - Enterococcus faecalis - Fluoroquinolones	0.684037	0.00245955
Acinetobacter_baumannii	blaOXA-72	Aminoglycoside	Deaths - AgeStandardized - Enterococcus faecalis - Fluoroquinolones	-0.501134	0.0404404
Acinetobacter_baumannii	blaOXA-90	Aminoglycoside	Deaths - AgeStandardized - Enterococcus faecalis - Fluoroquinolones	0.693259	0.00202993
Acinetobacter_baumannii	floR	Aminoglycoside	Deaths - AgeStandardized - Enterococcus faecalis - Fluoroquinolones	0.590174	0.0126323
Acinetobacter_baumannii	tet(A)	Aminoglycoside	Deaths - AgeStandardized - Enterococcus faecalis - Fluoroquinolones	0.720981	0.00109155
Acinetobacter_baumannii	blaADC-101	Aminoglycoside	Deaths - AgeStandardized - Enterococcus faecium - Fluoroquinolones	0.5796	0.0147471
Acinetobacter_baumannii	blaADC-176	Aminoglycoside	Deaths - AgeStandardized - Enterococcus faecium - Fluoroquinolones	0.619779	0.00796099
Acinetobacter_baumannii	blaCMY-59	Aminoglycoside	Deaths - AgeStandardized - Enterococcus faecium - Fluoroquinolones	0.514121	0.0347487
Acinetobacter_baumannii	blaCMY-59_ISEc9	Aminoglycoside	Deaths - AgeStandardized - Enterococcus faecium - Fluoroquinolones	0.514121	0.0347487
Acinetobacter_baumannii	IS1006_floR_tet(A)	Aminoglycoside	Deaths - AgeStandardized - Enterococcus faecium - Fluoroquinolones	0.514121	0.0347487
Acinetobacter_baumannii	blaOXA-23	Aminoglycoside	Deaths - AgeStandardized - Enterococcus faecium - Fluoroquinolones	-0.562594	0.018723
Acinetobacter_baumannii	blaOXA-90	Aminoglycoside	Deaths - AgeStandardized - Enterococcus faecium - Fluoroquinolones	0.59639	0.0115061
Acinetobacter_baumannii	floR	Aminoglycoside	Deaths - AgeStandardized - Enterococcus faecium - Fluoroquinolones	0.602002	0.0105591
Acinetobacter_baumannii	mphE	Aminoglycoside	Deaths - AgeStandardized - Enterococcus faecium - Fluoroquinolones	-0.632015	0.00649105
Acinetobacter_baumannii	msrE	Aminoglycoside	Deaths - AgeStandardized - Enterococcus faecium - Fluoroquinolones	-0.632015	0.00649105
Acinetobacter_baumannii	tet(A)	Aminoglycoside	Deaths - AgeStandardized - Enterococcus faecium - Fluoroquinolones	0.777272	0.000241018
Acinetobacter_baumannii	aac(6')-Iaf	Aminoglycoside	Deaths - AgeStandardized - Escherichia coli - Fluoroquinolones	-0.619376	0.00801357
Acinetobacter_baumannii	blaADC-239	Aminoglycoside	Deaths - AgeStandardized - Escherichia coli - Fluoroquinolones	-0.733908	0.000797254
Acinetobacter_baumannii	blaADC-30	Aminoglycoside	Deaths - AgeStandardized - Escherichia coli - Fluoroquinolones	-0.599521	0.0109699
Acinetobacter_baumannii	blaADC-30_ISAba1	Aminoglycoside	Deaths - AgeStandardized - Escherichia coli - Fluoroquinolones	-0.724756	0.00099762
Acinetobacter_baumannii	aph(3'')-Ib	Aminoglycoside	Deaths - AgeStandardized - Escherichia coli - Fluoroquinolones	-0.687607	0.00228521
Acinetobacter_baumannii	aph(3')-Ia	Aminoglycoside	Deaths - AgeStandardized - Escherichia coli - Fluoroquinolones	-0.76843	0.000313863
Acinetobacter_baumannii	Abau_abaF	Aminoglycoside	Deaths - AgeStandardized - Escherichia coli - Fluoroquinolones	-0.70948	0.0014238
Acinetobacter_baumannii	Abau_abaQ	Aminoglycoside	Deaths - AgeStandardized - Escherichia coli - Fluoroquinolones	-0.566939	0.0176357
Acinetobacter_baumannii	ISAba1_sul2	Aminoglycoside	Deaths - AgeStandardized - Escherichia coli - Fluoroquinolones	-0.747422	0.000563125
Acinetobacter_baumannii	blaOXA-263	Aminoglycoside	Deaths - AgeStandardized - Escherichia coli - Fluoroquinolones	-0.733908	0.000797254
Acinetobacter_baumannii	blaOXA-66	Aminoglycoside	Deaths - AgeStandardized - Escherichia coli - Fluoroquinolones	-0.564859	0.0181498
Acinetobacter_baumannii	adeB	Aminoglycoside	Deaths - AgeStandardized - Escherichia coli - Fluoroquinolones	-0.592661	0.0121717
Acinetobacter_baumannii	adeR	Aminoglycoside	Deaths - AgeStandardized - Escherichia coli - Fluoroquinolones	-0.592908	0.0121267
Acinetobacter_baumannii	adeS	Aminoglycoside	Deaths - AgeStandardized - Escherichia coli - Fluoroquinolones	-0.59465	0.011813
Acinetobacter_baumannii	sul1	Aminoglycoside	Deaths - AgeStandardized - Escherichia coli - Fluoroquinolones	-0.545429	0.0235406
Acinetobacter_baumannii	blaOXA-72	Aminoglycoside	Deaths - AgeStandardized - Group B Streptococcus - Fluoroquinolones	0.572594	0.0162953
Acinetobacter_baumannii	adeB	Aminoglycoside	Deaths - AgeStandardized - Group B Streptococcus - Fluoroquinolones	-0.533354	0.0274694
Acinetobacter_baumannii	aac(3)-Ia_IS26_aadA_qacEdelta1_sul1	Aminoglycoside	Deaths - AgeStandardized - Klebsiella pneumoniae - Fluoroquinolones	0.500301	0.0408283
Acinetobacter_baumannii	blaADC-101	Aminoglycoside	Deaths - AgeStandardized - Klebsiella pneumoniae - Fluoroquinolones	0.575093	0.0157291
Acinetobacter_baumannii	blaADC-176	Aminoglycoside	Deaths - AgeStandardized - Klebsiella pneumoniae - Fluoroquinolones	0.619578	0.00798718
Acinetobacter_baumannii	blaADC-79	Aminoglycoside	Deaths - AgeStandardized - Klebsiella pneumoniae - Fluoroquinolones	0.535552	0.0267189
Acinetobacter_baumannii	ant(2'')-Ia	Aminoglycoside	Deaths - AgeStandardized - Klebsiella pneumoniae - Fluoroquinolones	0.540303	0.0251514
Acinetobacter_baumannii	ant(2'')-Ia_IS15DII_qacEdelta1_sul1	Aminoglycoside	Deaths - AgeStandardized - Klebsiella pneumoniae - Fluoroquinolones	0.563737	0.018432
Acinetobacter_baumannii	blaCMY-59	Aminoglycoside	Deaths - AgeStandardized - Klebsiella pneumoniae - Fluoroquinolones	0.502085	0.0400009
Acinetobacter_baumannii	blaCMY-59_ISEc9	Aminoglycoside	Deaths - AgeStandardized - Klebsiella pneumoniae - Fluoroquinolones	0.502085	0.0400009
Acinetobacter_baumannii	IS1006_floR_tet(A)	Aminoglycoside	Deaths - AgeStandardized - Klebsiella pneumoniae - Fluoroquinolones	0.502085	0.0400009
Acinetobacter_baumannii	IS5075_tet(A)	Aminoglycoside	Deaths - AgeStandardized - Klebsiella pneumoniae - Fluoroquinolones	0.564822	0.0181592
Acinetobacter_baumannii	blaOXA-100	Aminoglycoside	Deaths - AgeStandardized - Klebsiella pneumoniae - Fluoroquinolones	0.503642	0.0392895
Acinetobacter_baumannii	blaOXA-23	Aminoglycoside	Deaths - AgeStandardized - Klebsiella pneumoniae - Fluoroquinolones	-0.565234	0.0180562
Acinetobacter_baumannii	blaOXA-66	Aminoglycoside	Deaths - AgeStandardized - Klebsiella pneumoniae - Fluoroquinolones	-0.555347	0.0206528
Acinetobacter_baumannii	blaOXA-71	Aminoglycoside	Deaths - AgeStandardized - Klebsiella pneumoniae - Fluoroquinolones	0.541004	0.0249263
Acinetobacter_baumannii	blaOXA-90	Aminoglycoside	Deaths - AgeStandardized - Klebsiella pneumoniae - Fluoroquinolones	0.629202	0.0068079
Acinetobacter_baumannii	armA	Aminoglycoside	Deaths - AgeStandardized - Klebsiella pneumoniae - Fluoroquinolones	-0.502224	0.039937
Acinetobacter_baumannii	floR	Aminoglycoside	Deaths - AgeStandardized - Klebsiella pneumoniae - Fluoroquinolones	0.599903	0.0109058
Acinetobacter_baumannii	mphE	Aminoglycoside	Deaths - AgeStandardized - Klebsiella pneumoniae - Fluoroquinolones	-0.616855	0.00834889
Acinetobacter_baumannii	msrE	Aminoglycoside	Deaths - AgeStandardized - Klebsiella pneumoniae - Fluoroquinolones	-0.616855	0.00834889
Acinetobacter_baumannii	tet(A)	Aminoglycoside	Deaths - AgeStandardized - Klebsiella pneumoniae - Fluoroquinolones	0.785422	0.000186962
Acinetobacter_baumannii	blaADC-79	Aminoglycoside	Deaths - AgeStandardized - Morganella spp. - Fluoroquinolones	0.689162	0.00221248
Acinetobacter_baumannii	ant(2'')-Ia	Aminoglycoside	Deaths - AgeStandardized - Morganella spp. - Fluoroquinolones	0.712897	0.00131742
Acinetobacter_baumannii	ant(2'')-Ia_IS15DII_qacEdelta1_sul1	Aminoglycoside	Deaths - AgeStandardized - Morganella spp. - Fluoroquinolones	0.643345	0.00533254
Acinetobacter_baumannii	IS5075_tet(A)	Aminoglycoside	Deaths - AgeStandardized - Morganella spp. - Fluoroquinolones	0.648598	0.00485525
Acinetobacter_baumannii	ISAba28_ISPa12_blaPER-1	Aminoglycoside	Deaths - AgeStandardized - Morganella spp. - Fluoroquinolones	0.538523	0.02573
Acinetobacter_baumannii	IncP	Aminoglycoside	Deaths - AgeStandardized - Morganella spp. - Fluoroquinolones	0.609208	0.00943509
Acinetobacter_baumannii	blaOXA-100	Aminoglycoside	Deaths - AgeStandardized - Morganella spp. - Fluoroquinolones	0.593009	0.0121083
Acinetobacter_baumannii	blaOXA-71	Aminoglycoside	Deaths - AgeStandardized - Morganella spp. - Fluoroquinolones	0.629374	0.00678823
Acinetobacter_baumannii	blaOXA-90	Aminoglycoside	Deaths - AgeStandardized - Morganella spp. - Fluoroquinolones	0.619617	0.00798212
Acinetobacter_baumannii	tet(A)	Aminoglycoside	Deaths - AgeStandardized - Morganella spp. - Fluoroquinolones	0.65884	0.00402404
Acinetobacter_baumannii	aac(3)-IIe	Aminoglycoside	Deaths - AgeStandardized - Non-typhoidal Salmonella - Fluoroquinolones	0.517789	0.0332578
Acinetobacter_baumannii	aac(6')-Ian	Aminoglycoside	Deaths - AgeStandardized - Non-typhoidal Salmonella - Fluoroquinolones	0.763589	0.000360974
Acinetobacter_baumannii	blaADC-74	Aminoglycoside	Deaths - AgeStandardized - Non-typhoidal Salmonella - Fluoroquinolones	0.726361	0.000959746
Acinetobacter_baumannii	blaCARB-5	Aminoglycoside	Deaths - AgeStandardized - Non-typhoidal Salmonella - Fluoroquinolones	0.606934	0.00977907
Acinetobacter_baumannii	blaOXA-72	Aminoglycoside	Deaths - AgeStandardized - Non-typhoidal Salmonella - Fluoroquinolones	0.753404	0.000479525
Acinetobacter_baumannii	mphE	Aminoglycoside	Deaths - AgeStandardized - Non-typhoidal Salmonella - Fluoroquinolones	0.508776	0.037012
Acinetobacter_baumannii	msrE	Aminoglycoside	Deaths - AgeStandardized - Non-typhoidal Salmonella - Fluoroquinolones	0.508776	0.037012
Acinetobacter_baumannii	rep_cluster_1172/rep_cluster_1254	Aminoglycoside	Deaths - AgeStandardized - Non-typhoidal Salmonella - Fluoroquinolones	0.75237	0.000493193
Acinetobacter_baumannii	rep_cluster_1172/rep_cluster_1254/rep_cluster_1903	Aminoglycoside	Deaths - AgeStandardized - Non-typhoidal Salmonella - Fluoroquinolones	0.75237	0.000493193
Acinetobacter_baumannii	rep_cluster_1364	Aminoglycoside	Deaths - AgeStandardized - Non-typhoidal Salmonella - Fluoroquinolones	0.760399	0.000395131
Acinetobacter_baumannii	rep_cluster_734	Aminoglycoside	Deaths - AgeStandardized - Non-typhoidal Salmonella - Fluoroquinolones	0.591576	0.0123711
Acinetobacter_baumannii	aac(6')-Ian	Aminoglycoside	Deaths - AgeStandardized - Proteus spp. - Fluoroquinolones	-0.846462	1.83484e-05
Acinetobacter_baumannii	blaADC-74	Aminoglycoside	Deaths - AgeStandardized - Proteus spp. - Fluoroquinolones	-0.859933	9.60127e-06
Acinetobacter_baumannii	blaCARB-5	Aminoglycoside	Deaths - AgeStandardized - Proteus spp. - Fluoroquinolones	-0.830982	3.59627e-05
Acinetobacter_baumannii	blaOXA-72	Aminoglycoside	Deaths - AgeStandardized - Proteus spp. - Fluoroquinolones	-0.662211	0.00377721
Acinetobacter_baumannii	rep_cluster_1172/rep_cluster_1254	Aminoglycoside	Deaths - AgeStandardized - Proteus spp. - Fluoroquinolones	-0.880391	3.12547e-06
Acinetobacter_baumannii	rep_cluster_1172/rep_cluster_1254/rep_cluster_1903	Aminoglycoside	Deaths - AgeStandardized - Proteus spp. - Fluoroquinolones	-0.880391	3.12547e-06
Acinetobacter_baumannii	rep_cluster_1364	Aminoglycoside	Deaths - AgeStandardized - Proteus spp. - Fluoroquinolones	-0.809048	8.39145e-05
Acinetobacter_baumannii	blaADC-79	Aminoglycoside	Deaths - AgeStandardized - Pseudomonas aeruginosa - Fluoroquinolones	0.607255	0.0097298
Acinetobacter_baumannii	ant(2'')-Ia	Aminoglycoside	Deaths - AgeStandardized - Pseudomonas aeruginosa - Fluoroquinolones	0.585692	0.0134973
Acinetobacter_baumannii	ant(2'')-Ia_IS15DII_qacEdelta1_sul1	Aminoglycoside	Deaths - AgeStandardized - Pseudomonas aeruginosa - Fluoroquinolones	0.533477	0.027427
Acinetobacter_baumannii	IS5075_tet(A)	Aminoglycoside	Deaths - AgeStandardized - Pseudomonas aeruginosa - Fluoroquinolones	0.540445	0.0251057
Acinetobacter_baumannii	IncP	Aminoglycoside	Deaths - AgeStandardized - Pseudomonas aeruginosa - Fluoroquinolones	0.538856	0.0256209
Acinetobacter_baumannii	blaOXA-100	Aminoglycoside	Deaths - AgeStandardized - Pseudomonas aeruginosa - Fluoroquinolones	0.535069	0.0268824
Acinetobacter_baumannii	blaOXA-71	Aminoglycoside	Deaths - AgeStandardized - Pseudomonas aeruginosa - Fluoroquinolones	0.530903	0.0283251
Acinetobacter_baumannii	blaOXA-72	Aminoglycoside	Deaths - AgeStandardized - Pseudomonas aeruginosa - Fluoroquinolones	-0.535792	0.026638
Acinetobacter_baumannii	armA	Aminoglycoside	Deaths - AgeStandardized - Pseudomonas aeruginosa - Fluoroquinolones	-0.500382	0.0407904
Acinetobacter_baumannii	rep_cluster_1172/rep_cluster_1254	Aminoglycoside	Deaths - AgeStandardized - Pseudomonas aeruginosa - Fluoroquinolones	-0.531329	0.028175
Acinetobacter_baumannii	rep_cluster_1172/rep_cluster_1254/rep_cluster_1903	Aminoglycoside	Deaths - AgeStandardized - Pseudomonas aeruginosa - Fluoroquinolones	-0.531329	0.028175
Acinetobacter_baumannii	blaADC-176	Aminoglycoside	Deaths - AgeStandardized - Salmonella enterica serovar Paratyphi - Fluoroquinolones	-0.507184	0.0377073
Acinetobacter_baumannii	blaADC-79	Aminoglycoside	Deaths - AgeStandardized - Salmonella enterica serovar Paratyphi - Fluoroquinolones	-0.604269	0.0101946
Acinetobacter_baumannii	ant(2'')-Ia	Aminoglycoside	Deaths - AgeStandardized - Salmonella enterica serovar Paratyphi - Fluoroquinolones	-0.725322	0.000984125
Acinetobacter_baumannii	ant(2'')-Ia_IS15DII_qacEdelta1_sul1	Aminoglycoside	Deaths - AgeStandardized - Salmonella enterica serovar Paratyphi - Fluoroquinolones	-0.535547	0.0267206
Acinetobacter_baumannii	blaCARB-5	Aminoglycoside	Deaths - AgeStandardized - Salmonella enterica serovar Paratyphi - Fluoroquinolones	-0.610163	0.00929359
Acinetobacter_baumannii	IS5075_tet(A)	Aminoglycoside	Deaths - AgeStandardized - Salmonella enterica serovar Paratyphi - Fluoroquinolones	-0.534986	0.0269107
[truncated: 119,357 more rows]
