# Supplementary material for: Genomic and socioeconomic drivers of antimicrobial resistance forecast to 2050
Source: Cell Genom. 2026 Jun 3;6(7):101273. doi: 10.1016/j.xgen.2026.101273 (PMC13347946; doi:10.1016/j.xgen.2026.101273)
Supplement: Table S14. Increasing indicator-feature pairs, considering features with increasing prevalence, related to Figure 3 — List of feature-indicator pairs strongly correlated (Pearson correlation ρ > │0.5│, p-value <0.05) with the indicators forecast to increase by 2050. For each feature-indicator pair the following information is provided: number of isolates, countries, and years included in the forecasting analysis; and trend analyses for both the indicator and the feature forecasts using ADF (Augmented Dickey-Fuller) and KPSS (Kwiatkowski-Phillips-Schmidt-Shin) test statistics at a 95% confidence level. [file mmc14.xlsx]

## Sheet: TableS14
Species	Antibiotic Class	Indicator	Feature	Pearson r	Pearson p-value	Countries	Num Countries	Years	Num Years	First Year	Last Year	Feature ADF Test statistic	Feature ADF p-value	Feature KPSS Test statistic	Feature KPSS p-value	Feature Result 95%	Feature Trend 95%	Indicator ADF Test statistic	Indicator ADF p-value	Indicator KPSS Test statistic	Indicator KPSS p-value	Indicator Result 95%	Indicator Trend 95%	WHO/ESKAPE
A. baumannii	Aminoglycoside	Raised fasting blood glucose (>= 7.0 mmol/L) (crude estimate)	aac(3)-Ia_IS26	-0.523904	0.0372523	AUS, CHN, KOR, SWE, TZA, USA	6	2003, 2004, 2005, 2006, 2007, 2008, 2009, 2010, 2011, 2012, 2013, 2014	12	2003	2014	-11.439	0	0.833	0.01	Difference stationary	Increasing	-0.951	0.771	0.893	0.01	Not stationary	Increasing	Yes
A. baumannii	Aminoglycoside	Raised fasting blood glucose (>= 7.0 mmol/L) (crude estimate)	aac(3)-Ia_IS26_aadA_qacEdelta1_sul1	-0.582427	0.0179147	AUS, CHN, KOR, SWE, TZA, USA	6	2003, 2004, 2005, 2006, 2007, 2008, 2009, 2010, 2011, 2012, 2013, 2014	12	2003	2014	-1.57	0.499	0.968	0.01	Not stationary	Increasing	-0.951	0.771	0.893	0.01	Not stationary	Increasing	Yes
S. sonnei	Tetracycline	Macrolides	aac(3)-IId	0.737316	0.00961636	CHN, GBR, IND, PAK	4	2005, 2007, 2008, 2009, 2010, 2011, 2012, 2013, 2014, 2015, 2016	11	2005	2016	-52.582	0	0.684	0.015	Difference stationary	Increasing	-10.316	0	0.683	0.015	Difference stationary	Increasing	No
S. sonnei	Aminoglycoside	Population, total	aac(3)-IId	0.531753	0.0280261	AUS, CHN, GBR, IND, NPL, PAK, VNM	7	2003, 2005, 2007, 2008, 2009, 2010, 2011, 2012, 2013, 2014, 2015, 2016, 2017, 2018	14	2003	2018	-1.687	0.438	0.708	0.013	Not stationary	Increasing	-5.606	0	0.646	0.018	Difference stationary	Increasing	No
S. sonnei	Tetracycline	Carbapenems	aac(3)-IId	0.621629	0.0411755	CHN, GBR, IND, PAK	4	2005, 2007, 2008, 2009, 2010, 2011, 2012, 2013, 2014, 2015, 2016	11	2005	2016	-6.734	0	0.7	0.014	Difference stationary	Increasing	-4.271	0	0.705	0.013	Difference stationary	Increasing	No
S. sonnei	Tetracycline	Population density (people per sq. km of land area)	aac(3)-IId	0.548592	0.0422137	CHN, GBR, IND, NPL, PAK, VNM	6	2003, 2005, 2007, 2008, 2009, 2010, 2011, 2012, 2013, 2014, 2015, 2016	12	2003	2016	-1.861	0.35	0.719	0.012	Not stationary	Increasing	-4.252	0.001	0.71	0.013	Difference stationary	Increasing	No
S. sonnei	Tetracycline	Population, total	aac(3)-IId	0.628861	0.0159911	CHN, GBR, IND, NPL, PAK, VNM	6	2003, 2005, 2007, 2008, 2009, 2010, 2011, 2012, 2013, 2014, 2015, 2016	12	2003	2016	-5.445	0	0.719	0.012	Difference stationary	Increasing	-2.324	0.164	0.666	0.017	Not stationary	Increasing	No
S. sonnei	Tetracycline	DALYs - AgeStandardized - Proteus spp. - Trimethoprim-Sulfamethoxazole	aac(3)-IId	0.566925	0.0345088	CHN, GBR, IND, NPL, PAK, VNM	6	2003, 2005, 2007, 2008, 2009, 2010, 2011, 2012, 2013, 2014, 2015, 2016	12	2003	2016	-5.057	0	0.801	0.01	Difference stationary	Increasing	-2.003	0.285	0.779	0.01	Not stationary	Increasing	No
S. sonnei	Tetracycline	Macrolides	aac(3)-IId_blaCTX-M-14_IS26_IS903B_ISCfr1_ISEc9_blaTEM-34	0.723652	0.0118218	CHN, GBR, IND, PAK	4	2005, 2007, 2008, 2009, 2010, 2011, 2012, 2013, 2014, 2015, 2016	11	2005	2016	-13.496	0	0.681	0.015	Difference stationary	Increasing	-10.316	0	0.683	0.015	Difference stationary	Increasing	No
S. sonnei	Tetracycline	Population density (people per sq. km of land area)	aac(3)-IId_blaCTX-M-14_IS26_IS903B_ISCfr1_ISEc9_blaTEM-34	0.541914	0.0453111	CHN, GBR, IND, NPL, PAK, VNM	6	2003, 2005, 2007, 2008, 2009, 2010, 2011, 2012, 2013, 2014, 2015, 2016	12	2003	2016	-4.972	0	0.73	0.011	Difference stationary	Increasing	-4.252	0.001	0.71	0.013	Difference stationary	Increasing	No
S. sonnei	Tetracycline	Population, total	aac(3)-IId_blaCTX-M-14_IS26_IS903B_ISCfr1_ISEc9_blaTEM-34	0.626452	0.0165243	CHN, GBR, IND, NPL, PAK, VNM	6	2003, 2005, 2007, 2008, 2009, 2010, 2011, 2012, 2013, 2014, 2015, 2016	12	2003	2016	-2.456	0.127	0.753	0.01	Not stationary	Increasing	-2.324	0.164	0.666	0.017	Not stationary	Increasing	No
S. enterica	Cephem	Phosphonics	aac(3)-IIe	0.656819	0.0203198	DEU, IND, PRT, VNM	4	2008, 2009, 2010, 2011, 2012, 2013, 2015, 2016, 2017, 2019	10	2008	2019	-2.034	0.272	0.67	0.016	Not stationary	Increasing	-4.019	0.001	0.662	0.017	Difference stationary	Increasing	No
S. enterica	Cephem	Phosphonics	aac(3)-IIe	0.656819	0.0203198	DEU, IND, PRT, VNM	4	2008, 2009, 2010, 2011, 2012, 2013, 2015, 2016, 2017, 2019	10	2008	2019	-2.034	0.272	0.67	0.016	Not stationary	Increasing	-4.019	0.001	0.662	0.017	Difference stationary	Increasing	No
E. coli	B-lactam Combined Agents	DALYs - AgeStandardized - Haemophilus influenzae - Resistance to one or more antibiotics	aac(3)-IIe	0.54246	0.00110902	CHN, DEU, DNK, GBR, JPN, PAK, PRT, THA, TZA, USA	10	2001, 2002, 2003, 2004, 2005, 2006, 2007, 2008, 2009, 2010, 2011, 2012, 2013, 2014, 2015, 2016, 2017, 2018, 2019, 2020, 2021	21	2001	2021	-6.379	0	1.103	0.01	Difference stationary	Increasing	0.786	0.991	1.106	0.01	Not stationary	Increasing	No
A. baumannii	Aminoglycoside	Respiratory infections and tuberculosis	aac(6')-Iaf	0.681818	0.00257327	AUS, CHN, KOR, SWE, TZA, USA	6	2003, 2004, 2005, 2006, 2007, 2008, 2009, 2010, 2011, 2012, 2013, 2014, 2016	13	2003	2016	-2.578	0.098	1.044	0.01	Not stationary	Increasing	1.152	0.996	1.047	0.01	Not stationary	Increasing	Yes
A. baumannii	Aminoglycoside	Respiratory infections and tuberculosis	aac(6')-Iaf	0.681818	0.00257327	AUS, CHN, KOR, SWE, TZA, USA	6	2003, 2004, 2005, 2006, 2007, 2008, 2009, 2010, 2011, 2012, 2013, 2014, 2016	13	2003	2016	-2.578	0.098	1.044	0.01	Not stationary	Increasing	1.152	0.996	1.047	0.01	Not stationary	Increasing	Yes
A. baumannii	Carbapenem	Population ages 65 and above (% of total population)	aac(6')-Ian	0.643361	0.00296058	AUS, CHN, IND, KOR, SWE, THA, USA	7	2003, 2004, 2005, 2006, 2007, 2008, 2009, 2010, 2011, 2012, 2013, 2016, 2020	13	2003	2020	-3.745	0.004	0.858	0.01	Difference stationary	Increasing	-6.155	0	0.913	0.01	Difference stationary	Increasing	Yes
A. baumannii	Carbapenem	Population ages 65 and above (% of total population)	aac(6')-Ian	0.643361	0.00296058	AUS, CHN, IND, KOR, SWE, THA, USA	7	2003, 2004, 2005, 2006, 2007, 2008, 2009, 2010, 2011, 2012, 2013, 2016, 2020	13	2003	2020	-3.745	0.004	0.858	0.01	Difference stationary	Increasing	-6.155	0	0.913	0.01	Difference stationary	Increasing	Yes
A. baumannii	Carbapenem	Age dependency ratio, old (% of working-age population)	aac(6')-Ian	0.631	0.00376744	AUS, CHN, IND, KOR, SWE, THA, USA	7	2003, 2004, 2005, 2006, 2007, 2008, 2009, 2010, 2011, 2012, 2013, 2016, 2020	13	2003	2020	-5.099	0	0.854	0.01	Difference stationary	Increasing	-5.334	0	0.912	0.01	Difference stationary	Increasing	Yes
A. baumannii	Carbapenem	Age dependency ratio, old (% of working-age population)	aac(6')-Ian	0.631	0.00376744	AUS, CHN, IND, KOR, SWE, THA, USA	7	2003, 2004, 2005, 2006, 2007, 2008, 2009, 2010, 2011, 2012, 2013, 2016, 2020	13	2003	2020	-5.099	0	0.854	0.01	Difference stationary	Increasing	-5.334	0	0.912	0.01	Difference stationary	Increasing	Yes
E. coli	Aminoglycoside	People with basic handwashing facilities including soap and water (% of population)	aac(6')-Ib10	0.579021	0.0485246	IND, MOZ, PAK, RWA, THA, TZA	6	2009, 2010, 2013, 2014, 2015, 2016, 2017, 2019, 2020	9	2009	2020	-8.286	0	0.802	0.01	Difference stationary	Increasing	-2.133	0.232	0.88	0.01	Not stationary	Increasing	No
E. coli	Aminoglycoside	People with basic handwashing facilities including soap and water (% of population)	aac(6')-Ib10	0.579021	0.0485246	IND, MOZ, PAK, RWA, THA, TZA	6	2009, 2010, 2013, 2014, 2015, 2016, 2017, 2019, 2020	9	2009	2020	-8.286	0	0.802	0.01	Difference stationary	Increasing	-2.133	0.232	0.88	0.01	Not stationary	Increasing	No
E. coli	Aminoglycoside	People with basic handwashing facilities including soap and water (% of population)	aac(6')-Ib10	0.579021	0.0485246	IND, MOZ, PAK, RWA, THA, TZA	6	2009, 2010, 2013, 2014, 2015, 2016, 2017, 2019, 2020	9	2009	2020	-8.286	0	0.802	0.01	Difference stationary	Increasing	-2.133	0.232	0.88	0.01	Not stationary	Increasing	No
E. faecium	Lipopeptide	DALYs - AgeStandardized - All pathogens - Extensive drug resistance in TB	aad(6)	0.618219	0.0140315	AUS, DNK, NZL, PAK, USA	5	2007, 2008, 2009, 2011, 2012, 2013, 2014, 2015, 2017, 2018	10	2007	2018	-10.219	0	0.571	0.026	Difference stationary	Increasing	-4.659	0	0.551	0.03	Difference stationary	Increasing	Yes
E. faecium	Lipopeptide	DALYs - AgeStandardized - Mycobacterium tuberculosis - Extensive drug resistance in TB	aad(6)	0.618219	0.0140315	AUS, DNK, NZL, PAK, USA	5	2007, 2008, 2009, 2011, 2012, 2013, 2014, 2015, 2017, 2018	10	2007	2018	-1.812	0.374	0.569	0.026	Not stationary	Increasing	-4.185	0.001	0.551	0.03	Difference stationary	Increasing	Yes
E. faecium	Lipopeptide	DALYs - AllAges - Escherichia coli - Fluoroquinolones	aad(6)	0.560179	0.0298663	AUS, DNK, NZL, PAK, USA	5	2007, 2008, 2009, 2011, 2012, 2013, 2014, 2015, 2017, 2018	10	2007	2018	-2.045	0.267	0.613	0.021	Not stationary	Increasing	-4.183	0.001	0.628	0.02	Difference stationary	Increasing	Yes
E. faecium	Lipopeptide	DALYs - AllAges - Proteus spp. - Fluoroquinolones	aad(6)	0.554917	0.0317826	AUS, DNK, NZL, PAK, USA	5	2007, 2008, 2009, 2011, 2012, 2013, 2014, 2015, 2017, 2018	10	2007	2018	-20.508	0	0.603	0.022	Difference stationary	Increasing	-3.267	0.016	0.643	0.019	Difference stationary	Increasing	Yes
E. faecium	Lipopeptide	Deaths - AllAges - Group B Streptococcus - Penicillin	aad(6)	0.778636	0.00062627	AUS, DNK, NZL, PAK, USA	5	2007, 2008, 2009, 2011, 2012, 2013, 2014, 2015, 2017, 2018	10	2007	2018	-1.821	0.37	0.166	0.1	Trend stationary	Increasing	-1.663	0.45	0.43	0.064	Trend stationary	Increasing	Yes
E. faecium	Lipopeptide	Deaths - AllAges - Escherichia coli - Fluoroquinolones	aad(6)	0.519488	0.0471829	AUS, DNK, NZL, PAK, USA	5	2007, 2008, 2009, 2011, 2012, 2013, 2014, 2015, 2017, 2018	10	2007	2018	-0.75	0.833	0.6	0.023	Not stationary	Increasing	-1.284	0.637	0.617	0.021	Not stationary	Increasing	Yes
S. agalactiae	Lincosamide	DALYs - Under5 - All pathogens - Extensive drug resistance in TB	aad(6)	-0.821779	0.0123277	CAN, DNK, USA	3	2006, 2010, 2011, 2012, 2013, 2014, 2018	7	2006	2018	-12.959	0	0.878	0.01	Difference stationary	Increasing	-0.598	0.871	0.77	0.01	Not stationary	Increasing	No
E. faecium	Lipopeptide	Deaths - AllAges - Group B Streptococcus - Resistance to one or more antibiotics	aad(6)	0.590583	0.020446	AUS, DNK, NZL, PAK, USA	5	2007, 2008, 2009, 2011, 2012, 2013, 2014, 2015, 2017, 2018	10	2007	2018	-6.845	0	0.881	0.01	Difference stationary	Increasing	0.551	0.986	0.932	0.01	Not stationary	Increasing	Yes
S. agalactiae	Macrolide	DALYs - Under5 - Mycobacterium tuberculosis - Extensive drug resistance in TB	aad(6)	-0.821779	0.0123277	CAN, DNK, USA	3	2006, 2010, 2011, 2012, 2013, 2014, 2018	7	2006	2018	-2.781	0.061	0.889	0.01	Not stationary	Increasing	2.001	0.999	0.389	0.082	Trend stationary	Increasing	No
S. sonnei	Folate	Livestock production index (2014-2016 = 100)	aadA	0.518684	0.0159911	AUS, BTN, CHN, GBR, IND, NPL, PAK, VNM	8	2003, 2005, 2007, 2008, 2009, 2010, 2011, 2012, 2013, 2014, 2015, 2016, 2017, 2018	14	2003	2018	-4.282	0	0.726	0.011	Difference stationary	Increasing	-39.939	0	0.739	0.01	Difference stationary	Increasing	No
S. sonnei	Folate	Deaths - AllAges - Enterococcus faecium - Resistance to one or more antibiotics	aadA	0.606728	0.00354299	AUS, BTN, CHN, GBR, IND, NPL, PAK, VNM	8	2003, 2005, 2007, 2008, 2009, 2010, 2011, 2012, 2013, 2014, 2015, 2016, 2017, 2018	14	2003	2018	-17.604	0	0.75	0.01	Difference stationary	Increasing	-22.736	0	0.749	0.01	Difference stationary	Increasing	No
S. sonnei	Folate	Deaths - AllAges - Enterococcus faecium - Fluoroquinolones	aadA	0.501125	0.0206588	AUS, BTN, CHN, GBR, IND, NPL, PAK, VNM	8	2003, 2005, 2007, 2008, 2009, 2010, 2011, 2012, 2013, 2014, 2015, 2016, 2017, 2018	14	2003	2018	-76.036	0	0.739	0.01	Difference stationary	Increasing	-11.346	0	0.729	0.011	Difference stationary	Increasing	No
S. sonnei	Aminoglycoside	Raised fasting blood glucose (>= 7.0 mmol/L) (crude estimate)	aadA	-0.799292	0.00181129	IND, NPL, PAK, VNM	4	2003, 2005, 2007, 2008, 2009, 2010, 2011, 2012, 2013, 2014	10	2003	2014	-3.835	0.003	0.99	0.01	Difference stationary	Increasing	-4.289	0	1.012	0.01	Difference stationary	Increasing	No
S. sonnei	Aminoglycoside	Raised fasting blood glucose (>= 7.0 mmol/L) (crude estimate)	aadA	-0.799292	0.00181129	IND, NPL, PAK, VNM	4	2003, 2005, 2007, 2008, 2009, 2010, 2011, 2012, 2013, 2014	10	2003	2014	-3.835	0.003	0.99	0.01	Difference stationary	Increasing	-4.289	0	1.012	0.01	Difference stationary	Increasing	No
S. sonnei	Folate	Deaths - AllAges - All pathogens - Vancomycin	aadA	0.56371	0.00778274	AUS, BTN, CHN, GBR, IND, NPL, PAK, VNM	8	2003, 2005, 2007, 2008, 2009, 2010, 2011, 2012, 2013, 2014, 2015, 2016, 2017, 2018	14	2003	2018	-2.361	0.153	0.739	0.01	Not stationary	Increasing	-3.357	0.013	0.745	0.01	Difference stationary	Increasing	No
S. sonnei	Penicilin	Raised fasting blood glucose (>= 7.0 mmol/L) (crude estimate)	aadA	-0.780293	0.00036233	BTN, IND, NPL, PAK, VNM	5	2003, 2005, 2007, 2008, 2009, 2010, 2011, 2012, 2013, 2014	10	2003	2014	-2.105	0.242	0.958	0.01	Not stationary	Increasing	-3.198	0.02	1.019	0.01	Difference stationary	Increasing	No
S. sonnei	Folate	Deaths - AllAges - Escherichia coli - Beta lactam / Beta-lactamase inhibitors	aadA	0.532202	0.0130113	AUS, BTN, CHN, GBR, IND, NPL, PAK, VNM	8	2003, 2005, 2007, 2008, 2009, 2010, 2011, 2012, 2013, 2014, 2015, 2016, 2017, 2018	14	2003	2018	-5.26	0	0.775	0.01	Difference stationary	Increasing	-1.965	0.302	0.746	0.01	Not stationary	Increasing	No
S. sonnei	Folate	Protein-energy malnutrition	aadA	0.535857	0.0122882	AUS, BTN, CHN, GBR, IND, NPL, PAK, VNM	8	2003, 2005, 2007, 2008, 2009, 2010, 2011, 2012, 2013, 2014, 2015, 2016, 2017, 2018	14	2003	2018	-2.791	0.06	0.778	0.01	Not stationary	Increasing	-1.959	0.305	0.747	0.01	Not stationary	Increasing	No
S. sonnei	Folate	DALYs - AllAges - Group B Streptococcus - Macrolides	aadA	0.518166	0.0161153	AUS, BTN, CHN, GBR, IND, NPL, PAK, VNM	8	2003, 2005, 2007, 2008, 2009, 2010, 2011, 2012, 2013, 2014, 2015, 2016, 2017, 2018	14	2003	2018	-3.188	0.021	0.793	0.01	Difference stationary	Increasing	-1.944	0.312	0.772	0.01	Not stationary	Increasing	No
S. sonnei	Folate	Deaths - AllAges - Group B Streptococcus - Macrolides	aadA	0.543207	0.010933	AUS, BTN, CHN, GBR, IND, NPL, PAK, VNM	8	2003, 2005, 2007, 2008, 2009, 2010, 2011, 2012, 2013, 2014, 2015, 2016, 2017, 2018	14	2003	2018	-3.242	0.018	0.781	0.01	Difference stationary	Increasing	-1.929	0.319	0.759	0.01	Not stationary	Increasing	No
S. sonnei	Folate	DALYs - AllAges - Escherichia coli - Beta lactam / Beta-lactamase inhibitors	aadA	0.505856	0.0193058	AUS, BTN, CHN, GBR, IND, NPL, PAK, VNM	8	2003, 2005, 2007, 2008, 2009, 2010, 2011, 2012, 2013, 2014, 2015, 2016, 2017, 2018	14	2003	2018	-2.452	0.127	0.78	0.01	Not stationary	Increasing	-1.916	0.325	0.754	0.01	Not stationary	Increasing	No
E. coli	Cephem	Population density (people per sq. km of land area)	aadA	0.509446	8.34e-05	BRA, CHN, DEU, DNK, FRA, GBR, GMB, IND, ITA, KEN, MLI, MOZ, NOR, PAK, PRT, THA, TZA, USA	18	2001, 2002, 2003, 2004, 2005, 2006, 2007, 2008, 2009, 2010, 2011, 2012, 2013, 2014, 2015, 2016, 2017, 2018, 2019, 2020, 2021	21	2001	2021	-5.225	0	0.764	0.01	Difference stationary	Increasing	-1.867	0.348	0.78	0.01	Not stationary	Increasing	No
E. coli	Tetracycline	Population density (people per sq. km of land area)	aadA	0.581916	6.05e-06	BRA, CHN, DEU, DNK, FRA, GBR, GMB, IND, ITA, KEN, MLI, MOZ, NOR, PAK, PRT, RWA, USA	17	2002, 2003, 2004, 2005, 2006, 2007, 2008, 2009, 2010, 2011, 2012, 2013, 2014, 2015, 2016, 2017, 2018, 2019, 2020, 2021	20	2002	2021	-3.399	0.011	0.753	0.01	Difference stationary	Increasing	-1.622	0.472	0.764	0.01	Not stationary	Increasing	No
E. coli	Tetracycline	Population density (people per sq. km of land area)	aadA	0.581916	6.05e-06	BRA, CHN, DEU, DNK, FRA, GBR, GMB, IND, ITA, KEN, MLI, MOZ, NOR, PAK, PRT, RWA, USA	17	2002, 2003, 2004, 2005, 2006, 2007, 2008, 2009, 2010, 2011, 2012, 2013, 2014, 2015, 2016, 2017, 2018, 2019, 2020, 2021	20	2002	2021	-3.399	0.011	0.753	0.01	Difference stationary	Increasing	-1.622	0.472	0.764	0.01	Not stationary	Increasing	No
C. diphtheriae	Folate	Deaths - Under5 - Acinetobacter baumannii - Fluoroquinolones	aadA	-0.871547	0.0236905	FRA, RUS	2	1993, 2011, 2014, 2015, 2016, 2017	6	1993	2017	-1.117	0.708	0.843	0.01	Not stationary	Increasing	-1.371	0.596	0.88	0.01	Not stationary	Increasing	No
C. diphtheriae	Folate	Deaths - Under5 - Acinetobacter baumannii - Fluoroquinolones	aadA	-0.871547	0.0236905	FRA, RUS	2	1993, 2011, 2014, 2015, 2016, 2017	6	1993	2017	-1.117	0.708	0.843	0.01	Not stationary	Increasing	-1.371	0.596	0.88	0.01	Not stationary	Increasing	No
S. sonnei	Folate	Raised fasting blood glucose (>= 7.0 mmol/L) (crude estimate)	aadA	-0.780765	0.0003574	BTN, IND, NPL, PAK, VNM	5	2003, 2005, 2007, 2008, 2009, 2010, 2011, 2012, 2013, 2014	10	2003	2014	-2.589	0.095	0.952	0.01	Not stationary	Increasing	-1.353	0.605	1.028	0.01	Not stationary	Increasing	No
C. diphtheriae	Folate	Deaths - AllAges - Morganella spp. - Third-generation cephalosporins	aadA	0.927382	0.00771867	FRA, RUS	2	1993, 2011, 2014, 2015, 2016, 2017	6	1993	2017	-1.161	0.69	0.879	0.01	Not stationary	Increasing	-1.297	0.631	0.853	0.01	Not stationary	Increasing	No
C. diphtheriae	Folate	Deaths - AllAges - Morganella spp. - Third-generation cephalosporins	aadA	0.927382	0.00771867	FRA, RUS	2	1993, 2011, 2014, 2015, 2016, 2017	6	1993	2017	-1.161	0.69	0.879	0.01	Not stationary	Increasing	-1.297	0.631	0.853	0.01	Not stationary	Increasing	No
C. diphtheriae	Folate	Protein-energy malnutrition	aadA	0.827928	0.0418656	FRA, RUS	2	1993, 2011, 2014, 2015, 2016, 2017	6	1993	2017	-1.657	0.453	0.868	0.01	Not stationary	Increasing	-1.211	0.669	0.841	0.01	Not stationary	Increasing	No
C. diphtheriae	Folate	Protein-energy malnutrition	aadA	0.827928	0.0418656	FRA, RUS	2	1993, 2011, 2014, 2015, 2016, 2017	6	1993	2017	-1.657	0.453	0.868	0.01	Not stationary	Increasing	-1.211	0.669	0.841	0.01	Not stationary	Increasing	No
C. diphtheriae	Folate	Lower respiratory infections	aadA	0.863606	0.0266364	FRA, RUS	2	1993, 2011, 2014, 2015, 2016, 2017	6	1993	2017	-1.403	0.581	0.867	0.01	Not stationary	Increasing	0.183	0.971	0.854	0.01	Not stationary	Increasing	No
C. diphtheriae	Folate	Lower respiratory infections	aadA	0.863606	0.0266364	FRA, RUS	2	1993, 2011, 2014, 2015, 2016, 2017	6	1993	2017	-1.403	0.581	0.867	0.01	Not stationary	Increasing	0.183	0.971	0.854	0.01	Not stationary	Increasing	No
E. coli	Fluoroquinolone	People with basic handwashing facilities including soap and water (% of population)	aadA2	0.690082	0.0130004	IND, MOZ, PAK, RWA, THA, TZA	6	2009, 2010, 2013, 2014, 2015, 2016, 2017, 2019, 2020	9	2009	2020	-5.567	0	0.819	0.01	Difference stationary	Increasing	-16.32	0	0.892	0.01	Difference stationary	Increasing	Yes
E. coli	Fluoroquinolone	People with basic handwashing facilities including soap and water (% of population)	aadA2	0.690082	0.0130004	IND, MOZ, PAK, RWA, THA, TZA	6	2009, 2010, 2013, 2014, 2015, 2016, 2017, 2019, 2020	9	2009	2020	-5.567	0	0.819	0.01	Difference stationary	Increasing	-16.32	0	0.892	0.01	Difference stationary	Increasing	Yes
E. coli	Folate	People with basic handwashing facilities including soap and water (% of population)	aadA2	0.696345	0.0118782	IND, MOZ, PAK, RWA, THA, TZA	6	2009, 2010, 2013, 2014, 2015, 2016, 2017, 2019, 2020	9	2009	2020	-4.652	0	0.765	0.01	Difference stationary	Increasing	-3.491	0.008	0.833	0.01	Difference stationary	Increasing	No
E. coli	Folate	People with basic handwashing facilities including soap and water (% of population)	aadA2	0.696345	0.0118782	IND, MOZ, PAK, RWA, THA, TZA	6	2009, 2010, 2013, 2014, 2015, 2016, 2017, 2019, 2020	9	2009	2020	-4.652	0	0.765	0.01	Difference stationary	Increasing	-3.491	0.008	0.833	0.01	Difference stationary	Increasing	No
E. coli	Folate	People with basic handwashing facilities including soap and water (% of population)	aadA2	0.696345	0.0118782	IND, MOZ, PAK, RWA, THA, TZA	6	2009, 2010, 2013, 2014, 2015, 2016, 2017, 2019, 2020	9	2009	2020	-4.652	0	0.765	0.01	Difference stationary	Increasing	-3.491	0.008	0.833	0.01	Difference stationary	Increasing	No
E. coli	Phenicol	People with basic handwashing facilities including soap and water (% of population)	aadA2	0.8979	0.00101207	IND, MOZ, PAK, TZA	4	2009, 2010, 2013, 2014, 2016, 2017, 2019, 2020	8	2009	2020	-16.281	0	0.808	0.01	Difference stationary	Increasing	-3.134	0.024	0.836	0.01	Difference stationary	Increasing	No
E. coli	Aminoglycoside	People with basic handwashing facilities including soap and water (% of population)	aadA2	0.698316	0.0115402	IND, MOZ, PAK, RWA, THA, TZA	6	2009, 2010, 2013, 2014, 2015, 2016, 2017, 2019, 2020	9	2009	2020	-1.747	0.407	0.818	0.01	Not stationary	Increasing	-2.133	0.232	0.88	0.01	Not stationary	Increasing	No
E. coli	Cephem	Population density (people per sq. km of land area)	aadA2	0.502479	0.000108037	BRA, CHN, DEU, DNK, FRA, GBR, GMB, IND, ITA, KEN, MLI, MOZ, NOR, PAK, PRT, THA, TZA, USA	18	2001, 2002, 2003, 2004, 2005, 2006, 2007, 2008, 2009, 2010, 2011, 2012, 2013, 2014, 2015, 2016, 2017, 2018, 2019, 2020, 2021	21	2001	2021	-5.947	0	0.779	0.01	Difference stationary	Increasing	-1.867	0.348	0.78	0.01	Not stationary	Increasing	No
S. sonnei	Penicilin	Deaths - AllAges - Enterococcus faecium - Resistance to one or more antibiotics	aadA5	0.698084	0.000433276	AUS, BTN, CHN, GBR, IND, NPL, PAK, VNM	8	2003, 2005, 2007, 2008, 2009, 2010, 2011, 2012, 2013, 2014, 2015, 2016, 2017, 2018	14	2003	2018	-6.552	0	0.749	0.01	Difference stationary	Increasing	-23.533	0	0.751	0.01	Difference stationary	Increasing	No
S. sonnei	Penicilin	Population density (people per sq. km of land area)	aadA5	0.547352	0.0102241	AUS, BTN, CHN, GBR, IND, NPL, PAK, VNM	8	2003, 2005, 2007, 2008, 2009, 2010, 2011, 2012, 2013, 2014, 2015, 2016, 2017, 2018	14	2003	2018	-6.33	0	0.679	0.015	Difference stationary	Increasing	-18.19	0	0.667	0.017	Difference stationary	Increasing	No
S. sonnei	Penicilin	Livestock production index (2014-2016 = 100)	aadA5	0.804392	1.11e-05	AUS, BTN, CHN, GBR, IND, NPL, PAK, VNM	8	2003, 2005, 2007, 2008, 2009, 2010, 2011, 2012, 2013, 2014, 2015, 2016, 2017, 2018	14	2003	2018	-6.51	0	0.736	0.01	Difference stationary	Increasing	-14.171	0	0.74	0.01	Difference stationary	Increasing	No
S. sonnei	Penicilin	Deaths - AllAges - All pathogens - Vancomycin	aadA5	0.717918	0.000247787	AUS, BTN, CHN, GBR, IND, NPL, PAK, VNM	8	2003, 2005, 2007, 2008, 2009, 2010, 2011, 2012, 2013, 2014, 2015, 2016, 2017, 2018	14	2003	2018	-2.595	0.094	0.738	0.01	Not stationary	Increasing	-12.423	0	0.746	0.01	Difference stationary	Increasing	No
S. sonnei	Penicilin	Deaths - AllAges - Enterococcus faecium - Fluoroquinolones	aadA5	0.678272	0.000726124	AUS, BTN, CHN, GBR, IND, NPL, PAK, VNM	8	2003, 2005, 2007, 2008, 2009, 2010, 2011, 2012, 2013, 2014, 2015, 2016, 2017, 2018	14	2003	2018	-90.965	0	0.74	0.01	Difference stationary	Increasing	-6.523	0	0.729	0.011	Difference stationary	Increasing	No
E. coli	Phenicol	People with basic handwashing facilities including soap and water (% of population)	aadA5	0.847783	0.00389112	IND, MOZ, PAK, TZA	4	2009, 2010, 2013, 2014, 2016, 2017, 2019, 2020	8	2009	2020	-4.971	0	0.8	0.01	Difference stationary	Increasing	-3.134	0.024	0.836	0.01	Difference stationary	Increasing	No
S. sonnei	Penicilin	DALYs - AllAges - Group B Streptococcus - Macrolides	aadA5	0.623776	0.00251384	AUS, BTN, CHN, GBR, IND, NPL, PAK, VNM	8	2003, 2005, 2007, 2008, 2009, 2010, 2011, 2012, 2013, 2014, 2015, 2016, 2017, 2018	14	2003	2018	-8.489	0	0.795	0.01	Difference stationary	Increasing	-2.615	0.09	0.773	0.01	Not stationary	Increasing	No
S. sonnei	Penicilin	Deaths - AllAges - Escherichia coli - Beta lactam / Beta-lactamase inhibitors	aadA5	0.679292	0.000707742	AUS, BTN, CHN, GBR, IND, NPL, PAK, VNM	8	2003, 2005, 2007, 2008, 2009, 2010, 2011, 2012, 2013, 2014, 2015, 2016, 2017, 2018	14	2003	2018	-2.727	0.07	0.773	0.01	Not stationary	Increasing	-2.386	0.146	0.744	0.01	Not stationary	Increasing	No
E. coli	Aminoglycoside	People with basic handwashing facilities including soap and water (% of population)	aadA5	0.626261	0.0293507	IND, MOZ, PAK, RWA, THA, TZA	6	2009, 2010, 2013, 2014, 2015, 2016, 2017, 2019, 2020	9	2009	2020	-4.246	0.001	0.828	0.01	Difference stationary	Increasing	-2.133	0.232	0.88	0.01	Not stationary	Increasing	No
S. sonnei	Penicilin	Protein-energy malnutrition	aadA5	0.648602	0.00147041	AUS, BTN, CHN, GBR, IND, NPL, PAK, VNM	8	2003, 2005, 2007, 2008, 2009, 2010, 2011, 2012, 2013, 2014, 2015, 2016, 2017, 2018	14	2003	2018	-2.757	0.065	0.783	0.01	Not stationary	Increasing	-1.959	0.305	0.748	0.01	Not stationary	Increasing	No
S. sonnei	Penicilin	DALYs - AllAges - Escherichia coli - Beta lactam / Beta-lactamase inhibitors	aadA5	0.635909	0.00194531	AUS, BTN, CHN, GBR, IND, NPL, PAK, VNM	8	2003, 2005, 2007, 2008, 2009, 2010, 2011, 2012, 2013, 2014, 2015, 2016, 2017, 2018	14	2003	2018	-11.659	0	0.785	0.01	Difference stationary	Increasing	-1.942	0.313	0.75	0.01	Not stationary	Increasing	No
S. sonnei	Penicilin	Deaths - AllAges - Group B Streptococcus - Macrolides	aadA5	0.665902	0.000983536	AUS, BTN, CHN, GBR, IND, NPL, PAK, VNM	8	2003, 2005, 2007, 2008, 2009, 2010, 2011, 2012, 2013, 2014, 2015, 2016, 2017, 2018	14	2003	2018	-2.19	0.21	0.789	0.01	Not stationary	Increasing	-1.914	0.325	0.76	0.01	Not stationary	Increasing	No
S. sonnei	Penicilin	Tetanus	aadA5	0.612748	0.00314553	AUS, BTN, CHN, GBR, IND, NPL, PAK, VNM	8	2003, 2005, 2007, 2008, 2009, 2010, 2011, 2012, 2013, 2014, 2015, 2016, 2017, 2018	14	2003	2018	-1.057	0.732	1.031	0.01	Not stationary	Increasing	-1.52	0.523	0.375	0.088	Trend stationary	Increasing	No
A. baumannii	Carbapenem	Deaths - AllAges - Proteus spp. - Aminopenicillin	Abau_abaF	0.521987	0.0218803	AUS, CHN, IND, KOR, SWE, THA, USA	7	2003, 2004, 2005, 2006, 2007, 2008, 2009, 2010, 2011, 2012, 2013, 2016, 2020	13	2003	2020	-158.828	0	0.681	0.015	Difference stationary	Increasing	-151.107	0	0.684	0.015	Difference stationary	Increasing	Yes
A. baumannii	Carbapenem	Deaths - AllAges - Proteus spp. - Aminopenicillin	Abau_abaF	0.521987	0.0218803	AUS, CHN, IND, KOR, SWE, THA, USA	7	2003, 2004, 2005, 2006, 2007, 2008, 2009, 2010, 2011, 2012, 2013, 2016, 2020	13	2003	2020	-158.828	0	0.681	0.015	Difference stationary	Increasing	-151.107	0	0.684	0.015	Difference stationary	Increasing	Yes
A. baumannii	Carbapenem	DALYs - AgeStandardized - Proteus spp. - Aminopenicillin	Abau_abaF	0.502107	0.0284766	AUS, CHN, IND, KOR, SWE, THA, USA	7	2003, 2004, 2005, 2006, 2007, 2008, 2009, 2010, 2011, 2012, 2013, 2016, 2020	13	2003	2020	-13.4	0	0.701	0.013	Difference stationary	Increasing	-85.111	0	0.698	0.014	Difference stationary	Increasing	Yes
A. baumannii	Carbapenem	DALYs - AgeStandardized - Proteus spp. - Aminopenicillin	Abau_abaF	0.502107	0.0284766	AUS, CHN, IND, KOR, SWE, THA, USA	7	2003, 2004, 2005, 2006, 2007, 2008, 2009, 2010, 2011, 2012, 2013, 2016, 2020	13	2003	2020	-13.4	0	0.701	0.013	Difference stationary	Increasing	-85.111	0	0.698	0.014	Difference stationary	Increasing	Yes
A. baumannii	Carbapenem	DALYs - AllAges - Proteus spp. - Aminopenicillin	Abau_abaF	0.549479	0.014812	AUS, CHN, IND, KOR, SWE, THA, USA	7	2003, 2004, 2005, 2006, 2007, 2008, 2009, 2010, 2011, 2012, 2013, 2016, 2020	13	2003	2020	-150.64	0	0.673	0.016	Difference stationary	Increasing	-9.394	0	0.673	0.016	Difference stationary	Increasing	Yes
A. baumannii	Carbapenem	DALYs - AllAges - Proteus spp. - Aminopenicillin	Abau_abaF	0.549479	0.014812	AUS, CHN, IND, KOR, SWE, THA, USA	7	2003, 2004, 2005, 2006, 2007, 2008, 2009, 2010, 2011, 2012, 2013, 2016, 2020	13	2003	2020	-150.64	0	0.673	0.016	Difference stationary	Increasing	-9.394	0	0.673	0.016	Difference stationary	Increasing	Yes
A. baumannii	Carbapenem	Population ages 65 and above (% of total population)	Abau_abaF	0.556467	0.0133448	AUS, CHN, IND, KOR, SWE, THA, USA	7	2003, 2004, 2005, 2006, 2007, 2008, 2009, 2010, 2011, 2012, 2013, 2016, 2020	13	2003	2020	-6.098	0	0.863	0.01	Difference stationary	Increasing	-6.155	0	0.913	0.01	Difference stationary	Increasing	Yes
A. baumannii	Carbapenem	Population ages 65 and above (% of total population)	Abau_abaF	0.556467	0.0133448	AUS, CHN, IND, KOR, SWE, THA, USA	7	2003, 2004, 2005, 2006, 2007, 2008, 2009, 2010, 2011, 2012, 2013, 2016, 2020	13	2003	2020	-6.098	0	0.863	0.01	Difference stationary	Increasing	-6.155	0	0.913	0.01	Difference stationary	Increasing	Yes
A. baumannii	Carbapenem	Age dependency ratio, old (% of working-age population)	Abau_abaF	0.539527	0.017121	AUS, CHN, IND, KOR, SWE, THA, USA	7	2003, 2004, 2005, 2006, 2007, 2008, 2009, 2010, 2011, 2012, 2013, 2016, 2020	13	2003	2020	-15.945	0	0.854	0.01	Difference stationary	Increasing	-5.334	0	0.912	0.01	Difference stationary	Increasing	Yes
A. baumannii	Carbapenem	Age dependency ratio, old (% of working-age population)	Abau_abaF	0.539527	0.017121	AUS, CHN, IND, KOR, SWE, THA, USA	7	2003, 2004, 2005, 2006, 2007, 2008, 2009, 2010, 2011, 2012, 2013, 2016, 2020	13	2003	2020	-15.945	0	0.854	0.01	Difference stationary	Increasing	-5.334	0	0.912	0.01	Difference stationary	Increasing	Yes
A. baumannii	Carbapenem	Raised fasting blood glucose (>= 7.0 mmol/L) (crude estimate)	Abau_abaF	0.734799	0.00180569	AUS, CHN, KOR, SWE, USA	5	2003, 2004, 2005, 2006, 2007, 2008, 2009, 2010, 2011, 2012, 2013	11	2003	2013	-3.123	0.025	0.619	0.021	Difference stationary	Increasing	-3.503	0.008	0.635	0.019	Difference stationary	Increasing	Yes
A. baumannii	Carbapenem	Raised fasting blood glucose (>= 7.0 mmol/L) (crude estimate)	Abau_abaF	0.734799	0.00180569	AUS, CHN, KOR, SWE, USA	5	2003, 2004, 2005, 2006, 2007, 2008, 2009, 2010, 2011, 2012, 2013	11	2003	2013	-3.123	0.025	0.619	0.021	Difference stationary	Increasing	-3.503	0.008	0.635	0.019	Difference stationary	Increasing	Yes
A. baumannii	Carbapenem	DALYs - Over70 - Proteus spp. - Aminopenicillin	Abau_abaF	0.525893	0.0207395	AUS, CHN, IND, KOR, SWE, THA, USA	7	2003, 2004, 2005, 2006, 2007, 2008, 2009, 2010, 2011, 2012, 2013, 2016, 2020	13	2003	2020	-35.344	0	0.681	0.015	Difference stationary	Increasing	-2.72	0.071	0.688	0.015	Not stationary	Increasing	Yes
A. baumannii	Carbapenem	DALYs - Over70 - Proteus spp. - Aminopenicillin	Abau_abaF	0.525893	0.0207395	AUS, CHN, IND, KOR, SWE, THA, USA	7	2003, 2004, 2005, 2006, 2007, 2008, 2009, 2010, 2011, 2012, 2013, 2016, 2020	13	2003	2020	-35.344	0	0.681	0.015	Difference stationary	Increasing	-2.72	0.071	0.688	0.015	Not stationary	Increasing	Yes
A. baumannii	Carbapenem	GDP per capita, PPP (current international $)	Abau_abaF	0.677459	0.00143888	AUS, CHN, IND, KOR, SWE, THA, USA	7	2003, 2004, 2005, 2006, 2007, 2008, 2009, 2010, 2011, 2012, 2013, 2016, 2020	13	2003	2020	-0.559	0.88	0.938	0.01	Not stationary	Increasing	-2.385	0.146	0.805	0.01	Not stationary	Increasing	Yes
A. baumannii	Carbapenem	GDP per capita, PPP (current international $)	Abau_abaF	0.677459	0.00143888	AUS, CHN, IND, KOR, SWE, THA, USA	7	2003, 2004, 2005, 2006, 2007, 2008, 2009, 2010, 2011, 2012, 2013, 2016, 2020	13	2003	2020	-0.559	0.88	0.938	0.01	Not stationary	Increasing	-2.385	0.146	0.805	0.01	Not stationary	Increasing	Yes
A. baumannii	Carbapenem	Deaths - Over70 - Proteus spp. - Aminopenicillin	Abau_abaF	0.517364	0.0232941	AUS, CHN, IND, KOR, SWE, THA, USA	7	2003, 2004, 2005, 2006, 2007, 2008, 2009, 2010, 2011, 2012, 2013, 2016, 2020	13	2003	2020	-8.577	0	0.692	0.014	Difference stationary	Increasing	-1.413	0.576	0.691	0.014	Not stationary	Increasing	Yes
A. baumannii	Carbapenem	Deaths - Over70 - Proteus spp. - Aminopenicillin	Abau_abaF	0.517364	0.0232941	AUS, CHN, IND, KOR, SWE, THA, USA	7	2003, 2004, 2005, 2006, 2007, 2008, 2009, 2010, 2011, 2012, 2013, 2016, 2020	13	2003	2020	-8.577	0	0.692	0.014	Difference stationary	Increasing	-1.413	0.576	0.691	0.014	Not stationary	Increasing	Yes
A. baumannii	Carbapenem	Deaths - AllAges - Proteus spp. - Aminopenicillin	Abau_abaQ	0.628578	0.00394493	AUS, CHN, IND, KOR, SWE, THA, USA	7	2003, 2004, 2005, 2006, 2007, 2008, 2009, 2010, 2011, 2012, 2013, 2016, 2020	13	2003	2020	-9.028	0	0.683	0.015	Difference stationary	Increasing	-151.107	0	0.684	0.015	Difference stationary	Increasing	Yes
A. baumannii	Carbapenem	Deaths - AllAges - Proteus spp. - Aminopenicillin	Abau_abaQ	0.628578	0.00394493	AUS, CHN, IND, KOR, SWE, THA, USA	7	2003, 2004, 2005, 2006, 2007, 2008, 2009, 2010, 2011, 2012, 2013, 2016, 2020	13	2003	2020	-9.028	0	0.683	0.015	Difference stationary	Increasing	-151.107	0	0.684	0.015	Difference stationary	Increasing	Yes
A. baumannii	Carbapenem	DALYs - AgeStandardized - Proteus spp. - Aminopenicillin	Abau_abaQ	0.584368	0.00860228	AUS, CHN, IND, KOR, SWE, THA, USA	7	2003, 2004, 2005, 2006, 2007, 2008, 2009, 2010, 2011, 2012, 2013, 2016, 2020	13	2003	2020	-8.849	0	0.7	0.014	Difference stationary	Increasing	-85.111	0	0.698	0.014	Difference stationary	Increasing	Yes
A. baumannii	Carbapenem	DALYs - AgeStandardized - Proteus spp. - Aminopenicillin	Abau_abaQ	0.584368	0.00860228	AUS, CHN, IND, KOR, SWE, THA, USA	7	2003, 2004, 2005, 2006, 2007, 2008, 2009, 2010, 2011, 2012, 2013, 2016, 2020	13	2003	2020	-8.849	0	0.7	0.014	Difference stationary	Increasing	-85.111	0	0.698	0.014	Difference stationary	Increasing	Yes
A. baumannii	Carbapenem	DALYs - AllAges - Proteus spp. - Aminopenicillin	Abau_abaQ	0.650633	0.00255678	AUS, CHN, IND, KOR, SWE, THA, USA	7	2003, 2004, 2005, 2006, 2007, 2008, 2009, 2010, 2011, 2012, 2013, 2016, 2020	13	2003	2020	-5.156	0	0.678	0.016	Difference stationary	Increasing	-9.394	0	0.673	0.016	Difference stationary	Increasing	Yes
A. baumannii	Carbapenem	DALYs - AllAges - Proteus spp. - Aminopenicillin	Abau_abaQ	0.650633	0.00255678	AUS, CHN, IND, KOR, SWE, THA, USA	7	2003, 2004, 2005, 2006, 2007, 2008, 2009, 2010, 2011, 2012, 2013, 2016, 2020	13	2003	2020	-5.156	0	0.678	0.016	Difference stationary	Increasing	-9.394	0	0.673	0.016	Difference stationary	Increasing	Yes
A. baumannii	Carbapenem	Deaths - AgeStandardized - Proteus spp. - Aminopenicillin	Abau_abaQ	0.567918	0.0111944	AUS, CHN, IND, KOR, SWE, THA, USA	7	2003, 2004, 2005, 2006, 2007, 2008, 2009, 2010, 2011, 2012, 2013, 2016, 2020	13	2003	2020	-26.198	0	0.694	0.014	Difference stationary	Increasing	-6.297	0	0.701	0.013	Difference stationary	Increasing	Yes
A. baumannii	Carbapenem	Deaths - AgeStandardized - Proteus spp. - Aminopenicillin	Abau_abaQ	0.567918	0.0111944	AUS, CHN, IND, KOR, SWE, THA, USA	7	2003, 2004, 2005, 2006, 2007, 2008, 2009, 2010, 2011, 2012, 2013, 2016, 2020	13	2003	2020	-26.198	0	0.694	0.014	Difference stationary	Increasing	-6.297	0	0.701	0.013	Difference stationary	Increasing	Yes
A. baumannii	Carbapenem	Population ages 65 and above (% of total population)	Abau_abaQ	0.710642	0.000649351	AUS, CHN, IND, KOR, SWE, THA, USA	7	2003, 2004, 2005, 2006, 2007, 2008, 2009, 2010, 2011, 2012, 2013, 2016, 2020	13	2003	2020	-4.86	0	0.849	0.01	Difference stationary	Increasing	-6.155	0	0.913	0.01	Difference stationary	Increasing	Yes
A. baumannii	Carbapenem	Population ages 65 and above (% of total population)	Abau_abaQ	0.710642	0.000649351	AUS, CHN, IND, KOR, SWE, THA, USA	7	2003, 2004, 2005, 2006, 2007, 2008, 2009, 2010, 2011, 2012, 2013, 2016, 2020	13	2003	2020	-4.86	0	0.849	0.01	Difference stationary	Increasing	-6.155	0	0.913	0.01	Difference stationary	Increasing	Yes
A. baumannii	Carbapenem	Age dependency ratio, old (% of working-age population)	Abau_abaQ	0.704537	0.000757623	AUS, CHN, IND, KOR, SWE, THA, USA	7	2003, 2004, 2005, 2006, 2007, 2008, 2009, 2010, 2011, 2012, 2013, 2016, 2020	13	2003	2020	-5.508	0	0.851	0.01	Difference stationary	Increasing	-5.334	0	0.912	0.01	Difference stationary	Increasing	Yes
A. baumannii	Carbapenem	Age dependency ratio, old (% of working-age population)	Abau_abaQ	0.704537	0.000757623	AUS, CHN, IND, KOR, SWE, THA, USA	7	2003, 2004, 2005, 2006, 2007, 2008, 2009, 2010, 2011, 2012, 2013, 2016, 2020	13	2003	2020	-5.508	0	0.851	0.01	Difference stationary	Increasing	-5.334	0	0.912	0.01	Difference stationary	Increasing	Yes
A. baumannii	Carbapenem	Deaths - AllAges - All pathogens - Extensive drug resistance in TB	Abau_abaQ	0.553925	0.0138644	AUS, CHN, IND, KOR, SWE, THA, USA	7	2003, 2004, 2005, 2006, 2007, 2008, 2009, 2010, 2011, 2012, 2013, 2016, 2020	13	2003	2020	-7.321	0	0.747	0.01	Difference stationary	Increasing	-4.269	0.001	0.772	0.01	Difference stationary	Increasing	Yes
A. baumannii	Carbapenem	Deaths - AllAges - All pathogens - Extensive drug resistance in TB	Abau_abaQ	0.553925	0.0138644	AUS, CHN, IND, KOR, SWE, THA, USA	7	2003, 2004, 2005, 2006, 2007, 2008, 2009, 2010, 2011, 2012, 2013, 2016, 2020	13	2003	2020	-7.321	0	0.747	0.01	Difference stationary	Increasing	-4.269	0.001	0.772	0.01	Difference stationary	Increasing	Yes
A. baumannii	Carbapenem	Deaths - AllAges - Mycobacterium tuberculosis - Extensive drug resistance in TB	Abau_abaQ	0.553925	0.0138644	AUS, CHN, IND, KOR, SWE, THA, USA	7	2003, 2004, 2005, 2006, 2007, 2008, 2009, 2010, 2011, 2012, 2013, 2016, 2020	13	2003	2020	-4.267	0.001	0.76	0.01	Difference stationary	Increasing	-4.189	0.001	0.772	0.01	Difference stationary	Increasing	Yes
A. baumannii	Carbapenem	Deaths - AllAges - Mycobacterium tuberculosis - Extensive drug resistance in TB	Abau_abaQ	0.553925	0.0138644	AUS, CHN, IND, KOR, SWE, THA, USA	7	2003, 2004, 2005, 2006, 2007, 2008, 2009, 2010, 2011, 2012, 2013, 2016, 2020	13	2003	2020	-4.267	0.001	0.76	0.01	Difference stationary	Increasing	-4.189	0.001	0.772	0.01	Difference stationary	Increasing	Yes
A. baumannii	Tetracycline	Extensively drug-resistant tuberculosis	Abau_abaQ	0.574397	0.0251238	IND, KOR, USA	3	2003, 2004, 2005, 2006, 2007, 2008, 2009, 2010, 2011, 2012, 2013, 2016, 2020	13	2003	2020	-3.998	0.001	0.812	0.01	Difference stationary	Increasing	-4.15	0.001	0.816	0.01	Difference stationary	Increasing	Yes
A. baumannii	Carbapenem	Raised fasting blood glucose (>= 7.0 mmol/L) (crude estimate)	Abau_abaQ	0.732293	0.00190675	AUS, CHN, KOR, SWE, USA	5	2003, 2004, 2005, 2006, 2007, 2008, 2009, 2010, 2011, 2012, 2013	11	2003	2013	-7.715	0	0.632	0.02	Difference stationary	Increasing	-3.503	0.008	0.635	0.019	Difference stationary	Increasing	Yes
A. baumannii	Carbapenem	Raised fasting blood glucose (>= 7.0 mmol/L) (crude estimate)	Abau_abaQ	0.732293	0.00190675	AUS, CHN, KOR, SWE, USA	5	2003, 2004, 2005, 2006, 2007, 2008, 2009, 2010, 2011, 2012, 2013	11	2003	2013	-7.715	0	0.632	0.02	Difference stationary	Increasing	-3.503	0.008	0.635	0.019	Difference stationary	Increasing	Yes
A. baumannii	Carbapenem	DALYs - Over70 - Proteus spp. - Aminopenicillin	Abau_abaQ	0.611324	0.00541951	AUS, CHN, IND, KOR, SWE, THA, USA	7	2003, 2004, 2005, 2006, 2007, 2008, 2009, 2010, 2011, 2012, 2013, 2016, 2020	13	2003	2020	-20.748	0	0.686	0.015	Difference stationary	Increasing	-2.72	0.071	0.688	0.015	Not stationary	Increasing	Yes
A. baumannii	Carbapenem	DALYs - Over70 - Proteus spp. - Aminopenicillin	Abau_abaQ	0.611324	0.00541951	AUS, CHN, IND, KOR, SWE, THA, USA	7	2003, 2004, 2005, 2006, 2007, 2008, 2009, 2010, 2011, 2012, 2013, 2016, 2020	13	2003	2020	-20.748	0	0.686	0.015	Difference stationary	Increasing	-2.72	0.071	0.688	0.015	Not stationary	Increasing	Yes
A. baumannii	Folate	Other pneumoconiosis	Abau_abaQ	0.563063	0.028854	IND, TZA, USA	3	2003, 2004, 2005, 2006, 2007, 2008, 2009, 2010, 2011, 2012, 2013, 2014, 2016, 2020	14	2003	2020	-1.875	0.344	0.789	0.01	Not stationary	Increasing	-2.637	0.086	0.794	0.01	Not stationary	Increasing	Yes
A. baumannii	Tetracycline	Deaths - AllAges - All pathogens - Extensive drug resistance in TB	Abau_abaQ	0.552627	0.0326446	IND, KOR, USA	3	2003, 2004, 2005, 2006, 2007, 2008, 2009, 2010, 2011, 2012, 2013, 2016, 2020	13	2003	2020	-4.868	0	0.897	0.01	Difference stationary	Increasing	-2.407	0.14	0.913	0.01	Not stationary	Increasing	Yes
A. baumannii	Carbapenem	GDP per capita, PPP (current international $)	Abau_abaQ	0.772311	0.000106694	AUS, CHN, IND, KOR, SWE, THA, USA	7	2003, 2004, 2005, 2006, 2007, 2008, 2009, 2010, 2011, 2012, 2013, 2016, 2020	13	2003	2020	0.15	0.969	0.972	0.01	Not stationary	Increasing	-2.385	0.146	0.805	0.01	Not stationary	Increasing	Yes
A. baumannii	Carbapenem	GDP per capita, PPP (current international $)	Abau_abaQ	0.772311	0.000106694	AUS, CHN, IND, KOR, SWE, THA, USA	7	2003, 2004, 2005, 2006, 2007, 2008, 2009, 2010, 2011, 2012, 2013, 2016, 2020	13	2003	2020	0.15	0.969	0.972	0.01	Not stationary	Increasing	-2.385	0.146	0.805	0.01	Not stationary	Increasing	Yes
A. baumannii	Carbapenem	People using at least basic drinking water services (% of population)	Abau_abaQ	0.658552	0.00404569	AUS, CHN, IND, KOR, SWE, THA, USA	7	2005, 2006, 2007, 2008, 2009, 2010, 2011, 2012, 2013, 2016, 2020	11	2005	2020	-3.286	0.015	0.672	0.016	Difference stationary	Increasing	-2.331	0.162	0.684	0.015	Not stationary	Increasing	Yes
A. baumannii	Carbapenem	People using at least basic drinking water services (% of population)	Abau_abaQ	0.658552	0.00404569	AUS, CHN, IND, KOR, SWE, THA, USA	7	2005, 2006, 2007, 2008, 2009, 2010, 2011, 2012, 2013, 2016, 2020	11	2005	2020	-3.286	0.015	0.672	0.016	Difference stationary	Increasing	-2.331	0.162	0.684	0.015	Not stationary	Increasing	Yes
A. baumannii	Folate	Access to clean fuels and technologies for cooking (% of population)	Abau_abaQ	0.566394	0.0277168	IND, TZA, USA	3	2003, 2004, 2005, 2006, 2007, 2008, 2009, 2010, 2011, 2012, 2013, 2014, 2016, 2020	14	2003	2020	-1.74	0.41	0.968	0.01	Not stationary	Increasing	-2.206	0.204	0.921	0.01	Not stationary	Increasing	Yes
A. baumannii	Tetracycline	Deaths - AllAges - Mycobacterium tuberculosis - Extensive drug resistance in TB	Abau_abaQ	0.552627	0.0326446	IND, KOR, USA	3	2003, 2004, 2005, 2006, 2007, 2008, 2009, 2010, 2011, 2012, 2013, 2016, 2020	13	2003	2020	-5.99	0	0.911	0.01	Difference stationary	Increasing	-2.114	0.239	0.913	0.01	Not stationary	Increasing	Yes
A. baumannii	Carbapenem	Deaths - Over70 - Proteus spp. - Aminopenicillin	Abau_abaQ	0.594638	0.00724741	AUS, CHN, IND, KOR, SWE, THA, USA	7	2003, 2004, 2005, 2006, 2007, 2008, 2009, 2010, 2011, 2012, 2013, 2016, 2020	13	2003	2020	-62.585	0	0.687	0.015	Difference stationary	Increasing	-1.413	0.576	0.691	0.014	Not stationary	Increasing	Yes
A. baumannii	Carbapenem	Deaths - Over70 - Proteus spp. - Aminopenicillin	Abau_abaQ	0.594638	0.00724741	AUS, CHN, IND, KOR, SWE, THA, USA	7	2003, 2004, 2005, 2006, 2007, 2008, 2009, 2010, 2011, 2012, 2013, 2016, 2020	13	2003	2020	-62.585	0	0.687	0.015	Difference stationary	Increasing	-1.413	0.576	0.691	0.014	Not stationary	Increasing	Yes
A. baumannii	Carbapenem	Deaths - AllAges - Proteus spp. - Aminopenicillin	abeS	0.591705	0.00761519	AUS, CHN, IND, KOR, SWE, THA, USA	7	2003, 2004, 2005, 2006, 2007, 2008, 2009, 2010, 2011, 2012, 2013, 2016, 2020	13	2003	2020	-26.603	0	0.657	0.017	Difference stationary	Increasing	-151.107	0	0.684	0.015	Difference stationary	Increasing	Yes
A. baumannii	Carbapenem	DALYs - AgeStandardized - Proteus spp. - Aminopenicillin	abeS	0.560966	0.0124636	AUS, CHN, IND, KOR, SWE, THA, USA	7	2003, 2004, 2005, 2006, 2007, 2008, 2009, 2010, 2011, 2012, 2013, 2016, 2020	13	2003	2020	-9.19	0	0.672	0.016	Difference stationary	Increasing	-85.111	0	0.698	0.014	Difference stationary	Increasing	Yes
A. baumannii	Carbapenem	DALYs - AllAges - Proteus spp. - Aminopenicillin	abeS	0.609015	0.00564719	AUS, CHN, IND, KOR, SWE, THA, USA	7	2003, 2004, 2005, 2006, 2007, 2008, 2009, 2010, 2011, 2012, 2013, 2016, 2020	13	2003	2020	-109.678	0	0.653	0.018	Difference stationary	Increasing	-9.394	0	0.673	0.016	Difference stationary	Increasing	Yes
A. baumannii	Carbapenem	Deaths - AgeStandardized - Proteus spp. - Aminopenicillin	abeS	0.549146	0.0148849	AUS, CHN, IND, KOR, SWE, THA, USA	7	2003, 2004, 2005, 2006, 2007, 2008, 2009, 2010, 2011, 2012, 2013, 2016, 2020	13	2003	2020	-125.826	0	0.669	0.016	Difference stationary	Increasing	-6.297	0	0.701	0.013	Difference stationary	Increasing	Yes
A. baumannii	Carbapenem	Population ages 65 and above (% of total population)	abeS	0.626012	0.00414054	AUS, CHN, IND, KOR, SWE, THA, USA	7	2003, 2004, 2005, 2006, 2007, 2008, 2009, 2010, 2011, 2012, 2013, 2016, 2020	13	2003	2020	-2.726	0.07	0.862	0.01	Not stationary	Increasing	-6.155	0	0.913	0.01	Difference stationary	Increasing	Yes
A. baumannii	Carbapenem	Age dependency ratio, old (% of working-age population)	abeS	0.610166	0.00553276	AUS, CHN, IND, KOR, SWE, THA, USA	7	2003, 2004, 2005, 2006, 2007, 2008, 2009, 2010, 2011, 2012, 2013, 2016, 2020	13	2003	2020	-1.883	0.34	0.867	0.01	Not stationary	Increasing	-5.334	0	0.912	0.01	Difference stationary	Increasing	Yes
A. baumannii	Carbapenem	Deaths - AllAges - All pathogens - Extensive drug resistance in TB	abeS	0.536202	0.0179532	AUS, CHN, IND, KOR, SWE, THA, USA	7	2003, 2004, 2005, 2006, 2007, 2008, 2009, 2010, 2011, 2012, 2013, 2016, 2020	13	2003	2020	-3.507	0.008	0.716	0.012	Difference stationary	Increasing	-4.269	0.001	0.772	0.01	Difference stationary	Increasing	Yes
A. baumannii	Carbapenem	Deaths - AllAges - Mycobacterium tuberculosis - Extensive drug resistance in TB	abeS	0.536202	0.0179532	AUS, CHN, IND, KOR, SWE, THA, USA	7	2003, 2004, 2005, 2006, 2007, 2008, 2009, 2010, 2011, 2012, 2013, 2016, 2020	13	2003	2020	-3.698	0.004	0.728	0.011	Difference stationary	Increasing	-4.189	0.001	0.772	0.01	Difference stationary	Increasing	Yes
A. baumannii	Carbapenem	Raised fasting blood glucose (>= 7.0 mmol/L) (crude estimate)	abeS	0.761474	0.000972789	AUS, CHN, KOR, SWE, USA	5	2003, 2004, 2005, 2006, 2007, 2008, 2009, 2010, 2011, 2012, 2013	11	2003	2013	-4.818	0	0.588	0.024	Difference stationary	Increasing	-3.503	0.008	0.635	0.019	Difference stationary	Increasing	Yes
A. baumannii	Carbapenem	DALYs - Over70 - Proteus spp. - Aminopenicillin	abeS	0.589417	0.00791266	AUS, CHN, IND, KOR, SWE, THA, USA	7	2003, 2004, 2005, 2006, 2007, 2008, 2009, 2010, 2011, 2012, 2013, 2016, 2020	13	2003	2020	-445.305	0	0.66	0.017	Difference stationary	Increasing	-2.72	0.071	0.688	0.015	Not stationary	Increasing	Yes
A. baumannii	Carbapenem	GDP per capita, PPP (current international $)	abeS	0.732987	0.00035688	AUS, CHN, IND, KOR, SWE, THA, USA	7	2003, 2004, 2005, 2006, 2007, 2008, 2009, 2010, 2011, 2012, 2013, 2016, 2020	13	2003	2020	-6.052	0	0.584	0.024	Difference stationary	Increasing	-2.385	0.146	0.805	0.01	Not stationary	Increasing	Yes
A. baumannii	Carbapenem	People using at least basic drinking water services (% of population)	abeS	0.507598	0.0375256	AUS, CHN, IND, KOR, SWE, THA, USA	7	2005, 2006, 2007, 2008, 2009, 2010, 2011, 2012, 2013, 2016, 2020	11	2005	2020	-4.2	0.001	0.666	0.017	Difference stationary	Increasing	-2.331	0.162	0.684	0.015	Not stationary	Increasing	Yes
A. baumannii	Carbapenem	Deaths - Over70 - Proteus spp. - Aminopenicillin	abeS	0.58137	0.00903433	AUS, CHN, IND, KOR, SWE, THA, USA	7	2003, 2004, 2005, 2006, 2007, 2008, 2009, 2010, 2011, 2012, 2013, 2016, 2020	13	2003	2020	-1065.24	0	0.675	0.016	Difference stationary	Increasing	-1.413	0.576	0.691	0.014	Not stationary	Increasing	Yes
E. coli	Penicilin	People with basic handwashing facilities including soap and water (% of population)	acrD	0.703013	0.0158161	IND, MOZ, PAK, THA, TZA	5	2009, 2010, 2013, 2014, 2015, 2016, 2017, 2019, 2020	9	2009	2020	-4.284	0	0.831	0.01	Difference stationary	Increasing	-4.132	0.001	0.899	0.01	Difference stationary	Increasing	No
S. sonnei	Tetracycline	wspd	acrE	0.620758	0.0312411	CHN, GBR, IND, PAK, VNM	5	2003, 2005, 2007, 2008, 2009, 2010, 2011, 2012, 2013, 2014, 2015, 2016	12	2003	2016	-4.644	0	0.538	0.033	Difference stationary	Increasing	-8.964	0	0.571	0.026	Difference stationary	Increasing	No
E. coli	Cephem	Life expectancy at birth, total (years)	acrE	0.528766	3.95e-05	BRA, CHN, DEU, DNK, FRA, GBR, GMB, IND, ITA, KEN, MLI, MOZ, NOR, PAK, PRT, THA, TZA, USA	18	2001, 2002, 2003, 2004, 2005, 2006, 2007, 2008, 2009, 2010, 2011, 2012, 2013, 2014, 2015, 2016, 2017, 2018, 2019, 2020, 2021	21	2001	2021	-3.199	0.02	0.731	0.011	Difference stationary	Increasing	-5.86	0	0.782	0.01	Difference stationary	Increasing	No
S. sonnei	Tetracycline	Typhoid fever	acrE	-0.587554	0.0271422	CHN, GBR, IND, NPL, PAK, VNM	6	2003, 2005, 2007, 2008, 2009, 2010, 2011, 2012, 2013, 2014, 2015, 2016	12	2003	2016	-0.488	0.894	0.724	0.011	Not stationary	Increasing	-4.325	0	0.783	0.01	Difference stationary	Increasing	No
S. sonnei	Tetracycline	Current health expenditure per capita (current US$)	acrE	0.692793	0.00602089	CHN, GBR, IND, NPL, PAK, VNM	6	2003, 2005, 2007, 2008, 2009, 2010, 2011, 2012, 2013, 2014, 2015, 2016	12	2003	2016	-0.614	0.868	0.825	0.01	Not stationary	Increasing	-2.311	0.168	0.846	0.01	Not stationary	Increasing	No
E. coli	Cephem	Population density (people per sq. km of land area)	acrE	0.591919	2.43e-06	BRA, CHN, DEU, DNK, FRA, GBR, GMB, IND, ITA, KEN, MLI, MOZ, NOR, PAK, PRT, THA, TZA, USA	18	2001, 2002, 2003, 2004, 2005, 2006, 2007, 2008, 2009, 2010, 2011, 2012, 2013, 2014, 2015, 2016, 2017, 2018, 2019, 2020, 2021	21	2001	2021	-4.062	0.001	0.762	0.01	Difference stationary	Increasing	-1.867	0.348	0.78	0.01	Not stationary	Increasing	No
S. sonnei	Tetracycline	People using safely managed sanitation services (% of population)	acrE	0.646428	0.0169685	CHN, GBR, IND, NPL, VNM	5	2003, 2005, 2008, 2009, 2010, 2011, 2012, 2013, 2014, 2015, 2016	11	2003	2016	-9.854	0	0.951	0.01	Difference stationary	Increasing	17.488	1	0.999	0.01	Not stationary	Increasing	No
S. sonnei	Aminoglycoside	Deaths - AllAges - All pathogens - Vancomycin	acrF	0.505781	0.0383282	AUS, CHN, GBR, IND, NPL, PAK, VNM	7	2003, 2005, 2007, 2008, 2009, 2010, 2011, 2012, 2013, 2014, 2015, 2016, 2017, 2018	14	2003	2018	-3.991	0.001	0.75	0.01	Difference stationary	Increasing	-36.252	0	0.756	0.01	Difference stationary	Increasing	No
S. sonnei	Aminoglycoside	Deaths - AllAges - Enterococcus faecium - Resistance to one or more antibiotics	acrF	0.502513	0.0398047	AUS, CHN, GBR, IND, NPL, PAK, VNM	7	2003, 2005, 2007, 2008, 2009, 2010, 2011, 2012, 2013, 2014, 2015, 2016, 2017, 2018	14	2003	2018	-2.013	0.281	0.755	0.01	Not stationary	Increasing	-34.898	0	0.754	0.01	Difference stationary	Increasing	No
E. coli	Fluoroquinolone	Life expectancy at birth, total (years)	acrF	0.640059	2.79e-08	AUS, BRA, CHN, DEU, DNK, FRA, GBR, GMB, IND, ITA, JPN, KEN, MLI, MOZ, NOR, PAK, PRT, RWA, THA, TZA, USA	21	2001, 2002, 2003, 2004, 2005, 2006, 2007, 2008, 2009, 2010, 2011, 2012, 2013, 2014, 2015, 2016, 2017, 2018, 2019, 2020, 2021	21	2001	2021	-5.977	0	0.758	0.01	Difference stationary	Increasing	-20.574	0	0.776	0.01	Difference stationary	Increasing	Yes
E. coli	Fluoroquinolone	People with basic handwashing facilities including soap and water (% of population)	acrF	0.803788	0.00163046	IND, MOZ, PAK, RWA, THA, TZA	6	2009, 2010, 2013, 2014, 2015, 2016, 2017, 2019, 2020	9	2009	2020	-4.997	0	0.837	0.01	Difference stationary	Increasing	-16.32	0	0.892	0.01	Difference stationary	Increasing	Yes
E. coli	Fluoroquinolone	People using safely managed sanitation services (% of population)	acrF	0.588249	1.86e-06	AUS, BRA, CHN, DEU, DNK, FRA, GBR, GMB, IND, ITA, JPN, KEN, MLI, NOR, PRT, THA, TZA, USA	18	2001, 2002, 2003, 2004, 2005, 2006, 2007, 2008, 2009, 2010, 2011, 2012, 2013, 2014, 2015, 2016, 2017, 2018, 2019, 2020, 2021	21	2001	2021	-4.09	0.001	0.835	0.01	Difference stationary	Increasing	-15.961	0	0.845	0.01	Difference stationary	Increasing	Yes
E. coli	Cephem	Life expectancy at birth, total (years)	acrF	0.52136	5.29e-05	BRA, CHN, DEU, DNK, FRA, GBR, GMB, IND, ITA, KEN, MLI, MOZ, NOR, PAK, PRT, THA, TZA, USA	18	2001, 2002, 2003, 2004, 2005, 2006, 2007, 2008, 2009, 2010, 2011, 2012, 2013, 2014, 2015, 2016, 2017, 2018, 2019, 2020, 2021	21	2001	2021	-3.888	0.002	0.755	0.01	Difference stationary	Increasing	-5.86	0	0.782	0.01	Difference stationary	Increasing	No
E. coli	Cephem	Life expectancy at birth, total (years)	acrF	0.52136	5.29e-05	BRA, CHN, DEU, DNK, FRA, GBR, GMB, IND, ITA, KEN, MLI, MOZ, NOR, PAK, PRT, THA, TZA, USA	18	2001, 2002, 2003, 2004, 2005, 2006, 2007, 2008, 2009, 2010, 2011, 2012, 2013, 2014, 2015, 2016, 2017, 2018, 2019, 2020, 2021	21	2001	2021	-3.888	0.002	0.755	0.01	Difference stationary	Increasing	-5.86	0	0.782	0.01	Difference stationary	Increasing	No
E. coli	Cephem	Population density (people per sq. km of land area)	acrF	0.590761	2.57e-06	BRA, CHN, DEU, DNK, FRA, GBR, GMB, IND, ITA, KEN, MLI, MOZ, NOR, PAK, PRT, THA, TZA, USA	18	2001, 2002, 2003, 2004, 2005, 2006, 2007, 2008, 2009, 2010, 2011, 2012, 2013, 2014, 2015, 2016, 2017, 2018, 2019, 2020, 2021	21	2001	2021	-4.27	0.001	0.747	0.01	Difference stationary	Increasing	-1.867	0.348	0.78	0.01	Not stationary	Increasing	No
E. coli	Cephem	Population density (people per sq. km of land area)	acrF	0.590761	2.57e-06	BRA, CHN, DEU, DNK, FRA, GBR, GMB, IND, ITA, KEN, MLI, MOZ, NOR, PAK, PRT, THA, TZA, USA	18	2001, 2002, 2003, 2004, 2005, 2006, 2007, 2008, 2009, 2010, 2011, 2012, 2013, 2014, 2015, 2016, 2017, 2018, 2019, 2020, 2021	21	2001	2021	-4.27	0.001	0.747	0.01	Difference stationary	Increasing	-1.867	0.348	0.78	0.01	Not stationary	Increasing	No
E. coli	Fluoroquinolone	Population density (people per sq. km of land area)	acrF	0.72077	5.76e-11	AUS, BRA, CHN, DEU, DNK, FRA, GBR, GMB, IND, ITA, JPN, KEN, MLI, MOZ, NOR, PAK, PRT, RWA, THA, TZA, USA	21	2001, 2002, 2003, 2004, 2005, 2006, 2007, 2008, 2009, 2010, 2011, 2012, 2013, 2014, 2015, 2016, 2017, 2018, 2019, 2020, 2021	21	2001	2021	-8.079	0	0.764	0.01	Difference stationary	Increasing	-1.487	0.54	0.81	0.01	Not stationary	Increasing	Yes
S. sonnei	Penicilin	Deaths - AllAges - Enterococcus faecium - Resistance to one or more antibiotics	acrS	0.545967	0.0104567	AUS, BTN, CHN, GBR, IND, NPL, PAK, VNM	8	2003, 2005, 2007, 2008, 2009, 2010, 2011, 2012, 2013, 2014, 2015, 2016, 2017, 2018	14	2003	2018	-7.757	0	0.75	0.01	Difference stationary	Increasing	-23.533	0	0.751	0.01	Difference stationary	Increasing	No
S. sonnei	Penicilin	Raised fasting blood glucose (>= 7.0 mmol/L) (crude estimate)	acrS	-0.602143	0.0135805	BTN, IND, NPL, PAK, VNM	5	2003, 2005, 2007, 2008, 2009, 2010, 2011, 2012, 2013, 2014	10	2003	2014	-0.923	0.78	0.794	0.01	Not stationary	Increasing	-3.198	0.02	1.019	0.01	Difference stationary	Increasing	No
A. baumannii	Aminoglycoside	Respiratory infections and tuberculosis	blaADC-30_ISAba1	0.710307	0.00139741	AUS, CHN, KOR, SWE, TZA, USA	6	2003, 2004, 2005, 2006, 2007, 2008, 2009, 2010, 2011, 2012, 2013, 2014, 2016	13	2003	2016	-1.703	0.43	1.046	0.01	Not stationary	Increasing	1.152	0.996	1.047	0.01	Not stationary	Increasing	Yes
A. baumannii	Carbapenem	Deaths - AllAges - Proteus spp. - Aminopenicillin	adeG	0.591316	0.00766521	AUS, CHN, IND, KOR, SWE, THA, USA	7	2003, 2004, 2005, 2006, 2007, 2008, 2009, 2010, 2011, 2012, 2013, 2016, 2020	13	2003	2020	-233.614	0	0.648	0.018	Difference stationary	Increasing	-151.107	0	0.684	0.015	Difference stationary	Increasing	Yes
A. baumannii	Carbapenem	DALYs - AgeStandardized - Proteus spp. - Aminopenicillin	adeG	0.560452	0.0125618	AUS, CHN, IND, KOR, SWE, THA, USA	7	2003, 2004, 2005, 2006, 2007, 2008, 2009, 2010, 2011, 2012, 2013, 2016, 2020	13	2003	2020	-99.632	0	0.683	0.015	Difference stationary	Increasing	-85.111	0	0.698	0.014	Difference stationary	Increasing	Yes
A. baumannii	Carbapenem	DALYs - AllAges - Proteus spp. - Aminopenicillin	adeG	0.608659	0.00568299	AUS, CHN, IND, KOR, SWE, THA, USA	7	2003, 2004, 2005, 2006, 2007, 2008, 2009, 2010, 2011, 2012, 2013, 2016, 2020	13	2003	2020	-86.943	0	0.651	0.018	Difference stationary	Increasing	-9.394	0	0.673	0.016	Difference stationary	Increasing	Yes
A. baumannii	Carbapenem	Deaths - AgeStandardized - Proteus spp. - Aminopenicillin	adeG	0.548586	0.0150084	AUS, CHN, IND, KOR, SWE, THA, USA	7	2003, 2004, 2005, 2006, 2007, 2008, 2009, 2010, 2011, 2012, 2013, 2016, 2020	13	2003	2020	-3.047	0.031	0.679	0.015	Difference stationary	Increasing	-6.297	0	0.701	0.013	Difference stationary	Increasing	Yes
A. baumannii	Carbapenem	Population ages 65 and above (% of total population)	adeG	0.626005	0.00414108	AUS, CHN, IND, KOR, SWE, THA, USA	7	2003, 2004, 2005, 2006, 2007, 2008, 2009, 2010, 2011, 2012, 2013, 2016, 2020	13	2003	2020	-3.92	0.002	0.859	0.01	Difference stationary	Increasing	-6.155	0	0.913	0.01	Difference stationary	Increasing	Yes
A. baumannii	Carbapenem	Age dependency ratio, old (% of working-age population)	adeG	0.610258	0.00552372	AUS, CHN, IND, KOR, SWE, THA, USA	7	2003, 2004, 2005, 2006, 2007, 2008, 2009, 2010, 2011, 2012, 2013, 2016, 2020	13	2003	2020	-16.449	0	0.861	0.01	Difference stationary	Increasing	-5.334	0	0.912	0.01	Difference stationary	Increasing	Yes
A. baumannii	Carbapenem	Deaths - AllAges - All pathogens - Extensive drug resistance in TB	adeG	0.536179	0.0179589	AUS, CHN, IND, KOR, SWE, THA, USA	7	2003, 2004, 2005, 2006, 2007, 2008, 2009, 2010, 2011, 2012, 2013, 2016, 2020	13	2003	2020	-4.072	0.001	0.726	0.011	Difference stationary	Increasing	-4.269	0.001	0.772	0.01	Difference stationary	Increasing	Yes
A. baumannii	Carbapenem	Deaths - AllAges - Mycobacterium tuberculosis - Extensive drug resistance in TB	adeG	0.536179	0.0179589	AUS, CHN, IND, KOR, SWE, THA, USA	7	2003, 2004, 2005, 2006, 2007, 2008, 2009, 2010, 2011, 2012, 2013, 2016, 2020	13	2003	2020	-3.331	0.014	0.732	0.011	Difference stationary	Increasing	-4.189	0.001	0.772	0.01	Difference stationary	Increasing	Yes
A. baumannii	Carbapenem	Raised fasting blood glucose (>= 7.0 mmol/L) (crude estimate)	adeG	0.758862	0.00103702	AUS, CHN, KOR, SWE, USA	5	2003, 2004, 2005, 2006, 2007, 2008, 2009, 2010, 2011, 2012, 2013	11	2003	2013	-4.062	0.001	0.579	0.025	Difference stationary	Increasing	-3.503	0.008	0.635	0.019	Difference stationary	Increasing	Yes
A. baumannii	Carbapenem	DALYs - Over70 - Proteus spp. - Aminopenicillin	adeG	0.588828	0.00799066	AUS, CHN, IND, KOR, SWE, THA, USA	7	2003, 2004, 2005, 2006, 2007, 2008, 2009, 2010, 2011, 2012, 2013, 2016, 2020	13	2003	2020	-26.564	0	0.662	0.017	Difference stationary	Increasing	-2.72	0.071	0.688	0.015	Not stationary	Increasing	Yes
A. baumannii	Carbapenem	GDP per capita, PPP (current international $)	adeG	0.731656	0.000370425	AUS, CHN, IND, KOR, SWE, THA, USA	7	2003, 2004, 2005, 2006, 2007, 2008, 2009, 2010, 2011, 2012, 2013, 2016, 2020	13	2003	2020	-2.192	0.209	0.855	0.01	Not stationary	Increasing	-2.385	0.146	0.805	0.01	Not stationary	Increasing	Yes
A. baumannii	Carbapenem	People using at least basic drinking water services (% of population)	adeG	0.5077	0.0374806	AUS, CHN, IND, KOR, SWE, THA, USA	7	2005, 2006, 2007, 2008, 2009, 2010, 2011, 2012, 2013, 2016, 2020	11	2005	2020	-5.428	0	0.666	0.017	Difference stationary	Increasing	-2.331	0.162	0.684	0.015	Not stationary	Increasing	Yes
A. baumannii	Carbapenem	Deaths - Over70 - Proteus spp. - Aminopenicillin	adeG	0.580729	0.00912886	AUS, CHN, IND, KOR, SWE, THA, USA	7	2003, 2004, 2005, 2006, 2007, 2008, 2009, 2010, 2011, 2012, 2013, 2016, 2020	13	2003	2020	-172.606	0	0.679	0.015	Difference stationary	Increasing	-1.413	0.576	0.691	0.014	Not stationary	Increasing	Yes
A. baumannii	Tetracycline	GDP per capita, PPP (current international $)	ant(2'')-Ia	-0.523238	0.0453339	IND, KOR, USA	3	2003, 2004, 2005, 2006, 2007, 2008, 2009, 2010, 2011, 2012, 2013, 2016, 2020	13	2003	2020	-2.825	0.055	0.293	0.1	Trend stationary	Increasing	-3.524	0.007	0.905	0.01	Difference stationary	Increasing	Yes
A. baumannii	Aminoglycoside	Raised fasting blood glucose (>= 7.0 mmol/L) (crude estimate)	ant(2'')-Ia	-0.70611	0.00223529	AUS, CHN, KOR, SWE, TZA, USA	6	2003, 2004, 2005, 2006, 2007, 2008, 2009, 2010, 2011, 2012, 2013, 2014	12	2003	2014	-7.139	0	0.987	0.01	Difference stationary	Increasing	-0.951	0.771	0.893	0.01	Not stationary	Increasing	Yes
A. baumannii	Aminoglycoside	Raised fasting blood glucose (>= 7.0 mmol/L) (crude estimate)	ant(2'')-Ia_IS15DII_qacEdelta1_sul1	-0.673261	0.00425368	AUS, CHN, KOR, SWE, TZA, USA	6	2003, 2004, 2005, 2006, 2007, 2008, 2009, 2010, 2011, 2012, 2013, 2014	12	2003	2014	-7.838	0	0.89	0.01	Difference stationary	Increasing	-0.951	0.771	0.893	0.01	Not stationary	Increasing	Yes
A. baumannii	Aminoglycoside	Raised fasting blood glucose (>= 7.0 mmol/L) (crude estimate)	ant(2'')-Ia_IS15DII_qacEdelta1_sul1	-0.673261	0.00425368	AUS, CHN, KOR, SWE, TZA, USA	6	2003, 2004, 2005, 2006, 2007, 2008, 2009, 2010, 2011, 2012, 2013, 2014	12	2003	2014	-7.838	0	0.89	0.01	Difference stationary	Increasing	-0.951	0.771	0.893	0.01	Not stationary	Increasing	Yes
A. baumannii	Fluoroquinolone	Raised fasting blood glucose (>= 7.0 mmol/L) (crude estimate)	ant(2'')-Ia_IS15DII_qacEdelta1_sul1	-0.673261	0.00425368	AUS, CHN, KOR, SWE, TZA, USA	6	2003, 2004, 2005, 2006, 2007, 2008, 2009, 2010, 2011, 2012, 2013, 2014	12	2003	2014	-11.019	0	0.941	0.01	Difference stationary	Increasing	0.653	0.989	0.871	0.01	Not stationary	Increasing	Yes
E. faecium	Lipopeptide	Deaths - AgeStandardized - Group B Streptococcus - Fluoroquinolones	ant(9)-Ia	0.530816	0.0417617	AUS, DNK, NZL, PAK, USA	5	2007, 2008, 2009, 2011, 2012, 2013, 2014, 2015, 2017, 2018	10	2007	2018	-8.91	0	1.03	0.01	Difference stationary	Increasing	-2.865	0.05	0.96	0.01	Not stationary	Increasing	Yes
E. faecium	Lipopeptide	DALYs - Over70 - Proteus spp. - Trimethoprim-Sulfamethoxazole	ant(9)-Ia	-0.520086	0.0468844	AUS, DNK, NZL, PAK, USA	5	2007, 2008, 2009, 2011, 2012, 2013, 2014, 2015, 2017, 2018	10	2007	2018	0.072	0.964	0.714	0.012	Not stationary	Increasing	-1.509	0.529	0.117	0.1	Trend stationary	Increasing	Yes
E. coli	Fluoroquinolone	Life expectancy at birth, total (years)	aph(3'')-Ib	0.500459	4e-05	AUS, BRA, CHN, DEU, DNK, FRA, GBR, GMB, IND, ITA, JPN, KEN, MLI, MOZ, NOR, PAK, PRT, RWA, THA, TZA, USA	21	2001, 2002, 2003, 2004, 2005, 2006, 2007, 2008, 2009, 2010, 2011, 2012, 2013, 2014, 2015, 2016, 2017, 2018, 2019, 2020, 2021	21	2001	2021	-0.958	0.768	0.751	0.01	Not stationary	Increasing	-20.574	0	0.776	0.01	Difference stationary	Increasing	Yes
A. baumannii	Folate	People using safely managed sanitation services (% of population)	aph(3'')-Ib	0.520954	0.0464533	IND, TZA, USA	3	2003, 2004, 2005, 2006, 2007, 2008, 2009, 2010, 2011, 2012, 2013, 2014, 2016, 2020	14	2003	2020	-4.259	0.001	0.572	0.025	Difference stationary	Increasing	-4.739	0	0.581	0.024	Difference stationary	Increasing	Yes
A. baumannii	Tetracycline	Extensively drug-resistant tuberculosis	aph(3'')-Ib	0.532752	0.0408839	IND, KOR, USA	3	2003, 2004, 2005, 2006, 2007, 2008, 2009, 2010, 2011, 2012, 2013, 2016, 2020	13	2003	2020	-4.986	0	0.823	0.01	Difference stationary	Increasing	-4.15	0.001	0.816	0.01	Difference stationary	Increasing	Yes
S. enterica	Cephem	Phosphonics	aph(3'')-Ib	0.777315	0.0029264	DEU, IND, PRT, VNM	4	2008, 2009, 2010, 2011, 2012, 2013, 2015, 2016, 2017, 2019	10	2008	2019	-22.367	0	0.67	0.016	Difference stationary	Increasing	-4.019	0.001	0.662	0.017	Difference stationary	Increasing	No
A. baumannii	Tetracycline	Deaths - AllAges - All pathogens - Extensive drug resistance in TB	aph(3'')-Ib	0.525513	0.0442386	IND, KOR, USA	3	2003, 2004, 2005, 2006, 2007, 2008, 2009, 2010, 2011, 2012, 2013, 2016, 2020	13	2003	2020	-5.889	0	0.894	0.01	Difference stationary	Increasing	-2.407	0.14	0.913	0.01	Not stationary	Increasing	Yes
A. baumannii	Tetracycline	Deaths - AllAges - Mycobacterium tuberculosis - Extensive drug resistance in TB	aph(3'')-Ib	0.525513	0.0442386	IND, KOR, USA	3	2003, 2004, 2005, 2006, 2007, 2008, 2009, 2010, 2011, 2012, 2013, 2016, 2020	13	2003	2020	-4.837	0	0.889	0.01	Difference stationary	Increasing	-2.114	0.239	0.913	0.01	Not stationary	Increasing	Yes
E. coli	Cephem	Population density (people per sq. km of land area)	aph(3'')-Ib	0.552102	1.51e-05	BRA, CHN, DEU, DNK, FRA, GBR, GMB, IND, ITA, KEN, MLI, MOZ, NOR, PAK, PRT, THA, TZA, USA	18	2001, 2002, 2003, 2004, 2005, 2006, 2007, 2008, 2009, 2010, 2011, 2012, 2013, 2014, 2015, 2016, 2017, 2018, 2019, 2020, 2021	21	2001	2021	-3.335	0.013	0.756	0.01	Difference stationary	Increasing	-1.867	0.348	0.78	0.01	Not stationary	Increasing	No
E. coli	Fluoroquinolone	Population density (people per sq. km of land area)	aph(3'')-Ib	0.585118	7.33e-07	AUS, BRA, CHN, DEU, DNK, FRA, GBR, GMB, IND, ITA, JPN, KEN, MLI, MOZ, NOR, PAK, PRT, RWA, THA, TZA, USA	21	2001, 2002, 2003, 2004, 2005, 2006, 2007, 2008, 2009, 2010, 2011, 2012, 2013, 2014, 2015, 2016, 2017, 2018, 2019, 2020, 2021	21	2001	2021	-5.579	0	0.767	0.01	Difference stationary	Increasing	-1.487	0.54	0.81	0.01	Not stationary	Increasing	Yes
A. baumannii	Folate	Income share held by highest 10%	aph(3'')-Ib	-0.566555	0.0346535	IND, USA	2	2003, 2004, 2005, 2006, 2007, 2008, 2009, 2010, 2011, 2012, 2013, 2016, 2020	13	2003	2020	0.751	0.991	0.954	0.01	Not stationary	Increasing	-1.317	0.622	0.717	0.012	Not stationary	Increasing	Yes
S. enterica	Cephem	Phosphonics	aph(3'')-Ib_aph(6)-Id_IS1133	0.656819	0.0203198	DEU, IND, PRT, VNM	4	2008, 2009, 2010, 2011, 2012, 2013, 2015, 2016, 2017, 2019	10	2008	2019	-0.847	0.805	0.671	0.016	Not stationary	Increasing	-4.019	0.001	0.662	0.017	Difference stationary	Increasing	No
S. enterica	Cephem	Phosphonics	aph(3'')-Ib_aph(6)-Id_ISVsa3_floR_sul2_tet(A)	0.656819	0.0203198	DEU, IND, PRT, VNM	4	2008, 2009, 2010, 2011, 2012, 2013, 2015, 2016, 2017, 2019	10	2008	2019	-70.106	0	0.675	0.016	Difference stationary	Increasing	-4.019	0.001	0.662	0.017	Difference stationary	Increasing	No
A. baumannii	Folate	Respiratory infections and tuberculosis	aph(3'')-Ib_aph(6)-Id_ISVsa3_sul2	0.807794	0.000269713	IND, TZA, USA	3	2003, 2004, 2005, 2006, 2007, 2008, 2009, 2010, 2011, 2012, 2013, 2014, 2016, 2020	14	2003	2020	-8.965	0	1.061	0.01	Difference stationary	Increasing	-5.216	0	0.691	0.014	Difference stationary	Increasing	Yes
A. baumannii	Folate	Other pneumoconiosis	aph(3'')-Ib_aph(6)-Id_ISVsa3_sul2	0.600984	0.0178128	IND, TZA, USA	3	2003, 2004, 2005, 2006, 2007, 2008, 2009, 2010, 2011, 2012, 2013, 2014, 2016, 2020	14	2003	2020	-2.049	0.265	0.789	0.01	Not stationary	Increasing	-2.637	0.086	0.794	0.01	Not stationary	Increasing	Yes
A. baumannii	Folate	Access to clean fuels and technologies for cooking (% of population)	aph(3'')-Ib_aph(6)-Id_ISVsa3_sul2	0.599254	0.0182317	IND, TZA, USA	3	2003, 2004, 2005, 2006, 2007, 2008, 2009, 2010, 2011, 2012, 2013, 2014, 2016, 2020	14	2003	2020	-1.94	0.313	0.954	0.01	Not stationary	Increasing	-2.206	0.204	0.921	0.01	Not stationary	Increasing	Yes
A. baumannii	Folate	DALYs - Over70 - Klebsiella pneumoniae - Aminoglycosides	aph(3'')-Ib_aph(6)-Id_ISVsa3_sul2	0.876641	1.8e-05	IND, TZA, USA	3	2003, 2004, 2005, 2006, 2007, 2008, 2009, 2010, 2011, 2012, 2013, 2014, 2016, 2020	14	2003	2020	0.756	0.991	0.986	0.01	Not stationary	Increasing	-1.937	0.315	0.644	0.019	Not stationary	Increasing	Yes
A. baumannii	Folate	Income share held by highest 10%	aph(3'')-Ib_aph(6)-Id_ISVsa3_sul2	-0.642309	0.0132512	IND, USA	2	2003, 2004, 2005, 2006, 2007, 2008, 2009, 2010, 2011, 2012, 2013, 2016, 2020	13	2003	2020	-1.124	0.705	0.897	0.01	Not stationary	Increasing	-1.317	0.622	0.717	0.012	Not stationary	Increasing	Yes
A. baumannii	Folate	Income share held by highest 20%	aph(3'')-Ib_aph(6)-Id_ISVsa3_sul2	-0.672134	0.00845963	IND, USA	2	2003, 2004, 2005, 2006, 2007, 2008, 2009, 2010, 2011, 2012, 2013, 2016, 2020	13	2003	2020	-0.235	0.934	0.925	0.01	Not stationary	Increasing	-0.941	0.774	0.881	0.01	Not stationary	Increasing	Yes
S. sonnei	Aminoglycoside	Deaths - AllAges - All pathogens - Vancomycin	aph(3'')-Ib_blaTEM-40_Tn2_sul2	0.505781	0.0383282	AUS, CHN, GBR, IND, NPL, PAK, VNM	7	2003, 2005, 2007, 2008, 2009, 2010, 2011, 2012, 2013, 2014, 2015, 2016, 2017, 2018	14	2003	2018	-8.113	0	0.751	0.01	Difference stationary	Increasing	-36.252	0	0.756	0.01	Difference stationary	Increasing	No
S. sonnei	Aminoglycoside	Deaths - AllAges - Enterococcus faecium - Resistance to one or more antibiotics	aph(3'')-Ib_blaTEM-40_Tn2_sul2	0.502513	0.0398047	AUS, CHN, GBR, IND, NPL, PAK, VNM	7	2003, 2005, 2007, 2008, 2009, 2010, 2011, 2012, 2013, 2014, 2015, 2016, 2017, 2018	14	2003	2018	-21.098	0	0.755	0.01	Difference stationary	Increasing	-34.898	0	0.754	0.01	Difference stationary	Increasing	No
K. pneumoniae	Phenicol	DALYs - AllAges - Neisseria gonorrhoeae - Fluoroquinolones	aph(3')-Ia	0.574651	0.0315953	GRC, IND, MWI, NPL, USA	5	2005, 2009, 2010, 2011, 2012, 2013, 2014, 2016, 2020	9	2005	2020	-2.444	0.13	0.57	0.026	Not stationary	Increasing	-2.01	0.282	0.56	0.028	Not stationary	Increasing	Yes
S. pneumoniae	Lincosamide	DALYs - AllAges - Haemophilus influenzae - Resistance to one or more antibiotics	aph(3')-IIIa	0.509411	0.0078585	CAN, DNK, USA	3	1998, 1999, 2000, 2001, 2002, 2003, 2004, 2005, 2006, 2007, 2008, 2009, 2010, 2011, 2012, 2013, 2014, 2015, 2018	19	1998	2018	-52.823	0	0.874	0.01	Difference stationary	Increasing	-25.174	0	0.87	0.01	Difference stationary	Increasing	No
S. pneumoniae	Lincosamide	Deaths - AllAges - Haemophilus influenzae - Aminopenicillin	aph(3')-IIIa	0.516984	0.00684292	CAN, DNK, USA	3	1998, 1999, 2000, 2001, 2002, 2003, 2004, 2005, 2006, 2007, 2008, 2009, 2010, 2011, 2012, 2013, 2014, 2015, 2018	19	1998	2018	-9.439	0	0.891	0.01	Difference stationary	Increasing	-3.843	0.002	0.903	0.01	Difference stationary	Increasing	No
S. pneumoniae	Lincosamide	DALYs - AgeStandardized - Haemophilus influenzae - Aminopenicillin	aph(3')-IIIa	0.586261	0.00164707	CAN, DNK, USA	3	1998, 1999, 2000, 2001, 2002, 2003, 2004, 2005, 2006, 2007, 2008, 2009, 2010, 2011, 2012, 2013, 2014, 2015, 2018	19	1998	2018	-7.485	0	0.907	0.01	Difference stationary	Increasing	-2.164	0.219	0.901	0.01	Not stationary	Increasing	No
S. pneumoniae	Lincosamide	DALYs - AllAges - Haemophilus influenzae - Third-generation cephalosporins	aph(3')-IIIa	0.60706	0.00100736	CAN, DNK, USA	3	1998, 1999, 2000, 2001, 2002, 2003, 2004, 2005, 2006, 2007, 2008, 2009, 2010, 2011, 2012, 2013, 2014, 2015, 2018	19	1998	2018	4.257	1	1.112	0.01	Not stationary	Increasing	-0.837	0.808	1.126	0.01	Not stationary	Increasing	No
S. agalactiae	Lincosamide	DALYs - Under5 - All pathogens - Extensive drug resistance in TB	aph(3')-IIIa	-0.821779	0.0123277	CAN, DNK, USA	3	2006, 2010, 2011, 2012, 2013, 2014, 2018	7	2006	2018	-9.127	0	0.971	0.01	Difference stationary	Increasing	-0.598	0.871	0.77	0.01	Not stationary	Increasing	No
S. agalactiae	Macrolide	DALYs - Under5 - Mycobacterium tuberculosis - Extensive drug resistance in TB	aph(3')-IIIa	-0.821779	0.0123277	CAN, DNK, USA	3	2006, 2010, 2011, 2012, 2013, 2014, 2018	7	2006	2018	-9.898	0	0.891	0.01	Difference stationary	Increasing	2.001	0.999	0.389	0.082	Trend stationary	Increasing	No
K. pneumoniae	Nitrofurans	Fluoroquinolones	aph(3')-VIa	-0.765997	0.00597986	DEU, ITA, USA	3	2009, 2010, 2011, 2012, 2013, 2014, 2015, 2016, 2017, 2019	10	2009	2019	-2.91	0.044	1.019	0.01	Not stationary	Increasing	-2.521	0.11	0.302	0.1	Trend stationary	Increasing	Yes
A. baumannii	Fluoroquinolone	Raised fasting blood glucose (>= 7.0 mmol/L) (crude estimate)	aph(3')-VIb_ISPa12_ISPa13_blaPER-1	-0.59465	0.0151183	AUS, CHN, KOR, SWE, TZA, USA	6	2003, 2004, 2005, 2006, 2007, 2008, 2009, 2010, 2011, 2012, 2013, 2014	12	2003	2014	-11.724	0	0.865	0.01	Difference stationary	Increasing	0.653	0.989	0.871	0.01	Not stationary	Increasing	Yes
A. baumannii	Carbapenem	Deaths - AllAges - Proteus spp. - Aminopenicillin	aph(6)-Id	0.599285	0.00669423	AUS, CHN, IND, KOR, SWE, THA, USA	7	2003, 2004, 2005, 2006, 2007, 2008, 2009, 2010, 2011, 2012, 2013, 2016, 2020	13	2003	2020	-7.3	0	0.68	0.015	Difference stationary	Increasing	-151.107	0	0.684	0.015	Difference stationary	Increasing	Yes
A. baumannii	Carbapenem	Deaths - AllAges - Proteus spp. - Aminopenicillin	aph(6)-Id	0.599285	0.00669423	AUS, CHN, IND, KOR, SWE, THA, USA	7	2003, 2004, 2005, 2006, 2007, 2008, 2009, 2010, 2011, 2012, 2013, 2016, 2020	13	2003	2020	-7.3	0	0.68	0.015	Difference stationary	Increasing	-151.107	0	0.684	0.015	Difference stationary	Increasing	Yes
A. baumannii	Carbapenem	DALYs - AgeStandardized - Proteus spp. - Aminopenicillin	aph(6)-Id	0.585615	0.00842752	AUS, CHN, IND, KOR, SWE, THA, USA	7	2003, 2004, 2005, 2006, 2007, 2008, 2009, 2010, 2011, 2012, 2013, 2016, 2020	13	2003	2020	-27.832	0	0.691	0.014	Difference stationary	Increasing	-85.111	0	0.698	0.014	Difference stationary	Increasing	Yes
A. baumannii	Carbapenem	DALYs - AgeStandardized - Proteus spp. - Aminopenicillin	aph(6)-Id	0.585615	0.00842752	AUS, CHN, IND, KOR, SWE, THA, USA	7	2003, 2004, 2005, 2006, 2007, 2008, 2009, 2010, 2011, 2012, 2013, 2016, 2020	13	2003	2020	-27.832	0	0.691	0.014	Difference stationary	Increasing	-85.111	0	0.698	0.014	Difference stationary	Increasing	Yes
S. sonnei	Folate	People using safely managed sanitation services (% of population)	aph(6)-Id	0.539251	0.0141411	AUS, BTN, CHN, GBR, IND, NPL, VNM	7	2003, 2005, 2008, 2009, 2010, 2011, 2012, 2013, 2014, 2015, 2016, 2017, 2018	13	2003	2018	-5.094	0	0.73	0.011	Difference stationary	Increasing	-9.72	0	0.743	0.01	Difference stationary	Increasing	No
A. baumannii	Carbapenem	DALYs - AllAges - Proteus spp. - Aminopenicillin	aph(6)-Id	0.598543	0.00678027	AUS, CHN, IND, KOR, SWE, THA, USA	7	2003, 2004, 2005, 2006, 2007, 2008, 2009, 2010, 2011, 2012, 2013, 2016, 2020	13	2003	2020	-12.38	0	0.677	0.016	Difference stationary	Increasing	-9.394	0	0.673	0.016	Difference stationary	Increasing	Yes
A. baumannii	Carbapenem	DALYs - AllAges - Proteus spp. - Aminopenicillin	aph(6)-Id	0.598543	0.00678027	AUS, CHN, IND, KOR, SWE, THA, USA	7	2003, 2004, 2005, 2006, 2007, 2008, 2009, 2010, 2011, 2012, 2013, 2016, 2020	13	2003	2020	-12.38	0	0.677	0.016	Difference stationary	Increasing	-9.394	0	0.673	0.016	Difference stationary	Increasing	Yes
A. baumannii	Carbapenem	Deaths - AgeStandardized - Proteus spp. - Aminopenicillin	aph(6)-Id	0.588274	0.00806464	AUS, CHN, IND, KOR, SWE, THA, USA	7	2003, 2004, 2005, 2006, 2007, 2008, 2009, 2010, 2011, 2012, 2013, 2016, 2020	13	2003	2020	-6.564	0	0.701	0.013	Difference stationary	Increasing	-6.297	0	0.701	0.013	Difference stationary	Increasing	Yes
A. baumannii	Carbapenem	Deaths - AgeStandardized - Proteus spp. - Aminopenicillin	aph(6)-Id	0.588274	0.00806464	AUS, CHN, IND, KOR, SWE, THA, USA	7	2003, 2004, 2005, 2006, 2007, 2008, 2009, 2010, 2011, 2012, 2013, 2016, 2020	13	2003	2020	-6.564	0	0.701	0.013	Difference stationary	Increasing	-6.297	0	0.701	0.013	Difference stationary	Increasing	Yes
A. baumannii	Carbapenem	Population ages 65 and above (% of total population)	aph(6)-Id	0.513416	0.0245578	AUS, CHN, IND, KOR, SWE, THA, USA	7	2003, 2004, 2005, 2006, 2007, 2008, 2009, 2010, 2011, 2012, 2013, 2016, 2020	13	2003	2020	-1.886	0.339	0.854	0.01	Not stationary	Increasing	-6.155	0	0.913	0.01	Difference stationary	Increasing	Yes
A. baumannii	Carbapenem	Population ages 65 and above (% of total population)	aph(6)-Id	0.513416	0.0245578	AUS, CHN, IND, KOR, SWE, THA, USA	7	2003, 2004, 2005, 2006, 2007, 2008, 2009, 2010, 2011, 2012, 2013, 2016, 2020	13	2003	2020	-1.886	0.339	0.854	0.01	Not stationary	Increasing	-6.155	0	0.913	0.01	Difference stationary	Increasing	Yes
A. baumannii	Carbapenem	Deaths - AllAges - All pathogens - Extensive drug resistance in TB	aph(6)-Id	0.553551	0.0139422	AUS, CHN, IND, KOR, SWE, THA, USA	7	2003, 2004, 2005, 2006, 2007, 2008, 2009, 2010, 2011, 2012, 2013, 2016, 2020	13	2003	2020	-4.376	0	0.793	0.01	Difference stationary	Increasing	-4.269	0.001	0.772	0.01	Difference stationary	Increasing	Yes
A. baumannii	Carbapenem	Deaths - AllAges - All pathogens - Extensive drug resistance in TB	aph(6)-Id	0.553551	0.0139422	AUS, CHN, IND, KOR, SWE, THA, USA	7	2003, 2004, 2005, 2006, 2007, 2008, 2009, 2010, 2011, 2012, 2013, 2016, 2020	13	2003	2020	-4.376	0	0.793	0.01	Difference stationary	Increasing	-4.269	0.001	0.772	0.01	Difference stationary	Increasing	Yes
A. baumannii	Carbapenem	Deaths - AllAges - Mycobacterium tuberculosis - Extensive drug resistance in TB	aph(6)-Id	0.553551	0.0139422	AUS, CHN, IND, KOR, SWE, THA, USA	7	2003, 2004, 2005, 2006, 2007, 2008, 2009, 2010, 2011, 2012, 2013, 2016, 2020	13	2003	2020	-3.225	0.019	0.792	0.01	Difference stationary	Increasing	-4.189	0.001	0.772	0.01	Difference stationary	Increasing	Yes
A. baumannii	Carbapenem	Deaths - AllAges - Mycobacterium tuberculosis - Extensive drug resistance in TB	aph(6)-Id	0.553551	0.0139422	AUS, CHN, IND, KOR, SWE, THA, USA	7	2003, 2004, 2005, 2006, 2007, 2008, 2009, 2010, 2011, 2012, 2013, 2016, 2020	13	2003	2020	-3.225	0.019	0.792	0.01	Difference stationary	Increasing	-4.189	0.001	0.772	0.01	Difference stationary	Increasing	Yes
A. baumannii	Carbapenem	DALYs - Over70 - Proteus spp. - Aminopenicillin	aph(6)-Id	0.577744	0.00958017	AUS, CHN, IND, KOR, SWE, THA, USA	7	2003, 2004, 2005, 2006, 2007, 2008, 2009, 2010, 2011, 2012, 2013, 2016, 2020	13	2003	2020	-3.988	0.001	0.687	0.015	Difference stationary	Increasing	-2.72	0.071	0.688	0.015	Not stationary	Increasing	Yes
A. baumannii	Carbapenem	DALYs - Over70 - Proteus spp. - Aminopenicillin	aph(6)-Id	0.577744	0.00958017	AUS, CHN, IND, KOR, SWE, THA, USA	7	2003, 2004, 2005, 2006, 2007, 2008, 2009, 2010, 2011, 2012, 2013, 2016, 2020	13	2003	2020	-3.988	0.001	0.687	0.015	Difference stationary	Increasing	-2.72	0.071	0.688	0.015	Not stationary	Increasing	Yes
E. coli	Fluoroquinolone	Population density (people per sq. km of land area)	aph(6)-Id	0.569497	1.67e-06	AUS, BRA, CHN, DEU, DNK, FRA, GBR, GMB, IND, ITA, JPN, KEN, MLI, MOZ, NOR, PAK, PRT, RWA, THA, TZA, USA	21	2001, 2002, 2003, 2004, 2005, 2006, 2007, 2008, 2009, 2010, 2011, 2012, 2013, 2014, 2015, 2016, 2017, 2018, 2019, 2020, 2021	21	2001	2021	-2.902	0.045	0.781	0.01	Not stationary	Increasing	-1.487	0.54	0.81	0.01	Not stationary	Increasing	Yes
A. baumannii	Carbapenem	Deaths - Over70 - Proteus spp. - Aminopenicillin	aph(6)-Id	0.592266	0.00754379	AUS, CHN, IND, KOR, SWE, THA, USA	7	2003, 2004, 2005, 2006, 2007, 2008, 2009, 2010, 2011, 2012, 2013, 2016, 2020	13	2003	2020	-69.549	0	0.69	0.014	Difference stationary	Increasing	-1.413	0.576	0.691	0.014	Not stationary	Increasing	Yes
A. baumannii	Carbapenem	Deaths - Over70 - Proteus spp. - Aminopenicillin	aph(6)-Id	0.592266	0.00754379	AUS, CHN, IND, KOR, SWE, THA, USA	7	2003, 2004, 2005, 2006, 2007, 2008, 2009, 2010, 2011, 2012, 2013, 2016, 2020	13	2003	2020	-69.549	0	0.69	0.014	Difference stationary	Increasing	-1.413	0.576	0.691	0.014	Not stationary	Increasing	Yes
A. baumannii	Folate	Current health expenditure per capita (current US$)	armA	0.620606	0.0135612	IND, TZA, USA	3	2003, 2004, 2005, 2006, 2007, 2008, 2009, 2010, 2011, 2012, 2013, 2014, 2016, 2020	14	2003	2020	-6.959	0	0.905	0.01	Difference stationary	Increasing	-7.493	0	0.964	0.01	Difference stationary	Increasing	Yes
A. baumannii	Carbapenem	Population ages 65 and above (% of total population)	armA	0.51509	0.0240155	AUS, CHN, IND, KOR, SWE, THA, USA	7	2003, 2004, 2005, 2006, 2007, 2008, 2009, 2010, 2011, 2012, 2013, 2016, 2020	13	2003	2020	-4.583	0	0.851	0.01	Difference stationary	Increasing	-6.155	0	0.913	0.01	Difference stationary	Increasing	Yes
A. baumannii	Carbapenem	Population ages 65 and above (% of total population)	armA	0.51509	0.0240155	AUS, CHN, IND, KOR, SWE, THA, USA	7	2003, 2004, 2005, 2006, 2007, 2008, 2009, 2010, 2011, 2012, 2013, 2016, 2020	13	2003	2020	-4.583	0	0.851	0.01	Difference stationary	Increasing	-6.155	0	0.913	0.01	Difference stationary	Increasing	Yes
A. baumannii	Carbapenem	Age dependency ratio, old (% of working-age population)	armA	0.524427	0.0211621	AUS, CHN, IND, KOR, SWE, THA, USA	7	2003, 2004, 2005, 2006, 2007, 2008, 2009, 2010, 2011, 2012, 2013, 2016, 2020	13	2003	2020	-5.287	0	0.856	0.01	Difference stationary	Increasing	-5.334	0	0.912	0.01	Difference stationary	Increasing	Yes
A. baumannii	Carbapenem	Age dependency ratio, old (% of working-age population)	armA	0.524427	0.0211621	AUS, CHN, IND, KOR, SWE, THA, USA	7	2003, 2004, 2005, 2006, 2007, 2008, 2009, 2010, 2011, 2012, 2013, 2016, 2020	13	2003	2020	-5.287	0	0.856	0.01	Difference stationary	Increasing	-5.334	0	0.912	0.01	Difference stationary	Increasing	Yes
A. baumannii	Folate	Respiratory infections and tuberculosis	armA	0.687937	0.00458467	IND, TZA, USA	3	2003, 2004, 2005, 2006, 2007, 2008, 2009, 2010, 2011, 2012, 2013, 2014, 2016, 2020	14	2003	2020	-1.399	0.583	0.849	0.01	Not stationary	Increasing	-5.216	0	0.691	0.014	Difference stationary	Increasing	Yes
A. baumannii	Folate	Population ages 65 and above (% of total population)	armA	0.612778	0.0151509	IND, TZA, USA	3	2003, 2004, 2005, 2006, 2007, 2008, 2009, 2010, 2011, 2012, 2013, 2014, 2016, 2020	14	2003	2020	-4.987	0	0.787	0.01	Difference stationary	Increasing	-4.987	0	0.83	0.01	Difference stationary	Increasing	Yes
A. baumannii	Tetracycline	Extensively drug-resistant tuberculosis	armA	0.643196	0.00968916	IND, KOR, USA	3	2003, 2004, 2005, 2006, 2007, 2008, 2009, 2010, 2011, 2012, 2013, 2016, 2020	13	2003	2020	-5.845	0	0.813	0.01	Difference stationary	Increasing	-4.15	0.001	0.816	0.01	Difference stationary	Increasing	Yes
A. baumannii	Folate	Extensively drug-resistant tuberculosis	armA	0.625417	0.0126504	IND, TZA, USA	3	2003, 2004, 2005, 2006, 2007, 2008, 2009, 2010, 2011, 2012, 2013, 2014, 2016, 2020	14	2003	2020	-1.735	0.413	0.847	0.01	Not stationary	Increasing	-3.446	0.009	0.851	0.01	Difference stationary	Increasing	Yes
A. baumannii	Tetracycline	Other pneumoconiosis	armA	0.604567	0.0169688	IND, KOR, USA	3	2003, 2004, 2005, 2006, 2007, 2008, 2009, 2010, 2011, 2012, 2013, 2016, 2020	13	2003	2020	-5.363	0	0.822	0.01	Difference stationary	Increasing	-3.391	0.011	0.801	0.01	Difference stationary	Increasing	Yes
A. baumannii	Tetracycline	Access to clean fuels and technologies for cooking (% of population)	armA	0.734445	0.00181971	IND, KOR, USA	3	2003, 2004, 2005, 2006, 2007, 2008, 2009, 2010, 2011, 2012, 2013, 2016, 2020	13	2003	2020	-2.852	0.051	0.847	0.01	Not stationary	Increasing	-2.846	0.052	0.842	0.01	Not stationary	Increasing	Yes
A. baumannii	Tetracycline	Deaths - AllAges - All pathogens - Extensive drug resistance in TB	armA	0.66909	0.00637594	IND, KOR, USA	3	2003, 2004, 2005, 2006, 2007, 2008, 2009, 2010, 2011, 2012, 2013, 2016, 2020	13	2003	2020	-5.137	0	0.868	0.01	Difference stationary	Increasing	-2.407	0.14	0.913	0.01	Not stationary	Increasing	Yes
A. baumannii	Carbapenem	GDP per capita, PPP (current international $)	armA	0.549187	0.014876	AUS, CHN, IND, KOR, SWE, THA, USA	7	2003, 2004, 2005, 2006, 2007, 2008, 2009, 2010, 2011, 2012, 2013, 2016, 2020	13	2003	2020	-4.505	0	0.714	0.012	Difference stationary	Increasing	-2.385	0.146	0.805	0.01	Not stationary	Increasing	Yes
A. baumannii	Carbapenem	GDP per capita, PPP (current international $)	armA	0.549187	0.014876	AUS, CHN, IND, KOR, SWE, THA, USA	7	2003, 2004, 2005, 2006, 2007, 2008, 2009, 2010, 2011, 2012, 2013, 2016, 2020	13	2003	2020	-4.505	0	0.714	0.012	Difference stationary	Increasing	-2.385	0.146	0.805	0.01	Not stationary	Increasing	Yes
A. baumannii	Folate	Access to clean fuels and technologies for cooking (% of population)	armA	0.700169	0.00365434	IND, TZA, USA	3	2003, 2004, 2005, 2006, 2007, 2008, 2009, 2010, 2011, 2012, 2013, 2014, 2016, 2020	14	2003	2020	-2.293	0.174	0.959	0.01	Not stationary	Increasing	-2.206	0.204	0.921	0.01	Not stationary	Increasing	Yes
A. baumannii	Folate	DALYs - AgeStandardized - All pathogens - Extensive drug resistance in TB	armA	0.637425	0.0105835	IND, TZA, USA	3	2003, 2004, 2005, 2006, 2007, 2008, 2009, 2010, 2011, 2012, 2013, 2014, 2016, 2020	14	2003	2020	-4.156	0.001	0.848	0.01	Difference stationary	Increasing	-2.2	0.206	0.963	0.01	Not stationary	Increasing	Yes
A. baumannii	Folate	DALYs - AllAges - All pathogens - Extensive drug resistance in TB	armA	0.653044	0.00830015	IND, TZA, USA	3	2003, 2004, 2005, 2006, 2007, 2008, 2009, 2010, 2011, 2012, 2013, 2014, 2016, 2020	14	2003	2020	-9.234	0	0.882	0.01	Difference stationary	Increasing	-2.139	0.229	0.948	0.01	Not stationary	Increasing	Yes
A. baumannii	Tetracycline	Deaths - AllAges - Mycobacterium tuberculosis - Extensive drug resistance in TB	armA	0.66909	0.00637594	IND, KOR, USA	3	2003, 2004, 2005, 2006, 2007, 2008, 2009, 2010, 2011, 2012, 2013, 2016, 2020	13	2003	2020	-7.925	0	0.842	0.01	Difference stationary	Increasing	-2.114	0.239	0.913	0.01	Not stationary	Increasing	Yes
A. baumannii	Folate	DALYs - AllAges - Mycobacterium tuberculosis - Extensive drug resistance in TB	armA	0.653044	0.00830015	IND, TZA, USA	3	2003, 2004, 2005, 2006, 2007, 2008, 2009, 2010, 2011, 2012, 2013, 2014, 2016, 2020	14	2003	2020	-3.14	0.024	0.893	0.01	Difference stationary	Increasing	-2.034	0.272	0.947	0.01	Not stationary	Increasing	Yes
A. baumannii	Folate	Deaths - AllAges - Mycobacterium tuberculosis - Extensive drug resistance in TB	armA	0.650781	0.00860456	IND, TZA, USA	3	2003, 2004, 2005, 2006, 2007, 2008, 2009, 2010, 2011, 2012, 2013, 2014, 2016, 2020	14	2003	2020	-12.301	0	0.883	0.01	Difference stationary	Increasing	-1.978	0.296	0.957	0.01	Not stationary	Increasing	Yes
A. baumannii	Folate	DALYs - Over70 - Klebsiella pneumoniae - Aminoglycosides	armA	0.606044	0.01663	IND, TZA, USA	3	2003, 2004, 2005, 2006, 2007, 2008, 2009, 2010, 2011, 2012, 2013, 2014, 2016, 2020	14	2003	2020	-1.59	0.489	0.304	0.1	Trend stationary	Increasing	-1.937	0.315	0.644	0.019	Not stationary	Increasing	Yes
A. baumannii	Folate	DALYs - AgeStandardized - Mycobacterium tuberculosis - Extensive drug resistance in TB	armA	0.637425	0.0105835	IND, TZA, USA	3	2003, 2004, 2005, 2006, 2007, 2008, 2009, 2010, 2011, 2012, 2013, 2014, 2016, 2020	14	2003	2020	-11.174	0	0.789	0.01	Difference stationary	Increasing	-1.82	0.37	0.954	0.01	Not stationary	Increasing	Yes
A. baumannii	Tetracycline	Current health expenditure per capita, PPP (current international $)	armA	0.629048	0.011995	IND, KOR, USA	3	2003, 2004, 2005, 2006, 2007, 2008, 2009, 2010, 2011, 2012, 2013, 2016, 2020	13	2003	2020	-0.825	0.812	1.058	0.01	Not stationary	Increasing	-1.8	0.38	0.375	0.088	Trend stationary	Increasing	Yes
A. baumannii	Tetracycline	DALYs - Over70 - Klebsiella pneumoniae - Aminoglycosides	armA	0.667779	0.0065185	IND, KOR, USA	3	2003, 2004, 2005, 2006, 2007, 2008, 2009, 2010, 2011, 2012, 2013, 2016, 2020	13	2003	2020	0.211	0.973	0.835	0.01	Not stationary	Increasing	-1.799	0.381	0.623	0.021	Not stationary	Increasing	Yes
A. baumannii	Folate	Deaths - AllAges - All pathogens - Extensive drug resistance in TB	armA	0.650781	0.00860456	IND, TZA, USA	3	2003, 2004, 2005, 2006, 2007, 2008, 2009, 2010, 2011, 2012, 2013, 2014, 2016, 2020	14	2003	2020	-9.337	0	0.909	0.01	Difference stationary	Increasing	-1.707	0.428	0.96	0.01	Not stationary	Increasing	Yes
A. baumannii	Folate	Current health expenditure per capita, PPP (current international $)	armA	0.623455	0.0130159	IND, TZA, USA	3	2003, 2004, 2005, 2006, 2007, 2008, 2009, 2010, 2011, 2012, 2013, 2014, 2016, 2020	14	2003	2020	-6.963	0	0.852	0.01	Difference stationary	Increasing	-1.568	0.5	0.263	0.1	Trend stationary	Increasing	Yes
A. baumannii	Tetracycline	Age dependency ratio, old (% of working-age population)	armA	0.562028	0.0292143	IND, KOR, USA	3	2003, 2004, 2005, 2006, 2007, 2008, 2009, 2010, 2011, 2012, 2013, 2016, 2020	13	2003	2020	-4.304	0	0.964	0.01	Difference stationary	Increasing	-1.518	0.525	0.899	0.01	Not stationary	Increasing	Yes
A. baumannii	Folate	Income share held by highest 10%	armA	-0.713866	0.00413657	IND, USA	2	2003, 2004, 2005, 2006, 2007, 2008, 2009, 2010, 2011, 2012, 2013, 2016, 2020	13	2003	2020	-1.669	0.447	0.922	0.01	Not stationary	Increasing	-1.317	0.622	0.717	0.012	Not stationary	Increasing	Yes
A. baumannii	Tetracycline	Current health expenditure per capita (current US$)	armA	0.598055	0.0185264	IND, KOR, USA	3	2003, 2004, 2005, 2006, 2007, 2008, 2009, 2010, 2011, 2012, 2013, 2016, 2020	13	2003	2020	-0.763	0.83	0.965	0.01	Not stationary	Increasing	-1.279	0.639	0.728	0.011	Not stationary	Increasing	Yes
A. baumannii	Folate	Deaths - Over70 - Proteus spp. - Trimethoprim-Sulfamethoxazole	armA	-0.642345	0.00981716	IND, TZA, USA	3	2003, 2004, 2005, 2006, 2007, 2008, 2009, 2010, 2011, 2012, 2013, 2014, 2016, 2020	14	2003	2020	-1.497	0.535	0.983	0.01	Not stationary	Increasing	-1.24	0.656	0.857	0.01	Not stationary	Increasing	Yes
A. baumannii	Folate	Income share held by highest 20%	armA	-0.737829	0.00259219	IND, USA	2	2003, 2004, 2005, 2006, 2007, 2008, 2009, 2010, 2011, 2012, 2013, 2016, 2020	13	2003	2020	-0.268	0.93	0.964	0.01	Not stationary	Increasing	-0.941	0.774	0.881	0.01	Not stationary	Increasing	Yes
A. baumannii	Folate	Deaths - AgeStandardized - Mycobacterium tuberculosis - Extensive drug resistance in TB	armA	0.638034	0.0104863	IND, TZA, USA	3	2003, 2004, 2005, 2006, 2007, 2008, 2009, 2010, 2011, 2012, 2013, 2014, 2016, 2020	14	2003	2020	-3.639	0.005	0.709	0.013	Difference stationary	Increasing	0.434	0.983	0.957	0.01	Not stationary	Increasing	Yes
A. baumannii	Folate	Deaths - AgeStandardized - All pathogens - Extensive drug resistance in TB	armA	0.638034	0.0104863	IND, TZA, USA	3	2003, 2004, 2005, 2006, 2007, 2008, 2009, 2010, 2011, 2012, 2013, 2014, 2016, 2020	14	2003	2020	-5.614	0	0.68	0.015	Difference stationary	Increasing	1.715	0.998	0.959	0.01	Not stationary	Increasing	Yes
K. pneumoniae	Nitrofurans	Fluoroquinolones	arr-3	-0.811037	0.00245061	DEU, ITA, USA	3	2009, 2010, 2011, 2012, 2013, 2014, 2015, 2016, 2017, 2019	10	2009	2019	-1.912	0.326	1.029	0.01	Not stationary	Increasing	-2.521	0.11	0.302	0.1	Trend stationary	Increasing	Yes
A. baumannii	Aminoglycoside	Raised fasting blood glucose (>= 7.0 mmol/L) (crude estimate)	blaADC-101	-0.619905	0.0104223	AUS, CHN, KOR, SWE, TZA, USA	6	2003, 2004, 2005, 2006, 2007, 2008, 2009, 2010, 2011, 2012, 2013, 2014	12	2003	2014	-3.124	0.025	0.882	0.01	Difference stationary	Increasing	-0.951	0.771	0.893	0.01	Not stationary	Increasing	Yes
A. baumannii	Carbapenem	Population ages 65 and above (% of total population)	blaADC-174	0.569487	0.010923	AUS, CHN, IND, KOR, SWE, THA, USA	7	2003, 2004, 2005, 2006, 2007, 2008, 2009, 2010, 2011, 2012, 2013, 2016, 2020	13	2003	2020	-2.952	0.04	0.863	0.01	Not stationary	Increasing	-6.155	0	0.913	0.01	Difference stationary	Increasing	Yes
A. baumannii	Carbapenem	Age dependency ratio, old (% of working-age population)	blaADC-174	0.547671	0.0152117	AUS, CHN, IND, KOR, SWE, THA, USA	7	2003, 2004, 2005, 2006, 2007, 2008, 2009, 2010, 2011, 2012, 2013, 2016, 2020	13	2003	2020	-4.163	0.001	0.851	0.01	Difference stationary	Increasing	-5.334	0	0.912	0.01	Difference stationary	Increasing	Yes
A. baumannii	Aminoglycoside	Raised fasting blood glucose (>= 7.0 mmol/L) (crude estimate)	blaADC-176	-0.641782	0.00736066	AUS, CHN, KOR, SWE, TZA, USA	6	2003, 2004, 2005, 2006, 2007, 2008, 2009, 2010, 2011, 2012, 2013, 2014	12	2003	2014	-1.659	0.453	0.831	0.01	Not stationary	Increasing	-0.951	0.771	0.893	0.01	Not stationary	Increasing	Yes
A. baumannii	Folate	Invasive Non-typhoidal Salmonella (iNTS)	blaADC-192	0.531246	0.0415658	IND, TZA, USA	3	2003, 2004, 2005, 2006, 2007, 2008, 2009, 2010, 2011, 2012, 2013, 2014, 2016, 2020	14	2003	2020	-0.579	0.876	0.981	0.01	Not stationary	Increasing	1.585	0.998	0.988	0.01	Not stationary	Increasing	Yes
A. baumannii	Aminoglycoside	Respiratory infections and tuberculosis	blaADC-239	0.74967	0.000530393	AUS, CHN, KOR, SWE, TZA, USA	6	2003, 2004, 2005, 2006, 2007, 2008, 2009, 2010, 2011, 2012, 2013, 2014, 2016	13	2003	2016	1.138	0.996	1.044	0.01	Not stationary	Increasing	1.152	0.996	1.047	0.01	Not stationary	Increasing	Yes
A. baumannii	Tetracycline	DALYs - Over70 - Klebsiella pneumoniae - Aminoglycosides	blaADC-30	0.642661	0.0097695	IND, KOR, USA	3	2003, 2004, 2005, 2006, 2007, 2008, 2009, 2010, 2011, 2012, 2013, 2016, 2020	13	2003	2020	-0.813	0.815	0.88	0.01	Not stationary	Increasing	-1.799	0.381	0.623	0.021	Not stationary	Increasing	Yes
A. baumannii	Folate	Urban population (% of total population)	blaADC-79	-0.550642	0.0334063	IND, TZA, USA	3	2003, 2004, 2005, 2006, 2007, 2008, 2009, 2010, 2011, 2012, 2013, 2014, 2016, 2020	14	2003	2020	-5.887	0	0.978	0.01	Difference stationary	Increasing	-1.573	0.497	0.983	0.01	Not stationary	Increasing	Yes
A. baumannii	Aminoglycoside	Raised fasting blood glucose (>= 7.0 mmol/L) (crude estimate)	blaADC-79	-0.655804	0.00580863	AUS, CHN, KOR, SWE, TZA, USA	6	2003, 2004, 2005, 2006, 2007, 2008, 2009, 2010, 2011, 2012, 2013, 2014	12	2003	2014	-8.781	0	0.966	0.01	Difference stationary	Increasing	-0.951	0.771	0.893	0.01	Not stationary	Increasing	Yes
A. baumannii	Fluoroquinolone	Raised fasting blood glucose (>= 7.0 mmol/L) (crude estimate)	blaCARB-49	-0.563391	0.0230506	AUS, CHN, KOR, SWE, TZA, USA	6	2003, 2004, 2005, 2006, 2007, 2008, 2009, 2010, 2011, 2012, 2013, 2014	12	2003	2014	-13.97	0	0.835	0.01	Difference stationary	Increasing	0.653	0.989	0.871	0.01	Not stationary	Increasing	Yes
A. baumannii	Folate	DALYs - Over70 - All pathogens - Extensive drug resistance in TB	blaCARB-5	-0.516832	0.0485255	IND, TZA, USA	3	2003, 2004, 2005, 2006, 2007, 2008, 2009, 2010, 2011, 2012, 2013, 2014, 2016, 2020	14	2003	2020	-2.878	0.048	0.796	0.01	Not stationary	Increasing	-4.98	0	0.626	0.02	Difference stationary	Increasing	Yes
A. baumannii	Folate	GDP per capita, PPP (current international $)	blaCARB-5	-0.536235	0.0393389	IND, TZA, USA	3	2003, 2004, 2005, 2006, 2007, 2008, 2009, 2010, 2011, 2012, 2013, 2014, 2016, 2020	14	2003	2020	-4.196	0.001	0.659	0.017	Difference stationary	Increasing	-2.317	0.167	0.721	0.012	Not stationary	Increasing	Yes
A. baumannii	Folate	Deaths - Over70 - All pathogens - Extensive drug resistance in TB	blaCARB-5	-0.549894	0.0336968	IND, TZA, USA	3	2003, 2004, 2005, 2006, 2007, 2008, 2009, 2010, 2011, 2012, 2013, 2014, 2016, 2020	14	2003	2020	-1.306	0.627	0.943	0.01	Not stationary	Increasing	-1.649	0.457	0.865	0.01	Not stationary	Increasing	Yes
A. baumannii	Folate	Urban population (% of total population)	blaCARB-5	-0.586884	0.0214511	IND, TZA, USA	3	2003, 2004, 2005, 2006, 2007, 2008, 2009, 2010, 2011, 2012, 2013, 2014, 2016, 2020	14	2003	2020	-3.74	0.004	0.785	0.01	Difference stationary	Increasing	-1.573	0.497	0.983	0.01	Not stationary	Increasing	Yes
A. baumannii	Folate	Raised fasting blood glucose (>= 7.0 mmol/L) (crude estimate)	blaCARB-5	-0.659838	0.0195542	TZA, USA	2	2003, 2004, 2005, 2006, 2007, 2008, 2009, 2010, 2011, 2012, 2013, 2014	12	2003	2014	-13.738	0	0.866	0.01	Difference stationary	Increasing	-0.452	0.901	0.983	0.01	Not stationary	Increasing	Yes
A. baumannii	Folate	Deaths - Over70 - Mycobacterium tuberculosis - Extensive drug resistance in TB	blaCARB-5	-0.549894	0.0336968	IND, TZA, USA	3	2003, 2004, 2005, 2006, 2007, 2008, 2009, 2010, 2011, 2012, 2013, 2014, 2016, 2020	14	2003	2020	-6.795	0	0.862	0.01	Difference stationary	Increasing	-0.227	0.935	0.938	0.01	Not stationary	Increasing	Yes
E. coli	Fluoroquinolone	People with basic handwashing facilities including soap and water (% of population)	blaCMY-59	0.611182	0.0347369	IND, MOZ, PAK, RWA, THA, TZA	6	2009, 2010, 2013, 2014, 2015, 2016, 2017, 2019, 2020	9	2009	2020	-4.076	0.001	0.822	0.01	Difference stationary	Increasing	-16.32	0	0.892	0.01	Difference stationary	Increasing	Yes
S. sonnei	Tetracycline	Macrolides	blaCMY-59	0.723652	0.0118218	CHN, GBR, IND, PAK	4	2005, 2007, 2008, 2009, 2010, 2011, 2012, 2013, 2014, 2015, 2016	11	2005	2016	-8.731	0	0.682	0.015	Difference stationary	Increasing	-10.316	0	0.683	0.015	Difference stationary	Increasing	No
S. sonnei	Tetracycline	Population density (people per sq. km of land area)	blaCMY-59	0.541914	0.0453111	CHN, GBR, IND, NPL, PAK, VNM	6	2003, 2005, 2007, 2008, 2009, 2010, 2011, 2012, 2013, 2014, 2015, 2016	12	2003	2016	-11.892	0	0.72	0.012	Difference stationary	Increasing	-4.252	0.001	0.71	0.013	Difference stationary	Increasing	No
E. coli	Penicilin	People with basic handwashing facilities including soap and water (% of population)	blaCMY-59	0.67984	0.0213636	IND, MOZ, PAK, THA, TZA	5	2009, 2010, 2013, 2014, 2015, 2016, 2017, 2019, 2020	9	2009	2020	-4.04	0.001	0.84	0.01	Difference stationary	Increasing	-4.132	0.001	0.899	0.01	Difference stationary	Increasing	No
S. enterica	Cephem	Phosphonics	blaCMY-59	0.653999	0.0210547	DEU, IND, PRT, VNM	4	2008, 2009, 2010, 2011, 2012, 2013, 2015, 2016, 2017, 2019	10	2008	2019	-1.615	0.475	0.673	0.016	Not stationary	Increasing	-4.019	0.001	0.662	0.017	Difference stationary	Increasing	No
S. enterica	Cephem	Phosphonics	blaCMY-59	0.653999	0.0210547	DEU, IND, PRT, VNM	4	2008, 2009, 2010, 2011, 2012, 2013, 2015, 2016, 2017, 2019	10	2008	2019	-1.615	0.475	0.673	0.016	Not stationary	Increasing	-4.019	0.001	0.662	0.017	Difference stationary	Increasing	No
S. enterica	Cephem	Phosphonics	blaCMY-59	0.653999	0.0210547	DEU, IND, PRT, VNM	4	2008, 2009, 2010, 2011, 2012, 2013, 2015, 2016, 2017, 2019	10	2008	2019	-1.615	0.475	0.673	0.016	Not stationary	Increasing	-4.019	0.001	0.662	0.017	Difference stationary	Increasing	No
E. coli	Folate	People with basic handwashing facilities including soap and water (% of population)	blaCMY-59	0.602252	0.0382409	IND, MOZ, PAK, RWA, THA, TZA	6	2009, 2010, 2013, 2014, 2015, 2016, 2017, 2019, 2020	9	2009	2020	-3.639	0.005	0.79	0.01	Difference stationary	Increasing	-3.491	0.008	0.833	0.01	Difference stationary	Increasing	No
E. coli	Phenicol	People with basic handwashing facilities including soap and water (% of population)	blaCMY-59	0.712439	0.0312612	IND, MOZ, PAK, TZA	4	2009, 2010, 2013, 2014, 2016, 2017, 2019, 2020	8	2009	2020	-8.717	0	0.79	0.01	Difference stationary	Increasing	-3.134	0.024	0.836	0.01	Difference stationary	Increasing	No
S. sonnei	Tetracycline	Population, total	blaCMY-59	0.626452	0.0165243	CHN, GBR, IND, NPL, PAK, VNM	6	2003, 2005, 2007, 2008, 2009, 2010, 2011, 2012, 2013, 2014, 2015, 2016	12	2003	2016	0.074	0.964	0.679	0.015	Not stationary	Increasing	-2.324	0.164	0.666	0.017	Not stationary	Increasing	No
E. coli	Aminoglycoside	People with basic handwashing facilities including soap and water (% of population)	blaCMY-59	0.606082	0.0367086	IND, MOZ, PAK, RWA, THA, TZA	6	2009, 2010, 2013, 2014, 2015, 2016, 2017, 2019, 2020	9	2009	2020	-6.18	0	0.81	0.01	Difference stationary	Increasing	-2.133	0.232	0.88	0.01	Not stationary	Increasing	No
E. coli	Aminoglycoside	People with basic handwashing facilities including soap and water (% of population)	blaCMY-59	0.606082	0.0367086	IND, MOZ, PAK, RWA, THA, TZA	6	2009, 2010, 2013, 2014, 2015, 2016, 2017, 2019, 2020	9	2009	2020	-6.18	0	0.81	0.01	Difference stationary	Increasing	-2.133	0.232	0.88	0.01	Not stationary	Increasing	No
E. coli	Aminoglycoside	People with basic handwashing facilities including soap and water (% of population)	blaCMY-59	0.606082	0.0367086	IND, MOZ, PAK, RWA, THA, TZA	6	2009, 2010, 2013, 2014, 2015, 2016, 2017, 2019, 2020	9	2009	2020	-6.18	0	0.81	0.01	Difference stationary	Increasing	-2.133	0.232	0.88	0.01	Not stationary	Increasing	No
A. baumannii	Aminoglycoside	Raised fasting blood glucose (>= 7.0 mmol/L) (crude estimate)	blaCMY-59	-0.531626	0.0340582	AUS, CHN, KOR, SWE, TZA, USA	6	2003, 2004, 2005, 2006, 2007, 2008, 2009, 2010, 2011, 2012, 2013, 2014	12	2003	2014	-1.685	0.439	1.003	0.01	Not stationary	Increasing	-0.951	0.771	0.893	0.01	Not stationary	Increasing	Yes
E. coli	B-lactam Combined Agents	Deaths - AgeStandardized - Haemophilus influenzae - Resistance to one or more antibiotics	blaCMY-59	0.543138	0.00109008	CHN, DEU, DNK, GBR, JPN, PAK, PRT, THA, TZA, USA	10	2001, 2002, 2003, 2004, 2005, 2006, 2007, 2008, 2009, 2010, 2011, 2012, 2013, 2014, 2015, 2016, 2017, 2018, 2019, 2020, 2021	21	2001	2021	-5.395	0	1.102	0.01	Difference stationary	Increasing	0.353	0.98	1.107	0.01	Not stationary	Increasing	No
E. coli	B-lactam Combined Agents	Deaths - AgeStandardized - Haemophilus influenzae - Resistance to one or more antibiotics	blaCMY-59	0.543138	0.00109008	CHN, DEU, DNK, GBR, JPN, PAK, PRT, THA, TZA, USA	10	2001, 2002, 2003, 2004, 2005, 2006, 2007, 2008, 2009, 2010, 2011, 2012, 2013, 2014, 2015, 2016, 2017, 2018, 2019, 2020, 2021	21	2001	2021	-5.395	0	1.102	0.01	Difference stationary	Increasing	0.353	0.98	1.107	0.01	Not stationary	Increasing	No
E. coli	B-lactam Combined Agents	DALYs - AgeStandardized - Haemophilus influenzae - Aminopenicillin	blaCMY-59	0.578628	0.000419587	CHN, DEU, DNK, GBR, JPN, PAK, PRT, THA, TZA, USA	10	2001, 2002, 2003, 2004, 2005, 2006, 2007, 2008, 2009, 2010, 2011, 2012, 2013, 2014, 2015, 2016, 2017, 2018, 2019, 2020, 2021	21	2001	2021	-2.456	0.127	1.105	0.01	Not stationary	Increasing	0.357	0.98	1.106	0.01	Not stationary	Increasing	No
E. coli	B-lactam Combined Agents	DALYs - AgeStandardized - Haemophilus influenzae - Aminopenicillin	blaCMY-59	0.578628	0.000419587	CHN, DEU, DNK, GBR, JPN, PAK, PRT, THA, TZA, USA	10	2001, 2002, 2003, 2004, 2005, 2006, 2007, 2008, 2009, 2010, 2011, 2012, 2013, 2014, 2015, 2016, 2017, 2018, 2019, 2020, 2021	21	2001	2021	-2.456	0.127	1.105	0.01	Not stationary	Increasing	0.357	0.98	1.106	0.01	Not stationary	Increasing	No
E. coli	B-lactam Combined Agents	DALYs - AgeStandardized - Haemophilus influenzae - Resistance to one or more antibiotics	blaCMY-59	0.600094	0.000222928	CHN, DEU, DNK, GBR, JPN, PAK, PRT, THA, TZA, USA	10	2001, 2002, 2003, 2004, 2005, 2006, 2007, 2008, 2009, 2010, 2011, 2012, 2013, 2014, 2015, 2016, 2017, 2018, 2019, 2020, 2021	21	2001	2021	-5.761	0	1.104	0.01	Difference stationary	Increasing	0.786	0.991	1.106	0.01	Not stationary	Increasing	No
E. coli	B-lactam Combined Agents	DALYs - AgeStandardized - Haemophilus influenzae - Resistance to one or more antibiotics	blaCMY-59	0.600094	0.000222928	CHN, DEU, DNK, GBR, JPN, PAK, PRT, THA, TZA, USA	10	2001, 2002, 2003, 2004, 2005, 2006, 2007, 2008, 2009, 2010, 2011, 2012, 2013, 2014, 2015, 2016, 2017, 2018, 2019, 2020, 2021	21	2001	2021	-5.761	0	1.104	0.01	Difference stationary	Increasing	0.786	0.991	1.106	0.01	Not stationary	Increasing	No
S. sonnei	Tetracycline	Population density (people per sq. km of land area)	blaCMY-59_ISEc9	0.541914	0.0453111	CHN, GBR, IND, NPL, PAK, VNM	6	2003, 2005, 2007, 2008, 2009, 2010, 2011, 2012, 2013, 2014, 2015, 2016	12	2003	2016	-2.29	0.175	0.753	0.01	Not stationary	Increasing	-4.252	0.001	0.71	0.013	Difference stationary	Increasing	No
S. sonnei	Tetracycline	Population, total	blaCMY-59_ISEc9	0.626452	0.0165243	CHN, GBR, IND, NPL, PAK, VNM	6	2003, 2005, 2007, 2008, 2009, 2010, 2011, 2012, 2013, 2014, 2015, 2016	12	2003	2016	-8.461	0	0.645	0.019	Difference stationary	Increasing	-2.324	0.164	0.666	0.017	Not stationary	Increasing	No
A. baumannii	Aminoglycoside	Raised fasting blood glucose (>= 7.0 mmol/L) (crude estimate)	blaCMY-59_ISEc9	-0.531626	0.0340582	AUS, CHN, KOR, SWE, TZA, USA	6	2003, 2004, 2005, 2006, 2007, 2008, 2009, 2010, 2011, 2012, 2013, 2014	12	2003	2014	-1.673	0.445	1.029	0.01	Not stationary	Increasing	-0.951	0.771	0.893	0.01	Not stationary	Increasing	Yes
S. enterica	Cephem	Phosphonics	blaCTX-M-1	0.795384	0.00198061	DEU, IND, PRT, VNM	4	2008, 2009, 2010, 2011, 2012, 2013, 2015, 2016, 2017, 2019	10	2008	2019	-5.171	0	0.67	0.016	Difference stationary	Increasing	-4.019	0.001	0.662	0.017	Difference stationary	Increasing	No
S. enterica	Cephem	Phosphonics	blaCTX-M-1_ISEc9	0.720837	0.00816644	DEU, IND, PRT, VNM	4	2008, 2009, 2010, 2011, 2012, 2013, 2015, 2016, 2017, 2019	10	2008	2019	-1.783	0.389	0.672	0.016	Not stationary	Increasing	-4.019	0.001	0.662	0.017	Difference stationary	Increasing	No
S. enterica	Cephem	Phosphonics	blaCTX-M-1_ISSbo1_ISVsa3_sul2	0.656819	0.0203198	DEU, IND, PRT, VNM	4	2008, 2009, 2010, 2011, 2012, 2013, 2015, 2016, 2017, 2019	10	2008	2019	-111.755	0	0.671	0.016	Difference stationary	Increasing	-4.019	0.001	0.662	0.017	Difference stationary	Increasing	No
S. sonnei	Tetracycline	Macrolides	blaCTX-M-14	0.728408	0.0110164	CHN, GBR, IND, PAK	4	2005, 2007, 2008, 2009, 2010, 2011, 2012, 2013, 2014, 2015, 2016	11	2005	2016	-8.75	0	0.685	0.015	Difference stationary	Increasing	-10.316	0	0.683	0.015	Difference stationary	Increasing	No
S. sonnei	Tetracycline	Population density (people per sq. km of land area)	blaCTX-M-14	0.544249	0.0442097	CHN, GBR, IND, NPL, PAK, VNM	6	2003, 2005, 2007, 2008, 2009, 2010, 2011, 2012, 2013, 2014, 2015, 2016	12	2003	2016	-7.481	0	0.715	0.012	Difference stationary	Increasing	-4.252	0.001	0.71	0.013	Difference stationary	Increasing	No
S. enterica	Cephem	Phosphonics	blaCTX-M-14	0.720837	0.00816644	DEU, IND, PRT, VNM	4	2008, 2009, 2010, 2011, 2012, 2013, 2015, 2016, 2017, 2019	10	2008	2019	-3.68	0.004	0.671	0.016	Difference stationary	Increasing	-4.019	0.001	0.662	0.017	Difference stationary	Increasing	No
S. sonnei	Tetracycline	DALYs - AllAges - Proteus spp. - Trimethoprim-Sulfamethoxazole	blaCTX-M-14	0.622872	0.0173415	CHN, GBR, IND, NPL, PAK, VNM	6	2003, 2005, 2007, 2008, 2009, 2010, 2011, 2012, 2013, 2014, 2015, 2016	12	2003	2016	-3.774	0.003	0.826	0.01	Difference stationary	Increasing	-2.343	0.158	0.787	0.01	Not stationary	Increasing	No
S. sonnei	Tetracycline	Population, total	blaCTX-M-14	0.627317	0.0163314	CHN, GBR, IND, NPL, PAK, VNM	6	2003, 2005, 2007, 2008, 2009, 2010, 2011, 2012, 2013, 2014, 2015, 2016	12	2003	2016	-5.654	0	0.671	0.016	Difference stationary	Increasing	-2.324	0.164	0.666	0.017	Not stationary	Increasing	No
S. sonnei	Tetracycline	DALYs - AgeStandardized - Proteus spp. - Trimethoprim-Sulfamethoxazole	blaCTX-M-14	0.556943	0.0385622	CHN, GBR, IND, NPL, PAK, VNM	6	2003, 2005, 2007, 2008, 2009, 2010, 2011, 2012, 2013, 2014, 2015, 2016	12	2003	2016	-3.954	0.002	0.81	0.01	Difference stationary	Increasing	-2.003	0.285	0.779	0.01	Not stationary	Increasing	No
S. sonnei	Tetracycline	Macrolides	blaCTX-M-14_IS903B_ISEc23_ISEc9	0.723652	0.0118218	CHN, GBR, IND, PAK	4	2005, 2007, 2008, 2009, 2010, 2011, 2012, 2013, 2014, 2015, 2016	11	2005	2016	-6.034	0	0.682	0.015	Difference stationary	Increasing	-10.316	0	0.683	0.015	Difference stationary	Increasing	No
S. sonnei	Tetracycline	Population density (people per sq. km of land area)	blaCTX-M-14_IS903B_ISEc23_ISEc9	0.541914	0.0453111	CHN, GBR, IND, NPL, PAK, VNM	6	2003, 2005, 2007, 2008, 2009, 2010, 2011, 2012, 2013, 2014, 2015, 2016	12	2003	2016	-5.258	0	0.717	0.012	Difference stationary	Increasing	-4.252	0.001	0.71	0.013	Difference stationary	Increasing	No
S. sonnei	Tetracycline	Population, total	blaCTX-M-14_IS903B_ISEc23_ISEc9	0.626452	0.0165243	CHN, GBR, IND, NPL, PAK, VNM	6	2003, 2005, 2007, 2008, 2009, 2010, 2011, 2012, 2013, 2014, 2015, 2016	12	2003	2016	-0.962	0.767	0.693	0.014	Not stationary	Increasing	-2.324	0.164	0.666	0.017	Not stationary	Increasing	No
S. sonnei	Tetracycline	Macrolides	blaCTX-M-14_ISEc9	0.729122	0.0108992	CHN, GBR, IND, PAK	4	2005, 2007, 2008, 2009, 2010, 2011, 2012, 2013, 2014, 2015, 2016	11	2005	2016	-50.712	0	0.682	0.015	Difference stationary	Increasing	-10.316	0	0.683	0.015	Difference stationary	Increasing	No
S. sonnei	Tetracycline	Population density (people per sq. km of land area)	blaCTX-M-14_ISEc9	0.544598	0.0440467	CHN, GBR, IND, NPL, PAK, VNM	6	2003, 2005, 2007, 2008, 2009, 2010, 2011, 2012, 2013, 2014, 2015, 2016	12	2003	2016	-1.571	0.498	0.723	0.011	Not stationary	Increasing	-4.252	0.001	0.71	0.013	Difference stationary	Increasing	No
S. enterica	Cephem	Phosphonics	blaCTX-M-14_ISEc9	0.656819	0.0203198	DEU, IND, PRT, VNM	4	2008, 2009, 2010, 2011, 2012, 2013, 2015, 2016, 2017, 2019	10	2008	2019	-10.264	0	0.675	0.016	Difference stationary	Increasing	-4.019	0.001	0.662	0.017	Difference stationary	Increasing	No
S. sonnei	Tetracycline	DALYs - AllAges - Proteus spp. - Trimethoprim-Sulfamethoxazole	blaCTX-M-14_ISEc9	0.62366	0.0171591	CHN, GBR, IND, NPL, PAK, VNM	6	2003, 2005, 2007, 2008, 2009, 2010, 2011, 2012, 2013, 2014, 2015, 2016	12	2003	2016	-3.482	0.008	0.82	0.01	Difference stationary	Increasing	-2.343	0.158	0.787	0.01	Not stationary	Increasing	No
S. sonnei	Tetracycline	Population, total	blaCTX-M-14_ISEc9	0.627444	0.0163032	CHN, GBR, IND, NPL, PAK, VNM	6	2003, 2005, 2007, 2008, 2009, 2010, 2011, 2012, 2013, 2014, 2015, 2016	12	2003	2016	-5.361	0	0.772	0.01	Difference stationary	Increasing	-2.324	0.164	0.666	0.017	Not stationary	Increasing	No
S. sonnei	Tetracycline	DALYs - AgeStandardized - Proteus spp. - Trimethoprim-Sulfamethoxazole	blaCTX-M-14_ISEc9	0.55774	0.038226	CHN, GBR, IND, NPL, PAK, VNM	6	2003, 2005, 2007, 2008, 2009, 2010, 2011, 2012, 2013, 2014, 2015, 2016	12	2003	2016	-5.435	0	0.799	0.01	Difference stationary	Increasing	-2.003	0.285	0.779	0.01	Not stationary	Increasing	No
E. coli	Fluoroquinolone	People with basic handwashing facilities including soap and water (% of population)	blaCTX-M-15	0.663197	0.0187272	IND, MOZ, PAK, RWA, THA, TZA	6	2009, 2010, 2013, 2014, 2015, 2016, 2017, 2019, 2020	9	2009	2020	-4.773	0	0.806	0.01	Difference stationary	Increasing	-16.32	0	0.892	0.01	Difference stationary	Increasing	Yes
E. coli	Fluoroquinolone	People with basic handwashing facilities including soap and water (% of population)	blaCTX-M-15	0.663197	0.0187272	IND, MOZ, PAK, RWA, THA, TZA	6	2009, 2010, 2013, 2014, 2015, 2016, 2017, 2019, 2020	9	2009	2020	-4.773	0	0.806	0.01	Difference stationary	Increasing	-16.32	0	0.892	0.01	Difference stationary	Increasing	Yes
E. coli	Aminoglycoside	People with basic handwashing facilities including soap and water (% of population)	blaCTX-M-15	0.649366	0.0223037	IND, MOZ, PAK, RWA, THA, TZA	6	2009, 2010, 2013, 2014, 2015, 2016, 2017, 2019, 2020	9	2009	2020	-5.055	0	0.833	0.01	Difference stationary	Increasing	-2.133	0.232	0.88	0.01	Not stationary	Increasing	No
E. coli	Aminoglycoside	People with basic handwashing facilities including soap and water (% of population)	blaCTX-M-15	0.649366	0.0223037	IND, MOZ, PAK, RWA, THA, TZA	6	2009, 2010, 2013, 2014, 2015, 2016, 2017, 2019, 2020	9	2009	2020	-5.055	0	0.833	0.01	Difference stationary	Increasing	-2.133	0.232	0.88	0.01	Not stationary	Increasing	No
E. coli	B-lactam Combined Agents	Deaths - AgeStandardized - Haemophilus influenzae - Resistance to one or more antibiotics	blaCTX-M-15	0.522857	0.00179737	CHN, DEU, DNK, GBR, JPN, PAK, PRT, THA, TZA, USA	10	2001, 2002, 2003, 2004, 2005, 2006, 2007, 2008, 2009, 2010, 2011, 2012, 2013, 2014, 2015, 2016, 2017, 2018, 2019, 2020, 2021	21	2001	2021	-5.112	0	1.104	0.01	Difference stationary	Increasing	0.353	0.98	1.107	0.01	Not stationary	Increasing	No
E. coli	B-lactam Combined Agents	DALYs - AgeStandardized - Haemophilus influenzae - Resistance to one or more antibiotics	blaCTX-M-15	0.607545	0.00017709	CHN, DEU, DNK, GBR, JPN, PAK, PRT, THA, TZA, USA	10	2001, 2002, 2003, 2004, 2005, 2006, 2007, 2008, 2009, 2010, 2011, 2012, 2013, 2014, 2015, 2016, 2017, 2018, 2019, 2020, 2021	21	2001	2021	-5.082	0	1.105	0.01	Difference stationary	Increasing	0.786	0.991	1.106	0.01	Not stationary	Increasing	No
S. sonnei	Cephem	DALYs - AllAges - Group B Streptococcus - Macrolides	blaCTX-M-15_ISEc9	0.514358	0.0143214	AUS, BTN, CHN, GBR, IND, NPL, PAK, VNM	8	2005, 2007, 2008, 2009, 2010, 2011, 2012, 2013, 2014, 2015, 2016, 2017, 2018	13	2005	2018	-9.365	0	0.721	0.012	Difference stationary	Increasing	-10.023	0	0.698	0.014	Difference stationary	Increasing	No
S. sonnei	Cephem	Deaths - AllAges - Enterococcus faecium - Resistance to one or more antibiotics	blaCTX-M-15_ISEc9	0.521975	0.0127111	AUS, BTN, CHN, GBR, IND, NPL, PAK, VNM	8	2005, 2007, 2008, 2009, 2010, 2011, 2012, 2013, 2014, 2015, 2016, 2017, 2018	13	2005	2018	-59.208	0	0.684	0.015	Difference stationary	Increasing	-9.307	0	0.697	0.014	Difference stationary	Increasing	No
S. sonnei	Cephem	Deaths - AllAges - Group B Streptococcus - Macrolides	blaCTX-M-15_ISEc9	0.560827	0.00662314	AUS, BTN, CHN, GBR, IND, NPL, PAK, VNM	8	2005, 2007, 2008, 2009, 2010, 2011, 2012, 2013, 2014, 2015, 2016, 2017, 2018	13	2005	2018	-2.393	0.144	0.71	0.013	Not stationary	Increasing	-2.342	0.159	0.689	0.015	Not stationary	Increasing	No
S. sonnei	Cephem	Protein-energy malnutrition	blaCTX-M-15_ISEc9	0.514314	0.0143312	AUS, BTN, CHN, GBR, IND, NPL, PAK, VNM	8	2005, 2007, 2008, 2009, 2010, 2011, 2012, 2013, 2014, 2015, 2016, 2017, 2018	13	2005	2018	-21.629	0	0.712	0.012	Difference stationary	Increasing	-2.297	0.173	0.677	0.016	Not stationary	Increasing	No
E. coli	B-lactam Combined Agents	Deaths - AgeStandardized - Haemophilus influenzae - Resistance to one or more antibiotics	blaCTX-M-15_ISEc9	0.533387	0.00139174	CHN, DEU, DNK, GBR, JPN, PAK, PRT, THA, TZA, USA	10	2001, 2002, 2003, 2004, 2005, 2006, 2007, 2008, 2009, 2010, 2011, 2012, 2013, 2014, 2015, 2016, 2017, 2018, 2019, 2020, 2021	21	2001	2021	-4.872	0	1.105	0.01	Difference stationary	Increasing	0.353	0.98	1.107	0.01	Not stationary	Increasing	No
E. coli	B-lactam Combined Agents	DALYs - AgeStandardized - Haemophilus influenzae - Aminopenicillin	blaCTX-M-15_ISEc9	0.627775	9.2e-05	CHN, DEU, DNK, GBR, JPN, PAK, PRT, THA, TZA, USA	10	2001, 2002, 2003, 2004, 2005, 2006, 2007, 2008, 2009, 2010, 2011, 2012, 2013, 2014, 2015, 2016, 2017, 2018, 2019, 2020, 2021	21	2001	2021	-0.897	0.789	1.106	0.01	Not stationary	Increasing	0.357	0.98	1.106	0.01	Not stationary	Increasing	No
E. coli	B-lactam Combined Agents	DALYs - AgeStandardized - Haemophilus influenzae - Resistance to one or more antibiotics	blaCTX-M-15_ISEc9	0.646344	4.84e-05	CHN, DEU, DNK, GBR, JPN, PAK, PRT, THA, TZA, USA	10	2001, 2002, 2003, 2004, 2005, 2006, 2007, 2008, 2009, 2010, 2011, 2012, 2013, 2014, 2015, 2016, 2017, 2018, 2019, 2020, 2021	21	2001	2021	-3.188	0.021	1.106	0.01	Difference stationary	Increasing	0.786	0.991	1.106	0.01	Not stationary	Increasing	No
S. sonnei	Penicilin	Deaths - AllAges - Enterococcus faecium - Resistance to one or more antibiotics	blaCTX-M-15_ISKpn19_qnrS1	0.584623	0.00537965	AUS, BTN, CHN, GBR, IND, NPL, PAK, VNM	8	2003, 2005, 2007, 2008, 2009, 2010, 2011, 2012, 2013, 2014, 2015, 2016, 2017, 2018	14	2003	2018	-5.07	0	0.751	0.01	Difference stationary	Increasing	-23.533	0	0.751	0.01	Difference stationary	Increasing	No
S. sonnei	Penicilin	Deaths - AllAges - All pathogens - Vancomycin	blaCTX-M-15_ISKpn19_qnrS1	0.588632	0.004998	AUS, BTN, CHN, GBR, IND, NPL, PAK, VNM	8	2003, 2005, 2007, 2008, 2009, 2010, 2011, 2012, 2013, 2014, 2015, 2016, 2017, 2018	14	2003	2018	-172.542	0	0.74	0.01	Difference stationary	Increasing	-12.423	0	0.746	0.01	Difference stationary	Increasing	No
S. sonnei	Penicilin	Deaths - AllAges - Escherichia coli - Beta lactam / Beta-lactamase inhibitors	blaCTX-M-15_ISKpn19_qnrS1	0.529431	0.013582	AUS, BTN, CHN, GBR, IND, NPL, PAK, VNM	8	2003, 2005, 2007, 2008, 2009, 2010, 2011, 2012, 2013, 2014, 2015, 2016, 2017, 2018	14	2003	2018	-2.813	0.056	0.768	0.01	Not stationary	Increasing	-2.386	0.146	0.744	0.01	Not stationary	Increasing	No
S. sonnei	Penicilin	Protein-energy malnutrition	blaCTX-M-15_ISKpn19_qnrS1	0.551558	0.00954355	AUS, BTN, CHN, GBR, IND, NPL, PAK, VNM	8	2003, 2005, 2007, 2008, 2009, 2010, 2011, 2012, 2013, 2014, 2015, 2016, 2017, 2018	14	2003	2018	-2.678	0.078	0.782	0.01	Not stationary	Increasing	-1.959	0.305	0.748	0.01	Not stationary	Increasing	No
S. sonnei	Penicilin	DALYs - AllAges - Escherichia coli - Beta lactam / Beta-lactamase inhibitors	blaCTX-M-15_ISKpn19_qnrS1	0.541717	0.0111973	AUS, BTN, CHN, GBR, IND, NPL, PAK, VNM	8	2003, 2005, 2007, 2008, 2009, 2010, 2011, 2012, 2013, 2014, 2015, 2016, 2017, 2018	14	2003	2018	-2.115	0.239	0.781	0.01	Not stationary	Increasing	-1.942	0.313	0.75	0.01	Not stationary	Increasing	No
S. sonnei	Penicilin	Deaths - AllAges - Enterococcus faecium - Resistance to one or more antibiotics	blaCTX-M-27	0.801577	1.25e-05	AUS, BTN, CHN, GBR, IND, NPL, PAK, VNM	8	2003, 2005, 2007, 2008, 2009, 2010, 2011, 2012, 2013, 2014, 2015, 2016, 2017, 2018	14	2003	2018	-2.141	0.228	0.749	0.01	Not stationary	Increasing	-23.533	0	0.751	0.01	Difference stationary	Increasing	No
S. sonnei	Penicilin	Livestock production index (2014-2016 = 100)	blaCTX-M-27	0.540789	0.0113646	AUS, BTN, CHN, GBR, IND, NPL, PAK, VNM	8	2003, 2005, 2007, 2008, 2009, 2010, 2011, 2012, 2013, 2014, 2015, 2016, 2017, 2018	14	2003	2018	-4.245	0.001	0.731	0.011	Difference stationary	Increasing	-14.171	0	0.74	0.01	Difference stationary	Increasing	No
S. sonnei	Penicilin	Deaths - AllAges - All pathogens - Vancomycin	blaCTX-M-27	0.795877	1.6e-05	AUS, BTN, CHN, GBR, IND, NPL, PAK, VNM	8	2003, 2005, 2007, 2008, 2009, 2010, 2011, 2012, 2013, 2014, 2015, 2016, 2017, 2018	14	2003	2018	-27.298	0	0.744	0.01	Difference stationary	Increasing	-12.423	0	0.746	0.01	Difference stationary	Increasing	No
S. sonnei	Penicilin	Deaths - AllAges - Enterococcus faecium - Fluoroquinolones	blaCTX-M-27	0.685003	0.000611955	AUS, BTN, CHN, GBR, IND, NPL, PAK, VNM	8	2003, 2005, 2007, 2008, 2009, 2010, 2011, 2012, 2013, 2014, 2015, 2016, 2017, 2018	14	2003	2018	-3.623	0.005	0.734	0.01	Difference stationary	Increasing	-6.523	0	0.729	0.011	Difference stationary	Increasing	No
S. sonnei	Penicilin	DALYs - AllAges - Group B Streptococcus - Macrolides	blaCTX-M-27	0.779585	3.1e-05	AUS, BTN, CHN, GBR, IND, NPL, PAK, VNM	8	2003, 2005, 2007, 2008, 2009, 2010, 2011, 2012, 2013, 2014, 2015, 2016, 2017, 2018	14	2003	2018	-2.178	0.214	0.799	0.01	Not stationary	Increasing	-2.615	0.09	0.773	0.01	Not stationary	Increasing	No
S. sonnei	Penicilin	Deaths - AllAges - Escherichia coli - Beta lactam / Beta-lactamase inhibitors	blaCTX-M-27	0.788199	2.2e-05	AUS, BTN, CHN, GBR, IND, NPL, PAK, VNM	8	2003, 2005, 2007, 2008, 2009, 2010, 2011, 2012, 2013, 2014, 2015, 2016, 2017, 2018	14	2003	2018	-2.561	0.101	0.773	0.01	Not stationary	Increasing	-2.386	0.146	0.744	0.01	Not stationary	Increasing	No
S. sonnei	Penicilin	Protein-energy malnutrition	blaCTX-M-27	0.822152	4.82e-06	AUS, BTN, CHN, GBR, IND, NPL, PAK, VNM	8	2003, 2005, 2007, 2008, 2009, 2010, 2011, 2012, 2013, 2014, 2015, 2016, 2017, 2018	14	2003	2018	-2.812	0.057	0.778	0.01	Not stationary	Increasing	-1.959	0.305	0.748	0.01	Not stationary	Increasing	No
S. sonnei	Penicilin	DALYs - AllAges - Escherichia coli - Beta lactam / Beta-lactamase inhibitors	blaCTX-M-27	0.796921	1.53e-05	AUS, BTN, CHN, GBR, IND, NPL, PAK, VNM	8	2003, 2005, 2007, 2008, 2009, 2010, 2011, 2012, 2013, 2014, 2015, 2016, 2017, 2018	14	2003	2018	-4.795	0	0.782	0.01	Difference stationary	Increasing	-1.942	0.313	0.75	0.01	Not stationary	Increasing	No
S. sonnei	Penicilin	Deaths - AllAges - Group B Streptococcus - Macrolides	blaCTX-M-27	0.786071	2.4e-05	AUS, BTN, CHN, GBR, IND, NPL, PAK, VNM	8	2003, 2005, 2007, 2008, 2009, 2010, 2011, 2012, 2013, 2014, 2015, 2016, 2017, 2018	14	2003	2018	-2.343	0.158	0.785	0.01	Not stationary	Increasing	-1.914	0.325	0.76	0.01	Not stationary	Increasing	No
S. sonnei	Aminoglycoside	Deaths - AllAges - All pathogens - Vancomycin	blaCTX-M-3	0.505781	0.0383282	AUS, CHN, GBR, IND, NPL, PAK, VNM	7	2003, 2005, 2007, 2008, 2009, 2010, 2011, 2012, 2013, 2014, 2015, 2016, 2017, 2018	14	2003	2018	-45.814	0	0.75	0.01	Difference stationary	Increasing	-36.252	0	0.756	0.01	Difference stationary	Increasing	No
S. sonnei	Aminoglycoside	Deaths - AllAges - Enterococcus faecium - Resistance to one or more antibiotics	blaCTX-M-3	0.502513	0.0398047	AUS, CHN, GBR, IND, NPL, PAK, VNM	7	2003, 2005, 2007, 2008, 2009, 2010, 2011, 2012, 2013, 2014, 2015, 2016, 2017, 2018	14	2003	2018	-4.993	0	0.757	0.01	Difference stationary	Increasing	-34.898	0	0.754	0.01	Difference stationary	Increasing	No
S. sonnei	Penicilin	Deaths - AllAges - Enterococcus faecium - Resistance to one or more antibiotics	blaCTX-M-3	0.670923	0.000871016	AUS, BTN, CHN, GBR, IND, NPL, PAK, VNM	8	2003, 2005, 2007, 2008, 2009, 2010, 2011, 2012, 2013, 2014, 2015, 2016, 2017, 2018	14	2003	2018	-5.644	0	0.751	0.01	Difference stationary	Increasing	-23.533	0	0.751	0.01	Difference stationary	Increasing	No
S. sonnei	Penicilin	Livestock production index (2014-2016 = 100)	blaCTX-M-3	0.603173	0.0037968	AUS, BTN, CHN, GBR, IND, NPL, PAK, VNM	8	2003, 2005, 2007, 2008, 2009, 2010, 2011, 2012, 2013, 2014, 2015, 2016, 2017, 2018	14	2003	2018	-13.912	0	0.735	0.01	Difference stationary	Increasing	-14.171	0	0.74	0.01	Difference stationary	Increasing	No
S. sonnei	Penicilin	Deaths - AllAges - All pathogens - Vancomycin	blaCTX-M-3	0.620926	0.00266588	AUS, BTN, CHN, GBR, IND, NPL, PAK, VNM	8	2003, 2005, 2007, 2008, 2009, 2010, 2011, 2012, 2013, 2014, 2015, 2016, 2017, 2018	14	2003	2018	-60.971	0	0.742	0.01	Difference stationary	Increasing	-12.423	0	0.746	0.01	Difference stationary	Increasing	No
S. sonnei	Cephem	DALYs - AllAges - Group B Streptococcus - Macrolides	blaCTX-M-3	0.791455	1.15e-05	AUS, BTN, CHN, GBR, IND, NPL, PAK, VNM	8	2005, 2007, 2008, 2009, 2010, 2011, 2012, 2013, 2014, 2015, 2016, 2017, 2018	13	2005	2018	-2.436	0.132	0.724	0.011	Not stationary	Increasing	-10.023	0	0.698	0.014	Difference stationary	Increasing	No
S. sonnei	Cephem	Deaths - AllAges - Enterococcus faecium - Resistance to one or more antibiotics	blaCTX-M-3	0.661375	0.000803067	AUS, BTN, CHN, GBR, IND, NPL, PAK, VNM	8	2005, 2007, 2008, 2009, 2010, 2011, 2012, 2013, 2014, 2015, 2016, 2017, 2018	13	2005	2018	-23.769	0	0.682	0.015	Difference stationary	Increasing	-9.307	0	0.697	0.014	Difference stationary	Increasing	No
S. sonnei	Cephem	GDP per capita, PPP (current international $)	blaCTX-M-3	0.618185	0.00216722	AUS, BTN, CHN, GBR, IND, NPL, PAK, VNM	8	2005, 2007, 2008, 2009, 2010, 2011, 2012, 2013, 2014, 2015, 2016, 2017, 2018	13	2005	2018	-5.454	0	0.803	0.01	Difference stationary	Increasing	-7.124	0	0.906	0.01	Difference stationary	Increasing	No
S. sonnei	Penicilin	Deaths - AllAges - Enterococcus faecium - Fluoroquinolones	blaCTX-M-3	0.670368	0.00088288	AUS, BTN, CHN, GBR, IND, NPL, PAK, VNM	8	2003, 2005, 2007, 2008, 2009, 2010, 2011, 2012, 2013, 2014, 2015, 2016, 2017, 2018	14	2003	2018	-4.077	0.001	0.737	0.01	Difference stationary	Increasing	-6.523	0	0.729	0.011	Difference stationary	Increasing	No
S. sonnei	Cephem	Deaths - AllAges - All pathogens - Vancomycin	blaCTX-M-3	0.62406	0.00190959	AUS, BTN, CHN, GBR, IND, NPL, PAK, VNM	8	2005, 2007, 2008, 2009, 2010, 2011, 2012, 2013, 2014, 2015, 2016, 2017, 2018	13	2005	2018	-37.268	0	0.694	0.014	Difference stationary	Increasing	-5.05	0	0.67	0.016	Difference stationary	Increasing	No
S. sonnei	Cephem	DALYs - AllAges - Escherichia coli - Beta lactam / Beta-lactamase inhibitors	blaCTX-M-3	0.804345	6.43e-06	AUS, BTN, CHN, GBR, IND, NPL, PAK, VNM	8	2005, 2007, 2008, 2009, 2010, 2011, 2012, 2013, 2014, 2015, 2016, 2017, 2018	13	2005	2018	-61.3	0	0.696	0.014	Difference stationary	Increasing	-2.72	0.071	0.681	0.015	Not stationary	Increasing	No
S. sonnei	Penicilin	DALYs - AllAges - Group B Streptococcus - Macrolides	blaCTX-M-3	0.790083	2.04e-05	AUS, BTN, CHN, GBR, IND, NPL, PAK, VNM	8	2003, 2005, 2007, 2008, 2009, 2010, 2011, 2012, 2013, 2014, 2015, 2016, 2017, 2018	14	2003	2018	-3.311	0.014	0.797	0.01	Difference stationary	Increasing	-2.615	0.09	0.773	0.01	Not stationary	Increasing	No
S. sonnei	Penicilin	Deaths - AllAges - Escherichia coli - Beta lactam / Beta-lactamase inhibitors	blaCTX-M-3	0.790785	1.98e-05	AUS, BTN, CHN, GBR, IND, NPL, PAK, VNM	8	2003, 2005, 2007, 2008, 2009, 2010, 2011, 2012, 2013, 2014, 2015, 2016, 2017, 2018	14	2003	2018	-4.428	0	0.771	0.01	Difference stationary	Increasing	-2.386	0.146	0.744	0.01	Not stationary	Increasing	No
S. sonnei	Cephem	Deaths - AllAges - Group B Streptococcus - Macrolides	blaCTX-M-3	0.789031	1.28e-05	AUS, BTN, CHN, GBR, IND, NPL, PAK, VNM	8	2005, 2007, 2008, 2009, 2010, 2011, 2012, 2013, 2014, 2015, 2016, 2017, 2018	13	2005	2018	-2.341	0.159	0.707	0.013	Not stationary	Increasing	-2.342	0.159	0.689	0.015	Not stationary	Increasing	No
S. sonnei	Cephem	Protein-energy malnutrition	blaCTX-M-3	0.77478	2.3e-05	AUS, BTN, CHN, GBR, IND, NPL, PAK, VNM	8	2005, 2007, 2008, 2009, 2010, 2011, 2012, 2013, 2014, 2015, 2016, 2017, 2018	13	2005	2018	-12.872	0	0.709	0.013	Difference stationary	Increasing	-2.297	0.173	0.677	0.016	Not stationary	Increasing	No
S. sonnei	Cephem	Deaths - AllAges - Escherichia coli - Beta lactam / Beta-lactamase inhibitors	blaCTX-M-3	0.79224	1.11e-05	AUS, BTN, CHN, GBR, IND, NPL, PAK, VNM	8	2005, 2007, 2008, 2009, 2010, 2011, 2012, 2013, 2014, 2015, 2016, 2017, 2018	13	2005	2018	-27.803	0	0.69	0.014	Difference stationary	Increasing	-2.277	0.179	0.677	0.016	Not stationary	Increasing	No
S. sonnei	Penicilin	Protein-energy malnutrition	blaCTX-M-3	0.773418	3.92e-05	AUS, BTN, CHN, GBR, IND, NPL, PAK, VNM	8	2003, 2005, 2007, 2008, 2009, 2010, 2011, 2012, 2013, 2014, 2015, 2016, 2017, 2018	14	2003	2018	-3.199	0.02	0.774	0.01	Difference stationary	Increasing	-1.959	0.305	0.748	0.01	Not stationary	Increasing	No
S. sonnei	Cephem	Prevalence of obesity among adults, BMI &GreaterEqual; 30 (age-standardized estimate) (%)	blaCTX-M-3	0.703696	0.000257968	AUS, BTN, CHN, GBR, IND, NPL, PAK, VNM	8	2005, 2007, 2008, 2009, 2010, 2011, 2012, 2013, 2014, 2015, 2016, 2017, 2018	13	2005	2018	-0.056	0.954	0.98	0.01	Not stationary	Increasing	-1.951	0.309	0.951	0.01	Not stationary	Increasing	No
S. sonnei	Penicilin	DALYs - AllAges - Escherichia coli - Beta lactam / Beta-lactamase inhibitors	blaCTX-M-3	0.802208	1.22e-05	AUS, BTN, CHN, GBR, IND, NPL, PAK, VNM	8	2003, 2005, 2007, 2008, 2009, 2010, 2011, 2012, 2013, 2014, 2015, 2016, 2017, 2018	14	2003	2018	-2.443	0.13	0.779	0.01	Not stationary	Increasing	-1.942	0.313	0.75	0.01	Not stationary	Increasing	No
S. sonnei	Penicilin	Deaths - AllAges - Group B Streptococcus - Macrolides	blaCTX-M-3	0.787356	2.28e-05	AUS, BTN, CHN, GBR, IND, NPL, PAK, VNM	8	2003, 2005, 2007, 2008, 2009, 2010, 2011, 2012, 2013, 2014, 2015, 2016, 2017, 2018	14	2003	2018	-2.408	0.139	0.786	0.01	Not stationary	Increasing	-1.914	0.325	0.76	0.01	Not stationary	Increasing	No
S. sonnei	Cephem	People using safely managed sanitation services (% of population)	blaCTX-M-3	0.504954	0.0195581	AUS, BTN, CHN, GBR, IND, NPL, VNM	7	2005, 2008, 2009, 2010, 2011, 2012, 2013, 2014, 2015, 2016, 2017, 2018	12	2005	2018	-1.607	0.48	0.806	0.01	Not stationary	Increasing	-1.608	0.479	0.793	0.01	Not stationary	Increasing	No
S. sonnei	Cephem	Livestock production index (2014-2016 = 100)	blaCTX-M-3	0.608794	0.0026398	AUS, BTN, CHN, GBR, IND, NPL, PAK, VNM	8	2005, 2007, 2008, 2009, 2010, 2011, 2012, 2013, 2014, 2015, 2016, 2017, 2018	13	2005	2018	0.073	0.964	0.662	0.017	Not stationary	Increasing	-1.57	0.498	0.669	0.016	Not stationary	Increasing	No
S. sonnei	Penicilin	Tetanus	blaCTX-M-3	0.890595	6.32e-08	AUS, BTN, CHN, GBR, IND, NPL, PAK, VNM	8	2003, 2005, 2007, 2008, 2009, 2010, 2011, 2012, 2013, 2014, 2015, 2016, 2017, 2018	14	2003	2018	-3.817	0.003	1.034	0.01	Difference stationary	Increasing	-1.52	0.523	0.375	0.088	Trend stationary	Increasing	No
S. sonnei	Cephem	Tetanus	blaCTX-M-3	0.891497	2.59e-08	AUS, BTN, CHN, GBR, IND, NPL, PAK, VNM	8	2005, 2007, 2008, 2009, 2010, 2011, 2012, 2013, 2014, 2015, 2016, 2017, 2018	13	2005	2018	-1.549	0.509	0.943	0.01	Not stationary	Increasing	-1.495	0.536	0.836	0.01	Not stationary	Increasing	No
S. enterica	Cephem	Phosphonics	blaCTX-M-55	0.625623	0.0295656	DEU, IND, PRT, VNM	4	2008, 2009, 2010, 2011, 2012, 2013, 2015, 2016, 2017, 2019	10	2008	2019	-0.843	0.806	0.671	0.016	Not stationary	Increasing	-4.019	0.001	0.662	0.017	Difference stationary	Increasing	No
S. enterica	Cephem	Phosphonics	blaCTX-M-55	0.625623	0.0295656	DEU, IND, PRT, VNM	4	2008, 2009, 2010, 2011, 2012, 2013, 2015, 2016, 2017, 2019	10	2008	2019	-0.843	0.806	0.671	0.016	Not stationary	Increasing	-4.019	0.001	0.662	0.017	Difference stationary	Increasing	No
E. coli	B-lactam Combined Agents	DALYs - AgeStandardized - Haemophilus influenzae - Aminopenicillin	blaCTX-M-55_ISEc9	0.536209	0.00129773	CHN, DEU, DNK, GBR, JPN, PAK, PRT, THA, TZA, USA	10	2001, 2002, 2003, 2004, 2005, 2006, 2007, 2008, 2009, 2010, 2011, 2012, 2013, 2014, 2015, 2016, 2017, 2018, 2019, 2020, 2021	21	2001	2021	0.67	0.989	1.103	0.01	Not stationary	Increasing	0.357	0.98	1.106	0.01	Not stationary	Increasing	No
E. coli	Fluoroquinolone	People with basic handwashing facilities including soap and water (% of population)	blaEC-15	0.689408	0.0131259	IND, MOZ, PAK, RWA, THA, TZA	6	2009, 2010, 2013, 2014, 2015, 2016, 2017, 2019, 2020	9	2009	2020	-2.949	0.04	0.826	0.01	Difference stationary	Increasing	-16.32	0	0.892	0.01	Difference stationary	Increasing	Yes
E. coli	Penicilin	People with basic handwashing facilities including soap and water (% of population)	blaEC-15	0.628306	0.0384286	IND, MOZ, PAK, THA, TZA	5	2009, 2010, 2013, 2014, 2015, 2016, 2017, 2019, 2020	9	2009	2020	-5.32	0	0.827	0.01	Difference stationary	Increasing	-4.132	0.001	0.899	0.01	Difference stationary	Increasing	No
E. coli	Folate	People with basic handwashing facilities including soap and water (% of population)	blaEC-15	0.656019	0.0205264	IND, MOZ, PAK, RWA, THA, TZA	6	2009, 2010, 2013, 2014, 2015, 2016, 2017, 2019, 2020	9	2009	2020	-4.527	0	0.805	0.01	Difference stationary	Increasing	-3.491	0.008	0.833	0.01	Difference stationary	Increasing	No
E. coli	Aminoglycoside	People with basic handwashing facilities including soap and water (% of population)	blaEC-15	0.756504	0.00440379	IND, MOZ, PAK, RWA, THA, TZA	6	2009, 2010, 2013, 2014, 2015, 2016, 2017, 2019, 2020	9	2009	2020	-4.255	0.001	0.83	0.01	Difference stationary	Increasing	-2.133	0.232	0.88	0.01	Not stationary	Increasing	No
E. coli	Aminoglycoside	People with basic handwashing facilities including soap and water (% of population)	blaEC-15	0.756504	0.00440379	IND, MOZ, PAK, RWA, THA, TZA	6	2009, 2010, 2013, 2014, 2015, 2016, 2017, 2019, 2020	9	2009	2020	-4.255	0.001	0.83	0.01	Difference stationary	Increasing	-2.133	0.232	0.88	0.01	Not stationary	Increasing	No
K. pneumoniae	Phenicol	DALYs - AllAges - Neisseria gonorrhoeae - Fluoroquinolones	blaKPC-2	0.536698	0.0478436	GRC, IND, MWI, NPL, USA	5	2005, 2009, 2010, 2011, 2012, 2013, 2014, 2016, 2020	9	2005	2020	-1.926	0.32	0.568	0.026	Not stationary	Increasing	-2.01	0.282	0.56	0.028	Not stationary	Increasing	Yes
E. coli	Fluoroquinolone	People with basic handwashing facilities including soap and water (% of population)	blaNDM-5	0.614457	0.0335114	IND, MOZ, PAK, RWA, THA, TZA	6	2009, 2010, 2013, 2014, 2015, 2016, 2017, 2019, 2020	9	2009	2020	-6.409	0	0.817	0.01	Difference stationary	Increasing	-16.32	0	0.892	0.01	Difference stationary	Increasing	Yes
E. coli	Penicilin	People with basic handwashing facilities including soap and water (% of population)	blaNDM-5	0.68734	0.0194369	IND, MOZ, PAK, THA, TZA	5	2009, 2010, 2013, 2014, 2015, 2016, 2017, 2019, 2020	9	2009	2020	-15.529	0	0.816	0.01	Difference stationary	Increasing	-4.132	0.001	0.899	0.01	Difference stationary	Increasing	No
E. coli	Folate	People with basic handwashing facilities including soap and water (% of population)	blaNDM-5	0.610586	0.0349633	IND, MOZ, PAK, RWA, THA, TZA	6	2009, 2010, 2013, 2014, 2015, 2016, 2017, 2019, 2020	9	2009	2020	-3.186	0.021	0.78	0.01	Difference stationary	Increasing	-3.491	0.008	0.833	0.01	Difference stationary	Increasing	No
E. coli	Phenicol	People with basic handwashing facilities including soap and water (% of population)	blaNDM-5	0.721202	0.0283189	IND, MOZ, PAK, TZA	4	2009, 2010, 2013, 2014, 2016, 2017, 2019, 2020	8	2009	2020	-2.937	0.041	0.776	0.01	Not stationary	Increasing	-3.134	0.024	0.836	0.01	Difference stationary	Increasing	No
E. coli	Aminoglycoside	People with basic handwashing facilities including soap and water (% of population)	blaNDM-5	0.615333	0.0331888	IND, MOZ, PAK, RWA, THA, TZA	6	2009, 2010, 2013, 2014, 2015, 2016, 2017, 2019, 2020	9	2009	2020	-2.373	0.149	0.847	0.01	Not stationary	Increasing	-2.133	0.232	0.88	0.01	Not stationary	Increasing	No
E. coli	Aminoglycoside	People with basic handwashing facilities including soap and water (% of population)	blaNDM-5	0.615333	0.0331888	IND, MOZ, PAK, RWA, THA, TZA	6	2009, 2010, 2013, 2014, 2015, 2016, 2017, 2019, 2020	9	2009	2020	-2.373	0.149	0.847	0.01	Not stationary	Increasing	-2.133	0.232	0.88	0.01	Not stationary	Increasing	No
E. coli	Aminoglycoside	People with basic handwashing facilities including soap and water (% of population)	blaNDM-5	0.615333	0.0331888	IND, MOZ, PAK, RWA, THA, TZA	6	2009, 2010, 2013, 2014, 2015, 2016, 2017, 2019, 2020	9	2009	2020	-2.373	0.149	0.847	0.01	Not stationary	Increasing	-2.133	0.232	0.88	0.01	Not stationary	Increasing	No
S. sonnei	Penicilin	Deaths - AllAges - Enterococcus faecium - Resistance to one or more antibiotics	blaOXA-1	0.845695	1.38e-06	AUS, BTN, CHN, GBR, IND, NPL, PAK, VNM	8	2003, 2005, 2007, 2008, 2009, 2010, 2011, 2012, 2013, 2014, 2015, 2016, 2017, 2018	14	2003	2018	-3.288	0.015	0.751	0.01	Difference stationary	Increasing	-23.533	0	0.751	0.01	Difference stationary	Increasing	No
S. sonnei	Penicilin	Livestock production index (2014-2016 = 100)	blaOXA-1	0.638395	0.00184332	AUS, BTN, CHN, GBR, IND, NPL, PAK, VNM	8	2003, 2005, 2007, 2008, 2009, 2010, 2011, 2012, 2013, 2014, 2015, 2016, 2017, 2018	14	2003	2018	-5.37	0	0.731	0.011	Difference stationary	Increasing	-14.171	0	0.74	0.01	Difference stationary	Increasing	No
S. sonnei	Penicilin	Deaths - AllAges - All pathogens - Vancomycin	blaOXA-1	0.809922	8.62e-06	AUS, BTN, CHN, GBR, IND, NPL, PAK, VNM	8	2003, 2005, 2007, 2008, 2009, 2010, 2011, 2012, 2013, 2014, 2015, 2016, 2017, 2018	14	2003	2018	-20.742	0	0.745	0.01	Difference stationary	Increasing	-12.423	0	0.746	0.01	Difference stationary	Increasing	No
S. sonnei	Penicilin	Deaths - AllAges - Enterococcus faecium - Fluoroquinolones	blaOXA-1	0.788547	2.17e-05	AUS, BTN, CHN, GBR, IND, NPL, PAK, VNM	8	2003, 2005, 2007, 2008, 2009, 2010, 2011, 2012, 2013, 2014, 2015, 2016, 2017, 2018	14	2003	2018	-2.658	0.082	0.738	0.01	Not stationary	Increasing	-6.523	0	0.729	0.011	Difference stationary	Increasing	No
S. sonnei	Tetracycline	Carbapenems	blaOXA-1	0.678923	0.0216082	CHN, GBR, IND, PAK	4	2005, 2007, 2008, 2009, 2010, 2011, 2012, 2013, 2014, 2015, 2016	11	2005	2016	-53.018	0	0.695	0.014	Difference stationary	Increasing	-4.271	0	0.705	0.013	Difference stationary	Increasing	No
S. sonnei	Penicilin	DALYs - AllAges - Group B Streptococcus - Macrolides	blaOXA-1	0.930769	9.6e-10	AUS, BTN, CHN, GBR, IND, NPL, PAK, VNM	8	2003, 2005, 2007, 2008, 2009, 2010, 2011, 2012, 2013, 2014, 2015, 2016, 2017, 2018	14	2003	2018	-3.059	0.03	0.794	0.01	Difference stationary	Increasing	-2.615	0.09	0.773	0.01	Not stationary	Increasing	No
S. sonnei	Penicilin	Deaths - AllAges - Escherichia coli - Beta lactam / Beta-lactamase inhibitors	blaOXA-1	0.927827	1.41e-09	AUS, BTN, CHN, GBR, IND, NPL, PAK, VNM	8	2003, 2005, 2007, 2008, 2009, 2010, 2011, 2012, 2013, 2014, 2015, 2016, 2017, 2018	14	2003	2018	-4.02	0.001	0.768	0.01	Difference stationary	Increasing	-2.386	0.146	0.744	0.01	Not stationary	Increasing	No
S. sonnei	Tetracycline	DALYs - AllAges - Proteus spp. - Trimethoprim-Sulfamethoxazole	blaOXA-1	0.663119	0.00973668	CHN, GBR, IND, NPL, PAK, VNM	6	2003, 2005, 2007, 2008, 2009, 2010, 2011, 2012, 2013, 2014, 2015, 2016	12	2003	2016	-6.29	0	0.82	0.01	Difference stationary	Increasing	-2.343	0.158	0.787	0.01	Not stationary	Increasing	No
S. sonnei	Penicilin	People using safely managed sanitation services (% of population)	blaOXA-1	0.537806	0.0144525	AUS, BTN, CHN, GBR, IND, NPL, VNM	7	2003, 2005, 2008, 2009, 2010, 2011, 2012, 2013, 2014, 2015, 2016, 2017, 2018	13	2003	2018	-5.575	0	0.766	0.01	Difference stationary	Increasing	-2.088	0.249	0.746	0.01	Not stationary	Increasing	No
S. sonnei	Tetracycline	DALYs - AgeStandardized - Proteus spp. - Trimethoprim-Sulfamethoxazole	blaOXA-1	0.676851	0.00784529	CHN, GBR, IND, NPL, PAK, VNM	6	2003, 2005, 2007, 2008, 2009, 2010, 2011, 2012, 2013, 2014, 2015, 2016	12	2003	2016	-2.832	0.054	0.813	0.01	Not stationary	Increasing	-2.003	0.285	0.779	0.01	Not stationary	Increasing	No
S. sonnei	Penicilin	Protein-energy malnutrition	blaOXA-1	0.930525	9.91e-10	AUS, BTN, CHN, GBR, IND, NPL, PAK, VNM	8	2003, 2005, 2007, 2008, 2009, 2010, 2011, 2012, 2013, 2014, 2015, 2016, 2017, 2018	14	2003	2018	-2.482	0.12	0.773	0.01	Not stationary	Increasing	-1.959	0.305	0.748	0.01	Not stationary	Increasing	No
S. sonnei	Penicilin	DALYs - AllAges - Escherichia coli - Beta lactam / Beta-lactamase inhibitors	blaOXA-1	0.938049	3.44e-10	AUS, BTN, CHN, GBR, IND, NPL, PAK, VNM	8	2003, 2005, 2007, 2008, 2009, 2010, 2011, 2012, 2013, 2014, 2015, 2016, 2017, 2018	14	2003	2018	-2.42	0.136	0.776	0.01	Not stationary	Increasing	-1.942	0.313	0.75	0.01	Not stationary	Increasing	No
S. sonnei	Penicilin	Deaths - AllAges - Group B Streptococcus - Macrolides	blaOXA-1	0.945184	1.11e-10	AUS, BTN, CHN, GBR, IND, NPL, PAK, VNM	8	2003, 2005, 2007, 2008, 2009, 2010, 2011, 2012, 2013, 2014, 2015, 2016, 2017, 2018	14	2003	2018	-2.424	0.135	0.777	0.01	Not stationary	Increasing	-1.914	0.325	0.76	0.01	Not stationary	Increasing	No
S. sonnei	Penicilin	Tetanus	blaOXA-1	0.772969	3.99e-05	AUS, BTN, CHN, GBR, IND, NPL, PAK, VNM	8	2003, 2005, 2007, 2008, 2009, 2010, 2011, 2012, 2013, 2014, 2015, 2016, 2017, 2018	14	2003	2018	-4.891	0	1.016	0.01	Difference stationary	Increasing	-1.52	0.523	0.375	0.088	Trend stationary	Increasing	No
S. enterica	Cephem	Phosphonics	blaOXA-10	0.656819	0.0203198	DEU, IND, PRT, VNM	4	2008, 2009, 2010, 2011, 2012, 2013, 2015, 2016, 2017, 2019	10	2008	2019	-0.449	0.902	0.669	0.016	Not stationary	Increasing	-4.019	0.001	0.662	0.017	Difference stationary	Increasing	No
A. baumannii	Tetracycline	Population ages 65 and above (% of total population)	blaOXA-100	-0.556134	0.0313313	IND, KOR, USA	3	2003, 2004, 2005, 2006, 2007, 2008, 2009, 2010, 2011, 2012, 2013, 2016, 2020	13	2003	2020	-3.634	0.005	0.879	0.01	Difference stationary	Increasing	-1.963	0.303	0.659	0.017	Not stationary	Increasing	Yes
A. baumannii	Aminoglycoside	Raised fasting blood glucose (>= 7.0 mmol/L) (crude estimate)	blaOXA-100	-0.606075	0.0128241	AUS, CHN, KOR, SWE, TZA, USA	6	2003, 2004, 2005, 2006, 2007, 2008, 2009, 2010, 2011, 2012, 2013, 2014	12	2003	2014	-9.246	0	0.97	0.01	Difference stationary	Increasing	-0.951	0.771	0.893	0.01	Not stationary	Increasing	Yes
A. baumannii	Folate	People using safely managed sanitation services (% of population)	blaOXA-23	0.547483	0.0346455	IND, TZA, USA	3	2003, 2004, 2005, 2006, 2007, 2008, 2009, 2010, 2011, 2012, 2013, 2014, 2016, 2020	14	2003	2020	-13.149	0	0.581	0.024	Difference stationary	Increasing	-4.739	0	0.581	0.024	Difference stationary	Increasing	Yes
A. baumannii	Tetracycline	Extensively drug-resistant tuberculosis	blaOXA-23	0.632877	0.0113329	IND, KOR, USA	3	2003, 2004, 2005, 2006, 2007, 2008, 2009, 2010, 2011, 2012, 2013, 2016, 2020	13	2003	2020	-3.532	0.007	0.811	0.01	Difference stationary	Increasing	-4.15	0.001	0.816	0.01	Difference stationary	Increasing	Yes
A. baumannii	Folate	Glycopeptides	blaOXA-23	0.547057	0.0429116	IND, USA	2	2003, 2004, 2005, 2006, 2007, 2008, 2009, 2010, 2011, 2012, 2013, 2016, 2020	13	2003	2020	-3.122	0.025	0.596	0.023	Difference stationary	Increasing	-3.712	0.004	0.609	0.022	Difference stationary	Increasing	Yes
A. baumannii	Tetracycline	Life expectancy at birth, total (years)	blaOXA-23	0.583194	0.0224905	IND, KOR, USA	3	2003, 2004, 2005, 2006, 2007, 2008, 2009, 2010, 2011, 2012, 2013, 2016, 2020	13	2003	2020	-0.423	0.906	0.594	0.023	Not stationary	Increasing	-3.007	0.034	0.591	0.023	Difference stationary	Increasing	Yes
A. baumannii	Tetracycline	Access to clean fuels and technologies for cooking (% of population)	blaOXA-23	0.559781	0.0300084	IND, KOR, USA	3	2003, 2004, 2005, 2006, 2007, 2008, 2009, 2010, 2011, 2012, 2013, 2016, 2020	13	2003	2020	-3.25	0.017	0.844	0.01	Difference stationary	Increasing	-2.846	0.052	0.842	0.01	Not stationary	Increasing	Yes
A. baumannii	Tetracycline	Deaths - AllAges - All pathogens - Extensive drug resistance in TB	blaOXA-23	0.643468	0.00964844	IND, KOR, USA	3	2003, 2004, 2005, 2006, 2007, 2008, 2009, 2010, 2011, 2012, 2013, 2016, 2020	13	2003	2020	-10.688	0	0.86	0.01	Difference stationary	Increasing	-2.407	0.14	0.913	0.01	Not stationary	Increasing	Yes
A. baumannii	Tetracycline	Deaths - AllAges - Mycobacterium tuberculosis - Extensive drug resistance in TB	blaOXA-23	0.643468	0.00964844	IND, KOR, USA	3	2003, 2004, 2005, 2006, 2007, 2008, 2009, 2010, 2011, 2012, 2013, 2016, 2020	13	2003	2020	-8.668	0	0.869	0.01	Difference stationary	Increasing	-2.114	0.239	0.913	0.01	Not stationary	Increasing	Yes
A. baumannii	Tetracycline	Deaths - AllAges - Staphylococcus aureus - Macrolides	blaOXA-23	0.59538	0.0191969	IND, KOR, USA	3	2003, 2004, 2005, 2006, 2007, 2008, 2009, 2010, 2011, 2012, 2013, 2016, 2020	13	2003	2020	-5.599	0	0.511	0.039	Difference stationary	Increasing	-2.086	0.25	0.522	0.037	Not stationary	Increasing	Yes
A. baumannii	Tetracycline	Current health expenditure per capita, PPP (current international $)	blaOXA-23	0.600942	0.0178227	IND, KOR, USA	3	2003, 2004, 2005, 2006, 2007, 2008, 2009, 2010, 2011, 2012, 2013, 2016, 2020	13	2003	2020	-11.02	0	0.98	0.01	Difference stationary	Increasing	-1.8	0.38	0.375	0.088	Trend stationary	Increasing	Yes
A. baumannii	Folate	Income share held by highest 10%	blaOXA-23	-0.611545	0.0201303	IND, USA	2	2003, 2004, 2005, 2006, 2007, 2008, 2009, 2010, 2011, 2012, 2013, 2016, 2020	13	2003	2020	-1.236	0.658	0.888	0.01	Not stationary	Increasing	-1.317	0.622	0.717	0.012	Not stationary	Increasing	Yes
A. baumannii	Tetracycline	Current health expenditure per capita (current US$)	blaOXA-23	0.573105	0.0255296	IND, KOR, USA	3	2003, 2004, 2005, 2006, 2007, 2008, 2009, 2010, 2011, 2012, 2013, 2016, 2020	13	2003	2020	-6.912	0	0.869	0.01	Difference stationary	Increasing	-1.279	0.639	0.728	0.011	Not stationary	Increasing	Yes
A. baumannii	Folate	Income share held by highest 20%	blaOXA-23	-0.606185	0.0215622	IND, USA	2	2003, 2004, 2005, 2006, 2007, 2008, 2009, 2010, 2011, 2012, 2013, 2016, 2020	13	2003	2020	2.751	1	0.787	0.01	Not stationary	Increasing	-0.941	0.774	0.881	0.01	Not stationary	Increasing	Yes
A. baumannii	Aminoglycoside	Respiratory infections and tuberculosis	blaOXA-263	0.74967	0.000530393	AUS, CHN, KOR, SWE, TZA, USA	6	2003, 2004, 2005, 2006, 2007, 2008, 2009, 2010, 2011, 2012, 2013, 2014, 2016	13	2003	2016	1.431	0.997	1.044	0.01	Not stationary	Increasing	1.152	0.996	1.047	0.01	Not stationary	Increasing	Yes
A. baumannii	Folate	Invasive Non-typhoidal Salmonella (iNTS)	blaOXA-441	0.531246	0.0415658	IND, TZA, USA	3	2003, 2004, 2005, 2006, 2007, 2008, 2009, 2010, 2011, 2012, 2013, 2014, 2016, 2020	14	2003	2020	-1.697	0.433	0.981	0.01	Not stationary	Increasing	1.585	0.998	0.988	0.01	Not stationary	Increasing	Yes
A. baumannii	Carbapenem	Raised fasting blood glucose (>= 7.0 mmol/L) (crude estimate)	blaOXA-66	0.594114	0.0195208	AUS, CHN, KOR, SWE, USA	5	2003, 2004, 2005, 2006, 2007, 2008, 2009, 2010, 2011, 2012, 2013	11	2003	2013	-58.034	0	0.633	0.02	Difference stationary	Increasing	-3.503	0.008	0.635	0.019	Difference stationary	Increasing	Yes
A. baumannii	Carbapenem	GDP per capita, PPP (current international $)	blaOXA-66	0.506794	0.0267973	AUS, CHN, IND, KOR, SWE, THA, USA	7	2003, 2004, 2005, 2006, 2007, 2008, 2009, 2010, 2011, 2012, 2013, 2016, 2020	13	2003	2020	-1.865	0.349	0.397	0.079	Trend stationary	Increasing	-2.385	0.146	0.805	0.01	Not stationary	Increasing	Yes
A. baumannii	Carbapenem	Deaths - AllAges - All pathogens - Extensive drug resistance in TB	blaOXA-69	0.610336	0.005516	AUS, CHN, IND, KOR, SWE, THA, USA	7	2003, 2004, 2005, 2006, 2007, 2008, 2009, 2010, 2011, 2012, 2013, 2016, 2020	13	2003	2020	-4.743	0	0.794	0.01	Difference stationary	Increasing	-4.269	0.001	0.772	0.01	Difference stationary	Increasing	Yes
A. baumannii	Carbapenem	Deaths - AllAges - Mycobacterium tuberculosis - Extensive drug resistance in TB	blaOXA-69	0.610336	0.005516	AUS, CHN, IND, KOR, SWE, THA, USA	7	2003, 2004, 2005, 2006, 2007, 2008, 2009, 2010, 2011, 2012, 2013, 2016, 2020	13	2003	2020	-4.33	0	0.79	0.01	Difference stationary	Increasing	-4.189	0.001	0.772	0.01	Difference stationary	Increasing	Yes
A. baumannii	Carbapenem	DALYs - Over70 - Proteus spp. - Trimethoprim-Sulfamethoxazole	blaOXA-69	-0.661532	0.00203775	AUS, CHN, IND, KOR, SWE, THA, USA	7	2003, 2004, 2005, 2006, 2007, 2008, 2009, 2010, 2011, 2012, 2013, 2016, 2020	13	2003	2020	-9.838	0	0.824	0.01	Difference stationary	Increasing	0.184	0.971	0.733	0.011	Not stationary	Increasing	Yes
A. baumannii	Aminoglycoside	Raised fasting blood glucose (>= 7.0 mmol/L) (crude estimate)	blaOXA-71	-0.641411	0.00740574	AUS, CHN, KOR, SWE, TZA, USA	6	2003, 2004, 2005, 2006, 2007, 2008, 2009, 2010, 2011, 2012, 2013, 2014	12	2003	2014	-4.398	0	0.85	0.01	Difference stationary	Increasing	-0.951	0.771	0.893	0.01	Not stationary	Increasing	Yes
A. baumannii	Aminoglycoside	Raised fasting blood glucose (>= 7.0 mmol/L) (crude estimate)	blaOXA-71	-0.641411	0.00740574	AUS, CHN, KOR, SWE, TZA, USA	6	2003, 2004, 2005, 2006, 2007, 2008, 2009, 2010, 2011, 2012, 2013, 2014	12	2003	2014	-4.398	0	0.85	0.01	Difference stationary	Increasing	-0.951	0.771	0.893	0.01	Not stationary	Increasing	Yes
A. baumannii	Fluoroquinolone	Raised fasting blood glucose (>= 7.0 mmol/L) (crude estimate)	blaOXA-71	-0.641411	0.00740574	AUS, CHN, KOR, SWE, TZA, USA	6	2003, 2004, 2005, 2006, 2007, 2008, 2009, 2010, 2011, 2012, 2013, 2014	12	2003	2014	-8.835	0	0.915	0.01	Difference stationary	Increasing	0.653	0.989	0.871	0.01	Not stationary	Increasing	Yes
A. baumannii	Aminoglycoside	Raised fasting blood glucose (>= 7.0 mmol/L) (crude estimate)	blaOXA-90	-0.721303	0.00161247	AUS, CHN, KOR, SWE, TZA, USA	6	2003, 2004, 2005, 2006, 2007, 2008, 2009, 2010, 2011, 2012, 2013, 2014	12	2003	2014	-4.128	0.001	0.912	0.01	Difference stationary	Increasing	-0.951	0.771	0.893	0.01	Not stationary	Increasing	Yes
A. baumannii	Aminoglycoside	Raised fasting blood glucose (>= 7.0 mmol/L) (crude estimate)	blaOXA-90	-0.721303	0.00161247	AUS, CHN, KOR, SWE, TZA, USA	6	2003, 2004, 2005, 2006, 2007, 2008, 2009, 2010, 2011, 2012, 2013, 2014	12	2003	2014	-4.128	0.001	0.912	0.01	Difference stationary	Increasing	-0.951	0.771	0.893	0.01	Not stationary	Increasing	Yes
P. aeruginosa	Aminoglycoside	Deaths - AllAges - Proteus spp. - Aminopenicillin	blaPDC-121	0.504607	0.00524612	ARG, BRA, CHN, DEU, DNK, ESP, FRA, IND, ITA, USA, VEN	11	2004, 2005, 2006, 2007, 2008, 2009, 2010, 2011, 2012, 2013, 2015, 2016, 2018	13	2004	2018	-7.144	0	0.675	0.016	Difference stationary	Increasing	-3.089	0.027	0.685	0.015	Difference stationary	Increasing	Yes
P. aeruginosa	Aminoglycoside	Deaths - AllAges - Proteus spp. - Aminopenicillin	blaPDC-121	0.504607	0.00524612	ARG, BRA, CHN, DEU, DNK, ESP, FRA, IND, ITA, USA, VEN	11	2004, 2005, 2006, 2007, 2008, 2009, 2010, 2011, 2012, 2013, 2015, 2016, 2018	13	2004	2018	-7.144	0	0.675	0.016	Difference stationary	Increasing	-3.089	0.027	0.685	0.015	Difference stationary	Increasing	Yes
P. aeruginosa	Aminoglycoside	Deaths - AllAges - Proteus spp. - Aminopenicillin	blaPDC-121	0.504607	0.00524612	ARG, BRA, CHN, DEU, DNK, ESP, FRA, IND, ITA, USA, VEN	11	2004, 2005, 2006, 2007, 2008, 2009, 2010, 2011, 2012, 2013, 2015, 2016, 2018	13	2004	2018	-7.144	0	0.675	0.016	Difference stationary	Increasing	-3.089	0.027	0.685	0.015	Difference stationary	Increasing	Yes
A. baumannii	Tetracycline	DALYs - AgeStandardized - Proteus spp. - Aminopenicillin	blaPER-7	0.60741	0.0163212	IND, KOR, USA	3	2003, 2004, 2005, 2006, 2007, 2008, 2009, 2010, 2011, 2012, 2013, 2016, 2020	13	2003	2020	-6.69	0	0.689	0.015	Difference stationary	Increasing	-8.37	0	0.684	0.015	Difference stationary	Increasing	Yes
A. baumannii	Tetracycline	Deaths - AllAges - Proteus spp. - Aminopenicillin	blaPER-7	0.627753	0.0122257	IND, KOR, USA	3	2003, 2004, 2005, 2006, 2007, 2008, 2009, 2010, 2011, 2012, 2013, 2016, 2020	13	2003	2020	-6.607	0	0.749	0.01	Difference stationary	Increasing	-8.308	0	0.763	0.01	Difference stationary	Increasing	Yes
A. baumannii	Tetracycline	Deaths - AgeStandardized - Proteus spp. - Aminopenicillin	blaPER-7	0.621125	0.0134606	IND, KOR, USA	3	2003, 2004, 2005, 2006, 2007, 2008, 2009, 2010, 2011, 2012, 2013, 2016, 2020	13	2003	2020	-24.588	0	0.686	0.015	Difference stationary	Increasing	-7.928	0	0.691	0.014	Difference stationary	Increasing	Yes
A. baumannii	Tetracycline	DALYs - Over70 - Proteus spp. - Aminopenicillin	blaPER-7	0.571917	0.0259069	IND, KOR, USA	3	2003, 2004, 2005, 2006, 2007, 2008, 2009, 2010, 2011, 2012, 2013, 2016, 2020	13	2003	2020	-28.667	0	0.713	0.012	Difference stationary	Increasing	-6.773	0	0.716	0.012	Difference stationary	Increasing	Yes
A. baumannii	Tetracycline	DALYs - AllAges - Proteus spp. - Aminopenicillin	blaPER-7	0.623412	0.013024	IND, KOR, USA	3	2003, 2004, 2005, 2006, 2007, 2008, 2009, 2010, 2011, 2012, 2013, 2016, 2020	13	2003	2020	-10.49	0	0.728	0.011	Difference stationary	Increasing	-6.188	0	0.729	0.011	Difference stationary	Increasing	Yes
A. baumannii	Carbapenem	Population ages 65 and above (% of total population)	blaPER-7	0.629133	0.00390365	AUS, CHN, IND, KOR, SWE, THA, USA	7	2003, 2004, 2005, 2006, 2007, 2008, 2009, 2010, 2011, 2012, 2013, 2016, 2020	13	2003	2020	-3.808	0.003	0.862	0.01	Difference stationary	Increasing	-6.155	0	0.913	0.01	Difference stationary	Increasing	Yes
A. baumannii	Tetracycline	DALYs - Over70 - Neisseria gonorrhoeae - Fluoroquinolones	blaPER-7	0.66312	0.00704555	IND, KOR, USA	3	2003, 2004, 2005, 2006, 2007, 2008, 2009, 2010, 2011, 2012, 2013, 2016, 2020	13	2003	2020	-14.962	0	0.679	0.015	Difference stationary	Increasing	-5.368	0	0.686	0.015	Difference stationary	Increasing	Yes
A. baumannii	Carbapenem	Age dependency ratio, old (% of working-age population)	blaPER-7	0.636096	0.00341525	AUS, CHN, IND, KOR, SWE, THA, USA	7	2003, 2004, 2005, 2006, 2007, 2008, 2009, 2010, 2011, 2012, 2013, 2016, 2020	13	2003	2020	-4.537	0	0.864	0.01	Difference stationary	Increasing	-5.334	0	0.912	0.01	Difference stationary	Increasing	Yes
A. baumannii	Tetracycline	DALYs - AgeStandardized - Neisseria gonorrhoeae - Fluoroquinolones	blaPER-7	0.669485	0.00633347	IND, KOR, USA	3	2003, 2004, 2005, 2006, 2007, 2008, 2009, 2010, 2011, 2012, 2013, 2016, 2020	13	2003	2020	-3.898	0.002	0.692	0.014	Difference stationary	Increasing	-5.306	0	0.691	0.014	Difference stationary	Increasing	Yes
A. baumannii	Carbapenem	Deaths - AllAges - All pathogens - Extensive drug resistance in TB	blaPER-7	0.530552	0.0194408	AUS, CHN, IND, KOR, SWE, THA, USA	7	2003, 2004, 2005, 2006, 2007, 2008, 2009, 2010, 2011, 2012, 2013, 2016, 2020	13	2003	2020	-3.36	0.012	0.791	0.01	Difference stationary	Increasing	-4.269	0.001	0.772	0.01	Difference stationary	Increasing	Yes
A. baumannii	Carbapenem	Deaths - AllAges - Mycobacterium tuberculosis - Extensive drug resistance in TB	blaPER-7	0.530552	0.0194408	AUS, CHN, IND, KOR, SWE, THA, USA	7	2003, 2004, 2005, 2006, 2007, 2008, 2009, 2010, 2011, 2012, 2013, 2016, 2020	13	2003	2020	-3.172	0.022	0.785	0.01	Difference stationary	Increasing	-4.189	0.001	0.772	0.01	Difference stationary	Increasing	Yes
A. baumannii	Tetracycline	Extensively drug-resistant tuberculosis	blaPER-7	0.756281	0.00110377	IND, KOR, USA	3	2003, 2004, 2005, 2006, 2007, 2008, 2009, 2010, 2011, 2012, 2013, 2016, 2020	13	2003	2020	-5.102	0	0.818	0.01	Difference stationary	Increasing	-4.15	0.001	0.816	0.01	Difference stationary	Increasing	Yes
A. baumannii	Tetracycline	People using at least basic drinking water services (% of population)	blaPER-7	0.708175	0.00675102	IND, KOR, USA	3	2005, 2006, 2007, 2008, 2009, 2010, 2011, 2012, 2013, 2016, 2020	11	2005	2020	-4.123	0.001	0.758	0.01	Difference stationary	Increasing	-3.833	0.003	0.728	0.011	Difference stationary	Increasing	Yes
A. baumannii	Tetracycline	Other pneumoconiosis	blaPER-7	0.836503	0.000101435	IND, KOR, USA	3	2003, 2004, 2005, 2006, 2007, 2008, 2009, 2010, 2011, 2012, 2013, 2016, 2020	13	2003	2020	-2.728	0.069	0.827	0.01	Not stationary	Increasing	-3.391	0.011	0.801	0.01	Difference stationary	Increasing	Yes
A. baumannii	Tetracycline	Access to clean fuels and technologies for cooking (% of population)	blaPER-7	0.827283	0.000141523	IND, KOR, USA	3	2003, 2004, 2005, 2006, 2007, 2008, 2009, 2010, 2011, 2012, 2013, 2016, 2020	13	2003	2020	-2.541	0.106	0.849	0.01	Not stationary	Increasing	-2.846	0.052	0.842	0.01	Not stationary	Increasing	Yes
A. baumannii	Tetracycline	Deaths - AllAges - All pathogens - Extensive drug resistance in TB	blaPER-7	0.771649	0.000752573	IND, KOR, USA	3	2003, 2004, 2005, 2006, 2007, 2008, 2009, 2010, 2011, 2012, 2013, 2016, 2020	13	2003	2020	-2.717	0.071	0.855	0.01	Not stationary	Increasing	-2.407	0.14	0.913	0.01	Not stationary	Increasing	Yes
A. baumannii	Tetracycline	Deaths - AllAges - Mycobacterium tuberculosis - Extensive drug resistance in TB	blaPER-7	0.771649	0.000752573	IND, KOR, USA	3	2003, 2004, 2005, 2006, 2007, 2008, 2009, 2010, 2011, 2012, 2013, 2016, 2020	13	2003	2020	-4.751	0	0.904	0.01	Difference stationary	Increasing	-2.114	0.239	0.913	0.01	Not stationary	Increasing	Yes
A. baumannii	Tetracycline	Age dependency ratio, old (% of working-age population)	blaPER-7	0.666455	0.00666502	IND, KOR, USA	3	2003, 2004, 2005, 2006, 2007, 2008, 2009, 2010, 2011, 2012, 2013, 2016, 2020	13	2003	2020	3.056	1	0.834	0.01	Not stationary	Increasing	-1.518	0.525	0.899	0.01	Not stationary	Increasing	Yes
A. baumannii	Tetracycline	Deaths - Over70 - Proteus spp. - Aminopenicillin	blaPER-7	0.571741	0.025963	IND, KOR, USA	3	2003, 2004, 2005, 2006, 2007, 2008, 2009, 2010, 2011, 2012, 2013, 2016, 2020	13	2003	2020	-4.045	0.001	0.933	0.01	Difference stationary	Increasing	1.668	0.998	0.97	0.01	Not stationary	Increasing	Yes
E. coli	Phenicol	People with basic handwashing facilities including soap and water (% of population)	blaSFO-1	0.729201	0.0257971	IND, MOZ, PAK, TZA	4	2009, 2010, 2013, 2014, 2016, 2017, 2019, 2020	8	2009	2020	-7.544	0	0.786	0.01	Difference stationary	Increasing	-3.134	0.024	0.836	0.01	Difference stationary	Increasing	No
K. pneumoniae	B-lactam Combined Agents	Raised fasting blood glucose (>= 7.0 mmol/L) (crude estimate)	blaSHV-40	-0.597082	0.00100898	DEU, GBR, GRC, ITA, NPL, THA, USA	7	2002, 2003, 2004, 2005, 2006, 2007, 2008, 2009, 2010, 2011, 2012, 2013, 2014	13	2002	2014	-5.282	0	1.047	0.01	Difference stationary	Increasing	0.096	0.966	1.056	0.01	Not stationary	Increasing	Yes
N. gonorrhoeae	Penicilin	Lipopeptides	blaTEM-135	0.726138	0.000289009	AUS, CAN, JPN, NZL	4	2001, 2005, 2006, 2007, 2008, 2009, 2010, 2011, 2012, 2013, 2014, 2015, 2017	13	2001	2017	-8.927	0	0.82	0.01	Difference stationary	Increasing	-19.065	0	0.819	0.01	Difference stationary	Increasing	No
N. gonorrhoeae	Penicilin	Age dependency ratio, old (% of working-age population)	blaTEM-135	0.545908	0.00704613	AUS, CAN, JPN, NZL	4	1997, 1998, 2000, 2001, 2005, 2006, 2007, 2008, 2009, 2010, 2011, 2012, 2013, 2014, 2015, 2017	16	1997	2017	-2.978	0.037	1.015	0.01	Difference stationary	Increasing	-3.243	0.018	0.996	0.01	Difference stationary	Increasing	No
S. sonnei	Aminoglycoside	Deaths - AllAges - All pathogens - Vancomycin	blaTEM-34	0.509292	0.0367887	AUS, CHN, GBR, IND, NPL, PAK, VNM	7	2003, 2005, 2007, 2008, 2009, 2010, 2011, 2012, 2013, 2014, 2015, 2016, 2017, 2018	14	2003	2018	-2.661	0.081	0.749	0.01	Not stationary	Increasing	-36.252	0	0.756	0.01	Difference stationary	Increasing	No
S. sonnei	Penicilin	Deaths - AllAges - Enterococcus faecium - Resistance to one or more antibiotics	blaTEM-34	0.890133	6.56e-08	AUS, BTN, CHN, GBR, IND, NPL, PAK, VNM	8	2003, 2005, 2007, 2008, 2009, 2010, 2011, 2012, 2013, 2014, 2015, 2016, 2017, 2018	14	2003	2018	-2.599	0.093	0.748	0.01	Not stationary	Increasing	-23.533	0	0.751	0.01	Difference stationary	Increasing	No
E. coli	Fluoroquinolone	Life expectancy at birth, total (years)	blaTEM-34	0.508906	2.81e-05	AUS, BRA, CHN, DEU, DNK, FRA, GBR, GMB, IND, ITA, JPN, KEN, MLI, MOZ, NOR, PAK, PRT, RWA, THA, TZA, USA	21	2001, 2002, 2003, 2004, 2005, 2006, 2007, 2008, 2009, 2010, 2011, 2012, 2013, 2014, 2015, 2016, 2017, 2018, 2019, 2020, 2021	21	2001	2021	-5.547	0	0.745	0.01	Difference stationary	Increasing	-20.574	0	0.776	0.01	Difference stationary	Increasing	Yes
E. coli	Fluoroquinolone	Life expectancy at birth, total (years)	blaTEM-34	0.508906	2.81e-05	AUS, BRA, CHN, DEU, DNK, FRA, GBR, GMB, IND, ITA, JPN, KEN, MLI, MOZ, NOR, PAK, PRT, RWA, THA, TZA, USA	21	2001, 2002, 2003, 2004, 2005, 2006, 2007, 2008, 2009, 2010, 2011, 2012, 2013, 2014, 2015, 2016, 2017, 2018, 2019, 2020, 2021	21	2001	2021	-5.547	0	0.745	0.01	Difference stationary	Increasing	-20.574	0	0.776	0.01	Difference stationary	Increasing	Yes
S. sonnei	Penicilin	Population density (people per sq. km of land area)	blaTEM-34	0.536685	0.0121289	AUS, BTN, CHN, GBR, IND, NPL, PAK, VNM	8	2003, 2005, 2007, 2008, 2009, 2010, 2011, 2012, 2013, 2014, 2015, 2016, 2017, 2018	14	2003	2018	-13.354	0	0.66	0.017	Difference stationary	Increasing	-18.19	0	0.667	0.017	Difference stationary	Increasing	No
E. coli	Fluoroquinolone	People with basic handwashing facilities including soap and water (% of population)	blaTEM-34	0.771019	0.00332581	IND, MOZ, PAK, RWA, THA, TZA	6	2009, 2010, 2013, 2014, 2015, 2016, 2017, 2019, 2020	9	2009	2020	-4.64	0	0.834	0.01	Difference stationary	Increasing	-16.32	0	0.892	0.01	Difference stationary	Increasing	Yes
E. coli	Fluoroquinolone	People with basic handwashing facilities including soap and water (% of population)	blaTEM-34	0.771019	0.00332581	IND, MOZ, PAK, RWA, THA, TZA	6	2009, 2010, 2013, 2014, 2015, 2016, 2017, 2019, 2020	9	2009	2020	-4.64	0	0.834	0.01	Difference stationary	Increasing	-16.32	0	0.892	0.01	Difference stationary	Increasing	Yes
S. sonnei	Penicilin	Livestock production index (2014-2016 = 100)	blaTEM-34	0.819411	5.52e-06	AUS, BTN, CHN, GBR, IND, NPL, PAK, VNM	8	2003, 2005, 2007, 2008, 2009, 2010, 2011, 2012, 2013, 2014, 2015, 2016, 2017, 2018	14	2003	2018	-11.126	0	0.73	0.011	Difference stationary	Increasing	-14.171	0	0.74	0.01	Difference stationary	Increasing	No
S. sonnei	Penicilin	Deaths - AllAges - All pathogens - Vancomycin	blaTEM-34	0.861219	5.37e-07	AUS, BTN, CHN, GBR, IND, NPL, PAK, VNM	8	2003, 2005, 2007, 2008, 2009, 2010, 2011, 2012, 2013, 2014, 2015, 2016, 2017, 2018	14	2003	2018	-7.268	0	0.74	0.01	Difference stationary	Increasing	-12.423	0	0.746	0.01	Difference stationary	Increasing	No
S. sonnei	Tetracycline	Macrolides	blaTEM-34	0.971282	6.47e-07	CHN, GBR, IND, PAK	4	2005, 2007, 2008, 2009, 2010, 2011, 2012, 2013, 2014, 2015, 2016	11	2005	2016	-3.693	0.004	0.684	0.015	Difference stationary	Increasing	-10.316	0	0.683	0.015	Difference stationary	Increasing	No
S. sonnei	Aminoglycoside	DALYs - AgeStandardized - Streptococcus pneumoniae - Fluoroquinolones	blaTEM-34	-0.534863	0.0269527	AUS, CHN, GBR, IND, NPL, PAK, VNM	7	2003, 2005, 2007, 2008, 2009, 2010, 2011, 2012, 2013, 2014, 2015, 2016, 2017, 2018	14	2003	2018	-1.683	0.44	0.994	0.01	Not stationary	Increasing	-9.724	0	0.475	0.047	Difference stationary	Increasing	No
S. sonnei	Tetracycline	Proportion of people living below 50 percent of median income (%)	blaTEM-34	0.905851	0.0128787	CHN, GBR, IND, NPL, PAK	5	2007, 2009, 2010, 2011, 2015, 2016	6	2007	2016	-13.691	0	0.67	0.016	Difference stationary	Increasing	-7.428	0	0.632	0.02	Difference stationary	Increasing	No
S. sonnei	Aminoglycoside	Livestock production index (2014-2016 = 100)	blaTEM-34	0.527343	0.0296046	AUS, CHN, GBR, IND, NPL, PAK, VNM	7	2003, 2005, 2007, 2008, 2009, 2010, 2011, 2012, 2013, 2014, 2015, 2016, 2017, 2018	14	2003	2018	-3.644	0.005	0.794	0.01	Difference stationary	Increasing	-6.632	0	0.822	0.01	Difference stationary	Increasing	No
S. sonnei	Penicilin	Deaths - AllAges - Enterococcus faecium - Fluoroquinolones	blaTEM-34	0.839581	1.95e-06	AUS, BTN, CHN, GBR, IND, NPL, PAK, VNM	8	2003, 2005, 2007, 2008, 2009, 2010, 2011, 2012, 2013, 2014, 2015, 2016, 2017, 2018	14	2003	2018	-17.972	0	0.736	0.01	Difference stationary	Increasing	-6.523	0	0.729	0.011	Difference stationary	Increasing	No
S. sonnei	Tetracycline	Carbapenems	blaTEM-34	0.945453	1.12e-05	CHN, GBR, IND, PAK	4	2005, 2007, 2008, 2009, 2010, 2011, 2012, 2013, 2014, 2015, 2016	11	2005	2016	-45.33	0	0.695	0.014	Difference stationary	Increasing	-4.271	0	0.705	0.013	Difference stationary	Increasing	No
S. sonnei	Tetracycline	Population density (people per sq. km of land area)	blaTEM-34	0.618349	0.0184175	CHN, GBR, IND, NPL, PAK, VNM	6	2003, 2005, 2007, 2008, 2009, 2010, 2011, 2012, 2013, 2014, 2015, 2016	12	2003	2016	-5.723	0	0.763	0.01	Difference stationary	Increasing	-4.252	0.001	0.71	0.013	Difference stationary	Increasing	No
S. sonnei	Penicilin	DALYs - AllAges - Group B Streptococcus - Macrolides	blaTEM-34	0.870585	2.87e-07	AUS, BTN, CHN, GBR, IND, NPL, PAK, VNM	8	2003, 2005, 2007, 2008, 2009, 2010, 2011, 2012, 2013, 2014, 2015, 2016, 2017, 2018	14	2003	2018	-3.336	0.013	0.798	0.01	Difference stationary	Increasing	-2.615	0.09	0.773	0.01	Not stationary	Increasing	No
S. sonnei	Penicilin	Deaths - AllAges - Escherichia coli - Beta lactam / Beta-lactamase inhibitors	blaTEM-34	0.896242	3.91e-08	AUS, BTN, CHN, GBR, IND, NPL, PAK, VNM	8	2003, 2005, 2007, 2008, 2009, 2010, 2011, 2012, 2013, 2014, 2015, 2016, 2017, 2018	14	2003	2018	-2.401	0.142	0.772	0.01	Not stationary	Increasing	-2.386	0.146	0.744	0.01	Not stationary	Increasing	No
S. sonnei	Tetracycline	DALYs - AllAges - Proteus spp. - Trimethoprim-Sulfamethoxazole	blaTEM-34	0.93299	1.13e-06	CHN, GBR, IND, NPL, PAK, VNM	6	2003, 2005, 2007, 2008, 2009, 2010, 2011, 2012, 2013, 2014, 2015, 2016	12	2003	2016	-2.673	0.079	0.844	0.01	Not stationary	Increasing	-2.343	0.158	0.787	0.01	Not stationary	Increasing	No
S. sonnei	Tetracycline	Population, total	blaTEM-34	0.552857	0.0403186	CHN, GBR, IND, NPL, PAK, VNM	6	2003, 2005, 2007, 2008, 2009, 2010, 2011, 2012, 2013, 2014, 2015, 2016	12	2003	2016	-1.972	0.299	0.645	0.019	Not stationary	Increasing	-2.324	0.164	0.666	0.017	Not stationary	Increasing	No
E. coli	Aminoglycoside	People with basic handwashing facilities including soap and water (% of population)	blaTEM-34	0.673808	0.0162826	IND, MOZ, PAK, RWA, THA, TZA	6	2009, 2010, 2013, 2014, 2015, 2016, 2017, 2019, 2020	9	2009	2020	-5.091	0	0.827	0.01	Difference stationary	Increasing	-2.133	0.232	0.88	0.01	Not stationary	Increasing	No
S. sonnei	Penicilin	People using safely managed sanitation services (% of population)	blaTEM-34	0.573434	0.00820956	AUS, BTN, CHN, GBR, IND, NPL, VNM	7	2003, 2005, 2008, 2009, 2010, 2011, 2012, 2013, 2014, 2015, 2016, 2017, 2018	13	2003	2018	-4.356	0	0.751	0.01	Difference stationary	Increasing	-2.088	0.249	0.746	0.01	Not stationary	Increasing	No
S. sonnei	Tetracycline	DALYs - AgeStandardized - Proteus spp. - Trimethoprim-Sulfamethoxazole	blaTEM-34	0.888607	2.16e-05	CHN, GBR, IND, NPL, PAK, VNM	6	2003, 2005, 2007, 2008, 2009, 2010, 2011, 2012, 2013, 2014, 2015, 2016	12	2003	2016	-2.949	0.04	0.829	0.01	Difference stationary	Increasing	-2.003	0.285	0.779	0.01	Not stationary	Increasing	No
S. sonnei	Penicilin	Protein-energy malnutrition	blaTEM-34	0.88465	1.02e-07	AUS, BTN, CHN, GBR, IND, NPL, PAK, VNM	8	2003, 2005, 2007, 2008, 2009, 2010, 2011, 2012, 2013, 2014, 2015, 2016, 2017, 2018	14	2003	2018	-2.462	0.125	0.779	0.01	Not stationary	Increasing	-1.959	0.305	0.748	0.01	Not stationary	Increasing	No
S. sonnei	Penicilin	DALYs - AllAges - Escherichia coli - Beta lactam / Beta-lactamase inhibitors	blaTEM-34	0.872807	2.46e-07	AUS, BTN, CHN, GBR, IND, NPL, PAK, VNM	8	2003, 2005, 2007, 2008, 2009, 2010, 2011, 2012, 2013, 2014, 2015, 2016, 2017, 2018	14	2003	2018	-2.157	0.222	0.779	0.01	Not stationary	Increasing	-1.942	0.313	0.75	0.01	Not stationary	Increasing	No
S. sonnei	Penicilin	Deaths - AllAges - Group B Streptococcus - Macrolides	blaTEM-34	0.907357	1.39e-08	AUS, BTN, CHN, GBR, IND, NPL, PAK, VNM	8	2003, 2005, 2007, 2008, 2009, 2010, 2011, 2012, 2013, 2014, 2015, 2016, 2017, 2018	14	2003	2018	-2.048	0.266	0.781	0.01	Not stationary	Increasing	-1.914	0.325	0.76	0.01	Not stationary	Increasing	No
E. coli	Cephem	Population density (people per sq. km of land area)	blaTEM-34	0.571519	6.37e-06	BRA, CHN, DEU, DNK, FRA, GBR, GMB, IND, ITA, KEN, MLI, MOZ, NOR, PAK, PRT, THA, TZA, USA	18	2001, 2002, 2003, 2004, 2005, 2006, 2007, 2008, 2009, 2010, 2011, 2012, 2013, 2014, 2015, 2016, 2017, 2018, 2019, 2020, 2021	21	2001	2021	-8.415	0	0.759	0.01	Difference stationary	Increasing	-1.867	0.348	0.78	0.01	Not stationary	Increasing	No
S. sonnei	Aminoglycoside	Deaths - AllAges - Escherichia coli - Resistance to one or more antibiotics	blaTEM-34	0.544017	0.0239762	AUS, CHN, GBR, IND, NPL, PAK, VNM	7	2003, 2005, 2007, 2008, 2009, 2010, 2011, 2012, 2013, 2014, 2015, 2016, 2017, 2018	14	2003	2018	-9.763	0	0.681	0.015	Difference stationary	Increasing	-1.752	0.405	0.677	0.016	Not stationary	Increasing	No
S. sonnei	Penicilin	Tetanus	blaTEM-34	0.784274	2.58e-05	AUS, BTN, CHN, GBR, IND, NPL, PAK, VNM	8	2003, 2005, 2007, 2008, 2009, 2010, 2011, 2012, 2013, 2014, 2015, 2016, 2017, 2018	14	2003	2018	1.402	0.997	1.037	0.01	Not stationary	Increasing	-1.52	0.523	0.375	0.088	Trend stationary	Increasing	No
E. coli	Fluoroquinolone	Population density (people per sq. km of land area)	blaTEM-34	0.568295	1.78e-06	AUS, BRA, CHN, DEU, DNK, FRA, GBR, GMB, IND, ITA, JPN, KEN, MLI, MOZ, NOR, PAK, PRT, RWA, THA, TZA, USA	21	2001, 2002, 2003, 2004, 2005, 2006, 2007, 2008, 2009, 2010, 2011, 2012, 2013, 2014, 2015, 2016, 2017, 2018, 2019, 2020, 2021	21	2001	2021	-4.507	0	0.771	0.01	Difference stationary	Increasing	-1.487	0.54	0.81	0.01	Not stationary	Increasing	Yes
E. coli	Fluoroquinolone	Population density (people per sq. km of land area)	blaTEM-34	0.568295	1.78e-06	AUS, BRA, CHN, DEU, DNK, FRA, GBR, GMB, IND, ITA, JPN, KEN, MLI, MOZ, NOR, PAK, PRT, RWA, THA, TZA, USA	21	2001, 2002, 2003, 2004, 2005, 2006, 2007, 2008, 2009, 2010, 2011, 2012, 2013, 2014, 2015, 2016, 2017, 2018, 2019, 2020, 2021	21	2001	2021	-4.507	0	0.771	0.01	Difference stationary	Increasing	-1.487	0.54	0.81	0.01	Not stationary	Increasing	Yes
S. sonnei	Aminoglycoside	Deaths - AllAges - All pathogens - Vancomycin	blaTEM-34_Tn2	0.505781	0.0383282	AUS, CHN, GBR, IND, NPL, PAK, VNM	7	2003, 2005, 2007, 2008, 2009, 2010, 2011, 2012, 2013, 2014, 2015, 2016, 2017, 2018	14	2003	2018	-8.169	0	0.751	0.01	Difference stationary	Increasing	-36.252	0	0.756	0.01	Difference stationary	Increasing	No
S. sonnei	Aminoglycoside	Deaths - AllAges - Enterococcus faecium - Resistance to one or more antibiotics	blaTEM-34_Tn2	0.502513	0.0398047	AUS, CHN, GBR, IND, NPL, PAK, VNM	7	2003, 2005, 2007, 2008, 2009, 2010, 2011, 2012, 2013, 2014, 2015, 2016, 2017, 2018	14	2003	2018	-3.136	0.024	0.755	0.01	Difference stationary	Increasing	-34.898	0	0.754	0.01	Difference stationary	Increasing	No
S. sonnei	Penicilin	Deaths - AllAges - Enterococcus faecium - Resistance to one or more antibiotics	blaTEM-34_Tn2	0.504021	0.0198218	AUS, BTN, CHN, GBR, IND, NPL, PAK, VNM	8	2003, 2005, 2007, 2008, 2009, 2010, 2011, 2012, 2013, 2014, 2015, 2016, 2017, 2018	14	2003	2018	-7.226	0	0.751	0.01	Difference stationary	Increasing	-23.533	0	0.751	0.01	Difference stationary	Increasing	No
S. sonnei	Penicilin	Deaths - AllAges - All pathogens - Vancomycin	blaTEM-34_Tn2	0.52641	0.0142273	AUS, BTN, CHN, GBR, IND, NPL, PAK, VNM	8	2003, 2005, 2007, 2008, 2009, 2010, 2011, 2012, 2013, 2014, 2015, 2016, 2017, 2018	14	2003	2018	-20.545	0	0.747	0.01	Difference stationary	Increasing	-12.423	0	0.746	0.01	Difference stationary	Increasing	No
K. pneumoniae	Tetracycline	Raised fasting blood glucose (>= 7.0 mmol/L) (crude estimate)	blaTEM-34_Tn2	-0.521597	0.00749375	DEU, GBR, GRC, ITA, THA, USA	6	2002, 2003, 2004, 2005, 2006, 2007, 2008, 2009, 2010, 2011, 2012, 2013, 2014	13	2002	2014	-6.611	0	0.977	0.01	Difference stationary	Increasing	-1.015	0.748	1.02	0.01	Not stationary	Increasing	Yes
S. sonnei	Aminoglycoside	Deaths - AllAges - All pathogens - Vancomycin	blaTEM-34_Tn2	0.505781	0.0383282	AUS, CHN, GBR, IND, NPL, PAK, VNM	7	2003, 2005, 2007, 2008, 2009, 2010, 2011, 2012, 2013, 2014, 2015, 2016, 2017, 2018	14	2003	2018	-70.329	0	0.748	0.01	Difference stationary	Increasing	-36.252	0	0.756	0.01	Difference stationary	Increasing	No
S. sonnei	Aminoglycoside	Deaths - AllAges - Enterococcus faecium - Resistance to one or more antibiotics	blaTEM-34_Tn2	0.502513	0.0398047	AUS, CHN, GBR, IND, NPL, PAK, VNM	7	2003, 2005, 2007, 2008, 2009, 2010, 2011, 2012, 2013, 2014, 2015, 2016, 2017, 2018	14	2003	2018	-2.031	0.273	0.754	0.01	Not stationary	Increasing	-34.898	0	0.754	0.01	Difference stationary	Increasing	No
E. coli	B-lactam Combined Agents	Raised fasting blood glucose (>= 7.0 mmol/L) (crude estimate)	blaTEM-84	-0.585723	0.00841256	GBR, JPN, THA, TZA, USA	5	2001, 2002, 2003, 2004, 2005, 2006, 2007, 2008, 2009, 2010, 2011, 2012, 2013, 2014	14	2001	2014	-7.428	0	1.023	0.01	Difference stationary	Increasing	-0.509	0.89	0.969	0.01	Not stationary	Increasing	No
E. coli	Macrolide	DALYs - AllAges - Citrobacter spp. - Fluoroquinolones	ble	-0.514674	0.049637	GMB, IND, KEN, MLI, MOZ, PAK, PRT	7	2008, 2009, 2010, 2019, 2020, 2021	6	2008	2021	-8.475	0	0.89	0.01	Difference stationary	Increasing	-18.438	0	0.487	0.045	Difference stationary	Increasing	No
E. coli	Fluoroquinolone	People with basic handwashing facilities including soap and water (% of population)	ble	0.621554	0.0309623	IND, MOZ, PAK, RWA, THA, TZA	6	2009, 2010, 2013, 2014, 2015, 2016, 2017, 2019, 2020	9	2009	2020	-3.477	0.009	0.818	0.01	Difference stationary	Increasing	-16.32	0	0.892	0.01	Difference stationary	Increasing	Yes
E. coli	Macrolide	Carbapenems	ble	0.794967	0.0104477	IND, PAK, PRT	3	2008, 2009, 2010, 2019, 2020, 2021	6	2008	2021	-1.101	0.715	0.588	0.024	Not stationary	Increasing	-5.612	0	0.555	0.029	Difference stationary	Increasing	No
E. coli	Penicilin	People with basic handwashing facilities including soap and water (% of population)	ble	0.694265	0.0177711	IND, MOZ, PAK, THA, TZA	5	2009, 2010, 2013, 2014, 2015, 2016, 2017, 2019, 2020	9	2009	2020	-3.653	0.005	0.816	0.01	Difference stationary	Increasing	-4.132	0.001	0.899	0.01	Difference stationary	Increasing	No
E. coli	Macrolide	Deaths - AllAges - Pseudomonas aeruginosa - Fluoroquinolones	ble	-0.588787	0.0209295	GMB, IND, KEN, MLI, MOZ, PAK, PRT	7	2008, 2009, 2010, 2019, 2020, 2021	6	2008	2021	-1.596	0.485	0.771	0.01	Not stationary	Increasing	-3.867	0.002	0.773	0.01	Difference stationary	Increasing	No
E. coli	Folate	People with basic handwashing facilities including soap and water (% of population)	ble	0.618485	0.0320467	IND, MOZ, PAK, RWA, THA, TZA	6	2009, 2010, 2013, 2014, 2015, 2016, 2017, 2019, 2020	9	2009	2020	-1.631	0.467	0.8	0.01	Not stationary	Increasing	-3.491	0.008	0.833	0.01	Difference stationary	Increasing	No
E. coli	Folate	People with basic handwashing facilities including soap and water (% of population)	ble	0.618485	0.0320467	IND, MOZ, PAK, RWA, THA, TZA	6	2009, 2010, 2013, 2014, 2015, 2016, 2017, 2019, 2020	9	2009	2020	-1.631	0.467	0.8	0.01	Not stationary	Increasing	-3.491	0.008	0.833	0.01	Difference stationary	Increasing	No
E. coli	Phenicol	People with basic handwashing facilities including soap and water (% of population)	ble	0.723536	0.0275671	IND, MOZ, PAK, TZA	4	2009, 2010, 2013, 2014, 2016, 2017, 2019, 2020	8	2009	2020	-4.67	0	0.771	0.01	Difference stationary	Increasing	-3.134	0.024	0.836	0.01	Difference stationary	Increasing	No
E. coli	Macrolide	Deaths - AllAges - Proteus spp. - Fluoroquinolones	ble	0.696182	0.00393934	GMB, IND, KEN, MLI, MOZ, PAK, PRT	7	2008, 2009, 2010, 2019, 2020, 2021	6	2008	2021	-6.348	0	0.71	0.013	Difference stationary	Increasing	-2.597	0.094	0.684	0.015	Not stationary	Increasing	No
E. coli	Macrolide	Deaths - Over70 - All pathogens - Extensive drug resistance in TB	ble	0.541083	0.0372614	GMB, IND, KEN, MLI, MOZ, PAK, PRT	7	2008, 2009, 2010, 2019, 2020, 2021	6	2008	2021	-2.277	0.179	0.719	0.012	Not stationary	Increasing	-2.56	0.102	0.693	0.014	Not stationary	Increasing	No
E. coli	Macrolide	Deaths - Over70 - Mycobacterium tuberculosis - Extensive drug resistance in TB	ble	0.541083	0.0372614	GMB, IND, KEN, MLI, MOZ, PAK, PRT	7	2008, 2009, 2010, 2019, 2020, 2021	6	2008	2021	-5.191	0	0.716	0.012	Difference stationary	Increasing	-2.53	0.108	0.692	0.014	Not stationary	Increasing	No
E. coli	Macrolide	DALYs - AllAges - Shigella spp. - Fluoroquinolones	ble	-0.545149	0.0355827	GMB, IND, KEN, MLI, MOZ, PAK, PRT	7	2008, 2009, 2010, 2019, 2020, 2021	6	2008	2021	-3.921	0.002	0.826	0.01	Difference stationary	Increasing	-2.47	0.123	0.931	0.01	Not stationary	Increasing	No
E. coli	Aminoglycoside	People with basic handwashing facilities including soap and water (% of population)	ble	0.620278	0.0314099	IND, MOZ, PAK, RWA, THA, TZA	6	2009, 2010, 2013, 2014, 2015, 2016, 2017, 2019, 2020	9	2009	2020	-3.401	0.011	0.815	0.01	Difference stationary	Increasing	-2.133	0.232	0.88	0.01	Not stationary	Increasing	No
E. coli	Aminoglycoside	People with basic handwashing facilities including soap and water (% of population)	ble	0.620278	0.0314099	IND, MOZ, PAK, RWA, THA, TZA	6	2009, 2010, 2013, 2014, 2015, 2016, 2017, 2019, 2020	9	2009	2020	-3.401	0.011	0.815	0.01	Difference stationary	Increasing	-2.133	0.232	0.88	0.01	Not stationary	Increasing	No
E. coli	Macrolide	DALYs - AgeStandardized - Shigella spp. - Resistance to one or more antibiotics	ble	-0.52159	0.0461397	GMB, IND, KEN, MLI, MOZ, PAK, PRT	7	2008, 2009, 2010, 2019, 2020, 2021	6	2008	2021	-3.474	0.009	0.912	0.01	Difference stationary	Increasing	-1.669	0.447	0.201	0.1	Trend stationary	Increasing	No
S. sonnei	Penicilin	Deaths - AllAges - Enterococcus faecium - Resistance to one or more antibiotics	catA1	0.836811	2.26e-06	AUS, BTN, CHN, GBR, IND, NPL, PAK, VNM	8	2003, 2005, 2007, 2008, 2009, 2010, 2011, 2012, 2013, 2014, 2015, 2016, 2017, 2018	14	2003	2018	-4.51	0	0.752	0.01	Difference stationary	Increasing	-23.533	0	0.751	0.01	Difference stationary	Increasing	No
S. sonnei	Penicilin	Livestock production index (2014-2016 = 100)	catA1	0.635667	0.00195547	AUS, BTN, CHN, GBR, IND, NPL, PAK, VNM	8	2003, 2005, 2007, 2008, 2009, 2010, 2011, 2012, 2013, 2014, 2015, 2016, 2017, 2018	14	2003	2018	-3.954	0.002	0.737	0.01	Difference stationary	Increasing	-14.171	0	0.74	0.01	Difference stationary	Increasing	No
S. sonnei	Penicilin	Deaths - AllAges - All pathogens - Vancomycin	catA1	0.800172	1.33e-05	AUS, BTN, CHN, GBR, IND, NPL, PAK, VNM	8	2003, 2005, 2007, 2008, 2009, 2010, 2011, 2012, 2013, 2014, 2015, 2016, 2017, 2018	14	2003	2018	-3.495	0.008	0.744	0.01	Difference stationary	Increasing	-12.423	0	0.746	0.01	Difference stationary	Increasing	No
S. enterica	Tetracycline	Extensively drug-resistant tuberculosis	catA1	0.504835	8.48e-05	AUS, CAN, CHE, CHN, COG, GBR, IND, KHM, NPL, PNG, PRT, RWA, USA, VNM	14	1984, 1985, 1991, 1992, 1993, 1994, 1995, 1996, 1997, 1998, 1999, 2000, 2001, 2002, 2003, 2004, 2007, 2008, 2009, 2010, 2011, 2012, 2013, 2014, 2015, 2016, 2017, 2021	28	1984	2021	-3.603	0.006	1.193	0.01	Difference stationary	Increasing	-7.704	0	1.214	0.01	Difference stationary	Increasing	No
S. sonnei	Penicilin	Deaths - AllAges - Enterococcus faecium - Fluoroquinolones	catA1	0.783428	2.67e-05	AUS, BTN, CHN, GBR, IND, NPL, PAK, VNM	8	2003, 2005, 2007, 2008, 2009, 2010, 2011, 2012, 2013, 2014, 2015, 2016, 2017, 2018	14	2003	2018	-5.461	0	0.733	0.011	Difference stationary	Increasing	-6.523	0	0.729	0.011	Difference stationary	Increasing	No
A. baumannii	Folate	DALYs - Under5 - Non-typhoidal Salmonella - Resistance to one or more antibiotics	catA1	0.752352	0.00121208	IND, TZA, USA	3	2003, 2004, 2005, 2006, 2007, 2008, 2009, 2010, 2011, 2012, 2013, 2014, 2016, 2020	14	2003	2020	-5.366	0	0.985	0.01	Difference stationary	Increasing	-3.39	0.011	0.989	0.01	Difference stationary	Increasing	Yes
A. baumannii	Folate	Deaths - Under5 - Non-typhoidal Salmonella - Resistance to one or more antibiotics	catA1	0.658187	0.00763968	IND, TZA, USA	3	2003, 2004, 2005, 2006, 2007, 2008, 2009, 2010, 2011, 2012, 2013, 2014, 2016, 2020	14	2003	2020	-5.438	0	0.982	0.01	Difference stationary	Increasing	-2.785	0.06	0.988	0.01	Not stationary	Increasing	Yes
S. sonnei	Penicilin	DALYs - AllAges - Group B Streptococcus - Macrolides	catA1	0.929436	1.14e-09	AUS, BTN, CHN, GBR, IND, NPL, PAK, VNM	8	2003, 2005, 2007, 2008, 2009, 2010, 2011, 2012, 2013, 2014, 2015, 2016, 2017, 2018	14	2003	2018	-2.714	0.072	0.796	0.01	Not stationary	Increasing	-2.615	0.09	0.773	0.01	Not stationary	Increasing	No
S. sonnei	Penicilin	Deaths - AllAges - Escherichia coli - Beta lactam / Beta-lactamase inhibitors	catA1	0.923298	2.47e-09	AUS, BTN, CHN, GBR, IND, NPL, PAK, VNM	8	2003, 2005, 2007, 2008, 2009, 2010, 2011, 2012, 2013, 2014, 2015, 2016, 2017, 2018	14	2003	2018	-13.952	0	0.766	0.01	Difference stationary	Increasing	-2.386	0.146	0.744	0.01	Not stationary	Increasing	No
S. sonnei	Tetracycline	DALYs - AllAges - Proteus spp. - Trimethoprim-Sulfamethoxazole	catA1	0.663119	0.00973668	CHN, GBR, IND, NPL, PAK, VNM	6	2003, 2005, 2007, 2008, 2009, 2010, 2011, 2012, 2013, 2014, 2015, 2016	12	2003	2016	-5.843	0	0.818	0.01	Difference stationary	Increasing	-2.343	0.158	0.787	0.01	Not stationary	Increasing	No
A. baumannii	Folate	GDP per capita, PPP (current international $)	catA1	-0.603358	0.0172501	IND, TZA, USA	3	2003, 2004, 2005, 2006, 2007, 2008, 2009, 2010, 2011, 2012, 2013, 2014, 2016, 2020	14	2003	2020	-2.764	0.064	0.769	0.01	Not stationary	Increasing	-2.317	0.167	0.721	0.012	Not stationary	Increasing	Yes
S. sonnei	Penicilin	People using safely managed sanitation services (% of population)	catA1	0.534392	0.0152104	AUS, BTN, CHN, GBR, IND, NPL, VNM	7	2003, 2005, 2008, 2009, 2010, 2011, 2012, 2013, 2014, 2015, 2016, 2017, 2018	13	2003	2018	-5.491	0	0.764	0.01	Difference stationary	Increasing	-2.088	0.249	0.746	0.01	Not stationary	Increasing	No
S. sonnei	Tetracycline	DALYs - AgeStandardized - Proteus spp. - Trimethoprim-Sulfamethoxazole	catA1	0.676851	0.00784529	CHN, GBR, IND, NPL, PAK, VNM	6	2003, 2005, 2007, 2008, 2009, 2010, 2011, 2012, 2013, 2014, 2015, 2016	12	2003	2016	-4.358	0	0.815	0.01	Difference stationary	Increasing	-2.003	0.285	0.779	0.01	Not stationary	Increasing	No
S. sonnei	Penicilin	Protein-energy malnutrition	catA1	0.925807	1.82e-09	AUS, BTN, CHN, GBR, IND, NPL, PAK, VNM	8	2003, 2005, 2007, 2008, 2009, 2010, 2011, 2012, 2013, 2014, 2015, 2016, 2017, 2018	14	2003	2018	-2.489	0.118	0.773	0.01	Not stationary	Increasing	-1.959	0.305	0.748	0.01	Not stationary	Increasing	No
S. sonnei	Penicilin	DALYs - AllAges - Escherichia coli - Beta lactam / Beta-lactamase inhibitors	catA1	0.932981	7.11e-10	AUS, BTN, CHN, GBR, IND, NPL, PAK, VNM	8	2003, 2005, 2007, 2008, 2009, 2010, 2011, 2012, 2013, 2014, 2015, 2016, 2017, 2018	14	2003	2018	-7.514	0	0.776	0.01	Difference stationary	Increasing	-1.942	0.313	0.75	0.01	Not stationary	Increasing	No
S. sonnei	Penicilin	Deaths - AllAges - Group B Streptococcus - Macrolides	catA1	0.945631	1.02e-10	AUS, BTN, CHN, GBR, IND, NPL, PAK, VNM	8	2003, 2005, 2007, 2008, 2009, 2010, 2011, 2012, 2013, 2014, 2015, 2016, 2017, 2018	14	2003	2018	-2.443	0.13	0.778	0.01	Not stationary	Increasing	-1.914	0.325	0.76	0.01	Not stationary	Increasing	No
A. baumannii	Folate	Urban population (% of total population)	catA1	-0.558811	0.030356	IND, TZA, USA	3	2003, 2004, 2005, 2006, 2007, 2008, 2009, 2010, 2011, 2012, 2013, 2014, 2016, 2020	14	2003	2020	-2.056	0.263	0.834	0.01	Not stationary	Increasing	-1.573	0.497	0.983	0.01	Not stationary	Increasing	Yes
S. sonnei	Penicilin	Tetanus	catA1	0.793793	1.75e-05	AUS, BTN, CHN, GBR, IND, NPL, PAK, VNM	8	2003, 2005, 2007, 2008, 2009, 2010, 2011, 2012, 2013, 2014, 2015, 2016, 2017, 2018	14	2003	2018	-5.304	0	0.998	0.01	Difference stationary	Increasing	-1.52	0.523	0.375	0.088	Trend stationary	Increasing	No
A. baumannii	Folate	DALYs - Under5 - Non-typhoidal Salmonella - Fluoroquinolones	catA1	0.752352	0.00121208	IND, TZA, USA	3	2003, 2004, 2005, 2006, 2007, 2008, 2009, 2010, 2011, 2012, 2013, 2014, 2016, 2020	14	2003	2020	-3.487	0.008	0.983	0.01	Difference stationary	Increasing	-1.144	0.697	0.988	0.01	Not stationary	Increasing	Yes
A. baumannii	Folate	Deaths - Under5 - Non-typhoidal Salmonella - Fluoroquinolones	catA1	0.658187	0.00763968	IND, TZA, USA	3	2003, 2004, 2005, 2006, 2007, 2008, 2009, 2010, 2011, 2012, 2013, 2014, 2016, 2020	14	2003	2020	-8.057	0	0.982	0.01	Difference stationary	Increasing	-0.258	0.931	0.988	0.01	Not stationary	Increasing	Yes
A. baumannii	Carbapenem	Deaths - AllAges - Proteus spp. - Aminopenicillin	cmlA5	0.609493	0.00559942	AUS, CHN, IND, KOR, SWE, THA, USA	7	2003, 2004, 2005, 2006, 2007, 2008, 2009, 2010, 2011, 2012, 2013, 2016, 2020	13	2003	2020	-12.206	0	0.684	0.015	Difference stationary	Increasing	-151.107	0	0.684	0.015	Difference stationary	Increasing	Yes
A. baumannii	Carbapenem	DALYs - AllAges - Proteus spp. - Aminopenicillin	cmlA5	0.594144	0.00730828	AUS, CHN, IND, KOR, SWE, THA, USA	7	2003, 2004, 2005, 2006, 2007, 2008, 2009, 2010, 2011, 2012, 2013, 2016, 2020	13	2003	2020	-11.395	0	0.674	0.016	Difference stationary	Increasing	-9.394	0	0.673	0.016	Difference stationary	Increasing	Yes
A. baumannii	Carbapenem	Population ages 65 and above (% of total population)	cmlA5	0.769532	0.000117074	AUS, CHN, IND, KOR, SWE, THA, USA	7	2003, 2004, 2005, 2006, 2007, 2008, 2009, 2010, 2011, 2012, 2013, 2016, 2020	13	2003	2020	-1.909	0.328	0.859	0.01	Not stationary	Increasing	-6.155	0	0.913	0.01	Difference stationary	Increasing	Yes
A. baumannii	Carbapenem	Age dependency ratio, old (% of working-age population)	cmlA5	0.781674	7.73e-05	AUS, CHN, IND, KOR, SWE, THA, USA	7	2003, 2004, 2005, 2006, 2007, 2008, 2009, 2010, 2011, 2012, 2013, 2016, 2020	13	2003	2020	-7.029	0	0.866	0.01	Difference stationary	Increasing	-5.334	0	0.912	0.01	Difference stationary	Increasing	Yes
A. baumannii	Carbapenem	Deaths - AllAges - All pathogens - Extensive drug resistance in TB	cmlA5	0.715852	0.000567548	AUS, CHN, IND, KOR, SWE, THA, USA	7	2003, 2004, 2005, 2006, 2007, 2008, 2009, 2010, 2011, 2012, 2013, 2016, 2020	13	2003	2020	-5.227	0	0.785	0.01	Difference stationary	Increasing	-4.269	0.001	0.772	0.01	Difference stationary	Increasing	Yes
A. baumannii	Carbapenem	Deaths - AllAges - Mycobacterium tuberculosis - Extensive drug resistance in TB	cmlA5	0.715852	0.000567548	AUS, CHN, IND, KOR, SWE, THA, USA	7	2003, 2004, 2005, 2006, 2007, 2008, 2009, 2010, 2011, 2012, 2013, 2016, 2020	13	2003	2020	-3.37	0.012	0.78	0.01	Difference stationary	Increasing	-4.189	0.001	0.772	0.01	Difference stationary	Increasing	Yes
A. baumannii	Carbapenem	People using at least basic drinking water services (% of population)	cmlA5	0.545501	0.0235186	AUS, CHN, IND, KOR, SWE, THA, USA	7	2005, 2006, 2007, 2008, 2009, 2010, 2011, 2012, 2013, 2016, 2020	11	2005	2020	-6.19	0	0.671	0.016	Difference stationary	Increasing	-2.331	0.162	0.684	0.015	Not stationary	Increasing	Yes
A. baumannii	Carbapenem	DALYs - Over70 - Proteus spp. - Trimethoprim-Sulfamethoxazole	cmlA5	-0.515547	0.0238691	AUS, CHN, IND, KOR, SWE, THA, USA	7	2003, 2004, 2005, 2006, 2007, 2008, 2009, 2010, 2011, 2012, 2013, 2016, 2020	13	2003	2020	-7.63	0	0.895	0.01	Difference stationary	Increasing	0.184	0.971	0.733	0.011	Not stationary	Increasing	Yes
S. sonnei	Aminoglycoside	Deaths - AllAges - All pathogens - Vancomycin	Col156/rep_cluster_2335	0.505781	0.0383282	AUS, CHN, GBR, IND, NPL, PAK, VNM	7	2003, 2005, 2007, 2008, 2009, 2010, 2011, 2012, 2013, 2014, 2015, 2016, 2017, 2018	14	2003	2018	-2.555	0.103	0.751	0.01	Not stationary	Increasing	-36.252	0	0.756	0.01	Difference stationary	Increasing	No
S. sonnei	Aminoglycoside	Deaths - AllAges - Enterococcus faecium - Resistance to one or more antibiotics	Col156/rep_cluster_2335	0.502513	0.0398047	AUS, CHN, GBR, IND, NPL, PAK, VNM	7	2003, 2005, 2007, 2008, 2009, 2010, 2011, 2012, 2013, 2014, 2015, 2016, 2017, 2018	14	2003	2018	-24.68	0	0.756	0.01	Difference stationary	Increasing	-34.898	0	0.754	0.01	Difference stationary	Increasing	No
S. sonnei	Tetracycline	DALYs - AllAges - Proteus spp. - Trimethoprim-Sulfamethoxazole	Col156/rep_cluster_2335	0.663119	0.00973668	CHN, GBR, IND, NPL, PAK, VNM	6	2003, 2005, 2007, 2008, 2009, 2010, 2011, 2012, 2013, 2014, 2015, 2016	12	2003	2016	-5.696	0	0.827	0.01	Difference stationary	Increasing	-2.343	0.158	0.787	0.01	Not stationary	Increasing	No
S. sonnei	Tetracycline	DALYs - AgeStandardized - Proteus spp. - Trimethoprim-Sulfamethoxazole	Col156/rep_cluster_2335	0.676851	0.00784529	CHN, GBR, IND, NPL, PAK, VNM	6	2003, 2005, 2007, 2008, 2009, 2010, 2011, 2012, 2013, 2014, 2015, 2016	12	2003	2016	-3.782	0.003	0.805	0.01	Difference stationary	Increasing	-2.003	0.285	0.779	0.01	Not stationary	Increasing	No
C. diphtheriae	Folate	DALYs - AllAges - Non-typhoidal Salmonella - Fluoroquinolones	dfrA1	-0.933743	0.00643962	FRA, RUS	2	1993, 2011, 2014, 2015, 2016, 2017	6	1993	2017	-4.393	0	0.911	0.01	Difference stationary	Increasing	-26.7	0	0.651	0.018	Difference stationary	Increasing	No
C. diphtheriae	Folate	DALYs - AllAges - Non-typhoidal Salmonella - Fluoroquinolones	dfrA1	-0.933743	0.00643962	FRA, RUS	2	1993, 2011, 2014, 2015, 2016, 2017	6	1993	2017	-4.393	0	0.911	0.01	Difference stationary	Increasing	-26.7	0	0.651	0.018	Difference stationary	Increasing	No
A. baumannii	Folate	Respiratory infections and tuberculosis	dfrA1	0.907571	2.98e-06	IND, TZA, USA	3	2003, 2004, 2005, 2006, 2007, 2008, 2009, 2010, 2011, 2012, 2013, 2014, 2016, 2020	14	2003	2020	-9.168	0	1.072	0.01	Difference stationary	Increasing	-5.216	0	0.691	0.014	Difference stationary	Increasing	Yes
C. diphtheriae	Folate	Trimethoprim	dfrA1	0.919918	0.026875	FRA	1	2011, 2014, 2015, 2016, 2017	5	2011	2017	-5.887	0	0.811	0.01	Difference stationary	Increasing	-4.713	0	0.764	0.01	Difference stationary	Increasing	No
C. diphtheriae	Folate	Trimethoprim	dfrA1	0.919918	0.026875	FRA	1	2011, 2014, 2015, 2016, 2017	5	2011	2017	-5.887	0	0.811	0.01	Difference stationary	Increasing	-4.713	0	0.764	0.01	Difference stationary	Increasing	No
A. baumannii	Carbapenem	Deaths - AllAges - All pathogens - Extensive drug resistance in TB	dfrA1	0.542741	0.0163458	AUS, CHN, IND, KOR, SWE, THA, USA	7	2003, 2004, 2005, 2006, 2007, 2008, 2009, 2010, 2011, 2012, 2013, 2016, 2020	13	2003	2020	-6.465	0	0.774	0.01	Difference stationary	Increasing	-4.269	0.001	0.772	0.01	Difference stationary	Increasing	Yes
A. baumannii	Carbapenem	Deaths - AllAges - Mycobacterium tuberculosis - Extensive drug resistance in TB	dfrA1	0.542741	0.0163458	AUS, CHN, IND, KOR, SWE, THA, USA	7	2003, 2004, 2005, 2006, 2007, 2008, 2009, 2010, 2011, 2012, 2013, 2016, 2020	13	2003	2020	-8.796	0	0.785	0.01	Difference stationary	Increasing	-4.189	0.001	0.772	0.01	Difference stationary	Increasing	Yes
C. diphtheriae	Folate	DALYs - Under5 - Non-typhoidal Salmonella - Resistance to one or more antibiotics	dfrA1	-0.942397	0.00488155	FRA, RUS	2	1993, 2011, 2014, 2015, 2016, 2017	6	1993	2017	-3.639	0.005	0.862	0.01	Difference stationary	Increasing	-3.99	0.001	0.911	0.01	Difference stationary	Increasing	No
C. diphtheriae	Folate	DALYs - Under5 - Non-typhoidal Salmonella - Resistance to one or more antibiotics	dfrA1	-0.942397	0.00488155	FRA, RUS	2	1993, 2011, 2014, 2015, 2016, 2017	6	1993	2017	-3.639	0.005	0.862	0.01	Difference stationary	Increasing	-3.99	0.001	0.911	0.01	Difference stationary	Increasing	No
A. baumannii	Folate	Extensively drug-resistant tuberculosis	dfrA1	0.519542	0.0471558	IND, TZA, USA	3	2003, 2004, 2005, 2006, 2007, 2008, 2009, 2010, 2011, 2012, 2013, 2014, 2016, 2020	14	2003	2020	-6.302	0	0.835	0.01	Difference stationary	Increasing	-3.446	0.009	0.851	0.01	Difference stationary	Increasing	Yes
A. baumannii	Folate	Other pneumoconiosis	dfrA1	0.676593	0.00560667	IND, TZA, USA	3	2003, 2004, 2005, 2006, 2007, 2008, 2009, 2010, 2011, 2012, 2013, 2014, 2016, 2020	14	2003	2020	-1.915	0.325	0.79	0.01	Not stationary	Increasing	-2.637	0.086	0.794	0.01	Not stationary	Increasing	Yes
C. diphtheriae	Folate	Skin and subcutaneous diseases	dfrA1	0.883983	0.0194091	FRA, RUS	2	1993, 2011, 2014, 2015, 2016, 2017	6	1993	2017	2.134	0.999	0.728	0.011	Not stationary	Increasing	-2.521	0.11	0.857	0.01	Not stationary	Increasing	No
C. diphtheriae	Folate	Skin and subcutaneous diseases	dfrA1	0.883983	0.0194091	FRA, RUS	2	1993, 2011, 2014, 2015, 2016, 2017	6	1993	2017	2.134	0.999	0.728	0.011	Not stationary	Increasing	-2.521	0.11	0.857	0.01	Not stationary	Increasing	No
A. baumannii	Folate	Access to clean fuels and technologies for cooking (% of population)	dfrA1	0.722123	0.00236466	IND, TZA, USA	3	2003, 2004, 2005, 2006, 2007, 2008, 2009, 2010, 2011, 2012, 2013, 2014, 2016, 2020	14	2003	2020	-2.296	0.173	0.964	0.01	Not stationary	Increasing	-2.206	0.204	0.921	0.01	Not stationary	Increasing	Yes
A. baumannii	Folate	Deaths - AllAges - Mycobacterium tuberculosis - Extensive drug resistance in TB	dfrA1	0.522767	0.045563	IND, TZA, USA	3	2003, 2004, 2005, 2006, 2007, 2008, 2009, 2010, 2011, 2012, 2013, 2014, 2016, 2020	14	2003	2020	-5.53	0	0.896	0.01	Difference stationary	Increasing	-1.978	0.296	0.957	0.01	Not stationary	Increasing	Yes
A. baumannii	Folate	DALYs - Over70 - Klebsiella pneumoniae - Aminoglycosides	dfrA1	0.867528	2.79e-05	IND, TZA, USA	3	2003, 2004, 2005, 2006, 2007, 2008, 2009, 2010, 2011, 2012, 2013, 2014, 2016, 2020	14	2003	2020	-2.666	0.08	0.849	0.01	Not stationary	Increasing	-1.937	0.315	0.644	0.019	Not stationary	Increasing	Yes
A. baumannii	Folate	Income share held by third 20%	dfrA1	0.913715	4.94e-06	IND, USA	2	2003, 2004, 2005, 2006, 2007, 2008, 2009, 2010, 2011, 2012, 2013, 2016, 2020	13	2003	2020	-2.402	0.141	0.345	0.1	Trend stationary	Increasing	-1.937	0.315	0.335	0.1	Trend stationary	Increasing	Yes
C. diphtheriae	Folate	DALYs - AgeStandardized - Non-typhoidal Salmonella - Fluoroquinolones	dfrA1	-0.939199	0.00543269	FRA, RUS	2	1993, 2011, 2014, 2015, 2016, 2017	6	1993	2017	-15.292	0	0.716	0.012	Difference stationary	Increasing	-1.911	0.327	0.516	0.038	Not stationary	Increasing	No
C. diphtheriae	Folate	DALYs - AgeStandardized - Non-typhoidal Salmonella - Fluoroquinolones	dfrA1	-0.939199	0.00543269	FRA, RUS	2	1993, 2011, 2014, 2015, 2016, 2017	6	1993	2017	-15.292	0	0.716	0.012	Difference stationary	Increasing	-1.911	0.327	0.516	0.038	Not stationary	Increasing	No
C. diphtheriae	Folate	DALYs - AllAges - Non-typhoidal Salmonella - Resistance to one or more antibiotics	dfrA1	-0.933743	0.00643962	FRA, RUS	2	1993, 2011, 2014, 2015, 2016, 2017	6	1993	2017	0.594	0.987	0.862	0.01	Not stationary	Increasing	-1.751	0.405	0.425	0.066	Trend stationary	Increasing	No
C. diphtheriae	Folate	DALYs - AllAges - Non-typhoidal Salmonella - Resistance to one or more antibiotics	dfrA1	-0.933743	0.00643962	FRA, RUS	2	1993, 2011, 2014, 2015, 2016, 2017	6	1993	2017	0.594	0.987	0.862	0.01	Not stationary	Increasing	-1.751	0.405	0.425	0.066	Trend stationary	Increasing	No
C. diphtheriae	Folate	DALYs - AgeStandardized - Pseudomonas aeruginosa - Anti-pseudomonal penicillin / Beta-lactamase inhibitors	dfrA1	-0.865597	0.0258824	FRA, RUS	2	1993, 2011, 2014, 2015, 2016, 2017	6	1993	2017	-12.664	0	0.845	0.01	Difference stationary	Increasing	-1.725	0.418	0.747	0.01	Not stationary	Increasing	No
C. diphtheriae	Folate	DALYs - AgeStandardized - Pseudomonas aeruginosa - Anti-pseudomonal penicillin / Beta-lactamase inhibitors	dfrA1	-0.865597	0.0258824	FRA, RUS	2	1993, 2011, 2014, 2015, 2016, 2017	6	1993	2017	-12.664	0	0.845	0.01	Difference stationary	Increasing	-1.725	0.418	0.747	0.01	Not stationary	Increasing	No
A. baumannii	Folate	Deaths - AllAges - All pathogens - Extensive drug resistance in TB	dfrA1	0.522767	0.045563	IND, TZA, USA	3	2003, 2004, 2005, 2006, 2007, 2008, 2009, 2010, 2011, 2012, 2013, 2014, 2016, 2020	14	2003	2020	-3.343	0.013	0.761	0.01	Difference stationary	Increasing	-1.707	0.428	0.96	0.01	Not stationary	Increasing	Yes
A. baumannii	Folate	Income share held by highest 10%	dfrA1	-0.92162	2.82e-06	IND, USA	2	2003, 2004, 2005, 2006, 2007, 2008, 2009, 2010, 2011, 2012, 2013, 2016, 2020	13	2003	2020	-2.806	0.057	0.979	0.01	Not stationary	Increasing	-1.317	0.622	0.717	0.012	Not stationary	Increasing	Yes
A. baumannii	Folate	Deaths - Over70 - Proteus spp. - Trimethoprim-Sulfamethoxazole	dfrA1	-0.66409	0.00693318	IND, TZA, USA	3	2003, 2004, 2005, 2006, 2007, 2008, 2009, 2010, 2011, 2012, 2013, 2014, 2016, 2020	14	2003	2020	-5.216	0	0.998	0.01	Difference stationary	Increasing	-1.24	0.656	0.857	0.01	Not stationary	Increasing	Yes
C. diphtheriae	Folate	Protein-energy malnutrition	dfrA1	0.819788	0.0457882	FRA, RUS	2	1993, 2011, 2014, 2015, 2016, 2017	6	1993	2017	-1.403	0.581	0.85	0.01	Not stationary	Increasing	-1.211	0.669	0.841	0.01	Not stationary	Increasing	No
C. diphtheriae	Folate	Protein-energy malnutrition	dfrA1	0.819788	0.0457882	FRA, RUS	2	1993, 2011, 2014, 2015, 2016, 2017	6	1993	2017	-1.403	0.581	0.85	0.01	Not stationary	Increasing	-1.211	0.669	0.841	0.01	Not stationary	Increasing	No
A. baumannii	Folate	Income share held by highest 20%	dfrA1	-0.904789	8.74e-06	IND, USA	2	2003, 2004, 2005, 2006, 2007, 2008, 2009, 2010, 2011, 2012, 2013, 2016, 2020	13	2003	2020	-0.206	0.938	0.967	0.01	Not stationary	Increasing	-0.941	0.774	0.881	0.01	Not stationary	Increasing	Yes
A. baumannii	Carbapenem	DALYs - Over70 - Proteus spp. - Trimethoprim-Sulfamethoxazole	dfrA1	-0.6595	0.00212723	AUS, CHN, IND, KOR, SWE, THA, USA	7	2003, 2004, 2005, 2006, 2007, 2008, 2009, 2010, 2011, 2012, 2013, 2016, 2020	13	2003	2020	-5.047	0	0.858	0.01	Difference stationary	Increasing	0.184	0.971	0.733	0.011	Not stationary	Increasing	Yes
C. diphtheriae	Folate	Deaths - AllAges - Escherichia coli - Resistance to one or more antibiotics	dfrA1	0.853205	0.0307414	FRA, RUS	2	1993, 2011, 2014, 2015, 2016, 2017	6	1993	2017	-0.993	0.756	0.77	0.01	Not stationary	Increasing	0.85	0.992	0.866	0.01	Not stationary	Increasing	No
C. diphtheriae	Folate	Deaths - AllAges - Escherichia coli - Resistance to one or more antibiotics	dfrA1	0.853205	0.0307414	FRA, RUS	2	1993, 2011, 2014, 2015, 2016, 2017	6	1993	2017	-0.993	0.756	0.77	0.01	Not stationary	Increasing	0.85	0.992	0.866	0.01	Not stationary	Increasing	No
C. diphtheriae	Folate	DALYs - Under5 - Non-typhoidal Salmonella - Fluoroquinolones	dfrA1	-0.942397	0.00488155	FRA, RUS	2	1993, 2011, 2014, 2015, 2016, 2017	6	1993	2017	-9.835	0	1.035	0.01	Difference stationary	Increasing	2.753	1	0.776	0.01	Not stationary	Increasing	No
C. diphtheriae	Folate	DALYs - Under5 - Non-typhoidal Salmonella - Fluoroquinolones	dfrA1	-0.942397	0.00488155	FRA, RUS	2	1993, 2011, 2014, 2015, 2016, 2017	6	1993	2017	-9.835	0	1.035	0.01	Difference stationary	Increasing	2.753	1	0.776	0.01	Not stationary	Increasing	No
P. aeruginosa	Aminoglycoside	Deaths - Over70 - Proteus spp. - Aminopenicillin	dfrA10	0.615574	0.000378796	ARG, BRA, CHN, DEU, DNK, ESP, FRA, IND, ITA, USA, VEN	11	2004, 2005, 2006, 2007, 2008, 2009, 2010, 2011, 2012, 2013, 2015, 2016, 2018	13	2004	2018	-2.484	0.119	0.63	0.02	Not stationary	Increasing	-13.166	0	0.632	0.02	Difference stationary	Increasing	Yes
P. aeruginosa	Aminoglycoside	Deaths - AgeStandardized - Proteus spp. - Aminopenicillin	dfrA10	0.610688	0.00043416	ARG, BRA, CHN, DEU, DNK, ESP, FRA, IND, ITA, USA, VEN	11	2004, 2005, 2006, 2007, 2008, 2009, 2010, 2011, 2012, 2013, 2015, 2016, 2018	13	2004	2018	-8.926	0	0.65	0.018	Difference stationary	Increasing	-12.742	0	0.663	0.017	Difference stationary	Increasing	Yes
P. aeruginosa	Aminoglycoside	DALYs - AllAges - Proteus spp. - Aminopenicillin	dfrA10	0.544431	0.00226303	ARG, BRA, CHN, DEU, DNK, ESP, FRA, IND, ITA, USA, VEN	11	2004, 2005, 2006, 2007, 2008, 2009, 2010, 2011, 2012, 2013, 2015, 2016, 2018	13	2004	2018	-4.53	0	0.677	0.016	Difference stationary	Increasing	-10.415	0	0.689	0.015	Difference stationary	Increasing	Yes
P. aeruginosa	Aminoglycoside	DALYs - AgeStandardized - Proteus spp. - Aminopenicillin	dfrA10	0.610106	0.000441206	ARG, BRA, CHN, DEU, DNK, ESP, FRA, IND, ITA, USA, VEN	11	2004, 2005, 2006, 2007, 2008, 2009, 2010, 2011, 2012, 2013, 2015, 2016, 2018	13	2004	2018	-2.114	0.239	0.64	0.019	Not stationary	Increasing	-3.22	0.019	0.635	0.019	Difference stationary	Increasing	Yes
P. aeruginosa	Aminoglycoside	Deaths - AllAges - Proteus spp. - Aminopenicillin	dfrA10	0.540071	0.00249367	ARG, BRA, CHN, DEU, DNK, ESP, FRA, IND, ITA, USA, VEN	11	2004, 2005, 2006, 2007, 2008, 2009, 2010, 2011, 2012, 2013, 2015, 2016, 2018	13	2004	2018	-5.475	0	0.673	0.016	Difference stationary	Increasing	-3.089	0.027	0.685	0.015	Difference stationary	Increasing	Yes
P. aeruginosa	Aminoglycoside	DALYs - Over70 - Proteus spp. - Aminopenicillin	dfrA10	0.623105	0.000305604	ARG, BRA, CHN, DEU, DNK, ESP, FRA, IND, ITA, USA, VEN	11	2004, 2005, 2006, 2007, 2008, 2009, 2010, 2011, 2012, 2013, 2015, 2016, 2018	13	2004	2018	-42.066	0	0.634	0.02	Difference stationary	Increasing	-2.197	0.207	0.632	0.02	Not stationary	Increasing	Yes
E. coli	Fluoroquinolone	People with basic handwashing facilities including soap and water (% of population)	dfrA12	0.662947	0.0187879	IND, MOZ, PAK, RWA, THA, TZA	6	2009, 2010, 2013, 2014, 2015, 2016, 2017, 2019, 2020	9	2009	2020	-6.571	0	0.846	0.01	Difference stationary	Increasing	-16.32	0	0.892	0.01	Difference stationary	Increasing	Yes
E. coli	Folate	People with basic handwashing facilities including soap and water (% of population)	dfrA12	0.667909	0.0176106	IND, MOZ, PAK, RWA, THA, TZA	6	2009, 2010, 2013, 2014, 2015, 2016, 2017, 2019, 2020	9	2009	2020	-4.933	0	0.781	0.01	Difference stationary	Increasing	-3.491	0.008	0.833	0.01	Difference stationary	Increasing	No
E. coli	Folate	People with basic handwashing facilities including soap and water (% of population)	dfrA12	0.667909	0.0176106	IND, MOZ, PAK, RWA, THA, TZA	6	2009, 2010, 2013, 2014, 2015, 2016, 2017, 2019, 2020	9	2009	2020	-4.933	0	0.781	0.01	Difference stationary	Increasing	-3.491	0.008	0.833	0.01	Difference stationary	Increasing	No
E. coli	Aminoglycoside	People with basic handwashing facilities including soap and water (% of population)	dfrA12	0.667613	0.0176794	IND, MOZ, PAK, RWA, THA, TZA	6	2009, 2010, 2013, 2014, 2015, 2016, 2017, 2019, 2020	9	2009	2020	-2.795	0.059	0.807	0.01	Not stationary	Increasing	-2.133	0.232	0.88	0.01	Not stationary	Increasing	No
E. coli	Aminoglycoside	People with basic handwashing facilities including soap and water (% of population)	dfrA12	0.667613	0.0176794	IND, MOZ, PAK, RWA, THA, TZA	6	2009, 2010, 2013, 2014, 2015, 2016, 2017, 2019, 2020	9	2009	2020	-2.795	0.059	0.807	0.01	Not stationary	Increasing	-2.133	0.232	0.88	0.01	Not stationary	Increasing	No
E. coli	Fluoroquinolone	People with basic handwashing facilities including soap and water (% of population)	dfrA14	0.589413	0.0437098	IND, MOZ, PAK, RWA, THA, TZA	6	2009, 2010, 2013, 2014, 2015, 2016, 2017, 2019, 2020	9	2009	2020	-7.378	0	0.82	0.01	Difference stationary	Increasing	-16.32	0	0.892	0.01	Difference stationary	Increasing	Yes
S. sonnei	Penicilin	Deaths - AllAges - Enterococcus faecium - Resistance to one or more antibiotics	dfrA17	0.696699	0.00044979	AUS, BTN, CHN, GBR, IND, NPL, PAK, VNM	8	2003, 2005, 2007, 2008, 2009, 2010, 2011, 2012, 2013, 2014, 2015, 2016, 2017, 2018	14	2003	2018	-4.097	0.001	0.749	0.01	Difference stationary	Increasing	-23.533	0	0.751	0.01	Difference stationary	Increasing	No
S. sonnei	Penicilin	Population density (people per sq. km of land area)	dfrA17	0.547459	0.0102063	AUS, BTN, CHN, GBR, IND, NPL, PAK, VNM	8	2003, 2005, 2007, 2008, 2009, 2010, 2011, 2012, 2013, 2014, 2015, 2016, 2017, 2018	14	2003	2018	-2.09	0.249	0.707	0.013	Not stationary	Increasing	-18.19	0	0.667	0.017	Difference stationary	Increasing	No
S. sonnei	Penicilin	Livestock production index (2014-2016 = 100)	dfrA17	0.804194	1.12e-05	AUS, BTN, CHN, GBR, IND, NPL, PAK, VNM	8	2003, 2005, 2007, 2008, 2009, 2010, 2011, 2012, 2013, 2014, 2015, 2016, 2017, 2018	14	2003	2018	-13.581	0	0.737	0.01	Difference stationary	Increasing	-14.171	0	0.74	0.01	Difference stationary	Increasing	No
S. sonnei	Penicilin	Deaths - AllAges - All pathogens - Vancomycin	dfrA17	0.716801	0.000256023	AUS, BTN, CHN, GBR, IND, NPL, PAK, VNM	8	2003, 2005, 2007, 2008, 2009, 2010, 2011, 2012, 2013, 2014, 2015, 2016, 2017, 2018	14	2003	2018	-2.725	0.07	0.74	0.01	Not stationary	Increasing	-12.423	0	0.746	0.01	Difference stationary	Increasing	No
S. sonnei	Penicilin	Deaths - AllAges - Enterococcus faecium - Fluoroquinolones	dfrA17	0.677123	0.000747334	AUS, BTN, CHN, GBR, IND, NPL, PAK, VNM	8	2003, 2005, 2007, 2008, 2009, 2010, 2011, 2012, 2013, 2014, 2015, 2016, 2017, 2018	14	2003	2018	-2.878	0.048	0.734	0.01	Not stationary	Increasing	-6.523	0	0.729	0.011	Difference stationary	Increasing	No
S. sonnei	Penicilin	DALYs - AllAges - Group B Streptococcus - Macrolides	dfrA17	0.621363	0.00264206	AUS, BTN, CHN, GBR, IND, NPL, PAK, VNM	8	2003, 2005, 2007, 2008, 2009, 2010, 2011, 2012, 2013, 2014, 2015, 2016, 2017, 2018	14	2003	2018	-6.73	0	0.792	0.01	Difference stationary	Increasing	-2.615	0.09	0.773	0.01	Not stationary	Increasing	No
S. sonnei	Penicilin	Deaths - AllAges - Escherichia coli - Beta lactam / Beta-lactamase inhibitors	dfrA17	0.677397	0.000742224	AUS, BTN, CHN, GBR, IND, NPL, PAK, VNM	8	2003, 2005, 2007, 2008, 2009, 2010, 2011, 2012, 2013, 2014, 2015, 2016, 2017, 2018	14	2003	2018	-2.379	0.148	0.773	0.01	Not stationary	Increasing	-2.386	0.146	0.744	0.01	Not stationary	Increasing	No
E. coli	Aminoglycoside	People with basic handwashing facilities including soap and water (% of population)	dfrA17	0.65554	0.0206508	IND, MOZ, PAK, RWA, THA, TZA	6	2009, 2010, 2013, 2014, 2015, 2016, 2017, 2019, 2020	9	2009	2020	-26.862	0	0.823	0.01	Difference stationary	Increasing	-2.133	0.232	0.88	0.01	Not stationary	Increasing	No
S. sonnei	Penicilin	Protein-energy malnutrition	dfrA17	0.646343	0.00154691	AUS, BTN, CHN, GBR, IND, NPL, PAK, VNM	8	2003, 2005, 2007, 2008, 2009, 2010, 2011, 2012, 2013, 2014, 2015, 2016, 2017, 2018	14	2003	2018	-2.813	0.056	0.777	0.01	Not stationary	Increasing	-1.959	0.305	0.748	0.01	Not stationary	Increasing	No
S. sonnei	Penicilin	DALYs - AllAges - Escherichia coli - Beta lactam / Beta-lactamase inhibitors	dfrA17	0.633797	0.00203565	AUS, BTN, CHN, GBR, IND, NPL, PAK, VNM	8	2003, 2005, 2007, 2008, 2009, 2010, 2011, 2012, 2013, 2014, 2015, 2016, 2017, 2018	14	2003	2018	-2.242	0.191	0.782	0.01	Not stationary	Increasing	-1.942	0.313	0.75	0.01	Not stationary	Increasing	No
S. sonnei	Penicilin	Deaths - AllAges - Group B Streptococcus - Macrolides	dfrA17	0.663554	0.00104023	AUS, BTN, CHN, GBR, IND, NPL, PAK, VNM	8	2003, 2005, 2007, 2008, 2009, 2010, 2011, 2012, 2013, 2014, 2015, 2016, 2017, 2018	14	2003	2018	-2.278	0.179	0.787	0.01	Not stationary	Increasing	-1.914	0.325	0.76	0.01	Not stationary	Increasing	No
S. sonnei	Penicilin	Tetanus	dfrA17	0.610594	0.00328323	AUS, BTN, CHN, GBR, IND, NPL, PAK, VNM	8	2003, 2005, 2007, 2008, 2009, 2010, 2011, 2012, 2013, 2014, 2015, 2016, 2017, 2018	14	2003	2018	1.258	0.996	1.04	0.01	Not stationary	Increasing	-1.52	0.523	0.375	0.088	Trend stationary	Increasing	No
S. sonnei	Penicilin	Deaths - AllAges - Enterococcus faecium - Resistance to one or more antibiotics	dfrA8	0.598181	0.00417859	AUS, BTN, CHN, GBR, IND, NPL, PAK, VNM	8	2003, 2005, 2007, 2008, 2009, 2010, 2011, 2012, 2013, 2014, 2015, 2016, 2017, 2018	14	2003	2018	-2.175	0.216	0.748	0.01	Not stationary	Increasing	-23.533	0	0.751	0.01	Difference stationary	Increasing	No
S. sonnei	Penicilin	Livestock production index (2014-2016 = 100)	dfrA8	0.529404	0.0135876	AUS, BTN, CHN, GBR, IND, NPL, PAK, VNM	8	2003, 2005, 2007, 2008, 2009, 2010, 2011, 2012, 2013, 2014, 2015, 2016, 2017, 2018	14	2003	2018	-11.894	0	0.735	0.01	Difference stationary	Increasing	-14.171	0	0.74	0.01	Difference stationary	Increasing	No
S. sonnei	Penicilin	Deaths - AllAges - All pathogens - Vancomycin	dfrA8	0.543476	0.0108857	AUS, BTN, CHN, GBR, IND, NPL, PAK, VNM	8	2003, 2005, 2007, 2008, 2009, 2010, 2011, 2012, 2013, 2014, 2015, 2016, 2017, 2018	14	2003	2018	-39.759	0	0.739	0.01	Difference stationary	Increasing	-12.423	0	0.746	0.01	Difference stationary	Increasing	No
S. sonnei	Penicilin	Deaths - AllAges - Enterococcus faecium - Fluoroquinolones	dfrA8	0.620316	0.00269939	AUS, BTN, CHN, GBR, IND, NPL, PAK, VNM	8	2003, 2005, 2007, 2008, 2009, 2010, 2011, 2012, 2013, 2014, 2015, 2016, 2017, 2018	14	2003	2018	-4.708	0	0.74	0.01	Difference stationary	Increasing	-6.523	0	0.729	0.011	Difference stationary	Increasing	No
S. sonnei	Penicilin	DALYs - AllAges - Group B Streptococcus - Macrolides	dfrA8	0.742397	0.000116299	AUS, BTN, CHN, GBR, IND, NPL, PAK, VNM	8	2003, 2005, 2007, 2008, 2009, 2010, 2011, 2012, 2013, 2014, 2015, 2016, 2017, 2018	14	2003	2018	-2.798	0.059	0.798	0.01	Not stationary	Increasing	-2.615	0.09	0.773	0.01	Not stationary	Increasing	No
S. sonnei	Penicilin	Deaths - AllAges - Escherichia coli - Beta lactam / Beta-lactamase inhibitors	dfrA8	0.742146	0.000117252	AUS, BTN, CHN, GBR, IND, NPL, PAK, VNM	8	2003, 2005, 2007, 2008, 2009, 2010, 2011, 2012, 2013, 2014, 2015, 2016, 2017, 2018	14	2003	2018	-3.854	0.002	0.768	0.01	Difference stationary	Increasing	-2.386	0.146	0.744	0.01	Not stationary	Increasing	No
S. sonnei	Penicilin	Protein-energy malnutrition	dfrA8	0.708297	0.000326761	AUS, BTN, CHN, GBR, IND, NPL, PAK, VNM	8	2003, 2005, 2007, 2008, 2009, 2010, 2011, 2012, 2013, 2014, 2015, 2016, 2017, 2018	14	2003	2018	-3.243	0.018	0.778	0.01	Difference stationary	Increasing	-1.959	0.305	0.748	0.01	Not stationary	Increasing	No
S. sonnei	Penicilin	DALYs - AllAges - Escherichia coli - Beta lactam / Beta-lactamase inhibitors	dfrA8	0.752935	8.18e-05	AUS, BTN, CHN, GBR, IND, NPL, PAK, VNM	8	2003, 2005, 2007, 2008, 2009, 2010, 2011, 2012, 2013, 2014, 2015, 2016, 2017, 2018	14	2003	2018	-2.036	0.271	0.786	0.01	Not stationary	Increasing	-1.942	0.313	0.75	0.01	Not stationary	Increasing	No
S. sonnei	Penicilin	Deaths - AllAges - Group B Streptococcus - Macrolides	dfrA8	0.747928	9.69e-05	AUS, BTN, CHN, GBR, IND, NPL, PAK, VNM	8	2003, 2005, 2007, 2008, 2009, 2010, 2011, 2012, 2013, 2014, 2015, 2016, 2017, 2018	14	2003	2018	-2.824	0.055	0.786	0.01	Not stationary	Increasing	-1.914	0.325	0.76	0.01	Not stationary	Increasing	No
S. sonnei	Penicilin	Tetanus	dfrA8	0.923935	2.28e-09	AUS, BTN, CHN, GBR, IND, NPL, PAK, VNM	8	2003, 2005, 2007, 2008, 2009, 2010, 2011, 2012, 2013, 2014, 2015, 2016, 2017, 2018	14	2003	2018	-2.625	0.088	0.966	0.01	Not stationary	Increasing	-1.52	0.523	0.375	0.088	Trend stationary	Increasing	No
S. enterica	Cephem	Phosphonics	Ecol_catII	0.708846	0.00985463	DEU, IND, PRT, VNM	4	2008, 2009, 2010, 2011, 2012, 2013, 2015, 2016, 2017, 2019	10	2008	2019	-3.944	0.002	0.673	0.016	Difference stationary	Increasing	-4.019	0.001	0.662	0.017	Difference stationary	Increasing	No
S. sonnei	Penicilin	Deaths - AllAges - Enterococcus faecium - Resistance to one or more antibiotics	Ecol_mdfA	0.545399	0.0105532	AUS, BTN, CHN, GBR, IND, NPL, PAK, VNM	8	2003, 2005, 2007, 2008, 2009, 2010, 2011, 2012, 2013, 2014, 2015, 2016, 2017, 2018	14	2003	2018	-2.299	0.172	0.753	0.01	Not stationary	Increasing	-23.533	0	0.751	0.01	Difference stationary	Increasing	No
S. sonnei	Folate	Deaths - AllAges - Enterococcus faecium - Resistance to one or more antibiotics	Ecol_mdfA	0.514275	0.0170741	AUS, BTN, CHN, GBR, IND, NPL, PAK, VNM	8	2003, 2005, 2007, 2008, 2009, 2010, 2011, 2012, 2013, 2014, 2015, 2016, 2017, 2018	14	2003	2018	-4.736	0	0.742	0.01	Difference stationary	Increasing	-22.736	0	0.749	0.01	Difference stationary	Increasing	No
S. sonnei	Tetracycline	wspd	Ecol_mdfA	0.623021	0.0304534	CHN, GBR, IND, PAK, VNM	5	2003, 2005, 2007, 2008, 2009, 2010, 2011, 2012, 2013, 2014, 2015, 2016	12	2003	2016	-55.057	0	0.53	0.035	Difference stationary	Increasing	-8.964	0	0.571	0.026	Difference stationary	Increasing	No
E. coli	Cephem	Life expectancy at birth, total (years)	Ecol_mdfA	0.520849	5.4e-05	BRA, CHN, DEU, DNK, FRA, GBR, GMB, IND, ITA, KEN, MLI, MOZ, NOR, PAK, PRT, THA, TZA, USA	18	2001, 2002, 2003, 2004, 2005, 2006, 2007, 2008, 2009, 2010, 2011, 2012, 2013, 2014, 2015, 2016, 2017, 2018, 2019, 2020, 2021	21	2001	2021	-4.534	0	0.758	0.01	Difference stationary	Increasing	-5.86	0	0.782	0.01	Difference stationary	Increasing	No
S. sonnei	Tetracycline	Typhoid fever	Ecol_mdfA	-0.586082	0.0276251	CHN, GBR, IND, NPL, PAK, VNM	6	2003, 2005, 2007, 2008, 2009, 2010, 2011, 2012, 2013, 2014, 2015, 2016	12	2003	2016	-0.912	0.784	0.738	0.01	Not stationary	Increasing	-4.325	0	0.783	0.01	Difference stationary	Increasing	No
S. sonnei	Penicilin	Raised fasting blood glucose (>= 7.0 mmol/L) (crude estimate)	Ecol_mdfA	-0.602143	0.0135805	BTN, IND, NPL, PAK, VNM	5	2003, 2005, 2007, 2008, 2009, 2010, 2011, 2012, 2013, 2014	10	2003	2014	-2.913	0.044	0.906	0.01	Not stationary	Increasing	-3.198	0.02	1.019	0.01	Difference stationary	Increasing	No
S. sonnei	Tetracycline	Current health expenditure per capita (current US$)	Ecol_mdfA	0.692976	0.00600207	CHN, GBR, IND, NPL, PAK, VNM	6	2003, 2005, 2007, 2008, 2009, 2010, 2011, 2012, 2013, 2014, 2015, 2016	12	2003	2016	-8.616	0	0.812	0.01	Difference stationary	Increasing	-2.311	0.168	0.846	0.01	Not stationary	Increasing	No
E. coli	Cephem	Population density (people per sq. km of land area)	Ecol_mdfA	0.5932	2.28e-06	BRA, CHN, DEU, DNK, FRA, GBR, GMB, IND, ITA, KEN, MLI, MOZ, NOR, PAK, PRT, THA, TZA, USA	18	2001, 2002, 2003, 2004, 2005, 2006, 2007, 2008, 2009, 2010, 2011, 2012, 2013, 2014, 2015, 2016, 2017, 2018, 2019, 2020, 2021	21	2001	2021	-13.618	0	0.749	0.01	Difference stationary	Increasing	-1.867	0.348	0.78	0.01	Not stationary	Increasing	No
S. sonnei	Tetracycline	People using safely managed sanitation services (% of population)	Ecol_mdfA	0.645681	0.0171385	CHN, GBR, IND, NPL, VNM	5	2003, 2005, 2008, 2009, 2010, 2011, 2012, 2013, 2014, 2015, 2016	11	2003	2016	-8.194	0	0.959	0.01	Difference stationary	Increasing	17.488	1	0.999	0.01	Not stationary	Increasing	No
S. aureus	Aminoglycoside	Current health expenditure per capita, PPP (current international $)	Efae_ACT_chl	0.531694	0.00431416	CHN, DEU, DNK, GBR, GHA, SGP, THA, USA	8	2001, 2002, 2003, 2004, 2005, 2006, 2007, 2008, 2009, 2010, 2011, 2012, 2013, 2014, 2015, 2018	16	2001	2018	-5.676	0	0.883	0.01	Difference stationary	Increasing	-9.146	0	0.857	0.01	Difference stationary	Increasing	Yes
S. aureus	Fluoroquinolone	Current health expenditure per capita, PPP (current international $)	Efae_ACT_chl	0.52681	0.0016344	CHN, DEU, DNK, GBR, GHA, SGP, THA, USA	8	2001, 2002, 2003, 2004, 2005, 2006, 2007, 2008, 2009, 2010, 2011, 2012, 2013, 2014, 2015, 2018	16	2001	2018	-3.743	0.004	0.916	0.01	Difference stationary	Increasing	-7.263	0	0.951	0.01	Difference stationary	Increasing	Yes
E. coli	Fluoroquinolone	Life expectancy at birth, total (years)	emrA	0.640025	2.8e-08	AUS, BRA, CHN, DEU, DNK, FRA, GBR, GMB, IND, ITA, JPN, KEN, MLI, MOZ, NOR, PAK, PRT, RWA, THA, TZA, USA	21	2001, 2002, 2003, 2004, 2005, 2006, 2007, 2008, 2009, 2010, 2011, 2012, 2013, 2014, 2015, 2016, 2017, 2018, 2019, 2020, 2021	21	2001	2021	-2.302	0.171	0.731	0.011	Not stationary	Increasing	-20.574	0	0.776	0.01	Difference stationary	Increasing	Yes
E. coli	Fluoroquinolone	People with basic handwashing facilities including soap and water (% of population)	emrA	0.814585	0.00125264	IND, MOZ, PAK, RWA, THA, TZA	6	2009, 2010, 2013, 2014, 2015, 2016, 2017, 2019, 2020	9	2009	2020	-2.56	0.102	0.827	0.01	Not stationary	Increasing	-16.32	0	0.892	0.01	Difference stationary	Increasing	Yes
E. coli	Fluoroquinolone	People using safely managed sanitation services (% of population)	emrA	0.58218	2.52e-06	AUS, BRA, CHN, DEU, DNK, FRA, GBR, GMB, IND, ITA, JPN, KEN, MLI, NOR, PRT, THA, TZA, USA	18	2001, 2002, 2003, 2004, 2005, 2006, 2007, 2008, 2009, 2010, 2011, 2012, 2013, 2014, 2015, 2016, 2017, 2018, 2019, 2020, 2021	21	2001	2021	-6.135	0	0.842	0.01	Difference stationary	Increasing	-15.961	0	0.845	0.01	Difference stationary	Increasing	Yes
E. coli	Fluoroquinolone	Population density (people per sq. km of land area)	emrA	0.725194	3.85e-11	AUS, BRA, CHN, DEU, DNK, FRA, GBR, GMB, IND, ITA, JPN, KEN, MLI, MOZ, NOR, PAK, PRT, RWA, THA, TZA, USA	21	2001, 2002, 2003, 2004, 2005, 2006, 2007, 2008, 2009, 2010, 2011, 2012, 2013, 2014, 2015, 2016, 2017, 2018, 2019, 2020, 2021	21	2001	2021	-4.877	0	0.774	0.01	Difference stationary	Increasing	-1.487	0.54	0.81	0.01	Not stationary	Increasing	Yes
S. sonnei	Penicilin	Deaths - AllAges - Enterococcus faecium - Resistance to one or more antibiotics	emrK	0.546434	0.0103777	AUS, BTN, CHN, GBR, IND, NPL, PAK, VNM	8	2003, 2005, 2007, 2008, 2009, 2010, 2011, 2012, 2013, 2014, 2015, 2016, 2017, 2018	14	2003	2018	-2.948	0.04	0.748	0.01	Difference stationary	Increasing	-23.533	0	0.751	0.01	Difference stationary	Increasing	No
S. sonnei	Folate	Deaths - AllAges - Enterococcus faecium - Resistance to one or more antibiotics	emrK	0.524806	0.0145798	AUS, BTN, CHN, GBR, IND, NPL, PAK, VNM	8	2003, 2005, 2007, 2008, 2009, 2010, 2011, 2012, 2013, 2014, 2015, 2016, 2017, 2018	14	2003	2018	-5.377	0	0.746	0.01	Difference stationary	Increasing	-22.736	0	0.749	0.01	Difference stationary	Increasing	No
E. coli	Fluoroquinolone	Life expectancy at birth, total (years)	emrK	0.645932	1.89e-08	AUS, BRA, CHN, DEU, DNK, FRA, GBR, GMB, IND, ITA, JPN, KEN, MLI, MOZ, NOR, PAK, PRT, RWA, THA, TZA, USA	21	2001, 2002, 2003, 2004, 2005, 2006, 2007, 2008, 2009, 2010, 2011, 2012, 2013, 2014, 2015, 2016, 2017, 2018, 2019, 2020, 2021	21	2001	2021	-2.31	0.169	0.748	0.01	Not stationary	Increasing	-20.574	0	0.776	0.01	Difference stationary	Increasing	Yes
E. coli	Fluoroquinolone	People with basic handwashing facilities including soap and water (% of population)	emrK	0.815962	0.00120979	IND, MOZ, PAK, RWA, THA, TZA	6	2009, 2010, 2013, 2014, 2015, 2016, 2017, 2019, 2020	9	2009	2020	-30.159	0	0.836	0.01	Difference stationary	Increasing	-16.32	0	0.892	0.01	Difference stationary	Increasing	Yes
E. coli	Fluoroquinolone	People using safely managed sanitation services (% of population)	emrK	0.592488	1.51e-06	AUS, BRA, CHN, DEU, DNK, FRA, GBR, GMB, IND, ITA, JPN, KEN, MLI, NOR, PRT, THA, TZA, USA	18	2001, 2002, 2003, 2004, 2005, 2006, 2007, 2008, 2009, 2010, 2011, 2012, 2013, 2014, 2015, 2016, 2017, 2018, 2019, 2020, 2021	21	2001	2021	-4.062	0.001	0.831	0.01	Difference stationary	Increasing	-15.961	0	0.845	0.01	Difference stationary	Increasing	Yes
E. coli	Cephem	Life expectancy at birth, total (years)	emrK	0.522328	5.1e-05	BRA, CHN, DEU, DNK, FRA, GBR, GMB, IND, ITA, KEN, MLI, MOZ, NOR, PAK, PRT, THA, TZA, USA	18	2001, 2002, 2003, 2004, 2005, 2006, 2007, 2008, 2009, 2010, 2011, 2012, 2013, 2014, 2015, 2016, 2017, 2018, 2019, 2020, 2021	21	2001	2021	-5.722	0	0.742	0.01	Difference stationary	Increasing	-5.86	0	0.782	0.01	Difference stationary	Increasing	No
E. coli	Cephem	Life expectancy at birth, total (years)	emrK	0.522328	5.1e-05	BRA, CHN, DEU, DNK, FRA, GBR, GMB, IND, ITA, KEN, MLI, MOZ, NOR, PAK, PRT, THA, TZA, USA	18	2001, 2002, 2003, 2004, 2005, 2006, 2007, 2008, 2009, 2010, 2011, 2012, 2013, 2014, 2015, 2016, 2017, 2018, 2019, 2020, 2021	21	2001	2021	-5.722	0	0.742	0.01	Difference stationary	Increasing	-5.86	0	0.782	0.01	Difference stationary	Increasing	Yes
E. coli	Cephem	Life expectancy at birth, total (years)	emrK	0.522328	5.1e-05	BRA, CHN, DEU, DNK, FRA, GBR, GMB, IND, ITA, KEN, MLI, MOZ, NOR, PAK, PRT, THA, TZA, USA	18	2001, 2002, 2003, 2004, 2005, 2006, 2007, 2008, 2009, 2010, 2011, 2012, 2013, 2014, 2015, 2016, 2017, 2018, 2019, 2020, 2021	21	2001	2021	-5.722	0	0.742	0.01	Difference stationary	Increasing	-5.86	0	0.782	0.01	Difference stationary	Increasing	No
S. sonnei	Penicilin	Raised fasting blood glucose (>= 7.0 mmol/L) (crude estimate)	emrK	-0.602143	0.0135805	BTN, IND, NPL, PAK, VNM	5	2003, 2005, 2007, 2008, 2009, 2010, 2011, 2012, 2013, 2014	10	2003	2014	-4.684	0	0.891	0.01	Difference stationary	Increasing	-3.198	0.02	1.019	0.01	Difference stationary	Increasing	No
E. coli	Phenicol	People with basic handwashing facilities including soap and water (% of population)	emrK	0.908373	0.000700306	IND, MOZ, PAK, TZA	4	2009, 2010, 2013, 2014, 2016, 2017, 2019, 2020	8	2009	2020	-4.392	0	0.809	0.01	Difference stationary	Increasing	-3.134	0.024	0.836	0.01	Difference stationary	Increasing	No
E. coli	Aminoglycoside	People with basic handwashing facilities including soap and water (% of population)	emrK	0.820334	0.00108119	IND, MOZ, PAK, RWA, THA, TZA	6	2009, 2010, 2013, 2014, 2015, 2016, 2017, 2019, 2020	9	2009	2020	-33.937	0	0.845	0.01	Difference stationary	Increasing	-2.133	0.232	0.88	0.01	Not stationary	Increasing	No
E. coli	Cephem	Population density (people per sq. km of land area)	emrK	0.594668	2.12e-06	BRA, CHN, DEU, DNK, FRA, GBR, GMB, IND, ITA, KEN, MLI, MOZ, NOR, PAK, PRT, THA, TZA, USA	18	2001, 2002, 2003, 2004, 2005, 2006, 2007, 2008, 2009, 2010, 2011, 2012, 2013, 2014, 2015, 2016, 2017, 2018, 2019, 2020, 2021	21	2001	2021	-4.563	0	0.758	0.01	Difference stationary	Increasing	-1.867	0.348	0.78	0.01	Not stationary	Increasing	No
E. coli	Cephem	Population density (people per sq. km of land area)	emrK	0.594668	2.12e-06	BRA, CHN, DEU, DNK, FRA, GBR, GMB, IND, ITA, KEN, MLI, MOZ, NOR, PAK, PRT, THA, TZA, USA	18	2001, 2002, 2003, 2004, 2005, 2006, 2007, 2008, 2009, 2010, 2011, 2012, 2013, 2014, 2015, 2016, 2017, 2018, 2019, 2020, 2021	21	2001	2021	-4.563	0	0.758	0.01	Difference stationary	Increasing	-1.867	0.348	0.78	0.01	Not stationary	Increasing	Yes
E. coli	Cephem	Population density (people per sq. km of land area)	emrK	0.594668	2.12e-06	BRA, CHN, DEU, DNK, FRA, GBR, GMB, IND, ITA, KEN, MLI, MOZ, NOR, PAK, PRT, THA, TZA, USA	18	2001, 2002, 2003, 2004, 2005, 2006, 2007, 2008, 2009, 2010, 2011, 2012, 2013, 2014, 2015, 2016, 2017, 2018, 2019, 2020, 2021	21	2001	2021	-4.563	0	0.758	0.01	Difference stationary	Increasing	-1.867	0.348	0.78	0.01	Not stationary	Increasing	No
E. coli	Fluoroquinolone	Population density (people per sq. km of land area)	emrK	0.729297	2.64e-11	AUS, BRA, CHN, DEU, DNK, FRA, GBR, GMB, IND, ITA, JPN, KEN, MLI, MOZ, NOR, PAK, PRT, RWA, THA, TZA, USA	21	2001, 2002, 2003, 2004, 2005, 2006, 2007, 2008, 2009, 2010, 2011, 2012, 2013, 2014, 2015, 2016, 2017, 2018, 2019, 2020, 2021	21	2001	2021	-5.217	0	0.777	0.01	Difference stationary	Increasing	-1.487	0.54	0.81	0.01	Not stationary	Increasing	Yes
E. coli	Cephem	Life expectancy at birth, total (years)	emrY	0.523623	4.84e-05	BRA, CHN, DEU, DNK, FRA, GBR, GMB, IND, ITA, KEN, MLI, MOZ, NOR, PAK, PRT, THA, TZA, USA	18	2001, 2002, 2003, 2004, 2005, 2006, 2007, 2008, 2009, 2010, 2011, 2012, 2013, 2014, 2015, 2016, 2017, 2018, 2019, 2020, 2021	21	2001	2021	-2.308	0.169	0.762	0.01	Not stationary	Increasing	-5.86	0	0.782	0.01	Difference stationary	Increasing	No
E. coli	Folate	People with basic handwashing facilities including soap and water (% of population)	emrY	0.700592	0.0111591	IND, MOZ, PAK, RWA, THA, TZA	6	2009, 2010, 2013, 2014, 2015, 2016, 2017, 2019, 2020	9	2009	2020	-4.439	0	0.791	0.01	Difference stationary	Increasing	-3.491	0.008	0.833	0.01	Difference stationary	Increasing	No
E. coli	Cephem	Population density (people per sq. km of land area)	emrY	0.59723	1.87e-06	BRA, CHN, DEU, DNK, FRA, GBR, GMB, IND, ITA, KEN, MLI, MOZ, NOR, PAK, PRT, THA, TZA, USA	18	2001, 2002, 2003, 2004, 2005, 2006, 2007, 2008, 2009, 2010, 2011, 2012, 2013, 2014, 2015, 2016, 2017, 2018, 2019, 2020, 2021	21	2001	2021	-2.851	0.051	0.743	0.01	Not stationary	Increasing	-1.867	0.348	0.78	0.01	Not stationary	Increasing	No
E. coli	Fluoroquinolone	Life expectancy at birth, total (years)	eptA	0.506923	3.06e-05	AUS, BRA, CHN, DEU, DNK, FRA, GBR, GMB, IND, ITA, JPN, KEN, MLI, MOZ, NOR, PAK, PRT, RWA, THA, TZA, USA	21	2001, 2002, 2003, 2004, 2005, 2006, 2007, 2008, 2009, 2010, 2011, 2012, 2013, 2014, 2015, 2016, 2017, 2018, 2019, 2020, 2021	21	2001	2021	-4.84	0	0.754	0.01	Difference stationary	Increasing	-20.574	0	0.776	0.01	Difference stationary	Increasing	Yes
E. coli	Fluoroquinolone	People with basic handwashing facilities including soap and water (% of population)	eptA	0.857329	0.000364552	IND, MOZ, PAK, RWA, THA, TZA	6	2009, 2010, 2013, 2014, 2015, 2016, 2017, 2019, 2020	9	2009	2020	-33.151	0	0.848	0.01	Difference stationary	Increasing	-16.32	0	0.892	0.01	Difference stationary	Increasing	Yes
S. sonnei	Tetracycline	wspd	eptA	0.628919	0.0284677	CHN, GBR, IND, PAK, VNM	5	2003, 2005, 2007, 2008, 2009, 2010, 2011, 2012, 2013, 2014, 2015, 2016	12	2003	2016	-3.402	0.011	0.518	0.038	Difference stationary	Increasing	-8.964	0	0.571	0.026	Difference stationary	Increasing	No
S. sonnei	Tetracycline	Typhoid fever	eptA	-0.595151	0.0247502	CHN, GBR, IND, NPL, PAK, VNM	6	2003, 2005, 2007, 2008, 2009, 2010, 2011, 2012, 2013, 2014, 2015, 2016	12	2003	2016	-12.654	0	0.869	0.01	Difference stationary	Increasing	-4.325	0	0.783	0.01	Difference stationary	Increasing	No
E. coli	Penicilin	People with basic handwashing facilities including soap and water (% of population)	eptA	0.827594	0.00166381	IND, MOZ, PAK, THA, TZA	5	2009, 2010, 2013, 2014, 2015, 2016, 2017, 2019, 2020	9	2009	2020	-10.358	0	0.841	0.01	Difference stationary	Increasing	-4.132	0.001	0.899	0.01	Difference stationary	Increasing	No
S. sonnei	Tetracycline	Current health expenditure per capita (current US$)	eptA	0.696438	0.00565461	CHN, GBR, IND, NPL, PAK, VNM	6	2003, 2005, 2007, 2008, 2009, 2010, 2011, 2012, 2013, 2014, 2015, 2016	12	2003	2016	-21.711	0	0.822	0.01	Difference stationary	Increasing	-2.311	0.168	0.846	0.01	Not stationary	Increasing	No
E. coli	Cephem	Population density (people per sq. km of land area)	eptA	0.558708	1.13e-05	BRA, CHN, DEU, DNK, FRA, GBR, GMB, IND, ITA, KEN, MLI, MOZ, NOR, PAK, PRT, THA, TZA, USA	18	2001, 2002, 2003, 2004, 2005, 2006, 2007, 2008, 2009, 2010, 2011, 2012, 2013, 2014, 2015, 2016, 2017, 2018, 2019, 2020, 2021	21	2001	2021	-1.758	0.401	0.763	0.01	Not stationary	Increasing	-1.867	0.348	0.78	0.01	Not stationary	Increasing	No
E. coli	Cephem	Population density (people per sq. km of land area)	eptA	0.558708	1.13e-05	BRA, CHN, DEU, DNK, FRA, GBR, GMB, IND, ITA, KEN, MLI, MOZ, NOR, PAK, PRT, THA, TZA, USA	18	2001, 2002, 2003, 2004, 2005, 2006, 2007, 2008, 2009, 2010, 2011, 2012, 2013, 2014, 2015, 2016, 2017, 2018, 2019, 2020, 2021	21	2001	2021	-1.758	0.401	0.763	0.01	Not stationary	Increasing	-1.867	0.348	0.78	0.01	Not stationary	Increasing	Yes
E. coli	Cephem	Population density (people per sq. km of land area)	eptA	0.558708	1.13e-05	BRA, CHN, DEU, DNK, FRA, GBR, GMB, IND, ITA, KEN, MLI, MOZ, NOR, PAK, PRT, THA, TZA, USA	18	2001, 2002, 2003, 2004, 2005, 2006, 2007, 2008, 2009, 2010, 2011, 2012, 2013, 2014, 2015, 2016, 2017, 2018, 2019, 2020, 2021	21	2001	2021	-1.758	0.401	0.763	0.01	Not stationary	Increasing	-1.867	0.348	0.78	0.01	Not stationary	Increasing	No
E. coli	Fluoroquinolone	Population density (people per sq. km of land area)	eptA	0.576771	1.14e-06	AUS, BRA, CHN, DEU, DNK, FRA, GBR, GMB, IND, ITA, JPN, KEN, MLI, MOZ, NOR, PAK, PRT, RWA, THA, TZA, USA	21	2001, 2002, 2003, 2004, 2005, 2006, 2007, 2008, 2009, 2010, 2011, 2012, 2013, 2014, 2015, 2016, 2017, 2018, 2019, 2020, 2021	21	2001	2021	-8.022	0	0.769	0.01	Difference stationary	Increasing	-1.487	0.54	0.81	0.01	Not stationary	Increasing	Yes
S. sonnei	Tetracycline	People using safely managed sanitation services (% of population)	eptA	0.656694	0.0147585	CHN, GBR, IND, NPL, VNM	5	2003, 2005, 2008, 2009, 2010, 2011, 2012, 2013, 2014, 2015, 2016	11	2003	2016	-4.932	0	0.97	0.01	Difference stationary	Increasing	17.488	1	0.999	0.01	Not stationary	Increasing	No
E. faecium	Lipopeptide	Deaths - AgeStandardized - Group B Streptococcus - Fluoroquinolones	ermA	0.530816	0.0417617	AUS, DNK, NZL, PAK, USA	5	2007, 2008, 2009, 2011, 2012, 2013, 2014, 2015, 2017, 2018	10	2007	2018	-4.051	0.001	0.932	0.01	Difference stationary	Increasing	-2.865	0.05	0.96	0.01	Not stationary	Increasing	Yes
E. faecium	Lipopeptide	DALYs - Over70 - Proteus spp. - Trimethoprim-Sulfamethoxazole	ermA	-0.520086	0.0468844	AUS, DNK, NZL, PAK, USA	5	2007, 2008, 2009, 2011, 2012, 2013, 2014, 2015, 2017, 2018	10	2007	2018	-17.701	0	0.793	0.01	Difference stationary	Increasing	-1.509	0.529	0.117	0.1	Trend stationary	Increasing	Yes
S. agalactiae	Macrolide	Protein-energy malnutrition	ermB	0.885833	0.00340893	CAN, DNK, USA	3	2006, 2010, 2011, 2012, 2013, 2014, 2018	7	2006	2018	-1.153	0.694	0.999	0.01	Not stationary	Increasing	-23.222	0	0.523	0.036	Difference stationary	Increasing	No
S. suis	Tetracycline	Current health expenditure per capita, PPP (current international $)	ermB	0.633643	0.0149717	CAN, GBR, VNM	3	2000, 2001, 2002, 2006, 2007, 2009, 2010, 2011, 2013, 2014, 2015, 2016	12	2000	2016	-3.986	0.001	0.918	0.01	Difference stationary	Increasing	-12.071	0	0.952	0.01	Difference stationary	Increasing	No
S. suis	Tetracycline	Current health expenditure per capita, PPP (current international $)	ermB	0.633643	0.0149717	CAN, GBR, VNM	3	2000, 2001, 2002, 2006, 2007, 2009, 2010, 2011, 2013, 2014, 2015, 2016	12	2000	2016	-3.986	0.001	0.918	0.01	Difference stationary	Increasing	-12.071	0	0.952	0.01	Difference stationary	Increasing	No
S. agalactiae	Macrolide	Deaths - Under5 - Serratia spp. - Resistance to one or more antibiotics	ermB	-0.715484	0.0459911	CAN, DNK, USA	3	2006, 2010, 2011, 2012, 2013, 2014, 2018	7	2006	2018	-11.986	0	0.869	0.01	Difference stationary	Increasing	-9.445	0	0.79	0.01	Difference stationary	Increasing	No
S. sonnei	Cephem	Deaths - AllAges - Enterococcus faecium - Resistance to one or more antibiotics	ermB	0.593331	0.00360615	AUS, BTN, CHN, GBR, IND, NPL, PAK, VNM	8	2005, 2007, 2008, 2009, 2010, 2011, 2012, 2013, 2014, 2015, 2016, 2017, 2018	13	2005	2018	-7.264	0	0.688	0.015	Difference stationary	Increasing	-9.307	0	0.697	0.014	Difference stationary	Increasing	No
S. suis	Macrolide	Current health expenditure per capita, PPP (current international $)	ermB	0.624342	0.0170023	CAN, GBR, VNM	3	2000, 2001, 2002, 2006, 2007, 2009, 2010, 2011, 2013, 2014, 2015, 2016	12	2000	2016	-27.235	0	0.92	0.01	Difference stationary	Increasing	-7.353	0	0.95	0.01	Difference stationary	Increasing	No
S. agalactiae	Macrolide	DALYs - AllAges - Group A Streptococcus - Macrolides	ermB	0.723605	0.0424499	CAN, DNK, USA	3	2006, 2010, 2011, 2012, 2013, 2014, 2018	7	2006	2018	-43.834	0	0.61	0.022	Difference stationary	Increasing	-6.971	0	0.604	0.022	Difference stationary	Increasing	No
S. agalactiae	Lincosamide	GDP per capita, PPP (current international $)	ermB	0.78385	0.021331	CAN, DNK, USA	3	2006, 2010, 2011, 2012, 2013, 2014, 2018	7	2006	2018	-1.619	0.473	0.622	0.021	Not stationary	Increasing	-6.748	0	0.623	0.021	Difference stationary	Increasing	No
S. agalactiae	Lincosamide	Age dependency ratio, old (% of working-age population)	ermB	0.841432	0.00881971	CAN, DNK, USA	3	2006, 2010, 2011, 2012, 2013, 2014, 2018	7	2006	2018	-3.458	0.009	0.744	0.01	Difference stationary	Increasing	-6.732	0	0.746	0.01	Difference stationary	Increasing	No
S. agalactiae	Lincosamide	DALYs - AllAges - Group A Streptococcus - Resistance to one or more antibiotics	ermB	0.720861	0.043627	CAN, DNK, USA	3	2006, 2010, 2011, 2012, 2013, 2014, 2018	7	2006	2018	-2.951	0.04	0.61	0.022	Not stationary	Increasing	-6.423	0	0.606	0.022	Difference stationary	Increasing	No
S. agalactiae	Lincosamide	DALYs - Over70 - Haemophilus influenzae - Resistance to one or more antibiotics	ermB	0.833055	0.0102243	CAN, DNK, USA	3	2006, 2010, 2011, 2012, 2013, 2014, 2018	7	2006	2018	-8.865	0	0.96	0.01	Difference stationary	Increasing	-5.396	0	0.662	0.017	Difference stationary	Increasing	No
S. agalactiae	Lincosamide	Deaths - Over70 - Morganella spp. - Resistance to one or more antibiotics	ermB	-0.838501	0.00929625	CAN, DNK, USA	3	2006, 2010, 2011, 2012, 2013, 2014, 2018	7	2006	2018	-10.539	0	0.918	0.01	Difference stationary	Increasing	-5.228	0	0.674	0.016	Difference stationary	Increasing	No
S. agalactiae	Macrolide	DALYs - AgeStandardized - Proteus spp. - Fluoroquinolones	ermB	-0.7834	0.0214565	CAN, DNK, USA	3	2006, 2010, 2011, 2012, 2013, 2014, 2018	7	2006	2018	-12.631	0	0.897	0.01	Difference stationary	Increasing	-5.08	0	0.82	0.01	Difference stationary	Increasing	No
S. sonnei	Cephem	Deaths - AllAges - All pathogens - Vancomycin	ermB	0.534559	0.0103762	AUS, BTN, CHN, GBR, IND, NPL, PAK, VNM	8	2005, 2007, 2008, 2009, 2010, 2011, 2012, 2013, 2014, 2015, 2016, 2017, 2018	13	2005	2018	-15.503	0	0.692	0.014	Difference stationary	Increasing	-5.05	0	0.67	0.016	Difference stationary	Increasing	No
S. pneumoniae	Lincosamide	Deaths - AgeStandardized - Proteus spp. - Fluoroquinolones	ermB	0.542688	0.00417703	CAN, DNK, USA	3	1998, 1999, 2000, 2001, 2002, 2003, 2004, 2005, 2006, 2007, 2008, 2009, 2010, 2011, 2012, 2013, 2014, 2015, 2018	19	1998	2018	-2.573	0.099	0.534	0.034	Not stationary	Increasing	-4.815	0	0.545	0.032	Difference stationary	Increasing	No
S. agalactiae	Macrolide	Deaths - Under5 - Citrobacter spp. - Resistance to one or more antibiotics	ermB	-0.715484	0.0459911	CAN, DNK, USA	3	2006, 2010, 2011, 2012, 2013, 2014, 2018	7	2006	2018	-1.376	0.594	0.849	0.01	Not stationary	Increasing	-4.773	0	0.817	0.01	Difference stationary	Increasing	No
S. pneumoniae	Lincosamide	Deaths - AllAges - Group B Streptococcus - Penicillin	ermB	0.659071	0.000250644	CAN, DNK, USA	3	1998, 1999, 2000, 2001, 2002, 2003, 2004, 2005, 2006, 2007, 2008, 2009, 2010, 2011, 2012, 2013, 2014, 2015, 2018	19	1998	2018	-8.563	0	1.027	0.01	Difference stationary	Increasing	-4.762	0	0.968	0.01	Difference stationary	Increasing	No
S. agalactiae	Macrolide	Deaths - AllAges - Group B Streptococcus - Resistance to one or more antibiotics	ermB	0.845186	0.00823247	CAN, DNK, USA	3	2006, 2010, 2011, 2012, 2013, 2014, 2018	7	2006	2018	-11.333	0	0.611	0.022	Difference stationary	Increasing	-4.429	0	0.636	0.019	Difference stationary	Increasing	No
S. agalactiae	Lincosamide	DALYs - AgeStandardized - Haemophilus influenzae - Aminopenicillin	ermB	0.770143	0.0253675	CAN, DNK, USA	3	2006, 2010, 2011, 2012, 2013, 2014, 2018	7	2006	2018	-1.69	0.436	0.743	0.01	Not stationary	Increasing	-4.368	0	0.745	0.01	Difference stationary	Increasing	No
S. agalactiae	Lincosamide	DALYs - AllAges - Haemophilus influenzae - Aminopenicillin	ermB	0.771062	0.0250833	CAN, DNK, USA	3	2006, 2010, 2011, 2012, 2013, 2014, 2018	7	2006	2018	-10.563	0	0.621	0.021	Difference stationary	Increasing	-4.346	0	0.618	0.021	Difference stationary	Increasing	No
S. agalactiae	Lincosamide	Deaths - AllAges - Group B Streptococcus - Resistance to one or more antibiotics	ermB	0.844623	0.00831893	CAN, DNK, USA	3	2006, 2010, 2011, 2012, 2013, 2014, 2018	7	2006	2018	-6.043	0	0.619	0.021	Difference stationary	Increasing	-4.341	0	0.635	0.019	Difference stationary	Increasing	No
E. coli	Penicilin	People with basic handwashing facilities including soap and water (% of population)	ermB	0.671858	0.0235597	IND, MOZ, PAK, THA, TZA	5	2009, 2010, 2013, 2014, 2015, 2016, 2017, 2019, 2020	9	2009	2020	-6.951	0	0.816	0.01	Difference stationary	Increasing	-4.132	0.001	0.899	0.01	Difference stationary	Increasing	No
S. agalactiae	Macrolide	DALYs - AllAges - Haemophilus influenzae - Aminopenicillin	ermB	0.775882	0.0236244	CAN, DNK, USA	3	2006, 2010, 2011, 2012, 2013, 2014, 2018	7	2006	2018	-3.748	0.003	0.617	0.021	Difference stationary	Increasing	-4.059	0.001	0.619	0.021	Difference stationary	Increasing	No
S. agalactiae	Macrolide	DALYs - AgeStandardized - Haemophilus influenzae - Aminopenicillin	ermB	0.77407	0.0241665	CAN, DNK, USA	3	2006, 2010, 2011, 2012, 2013, 2014, 2018	7	2006	2018	-7.406	0	0.742	0.01	Difference stationary	Increasing	-3.928	0.002	0.743	0.01	Difference stationary	Increasing	No
S. agalactiae	Lincosamide	Deaths - AllAges - Group B Streptococcus - Macrolides	ermB	0.76138	0.0281783	CAN, DNK, USA	3	2006, 2010, 2011, 2012, 2013, 2014, 2018	7	2006	2018	-1.21	0.669	0.642	0.019	Not stationary	Increasing	-3.927	0.002	0.649	0.018	Difference stationary	Increasing	No
S. agalactiae	Macrolide	Prevalence of obesity among adults, BMI &GreaterEqual; 30 (age-standardized estimate) (%)	ermB	0.784363	0.0211882	CAN, DNK, USA	3	2006, 2010, 2011, 2012, 2013, 2014, 2018	7	2006	2018	-3.02	0.033	0.536	0.034	Difference stationary	Increasing	-3.899	0.002	0.541	0.032	Difference stationary	Increasing	No
S. agalactiae	Lincosamide	Deaths - AgeStandardized - Haemophilus influenzae - Resistance to one or more antibiotics	ermB	0.76138	0.0281783	CAN, DNK, USA	3	2006, 2010, 2011, 2012, 2013, 2014, 2018	7	2006	2018	-7.496	0	0.835	0.01	Difference stationary	Increasing	-3.808	0.003	0.532	0.034	Difference stationary	Increasing	No
S. suis	Tetracycline	Current health expenditure per capita (current US$)	ermB	0.565068	0.0352382	CAN, GBR, VNM	3	2000, 2001, 2002, 2006, 2007, 2009, 2010, 2011, 2013, 2014, 2015, 2016	12	2000	2016	-10.247	0	0.663	0.017	Difference stationary	Increasing	-3.756	0.003	0.659	0.017	Difference stationary	Increasing	No
S. suis	Tetracycline	Current health expenditure per capita (current US$)	ermB	0.565068	0.0352382	CAN, GBR, VNM	3	2000, 2001, 2002, 2006, 2007, 2009, 2010, 2011, 2013, 2014, 2015, 2016	12	2000	2016	-10.247	0	0.663	0.017	Difference stationary	Increasing	-3.756	0.003	0.659	0.017	Difference stationary	Increasing	No
S. suis	Macrolide	Current health expenditure per capita (current US$)	ermB	0.564962	0.0352798	CAN, GBR, VNM	3	2000, 2001, 2002, 2006, 2007, 2009, 2010, 2011, 2013, 2014, 2015, 2016	12	2000	2016	-5.197	0	0.664	0.017	Difference stationary	Increasing	-3.647	0.005	0.658	0.017	Difference stationary	Increasing	No
S. agalactiae	Lincosamide	Prevalence of obesity among adults, BMI &GreaterEqual; 30 (age-standardized estimate) (%)	ermB	0.779102	0.0226801	CAN, DNK, USA	3	2006, 2010, 2011, 2012, 2013, 2014, 2018	7	2006	2018	-2.036	0.271	0.542	0.032	Not stationary	Increasing	-3.17	0.022	0.543	0.032	Difference stationary	Increasing	No
S. agalactiae	Lincosamide	DALYs - AllAges - Group A Streptococcus - Macrolides	ermB	0.720861	0.043627	CAN, DNK, USA	3	2006, 2010, 2011, 2012, 2013, 2014, 2018	7	2006	2018	-4.442	0	0.608	0.022	Difference stationary	Increasing	-3.139	0.024	0.605	0.022	Difference stationary	Increasing	No
S. agalactiae	Macrolide	GDP per capita, PPP (current international $)	ermB	0.789541	0.0197811	CAN, DNK, USA	3	2006, 2010, 2011, 2012, 2013, 2014, 2018	7	2006	2018	-4.724	0	0.623	0.021	Difference stationary	Increasing	-3.124	0.025	0.625	0.02	Difference stationary	Increasing	No
S. suis	Tetracycline	People using safely managed sanitation services (% of population)	ermB	0.593688	0.0251981	CAN, GBR, VNM	3	2000, 2001, 2002, 2006, 2007, 2009, 2010, 2011, 2013, 2014, 2015, 2016	12	2000	2016	-2.704	0.073	0.844	0.01	Not stationary	Increasing	-2.684	0.077	0.843	0.01	Not stationary	Increasing	No
S. suis	Tetracycline	People using safely managed sanitation services (% of population)	ermB	0.593688	0.0251981	CAN, GBR, VNM	3	2000, 2001, 2002, 2006, 2007, 2009, 2010, 2011, 2013, 2014, 2015, 2016	12	2000	2016	-2.704	0.073	0.844	0.01	Not stationary	Increasing	-2.684	0.077	0.843	0.01	Not stationary	Increasing	No
S. suis	Macrolide	People using safely managed sanitation services (% of population)	ermB	0.580894	0.0293778	CAN, GBR, VNM	3	2000, 2001, 2002, 2006, 2007, 2009, 2010, 2011, 2013, 2014, 2015, 2016	12	2000	2016	-2.527	0.109	0.844	0.01	Not stationary	Increasing	-2.682	0.077	0.843	0.01	Not stationary	Increasing	No
S. agalactiae	Lincosamide	Deaths - Under5 - Staphylococcus aureus - Methicillin	ermB	-0.72651	0.0412246	CAN, DNK, USA	3	2006, 2010, 2011, 2012, 2013, 2014, 2018	7	2006	2018	-3.455	0.009	0.859	0.01	Difference stationary	Increasing	-2.644	0.084	0.202	0.1	Trend stationary	Increasing	No
S. agalactiae	Macrolide	Deaths - AllAges - Group B Streptococcus - Macrolides	ermB	0.766653	0.026465	CAN, DNK, USA	3	2006, 2010, 2011, 2012, 2013, 2014, 2018	7	2006	2018	-7.039	0	0.645	0.019	Difference stationary	Increasing	-2.31	0.169	0.65	0.018	Not stationary	Increasing	No
S. agalactiae	Macrolide	Deaths - Over70 - Proteus spp. - Trimethoprim-Sulfamethoxazole	ermB	-0.917109	0.00133679	CAN, DNK, USA	3	2006, 2010, 2011, 2012, 2013, 2014, 2018	7	2006	2018	-9.214	0	0.956	0.01	Difference stationary	Increasing	-2.214	0.201	0.61	0.022	Not stationary	Increasing	No
S. agalactiae	Lincosamide	Deaths - AgeStandardized - Proteus spp. - Trimethoprim-Sulfamethoxazole	ermB	-0.76138	0.0281783	CAN, DNK, USA	3	2006, 2010, 2011, 2012, 2013, 2014, 2018	7	2006	2018	-11.108	0	0.876	0.01	Difference stationary	Increasing	-2.052	0.264	0.784	0.01	Not stationary	Increasing	No
S. agalactiae	Lincosamide	Other infectious diseases	ermB	0.722434	0.0429497	CAN, DNK, USA	3	2006, 2010, 2011, 2012, 2013, 2014, 2018	7	2006	2018	-0.932	0.777	0.445	0.058	Trend stationary	Increasing	-1.975	0.298	0.435	0.062	Trend stationary	Increasing	No
S. agalactiae	Lincosamide	DALYs - AllAges - Escherichia coli - Fluoroquinolones	ermB	0.787809	0.0202449	CAN, DNK, USA	3	2006, 2010, 2011, 2012, 2013, 2014, 2018	7	2006	2018	-3.648	0.005	0.639	0.019	Difference stationary	Increasing	-1.96	0.304	0.65	0.018	Not stationary	Increasing	No
S. agalactiae	Macrolide	Deaths - AgeStandardized - Proteus spp. - Trimethoprim-Sulfamethoxazole	ermB	-0.766653	0.026465	CAN, DNK, USA	3	2006, 2010, 2011, 2012, 2013, 2014, 2018	7	2006	2018	-6.655	0	0.91	0.01	Difference stationary	Increasing	-1.952	0.308	0.256	0.1	Trend stationary	Increasing	No
S. agalactiae	Macrolide	Deaths - Under5 - All pathogens - Methicillin	ermB	-0.728116	0.0405565	CAN, DNK, USA	3	2006, 2010, 2011, 2012, 2013, 2014, 2018	7	2006	2018	-1.865	0.349	0.921	0.01	Not stationary	Increasing	-1.811	0.375	0.865	0.01	Not stationary	Increasing	No
S. agalactiae	Lincosamide	DALYs - Over70 - Mycobacterium tuberculosis - Resistance to one or more antibiotics	ermB	0.736248	0.0372746	CAN, DNK, USA	3	2006, 2010, 2011, 2012, 2013, 2014, 2018	7	2006	2018	-2.646	0.084	0.974	0.01	Not stationary	Increasing	-1.622	0.472	0.607	0.022	Not stationary	Increasing	No
S. agalactiae	Macrolide	Other unspecified infectious diseases	ermB	0.887769	0.0032433	CAN, DNK, USA	3	2006, 2010, 2011, 2012, 2013, 2014, 2018	7	2006	2018	-1.396	0.584	0.972	0.01	Not stationary	Increasing	-1.532	0.517	0.717	0.012	Not stationary	Increasing	No
S. agalactiae	Lincosamide	Deaths - Over70 - Morganella spp. - Fluoroquinolones	ermB	-0.823896	0.0119138	CAN, DNK, USA	3	2006, 2010, 2011, 2012, 2013, 2014, 2018	7	2006	2018	-10.849	0	0.92	0.01	Difference stationary	Increasing	-1.438	0.564	0.695	0.014	Not stationary	Increasing	No
S. agalactiae	Macrolide	DALYs - AllAges - Escherichia coli - Fluoroquinolones	ermB	0.791074	0.0193759	CAN, DNK, USA	3	2006, 2010, 2011, 2012, 2013, 2014, 2018	7	2006	2018	-1.725	0.418	0.628	0.02	Not stationary	Increasing	-1.416	0.575	0.646	0.018	Not stationary	Increasing	No
S. agalactiae	Macrolide	Deaths - AllAges - Escherichia coli - Fluoroquinolones	ermB	0.753964	0.0307011	CAN, DNK, USA	3	2006, 2010, 2011, 2012, 2013, 2014, 2018	7	2006	2018	-7.015	0	0.636	0.019	Difference stationary	Increasing	-1.36	0.601	0.653	0.018	Not stationary	Increasing	No
S. agalactiae	Macrolide	DALYs - AllAges - Group A Streptococcus - Resistance to one or more antibiotics	ermB	0.723605	0.0424499	CAN, DNK, USA	3	2006, 2010, 2011, 2012, 2013, 2014, 2018	7	2006	2018	-5.502	0	0.61	0.022	Difference stationary	Increasing	-1.318	0.621	0.605	0.022	Not stationary	Increasing	No
S. agalactiae	Lincosamide	DALYs - AgeStandardized - All pathogens - Multi-drug resistance excluding extensive drug resistance in TB	ermB	0.707179	0.0497915	CAN, DNK, USA	3	2006, 2010, 2011, 2012, 2013, 2014, 2018	7	2006	2018	-0.738	0.837	0.866	0.01	Not stationary	Increasing	-1.264	0.646	0.617	0.021	Not stationary	Increasing	No
S. agalactiae	Macrolide	Current health expenditure per capita, PPP (current international $)	ermB	0.826298	0.0114549	CAN, DNK, USA	3	2006, 2010, 2011, 2012, 2013, 2014, 2018	7	2006	2018	-4.952	0	0.536	0.034	Difference stationary	Increasing	-1.143	0.697	0.881	0.01	Not stationary	Increasing	No
S. agalactiae	Lincosamide	Deaths - AllAges - Escherichia coli - Fluoroquinolones	ermB	0.751169	0.0316867	CAN, DNK, USA	3	2006, 2010, 2011, 2012, 2013, 2014, 2018	7	2006	2018	-2.775	0.062	0.62	0.021	Not stationary	Increasing	-1.091	0.719	0.654	0.018	Not stationary	Increasing	No
S. suis	Tetracycline	Deaths - AllAges - Serratia spp. - Carbapenems	ermB	0.525859	0.0440736	CAN, GBR, VNM	3	1990, 2000, 2001, 2002, 2006, 2007, 2009, 2010, 2011, 2013, 2014, 2015, 2016	13	1990	2016	-0.27	0.93	1.059	0.01	Not stationary	Increasing	-0.796	0.82	1.014	0.01	Not stationary	Increasing	No
S. suis	Tetracycline	Deaths - AllAges - Serratia spp. - Carbapenems	ermB	0.525859	0.0440736	CAN, GBR, VNM	3	1990, 2000, 2001, 2002, 2006, 2007, 2009, 2010, 2011, 2013, 2014, 2015, 2016	13	1990	2016	-0.27	0.93	1.059	0.01	Not stationary	Increasing	-0.796	0.82	1.014	0.01	Not stationary	Increasing	No
S. agalactiae	Lincosamide	Deaths - Over70 - Pseudomonas aeruginosa - Fluoroquinolones	ermB	-0.796275	0.0180401	CAN, DNK, USA	3	2006, 2010, 2011, 2012, 2013, 2014, 2018	7	2006	2018	-10.493	0	0.939	0.01	Difference stationary	Increasing	-0.748	0.834	0.781	0.01	Not stationary	Increasing	No
S. agalactiae	Macrolide	Deaths - Over70 - Pseudomonas aeruginosa - Fluoroquinolones	ermB	-0.800937	0.0168932	CAN, DNK, USA	3	2006, 2010, 2011, 2012, 2013, 2014, 2018	7	2006	2018	-5.231	0	0.936	0.01	Difference stationary	Increasing	-0.434	0.904	0.824	0.01	Not stationary	Increasing	No
S. pneumoniae	Lincosamide	DALYs - AllAges - Mycobacterium tuberculosis - Extensive drug resistance in TB	ermB	-0.587945	0.0015847	CAN, DNK, USA	3	1998, 1999, 2000, 2001, 2002, 2003, 2004, 2005, 2006, 2007, 2008, 2009, 2010, 2011, 2012, 2013, 2014, 2015, 2018	19	1998	2018	-2.6	0.093	0.721	0.012	Not stationary	Increasing	-0.423	0.906	1.045	0.01	Not stationary	Increasing	No
S. agalactiae	Macrolide	DALYs - AgeStandardized - All pathogens - Resistance to one or more antibiotics	ermB	-0.788048	0.0201807	CAN, DNK, USA	3	2006, 2010, 2011, 2012, 2013, 2014, 2018	7	2006	2018	-0.139	0.945	0.846	0.01	Not stationary	Increasing	0.098	0.966	0.864	0.01	Not stationary	Increasing	No
S. agalactiae	Macrolide	Deaths - AgeStandardized - Haemophilus influenzae - Resistance to one or more antibiotics	ermB	0.766653	0.026465	CAN, DNK, USA	3	2006, 2010, 2011, 2012, 2013, 2014, 2018	7	2006	2018	-2.228	0.196	0.852	0.01	Not stationary	Increasing	0.104	0.966	0.859	0.01	Not stationary	Increasing	No
C. diphtheriae	Folate	DALYs - AllAges - Non-typhoidal Salmonella - Fluoroquinolones	ermX	-0.877854	0.0214682	FRA, RUS	2	1993, 2011, 2014, 2015, 2016, 2017	6	1993	2017	-0.618	0.867	1.082	0.01	Not stationary	Increasing	-26.7	0	0.651	0.018	Difference stationary	Increasing	No
C. diphtheriae	Folate	DALYs - AllAges - Non-typhoidal Salmonella - Fluoroquinolones	ermX	-0.877854	0.0214682	FRA, RUS	2	1993, 2011, 2014, 2015, 2016, 2017	6	1993	2017	-0.618	0.867	1.082	0.01	Not stationary	Increasing	-26.7	0	0.651	0.018	Difference stationary	Increasing	No
C. diphtheriae	Folate	Income share held by second 20%	ermX	0.902187	0.0361787	FRA	1	2011, 2014, 2015, 2016, 2017	5	2011	2017	-3.89126e+07	0	0.53	0.035	Difference stationary	Increasing	-11.374	0	0.528	0.035	Difference stationary	Increasing	No
C. diphtheriae	Folate	Income share held by second 20%	ermX	0.902187	0.0361787	FRA	1	2011, 2014, 2015, 2016, 2017	5	2011	2017	-3.89126e+07	0	0.53	0.035	Difference stationary	Increasing	-11.374	0	0.528	0.035	Difference stationary	Increasing	No
C. diphtheriae	Folate	DALYs - Under5 - Acinetobacter baumannii - Fluoroquinolones	ermX	-0.844629	0.0343347	FRA, RUS	2	1993, 2011, 2014, 2015, 2016, 2017	6	1993	2017	2.063	0.999	0.92	0.01	Not stationary	Increasing	-6.611	0	0.654	0.018	Difference stationary	Increasing	No
C. diphtheriae	Folate	DALYs - Under5 - Acinetobacter baumannii - Fluoroquinolones	ermX	-0.844629	0.0343347	FRA, RUS	2	1993, 2011, 2014, 2015, 2016, 2017	6	1993	2017	2.063	0.999	0.92	0.01	Not stationary	Increasing	-6.611	0	0.654	0.018	Difference stationary	Increasing	No
C. diphtheriae	Folate	DALYs - Under5 - Non-typhoidal Salmonella - Resistance to one or more antibiotics	ermX	-0.896941	0.0153844	FRA, RUS	2	1993, 2011, 2014, 2015, 2016, 2017	6	1993	2017	-9.942	0	0.977	0.01	Difference stationary	Increasing	-3.99	0.001	0.911	0.01	Difference stationary	Increasing	No
C. diphtheriae	Folate	DALYs - Under5 - Non-typhoidal Salmonella - Resistance to one or more antibiotics	ermX	-0.896941	0.0153844	FRA, RUS	2	1993, 2011, 2014, 2015, 2016, 2017	6	1993	2017	-9.942	0	0.977	0.01	Difference stationary	Increasing	-3.99	0.001	0.911	0.01	Difference stationary	Increasing	No
C. diphtheriae	Folate	Skin and subcutaneous diseases	ermX	0.941742	0.00499217	FRA, RUS	2	1993, 2011, 2014, 2015, 2016, 2017	6	1993	2017	-1.015	0.748	0.863	0.01	Not stationary	Increasing	-2.521	0.11	0.857	0.01	Not stationary	Increasing	No
C. diphtheriae	Folate	Skin and subcutaneous diseases	ermX	0.941742	0.00499217	FRA, RUS	2	1993, 2011, 2014, 2015, 2016, 2017	6	1993	2017	-1.015	0.748	0.863	0.01	Not stationary	Increasing	-2.521	0.11	0.857	0.01	Not stationary	Increasing	No
C. diphtheriae	Folate	Oxazolidinones	ermX	0.912642	0.0305853	FRA	1	2011, 2014, 2015, 2016, 2017	5	2011	2017	-2.835	0.053	0.837	0.01	Not stationary	Increasing	-2.431	0.133	0.822	0.01	Not stationary	Increasing	No
C. diphtheriae	Folate	Oxazolidinones	ermX	0.912642	0.0305853	FRA	1	2011, 2014, 2015, 2016, 2017	5	2011	2017	-2.835	0.053	0.837	0.01	Not stationary	Increasing	-2.431	0.133	0.822	0.01	Not stationary	Increasing	No
C. diphtheriae	Folate	Refugee population by country or territory of asylum	ermX	0.920444	0.0266128	FRA	1	2011, 2014, 2015, 2016, 2017	5	2011	2017	-2.173	0.216	0.854	0.01	Not stationary	Increasing	-2.383	0.147	0.842	0.01	Not stationary	Increasing	No
C. diphtheriae	Folate	Refugee population by country or territory of asylum	ermX	0.920444	0.0266128	FRA	1	2011, 2014, 2015, 2016, 2017	5	2011	2017	-2.173	0.216	0.854	0.01	Not stationary	Increasing	-2.383	0.147	0.842	0.01	Not stationary	Increasing	No
C. diphtheriae	Folate	Cellulitis	ermX	0.813998	0.0486776	FRA, RUS	2	1993, 2011, 2014, 2015, 2016, 2017	6	1993	2017	-4.975	0	0.918	0.01	Difference stationary	Increasing	-1.988	0.292	0.919	0.01	Not stationary	Increasing	No
C. diphtheriae	Folate	Cellulitis	ermX	0.813998	0.0486776	FRA, RUS	2	1993, 2011, 2014, 2015, 2016, 2017	6	1993	2017	-4.975	0	0.918	0.01	Difference stationary	Increasing	-1.988	0.292	0.919	0.01	Not stationary	Increasing	No
C. diphtheriae	Folate	DALYs - AgeStandardized - Non-typhoidal Salmonella - Fluoroquinolones	ermX	-0.868292	0.0248781	FRA, RUS	2	1993, 2011, 2014, 2015, 2016, 2017	6	1993	2017	-18.489	0	0.782	0.01	Difference stationary	Increasing	-1.911	0.327	0.516	0.038	Not stationary	Increasing	No
C. diphtheriae	Folate	DALYs - AgeStandardized - Non-typhoidal Salmonella - Fluoroquinolones	ermX	-0.868292	0.0248781	FRA, RUS	2	1993, 2011, 2014, 2015, 2016, 2017	6	1993	2017	-18.489	0	0.782	0.01	Difference stationary	Increasing	-1.911	0.327	0.516	0.038	Not stationary	Increasing	No
C. diphtheriae	Folate	DALYs - AllAges - Non-typhoidal Salmonella - Resistance to one or more antibiotics	ermX	-0.877854	0.0214682	FRA, RUS	2	1993, 2011, 2014, 2015, 2016, 2017	6	1993	2017	-14.534	0	0.74	0.01	Difference stationary	Increasing	-1.751	0.405	0.425	0.066	Trend stationary	Increasing	No
C. diphtheriae	Folate	DALYs - AllAges - Non-typhoidal Salmonella - Resistance to one or more antibiotics	ermX	-0.877854	0.0214682	FRA, RUS	2	1993, 2011, 2014, 2015, 2016, 2017	6	1993	2017	-14.534	0	0.74	0.01	Difference stationary	Increasing	-1.751	0.405	0.425	0.066	Trend stationary	Increasing	No
C. diphtheriae	Folate	Deaths - Under5 - Acinetobacter baumannii - Fluoroquinolones	ermX	-0.853284	0.0307094	FRA, RUS	2	1993, 2011, 2014, 2015, 2016, 2017	6	1993	2017	1.105	0.995	0.892	0.01	Not stationary	Increasing	-1.371	0.596	0.88	0.01	Not stationary	Increasing	No
C. diphtheriae	Folate	Deaths - Under5 - Acinetobacter baumannii - Fluoroquinolones	ermX	-0.853284	0.0307094	FRA, RUS	2	1993, 2011, 2014, 2015, 2016, 2017	6	1993	2017	1.105	0.995	0.892	0.01	Not stationary	Increasing	-1.371	0.596	0.88	0.01	Not stationary	Increasing	No
C. diphtheriae	Folate	Protein-energy malnutrition	ermX	0.928516	0.00748227	FRA, RUS	2	1993, 2011, 2014, 2015, 2016, 2017	6	1993	2017	-1.481	0.543	0.864	0.01	Not stationary	Increasing	-1.211	0.669	0.841	0.01	Not stationary	Increasing	No
C. diphtheriae	Folate	Protein-energy malnutrition	ermX	0.928516	0.00748227	FRA, RUS	2	1993, 2011, 2014, 2015, 2016, 2017	6	1993	2017	-1.481	0.543	0.864	0.01	Not stationary	Increasing	-1.211	0.669	0.841	0.01	Not stationary	Increasing	No
C. diphtheriae	Folate	Pyoderma	ermX	0.828589	0.0415547	FRA, RUS	2	1993, 2011, 2014, 2015, 2016, 2017	6	1993	2017	-0.882	0.794	0.845	0.01	Not stationary	Increasing	-1.09	0.719	0.853	0.01	Not stationary	Increasing	No
C. diphtheriae	Folate	Pyoderma	ermX	0.828589	0.0415547	FRA, RUS	2	1993, 2011, 2014, 2015, 2016, 2017	6	1993	2017	-0.882	0.794	0.845	0.01	Not stationary	Increasing	-1.09	0.719	0.853	0.01	Not stationary	Increasing	No
C. diphtheriae	Folate	Deaths - AllAges - Proteus spp. - Aminopenicillin	ermX	0.883921	0.0194294	FRA, RUS	2	1993, 2011, 2014, 2015, 2016, 2017	6	1993	2017	-3.891	0.002	0.922	0.01	Difference stationary	Increasing	-0.688	0.85	0.858	0.01	Not stationary	Increasing	No
C. diphtheriae	Folate	Deaths - AllAges - Proteus spp. - Aminopenicillin	ermX	0.883921	0.0194294	FRA, RUS	2	1993, 2011, 2014, 2015, 2016, 2017	6	1993	2017	-3.891	0.002	0.922	0.01	Difference stationary	Increasing	-0.688	0.85	0.858	0.01	Not stationary	Increasing	No
C. diphtheriae	Folate	Lower respiratory infections	ermX	0.877659	0.0215353	FRA, RUS	2	1993, 2011, 2014, 2015, 2016, 2017	6	1993	2017	-0.733	0.838	0.864	0.01	Not stationary	Increasing	0.183	0.971	0.854	0.01	Not stationary	Increasing	No
C. diphtheriae	Folate	Lower respiratory infections	ermX	0.877659	0.0215353	FRA, RUS	2	1993, 2011, 2014, 2015, 2016, 2017	6	1993	2017	-0.733	0.838	0.864	0.01	Not stationary	Increasing	0.183	0.971	0.854	0.01	Not stationary	Increasing	No
C. diphtheriae	Folate	Deaths - AllAges - Escherichia coli - Resistance to one or more antibiotics	ermX	0.945005	0.00445346	FRA, RUS	2	1993, 2011, 2014, 2015, 2016, 2017	6	1993	2017	-0.278	0.929	0.889	0.01	Not stationary	Increasing	0.85	0.992	0.866	0.01	Not stationary	Increasing	No
C. diphtheriae	Folate	Deaths - AllAges - Escherichia coli - Resistance to one or more antibiotics	ermX	0.945005	0.00445346	FRA, RUS	2	1993, 2011, 2014, 2015, 2016, 2017	6	1993	2017	-0.278	0.929	0.889	0.01	Not stationary	Increasing	0.85	0.992	0.866	0.01	Not stationary	Increasing	No
C. diphtheriae	Folate	DALYs - Under5 - Non-typhoidal Salmonella - Fluoroquinolones	ermX	-0.896941	0.0153844	FRA, RUS	2	1993, 2011, 2014, 2015, 2016, 2017	6	1993	2017	-3.025	0.033	1.03	0.01	Difference stationary	Increasing	2.753	1	0.776	0.01	Not stationary	Increasing	No
C. diphtheriae	Folate	DALYs - Under5 - Non-typhoidal Salmonella - Fluoroquinolones	ermX	-0.896941	0.0153844	FRA, RUS	2	1993, 2011, 2014, 2015, 2016, 2017	6	1993	2017	-3.025	0.033	1.03	0.01	Difference stationary	Increasing	2.753	1	0.776	0.01	Not stationary	Increasing	No
C. diphtheriae	Folate	Deaths - AllAges - Escherichia coli - Carbapenems	ermX	0.928659	0.00745274	FRA, RUS	2	1993, 2011, 2014, 2015, 2016, 2017	6	1993	2017	3.529	1	0.943	0.01	Not stationary	Increasing	7.872	1	0.912	0.01	Not stationary	Increasing	No
C. diphtheriae	Folate	Deaths - AllAges - Escherichia coli - Carbapenems	ermX	0.928659	0.00745274	FRA, RUS	2	1993, 2011, 2014, 2015, 2016, 2017	6	1993	2017	3.529	1	0.943	0.01	Not stationary	Increasing	7.872	1	0.912	0.01	Not stationary	Increasing	No
E. coli	Cephem	Life expectancy at birth, total (years)	evgA	0.524688	4.64e-05	BRA, CHN, DEU, DNK, FRA, GBR, GMB, IND, ITA, KEN, MLI, MOZ, NOR, PAK, PRT, THA, TZA, USA	18	2001, 2002, 2003, 2004, 2005, 2006, 2007, 2008, 2009, 2010, 2011, 2012, 2013, 2014, 2015, 2016, 2017, 2018, 2019, 2020, 2021	21	2001	2021	-7.082	0	0.743	0.01	Difference stationary	Increasing	-5.86	0	0.782	0.01	Difference stationary	Increasing	No
E. coli	Phenicol	People with basic handwashing facilities including soap and water (% of population)	evgA	0.907878	0.00071327	IND, MOZ, PAK, TZA	4	2009, 2010, 2013, 2014, 2016, 2017, 2019, 2020	8	2009	2020	-19.005	0	0.811	0.01	Difference stationary	Increasing	-3.134	0.024	0.836	0.01	Difference stationary	Increasing	No
E. coli	Cephem	Population density (people per sq. km of land area)	evgA	0.599729	1.65e-06	BRA, CHN, DEU, DNK, FRA, GBR, GMB, IND, ITA, KEN, MLI, MOZ, NOR, PAK, PRT, THA, TZA, USA	18	2001, 2002, 2003, 2004, 2005, 2006, 2007, 2008, 2009, 2010, 2011, 2012, 2013, 2014, 2015, 2016, 2017, 2018, 2019, 2020, 2021	21	2001	2021	-18.852	0	0.759	0.01	Difference stationary	Increasing	-1.867	0.348	0.78	0.01	Not stationary	Increasing	No
E. coli	Fluoroquinolone	Life expectancy at birth, total (years)	evgS	0.646746	1.79e-08	AUS, BRA, CHN, DEU, DNK, FRA, GBR, GMB, IND, ITA, JPN, KEN, MLI, MOZ, NOR, PAK, PRT, RWA, THA, TZA, USA	21	2001, 2002, 2003, 2004, 2005, 2006, 2007, 2008, 2009, 2010, 2011, 2012, 2013, 2014, 2015, 2016, 2017, 2018, 2019, 2020, 2021	21	2001	2021	-3.938	0.002	0.75	0.01	Difference stationary	Increasing	-20.574	0	0.776	0.01	Difference stationary	Increasing	Yes
E. coli	Fluoroquinolone	People with basic handwashing facilities including soap and water (% of population)	evgS	0.818335	0.00113862	IND, MOZ, PAK, RWA, THA, TZA	6	2009, 2010, 2013, 2014, 2015, 2016, 2017, 2019, 2020	9	2009	2020	-2.183	0.213	0.839	0.01	Not stationary	Increasing	-16.32	0	0.892	0.01	Difference stationary	Increasing	Yes
E. coli	Fluoroquinolone	People using safely managed sanitation services (% of population)	evgS	0.592015	1.54e-06	AUS, BRA, CHN, DEU, DNK, FRA, GBR, GMB, IND, ITA, JPN, KEN, MLI, NOR, PRT, THA, TZA, USA	18	2001, 2002, 2003, 2004, 2005, 2006, 2007, 2008, 2009, 2010, 2011, 2012, 2013, 2014, 2015, 2016, 2017, 2018, 2019, 2020, 2021	21	2001	2021	-3.727	0.004	0.854	0.01	Difference stationary	Increasing	-15.961	0	0.845	0.01	Difference stationary	Increasing	Yes
E. coli	Folate	People with basic handwashing facilities including soap and water (% of population)	evgS	0.688055	0.01338	IND, MOZ, PAK, RWA, THA, TZA	6	2009, 2010, 2013, 2014, 2015, 2016, 2017, 2019, 2020	9	2009	2020	-2.013	0.281	0.789	0.01	Not stationary	Increasing	-3.491	0.008	0.833	0.01	Difference stationary	Increasing	No
E. coli	Aminoglycoside	People with basic handwashing facilities including soap and water (% of population)	evgS	0.822168	0.00103049	IND, MOZ, PAK, RWA, THA, TZA	6	2009, 2010, 2013, 2014, 2015, 2016, 2017, 2019, 2020	9	2009	2020	-43.689	0	0.833	0.01	Difference stationary	Increasing	-2.133	0.232	0.88	0.01	Not stationary	Increasing	No
E. coli	Aminoglycoside	People with basic handwashing facilities including soap and water (% of population)	evgS	0.822168	0.00103049	IND, MOZ, PAK, RWA, THA, TZA	6	2009, 2010, 2013, 2014, 2015, 2016, 2017, 2019, 2020	9	2009	2020	-43.689	0	0.833	0.01	Difference stationary	Increasing	-2.133	0.232	0.88	0.01	Not stationary	Increasing	No
E. coli	Fluoroquinolone	Population density (people per sq. km of land area)	evgS	0.735667	1.45e-11	AUS, BRA, CHN, DEU, DNK, FRA, GBR, GMB, IND, ITA, JPN, KEN, MLI, MOZ, NOR, PAK, PRT, RWA, THA, TZA, USA	21	2001, 2002, 2003, 2004, 2005, 2006, 2007, 2008, 2009, 2010, 2011, 2012, 2013, 2014, 2015, 2016, 2017, 2018, 2019, 2020, 2021	21	2001	2021	-4.382	0	0.784	0.01	Difference stationary	Increasing	-1.487	0.54	0.81	0.01	Not stationary	Increasing	Yes
S. enterica	Cephem	Phosphonics	floR	0.750946	0.00487986	DEU, IND, PRT, VNM	4	2008, 2009, 2010, 2011, 2012, 2013, 2015, 2016, 2017, 2019	10	2008	2019	-16.567	0	0.668	0.016	Difference stationary	Increasing	-4.019	0.001	0.662	0.017	Difference stationary	Increasing	No
A. baumannii	Aminoglycoside	Raised fasting blood glucose (>= 7.0 mmol/L) (crude estimate)	floR	-0.645548	0.00691483	AUS, CHN, KOR, SWE, TZA, USA	6	2003, 2004, 2005, 2006, 2007, 2008, 2009, 2010, 2011, 2012, 2013, 2014	12	2003	2014	-1.951	0.309	0.937	0.01	Not stationary	Increasing	-0.951	0.771	0.893	0.01	Not stationary	Increasing	Yes
A. baumannii	Folate	Raised fasting blood glucose (>= 7.0 mmol/L) (crude estimate)	floR	-0.645537	0.0233762	TZA, USA	2	2003, 2004, 2005, 2006, 2007, 2008, 2009, 2010, 2011, 2012, 2013, 2014	12	2003	2014	-3.324	0.014	0.948	0.01	Difference stationary	Increasing	-0.452	0.901	0.983	0.01	Not stationary	Increasing	Yes
S. enterica	Cephem	Phosphonics	fosA4	0.656819	0.0203198	DEU, IND, PRT, VNM	4	2008, 2009, 2010, 2011, 2012, 2013, 2015, 2016, 2017, 2019	10	2008	2019	-1.312	0.624	0.669	0.016	Not stationary	Increasing	-4.019	0.001	0.662	0.017	Difference stationary	Increasing	No
E. coli	Fluoroquinolone	People using safely managed sanitation services (% of population)	gadW	0.534675	2.19e-05	AUS, BRA, CHN, DEU, DNK, FRA, GBR, GMB, IND, ITA, JPN, KEN, MLI, NOR, PRT, THA, TZA, USA	18	2001, 2002, 2003, 2004, 2005, 2006, 2007, 2008, 2009, 2010, 2011, 2012, 2013, 2014, 2015, 2016, 2017, 2018, 2019, 2020, 2021	21	2001	2021	-6.073	0	0.85	0.01	Difference stationary	Increasing	-15.961	0	0.845	0.01	Difference stationary	Increasing	Yes
E. coli	Fluoroquinolone	Population density (people per sq. km of land area)	gadW	0.508383	2.88e-05	AUS, BRA, CHN, DEU, DNK, FRA, GBR, GMB, IND, ITA, JPN, KEN, MLI, MOZ, NOR, PAK, PRT, RWA, THA, TZA, USA	21	2001, 2002, 2003, 2004, 2005, 2006, 2007, 2008, 2009, 2010, 2011, 2012, 2013, 2014, 2015, 2016, 2017, 2018, 2019, 2020, 2021	21	2001	2021	-5.9	0	0.782	0.01	Difference stationary	Increasing	-1.487	0.54	0.81	0.01	Not stationary	Increasing	Yes
E. coli	B-lactam Combined Agents	DALYs - AgeStandardized - Haemophilus influenzae - Resistance to one or more antibiotics	gadW	0.519229	0.00195928	CHN, DEU, DNK, GBR, JPN, PAK, PRT, THA, TZA, USA	10	2001, 2002, 2003, 2004, 2005, 2006, 2007, 2008, 2009, 2010, 2011, 2012, 2013, 2014, 2015, 2016, 2017, 2018, 2019, 2020, 2021	21	2001	2021	-4.742	0	1.103	0.01	Difference stationary	Increasing	0.786	0.991	1.106	0.01	Not stationary	Increasing	No
E. coli	Cephem	Population density (people per sq. km of land area)	gadX	0.500403	0.000116562	BRA, CHN, DEU, DNK, FRA, GBR, GMB, IND, ITA, KEN, MLI, MOZ, NOR, PAK, PRT, THA, TZA, USA	18	2001, 2002, 2003, 2004, 2005, 2006, 2007, 2008, 2009, 2010, 2011, 2012, 2013, 2014, 2015, 2016, 2017, 2018, 2019, 2020, 2021	21	2001	2021	-6.072	0	0.753	0.01	Difference stationary	Increasing	-1.867	0.348	0.78	0.01	Not stationary	Increasing	No
E. faecium	Lipopeptide	Deaths - Over70 - Enterococcus faecalis - Resistance to one or more antibiotics	Inc18/rep_cluster_1118	-0.531105	0.0416299	AUS, DNK, NZL, PAK, USA	5	2007, 2008, 2009, 2011, 2012, 2013, 2014, 2015, 2017, 2018	10	2007	2018	-0.978	0.761	0.779	0.01	Not stationary	Increasing	-2.911	0.044	0.809	0.01	Not stationary	Increasing	Yes
E. faecium	Lipopeptide	Deaths - AgeStandardized - Group B Streptococcus - Fluoroquinolones	Inc18/rep_cluster_1118	0.594967	0.0193021	AUS, DNK, NZL, PAK, USA	5	2007, 2008, 2009, 2011, 2012, 2013, 2014, 2015, 2017, 2018	10	2007	2018	-1.198	0.674	0.961	0.01	Not stationary	Increasing	-2.865	0.05	0.96	0.01	Not stationary	Increasing	Yes
E. faecium	Lipopeptide	DALYs - AllAges - Enterococcus faecalis - Resistance to one or more antibiotics	Inc18/rep_cluster_1118	-0.515167	0.0493817	AUS, DNK, NZL, PAK, USA	5	2007, 2008, 2009, 2011, 2012, 2013, 2014, 2015, 2017, 2018	10	2007	2018	-8.733	0	1.001	0.01	Difference stationary	Increasing	-1.664	0.45	0.251	0.1	Trend stationary	Increasing	Yes
E. faecium	Lipopeptide	Deaths - AllAges - Group B Streptococcus - Penicillin	Inc18/rep_cluster_1118	0.523561	0.045177	AUS, DNK, NZL, PAK, USA	5	2007, 2008, 2009, 2011, 2012, 2013, 2014, 2015, 2017, 2018	10	2007	2018	-12.503	0	0.936	0.01	Difference stationary	Increasing	-1.663	0.45	0.43	0.064	Trend stationary	Increasing	Yes
E. faecium	Lipopeptide	DALYs - Over70 - Proteus spp. - Trimethoprim-Sulfamethoxazole	Inc18/rep_cluster_1118	-0.549562	0.0338262	AUS, DNK, NZL, PAK, USA	5	2007, 2008, 2009, 2011, 2012, 2013, 2014, 2015, 2017, 2018	10	2007	2018	-13.708	0	0.902	0.01	Difference stationary	Increasing	-1.509	0.529	0.117	0.1	Trend stationary	Increasing	Yes
E. faecium	Glycopeptide	Phosphonics	Inc18/rep_cluster_1118/rep_cluster_185	0.739985	0.00104808	DEU, DNK, GBR, IRL, PAK	5	2005, 2006, 2007, 2008, 2009, 2010, 2011, 2012, 2014, 2015, 2017, 2018	12	2005	2018	-56.456	0	0.666	0.017	Difference stationary	Increasing	-3.599	0.006	0.661	0.017	Difference stationary	Increasing	Yes
S. enterica	Cephem	Phosphonics	IncC	0.708846	0.00985463	DEU, IND, PRT, VNM	4	2008, 2009, 2010, 2011, 2012, 2013, 2015, 2016, 2017, 2019	10	2008	2019	-6.635	0	0.671	0.016	Difference stationary	Increasing	-4.019	0.001	0.662	0.017	Difference stationary	Increasing	No
S. enterica	Cephem	Phosphonics	IncC	0.708846	0.00985463	DEU, IND, PRT, VNM	4	2008, 2009, 2010, 2011, 2012, 2013, 2015, 2016, 2017, 2019	10	2008	2019	-6.635	0	0.671	0.016	Difference stationary	Increasing	-4.019	0.001	0.662	0.017	Difference stationary	Increasing	No
S. enterica	Cephem	Phosphonics	IncC	0.708846	0.00985463	DEU, IND, PRT, VNM	4	2008, 2009, 2010, 2011, 2012, 2013, 2015, 2016, 2017, 2019	10	2008	2019	-6.635	0	0.671	0.016	Difference stationary	Increasing	-4.019	0.001	0.662	0.017	Difference stationary	Increasing	No
E. coli	B-lactam Combined Agents	Deaths - AgeStandardized - Haemophilus influenzae - Resistance to one or more antibiotics	IncC	0.508545	0.00251213	CHN, DEU, DNK, GBR, JPN, PAK, PRT, THA, TZA, USA	10	2001, 2002, 2003, 2004, 2005, 2006, 2007, 2008, 2009, 2010, 2011, 2012, 2013, 2014, 2015, 2016, 2017, 2018, 2019, 2020, 2021	21	2001	2021	-0.711	0.844	1.1	0.01	Not stationary	Increasing	0.353	0.98	1.107	0.01	Not stationary	Increasing	No
E. coli	B-lactam Combined Agents	DALYs - AgeStandardized - Haemophilus influenzae - Aminopenicillin	IncC	0.559521	0.000710884	CHN, DEU, DNK, GBR, JPN, PAK, PRT, THA, TZA, USA	10	2001, 2002, 2003, 2004, 2005, 2006, 2007, 2008, 2009, 2010, 2011, 2012, 2013, 2014, 2015, 2016, 2017, 2018, 2019, 2020, 2021	21	2001	2021	2.718	0.999	1.098	0.01	Not stationary	Increasing	0.357	0.98	1.106	0.01	Not stationary	Increasing	No
E. coli	B-lactam Combined Agents	DALYs - AgeStandardized - Haemophilus influenzae - Resistance to one or more antibiotics	IncC	0.561097	0.000681446	CHN, DEU, DNK, GBR, JPN, PAK, PRT, THA, TZA, USA	10	2001, 2002, 2003, 2004, 2005, 2006, 2007, 2008, 2009, 2010, 2011, 2012, 2013, 2014, 2015, 2016, 2017, 2018, 2019, 2020, 2021	21	2001	2021	-0.329	0.921	1.101	0.01	Not stationary	Increasing	0.786	0.991	1.106	0.01	Not stationary	Increasing	No
S. sonnei	Folate	Livestock production index (2014-2016 = 100)	IncFIA	0.69212	0.000508251	AUS, BTN, CHN, GBR, IND, NPL, PAK, VNM	8	2003, 2005, 2007, 2008, 2009, 2010, 2011, 2012, 2013, 2014, 2015, 2016, 2017, 2018	14	2003	2018	-20.201	0	0.736	0.01	Difference stationary	Increasing	-39.939	0	0.739	0.01	Difference stationary	Increasing	No
S. sonnei	Folate	Deaths - AllAges - Enterococcus faecium - Resistance to one or more antibiotics	IncFIA	0.76171	6.03e-05	AUS, BTN, CHN, GBR, IND, NPL, PAK, VNM	8	2003, 2005, 2007, 2008, 2009, 2010, 2011, 2012, 2013, 2014, 2015, 2016, 2017, 2018	14	2003	2018	-2.956	0.039	0.753	0.01	Difference stationary	Increasing	-22.736	0	0.749	0.01	Difference stationary	Increasing	No
S. sonnei	Folate	Deaths - AllAges - Enterococcus faecium - Fluoroquinolones	IncFIA	0.725717	0.000196393	AUS, BTN, CHN, GBR, IND, NPL, PAK, VNM	8	2003, 2005, 2007, 2008, 2009, 2010, 2011, 2012, 2013, 2014, 2015, 2016, 2017, 2018	14	2003	2018	-2.675	0.079	0.737	0.01	Not stationary	Increasing	-11.346	0	0.729	0.011	Difference stationary	Increasing	No
S. sonnei	Folate	Deaths - AllAges - All pathogens - Vancomycin	IncFIA	0.732435	0.000159754	AUS, BTN, CHN, GBR, IND, NPL, PAK, VNM	8	2003, 2005, 2007, 2008, 2009, 2010, 2011, 2012, 2013, 2014, 2015, 2016, 2017, 2018	14	2003	2018	-12.631	0	0.741	0.01	Difference stationary	Increasing	-3.357	0.013	0.745	0.01	Difference stationary	Increasing	No
E. coli	Macrolide	Deaths - AllAges - Proteus spp. - Fluoroquinolones	IncFIA	0.555805	0.0314528	GMB, IND, KEN, MLI, MOZ, PAK, PRT	7	2008, 2009, 2010, 2019, 2020, 2021	6	2008	2021	-3.741	0.004	0.707	0.013	Difference stationary	Increasing	-2.597	0.094	0.684	0.015	Not stationary	Increasing	No
S. sonnei	Folate	Deaths - AllAges - Escherichia coli - Beta lactam / Beta-lactamase inhibitors	IncFIA	0.839027	2.01e-06	AUS, BTN, CHN, GBR, IND, NPL, PAK, VNM	8	2003, 2005, 2007, 2008, 2009, 2010, 2011, 2012, 2013, 2014, 2015, 2016, 2017, 2018	14	2003	2018	-2.83	0.054	0.772	0.01	Not stationary	Increasing	-1.965	0.302	0.746	0.01	Not stationary	Increasing	No
S. sonnei	Folate	Protein-energy malnutrition	IncFIA	0.857895	6.63e-07	AUS, BTN, CHN, GBR, IND, NPL, PAK, VNM	8	2003, 2005, 2007, 2008, 2009, 2010, 2011, 2012, 2013, 2014, 2015, 2016, 2017, 2018	14	2003	2018	-2.483	0.12	0.777	0.01	Not stationary	Increasing	-1.959	0.305	0.747	0.01	Not stationary	Increasing	No
S. sonnei	Folate	DALYs - AllAges - Group B Streptococcus - Macrolides	IncFIA	0.867123	3.64e-07	AUS, BTN, CHN, GBR, IND, NPL, PAK, VNM	8	2003, 2005, 2007, 2008, 2009, 2010, 2011, 2012, 2013, 2014, 2015, 2016, 2017, 2018	14	2003	2018	-2.356	0.154	0.802	0.01	Not stationary	Increasing	-1.944	0.312	0.772	0.01	Not stationary	Increasing	No
S. sonnei	Folate	Deaths - AllAges - Group B Streptococcus - Macrolides	IncFIA	0.890025	6.62e-08	AUS, BTN, CHN, GBR, IND, NPL, PAK, VNM	8	2003, 2005, 2007, 2008, 2009, 2010, 2011, 2012, 2013, 2014, 2015, 2016, 2017, 2018	14	2003	2018	-2.395	0.143	0.786	0.01	Not stationary	Increasing	-1.929	0.319	0.759	0.01	Not stationary	Increasing	No
S. sonnei	Folate	DALYs - AllAges - Escherichia coli - Beta lactam / Beta-lactamase inhibitors	IncFIA	0.836391	2.32e-06	AUS, BTN, CHN, GBR, IND, NPL, PAK, VNM	8	2003, 2005, 2007, 2008, 2009, 2010, 2011, 2012, 2013, 2014, 2015, 2016, 2017, 2018	14	2003	2018	-2.628	0.087	0.78	0.01	Not stationary	Increasing	-1.916	0.325	0.754	0.01	Not stationary	Increasing	No
S. sonnei	Folate	Tetanus	IncFIA	0.8833	1.13e-07	AUS, BTN, CHN, GBR, IND, NPL, PAK, VNM	8	2003, 2005, 2007, 2008, 2009, 2010, 2011, 2012, 2013, 2014, 2015, 2016, 2017, 2018	14	2003	2018	-3.87	0.002	1.045	0.01	Difference stationary	Increasing	-1.39	0.587	0.857	0.01	Not stationary	Increasing	No
S. sonnei	Aminoglycoside	Deaths - AllAges - All pathogens - Vancomycin	IncFIA/IncFIB/IncFIC/rep_cluster_2344	0.505781	0.0383282	AUS, CHN, GBR, IND, NPL, PAK, VNM	7	2003, 2005, 2007, 2008, 2009, 2010, 2011, 2012, 2013, 2014, 2015, 2016, 2017, 2018	14	2003	2018	-12.535	0	0.752	0.01	Difference stationary	Increasing	-36.252	0	0.756	0.01	Difference stationary	Increasing	No
S. sonnei	Aminoglycoside	Deaths - AllAges - Enterococcus faecium - Resistance to one or more antibiotics	IncFIA/IncFIB/IncFIC/rep_cluster_2344	0.502513	0.0398047	AUS, CHN, GBR, IND, NPL, PAK, VNM	7	2003, 2005, 2007, 2008, 2009, 2010, 2011, 2012, 2013, 2014, 2015, 2016, 2017, 2018	14	2003	2018	-6.105	0	0.755	0.01	Difference stationary	Increasing	-34.898	0	0.754	0.01	Difference stationary	Increasing	No
S. sonnei	Tetracycline	DALYs - AllAges - Proteus spp. - Trimethoprim-Sulfamethoxazole	IncFIA/IncFIB/IncFIC/rep_cluster_2344	0.663119	0.00973668	CHN, GBR, IND, NPL, PAK, VNM	6	2003, 2005, 2007, 2008, 2009, 2010, 2011, 2012, 2013, 2014, 2015, 2016	12	2003	2016	-3.39	0.011	0.83	0.01	Difference stationary	Increasing	-2.343	0.158	0.787	0.01	Not stationary	Increasing	No
S. sonnei	Tetracycline	DALYs - AgeStandardized - Proteus spp. - Trimethoprim-Sulfamethoxazole	IncFIA/IncFIB/IncFIC/rep_cluster_2344	0.676851	0.00784529	CHN, GBR, IND, NPL, PAK, VNM	6	2003, 2005, 2007, 2008, 2009, 2010, 2011, 2012, 2013, 2014, 2015, 2016	12	2003	2016	-4.429	0	0.808	0.01	Difference stationary	Increasing	-2.003	0.285	0.779	0.01	Not stationary	Increasing	No
S. sonnei	Aminoglycoside	Deaths - AllAges - All pathogens - Vancomycin	IncFIA/IncFIC	0.544486	0.0238308	AUS, CHN, GBR, IND, NPL, PAK, VNM	7	2003, 2005, 2007, 2008, 2009, 2010, 2011, 2012, 2013, 2014, 2015, 2016, 2017, 2018	14	2003	2018	-2.154	0.223	0.746	0.01	Not stationary	Increasing	-36.252	0	0.756	0.01	Difference stationary	Increasing	No
S. sonnei	Aminoglycoside	Deaths - AllAges - Enterococcus faecium - Resistance to one or more antibiotics	IncFIA/IncFIC	0.507494	0.0375709	AUS, CHN, GBR, IND, NPL, PAK, VNM	7	2003, 2005, 2007, 2008, 2009, 2010, 2011, 2012, 2013, 2014, 2015, 2016, 2017, 2018	14	2003	2018	-2.565	0.101	0.76	0.01	Not stationary	Increasing	-34.898	0	0.754	0.01	Difference stationary	Increasing	No
K. pneumoniae	Phenicol	DALYs - Over70 - All pathogens - Penicillin	IncFIA/IncFIC	0.838752	0.000177607	GRC, IND, MWI, NPL, USA	5	2005, 2009, 2010, 2011, 2012, 2013, 2014, 2016, 2020	9	2005	2020	-3.486	0.008	0.74	0.01	Difference stationary	Increasing	-31.756	0	0.748	0.01	Difference stationary	Increasing	Yes
K. pneumoniae	Phenicol	Deaths - Over70 - All pathogens - Penicillin	IncFIA/IncFIC	0.832565	0.000219498	GRC, IND, MWI, NPL, USA	5	2005, 2009, 2010, 2011, 2012, 2013, 2014, 2016, 2020	9	2005	2020	-2.381	0.147	0.741	0.01	Not stationary	Increasing	-18.978	0	0.746	0.01	Difference stationary	Increasing	Yes
K. pneumoniae	Phenicol	DALYs - Over70 - Streptococcus pneumoniae - Penicillin	IncFIA/IncFIC	0.83605	0.000195022	GRC, IND, MWI, NPL, USA	5	2005, 2009, 2010, 2011, 2012, 2013, 2014, 2016, 2020	9	2005	2020	-2.125	0.234	0.741	0.01	Not stationary	Increasing	-10.735	0	0.746	0.01	Difference stationary	Increasing	Yes
K. pneumoniae	Phenicol	Deaths - Over70 - Streptococcus pneumoniae - Penicillin	IncFIA/IncFIC	0.830056	0.000238606	GRC, IND, MWI, NPL, USA	5	2005, 2009, 2010, 2011, 2012, 2013, 2014, 2016, 2020	9	2005	2020	-2.279	0.179	0.747	0.01	Not stationary	Increasing	-10.207	0	0.747	0.01	Difference stationary	Increasing	Yes
K. pneumoniae	Phenicol	Deaths - AgeStandardized - All pathogens - Penicillin	IncFIA/IncFIC	0.802331	0.000554238	GRC, IND, MWI, NPL, USA	5	2005, 2009, 2010, 2011, 2012, 2013, 2014, 2016, 2020	9	2005	2020	-2.117	0.238	0.733	0.011	Not stationary	Increasing	-8.934	0	0.734	0.01	Difference stationary	Increasing	Yes
K. pneumoniae	Phenicol	Deaths - AllAges - Streptococcus pneumoniae - Penicillin	IncFIA/IncFIC	0.803741	0.000532677	GRC, IND, MWI, NPL, USA	5	2005, 2009, 2010, 2011, 2012, 2013, 2014, 2016, 2020	9	2005	2020	-4.124	0.001	0.816	0.01	Difference stationary	Increasing	-3.499	0.008	0.818	0.01	Difference stationary	Increasing	Yes
K. pneumoniae	Phenicol	Deaths - AgeStandardized - Streptococcus pneumoniae - Penicillin	IncFIA/IncFIC	0.799287	0.000603178	GRC, IND, MWI, NPL, USA	5	2005, 2009, 2010, 2011, 2012, 2013, 2014, 2016, 2020	9	2005	2020	-2.271	0.181	0.729	0.011	Not stationary	Increasing	-2.409	0.139	0.732	0.011	Not stationary	Increasing	Yes
K. pneumoniae	Phenicol	Deaths - AllAges - All pathogens - Penicillin	IncFIA/IncFIC	0.80789	0.000473104	GRC, IND, MWI, NPL, USA	5	2005, 2009, 2010, 2011, 2012, 2013, 2014, 2016, 2020	9	2005	2020	-3.535	0.007	0.806	0.01	Difference stationary	Increasing	-2.252	0.188	0.816	0.01	Not stationary	Increasing	Yes
S. sonnei	Aminoglycoside	Deaths - AllAges - Escherichia coli - Resistance to one or more antibiotics	IncFIA/IncFIC	0.515306	0.0342618	AUS, CHN, GBR, IND, NPL, PAK, VNM	7	2003, 2005, 2007, 2008, 2009, 2010, 2011, 2012, 2013, 2014, 2015, 2016, 2017, 2018	14	2003	2018	-3.832	0.003	0.685	0.015	Difference stationary	Increasing	-1.752	0.405	0.677	0.016	Not stationary	Increasing	No
S. sonnei	Aminoglycoside	Deaths - AllAges - All pathogens - Vancomycin	IncFIA/IncFIC/rep_cluster_2131	0.505781	0.0383282	AUS, CHN, GBR, IND, NPL, PAK, VNM	7	2003, 2005, 2007, 2008, 2009, 2010, 2011, 2012, 2013, 2014, 2015, 2016, 2017, 2018	14	2003	2018	-54.227	0	0.755	0.01	Difference stationary	Increasing	-36.252	0	0.756	0.01	Difference stationary	Increasing	No
S. sonnei	Aminoglycoside	Deaths - AllAges - Enterococcus faecium - Resistance to one or more antibiotics	IncFIA/IncFIC/rep_cluster_2131	0.502513	0.0398047	AUS, CHN, GBR, IND, NPL, PAK, VNM	7	2003, 2005, 2007, 2008, 2009, 2010, 2011, 2012, 2013, 2014, 2015, 2016, 2017, 2018	14	2003	2018	-2.083	0.251	0.757	0.01	Not stationary	Increasing	-34.898	0	0.754	0.01	Difference stationary	Increasing	No
S. sonnei	Penicilin	Deaths - AllAges - Enterococcus faecium - Resistance to one or more antibiotics	IncFIA/IncFII	0.806945	9.87e-06	AUS, BTN, CHN, GBR, IND, NPL, PAK, VNM	8	2003, 2005, 2007, 2008, 2009, 2010, 2011, 2012, 2013, 2014, 2015, 2016, 2017, 2018	14	2003	2018	-2.846	0.052	0.75	0.01	Not stationary	Increasing	-23.533	0	0.751	0.01	Difference stationary	Increasing	No
S. sonnei	Penicilin	Livestock production index (2014-2016 = 100)	IncFIA/IncFII	0.628509	0.00227743	AUS, BTN, CHN, GBR, IND, NPL, PAK, VNM	8	2003, 2005, 2007, 2008, 2009, 2010, 2011, 2012, 2013, 2014, 2015, 2016, 2017, 2018	14	2003	2018	-9.993	0	0.728	0.011	Difference stationary	Increasing	-14.171	0	0.74	0.01	Difference stationary	Increasing	No
S. sonnei	Penicilin	Deaths - AllAges - All pathogens - Vancomycin	IncFIA/IncFII	0.797218	1.51e-05	AUS, BTN, CHN, GBR, IND, NPL, PAK, VNM	8	2003, 2005, 2007, 2008, 2009, 2010, 2011, 2012, 2013, 2014, 2015, 2016, 2017, 2018	14	2003	2018	-12.125	0	0.743	0.01	Difference stationary	Increasing	-12.423	0	0.746	0.01	Difference stationary	Increasing	No
S. sonnei	Penicilin	Deaths - AllAges - Enterococcus faecium - Fluoroquinolones	IncFIA/IncFII	0.706485	0.000343818	AUS, BTN, CHN, GBR, IND, NPL, PAK, VNM	8	2003, 2005, 2007, 2008, 2009, 2010, 2011, 2012, 2013, 2014, 2015, 2016, 2017, 2018	14	2003	2018	-2.715	0.072	0.737	0.01	Not stationary	Increasing	-6.523	0	0.729	0.011	Difference stationary	Increasing	No
S. sonnei	Penicilin	DALYs - AllAges - Group B Streptococcus - Macrolides	IncFIA/IncFII	0.848505	1.17e-06	AUS, BTN, CHN, GBR, IND, NPL, PAK, VNM	8	2003, 2005, 2007, 2008, 2009, 2010, 2011, 2012, 2013, 2014, 2015, 2016, 2017, 2018	14	2003	2018	-2.98	0.037	0.797	0.01	Difference stationary	Increasing	-2.615	0.09	0.773	0.01	Not stationary	Increasing	No
S. sonnei	Penicilin	Deaths - AllAges - Escherichia coli - Beta lactam / Beta-lactamase inhibitors	IncFIA/IncFII	0.816286	6.41e-06	AUS, BTN, CHN, GBR, IND, NPL, PAK, VNM	8	2003, 2005, 2007, 2008, 2009, 2010, 2011, 2012, 2013, 2014, 2015, 2016, 2017, 2018	14	2003	2018	-4.285	0	0.77	0.01	Difference stationary	Increasing	-2.386	0.146	0.744	0.01	Not stationary	Increasing	No
S. sonnei	Penicilin	Protein-energy malnutrition	IncFIA/IncFII	0.871272	2.74e-07	AUS, BTN, CHN, GBR, IND, NPL, PAK, VNM	8	2003, 2005, 2007, 2008, 2009, 2010, 2011, 2012, 2013, 2014, 2015, 2016, 2017, 2018	14	2003	2018	-2.575	0.098	0.774	0.01	Not stationary	Increasing	-1.959	0.305	0.748	0.01	Not stationary	Increasing	No
S. sonnei	Penicilin	DALYs - AllAges - Escherichia coli - Beta lactam / Beta-lactamase inhibitors	IncFIA/IncFII	0.81758	6.02e-06	AUS, BTN, CHN, GBR, IND, NPL, PAK, VNM	8	2003, 2005, 2007, 2008, 2009, 2010, 2011, 2012, 2013, 2014, 2015, 2016, 2017, 2018	14	2003	2018	-2.731	0.069	0.779	0.01	Not stationary	Increasing	-1.942	0.313	0.75	0.01	Not stationary	Increasing	No
S. sonnei	Penicilin	Deaths - AllAges - Group B Streptococcus - Macrolides	IncFIA/IncFII	0.868868	3.23e-07	AUS, BTN, CHN, GBR, IND, NPL, PAK, VNM	8	2003, 2005, 2007, 2008, 2009, 2010, 2011, 2012, 2013, 2014, 2015, 2016, 2017, 2018	14	2003	2018	-2.671	0.079	0.784	0.01	Not stationary	Increasing	-1.914	0.325	0.76	0.01	Not stationary	Increasing	No
S. sonnei	Penicilin	Tetanus	IncFIA/IncFII	0.565004	0.0076121	AUS, BTN, CHN, GBR, IND, NPL, PAK, VNM	8	2003, 2005, 2007, 2008, 2009, 2010, 2011, 2012, 2013, 2014, 2015, 2016, 2017, 2018	14	2003	2018	-6.21	0	0.972	0.01	Difference stationary	Increasing	-1.52	0.523	0.375	0.088	Trend stationary	Increasing	No
K. pneumoniae	Phenicol	DALYs - Over70 - All pathogens - Penicillin	IncFIA/IncR/rep_cluster_1254	0.856535	9.17e-05	GRC, IND, MWI, NPL, USA	5	2005, 2009, 2010, 2011, 2012, 2013, 2014, 2016, 2020	9	2005	2020	-2.345	0.158	0.741	0.01	Not stationary	Increasing	-31.756	0	0.748	0.01	Difference stationary	Increasing	Yes
K. pneumoniae	Phenicol	Deaths - Over70 - All pathogens - Penicillin	IncFIA/IncR/rep_cluster_1254	0.850864	0.000114283	GRC, IND, MWI, NPL, USA	5	2005, 2009, 2010, 2011, 2012, 2013, 2014, 2016, 2020	9	2005	2020	-2.539	0.106	0.742	0.01	Not stationary	Increasing	-18.978	0	0.746	0.01	Difference stationary	Increasing	Yes
K. pneumoniae	Phenicol	DALYs - Over70 - Streptococcus pneumoniae - Penicillin	IncFIA/IncR/rep_cluster_1254	0.853522	0.000103216	GRC, IND, MWI, NPL, USA	5	2005, 2009, 2010, 2011, 2012, 2013, 2014, 2016, 2020	9	2005	2020	-2.373	0.15	0.738	0.01	Not stationary	Increasing	-10.735	0	0.746	0.01	Difference stationary	Increasing	Yes
K. pneumoniae	Phenicol	Deaths - Over70 - Streptococcus pneumoniae - Penicillin	IncFIA/IncR/rep_cluster_1254	0.847861	0.00012793	GRC, IND, MWI, NPL, USA	5	2005, 2009, 2010, 2011, 2012, 2013, 2014, 2016, 2020	9	2005	2020	-2.459	0.126	0.747	0.01	Not stationary	Increasing	-10.207	0	0.747	0.01	Difference stationary	Increasing	Yes
K. pneumoniae	Phenicol	Deaths - AgeStandardized - All pathogens - Penicillin	IncFIA/IncR/rep_cluster_1254	0.820493	0.000324179	GRC, IND, MWI, NPL, USA	5	2005, 2009, 2010, 2011, 2012, 2013, 2014, 2016, 2020	9	2005	2020	-2.238	0.193	0.732	0.011	Not stationary	Increasing	-8.934	0	0.734	0.01	Difference stationary	Increasing	Yes
K. pneumoniae	Phenicol	Deaths - AllAges - Proteus spp. - Aminopenicillin	IncFIA/IncR/rep_cluster_1254	0.540303	0.0460827	GRC, IND, MWI, NPL, USA	5	2005, 2009, 2010, 2011, 2012, 2013, 2014, 2016, 2020	9	2005	2020	-5.745	0	0.658	0.017	Difference stationary	Increasing	-4.402	0	0.661	0.017	Difference stationary	Increasing	Yes
K. pneumoniae	Phenicol	Deaths - AllAges - Streptococcus pneumoniae - Penicillin	IncFIA/IncR/rep_cluster_1254	0.823492	0.000295044	GRC, IND, MWI, NPL, USA	5	2005, 2009, 2010, 2011, 2012, 2013, 2014, 2016, 2020	9	2005	2020	-3.303	0.015	0.818	0.01	Difference stationary	Increasing	-3.499	0.008	0.818	0.01	Difference stationary	Increasing	Yes
K. pneumoniae	Phenicol	Deaths - AgeStandardized - Streptococcus pneumoniae - Penicillin	IncFIA/IncR/rep_cluster_1254	0.817552	0.000354967	GRC, IND, MWI, NPL, USA	5	2005, 2009, 2010, 2011, 2012, 2013, 2014, 2016, 2020	9	2005	2020	-2.924	0.043	0.731	0.011	Not stationary	Increasing	-2.409	0.139	0.732	0.011	Not stationary	Increasing	Yes
K. pneumoniae	Phenicol	Deaths - AllAges - All pathogens - Penicillin	IncFIA/IncR/rep_cluster_1254	0.827748	0.000257354	GRC, IND, MWI, NPL, USA	5	2005, 2009, 2010, 2011, 2012, 2013, 2014, 2016, 2020	9	2005	2020	-6.233	0	0.807	0.01	Difference stationary	Increasing	-2.252	0.188	0.816	0.01	Not stationary	Increasing	Yes
K. pneumoniae	Folate	DALYs - AgeStandardized - Haemophilus influenzae - Resistance to one or more antibiotics	IncFIB/IncHI1B	0.509611	0.000482217	DEU, DNK, GBR, GRC, IND, ITA, MWI, NOR, NPL, THA, USA	11	2001, 2005, 2006, 2007, 2008, 2009, 2010, 2011, 2012, 2013, 2014, 2015, 2016, 2017, 2018, 2019, 2020	17	2001	2020	-0.814	0.815	1.043	0.01	Not stationary	Increasing	-0.019	0.957	1.047	0.01	Not stationary	Increasing	Yes
K. pneumoniae	Folate	DALYs - AgeStandardized - Haemophilus influenzae - Resistance to one or more antibiotics	IncFIB/IncHI1B	0.509611	0.000482217	DEU, DNK, GBR, GRC, IND, ITA, MWI, NOR, NPL, THA, USA	11	2001, 2005, 2006, 2007, 2008, 2009, 2010, 2011, 2012, 2013, 2014, 2015, 2016, 2017, 2018, 2019, 2020	17	2001	2020	-0.814	0.815	1.043	0.01	Not stationary	Increasing	-0.019	0.957	1.047	0.01	Not stationary	Increasing	Yes
K. pneumoniae	Nitrofurans	Fluoroquinolones	IncFIB/IncHI1B/rep_cluster_1254	-0.708578	0.0146559	DEU, ITA, USA	3	2009, 2010, 2011, 2012, 2013, 2014, 2015, 2016, 2017, 2019	10	2009	2019	-3.543	0.007	0.881	0.01	Difference stationary	Increasing	-2.521	0.11	0.302	0.1	Trend stationary	Increasing	Yes
K. pneumoniae	Nitrofurans	Fluoroquinolones	IncFIB/IncR	-0.708982	0.0145741	DEU, ITA, USA	3	2009, 2010, 2011, 2012, 2013, 2014, 2015, 2016, 2017, 2019	10	2009	2019	-2.925	0.043	0.986	0.01	Not stationary	Increasing	-2.521	0.11	0.302	0.1	Trend stationary	Increasing	Yes
S. enterica	Cephem	Phosphonics	IncHI2A/rep_cluster_1088	0.770268	0.00337608	DEU, IND, PRT, VNM	4	2008, 2009, 2010, 2011, 2012, 2013, 2015, 2016, 2017, 2019	10	2008	2019	-29.939	0	0.672	0.016	Difference stationary	Increasing	-4.019	0.001	0.662	0.017	Difference stationary	Increasing	No
S. sonnei	Folate	Livestock production index (2014-2016 = 100)	IncI-gamma/K1	0.548792	0.00998679	AUS, BTN, CHN, GBR, IND, NPL, PAK, VNM	8	2003, 2005, 2007, 2008, 2009, 2010, 2011, 2012, 2013, 2014, 2015, 2016, 2017, 2018	14	2003	2018	-35.748	0	0.733	0.011	Difference stationary	Increasing	-39.939	0	0.739	0.01	Difference stationary	Increasing	No
E. coli	Penicilin	People with basic handwashing facilities including soap and water (% of population)	IncI-gamma/K1	0.881629	0.00033246	IND, MOZ, PAK, THA, TZA	5	2009, 2010, 2013, 2014, 2015, 2016, 2017, 2019, 2020	9	2009	2020	-2.598	0.093	0.83	0.01	Not stationary	Increasing	-4.132	0.001	0.899	0.01	Difference stationary	Increasing	No
S. enterica	Cephem	Phosphonics	IncI-gamma/K1	0.784455	0.00251884	DEU, IND, PRT, VNM	4	2008, 2009, 2010, 2011, 2012, 2013, 2015, 2016, 2017, 2019	10	2008	2019	-1.439	0.564	0.668	0.016	Not stationary	Increasing	-4.019	0.001	0.662	0.017	Difference stationary	Increasing	No
S. enterica	Cephem	Phosphonics	IncI-gamma/K1	0.784455	0.00251884	DEU, IND, PRT, VNM	4	2008, 2009, 2010, 2011, 2012, 2013, 2015, 2016, 2017, 2019	10	2008	2019	-1.439	0.564	0.668	0.016	Not stationary	Increasing	-4.019	0.001	0.662	0.017	Difference stationary	Increasing	No
S. sonnei	Cephem	Livestock production index (2014-2016 = 100)	IncI-gamma/K1	0.524135	0.0122825	AUS, BTN, CHN, GBR, IND, NPL, PAK, VNM	8	2005, 2007, 2008, 2009, 2010, 2011, 2012, 2013, 2014, 2015, 2016, 2017, 2018	13	2005	2018	-63.01	0	0.664	0.017	Difference stationary	Increasing	-1.57	0.498	0.669	0.016	Not stationary	Increasing	No
S. sonnei	Cephem	Livestock production index (2014-2016 = 100)	IncI-gamma/K1	0.524135	0.0122825	AUS, BTN, CHN, GBR, IND, NPL, PAK, VNM	8	2005, 2007, 2008, 2009, 2010, 2011, 2012, 2013, 2014, 2015, 2016, 2017, 2018	13	2005	2018	-63.01	0	0.664	0.017	Difference stationary	Increasing	-1.57	0.498	0.669	0.016	Not stationary	Increasing	No
S. sonnei	Aminoglycoside	Deaths - AllAges - All pathogens - Vancomycin	IncI-gamma/K1/IncQ1	0.505781	0.0383282	AUS, CHN, GBR, IND, NPL, PAK, VNM	7	2003, 2005, 2007, 2008, 2009, 2010, 2011, 2012, 2013, 2014, 2015, 2016, 2017, 2018	14	2003	2018	-3.086	0.028	0.744	0.01	Difference stationary	Increasing	-36.252	0	0.756	0.01	Difference stationary	Increasing	No
S. sonnei	Aminoglycoside	Deaths - AllAges - Enterococcus faecium - Resistance to one or more antibiotics	IncI-gamma/K1/IncQ1	0.502513	0.0398047	AUS, CHN, GBR, IND, NPL, PAK, VNM	7	2003, 2005, 2007, 2008, 2009, 2010, 2011, 2012, 2013, 2014, 2015, 2016, 2017, 2018	14	2003	2018	-2.049	0.266	0.753	0.01	Not stationary	Increasing	-34.898	0	0.754	0.01	Difference stationary	Increasing	No
S. sonnei	Tetracycline	Carbapenems	IncI-gamma/K1/IncQ1	0.678923	0.0216082	CHN, GBR, IND, PAK	4	2005, 2007, 2008, 2009, 2010, 2011, 2012, 2013, 2014, 2015, 2016	11	2005	2016	-11.247	0	0.693	0.014	Difference stationary	Increasing	-4.271	0	0.705	0.013	Difference stationary	Increasing	No
S. sonnei	Tetracycline	DALYs - AllAges - Proteus spp. - Trimethoprim-Sulfamethoxazole	IncI-gamma/K1/IncQ1	0.663119	0.00973668	CHN, GBR, IND, NPL, PAK, VNM	6	2003, 2005, 2007, 2008, 2009, 2010, 2011, 2012, 2013, 2014, 2015, 2016	12	2003	2016	-3.687	0.004	0.821	0.01	Difference stationary	Increasing	-2.343	0.158	0.787	0.01	Not stationary	Increasing	No
S. sonnei	Tetracycline	DALYs - AgeStandardized - Proteus spp. - Trimethoprim-Sulfamethoxazole	IncI-gamma/K1/IncQ1	0.676851	0.00784529	CHN, GBR, IND, NPL, PAK, VNM	6	2003, 2005, 2007, 2008, 2009, 2010, 2011, 2012, 2013, 2014, 2015, 2016	12	2003	2016	-5.121	0	0.808	0.01	Difference stationary	Increasing	-2.003	0.285	0.779	0.01	Not stationary	Increasing	No
S. sonnei	Folate	Livestock production index (2014-2016 = 100)	IncI-gamma/K1/rep_cluster_2131	0.509258	0.0183773	AUS, BTN, CHN, GBR, IND, NPL, PAK, VNM	8	2003, 2005, 2007, 2008, 2009, 2010, 2011, 2012, 2013, 2014, 2015, 2016, 2017, 2018	14	2003	2018	-2.276	0.18	0.733	0.011	Not stationary	Increasing	-39.939	0	0.739	0.01	Difference stationary	Increasing	No
S. sonnei	Penicilin	Livestock production index (2014-2016 = 100)	IncI-gamma/K1/rep_cluster_2131	0.509258	0.0183773	AUS, BTN, CHN, GBR, IND, NPL, PAK, VNM	8	2003, 2005, 2007, 2008, 2009, 2010, 2011, 2012, 2013, 2014, 2015, 2016, 2017, 2018	14	2003	2018	-7.007	0	0.743	0.01	Difference stationary	Increasing	-14.171	0	0.74	0.01	Difference stationary	Increasing	No
S. sonnei	Tetracycline	Macrolides	IncI-gamma/K1/rep_cluster_2131	0.723652	0.0118218	CHN, GBR, IND, PAK	4	2005, 2007, 2008, 2009, 2010, 2011, 2012, 2013, 2014, 2015, 2016	11	2005	2016	-11.075	0	0.686	0.015	Difference stationary	Increasing	-10.316	0	0.683	0.015	Difference stationary	Increasing	No
S. sonnei	Tetracycline	Population density (people per sq. km of land area)	IncI-gamma/K1/rep_cluster_2131	0.541914	0.0453111	CHN, GBR, IND, NPL, PAK, VNM	6	2003, 2005, 2007, 2008, 2009, 2010, 2011, 2012, 2013, 2014, 2015, 2016	12	2003	2016	-0.5	0.892	0.681	0.015	Not stationary	Increasing	-4.252	0.001	0.71	0.013	Difference stationary	Increasing	No
S. sonnei	Tetracycline	Population, total	IncI-gamma/K1/rep_cluster_2131	0.626452	0.0165243	CHN, GBR, IND, NPL, PAK, VNM	6	2003, 2005, 2007, 2008, 2009, 2010, 2011, 2012, 2013, 2014, 2015, 2016	12	2003	2016	-1.185	0.68	0.681	0.015	Not stationary	Increasing	-2.324	0.164	0.666	0.017	Not stationary	Increasing	No
S. sonnei	Aminoglycoside	Deaths - AllAges - All pathogens - Vancomycin	IncI-gamma/K1/rep_cluster_2335	0.505781	0.0383282	AUS, CHN, GBR, IND, NPL, PAK, VNM	7	2003, 2005, 2007, 2008, 2009, 2010, 2011, 2012, 2013, 2014, 2015, 2016, 2017, 2018	14	2003	2018	-7.896	0	0.749	0.01	Difference stationary	Increasing	-36.252	0	0.756	0.01	Difference stationary	Increasing	No
S. sonnei	Aminoglycoside	Deaths - AllAges - Enterococcus faecium - Resistance to one or more antibiotics	IncI-gamma/K1/rep_cluster_2335	0.502513	0.0398047	AUS, CHN, GBR, IND, NPL, PAK, VNM	7	2003, 2005, 2007, 2008, 2009, 2010, 2011, 2012, 2013, 2014, 2015, 2016, 2017, 2018	14	2003	2018	-2.008	0.283	0.753	0.01	Not stationary	Increasing	-34.898	0	0.754	0.01	Difference stationary	Increasing	No
S. sonnei	Tetracycline	Carbapenems	IncI-gamma/K1/rep_cluster_2335	0.678923	0.0216082	CHN, GBR, IND, PAK	4	2005, 2007, 2008, 2009, 2010, 2011, 2012, 2013, 2014, 2015, 2016	11	2005	2016	-20.273	0	0.696	0.014	Difference stationary	Increasing	-4.271	0	0.705	0.013	Difference stationary	Increasing	No
S. sonnei	Tetracycline	DALYs - AllAges - Proteus spp. - Trimethoprim-Sulfamethoxazole	IncI-gamma/K1/rep_cluster_2335	0.663119	0.00973668	CHN, GBR, IND, NPL, PAK, VNM	6	2003, 2005, 2007, 2008, 2009, 2010, 2011, 2012, 2013, 2014, 2015, 2016	12	2003	2016	-2.938	0.041	0.812	0.01	Difference stationary	Increasing	-2.343	0.158	0.787	0.01	Not stationary	Increasing	No
S. sonnei	Tetracycline	DALYs - AgeStandardized - Proteus spp. - Trimethoprim-Sulfamethoxazole	IncI-gamma/K1/rep_cluster_2335	0.676851	0.00784529	CHN, GBR, IND, NPL, PAK, VNM	6	2003, 2005, 2007, 2008, 2009, 2010, 2011, 2012, 2013, 2014, 2015, 2016	12	2003	2016	-7.395	0	0.809	0.01	Difference stationary	Increasing	-2.003	0.285	0.779	0.01	Not stationary	Increasing	No
S. enterica	Cephem	Phosphonics	IncI1/B/O	0.720837	0.00816644	DEU, IND, PRT, VNM	4	2008, 2009, 2010, 2011, 2012, 2013, 2015, 2016, 2017, 2019	10	2008	2019	-0.969	0.764	0.667	0.017	Not stationary	Increasing	-4.019	0.001	0.662	0.017	Difference stationary	Increasing	No
S. enterica	Cephem	Phosphonics	IncI1/B/O	0.720837	0.00816644	DEU, IND, PRT, VNM	4	2008, 2009, 2010, 2011, 2012, 2013, 2015, 2016, 2017, 2019	10	2008	2019	-0.969	0.764	0.667	0.017	Not stationary	Increasing	-4.019	0.001	0.662	0.017	Difference stationary	Increasing	No
S. sonnei	Tetracycline	Macrolides	IncI2	0.774308	0.00514833	CHN, GBR, IND, PAK	4	2005, 2007, 2008, 2009, 2010, 2011, 2012, 2013, 2014, 2015, 2016	11	2005	2016	-15.835	0	0.681	0.015	Difference stationary	Increasing	-10.316	0	0.683	0.015	Difference stationary	Increasing	No
S. sonnei	Tetracycline	Population density (people per sq. km of land area)	IncI2	0.566165	0.034806	CHN, GBR, IND, NPL, PAK, VNM	6	2003, 2005, 2007, 2008, 2009, 2010, 2011, 2012, 2013, 2014, 2015, 2016	12	2003	2016	-18.137	0	0.693	0.014	Difference stationary	Increasing	-4.252	0.001	0.71	0.013	Difference stationary	Increasing	No
S. sonnei	Tetracycline	DALYs - AllAges - Proteus spp. - Trimethoprim-Sulfamethoxazole	IncI2	0.673955	0.00821817	CHN, GBR, IND, NPL, PAK, VNM	6	2003, 2005, 2007, 2008, 2009, 2010, 2011, 2012, 2013, 2014, 2015, 2016	12	2003	2016	-5.416	0	0.824	0.01	Difference stationary	Increasing	-2.343	0.158	0.787	0.01	Not stationary	Increasing	No
S. sonnei	Tetracycline	Population, total	IncI2	0.634129	0.014871	CHN, GBR, IND, NPL, PAK, VNM	6	2003, 2005, 2007, 2008, 2009, 2010, 2011, 2012, 2013, 2014, 2015, 2016	12	2003	2016	-3.41	0.011	0.698	0.014	Difference stationary	Increasing	-2.324	0.164	0.666	0.017	Not stationary	Increasing	No
S. sonnei	Tetracycline	DALYs - AgeStandardized - Proteus spp. - Trimethoprim-Sulfamethoxazole	IncI2	0.608893	0.0208294	CHN, GBR, IND, NPL, PAK, VNM	6	2003, 2005, 2007, 2008, 2009, 2010, 2011, 2012, 2013, 2014, 2015, 2016	12	2003	2016	-4.143	0.001	0.805	0.01	Difference stationary	Increasing	-2.003	0.285	0.779	0.01	Not stationary	Increasing	No
N. gonorrhoeae	Penicilin	Lipopeptides	IncP	0.740445	0.000188934	AUS, CAN, JPN, NZL	4	2001, 2005, 2006, 2007, 2008, 2009, 2010, 2011, 2012, 2013, 2014, 2015, 2017	13	2001	2017	-6.218	0	0.817	0.01	Difference stationary	Increasing	-19.065	0	0.819	0.01	Difference stationary	Increasing	No
A. baumannii	Folate	DALYs - Over70 - All pathogens - Extensive drug resistance in TB	IncP	-0.528111	0.0430121	IND, TZA, USA	3	2003, 2004, 2005, 2006, 2007, 2008, 2009, 2010, 2011, 2012, 2013, 2014, 2016, 2020	14	2003	2020	-7.495	0	0.93	0.01	Difference stationary	Increasing	-4.98	0	0.626	0.02	Difference stationary	Increasing	Yes
N. gonorrhoeae	Penicilin	DALYs - AgeStandardized - Group B Streptococcus - Fluoroquinolones	IncP	0.53932	0.00791295	AUS, CAN, JPN, NZL	4	1997, 1998, 2000, 2001, 2005, 2006, 2007, 2008, 2009, 2010, 2011, 2012, 2013, 2014, 2015, 2017	16	1997	2017	-2.905	0.045	0.906	0.01	Not stationary	Increasing	-4.472	0	0.928	0.01	Difference stationary	Increasing	No
N. gonorrhoeae	Penicilin	Population ages 65 and above (% of total population)	IncP	0.568841	0.00461866	AUS, CAN, JPN, NZL	4	1997, 1998, 2000, 2001, 2005, 2006, 2007, 2008, 2009, 2010, 2011, 2012, 2013, 2014, 2015, 2017	16	1997	2017	1.249	0.996	0.957	0.01	Not stationary	Increasing	-4.036	0.001	1.041	0.01	Difference stationary	Increasing	No
N. gonorrhoeae	Penicilin	Age dependency ratio, old (% of working-age population)	IncP	0.58375	0.00345224	AUS, CAN, JPN, NZL	4	1997, 1998, 2000, 2001, 2005, 2006, 2007, 2008, 2009, 2010, 2011, 2012, 2013, 2014, 2015, 2017	16	1997	2017	-3.172	0.022	1.007	0.01	Difference stationary	Increasing	-3.243	0.018	0.996	0.01	Difference stationary	Increasing	No
N. gonorrhoeae	Penicilin	Deaths - AgeStandardized - Group B Streptococcus - Fluoroquinolones	IncP	0.516665	0.0115948	AUS, CAN, JPN, NZL	4	1997, 1998, 2000, 2001, 2005, 2006, 2007, 2008, 2009, 2010, 2011, 2012, 2013, 2014, 2015, 2017	16	1997	2017	-2.399	0.142	0.886	0.01	Not stationary	Increasing	-3.194	0.02	0.91	0.01	Difference stationary	Increasing	No
A. baumannii	Folate	Deaths - Over70 - All pathogens - Extensive drug resistance in TB	IncP	-0.560763	0.0296594	IND, TZA, USA	3	2003, 2004, 2005, 2006, 2007, 2008, 2009, 2010, 2011, 2012, 2013, 2014, 2016, 2020	14	2003	2020	-12.824	0	0.93	0.01	Difference stationary	Increasing	-1.649	0.457	0.865	0.01	Not stationary	Increasing	Yes
A. baumannii	Folate	Urban population (% of total population)	IncP	-0.550648	0.0334041	IND, TZA, USA	3	2003, 2004, 2005, 2006, 2007, 2008, 2009, 2010, 2011, 2012, 2013, 2014, 2016, 2020	14	2003	2020	-10.411	0	1.017	0.01	Difference stationary	Increasing	-1.573	0.497	0.983	0.01	Not stationary	Increasing	Yes
A. baumannii	Aminoglycoside	Raised fasting blood glucose (>= 7.0 mmol/L) (crude estimate)	IncP	-0.585491	0.0171788	AUS, CHN, KOR, SWE, TZA, USA	6	2003, 2004, 2005, 2006, 2007, 2008, 2009, 2010, 2011, 2012, 2013, 2014	12	2003	2014	-3.455	0.009	0.945	0.01	Difference stationary	Increasing	-0.951	0.771	0.893	0.01	Not stationary	Increasing	Yes
A. baumannii	Folate	Deaths - Over70 - Mycobacterium tuberculosis - Extensive drug resistance in TB	IncP	-0.560763	0.0296594	IND, TZA, USA	3	2003, 2004, 2005, 2006, 2007, 2008, 2009, 2010, 2011, 2012, 2013, 2014, 2016, 2020	14	2003	2020	-5.92	0	0.976	0.01	Difference stationary	Increasing	-0.227	0.935	0.938	0.01	Not stationary	Increasing	Yes
A. baumannii	Fluoroquinolone	Raised fasting blood glucose (>= 7.0 mmol/L) (crude estimate)	IncP	-0.585491	0.0171788	AUS, CHN, KOR, SWE, TZA, USA	6	2003, 2004, 2005, 2006, 2007, 2008, 2009, 2010, 2011, 2012, 2013, 2014	12	2003	2014	-3.157	0.023	0.767	0.01	Difference stationary	Increasing	0.653	0.989	0.871	0.01	Not stationary	Increasing	Yes
K. pneumoniae	Nitrofurans	Raised fasting blood glucose (>= 7.0 mmol/L) (crude estimate)	IncR/rep_cluster_1418	0.788711	0.0350453	DEU, USA	2	2009, 2010, 2011, 2012, 2013, 2014	6	2009	2014	-11.512	0	0.483	0.046	Difference stationary	Increasing	-13.253	0	0.481	0.046	Difference stationary	Increasing	Yes
E. coli	B-lactam Combined Agents	Raised fasting blood glucose (>= 7.0 mmol/L) (crude estimate)	IncX1/IncX3	-0.595967	0.00708559	GBR, JPN, THA, TZA, USA	5	2001, 2002, 2003, 2004, 2005, 2006, 2007, 2008, 2009, 2010, 2011, 2012, 2013, 2014	14	2001	2014	-3.971	0.002	0.986	0.01	Difference stationary	Increasing	-0.509	0.89	0.969	0.01	Not stationary	Increasing	No
A. baumannii	Aminoglycoside	Raised fasting blood glucose (>= 7.0 mmol/L) (crude estimate)	IS1006_floR_tet(A)	-0.531626	0.0340582	AUS, CHN, KOR, SWE, TZA, USA	6	2003, 2004, 2005, 2006, 2007, 2008, 2009, 2010, 2011, 2012, 2013, 2014	12	2003	2014	-4.163	0.001	0.833	0.01	Difference stationary	Increasing	-0.951	0.771	0.893	0.01	Not stationary	Increasing	Yes
E. coli	B-lactam Combined Agents	Raised fasting blood glucose (>= 7.0 mmol/L) (crude estimate)	IS10R_tet(B)	-0.515923	0.0237494	GBR, JPN, THA, TZA, USA	5	2001, 2002, 2003, 2004, 2005, 2006, 2007, 2008, 2009, 2010, 2011, 2012, 2013, 2014	14	2001	2014	-2.018	0.279	0.986	0.01	Not stationary	Increasing	-0.509	0.89	0.969	0.01	Not stationary	Increasing	No
E. coli	Phenicol	Urban population (% of total population)	IS1326_ISPa110_ISUnCu1_qacEdelta1_sul1	-0.582299	0.000471499	BRA, DEU, DNK, FRA, GBR, GMB, IND, ITA, KEN, MLI, MOZ, PAK, PRT, TZA, USA	15	2007, 2008, 2009, 2010, 2013, 2014, 2015, 2016, 2017, 2019, 2020, 2021	12	2007	2021	-1.977	0.297	0.653	0.018	Not stationary	Increasing	-1.874	0.344	0.916	0.01	Not stationary	Increasing	No
S. enterica	Cephem	Phosphonics	IS1B_tet(B)	0.656819	0.0203198	DEU, IND, PRT, VNM	4	2008, 2009, 2010, 2011, 2012, 2013, 2015, 2016, 2017, 2019	10	2008	2019	-2.882	0.047	0.676	0.016	Not stationary	Increasing	-4.019	0.001	0.662	0.017	Difference stationary	Increasing	No
A. baumannii	Folate	Urban population (% of total population)	IS1R_blaTEM-2_Tn2_catA1_tet(A)	-0.580237	0.023351	IND, TZA, USA	3	2003, 2004, 2005, 2006, 2007, 2008, 2009, 2010, 2011, 2012, 2013, 2014, 2016, 2020	14	2003	2020	-1.95	0.309	0.926	0.01	Not stationary	Increasing	-1.573	0.497	0.983	0.01	Not stationary	Increasing	Yes
A. baumannii	Folate	Raised fasting blood glucose (>= 7.0 mmol/L) (crude estimate)	IS1R_blaTEM-2_Tn2_catA1_tet(A)	-0.675927	0.015824	TZA, USA	2	2003, 2004, 2005, 2006, 2007, 2008, 2009, 2010, 2011, 2012, 2013, 2014	12	2003	2014	0.362	0.98	0.904	0.01	Not stationary	Increasing	-0.452	0.901	0.983	0.01	Not stationary	Increasing	Yes
S. enterica	Cephem	Phosphonics	IS1R_tet(B)	0.720837	0.00816644	DEU, IND, PRT, VNM	4	2008, 2009, 2010, 2011, 2012, 2013, 2015, 2016, 2017, 2019	10	2008	2019	-3.033	0.032	0.676	0.016	Difference stationary	Increasing	-4.019	0.001	0.662	0.017	Difference stationary	Increasing	No
A. baumannii	Carbapenem	Raised fasting blood glucose (>= 7.0 mmol/L) (crude estimate)	IS26_IS6100_qacEdelta1_sul1	0.521186	0.0463387	AUS, CHN, KOR, SWE, USA	5	2003, 2004, 2005, 2006, 2007, 2008, 2009, 2010, 2011, 2012, 2013	11	2003	2013	-12.214	0	0.646	0.018	Difference stationary	Increasing	-3.503	0.008	0.635	0.019	Difference stationary	Increasing	Yes
S. aureus	Macrolide	DALYs - Under5 - Serratia spp. - Fluoroquinolones	IS431mec_mecA	0.604611	0.000512859	CHN, DEU, DNK, GBR, GHA, SGP, THA, USA	8	1996, 1997, 2001, 2002, 2003, 2004, 2005, 2006, 2007, 2008, 2009, 2010, 2011, 2012, 2013, 2014, 2015, 2018	18	1996	2018	-6.916	0	1.118	0.01	Difference stationary	Increasing	-0.818	0.814	1.126	0.01	Not stationary	Increasing	Yes
S. aureus	Lincosamide	Deaths - Under5 - Serratia spp. - Fluoroquinolones	IS431mec_mecA	0.585315	0.00106822	CHN, DEU, DNK, GHA, SGP, THA, USA	7	1996, 1997, 2001, 2002, 2003, 2004, 2005, 2006, 2007, 2008, 2009, 2010, 2011, 2012, 2013, 2014, 2015, 2018	18	1996	2018	-2.228	0.196	1.12	0.01	Not stationary	Increasing	-0.075	0.952	1.126	0.01	Not stationary	Increasing	Yes
S. aureus	Lincosamide	DALYs - Under5 - Serratia spp. - Fluoroquinolones	IS431mec_mecA	0.585557	0.00106188	CHN, DEU, DNK, GHA, SGP, THA, USA	7	1996, 1997, 2001, 2002, 2003, 2004, 2005, 2006, 2007, 2008, 2009, 2010, 2011, 2012, 2013, 2014, 2015, 2018	18	1996	2018	-3.761	0.003	1.124	0.01	Difference stationary	Increasing	0.386	0.981	1.126	0.01	Not stationary	Increasing	Yes
S. aureus	Macrolide	Deaths - Under5 - Serratia spp. - Fluoroquinolones	IS431mec_mecA	0.60435	0.0005165	CHN, DEU, DNK, GBR, GHA, SGP, THA, USA	8	1996, 1997, 2001, 2002, 2003, 2004, 2005, 2006, 2007, 2008, 2009, 2010, 2011, 2012, 2013, 2014, 2015, 2018	18	1996	2018	-2.079	0.253	1.12	0.01	Not stationary	Increasing	1.881	0.998	1.126	0.01	Not stationary	Increasing	Yes
A. baumannii	Aminoglycoside	Raised fasting blood glucose (>= 7.0 mmol/L) (crude estimate)	IS5075_tet(A)	-0.674033	0.00419358	AUS, CHN, KOR, SWE, TZA, USA	6	2003, 2004, 2005, 2006, 2007, 2008, 2009, 2010, 2011, 2012, 2013, 2014	12	2003	2014	-14.588	0	0.94	0.01	Difference stationary	Increasing	-0.951	0.771	0.893	0.01	Not stationary	Increasing	Yes
A. baumannii	Fluoroquinolone	Raised fasting blood glucose (>= 7.0 mmol/L) (crude estimate)	IS5075_tet(A)	-0.674033	0.00419358	AUS, CHN, KOR, SWE, TZA, USA	6	2003, 2004, 2005, 2006, 2007, 2008, 2009, 2010, 2011, 2012, 2013, 2014	12	2003	2014	-6.513	0	0.936	0.01	Difference stationary	Increasing	0.653	0.989	0.871	0.01	Not stationary	Increasing	Yes
S. sonnei	Folate	Livestock production index (2014-2016 = 100)	IS6100_mrx_aadA5_dfrA17_mphA_qacEdelta1_sul1	0.710767	0.000304669	AUS, BTN, CHN, GBR, IND, NPL, PAK, VNM	8	2003, 2005, 2007, 2008, 2009, 2010, 2011, 2012, 2013, 2014, 2015, 2016, 2017, 2018	14	2003	2018	-2.386	0.146	0.735	0.01	Not stationary	Increasing	-39.939	0	0.739	0.01	Difference stationary	Increasing	No
S. sonnei	Penicilin	Deaths - AllAges - Enterococcus faecium - Resistance to one or more antibiotics	IS6100_mrx_aadA5_dfrA17_mphA_qacEdelta1_sul1	0.777114	3.41e-05	AUS, BTN, CHN, GBR, IND, NPL, PAK, VNM	8	2003, 2005, 2007, 2008, 2009, 2010, 2011, 2012, 2013, 2014, 2015, 2016, 2017, 2018	14	2003	2018	-32.852	0	0.749	0.01	Difference stationary	Increasing	-23.533	0	0.751	0.01	Difference stationary	Increasing	No
S. sonnei	Folate	Deaths - AllAges - Enterococcus faecium - Resistance to one or more antibiotics	IS6100_mrx_aadA5_dfrA17_mphA_qacEdelta1_sul1	0.777928	3.3e-05	AUS, BTN, CHN, GBR, IND, NPL, PAK, VNM	8	2003, 2005, 2007, 2008, 2009, 2010, 2011, 2012, 2013, 2014, 2015, 2016, 2017, 2018	14	2003	2018	-2.643	0.084	0.751	0.01	Not stationary	Increasing	-22.736	0	0.749	0.01	Difference stationary	Increasing	No
S. sonnei	Penicilin	Livestock production index (2014-2016 = 100)	IS6100_mrx_aadA5_dfrA17_mphA_qacEdelta1_sul1	0.711258	0.000300437	AUS, BTN, CHN, GBR, IND, NPL, PAK, VNM	8	2003, 2005, 2007, 2008, 2009, 2010, 2011, 2012, 2013, 2014, 2015, 2016, 2017, 2018	14	2003	2018	-71.234	0	0.743	0.01	Difference stationary	Increasing	-14.171	0	0.74	0.01	Difference stationary	Increasing	No
S. sonnei	Penicilin	Deaths - AllAges - All pathogens - Vancomycin	IS6100_mrx_aadA5_dfrA17_mphA_qacEdelta1_sul1	0.758154	6.83e-05	AUS, BTN, CHN, GBR, IND, NPL, PAK, VNM	8	2003, 2005, 2007, 2008, 2009, 2010, 2011, 2012, 2013, 2014, 2015, 2016, 2017, 2018	14	2003	2018	-34.211	0	0.74	0.01	Difference stationary	Increasing	-12.423	0	0.746	0.01	Difference stationary	Increasing	No
S. sonnei	Folate	Deaths - AllAges - Enterococcus faecium - Fluoroquinolones	IS6100_mrx_aadA5_dfrA17_mphA_qacEdelta1_sul1	0.730135	0.000171569	AUS, BTN, CHN, GBR, IND, NPL, PAK, VNM	8	2003, 2005, 2007, 2008, 2009, 2010, 2011, 2012, 2013, 2014, 2015, 2016, 2017, 2018	14	2003	2018	-5.807	0	0.736	0.01	Difference stationary	Increasing	-11.346	0	0.729	0.011	Difference stationary	Increasing	No
S. sonnei	Penicilin	Deaths - AllAges - Enterococcus faecium - Fluoroquinolones	IS6100_mrx_aadA5_dfrA17_mphA_qacEdelta1_sul1	0.729268	0.000176217	AUS, BTN, CHN, GBR, IND, NPL, PAK, VNM	8	2003, 2005, 2007, 2008, 2009, 2010, 2011, 2012, 2013, 2014, 2015, 2016, 2017, 2018	14	2003	2018	-2.506	0.114	0.738	0.01	Not stationary	Increasing	-6.523	0	0.729	0.011	Difference stationary	Increasing	No
S. sonnei	Folate	Deaths - AllAges - All pathogens - Vancomycin	IS6100_mrx_aadA5_dfrA17_mphA_qacEdelta1_sul1	0.758835	6.67e-05	AUS, BTN, CHN, GBR, IND, NPL, PAK, VNM	8	2003, 2005, 2007, 2008, 2009, 2010, 2011, 2012, 2013, 2014, 2015, 2016, 2017, 2018	14	2003	2018	-11.649	0	0.741	0.01	Difference stationary	Increasing	-3.357	0.013	0.745	0.01	Difference stationary	Increasing	No
S. sonnei	Penicilin	DALYs - AllAges - Group B Streptococcus - Macrolides	IS6100_mrx_aadA5_dfrA17_mphA_qacEdelta1_sul1	0.852062	9.49e-07	AUS, BTN, CHN, GBR, IND, NPL, PAK, VNM	8	2003, 2005, 2007, 2008, 2009, 2010, 2011, 2012, 2013, 2014, 2015, 2016, 2017, 2018	14	2003	2018	-2.405	0.14	0.801	0.01	Not stationary	Increasing	-2.615	0.09	0.773	0.01	Not stationary	Increasing	No
S. sonnei	Penicilin	Deaths - AllAges - Escherichia coli - Beta lactam / Beta-lactamase inhibitors	IS6100_mrx_aadA5_dfrA17_mphA_qacEdelta1_sul1	0.829509	3.33e-06	AUS, BTN, CHN, GBR, IND, NPL, PAK, VNM	8	2003, 2005, 2007, 2008, 2009, 2010, 2011, 2012, 2013, 2014, 2015, 2016, 2017, 2018	14	2003	2018	-2.079	0.253	0.769	0.01	Not stationary	Increasing	-2.386	0.146	0.744	0.01	Not stationary	Increasing	No
S. sonnei	Folate	Deaths - AllAges - Escherichia coli - Beta lactam / Beta-lactamase inhibitors	IS6100_mrx_aadA5_dfrA17_mphA_qacEdelta1_sul1	0.830839	3.11e-06	AUS, BTN, CHN, GBR, IND, NPL, PAK, VNM	8	2003, 2005, 2007, 2008, 2009, 2010, 2011, 2012, 2013, 2014, 2015, 2016, 2017, 2018	14	2003	2018	-2.609	0.091	0.771	0.01	Not stationary	Increasing	-1.965	0.302	0.746	0.01	Not stationary	Increasing	No
S. sonnei	Folate	Protein-energy malnutrition	IS6100_mrx_aadA5_dfrA17_mphA_qacEdelta1_sul1	0.853505	8.7e-07	AUS, BTN, CHN, GBR, IND, NPL, PAK, VNM	8	2003, 2005, 2007, 2008, 2009, 2010, 2011, 2012, 2013, 2014, 2015, 2016, 2017, 2018	14	2003	2018	-2.663	0.081	0.778	0.01	Not stationary	Increasing	-1.959	0.305	0.747	0.01	Not stationary	Increasing	No
S. sonnei	Penicilin	Protein-energy malnutrition	IS6100_mrx_aadA5_dfrA17_mphA_qacEdelta1_sul1	0.852367	9.32e-07	AUS, BTN, CHN, GBR, IND, NPL, PAK, VNM	8	2003, 2005, 2007, 2008, 2009, 2010, 2011, 2012, 2013, 2014, 2015, 2016, 2017, 2018	14	2003	2018	-3.011	0.034	0.78	0.01	Difference stationary	Increasing	-1.959	0.305	0.748	0.01	Not stationary	Increasing	No
S. sonnei	Folate	DALYs - AllAges - Group B Streptococcus - Macrolides	IS6100_mrx_aadA5_dfrA17_mphA_qacEdelta1_sul1	0.853488	8.71e-07	AUS, BTN, CHN, GBR, IND, NPL, PAK, VNM	8	2003, 2005, 2007, 2008, 2009, 2010, 2011, 2012, 2013, 2014, 2015, 2016, 2017, 2018	14	2003	2018	-3.225	0.019	0.8	0.01	Difference stationary	Increasing	-1.944	0.312	0.772	0.01	Not stationary	Increasing	No
S. sonnei	Penicilin	DALYs - AllAges - Escherichia coli - Beta lactam / Beta-lactamase inhibitors	IS6100_mrx_aadA5_dfrA17_mphA_qacEdelta1_sul1	0.821453	4.99e-06	AUS, BTN, CHN, GBR, IND, NPL, PAK, VNM	8	2003, 2005, 2007, 2008, 2009, 2010, 2011, 2012, 2013, 2014, 2015, 2016, 2017, 2018	14	2003	2018	-2.473	0.122	0.782	0.01	Not stationary	Increasing	-1.942	0.313	0.75	0.01	Not stationary	Increasing	No
S. sonnei	Folate	Deaths - AllAges - Group B Streptococcus - Macrolides	IS6100_mrx_aadA5_dfrA17_mphA_qacEdelta1_sul1	0.880926	1.36e-07	AUS, BTN, CHN, GBR, IND, NPL, PAK, VNM	8	2003, 2005, 2007, 2008, 2009, 2010, 2011, 2012, 2013, 2014, 2015, 2016, 2017, 2018	14	2003	2018	-2.559	0.102	0.783	0.01	Not stationary	Increasing	-1.929	0.319	0.759	0.01	Not stationary	Increasing	No
S. sonnei	Folate	DALYs - AllAges - Escherichia coli - Beta lactam / Beta-lactamase inhibitors	IS6100_mrx_aadA5_dfrA17_mphA_qacEdelta1_sul1	0.822834	4.67e-06	AUS, BTN, CHN, GBR, IND, NPL, PAK, VNM	8	2003, 2005, 2007, 2008, 2009, 2010, 2011, 2012, 2013, 2014, 2015, 2016, 2017, 2018	14	2003	2018	-2.264	0.184	0.781	0.01	Not stationary	Increasing	-1.916	0.325	0.754	0.01	Not stationary	Increasing	No
S. sonnei	Penicilin	Deaths - AllAges - Group B Streptococcus - Macrolides	IS6100_mrx_aadA5_dfrA17_mphA_qacEdelta1_sul1	0.879264	1.54e-07	AUS, BTN, CHN, GBR, IND, NPL, PAK, VNM	8	2003, 2005, 2007, 2008, 2009, 2010, 2011, 2012, 2013, 2014, 2015, 2016, 2017, 2018	14	2003	2018	-2.449	0.128	0.784	0.01	Not stationary	Increasing	-1.914	0.325	0.76	0.01	Not stationary	Increasing	No
S. sonnei	Cephem	Livestock production index (2014-2016 = 100)	IS6100_mrx_aadA5_dfrA17_mphA_qacEdelta1_sul1	0.559657	0.00676208	AUS, BTN, CHN, GBR, IND, NPL, PAK, VNM	8	2005, 2007, 2008, 2009, 2010, 2011, 2012, 2013, 2014, 2015, 2016, 2017, 2018	13	2005	2018	-6.822	0	0.655	0.018	Difference stationary	Increasing	-1.57	0.498	0.669	0.016	Not stationary	Increasing	No
S. sonnei	Penicilin	Tetanus	IS6100_mrx_aadA5_dfrA17_mphA_qacEdelta1_sul1	0.812034	7.82e-06	AUS, BTN, CHN, GBR, IND, NPL, PAK, VNM	8	2003, 2005, 2007, 2008, 2009, 2010, 2011, 2012, 2013, 2014, 2015, 2016, 2017, 2018	14	2003	2018	-0.971	0.764	1.012	0.01	Not stationary	Increasing	-1.52	0.523	0.375	0.088	Trend stationary	Increasing	No
S. sonnei	Folate	Tetanus	IS6100_mrx_aadA5_dfrA17_mphA_qacEdelta1_sul1	0.813436	7.33e-06	AUS, BTN, CHN, GBR, IND, NPL, PAK, VNM	8	2003, 2005, 2007, 2008, 2009, 2010, 2011, 2012, 2013, 2014, 2015, 2016, 2017, 2018	14	2003	2018	-3.895	0.002	1.023	0.01	Difference stationary	Increasing	-1.39	0.587	0.857	0.01	Not stationary	Increasing	No
E. coli	B-lactam Combined Agents	Raised fasting blood glucose (>= 7.0 mmol/L) (crude estimate)	IS6100_mrx_dfrA14_mphA	-0.678026	0.00142062	GBR, JPN, THA, TZA, USA	5	2001, 2002, 2003, 2004, 2005, 2006, 2007, 2008, 2009, 2010, 2011, 2012, 2013, 2014	14	2001	2014	-7.66	0	1.004	0.01	Difference stationary	Increasing	-0.509	0.89	0.969	0.01	Not stationary	Increasing	No
S. sonnei	Folate	Livestock production index (2014-2016 = 100)	IS6100_mrx_mphA	0.593746	0.00454402	AUS, BTN, CHN, GBR, IND, NPL, PAK, VNM	8	2003, 2005, 2007, 2008, 2009, 2010, 2011, 2012, 2013, 2014, 2015, 2016, 2017, 2018	14	2003	2018	-2.353	0.156	0.735	0.01	Not stationary	Increasing	-39.939	0	0.739	0.01	Difference stationary	Increasing	No
S. sonnei	Penicilin	Livestock production index (2014-2016 = 100)	IS6100_mrx_mphA	0.587506	0.00510286	AUS, BTN, CHN, GBR, IND, NPL, PAK, VNM	8	2003, 2005, 2007, 2008, 2009, 2010, 2011, 2012, 2013, 2014, 2015, 2016, 2017, 2018	14	2003	2018	-24.194	0	0.734	0.01	Difference stationary	Increasing	-14.171	0	0.74	0.01	Difference stationary	Increasing	No
S. sonnei	Aminoglycoside	Livestock production index (2014-2016 = 100)	IS6100_mrx_mphA	0.502643	0.0397448	AUS, CHN, GBR, IND, NPL, PAK, VNM	7	2003, 2005, 2007, 2008, 2009, 2010, 2011, 2012, 2013, 2014, 2015, 2016, 2017, 2018	14	2003	2018	-8.866	0	0.811	0.01	Difference stationary	Increasing	-6.632	0	0.822	0.01	Difference stationary	Increasing	No
S. sonnei	Aminoglycoside	Population, total	IS6100_mrx_mphA	0.513809	0.034878	AUS, CHN, GBR, IND, NPL, PAK, VNM	7	2003, 2005, 2007, 2008, 2009, 2010, 2011, 2012, 2013, 2014, 2015, 2016, 2017, 2018	14	2003	2018	-7.313	0	0.707	0.013	Difference stationary	Increasing	-5.606	0	0.646	0.018	Difference stationary	Increasing	No
E. coli	Penicilin	People with basic handwashing facilities including soap and water (% of population)	IS6100_mrx_mphA	0.654075	0.0290194	IND, MOZ, PAK, THA, TZA	5	2009, 2010, 2013, 2014, 2015, 2016, 2017, 2019, 2020	9	2009	2020	-2.601	0.093	0.821	0.01	Not stationary	Increasing	-4.132	0.001	0.899	0.01	Difference stationary	Increasing	No
E. coli	Folate	People with basic handwashing facilities including soap and water (% of population)	IS6100_mrx_mphA	0.593994	0.0416989	IND, MOZ, PAK, RWA, THA, TZA	6	2009, 2010, 2013, 2014, 2015, 2016, 2017, 2019, 2020	9	2009	2020	-1.793	0.384	0.804	0.01	Not stationary	Increasing	-3.491	0.008	0.833	0.01	Difference stationary	Increasing	No
E. coli	Aminoglycoside	People with basic handwashing facilities including soap and water (% of population)	IS6100_mrx_mphA	0.586473	0.0450362	IND, MOZ, PAK, RWA, THA, TZA	6	2009, 2010, 2013, 2014, 2015, 2016, 2017, 2019, 2020	9	2009	2020	-1.98	0.296	0.819	0.01	Not stationary	Increasing	-2.133	0.232	0.88	0.01	Not stationary	Increasing	No
E. coli	Aminoglycoside	People with basic handwashing facilities including soap and water (% of population)	IS6100_mrx_mphA	0.586473	0.0450362	IND, MOZ, PAK, RWA, THA, TZA	6	2009, 2010, 2013, 2014, 2015, 2016, 2017, 2019, 2020	9	2009	2020	-1.98	0.296	0.819	0.01	Not stationary	Increasing	-2.133	0.232	0.88	0.01	Not stationary	Increasing	No
S. sonnei	Cephem	Livestock production index (2014-2016 = 100)	IS6100_mrx_mphA	0.550276	0.0079659	AUS, BTN, CHN, GBR, IND, NPL, PAK, VNM	8	2005, 2007, 2008, 2009, 2010, 2011, 2012, 2013, 2014, 2015, 2016, 2017, 2018	13	2005	2018	-4.49	0	0.665	0.017	Difference stationary	Increasing	-1.57	0.498	0.669	0.016	Not stationary	Increasing	No
A. baumannii	Aminoglycoside	Respiratory infections and tuberculosis	ISAba1_sul2	0.704221	0.00160129	AUS, CHN, KOR, SWE, TZA, USA	6	2003, 2004, 2005, 2006, 2007, 2008, 2009, 2010, 2011, 2012, 2013, 2014, 2016	13	2003	2016	-2.53	0.108	1.044	0.01	Not stationary	Increasing	1.152	0.996	1.047	0.01	Not stationary	Increasing	Yes
A. baumannii	Aminoglycoside	DALYs - Under5 - Non-typhoidal Salmonella - Fluoroquinolones	ISAba24_ISEc28_ISEc29_armA_mphE_msrE	0.73629	0.000750992	AUS, CHN, KOR, SWE, TZA, USA	6	2003, 2004, 2005, 2006, 2007, 2008, 2009, 2010, 2011, 2012, 2013, 2014, 2016	13	2003	2016	-4.779	0	1.045	0.01	Difference stationary	Increasing	-1.155	0.693	1.047	0.01	Not stationary	Increasing	Yes
A. baumannii	Aminoglycoside	Raised fasting blood glucose (>= 7.0 mmol/L) (crude estimate)	ISAba28_ISPa12_blaPER-1	-0.554596	0.0257755	AUS, CHN, KOR, SWE, TZA, USA	6	2003, 2004, 2005, 2006, 2007, 2008, 2009, 2010, 2011, 2012, 2013, 2014	12	2003	2014	-9.556	0	0.96	0.01	Difference stationary	Increasing	-0.951	0.771	0.893	0.01	Not stationary	Increasing	Yes
K. pneumoniae	Fluoroquinolone	DALYs - AgeStandardized - Haemophilus influenzae - Resistance to one or more antibiotics	ISKpn19_qnrS1	0.506938	0.000125518	BLZ, BRB, DEU, DMA, DNK, GBR, GRC, GRD, HTI, IND, ITA, LCA, MWI, NOR, NPL, THA, USA	17	2001, 2002, 2003, 2004, 2005, 2006, 2007, 2008, 2009, 2010, 2011, 2012, 2013, 2014, 2015, 2016, 2017, 2018, 2019, 2020	20	2001	2020	-2.32	0.166	1.104	0.01	Not stationary	Increasing	-0.426	0.906	1.107	0.01	Not stationary	Increasing	Yes
K. pneumoniae	Fluoroquinolone	DALYs - AgeStandardized - Haemophilus influenzae - Resistance to one or more antibiotics	ISKpn19_qnrS1	0.506938	0.000125518	BLZ, BRB, DEU, DMA, DNK, GBR, GRC, GRD, HTI, IND, ITA, LCA, MWI, NOR, NPL, THA, USA	17	2001, 2002, 2003, 2004, 2005, 2006, 2007, 2008, 2009, 2010, 2011, 2012, 2013, 2014, 2015, 2016, 2017, 2018, 2019, 2020	20	2001	2020	-2.32	0.166	1.104	0.01	Not stationary	Increasing	-0.426	0.906	1.107	0.01	Not stationary	Increasing	Yes
S. enterica	Cephem	Phosphonics	ISVsa3_floR	0.690131	0.0129914	DEU, IND, PRT, VNM	4	2008, 2009, 2010, 2011, 2012, 2013, 2015, 2016, 2017, 2019	10	2008	2019	-8.984	0	0.678	0.016	Difference stationary	Increasing	-4.019	0.001	0.662	0.017	Difference stationary	Increasing	No
K. pneumoniae	Folate	DALYs - AgeStandardized - Haemophilus influenzae - Aminopenicillin	ISVsa3_floR_sul2	0.502187	0.000600617	DEU, DNK, GBR, GRC, IND, ITA, MWI, NOR, NPL, THA, USA	11	2001, 2005, 2006, 2007, 2008, 2009, 2010, 2011, 2012, 2013, 2014, 2015, 2016, 2017, 2018, 2019, 2020	17	2001	2020	0.1	0.966	1.036	0.01	Not stationary	Increasing	-1.482	0.542	1.047	0.01	Not stationary	Increasing	Yes
K. pneumoniae	Fluoroquinolone	DALYs - AgeStandardized - Haemophilus influenzae - Resistance to one or more antibiotics	ISVsa3_floR_sul2	0.53104	5.12e-05	BLZ, BRB, DEU, DMA, DNK, GBR, GRC, GRD, HTI, IND, ITA, LCA, MWI, NOR, NPL, THA, USA	17	2001, 2002, 2003, 2004, 2005, 2006, 2007, 2008, 2009, 2010, 2011, 2012, 2013, 2014, 2015, 2016, 2017, 2018, 2019, 2020	20	2001	2020	0.778	0.991	1.1	0.01	Not stationary	Increasing	-0.426	0.906	1.107	0.01	Not stationary	Increasing	Yes
K. pneumoniae	Folate	DALYs - AgeStandardized - Haemophilus influenzae - Resistance to one or more antibiotics	ISVsa3_floR_sul2	0.555462	0.000110449	DEU, DNK, GBR, GRC, IND, ITA, MWI, NOR, NPL, THA, USA	11	2001, 2005, 2006, 2007, 2008, 2009, 2010, 2011, 2012, 2013, 2014, 2015, 2016, 2017, 2018, 2019, 2020	17	2001	2020	3.201	1	1.038	0.01	Not stationary	Increasing	-0.019	0.957	1.047	0.01	Not stationary	Increasing	Yes
K. pneumoniae	Nitrofurans	Fluoroquinolones	ISVsa3_sul2	-0.710841	0.014202	DEU, ITA, USA	3	2009, 2010, 2011, 2012, 2013, 2014, 2015, 2016, 2017, 2019	10	2009	2019	-11.156	0	0.933	0.01	Difference stationary	Increasing	-2.521	0.11	0.302	0.1	Trend stationary	Increasing	Yes
S. sonnei	Tetracycline	DALYs - AllAges - Proteus spp. - Trimethoprim-Sulfamethoxazole	ISVsa3_sul2	0.663119	0.00973668	CHN, GBR, IND, NPL, PAK, VNM	6	2003, 2005, 2007, 2008, 2009, 2010, 2011, 2012, 2013, 2014, 2015, 2016	12	2003	2016	-4.111	0.001	0.833	0.01	Difference stationary	Increasing	-2.343	0.158	0.787	0.01	Not stationary	Increasing	No
S. sonnei	Tetracycline	DALYs - AgeStandardized - Proteus spp. - Trimethoprim-Sulfamethoxazole	ISVsa3_sul2	0.676851	0.00784529	CHN, GBR, IND, NPL, PAK, VNM	6	2003, 2005, 2007, 2008, 2009, 2010, 2011, 2012, 2013, 2014, 2015, 2016	12	2003	2016	-4.802	0	0.814	0.01	Difference stationary	Increasing	-2.003	0.285	0.779	0.01	Not stationary	Increasing	No
E. coli	Cephem	Life expectancy at birth, total (years)	kdpE	0.520558	5.46e-05	BRA, CHN, DEU, DNK, FRA, GBR, GMB, IND, ITA, KEN, MLI, MOZ, NOR, PAK, PRT, THA, TZA, USA	18	2001, 2002, 2003, 2004, 2005, 2006, 2007, 2008, 2009, 2010, 2011, 2012, 2013, 2014, 2015, 2016, 2017, 2018, 2019, 2020, 2021	21	2001	2021	-17.446	0	0.707	0.013	Difference stationary	Increasing	-5.86	0	0.782	0.01	Difference stationary	Increasing	No
E. coli	Cephem	Life expectancy at birth, total (years)	kdpE	0.520558	5.46e-05	BRA, CHN, DEU, DNK, FRA, GBR, GMB, IND, ITA, KEN, MLI, MOZ, NOR, PAK, PRT, THA, TZA, USA	18	2001, 2002, 2003, 2004, 2005, 2006, 2007, 2008, 2009, 2010, 2011, 2012, 2013, 2014, 2015, 2016, 2017, 2018, 2019, 2020, 2021	21	2001	2021	-17.446	0	0.707	0.013	Difference stationary	Increasing	-5.86	0	0.782	0.01	Difference stationary	Increasing	Yes
E. coli	Cephem	Population density (people per sq. km of land area)	kdpE	0.594127	2.18e-06	BRA, CHN, DEU, DNK, FRA, GBR, GMB, IND, ITA, KEN, MLI, MOZ, NOR, PAK, PRT, THA, TZA, USA	18	2001, 2002, 2003, 2004, 2005, 2006, 2007, 2008, 2009, 2010, 2011, 2012, 2013, 2014, 2015, 2016, 2017, 2018, 2019, 2020, 2021	21	2001	2021	-7.852	0	0.771	0.01	Difference stationary	Increasing	-1.867	0.348	0.78	0.01	Not stationary	Increasing	No
E. coli	Cephem	Population density (people per sq. km of land area)	kdpE	0.594127	2.18e-06	BRA, CHN, DEU, DNK, FRA, GBR, GMB, IND, ITA, KEN, MLI, MOZ, NOR, PAK, PRT, THA, TZA, USA	18	2001, 2002, 2003, 2004, 2005, 2006, 2007, 2008, 2009, 2010, 2011, 2012, 2013, 2014, 2015, 2016, 2017, 2018, 2019, 2020, 2021	21	2001	2021	-7.852	0	0.771	0.01	Difference stationary	Increasing	-1.867	0.348	0.78	0.01	Not stationary	Increasing	Yes
E. coli	Cephem	Life expectancy at birth, total (years)	leuO	0.521314	5.3e-05	BRA, CHN, DEU, DNK, FRA, GBR, GMB, IND, ITA, KEN, MLI, MOZ, NOR, PAK, PRT, THA, TZA, USA	18	2001, 2002, 2003, 2004, 2005, 2006, 2007, 2008, 2009, 2010, 2011, 2012, 2013, 2014, 2015, 2016, 2017, 2018, 2019, 2020, 2021	21	2001	2021	-7.522	0	0.75	0.01	Difference stationary	Increasing	-5.86	0	0.782	0.01	Difference stationary	Increasing	Yes
E. coli	Penicilin	People with basic handwashing facilities including soap and water (% of population)	leuO	0.701826	0.0160717	IND, MOZ, PAK, THA, TZA	5	2009, 2010, 2013, 2014, 2015, 2016, 2017, 2019, 2020	9	2009	2020	-1.311	0.624	0.831	0.01	Not stationary	Increasing	-4.132	0.001	0.899	0.01	Difference stationary	Increasing	No
E. coli	Folate	People with basic handwashing facilities including soap and water (% of population)	leuO	0.707101	0.0101205	IND, MOZ, PAK, RWA, THA, TZA	6	2009, 2010, 2013, 2014, 2015, 2016, 2017, 2019, 2020	9	2009	2020	-4.099	0.001	0.8	0.01	Difference stationary	Increasing	-3.491	0.008	0.833	0.01	Difference stationary	Increasing	No
E. coli	Folate	People with basic handwashing facilities including soap and water (% of population)	leuO	0.707101	0.0101205	IND, MOZ, PAK, RWA, THA, TZA	6	2009, 2010, 2013, 2014, 2015, 2016, 2017, 2019, 2020	9	2009	2020	-4.099	0.001	0.8	0.01	Difference stationary	Increasing	-3.491	0.008	0.833	0.01	Difference stationary	Increasing	No
E. coli	Folate	People with basic handwashing facilities including soap and water (% of population)	leuO	0.707101	0.0101205	IND, MOZ, PAK, RWA, THA, TZA	6	2009, 2010, 2013, 2014, 2015, 2016, 2017, 2019, 2020	9	2009	2020	-4.099	0.001	0.8	0.01	Difference stationary	Increasing	-3.491	0.008	0.833	0.01	Difference stationary	Increasing	No
E. coli	Aminoglycoside	People with basic handwashing facilities including soap and water (% of population)	leuO	0.819226	0.00111274	IND, MOZ, PAK, RWA, THA, TZA	6	2009, 2010, 2013, 2014, 2015, 2016, 2017, 2019, 2020	9	2009	2020	-8.012	0	0.836	0.01	Difference stationary	Increasing	-2.133	0.232	0.88	0.01	Not stationary	Increasing	No
E. coli	Aminoglycoside	Population density (people per sq. km of land area)	leuO	0.520852	2.77e-05	BRA, CHN, DEU, DNK, FRA, GBR, GMB, IND, ITA, JPN, KEN, MLI, MOZ, NOR, PAK, PRT, RWA, THA, TZA, USA	20	2001, 2002, 2003, 2004, 2005, 2006, 2007, 2008, 2009, 2010, 2011, 2012, 2013, 2014, 2015, 2016, 2017, 2018, 2019, 2020, 2021	21	2001	2021	-6.755	0	0.789	0.01	Difference stationary	Increasing	-2.066	0.259	0.814	0.01	Not stationary	Increasing	No
E. coli	Cephem	Population density (people per sq. km of land area)	leuO	0.59388	2.2e-06	BRA, CHN, DEU, DNK, FRA, GBR, GMB, IND, ITA, KEN, MLI, MOZ, NOR, PAK, PRT, THA, TZA, USA	18	2001, 2002, 2003, 2004, 2005, 2006, 2007, 2008, 2009, 2010, 2011, 2012, 2013, 2014, 2015, 2016, 2017, 2018, 2019, 2020, 2021	21	2001	2021	-3.143	0.024	0.752	0.01	Difference stationary	Increasing	-1.867	0.348	0.78	0.01	Not stationary	Increasing	Yes
A. baumannii	Carbapenem	Deaths - AllAges - Proteus spp. - Aminopenicillin	lpsB	0.589834	0.00785777	AUS, CHN, IND, KOR, SWE, THA, USA	7	2003, 2004, 2005, 2006, 2007, 2008, 2009, 2010, 2011, 2012, 2013, 2016, 2020	13	2003	2020	-742.109	0	0.662	0.017	Difference stationary	Increasing	-151.107	0	0.684	0.015	Difference stationary	Increasing	Yes
A. baumannii	Carbapenem	DALYs - AgeStandardized - Proteus spp. - Aminopenicillin	lpsB	0.558741	0.0128934	AUS, CHN, IND, KOR, SWE, THA, USA	7	2003, 2004, 2005, 2006, 2007, 2008, 2009, 2010, 2011, 2012, 2013, 2016, 2020	13	2003	2020	-6.947	0	0.684	0.015	Difference stationary	Increasing	-85.111	0	0.698	0.014	Difference stationary	Increasing	Yes
A. baumannii	Carbapenem	DALYs - AllAges - Proteus spp. - Aminopenicillin	lpsB	0.607218	0.00582973	AUS, CHN, IND, KOR, SWE, THA, USA	7	2003, 2004, 2005, 2006, 2007, 2008, 2009, 2010, 2011, 2012, 2013, 2016, 2020	13	2003	2020	-158.53	0	0.648	0.018	Difference stationary	Increasing	-9.394	0	0.673	0.016	Difference stationary	Increasing	Yes
A. baumannii	Carbapenem	Deaths - AgeStandardized - Proteus spp. - Aminopenicillin	lpsB	0.546813	0.0154044	AUS, CHN, IND, KOR, SWE, THA, USA	7	2003, 2004, 2005, 2006, 2007, 2008, 2009, 2010, 2011, 2012, 2013, 2016, 2020	13	2003	2020	-8.898	0	0.685	0.015	Difference stationary	Increasing	-6.297	0	0.701	0.013	Difference stationary	Increasing	Yes
A. baumannii	Carbapenem	Population ages 65 and above (% of total population)	lpsB	0.624983	0.00422119	AUS, CHN, IND, KOR, SWE, THA, USA	7	2003, 2004, 2005, 2006, 2007, 2008, 2009, 2010, 2011, 2012, 2013, 2016, 2020	13	2003	2020	-2.906	0.045	0.855	0.01	Not stationary	Increasing	-6.155	0	0.913	0.01	Difference stationary	Increasing	Yes
A. baumannii	Carbapenem	Age dependency ratio, old (% of working-age population)	lpsB	0.609538	0.00559498	AUS, CHN, IND, KOR, SWE, THA, USA	7	2003, 2004, 2005, 2006, 2007, 2008, 2009, 2010, 2011, 2012, 2013, 2016, 2020	13	2003	2020	-2.67	0.079	0.853	0.01	Not stationary	Increasing	-5.334	0	0.912	0.01	Difference stationary	Increasing	Yes
A. baumannii	Carbapenem	Deaths - AllAges - All pathogens - Extensive drug resistance in TB	lpsB	0.534681	0.0183443	AUS, CHN, IND, KOR, SWE, THA, USA	7	2003, 2004, 2005, 2006, 2007, 2008, 2009, 2010, 2011, 2012, 2013, 2016, 2020	13	2003	2020	-2.541	0.106	0.714	0.012	Not stationary	Increasing	-4.269	0.001	0.772	0.01	Difference stationary	Increasing	Yes
A. baumannii	Carbapenem	Deaths - AllAges - Mycobacterium tuberculosis - Extensive drug resistance in TB	lpsB	0.534681	0.0183443	AUS, CHN, IND, KOR, SWE, THA, USA	7	2003, 2004, 2005, 2006, 2007, 2008, 2009, 2010, 2011, 2012, 2013, 2016, 2020	13	2003	2020	-3.009	0.034	0.715	0.012	Difference stationary	Increasing	-4.189	0.001	0.772	0.01	Difference stationary	Increasing	Yes
A. baumannii	Carbapenem	Raised fasting blood glucose (>= 7.0 mmol/L) (crude estimate)	lpsB	0.75169	0.00123114	AUS, CHN, KOR, SWE, USA	5	2003, 2004, 2005, 2006, 2007, 2008, 2009, 2010, 2011, 2012, 2013	11	2003	2013	-10.97	0	0.588	0.024	Difference stationary	Increasing	-3.503	0.008	0.635	0.019	Difference stationary	Increasing	Yes
A. baumannii	Carbapenem	DALYs - Over70 - Proteus spp. - Aminopenicillin	lpsB	0.586706	0.00827715	AUS, CHN, IND, KOR, SWE, THA, USA	7	2003, 2004, 2005, 2006, 2007, 2008, 2009, 2010, 2011, 2012, 2013, 2016, 2020	13	2003	2020	-155.67	0	0.659	0.017	Difference stationary	Increasing	-2.72	0.071	0.688	0.015	Not stationary	Increasing	Yes
A. baumannii	Carbapenem	GDP per capita, PPP (current international $)	lpsB	0.729827	0.000389748	AUS, CHN, IND, KOR, SWE, THA, USA	7	2003, 2004, 2005, 2006, 2007, 2008, 2009, 2010, 2011, 2012, 2013, 2016, 2020	13	2003	2020	0.065	0.964	0.316	0.1	Trend stationary	Increasing	-2.385	0.146	0.805	0.01	Not stationary	Increasing	Yes
A. baumannii	Carbapenem	People using at least basic drinking water services (% of population)	lpsB	0.507002	0.0377874	AUS, CHN, IND, KOR, SWE, THA, USA	7	2005, 2006, 2007, 2008, 2009, 2010, 2011, 2012, 2013, 2016, 2020	11	2005	2020	-1.834	0.364	0.668	0.016	Not stationary	Increasing	-2.331	0.162	0.684	0.015	Not stationary	Increasing	Yes
A. baumannii	Carbapenem	Deaths - Over70 - Proteus spp. - Aminopenicillin	lpsB	0.578466	0.00946943	AUS, CHN, IND, KOR, SWE, THA, USA	7	2003, 2004, 2005, 2006, 2007, 2008, 2009, 2010, 2011, 2012, 2013, 2016, 2020	13	2003	2020	-342.125	0	0.672	0.016	Difference stationary	Increasing	-1.413	0.576	0.691	0.014	Not stationary	Increasing	Yes
S. sonnei	Folate	Deaths - AllAges - Enterococcus faecium - Resistance to one or more antibiotics	marA	0.525034	0.0145294	AUS, BTN, CHN, GBR, IND, NPL, PAK, VNM	8	2003, 2005, 2007, 2008, 2009, 2010, 2011, 2012, 2013, 2014, 2015, 2016, 2017, 2018	14	2003	2018	-2.581	0.097	0.752	0.01	Not stationary	Increasing	-22.736	0	0.749	0.01	Difference stationary	Increasing	No
E. coli	Cephem	Life expectancy at birth, total (years)	marA	0.521752	5.21e-05	BRA, CHN, DEU, DNK, FRA, GBR, GMB, IND, ITA, KEN, MLI, MOZ, NOR, PAK, PRT, THA, TZA, USA	18	2001, 2002, 2003, 2004, 2005, 2006, 2007, 2008, 2009, 2010, 2011, 2012, 2013, 2014, 2015, 2016, 2017, 2018, 2019, 2020, 2021	21	2001	2021	-2.362	0.153	0.75	0.01	Not stationary	Increasing	-5.86	0	0.782	0.01	Difference stationary	Increasing	Yes
E. coli	Penicilin	People with basic handwashing facilities including soap and water (% of population)	marA	0.711341	0.0141031	IND, MOZ, PAK, THA, TZA	5	2009, 2010, 2013, 2014, 2015, 2016, 2017, 2019, 2020	9	2009	2020	-34.632	0	0.83	0.01	Difference stationary	Increasing	-4.132	0.001	0.899	0.01	Difference stationary	Increasing	No
E. coli	Cephem	Population density (people per sq. km of land area)	marA	0.592595	2.35e-06	BRA, CHN, DEU, DNK, FRA, GBR, GMB, IND, ITA, KEN, MLI, MOZ, NOR, PAK, PRT, THA, TZA, USA	18	2001, 2002, 2003, 2004, 2005, 2006, 2007, 2008, 2009, 2010, 2011, 2012, 2013, 2014, 2015, 2016, 2017, 2018, 2019, 2020, 2021	21	2001	2021	-2.528	0.109	0.744	0.01	Not stationary	Increasing	-1.867	0.348	0.78	0.01	Not stationary	Increasing	Yes
E. coli	Phenicol	People with basic handwashing facilities including soap and water (% of population)	mdtB	0.907878	0.00071327	IND, MOZ, PAK, TZA	4	2009, 2010, 2013, 2014, 2016, 2017, 2019, 2020	8	2009	2020	-19.201	0	0.806	0.01	Difference stationary	Increasing	-3.134	0.024	0.836	0.01	Difference stationary	Increasing	No
E. coli	Fluoroquinolone	Life expectancy at birth, total (years)	mdtC	0.517835	1.92e-05	AUS, BRA, CHN, DEU, DNK, FRA, GBR, GMB, IND, ITA, JPN, KEN, MLI, MOZ, NOR, PAK, PRT, RWA, THA, TZA, USA	21	2001, 2002, 2003, 2004, 2005, 2006, 2007, 2008, 2009, 2010, 2011, 2012, 2013, 2014, 2015, 2016, 2017, 2018, 2019, 2020, 2021	21	2001	2021	-0.79	0.822	0.743	0.01	Not stationary	Increasing	-20.574	0	0.776	0.01	Difference stationary	Increasing	Yes
E. coli	Fluoroquinolone	People with basic handwashing facilities including soap and water (% of population)	mdtC	0.853698	0.000410731	IND, MOZ, PAK, RWA, THA, TZA	6	2009, 2010, 2013, 2014, 2015, 2016, 2017, 2019, 2020	9	2009	2020	-4.582	0	0.834	0.01	Difference stationary	Increasing	-16.32	0	0.892	0.01	Difference stationary	Increasing	Yes
E. coli	Folate	People with basic handwashing facilities including soap and water (% of population)	mdtC	0.787048	0.00238211	IND, MOZ, PAK, RWA, THA, TZA	6	2009, 2010, 2013, 2014, 2015, 2016, 2017, 2019, 2020	9	2009	2020	-5.486	0	0.797	0.01	Difference stationary	Increasing	-3.491	0.008	0.833	0.01	Difference stationary	Increasing	No
E. coli	Aminoglycoside	People with basic handwashing facilities including soap and water (% of population)	mdtC	0.819833	0.00109536	IND, MOZ, PAK, RWA, THA, TZA	6	2009, 2010, 2013, 2014, 2015, 2016, 2017, 2019, 2020	9	2009	2020	-6.195	0	0.845	0.01	Difference stationary	Increasing	-2.133	0.232	0.88	0.01	Not stationary	Increasing	No
E. coli	Cephem	Population density (people per sq. km of land area)	mdtC	0.564114	8.9e-06	BRA, CHN, DEU, DNK, FRA, GBR, GMB, IND, ITA, KEN, MLI, MOZ, NOR, PAK, PRT, THA, TZA, USA	18	2001, 2002, 2003, 2004, 2005, 2006, 2007, 2008, 2009, 2010, 2011, 2012, 2013, 2014, 2015, 2016, 2017, 2018, 2019, 2020, 2021	21	2001	2021	-4.708	0	0.756	0.01	Difference stationary	Increasing	-1.867	0.348	0.78	0.01	Not stationary	Increasing	No
E. coli	Fluoroquinolone	Population density (people per sq. km of land area)	mdtC	0.591816	5.08e-07	AUS, BRA, CHN, DEU, DNK, FRA, GBR, GMB, IND, ITA, JPN, KEN, MLI, MOZ, NOR, PAK, PRT, RWA, THA, TZA, USA	21	2001, 2002, 2003, 2004, 2005, 2006, 2007, 2008, 2009, 2010, 2011, 2012, 2013, 2014, 2015, 2016, 2017, 2018, 2019, 2020, 2021	21	2001	2021	-5.293	0	0.764	0.01	Difference stationary	Increasing	-1.487	0.54	0.81	0.01	Not stationary	Increasing	Yes
E. coli	Cephem	Life expectancy at birth, total (years)	mdtE	0.521943	5.17e-05	BRA, CHN, DEU, DNK, FRA, GBR, GMB, IND, ITA, KEN, MLI, MOZ, NOR, PAK, PRT, THA, TZA, USA	18	2001, 2002, 2003, 2004, 2005, 2006, 2007, 2008, 2009, 2010, 2011, 2012, 2013, 2014, 2015, 2016, 2017, 2018, 2019, 2020, 2021	21	2001	2021	-1.88	0.341	0.725	0.011	Not stationary	Increasing	-5.86	0	0.782	0.01	Difference stationary	Increasing	Yes
E. coli	Cephem	Population density (people per sq. km of land area)	mdtE	0.594314	2.16e-06	BRA, CHN, DEU, DNK, FRA, GBR, GMB, IND, ITA, KEN, MLI, MOZ, NOR, PAK, PRT, THA, TZA, USA	18	2001, 2002, 2003, 2004, 2005, 2006, 2007, 2008, 2009, 2010, 2011, 2012, 2013, 2014, 2015, 2016, 2017, 2018, 2019, 2020, 2021	21	2001	2021	-1.002	0.752	0.757	0.01	Not stationary	Increasing	-1.867	0.348	0.78	0.01	Not stationary	Increasing	Yes
E. coli	Cephem	Life expectancy at birth, total (years)	mdtF	0.521874	5.19e-05	BRA, CHN, DEU, DNK, FRA, GBR, GMB, IND, ITA, KEN, MLI, MOZ, NOR, PAK, PRT, THA, TZA, USA	18	2001, 2002, 2003, 2004, 2005, 2006, 2007, 2008, 2009, 2010, 2011, 2012, 2013, 2014, 2015, 2016, 2017, 2018, 2019, 2020, 2021	21	2001	2021	-8.533	0	0.753	0.01	Difference stationary	Increasing	-5.86	0	0.782	0.01	Difference stationary	Increasing	Yes
E. coli	Cephem	Population density (people per sq. km of land area)	mdtF	0.594194	2.17e-06	BRA, CHN, DEU, DNK, FRA, GBR, GMB, IND, ITA, KEN, MLI, MOZ, NOR, PAK, PRT, THA, TZA, USA	18	2001, 2002, 2003, 2004, 2005, 2006, 2007, 2008, 2009, 2010, 2011, 2012, 2013, 2014, 2015, 2016, 2017, 2018, 2019, 2020, 2021	21	2001	2021	-8.036	0	0.757	0.01	Difference stationary	Increasing	-1.867	0.348	0.78	0.01	Not stationary	Increasing	Yes
E. coli	Fluoroquinolone	Life expectancy at birth, total (years)	mdtG	0.639942	2.81e-08	AUS, BRA, CHN, DEU, DNK, FRA, GBR, GMB, IND, ITA, JPN, KEN, MLI, MOZ, NOR, PAK, PRT, RWA, THA, TZA, USA	21	2001, 2002, 2003, 2004, 2005, 2006, 2007, 2008, 2009, 2010, 2011, 2012, 2013, 2014, 2015, 2016, 2017, 2018, 2019, 2020, 2021	21	2001	2021	-3.53	0.007	0.744	0.01	Difference stationary	Increasing	-20.574	0	0.776	0.01	Difference stationary	Increasing	Yes
E. coli	Fluoroquinolone	People with basic handwashing facilities including soap and water (% of population)	mdtG	0.814585	0.00125264	IND, MOZ, PAK, RWA, THA, TZA	6	2009, 2010, 2013, 2014, 2015, 2016, 2017, 2019, 2020	9	2009	2020	-5.062	0	0.811	0.01	Difference stationary	Increasing	-16.32	0	0.892	0.01	Difference stationary	Increasing	Yes
E. coli	Fluoroquinolone	People using safely managed sanitation services (% of population)	mdtG	0.582808	2.44e-06	AUS, BRA, CHN, DEU, DNK, FRA, GBR, GMB, IND, ITA, JPN, KEN, MLI, NOR, PRT, THA, TZA, USA	18	2001, 2002, 2003, 2004, 2005, 2006, 2007, 2008, 2009, 2010, 2011, 2012, 2013, 2014, 2015, 2016, 2017, 2018, 2019, 2020, 2021	21	2001	2021	-4.225	0.001	0.835	0.01	Difference stationary	Increasing	-15.961	0	0.845	0.01	Difference stationary	Increasing	Yes
E. coli	Cephem	Life expectancy at birth, total (years)	mdtG	0.53313	3.32e-05	BRA, CHN, DEU, DNK, FRA, GBR, GMB, IND, ITA, KEN, MLI, MOZ, NOR, PAK, PRT, THA, TZA, USA	18	2001, 2002, 2003, 2004, 2005, 2006, 2007, 2008, 2009, 2010, 2011, 2012, 2013, 2014, 2015, 2016, 2017, 2018, 2019, 2020, 2021	21	2001	2021	-7.132	0	0.739	0.01	Difference stationary	Increasing	-5.86	0	0.782	0.01	Difference stationary	Increasing	No
E. coli	Penicilin	People with basic handwashing facilities including soap and water (% of population)	mdtG	0.812796	0.00235602	IND, MOZ, PAK, THA, TZA	5	2009, 2010, 2013, 2014, 2015, 2016, 2017, 2019, 2020	9	2009	2020	-4.706	0	0.83	0.01	Difference stationary	Increasing	-4.132	0.001	0.899	0.01	Difference stationary	Increasing	No
E. coli	Phenicol	People with basic handwashing facilities including soap and water (% of population)	mdtG	0.907878	0.00071327	IND, MOZ, PAK, TZA	4	2009, 2010, 2013, 2014, 2016, 2017, 2019, 2020	8	2009	2020	-21.7	0	0.818	0.01	Difference stationary	Increasing	-3.134	0.024	0.836	0.01	Difference stationary	Increasing	No
E. coli	Cephem	Population density (people per sq. km of land area)	mdtG	0.601868	1.48e-06	BRA, CHN, DEU, DNK, FRA, GBR, GMB, IND, ITA, KEN, MLI, MOZ, NOR, PAK, PRT, THA, TZA, USA	18	2001, 2002, 2003, 2004, 2005, 2006, 2007, 2008, 2009, 2010, 2011, 2012, 2013, 2014, 2015, 2016, 2017, 2018, 2019, 2020, 2021	21	2001	2021	-3.914	0.002	0.762	0.01	Difference stationary	Increasing	-1.867	0.348	0.78	0.01	Not stationary	Increasing	No
E. coli	Fluoroquinolone	Population density (people per sq. km of land area)	mdtG	0.724021	4.29e-11	AUS, BRA, CHN, DEU, DNK, FRA, GBR, GMB, IND, ITA, JPN, KEN, MLI, MOZ, NOR, PAK, PRT, RWA, THA, TZA, USA	21	2001, 2002, 2003, 2004, 2005, 2006, 2007, 2008, 2009, 2010, 2011, 2012, 2013, 2014, 2015, 2016, 2017, 2018, 2019, 2020, 2021	21	2001	2021	-2.718	0.071	0.761	0.01	Not stationary	Increasing	-1.487	0.54	0.81	0.01	Not stationary	Increasing	Yes
E. coli	Fluoroquinolone	Life expectancy at birth, total (years)	mdtM	0.613089	1.5e-07	AUS, BRA, CHN, DEU, DNK, FRA, GBR, GMB, IND, ITA, JPN, KEN, MLI, MOZ, NOR, PAK, PRT, RWA, THA, TZA, USA	21	2001, 2002, 2003, 2004, 2005, 2006, 2007, 2008, 2009, 2010, 2011, 2012, 2013, 2014, 2015, 2016, 2017, 2018, 2019, 2020, 2021	21	2001	2021	-2.268	0.183	0.74	0.01	Not stationary	Increasing	-20.574	0	0.776	0.01	Difference stationary	Increasing	Yes
E. coli	Fluoroquinolone	Life expectancy at birth, total (years)	mdtM	0.613089	1.5e-07	AUS, BRA, CHN, DEU, DNK, FRA, GBR, GMB, IND, ITA, JPN, KEN, MLI, MOZ, NOR, PAK, PRT, RWA, THA, TZA, USA	21	2001, 2002, 2003, 2004, 2005, 2006, 2007, 2008, 2009, 2010, 2011, 2012, 2013, 2014, 2015, 2016, 2017, 2018, 2019, 2020, 2021	21	2001	2021	-2.268	0.183	0.74	0.01	Not stationary	Increasing	-20.574	0	0.776	0.01	Difference stationary	Increasing	Yes
E. coli	Fluoroquinolone	People with basic handwashing facilities including soap and water (% of population)	mdtM	0.840214	0.000623209	IND, MOZ, PAK, RWA, THA, TZA	6	2009, 2010, 2013, 2014, 2015, 2016, 2017, 2019, 2020	9	2009	2020	-35.779	0	0.841	0.01	Difference stationary	Increasing	-16.32	0	0.892	0.01	Difference stationary	Increasing	Yes
E. coli	Fluoroquinolone	People with basic handwashing facilities including soap and water (% of population)	mdtM	0.840214	0.000623209	IND, MOZ, PAK, RWA, THA, TZA	6	2009, 2010, 2013, 2014, 2015, 2016, 2017, 2019, 2020	9	2009	2020	-35.779	0	0.841	0.01	Difference stationary	Increasing	-16.32	0	0.892	0.01	Difference stationary	Increasing	Yes
E. coli	Fluoroquinolone	People using safely managed sanitation services (% of population)	mdtM	0.539613	1.77e-05	AUS, BRA, CHN, DEU, DNK, FRA, GBR, GMB, IND, ITA, JPN, KEN, MLI, NOR, PRT, THA, TZA, USA	18	2001, 2002, 2003, 2004, 2005, 2006, 2007, 2008, 2009, 2010, 2011, 2012, 2013, 2014, 2015, 2016, 2017, 2018, 2019, 2020, 2021	21	2001	2021	-8.029	0	0.84	0.01	Difference stationary	Increasing	-15.961	0	0.845	0.01	Difference stationary	Increasing	Yes
E. coli	Fluoroquinolone	People using safely managed sanitation services (% of population)	mdtM	0.539613	1.77e-05	AUS, BRA, CHN, DEU, DNK, FRA, GBR, GMB, IND, ITA, JPN, KEN, MLI, NOR, PRT, THA, TZA, USA	18	2001, 2002, 2003, 2004, 2005, 2006, 2007, 2008, 2009, 2010, 2011, 2012, 2013, 2014, 2015, 2016, 2017, 2018, 2019, 2020, 2021	21	2001	2021	-8.029	0	0.84	0.01	Difference stationary	Increasing	-15.961	0	0.845	0.01	Difference stationary	Increasing	Yes
E. coli	Cephem	Life expectancy at birth, total (years)	mdtM	0.5053	9.74e-05	BRA, CHN, DEU, DNK, FRA, GBR, GMB, IND, ITA, KEN, MLI, MOZ, NOR, PAK, PRT, THA, TZA, USA	18	2001, 2002, 2003, 2004, 2005, 2006, 2007, 2008, 2009, 2010, 2011, 2012, 2013, 2014, 2015, 2016, 2017, 2018, 2019, 2020, 2021	21	2001	2021	-4.809	0	0.745	0.01	Difference stationary	Increasing	-5.86	0	0.782	0.01	Difference stationary	Increasing	No
E. coli	Cephem	Life expectancy at birth, total (years)	mdtM	0.5053	9.74e-05	BRA, CHN, DEU, DNK, FRA, GBR, GMB, IND, ITA, KEN, MLI, MOZ, NOR, PAK, PRT, THA, TZA, USA	18	2001, 2002, 2003, 2004, 2005, 2006, 2007, 2008, 2009, 2010, 2011, 2012, 2013, 2014, 2015, 2016, 2017, 2018, 2019, 2020, 2021	21	2001	2021	-4.809	0	0.745	0.01	Difference stationary	Increasing	-5.86	0	0.782	0.01	Difference stationary	Increasing	Yes
E. coli	Cephem	Life expectancy at birth, total (years)	mdtM	0.5053	9.74e-05	BRA, CHN, DEU, DNK, FRA, GBR, GMB, IND, ITA, KEN, MLI, MOZ, NOR, PAK, PRT, THA, TZA, USA	18	2001, 2002, 2003, 2004, 2005, 2006, 2007, 2008, 2009, 2010, 2011, 2012, 2013, 2014, 2015, 2016, 2017, 2018, 2019, 2020, 2021	21	2001	2021	-4.809	0	0.745	0.01	Difference stationary	Increasing	-5.86	0	0.782	0.01	Difference stationary	Increasing	Yes
E. coli	Phenicol	People with basic handwashing facilities including soap and water (% of population)	mdtM	0.898837	0.000980863	IND, MOZ, PAK, TZA	4	2009, 2010, 2013, 2014, 2016, 2017, 2019, 2020	8	2009	2020	-23.303	0	0.805	0.01	Difference stationary	Increasing	-3.134	0.024	0.836	0.01	Difference stationary	Increasing	No
E. coli	Cephem	Population density (people per sq. km of land area)	mdtM	0.59289	2.31e-06	BRA, CHN, DEU, DNK, FRA, GBR, GMB, IND, ITA, KEN, MLI, MOZ, NOR, PAK, PRT, THA, TZA, USA	18	2001, 2002, 2003, 2004, 2005, 2006, 2007, 2008, 2009, 2010, 2011, 2012, 2013, 2014, 2015, 2016, 2017, 2018, 2019, 2020, 2021	21	2001	2021	-5.31	0	0.759	0.01	Difference stationary	Increasing	-1.867	0.348	0.78	0.01	Not stationary	Increasing	No
E. coli	Cephem	Population density (people per sq. km of land area)	mdtM	0.59289	2.31e-06	BRA, CHN, DEU, DNK, FRA, GBR, GMB, IND, ITA, KEN, MLI, MOZ, NOR, PAK, PRT, THA, TZA, USA	18	2001, 2002, 2003, 2004, 2005, 2006, 2007, 2008, 2009, 2010, 2011, 2012, 2013, 2014, 2015, 2016, 2017, 2018, 2019, 2020, 2021	21	2001	2021	-5.31	0	0.759	0.01	Difference stationary	Increasing	-1.867	0.348	0.78	0.01	Not stationary	Increasing	Yes
E. coli	Cephem	Population density (people per sq. km of land area)	mdtM	0.59289	2.31e-06	BRA, CHN, DEU, DNK, FRA, GBR, GMB, IND, ITA, KEN, MLI, MOZ, NOR, PAK, PRT, THA, TZA, USA	18	2001, 2002, 2003, 2004, 2005, 2006, 2007, 2008, 2009, 2010, 2011, 2012, 2013, 2014, 2015, 2016, 2017, 2018, 2019, 2020, 2021	21	2001	2021	-5.31	0	0.759	0.01	Difference stationary	Increasing	-1.867	0.348	0.78	0.01	Not stationary	Increasing	Yes
E. coli	Fluoroquinolone	Population density (people per sq. km of land area)	mdtM	0.68393	1.24e-09	AUS, BRA, CHN, DEU, DNK, FRA, GBR, GMB, IND, ITA, JPN, KEN, MLI, MOZ, NOR, PAK, PRT, RWA, THA, TZA, USA	21	2001, 2002, 2003, 2004, 2005, 2006, 2007, 2008, 2009, 2010, 2011, 2012, 2013, 2014, 2015, 2016, 2017, 2018, 2019, 2020, 2021	21	2001	2021	-3.747	0.003	0.776	0.01	Difference stationary	Increasing	-1.487	0.54	0.81	0.01	Not stationary	Increasing	Yes
E. coli	Fluoroquinolone	Population density (people per sq. km of land area)	mdtM	0.68393	1.24e-09	AUS, BRA, CHN, DEU, DNK, FRA, GBR, GMB, IND, ITA, JPN, KEN, MLI, MOZ, NOR, PAK, PRT, RWA, THA, TZA, USA	21	2001, 2002, 2003, 2004, 2005, 2006, 2007, 2008, 2009, 2010, 2011, 2012, 2013, 2014, 2015, 2016, 2017, 2018, 2019, 2020, 2021	21	2001	2021	-3.747	0.003	0.776	0.01	Difference stationary	Increasing	-1.487	0.54	0.81	0.01	Not stationary	Increasing	Yes
E. coli	Cephem	Life expectancy at birth, total (years)	mdtN	0.518646	5.88e-05	BRA, CHN, DEU, DNK, FRA, GBR, GMB, IND, ITA, KEN, MLI, MOZ, NOR, PAK, PRT, THA, TZA, USA	18	2001, 2002, 2003, 2004, 2005, 2006, 2007, 2008, 2009, 2010, 2011, 2012, 2013, 2014, 2015, 2016, 2017, 2018, 2019, 2020, 2021	21	2001	2021	-0.968	0.765	0.737	0.01	Not stationary	Increasing	-5.86	0	0.782	0.01	Difference stationary	Increasing	No
E. coli	Cephem	Life expectancy at birth, total (years)	mdtN	0.518646	5.88e-05	BRA, CHN, DEU, DNK, FRA, GBR, GMB, IND, ITA, KEN, MLI, MOZ, NOR, PAK, PRT, THA, TZA, USA	18	2001, 2002, 2003, 2004, 2005, 2006, 2007, 2008, 2009, 2010, 2011, 2012, 2013, 2014, 2015, 2016, 2017, 2018, 2019, 2020, 2021	21	2001	2021	-0.968	0.765	0.737	0.01	Not stationary	Increasing	-5.86	0	0.782	0.01	Difference stationary	Increasing	Yes
E. coli	Cephem	Life expectancy at birth, total (years)	mdtN	0.518646	5.88e-05	BRA, CHN, DEU, DNK, FRA, GBR, GMB, IND, ITA, KEN, MLI, MOZ, NOR, PAK, PRT, THA, TZA, USA	18	2001, 2002, 2003, 2004, 2005, 2006, 2007, 2008, 2009, 2010, 2011, 2012, 2013, 2014, 2015, 2016, 2017, 2018, 2019, 2020, 2021	21	2001	2021	-0.968	0.765	0.737	0.01	Not stationary	Increasing	-5.86	0	0.782	0.01	Difference stationary	Increasing	No
E. coli	Penicilin	Population density (people per sq. km of land area)	mdtN	0.500273	0.000117116	BRA, DEU, DNK, FRA, GBR, GMB, IND, ITA, KEN, MLI, MOZ, NOR, PAK, PRT, THA, TZA, USA	17	2001, 2002, 2003, 2004, 2005, 2006, 2007, 2008, 2009, 2010, 2011, 2012, 2013, 2014, 2015, 2016, 2017, 2018, 2019, 2020, 2021	21	2001	2021	-5.581	0	0.765	0.01	Difference stationary	Increasing	-5.175	0	0.802	0.01	Difference stationary	Increasing	No
E. coli	Penicilin	Population density (people per sq. km of land area)	mdtN	0.500273	0.000117116	BRA, DEU, DNK, FRA, GBR, GMB, IND, ITA, KEN, MLI, MOZ, NOR, PAK, PRT, THA, TZA, USA	17	2001, 2002, 2003, 2004, 2005, 2006, 2007, 2008, 2009, 2010, 2011, 2012, 2013, 2014, 2015, 2016, 2017, 2018, 2019, 2020, 2021	21	2001	2021	-5.581	0	0.765	0.01	Difference stationary	Increasing	-5.175	0	0.802	0.01	Difference stationary	Increasing	No
E. coli	Penicilin	People with basic handwashing facilities including soap and water (% of population)	mdtN	0.863544	0.000613468	IND, MOZ, PAK, THA, TZA	5	2009, 2010, 2013, 2014, 2015, 2016, 2017, 2019, 2020	9	2009	2020	-4.135	0.001	0.838	0.01	Difference stationary	Increasing	-4.132	0.001	0.899	0.01	Difference stationary	Increasing	No
E. coli	Penicilin	People with basic handwashing facilities including soap and water (% of population)	mdtN	0.863544	0.000613468	IND, MOZ, PAK, THA, TZA	5	2009, 2010, 2013, 2014, 2015, 2016, 2017, 2019, 2020	9	2009	2020	-4.135	0.001	0.838	0.01	Difference stationary	Increasing	-4.132	0.001	0.899	0.01	Difference stationary	Increasing	No
E. coli	Folate	People with basic handwashing facilities including soap and water (% of population)	mdtN	0.785251	0.00247626	IND, MOZ, PAK, RWA, THA, TZA	6	2009, 2010, 2013, 2014, 2015, 2016, 2017, 2019, 2020	9	2009	2020	-6.387	0	0.794	0.01	Difference stationary	Increasing	-3.491	0.008	0.833	0.01	Difference stationary	Increasing	No
E. coli	Folate	People with basic handwashing facilities including soap and water (% of population)	mdtN	0.785251	0.00247626	IND, MOZ, PAK, RWA, THA, TZA	6	2009, 2010, 2013, 2014, 2015, 2016, 2017, 2019, 2020	9	2009	2020	-6.387	0	0.794	0.01	Difference stationary	Increasing	-3.491	0.008	0.833	0.01	Difference stationary	Increasing	No
E. coli	Folate	People with basic handwashing facilities including soap and water (% of population)	mdtN	0.785251	0.00247626	IND, MOZ, PAK, RWA, THA, TZA	6	2009, 2010, 2013, 2014, 2015, 2016, 2017, 2019, 2020	9	2009	2020	-6.387	0	0.794	0.01	Difference stationary	Increasing	-3.491	0.008	0.833	0.01	Difference stationary	Increasing	No
E. coli	Aminoglycoside	People with basic handwashing facilities including soap and water (% of population)	mdtN	0.868987	0.000242971	IND, MOZ, PAK, RWA, THA, TZA	6	2009, 2010, 2013, 2014, 2015, 2016, 2017, 2019, 2020	9	2009	2020	-2.604	0.092	0.846	0.01	Not stationary	Increasing	-2.133	0.232	0.88	0.01	Not stationary	Increasing	No
E. coli	Aminoglycoside	People with basic handwashing facilities including soap and water (% of population)	mdtN	0.868987	0.000242971	IND, MOZ, PAK, RWA, THA, TZA	6	2009, 2010, 2013, 2014, 2015, 2016, 2017, 2019, 2020	9	2009	2020	-2.604	0.092	0.846	0.01	Not stationary	Increasing	-2.133	0.232	0.88	0.01	Not stationary	Increasing	No
E. coli	Aminoglycoside	Population density (people per sq. km of land area)	mdtN	0.556507	5.73e-06	BRA, CHN, DEU, DNK, FRA, GBR, GMB, IND, ITA, JPN, KEN, MLI, MOZ, NOR, PAK, PRT, RWA, THA, TZA, USA	20	2001, 2002, 2003, 2004, 2005, 2006, 2007, 2008, 2009, 2010, 2011, 2012, 2013, 2014, 2015, 2016, 2017, 2018, 2019, 2020, 2021	21	2001	2021	-2.967	0.038	0.787	0.01	Difference stationary	Increasing	-2.066	0.259	0.814	0.01	Not stationary	Increasing	No
E. coli	Aminoglycoside	Population density (people per sq. km of land area)	mdtN	0.556507	5.73e-06	BRA, CHN, DEU, DNK, FRA, GBR, GMB, IND, ITA, JPN, KEN, MLI, MOZ, NOR, PAK, PRT, RWA, THA, TZA, USA	20	2001, 2002, 2003, 2004, 2005, 2006, 2007, 2008, 2009, 2010, 2011, 2012, 2013, 2014, 2015, 2016, 2017, 2018, 2019, 2020, 2021	21	2001	2021	-2.967	0.038	0.787	0.01	Difference stationary	Increasing	-2.066	0.259	0.814	0.01	Not stationary	Increasing	No
E. coli	Cephem	Population density (people per sq. km of land area)	mdtN	0.594782	2.11e-06	BRA, CHN, DEU, DNK, FRA, GBR, GMB, IND, ITA, KEN, MLI, MOZ, NOR, PAK, PRT, THA, TZA, USA	18	2001, 2002, 2003, 2004, 2005, 2006, 2007, 2008, 2009, 2010, 2011, 2012, 2013, 2014, 2015, 2016, 2017, 2018, 2019, 2020, 2021	21	2001	2021	-5.22	0	0.761	0.01	Difference stationary	Increasing	-1.867	0.348	0.78	0.01	Not stationary	Increasing	No
E. coli	Cephem	Population density (people per sq. km of land area)	mdtN	0.594782	2.11e-06	BRA, CHN, DEU, DNK, FRA, GBR, GMB, IND, ITA, KEN, MLI, MOZ, NOR, PAK, PRT, THA, TZA, USA	18	2001, 2002, 2003, 2004, 2005, 2006, 2007, 2008, 2009, 2010, 2011, 2012, 2013, 2014, 2015, 2016, 2017, 2018, 2019, 2020, 2021	21	2001	2021	-5.22	0	0.761	0.01	Difference stationary	Increasing	-1.867	0.348	0.78	0.01	Not stationary	Increasing	Yes
E. coli	Cephem	Population density (people per sq. km of land area)	mdtN	0.594782	2.11e-06	BRA, CHN, DEU, DNK, FRA, GBR, GMB, IND, ITA, KEN, MLI, MOZ, NOR, PAK, PRT, THA, TZA, USA	18	2001, 2002, 2003, 2004, 2005, 2006, 2007, 2008, 2009, 2010, 2011, 2012, 2013, 2014, 2015, 2016, 2017, 2018, 2019, 2020, 2021	21	2001	2021	-5.22	0	0.761	0.01	Difference stationary	Increasing	-1.867	0.348	0.78	0.01	Not stationary	Increasing	No
E. coli	Tetracycline	Population density (people per sq. km of land area)	mdtN	0.508322	0.00011943	BRA, CHN, DEU, DNK, FRA, GBR, GMB, IND, ITA, KEN, MLI, MOZ, NOR, PAK, PRT, RWA, USA	17	2002, 2003, 2004, 2005, 2006, 2007, 2008, 2009, 2010, 2011, 2012, 2013, 2014, 2015, 2016, 2017, 2018, 2019, 2020, 2021	20	2002	2021	-1.353	0.605	0.727	0.011	Not stationary	Increasing	-1.622	0.472	0.764	0.01	Not stationary	Increasing	No
E. coli	B-lactam Combined Agents	DALYs - AgeStandardized - Haemophilus influenzae - Resistance to one or more antibiotics	mdtN	0.505544	0.00268995	CHN, DEU, DNK, GBR, JPN, PAK, PRT, THA, TZA, USA	10	2001, 2002, 2003, 2004, 2005, 2006, 2007, 2008, 2009, 2010, 2011, 2012, 2013, 2014, 2015, 2016, 2017, 2018, 2019, 2020, 2021	21	2001	2021	-0.282	0.928	1.104	0.01	Not stationary	Increasing	0.786	0.991	1.106	0.01	Not stationary	Increasing	No
E. coli	Fluoroquinolone	Life expectancy at birth, total (years)	mdtO	0.639335	2.93e-08	AUS, BRA, CHN, DEU, DNK, FRA, GBR, GMB, IND, ITA, JPN, KEN, MLI, MOZ, NOR, PAK, PRT, RWA, THA, TZA, USA	21	2001, 2002, 2003, 2004, 2005, 2006, 2007, 2008, 2009, 2010, 2011, 2012, 2013, 2014, 2015, 2016, 2017, 2018, 2019, 2020, 2021	21	2001	2021	-4.449	0	0.732	0.011	Difference stationary	Increasing	-20.574	0	0.776	0.01	Difference stationary	Increasing	Yes
E. coli	Fluoroquinolone	Life expectancy at birth, total (years)	mdtO	0.639335	2.93e-08	AUS, BRA, CHN, DEU, DNK, FRA, GBR, GMB, IND, ITA, JPN, KEN, MLI, MOZ, NOR, PAK, PRT, RWA, THA, TZA, USA	21	2001, 2002, 2003, 2004, 2005, 2006, 2007, 2008, 2009, 2010, 2011, 2012, 2013, 2014, 2015, 2016, 2017, 2018, 2019, 2020, 2021	21	2001	2021	-4.449	0	0.732	0.011	Difference stationary	Increasing	-20.574	0	0.776	0.01	Difference stationary	Increasing	Yes
E. coli	Fluoroquinolone	People with basic handwashing facilities including soap and water (% of population)	mdtO	0.815962	0.00120979	IND, MOZ, PAK, RWA, THA, TZA	6	2009, 2010, 2013, 2014, 2015, 2016, 2017, 2019, 2020	9	2009	2020	-4.106	0.001	0.853	0.01	Difference stationary	Increasing	-16.32	0	0.892	0.01	Difference stationary	Increasing	Yes
E. coli	Fluoroquinolone	People with basic handwashing facilities including soap and water (% of population)	mdtO	0.815962	0.00120979	IND, MOZ, PAK, RWA, THA, TZA	6	2009, 2010, 2013, 2014, 2015, 2016, 2017, 2019, 2020	9	2009	2020	-4.106	0.001	0.853	0.01	Difference stationary	Increasing	-16.32	0	0.892	0.01	Difference stationary	Increasing	Yes
E. coli	Fluoroquinolone	People using safely managed sanitation services (% of population)	mdtO	0.583179	2.4e-06	AUS, BRA, CHN, DEU, DNK, FRA, GBR, GMB, IND, ITA, JPN, KEN, MLI, NOR, PRT, THA, TZA, USA	18	2001, 2002, 2003, 2004, 2005, 2006, 2007, 2008, 2009, 2010, 2011, 2012, 2013, 2014, 2015, 2016, 2017, 2018, 2019, 2020, 2021	21	2001	2021	-2.631	0.087	0.843	0.01	Not stationary	Increasing	-15.961	0	0.845	0.01	Difference stationary	Increasing	Yes
E. coli	Fluoroquinolone	People using safely managed sanitation services (% of population)	mdtO	0.583179	2.4e-06	AUS, BRA, CHN, DEU, DNK, FRA, GBR, GMB, IND, ITA, JPN, KEN, MLI, NOR, PRT, THA, TZA, USA	18	2001, 2002, 2003, 2004, 2005, 2006, 2007, 2008, 2009, 2010, 2011, 2012, 2013, 2014, 2015, 2016, 2017, 2018, 2019, 2020, 2021	21	2001	2021	-2.631	0.087	0.843	0.01	Not stationary	Increasing	-15.961	0	0.845	0.01	Difference stationary	Increasing	Yes
E. coli	Cephem	Life expectancy at birth, total (years)	mdtO	0.520621	5.45e-05	BRA, CHN, DEU, DNK, FRA, GBR, GMB, IND, ITA, KEN, MLI, MOZ, NOR, PAK, PRT, THA, TZA, USA	18	2001, 2002, 2003, 2004, 2005, 2006, 2007, 2008, 2009, 2010, 2011, 2012, 2013, 2014, 2015, 2016, 2017, 2018, 2019, 2020, 2021	21	2001	2021	-3.556	0.007	0.737	0.01	Difference stationary	Increasing	-5.86	0	0.782	0.01	Difference stationary	Increasing	Yes
E. coli	Folate	People with basic handwashing facilities including soap and water (% of population)	mdtO	0.698014	0.0115916	IND, MOZ, PAK, RWA, THA, TZA	6	2009, 2010, 2013, 2014, 2015, 2016, 2017, 2019, 2020	9	2009	2020	-4.83	0	0.796	0.01	Difference stationary	Increasing	-3.491	0.008	0.833	0.01	Difference stationary	Increasing	No
E. coli	Cephem	Population density (people per sq. km of land area)	mdtO	0.591847	2.44e-06	BRA, CHN, DEU, DNK, FRA, GBR, GMB, IND, ITA, KEN, MLI, MOZ, NOR, PAK, PRT, THA, TZA, USA	18	2001, 2002, 2003, 2004, 2005, 2006, 2007, 2008, 2009, 2010, 2011, 2012, 2013, 2014, 2015, 2016, 2017, 2018, 2019, 2020, 2021	21	2001	2021	-3.027	0.032	0.751	0.01	Difference stationary	Increasing	-1.867	0.348	0.78	0.01	Not stationary	Increasing	Yes
E. coli	Fluoroquinolone	Population density (people per sq. km of land area)	mdtO	0.721926	5.19e-11	AUS, BRA, CHN, DEU, DNK, FRA, GBR, GMB, IND, ITA, JPN, KEN, MLI, MOZ, NOR, PAK, PRT, RWA, THA, TZA, USA	21	2001, 2002, 2003, 2004, 2005, 2006, 2007, 2008, 2009, 2010, 2011, 2012, 2013, 2014, 2015, 2016, 2017, 2018, 2019, 2020, 2021	21	2001	2021	-2.76	0.064	0.774	0.01	Not stationary	Increasing	-1.487	0.54	0.81	0.01	Not stationary	Increasing	Yes
E. coli	Fluoroquinolone	Population density (people per sq. km of land area)	mdtO	0.721926	5.19e-11	AUS, BRA, CHN, DEU, DNK, FRA, GBR, GMB, IND, ITA, JPN, KEN, MLI, MOZ, NOR, PAK, PRT, RWA, THA, TZA, USA	21	2001, 2002, 2003, 2004, 2005, 2006, 2007, 2008, 2009, 2010, 2011, 2012, 2013, 2014, 2015, 2016, 2017, 2018, 2019, 2020, 2021	21	2001	2021	-2.76	0.064	0.774	0.01	Not stationary	Increasing	-1.487	0.54	0.81	0.01	Not stationary	Increasing	Yes
E. coli	Fluoroquinolone	Life expectancy at birth, total (years)	mdtP	0.639508	2.89e-08	AUS, BRA, CHN, DEU, DNK, FRA, GBR, GMB, IND, ITA, JPN, KEN, MLI, MOZ, NOR, PAK, PRT, RWA, THA, TZA, USA	21	2001, 2002, 2003, 2004, 2005, 2006, 2007, 2008, 2009, 2010, 2011, 2012, 2013, 2014, 2015, 2016, 2017, 2018, 2019, 2020, 2021	21	2001	2021	-1.694	0.434	0.759	0.01	Not stationary	Increasing	-20.574	0	0.776	0.01	Difference stationary	Increasing	Yes
E. coli	Fluoroquinolone	People with basic handwashing facilities including soap and water (% of population)	mdtP	0.814585	0.00125264	IND, MOZ, PAK, RWA, THA, TZA	6	2009, 2010, 2013, 2014, 2015, 2016, 2017, 2019, 2020	9	2009	2020	-4.793	0	0.847	0.01	Difference stationary	Increasing	-16.32	0	0.892	0.01	Difference stationary	Increasing	Yes
E. coli	Fluoroquinolone	People using safely managed sanitation services (% of population)	mdtP	0.582447	2.49e-06	AUS, BRA, CHN, DEU, DNK, FRA, GBR, GMB, IND, ITA, JPN, KEN, MLI, NOR, PRT, THA, TZA, USA	18	2001, 2002, 2003, 2004, 2005, 2006, 2007, 2008, 2009, 2010, 2011, 2012, 2013, 2014, 2015, 2016, 2017, 2018, 2019, 2020, 2021	21	2001	2021	-4.325	0	0.849	0.01	Difference stationary	Increasing	-15.961	0	0.845	0.01	Difference stationary	Increasing	Yes
E. coli	Cephem	Life expectancy at birth, total (years)	mdtP	0.520525	5.47e-05	BRA, CHN, DEU, DNK, FRA, GBR, GMB, IND, ITA, KEN, MLI, MOZ, NOR, PAK, PRT, THA, TZA, USA	18	2001, 2002, 2003, 2004, 2005, 2006, 2007, 2008, 2009, 2010, 2011, 2012, 2013, 2014, 2015, 2016, 2017, 2018, 2019, 2020, 2021	21	2001	2021	-2.286	0.177	0.739	0.01	Not stationary	Increasing	-5.86	0	0.782	0.01	Difference stationary	Increasing	No
E. coli	Cephem	Life expectancy at birth, total (years)	mdtP	0.520525	5.47e-05	BRA, CHN, DEU, DNK, FRA, GBR, GMB, IND, ITA, KEN, MLI, MOZ, NOR, PAK, PRT, THA, TZA, USA	18	2001, 2002, 2003, 2004, 2005, 2006, 2007, 2008, 2009, 2010, 2011, 2012, 2013, 2014, 2015, 2016, 2017, 2018, 2019, 2020, 2021	21	2001	2021	-2.286	0.177	0.739	0.01	Not stationary	Increasing	-5.86	0	0.782	0.01	Difference stationary	Increasing	Yes
E. coli	Penicilin	People with basic handwashing facilities including soap and water (% of population)	mdtP	0.703013	0.0158161	IND, MOZ, PAK, THA, TZA	5	2009, 2010, 2013, 2014, 2015, 2016, 2017, 2019, 2020	9	2009	2020	-6.822	0	0.826	0.01	Difference stationary	Increasing	-4.132	0.001	0.899	0.01	Difference stationary	Increasing	No
E. coli	Cephem	Population density (people per sq. km of land area)	mdtP	0.592753	2.33e-06	BRA, CHN, DEU, DNK, FRA, GBR, GMB, IND, ITA, KEN, MLI, MOZ, NOR, PAK, PRT, THA, TZA, USA	18	2001, 2002, 2003, 2004, 2005, 2006, 2007, 2008, 2009, 2010, 2011, 2012, 2013, 2014, 2015, 2016, 2017, 2018, 2019, 2020, 2021	21	2001	2021	-2.589	0.095	0.748	0.01	Not stationary	Increasing	-1.867	0.348	0.78	0.01	Not stationary	Increasing	No
E. coli	Cephem	Population density (people per sq. km of land area)	mdtP	0.592753	2.33e-06	BRA, CHN, DEU, DNK, FRA, GBR, GMB, IND, ITA, KEN, MLI, MOZ, NOR, PAK, PRT, THA, TZA, USA	18	2001, 2002, 2003, 2004, 2005, 2006, 2007, 2008, 2009, 2010, 2011, 2012, 2013, 2014, 2015, 2016, 2017, 2018, 2019, 2020, 2021	21	2001	2021	-2.589	0.095	0.748	0.01	Not stationary	Increasing	-1.867	0.348	0.78	0.01	Not stationary	Increasing	Yes
E. coli	Fluoroquinolone	Population density (people per sq. km of land area)	mdtP	0.72278	4.8e-11	AUS, BRA, CHN, DEU, DNK, FRA, GBR, GMB, IND, ITA, JPN, KEN, MLI, MOZ, NOR, PAK, PRT, RWA, THA, TZA, USA	21	2001, 2002, 2003, 2004, 2005, 2006, 2007, 2008, 2009, 2010, 2011, 2012, 2013, 2014, 2015, 2016, 2017, 2018, 2019, 2020, 2021	21	2001	2021	-3.106	0.026	0.781	0.01	Difference stationary	Increasing	-1.487	0.54	0.81	0.01	Not stationary	Increasing	Yes
E. faecium	Glycopeptide	Phosphonics	mef(H)	0.625848	0.00950612	DEU, DNK, GBR, IRL, PAK	5	2005, 2006, 2007, 2008, 2009, 2010, 2011, 2012, 2014, 2015, 2017, 2018	12	2005	2018	-1.774	0.393	0.668	0.016	Not stationary	Increasing	-3.599	0.006	0.661	0.017	Difference stationary	Increasing	Yes
S. sonnei	Penicilin	Deaths - AllAges - Enterococcus faecium - Resistance to one or more antibiotics	mphA	0.677855	0.000733768	AUS, BTN, CHN, GBR, IND, NPL, PAK, VNM	8	2003, 2005, 2007, 2008, 2009, 2010, 2011, 2012, 2013, 2014, 2015, 2016, 2017, 2018	14	2003	2018	-2.268	0.182	0.752	0.01	Not stationary	Increasing	-23.533	0	0.751	0.01	Difference stationary	Increasing	No
S. sonnei	Penicilin	Population density (people per sq. km of land area)	mphA	0.56325	0.00784409	AUS, BTN, CHN, GBR, IND, NPL, PAK, VNM	8	2003, 2005, 2007, 2008, 2009, 2010, 2011, 2012, 2013, 2014, 2015, 2016, 2017, 2018	14	2003	2018	-1.975	0.298	0.701	0.013	Not stationary	Increasing	-18.19	0	0.667	0.017	Difference stationary	Increasing	No
E. coli	Fluoroquinolone	People with basic handwashing facilities including soap and water (% of population)	mphA	0.644511	0.0236697	IND, MOZ, PAK, RWA, THA, TZA	6	2009, 2010, 2013, 2014, 2015, 2016, 2017, 2019, 2020	9	2009	2020	-2.604	0.092	0.83	0.01	Not stationary	Increasing	-16.32	0	0.892	0.01	Difference stationary	Increasing	Yes
E. coli	Fluoroquinolone	People with basic handwashing facilities including soap and water (% of population)	mphA	0.644511	0.0236697	IND, MOZ, PAK, RWA, THA, TZA	6	2009, 2010, 2013, 2014, 2015, 2016, 2017, 2019, 2020	9	2009	2020	-2.604	0.092	0.83	0.01	Not stationary	Increasing	-16.32	0	0.892	0.01	Difference stationary	Increasing	Yes
E. coli	Fluoroquinolone	People with basic handwashing facilities including soap and water (% of population)	mphA	0.644511	0.0236697	IND, MOZ, PAK, RWA, THA, TZA	6	2009, 2010, 2013, 2014, 2015, 2016, 2017, 2019, 2020	9	2009	2020	-2.604	0.092	0.83	0.01	Not stationary	Increasing	-16.32	0	0.892	0.01	Difference stationary	Increasing	Yes
S. sonnei	Penicilin	Livestock production index (2014-2016 = 100)	mphA	0.815777	6.57e-06	AUS, BTN, CHN, GBR, IND, NPL, PAK, VNM	8	2003, 2005, 2007, 2008, 2009, 2010, 2011, 2012, 2013, 2014, 2015, 2016, 2017, 2018	14	2003	2018	-15.682	0	0.732	0.011	Difference stationary	Increasing	-14.171	0	0.74	0.01	Difference stationary	Increasing	No
S. sonnei	Penicilin	Deaths - AllAges - All pathogens - Vancomycin	mphA	0.704947	0.0003589	AUS, BTN, CHN, GBR, IND, NPL, PAK, VNM	8	2003, 2005, 2007, 2008, 2009, 2010, 2011, 2012, 2013, 2014, 2015, 2016, 2017, 2018	14	2003	2018	-21.892	0	0.737	0.01	Difference stationary	Increasing	-12.423	0	0.746	0.01	Difference stationary	Increasing	No
S. sonnei	Penicilin	Deaths - AllAges - Enterococcus faecium - Fluoroquinolones	mphA	0.664788	0.00101009	AUS, BTN, CHN, GBR, IND, NPL, PAK, VNM	8	2003, 2005, 2007, 2008, 2009, 2010, 2011, 2012, 2013, 2014, 2015, 2016, 2017, 2018	14	2003	2018	-2.345	0.158	0.736	0.01	Not stationary	Increasing	-6.523	0	0.729	0.011	Difference stationary	Increasing	No
E. coli	Macrolide	Carbapenems	mphA	0.693165	0.0384168	IND, PAK, PRT	3	2008, 2009, 2010, 2019, 2020, 2021	6	2008	2021	-1.531	0.518	0.565	0.027	Not stationary	Increasing	-5.612	0	0.555	0.029	Difference stationary	Increasing	No
E. coli	Penicilin	People with basic handwashing facilities including soap and water (% of population)	mphA	0.658902	0.0274575	IND, MOZ, PAK, THA, TZA	5	2009, 2010, 2013, 2014, 2015, 2016, 2017, 2019, 2020	9	2009	2020	-4.737	0	0.831	0.01	Difference stationary	Increasing	-4.132	0.001	0.899	0.01	Difference stationary	Increasing	No
S. enterica	Cephem	Phosphonics	mphA	0.720837	0.00816644	DEU, IND, PRT, VNM	4	2008, 2009, 2010, 2011, 2012, 2013, 2015, 2016, 2017, 2019	10	2008	2019	-4.519	0	0.67	0.016	Difference stationary	Increasing	-4.019	0.001	0.662	0.017	Difference stationary	Increasing	No
S. enterica	Cephem	Phosphonics	mphA	0.720837	0.00816644	DEU, IND, PRT, VNM	4	2008, 2009, 2010, 2011, 2012, 2013, 2015, 2016, 2017, 2019	10	2008	2019	-4.519	0	0.67	0.016	Difference stationary	Increasing	-4.019	0.001	0.662	0.017	Difference stationary	Increasing	No
S. enterica	Cephem	Phosphonics	mphA	0.720837	0.00816644	DEU, IND, PRT, VNM	4	2008, 2009, 2010, 2011, 2012, 2013, 2015, 2016, 2017, 2019	10	2008	2019	-4.519	0	0.67	0.016	Difference stationary	Increasing	-4.019	0.001	0.662	0.017	Difference stationary	Increasing	No
E. coli	Folate	People with basic handwashing facilities including soap and water (% of population)	mphA	0.66759	0.0176846	IND, MOZ, PAK, RWA, THA, TZA	6	2009, 2010, 2013, 2014, 2015, 2016, 2017, 2019, 2020	9	2009	2020	-6.411	0	0.771	0.01	Difference stationary	Increasing	-3.491	0.008	0.833	0.01	Difference stationary	Increasing	No
E. coli	Folate	People with basic handwashing facilities including soap and water (% of population)	mphA	0.66759	0.0176846	IND, MOZ, PAK, RWA, THA, TZA	6	2009, 2010, 2013, 2014, 2015, 2016, 2017, 2019, 2020	9	2009	2020	-6.411	0	0.771	0.01	Difference stationary	Increasing	-3.491	0.008	0.833	0.01	Difference stationary	Increasing	No
S. sonnei	Penicilin	DALYs - AllAges - Group B Streptococcus - Macrolides	mphA	0.565319	0.00757108	AUS, BTN, CHN, GBR, IND, NPL, PAK, VNM	8	2003, 2005, 2007, 2008, 2009, 2010, 2011, 2012, 2013, 2014, 2015, 2016, 2017, 2018	14	2003	2018	-2.887	0.047	0.802	0.01	Not stationary	Increasing	-2.615	0.09	0.773	0.01	Not stationary	Increasing	No
E. coli	Macrolide	Deaths - AllAges - Proteus spp. - Fluoroquinolones	mphA	0.65483	0.00806584	GMB, IND, KEN, MLI, MOZ, PAK, PRT	7	2008, 2009, 2010, 2019, 2020, 2021	6	2008	2021	-3.319	0.014	0.704	0.013	Difference stationary	Increasing	-2.597	0.094	0.684	0.015	Not stationary	Increasing	No
S. sonnei	Penicilin	Population, total	mphA	0.510524	0.0180411	AUS, BTN, CHN, GBR, IND, NPL, PAK, VNM	8	2003, 2005, 2007, 2008, 2009, 2010, 2011, 2012, 2013, 2014, 2015, 2016, 2017, 2018	14	2003	2018	0.782	0.991	0.648	0.018	Not stationary	Increasing	-2.433	0.133	0.614	0.021	Not stationary	Increasing	No
S. sonnei	Penicilin	Deaths - AllAges - Escherichia coli - Beta lactam / Beta-lactamase inhibitors	mphA	0.644078	0.00162693	AUS, BTN, CHN, GBR, IND, NPL, PAK, VNM	8	2003, 2005, 2007, 2008, 2009, 2010, 2011, 2012, 2013, 2014, 2015, 2016, 2017, 2018	14	2003	2018	-2.53	0.108	0.77	0.01	Not stationary	Increasing	-2.386	0.146	0.744	0.01	Not stationary	Increasing	No
E. coli	Aminoglycoside	People with basic handwashing facilities including soap and water (% of population)	mphA	0.714652	0.00900773	IND, MOZ, PAK, RWA, THA, TZA	6	2009, 2010, 2013, 2014, 2015, 2016, 2017, 2019, 2020	9	2009	2020	-3.188	0.021	0.833	0.01	Difference stationary	Increasing	-2.133	0.232	0.88	0.01	Not stationary	Increasing	No
E. coli	Aminoglycoside	People with basic handwashing facilities including soap and water (% of population)	mphA	0.714652	0.00900773	IND, MOZ, PAK, RWA, THA, TZA	6	2009, 2010, 2013, 2014, 2015, 2016, 2017, 2019, 2020	9	2009	2020	-3.188	0.021	0.833	0.01	Difference stationary	Increasing	-2.133	0.232	0.88	0.01	Not stationary	Increasing	No
K. pneumoniae	Phenicol	DALYs - AllAges - Neisseria gonorrhoeae - Fluoroquinolones	mphA	0.708229	0.00458746	GRC, IND, MWI, NPL, USA	5	2005, 2009, 2010, 2011, 2012, 2013, 2014, 2016, 2020	9	2005	2020	-1.646	0.459	0.556	0.029	Not stationary	Increasing	-2.01	0.282	0.56	0.028	Not stationary	Increasing	Yes
S. sonnei	Penicilin	Protein-energy malnutrition	mphA	0.5975	0.00423304	AUS, BTN, CHN, GBR, IND, NPL, PAK, VNM	8	2003, 2005, 2007, 2008, 2009, 2010, 2011, 2012, 2013, 2014, 2015, 2016, 2017, 2018	14	2003	2018	-2.564	0.101	0.779	0.01	Not stationary	Increasing	-1.959	0.305	0.748	0.01	Not stationary	Increasing	No
S. sonnei	Penicilin	DALYs - AllAges - Escherichia coli - Beta lactam / Beta-lactamase inhibitors	mphA	0.594762	0.00445808	AUS, BTN, CHN, GBR, IND, NPL, PAK, VNM	8	2003, 2005, 2007, 2008, 2009, 2010, 2011, 2012, 2013, 2014, 2015, 2016, 2017, 2018	14	2003	2018	-2.364	0.152	0.785	0.01	Not stationary	Increasing	-1.942	0.313	0.75	0.01	Not stationary	Increasing	No
S. sonnei	Penicilin	Deaths - AllAges - Group B Streptococcus - Macrolides	mphA	0.606882	0.00353235	AUS, BTN, CHN, GBR, IND, NPL, PAK, VNM	8	2003, 2005, 2007, 2008, 2009, 2010, 2011, 2012, 2013, 2014, 2015, 2016, 2017, 2018	14	2003	2018	-2.161	0.221	0.789	0.01	Not stationary	Increasing	-1.914	0.325	0.76	0.01	Not stationary	Increasing	No
E. coli	Tetracycline	Population density (people per sq. km of land area)	mphA	0.500552	0.000157455	BRA, CHN, DEU, DNK, FRA, GBR, GMB, IND, ITA, KEN, MLI, MOZ, NOR, PAK, PRT, RWA, USA	17	2002, 2003, 2004, 2005, 2006, 2007, 2008, 2009, 2010, 2011, 2012, 2013, 2014, 2015, 2016, 2017, 2018, 2019, 2020, 2021	20	2002	2021	-1.429	0.568	0.745	0.01	Not stationary	Increasing	-1.622	0.472	0.764	0.01	Not stationary	Increasing	No
S. sonnei	Cephem	Livestock production index (2014-2016 = 100)	mphA	0.53212	0.0107989	AUS, BTN, CHN, GBR, IND, NPL, PAK, VNM	8	2005, 2007, 2008, 2009, 2010, 2011, 2012, 2013, 2014, 2015, 2016, 2017, 2018	13	2005	2018	-2.161	0.221	0.654	0.018	Not stationary	Increasing	-1.57	0.498	0.669	0.016	Not stationary	Increasing	No
S. sonnei	Penicilin	Tetanus	mphA	0.549593	0.00985669	AUS, BTN, CHN, GBR, IND, NPL, PAK, VNM	8	2003, 2005, 2007, 2008, 2009, 2010, 2011, 2012, 2013, 2014, 2015, 2016, 2017, 2018	14	2003	2018	-5.766	0	0.889	0.01	Difference stationary	Increasing	-1.52	0.523	0.375	0.088	Trend stationary	Increasing	No
E. coli	Fluoroquinolone	Population density (people per sq. km of land area)	mphA	0.505441	3.26e-05	AUS, BRA, CHN, DEU, DNK, FRA, GBR, GMB, IND, ITA, JPN, KEN, MLI, MOZ, NOR, PAK, PRT, RWA, THA, TZA, USA	21	2001, 2002, 2003, 2004, 2005, 2006, 2007, 2008, 2009, 2010, 2011, 2012, 2013, 2014, 2015, 2016, 2017, 2018, 2019, 2020, 2021	21	2001	2021	-4.101	0.001	0.77	0.01	Difference stationary	Increasing	-1.487	0.54	0.81	0.01	Not stationary	Increasing	Yes
E. coli	Fluoroquinolone	Population density (people per sq. km of land area)	mphA	0.505441	3.26e-05	AUS, BRA, CHN, DEU, DNK, FRA, GBR, GMB, IND, ITA, JPN, KEN, MLI, MOZ, NOR, PAK, PRT, RWA, THA, TZA, USA	21	2001, 2002, 2003, 2004, 2005, 2006, 2007, 2008, 2009, 2010, 2011, 2012, 2013, 2014, 2015, 2016, 2017, 2018, 2019, 2020, 2021	21	2001	2021	-4.101	0.001	0.77	0.01	Difference stationary	Increasing	-1.487	0.54	0.81	0.01	Not stationary	Increasing	Yes
E. coli	Fluoroquinolone	Population density (people per sq. km of land area)	mphA	0.505441	3.26e-05	AUS, BRA, CHN, DEU, DNK, FRA, GBR, GMB, IND, ITA, JPN, KEN, MLI, MOZ, NOR, PAK, PRT, RWA, THA, TZA, USA	21	2001, 2002, 2003, 2004, 2005, 2006, 2007, 2008, 2009, 2010, 2011, 2012, 2013, 2014, 2015, 2016, 2017, 2018, 2019, 2020, 2021	21	2001	2021	-4.101	0.001	0.77	0.01	Difference stationary	Increasing	-1.487	0.54	0.81	0.01	Not stationary	Increasing	Yes
A. baumannii	Folate	People using safely managed sanitation services (% of population)	mphE	0.710748	0.00297702	IND, TZA, USA	3	2003, 2004, 2005, 2006, 2007, 2008, 2009, 2010, 2011, 2012, 2013, 2014, 2016, 2020	14	2003	2020	-1.399	0.583	0.577	0.025	Not stationary	Increasing	-4.739	0	0.581	0.024	Difference stationary	Increasing	Yes
A. baumannii	Tetracycline	Extensively drug-resistant tuberculosis	mphE	0.582778	0.0226102	IND, KOR, USA	3	2003, 2004, 2005, 2006, 2007, 2008, 2009, 2010, 2011, 2012, 2013, 2016, 2020	13	2003	2020	-5.553	0	0.805	0.01	Difference stationary	Increasing	-4.15	0.001	0.816	0.01	Difference stationary	Increasing	Yes
A. baumannii	Tetracycline	People using safely managed sanitation services (% of population)	mphE	0.611904	0.0153367	IND, KOR, USA	3	2003, 2004, 2005, 2006, 2007, 2008, 2009, 2010, 2011, 2012, 2013, 2016, 2020	13	2003	2020	-2.811	0.057	0.596	0.023	Not stationary	Increasing	-3.792	0.003	0.623	0.021	Difference stationary	Increasing	Yes
A. baumannii	Folate	Glycopeptides	mphE	0.68237	0.00717102	IND, USA	2	2003, 2004, 2005, 2006, 2007, 2008, 2009, 2010, 2011, 2012, 2013, 2016, 2020	13	2003	2020	-3.993	0.001	0.594	0.023	Difference stationary	Increasing	-3.712	0.004	0.609	0.022	Difference stationary	Increasing	Yes
A. baumannii	Folate	Lipopeptides	mphE	0.557987	0.0381224	IND, USA	2	2003, 2004, 2005, 2006, 2007, 2008, 2009, 2010, 2011, 2012, 2013, 2016, 2020	13	2003	2020	-15.989	0	0.581	0.024	Difference stationary	Increasing	-3.704	0.004	0.58	0.024	Difference stationary	Increasing	Yes
A. baumannii	Carbapenem	Raised fasting blood glucose (>= 7.0 mmol/L) (crude estimate)	mphE	0.548042	0.0344236	AUS, CHN, KOR, SWE, USA	5	2003, 2004, 2005, 2006, 2007, 2008, 2009, 2010, 2011, 2012, 2013	11	2003	2013	-7.783	0	0.639	0.019	Difference stationary	Increasing	-3.503	0.008	0.635	0.019	Difference stationary	Increasing	Yes
A. baumannii	Tetracycline	Life expectancy at birth, total (years)	mphE	0.683077	0.00500263	IND, KOR, USA	3	2003, 2004, 2005, 2006, 2007, 2008, 2009, 2010, 2011, 2012, 2013, 2016, 2020	13	2003	2020	-1.237	0.658	0.564	0.027	Not stationary	Increasing	-3.007	0.034	0.591	0.023	Difference stationary	Increasing	Yes
A. baumannii	Tetracycline	Glycopeptides	mphE	0.540908	0.0373347	IND, KOR, USA	3	2003, 2004, 2005, 2006, 2007, 2008, 2009, 2010, 2011, 2012, 2013, 2016, 2020	13	2003	2020	-3.072	0.029	0.597	0.023	Difference stationary	Increasing	-2.84	0.053	0.609	0.022	Not stationary	Increasing	Yes
K. pneumoniae	Nitrofurans	Fluoroquinolones	mphE	-0.807993	0.00262104	DEU, ITA, USA	3	2009, 2010, 2011, 2012, 2013, 2014, 2015, 2016, 2017, 2019	10	2009	2019	-2.721	0.071	0.999	0.01	Not stationary	Increasing	-2.521	0.11	0.302	0.1	Trend stationary	Increasing	Yes
A. baumannii	Tetracycline	Deaths - AllAges - All pathogens - Extensive drug resistance in TB	mphE	0.591089	0.0203114	IND, KOR, USA	3	2003, 2004, 2005, 2006, 2007, 2008, 2009, 2010, 2011, 2012, 2013, 2016, 2020	13	2003	2020	-6.47	0	0.888	0.01	Difference stationary	Increasing	-2.407	0.14	0.913	0.01	Not stationary	Increasing	Yes
A. baumannii	Tetracycline	Deaths - AllAges - Mycobacterium tuberculosis - Extensive drug resistance in TB	mphE	0.591089	0.0203114	IND, KOR, USA	3	2003, 2004, 2005, 2006, 2007, 2008, 2009, 2010, 2011, 2012, 2013, 2016, 2020	13	2003	2020	-3.834	0.003	0.863	0.01	Difference stationary	Increasing	-2.114	0.239	0.913	0.01	Not stationary	Increasing	Yes
A. baumannii	Tetracycline	Deaths - AllAges - Staphylococcus aureus - Macrolides	mphE	0.699105	0.00372874	IND, KOR, USA	3	2003, 2004, 2005, 2006, 2007, 2008, 2009, 2010, 2011, 2012, 2013, 2016, 2020	13	2003	2020	-6.215	0	0.515	0.038	Difference stationary	Increasing	-2.086	0.25	0.522	0.037	Not stationary	Increasing	Yes
A. baumannii	Tetracycline	Current health expenditure per capita, PPP (current international $)	mphE	0.571193	0.026139	IND, KOR, USA	3	2003, 2004, 2005, 2006, 2007, 2008, 2009, 2010, 2011, 2012, 2013, 2016, 2020	13	2003	2020	-1.544	0.512	1.002	0.01	Not stationary	Increasing	-1.8	0.38	0.375	0.088	Trend stationary	Increasing	Yes
A. baumannii	Tetracycline	Lipopeptides	mphE	0.533975	0.0492061	IND, USA	2	2003, 2004, 2005, 2006, 2007, 2008, 2009, 2010, 2011, 2012, 2013, 2016, 2020	13	2003	2020	-14.346	0	0.574	0.025	Difference stationary	Increasing	-1.713	0.425	0.58	0.024	Not stationary	Increasing	Yes
A. baumannii	Folate	Current health expenditure per capita, PPP (current international $)	mphE	0.519931	0.0469614	IND, TZA, USA	3	2003, 2004, 2005, 2006, 2007, 2008, 2009, 2010, 2011, 2012, 2013, 2014, 2016, 2020	14	2003	2020	-5.109	0	0.955	0.01	Difference stationary	Increasing	-1.568	0.5	0.263	0.1	Trend stationary	Increasing	Yes
A. baumannii	Tetracycline	Current health expenditure per capita (current US$)	mphE	0.54838	0.0342903	IND, KOR, USA	3	2003, 2004, 2005, 2006, 2007, 2008, 2009, 2010, 2011, 2012, 2013, 2016, 2020	13	2003	2020	0.101	0.966	0.895	0.01	Not stationary	Increasing	-1.279	0.639	0.728	0.011	Not stationary	Increasing	Yes
A. baumannii	Folate	DALYs - Under5 - Group A Streptococcus - Resistance to one or more antibiotics	mphE	-0.578997	0.0237194	IND, TZA, USA	3	2003, 2004, 2005, 2006, 2007, 2008, 2009, 2010, 2011, 2012, 2013, 2014, 2016, 2020	14	2003	2020	-1.868	0.347	0.474	0.048	Not stationary	Increasing	0.878	0.993	0.99	0.01	Not stationary	Increasing	Yes
S. sonnei	Penicilin	Deaths - AllAges - Enterococcus faecium - Resistance to one or more antibiotics	mrx	0.677855	0.000733768	AUS, BTN, CHN, GBR, IND, NPL, PAK, VNM	8	2003, 2005, 2007, 2008, 2009, 2010, 2011, 2012, 2013, 2014, 2015, 2016, 2017, 2018	14	2003	2018	-2.301	0.172	0.749	0.01	Not stationary	Increasing	-23.533	0	0.751	0.01	Difference stationary	Increasing	No
S. sonnei	Penicilin	Population density (people per sq. km of land area)	mrx	0.56325	0.00784409	AUS, BTN, CHN, GBR, IND, NPL, PAK, VNM	8	2003, 2005, 2007, 2008, 2009, 2010, 2011, 2012, 2013, 2014, 2015, 2016, 2017, 2018	14	2003	2018	-1.693	0.435	0.655	0.018	Not stationary	Increasing	-18.19	0	0.667	0.017	Difference stationary	Increasing	No
E. coli	Fluoroquinolone	People with basic handwashing facilities including soap and water (% of population)	mrx	0.644951	0.0235435	IND, MOZ, PAK, RWA, THA, TZA	6	2009, 2010, 2013, 2014, 2015, 2016, 2017, 2019, 2020	9	2009	2020	-7.067	0	0.8	0.01	Difference stationary	Increasing	-16.32	0	0.892	0.01	Difference stationary	Increasing	Yes
E. coli	Fluoroquinolone	People with basic handwashing facilities including soap and water (% of population)	mrx	0.644951	0.0235435	IND, MOZ, PAK, RWA, THA, TZA	6	2009, 2010, 2013, 2014, 2015, 2016, 2017, 2019, 2020	9	2009	2020	-7.067	0	0.8	0.01	Difference stationary	Increasing	-16.32	0	0.892	0.01	Difference stationary	Increasing	Yes
E. coli	Fluoroquinolone	People with basic handwashing facilities including soap and water (% of population)	mrx	0.644951	0.0235435	IND, MOZ, PAK, RWA, THA, TZA	6	2009, 2010, 2013, 2014, 2015, 2016, 2017, 2019, 2020	9	2009	2020	-7.067	0	0.8	0.01	Difference stationary	Increasing	-16.32	0	0.892	0.01	Difference stationary	Increasing	Yes
S. sonnei	Penicilin	Livestock production index (2014-2016 = 100)	mrx	0.815777	6.57e-06	AUS, BTN, CHN, GBR, IND, NPL, PAK, VNM	8	2003, 2005, 2007, 2008, 2009, 2010, 2011, 2012, 2013, 2014, 2015, 2016, 2017, 2018	14	2003	2018	-2.885	0.047	0.73	0.011	Not stationary	Increasing	-14.171	0	0.74	0.01	Difference stationary	Increasing	No
S. sonnei	Penicilin	Deaths - AllAges - All pathogens - Vancomycin	mrx	0.704947	0.0003589	AUS, BTN, CHN, GBR, IND, NPL, PAK, VNM	8	2003, 2005, 2007, 2008, 2009, 2010, 2011, 2012, 2013, 2014, 2015, 2016, 2017, 2018	14	2003	2018	-15.597	0	0.737	0.01	Difference stationary	Increasing	-12.423	0	0.746	0.01	Difference stationary	Increasing	No
S. sonnei	Penicilin	Deaths - AllAges - Enterococcus faecium - Fluoroquinolones	mrx	0.664788	0.00101009	AUS, BTN, CHN, GBR, IND, NPL, PAK, VNM	8	2003, 2005, 2007, 2008, 2009, 2010, 2011, 2012, 2013, 2014, 2015, 2016, 2017, 2018	14	2003	2018	-3.943	0.002	0.736	0.01	Difference stationary	Increasing	-6.523	0	0.729	0.011	Difference stationary	Increasing	No
E. coli	Macrolide	Carbapenems	mrx	0.693165	0.0384168	IND, PAK, PRT	3	2008, 2009, 2010, 2019, 2020, 2021	6	2008	2021	-1.128	0.704	0.555	0.029	Not stationary	Increasing	-5.612	0	0.555	0.029	Difference stationary	Increasing	No
S. enterica	Cephem	Phosphonics	mrx	0.800741	0.0017514	DEU, IND, PRT, VNM	4	2008, 2009, 2010, 2011, 2012, 2013, 2015, 2016, 2017, 2019	10	2008	2019	-4.141	0.001	0.673	0.016	Difference stationary	Increasing	-4.019	0.001	0.662	0.017	Difference stationary	Increasing	No
S. enterica	Cephem	Phosphonics	mrx	0.800741	0.0017514	DEU, IND, PRT, VNM	4	2008, 2009, 2010, 2011, 2012, 2013, 2015, 2016, 2017, 2019	10	2008	2019	-4.141	0.001	0.673	0.016	Difference stationary	Increasing	-4.019	0.001	0.662	0.017	Difference stationary	Increasing	No
S. enterica	Cephem	Phosphonics	mrx	0.800741	0.0017514	DEU, IND, PRT, VNM	4	2008, 2009, 2010, 2011, 2012, 2013, 2015, 2016, 2017, 2019	10	2008	2019	-4.141	0.001	0.673	0.016	Difference stationary	Increasing	-4.019	0.001	0.662	0.017	Difference stationary	Increasing	No
E. coli	Folate	People with basic handwashing facilities including soap and water (% of population)	mrx	0.667216	0.0177717	IND, MOZ, PAK, RWA, THA, TZA	6	2009, 2010, 2013, 2014, 2015, 2016, 2017, 2019, 2020	9	2009	2020	-3.198	0.02	0.807	0.01	Difference stationary	Increasing	-3.491	0.008	0.833	0.01	Difference stationary	Increasing	No
E. coli	Phenicol	People with basic handwashing facilities including soap and water (% of population)	mrx	0.806314	0.00866235	IND, MOZ, PAK, TZA	4	2009, 2010, 2013, 2014, 2016, 2017, 2019, 2020	8	2009	2020	-3.115	0.025	0.786	0.01	Difference stationary	Increasing	-3.134	0.024	0.836	0.01	Difference stationary	Increasing	No
S. sonnei	Penicilin	DALYs - AllAges - Group B Streptococcus - Macrolides	mrx	0.565319	0.00757108	AUS, BTN, CHN, GBR, IND, NPL, PAK, VNM	8	2003, 2005, 2007, 2008, 2009, 2010, 2011, 2012, 2013, 2014, 2015, 2016, 2017, 2018	14	2003	2018	-2.139	0.229	0.798	0.01	Not stationary	Increasing	-2.615	0.09	0.773	0.01	Not stationary	Increasing	No
E. coli	Macrolide	Deaths - AllAges - Proteus spp. - Fluoroquinolones	mrx	0.65483	0.00806584	GMB, IND, KEN, MLI, MOZ, PAK, PRT	7	2008, 2009, 2010, 2019, 2020, 2021	6	2008	2021	-3.781	0.003	0.708	0.013	Difference stationary	Increasing	-2.597	0.094	0.684	0.015	Not stationary	Increasing	No
S. sonnei	Penicilin	Population, total	mrx	0.510524	0.0180411	AUS, BTN, CHN, GBR, IND, NPL, PAK, VNM	8	2003, 2005, 2007, 2008, 2009, 2010, 2011, 2012, 2013, 2014, 2015, 2016, 2017, 2018	14	2003	2018	-8.83	0	0.684	0.015	Difference stationary	Increasing	-2.433	0.133	0.614	0.021	Not stationary	Increasing	No
S. sonnei	Penicilin	Deaths - AllAges - Escherichia coli - Beta lactam / Beta-lactamase inhibitors	mrx	0.644078	0.00162693	AUS, BTN, CHN, GBR, IND, NPL, PAK, VNM	8	2003, 2005, 2007, 2008, 2009, 2010, 2011, 2012, 2013, 2014, 2015, 2016, 2017, 2018	14	2003	2018	-2.397	0.143	0.773	0.01	Not stationary	Increasing	-2.386	0.146	0.744	0.01	Not stationary	Increasing	No
E. coli	Aminoglycoside	People with basic handwashing facilities including soap and water (% of population)	mrx	0.716442	0.00875793	IND, MOZ, PAK, RWA, THA, TZA	6	2009, 2010, 2013, 2014, 2015, 2016, 2017, 2019, 2020	9	2009	2020	-4.746	0	0.821	0.01	Difference stationary	Increasing	-2.133	0.232	0.88	0.01	Not stationary	Increasing	No
K. pneumoniae	Phenicol	DALYs - AllAges - Neisseria gonorrhoeae - Fluoroquinolones	mrx	0.714676	0.00407473	GRC, IND, MWI, NPL, USA	5	2005, 2009, 2010, 2011, 2012, 2013, 2014, 2016, 2020	9	2005	2020	-0.621	0.866	0.554	0.03	Not stationary	Increasing	-2.01	0.282	0.56	0.028	Not stationary	Increasing	Yes
S. sonnei	Penicilin	Protein-energy malnutrition	mrx	0.5975	0.00423304	AUS, BTN, CHN, GBR, IND, NPL, PAK, VNM	8	2003, 2005, 2007, 2008, 2009, 2010, 2011, 2012, 2013, 2014, 2015, 2016, 2017, 2018	14	2003	2018	-2.834	0.054	0.779	0.01	Not stationary	Increasing	-1.959	0.305	0.748	0.01	Not stationary	Increasing	No
S. sonnei	Penicilin	DALYs - AllAges - Escherichia coli - Beta lactam / Beta-lactamase inhibitors	mrx	0.594762	0.00445808	AUS, BTN, CHN, GBR, IND, NPL, PAK, VNM	8	2003, 2005, 2007, 2008, 2009, 2010, 2011, 2012, 2013, 2014, 2015, 2016, 2017, 2018	14	2003	2018	-4.325	0	0.785	0.01	Difference stationary	Increasing	-1.942	0.313	0.75	0.01	Not stationary	Increasing	No
S. sonnei	Penicilin	Deaths - AllAges - Group B Streptococcus - Macrolides	mrx	0.606882	0.00353235	AUS, BTN, CHN, GBR, IND, NPL, PAK, VNM	8	2003, 2005, 2007, 2008, 2009, 2010, 2011, 2012, 2013, 2014, 2015, 2016, 2017, 2018	14	2003	2018	-2.107	0.242	0.784	0.01	Not stationary	Increasing	-1.914	0.325	0.76	0.01	Not stationary	Increasing	No
S. sonnei	Cephem	Livestock production index (2014-2016 = 100)	mrx	0.53212	0.0107989	AUS, BTN, CHN, GBR, IND, NPL, PAK, VNM	8	2005, 2007, 2008, 2009, 2010, 2011, 2012, 2013, 2014, 2015, 2016, 2017, 2018	13	2005	2018	-2.957	0.039	0.662	0.017	Difference stationary	Increasing	-1.57	0.498	0.669	0.016	Not stationary	Increasing	No
S. sonnei	Penicilin	Tetanus	mrx	0.549593	0.00985669	AUS, BTN, CHN, GBR, IND, NPL, PAK, VNM	8	2003, 2005, 2007, 2008, 2009, 2010, 2011, 2012, 2013, 2014, 2015, 2016, 2017, 2018	14	2003	2018	-1.574	0.497	1.035	0.01	Not stationary	Increasing	-1.52	0.523	0.375	0.088	Trend stationary	Increasing	No
A. baumannii	Folate	People using safely managed sanitation services (% of population)	msrE	0.710748	0.00297702	IND, TZA, USA	3	2003, 2004, 2005, 2006, 2007, 2008, 2009, 2010, 2011, 2012, 2013, 2014, 2016, 2020	14	2003	2020	-2.381	0.147	0.579	0.025	Not stationary	Increasing	-4.739	0	0.581	0.024	Difference stationary	Increasing	Yes
A. baumannii	Tetracycline	Extensively drug-resistant tuberculosis	msrE	0.582778	0.0226102	IND, KOR, USA	3	2003, 2004, 2005, 2006, 2007, 2008, 2009, 2010, 2011, 2012, 2013, 2016, 2020	13	2003	2020	-2.338	0.16	0.824	0.01	Not stationary	Increasing	-4.15	0.001	0.816	0.01	Difference stationary	Increasing	Yes
A. baumannii	Tetracycline	People using safely managed sanitation services (% of population)	msrE	0.611904	0.0153367	IND, KOR, USA	3	2003, 2004, 2005, 2006, 2007, 2008, 2009, 2010, 2011, 2012, 2013, 2016, 2020	13	2003	2020	-12.867	0	0.602	0.022	Difference stationary	Increasing	-3.792	0.003	0.623	0.021	Difference stationary	Increasing	Yes
A. baumannii	Folate	Glycopeptides	msrE	0.68237	0.00717102	IND, USA	2	2003, 2004, 2005, 2006, 2007, 2008, 2009, 2010, 2011, 2012, 2013, 2016, 2020	13	2003	2020	-1.989	0.291	0.59	0.024	Not stationary	Increasing	-3.712	0.004	0.609	0.022	Difference stationary	Increasing	Yes
A. baumannii	Folate	Lipopeptides	msrE	0.557987	0.0381224	IND, USA	2	2003, 2004, 2005, 2006, 2007, 2008, 2009, 2010, 2011, 2012, 2013, 2016, 2020	13	2003	2020	-2.426	0.135	0.58	0.024	Not stationary	Increasing	-3.704	0.004	0.58	0.024	Difference stationary	Increasing	Yes
A. baumannii	Carbapenem	Raised fasting blood glucose (>= 7.0 mmol/L) (crude estimate)	msrE	0.547504	0.034637	AUS, CHN, KOR, SWE, USA	5	2003, 2004, 2005, 2006, 2007, 2008, 2009, 2010, 2011, 2012, 2013	11	2003	2013	-54.111	0	0.646	0.018	Difference stationary	Increasing	-3.503	0.008	0.635	0.019	Difference stationary	Increasing	Yes
A. baumannii	Carbapenem	Raised fasting blood glucose (>= 7.0 mmol/L) (crude estimate)	msrE	0.547504	0.034637	AUS, CHN, KOR, SWE, USA	5	2003, 2004, 2005, 2006, 2007, 2008, 2009, 2010, 2011, 2012, 2013	11	2003	2013	-54.111	0	0.646	0.018	Difference stationary	Increasing	-3.503	0.008	0.635	0.019	Difference stationary	Increasing	Yes
A. baumannii	Tetracycline	Life expectancy at birth, total (years)	msrE	0.683077	0.00500263	IND, KOR, USA	3	2003, 2004, 2005, 2006, 2007, 2008, 2009, 2010, 2011, 2012, 2013, 2016, 2020	13	2003	2020	-0.657	0.858	0.584	0.024	Not stationary	Increasing	-3.007	0.034	0.591	0.023	Difference stationary	Increasing	Yes
A. baumannii	Tetracycline	Glycopeptides	msrE	0.540908	0.0373347	IND, KOR, USA	3	2003, 2004, 2005, 2006, 2007, 2008, 2009, 2010, 2011, 2012, 2013, 2016, 2020	13	2003	2020	-19.251	0	0.588	0.024	Difference stationary	Increasing	-2.84	0.053	0.609	0.022	Not stationary	Increasing	Yes
K. pneumoniae	Nitrofurans	Fluoroquinolones	msrE	-0.807993	0.00262104	DEU, ITA, USA	3	2009, 2010, 2011, 2012, 2013, 2014, 2015, 2016, 2017, 2019	10	2009	2019	-12.293	0	0.932	0.01	Difference stationary	Increasing	-2.521	0.11	0.302	0.1	Trend stationary	Increasing	Yes
A. baumannii	Tetracycline	Deaths - AllAges - All pathogens - Extensive drug resistance in TB	msrE	0.591089	0.0203114	IND, KOR, USA	3	2003, 2004, 2005, 2006, 2007, 2008, 2009, 2010, 2011, 2012, 2013, 2016, 2020	13	2003	2020	-6.42	0	0.888	0.01	Difference stationary	Increasing	-2.407	0.14	0.913	0.01	Not stationary	Increasing	Yes
A. baumannii	Tetracycline	Deaths - AllAges - Mycobacterium tuberculosis - Extensive drug resistance in TB	msrE	0.591089	0.0203114	IND, KOR, USA	3	2003, 2004, 2005, 2006, 2007, 2008, 2009, 2010, 2011, 2012, 2013, 2016, 2020	13	2003	2020	-6.491	0	0.912	0.01	Difference stationary	Increasing	-2.114	0.239	0.913	0.01	Not stationary	Increasing	Yes
A. baumannii	Tetracycline	Deaths - AllAges - Staphylococcus aureus - Macrolides	msrE	0.699105	0.00372874	IND, KOR, USA	3	2003, 2004, 2005, 2006, 2007, 2008, 2009, 2010, 2011, 2012, 2013, 2016, 2020	13	2003	2020	0.012	0.959	0.506	0.04	Not stationary	Increasing	-2.086	0.25	0.522	0.037	Not stationary	Increasing	Yes
A. baumannii	Tetracycline	Current health expenditure per capita, PPP (current international $)	msrE	0.571193	0.026139	IND, KOR, USA	3	2003, 2004, 2005, 2006, 2007, 2008, 2009, 2010, 2011, 2012, 2013, 2016, 2020	13	2003	2020	-6.705	0	0.759	0.01	Difference stationary	Increasing	-1.8	0.38	0.375	0.088	Trend stationary	Increasing	Yes
A. baumannii	Tetracycline	Lipopeptides	msrE	0.533975	0.0492061	IND, USA	2	2003, 2004, 2005, 2006, 2007, 2008, 2009, 2010, 2011, 2012, 2013, 2016, 2020	13	2003	2020	-3.721	0.004	0.585	0.024	Difference stationary	Increasing	-1.713	0.425	0.58	0.024	Not stationary	Increasing	Yes
A. baumannii	Folate	Current health expenditure per capita, PPP (current international $)	msrE	0.519931	0.0469614	IND, TZA, USA	3	2003, 2004, 2005, 2006, 2007, 2008, 2009, 2010, 2011, 2012, 2013, 2014, 2016, 2020	14	2003	2020	-5.578	0	0.963	0.01	Difference stationary	Increasing	-1.568	0.5	0.263	0.1	Trend stationary	Increasing	Yes
A. baumannii	Tetracycline	Current health expenditure per capita (current US$)	msrE	0.54838	0.0342903	IND, KOR, USA	3	2003, 2004, 2005, 2006, 2007, 2008, 2009, 2010, 2011, 2012, 2013, 2016, 2020	13	2003	2020	-5.908	0	0.938	0.01	Difference stationary	Increasing	-1.279	0.639	0.728	0.011	Not stationary	Increasing	Yes
A. baumannii	Folate	DALYs - Under5 - Group A Streptococcus - Resistance to one or more antibiotics	msrE	-0.578997	0.0237194	IND, TZA, USA	3	2003, 2004, 2005, 2006, 2007, 2008, 2009, 2010, 2011, 2012, 2013, 2014, 2016, 2020	14	2003	2020	-1.399	0.583	0.428	0.065	Trend stationary	Increasing	0.878	0.993	0.99	0.01	Not stationary	Increasing	Yes
K. pneumoniae	Phenicol	DALYs - AllAges - Neisseria gonorrhoeae - Fluoroquinolones	oqxA	0.580284	0.0295893	GRC, IND, MWI, NPL, USA	5	2005, 2009, 2010, 2011, 2012, 2013, 2014, 2016, 2020	9	2005	2020	-2.874	0.048	0.548	0.031	Not stationary	Increasing	-2.01	0.282	0.56	0.028	Not stationary	Increasing	Yes
S. sonnei	Tetracycline	wspd	pmrF	0.576111	0.0499374	CHN, GBR, IND, PAK, VNM	5	2003, 2005, 2007, 2008, 2009, 2010, 2011, 2012, 2013, 2014, 2015, 2016	12	2003	2016	-40.14	0	0.56	0.028	Difference stationary	Increasing	-8.964	0	0.571	0.026	Difference stationary	Increasing	No
S. sonnei	Tetracycline	Typhoid fever	pmrF	-0.632816	0.0151444	CHN, GBR, IND, NPL, PAK, VNM	6	2003, 2005, 2007, 2008, 2009, 2010, 2011, 2012, 2013, 2014, 2015, 2016	12	2003	2016	-13.027	0	0.958	0.01	Difference stationary	Increasing	-4.325	0	0.783	0.01	Difference stationary	Increasing	No
S. sonnei	Tetracycline	Current health expenditure per capita (current US$)	pmrF	0.71653	0.00393593	CHN, GBR, IND, NPL, PAK, VNM	6	2003, 2005, 2007, 2008, 2009, 2010, 2011, 2012, 2013, 2014, 2015, 2016	12	2003	2016	-0.544	0.883	0.813	0.01	Not stationary	Increasing	-2.311	0.168	0.846	0.01	Not stationary	Increasing	No
E. coli	Aminoglycoside	People with basic handwashing facilities including soap and water (% of population)	pmrF	0.820003	0.00109053	IND, MOZ, PAK, RWA, THA, TZA	6	2009, 2010, 2013, 2014, 2015, 2016, 2017, 2019, 2020	9	2009	2020	-4.582	0	0.844	0.01	Difference stationary	Increasing	-2.133	0.232	0.88	0.01	Not stationary	Increasing	No
E. coli	Aminoglycoside	Population density (people per sq. km of land area)	pmrF	0.503543	5.6e-05	BRA, CHN, DEU, DNK, FRA, GBR, GMB, IND, ITA, JPN, KEN, MLI, MOZ, NOR, PAK, PRT, RWA, THA, TZA, USA	20	2001, 2002, 2003, 2004, 2005, 2006, 2007, 2008, 2009, 2010, 2011, 2012, 2013, 2014, 2015, 2016, 2017, 2018, 2019, 2020, 2021	21	2001	2021	-10.379	0	0.763	0.01	Difference stationary	Increasing	-2.066	0.259	0.814	0.01	Not stationary	Increasing	No
S. sonnei	Tetracycline	People using safely managed sanitation services (% of population)	pmrF	0.705263	0.0070856	CHN, GBR, IND, NPL, VNM	5	2003, 2005, 2008, 2009, 2010, 2011, 2012, 2013, 2014, 2015, 2016	11	2003	2016	-2.935	0.041	0.974	0.01	Not stationary	Increasing	17.488	1	0.999	0.01	Not stationary	Increasing	No
S. sonnei	Folate	Livestock production index (2014-2016 = 100)	qacEdelta1	0.802904	1.18e-05	AUS, BTN, CHN, GBR, IND, NPL, PAK, VNM	8	2003, 2005, 2007, 2008, 2009, 2010, 2011, 2012, 2013, 2014, 2015, 2016, 2017, 2018	14	2003	2018	-16.028	0	0.73	0.011	Difference stationary	Increasing	-39.939	0	0.739	0.01	Difference stationary	Increasing	No
S. sonnei	Folate	Deaths - AllAges - Enterococcus faecium - Resistance to one or more antibiotics	qacEdelta1	0.706993	0.000338965	AUS, BTN, CHN, GBR, IND, NPL, PAK, VNM	8	2003, 2005, 2007, 2008, 2009, 2010, 2011, 2012, 2013, 2014, 2015, 2016, 2017, 2018	14	2003	2018	-2.689	0.076	0.746	0.01	Not stationary	Increasing	-22.736	0	0.749	0.01	Difference stationary	Increasing	No
E. coli	Fluoroquinolone	Life expectancy at birth, total (years)	qacEdelta1	0.516053	2.07e-05	AUS, BRA, CHN, DEU, DNK, FRA, GBR, GMB, IND, ITA, JPN, KEN, MLI, MOZ, NOR, PAK, PRT, RWA, THA, TZA, USA	21	2001, 2002, 2003, 2004, 2005, 2006, 2007, 2008, 2009, 2010, 2011, 2012, 2013, 2014, 2015, 2016, 2017, 2018, 2019, 2020, 2021	21	2001	2021	-4.74	0	0.748	0.01	Difference stationary	Increasing	-20.574	0	0.776	0.01	Difference stationary	Increasing	Yes
E. coli	Fluoroquinolone	Life expectancy at birth, total (years)	qacEdelta1	0.516053	2.07e-05	AUS, BRA, CHN, DEU, DNK, FRA, GBR, GMB, IND, ITA, JPN, KEN, MLI, MOZ, NOR, PAK, PRT, RWA, THA, TZA, USA	21	2001, 2002, 2003, 2004, 2005, 2006, 2007, 2008, 2009, 2010, 2011, 2012, 2013, 2014, 2015, 2016, 2017, 2018, 2019, 2020, 2021	21	2001	2021	-4.74	0	0.748	0.01	Difference stationary	Increasing	-20.574	0	0.776	0.01	Difference stationary	Increasing	Yes
E. coli	Fluoroquinolone	People with basic handwashing facilities including soap and water (% of population)	qacEdelta1	0.710821	0.00956016	IND, MOZ, PAK, RWA, THA, TZA	6	2009, 2010, 2013, 2014, 2015, 2016, 2017, 2019, 2020	9	2009	2020	-3.185	0.021	0.824	0.01	Difference stationary	Increasing	-16.32	0	0.892	0.01	Difference stationary	Increasing	Yes
E. coli	Fluoroquinolone	People with basic handwashing facilities including soap and water (% of population)	qacEdelta1	0.710821	0.00956016	IND, MOZ, PAK, RWA, THA, TZA	6	2009, 2010, 2013, 2014, 2015, 2016, 2017, 2019, 2020	9	2009	2020	-3.185	0.021	0.824	0.01	Difference stationary	Increasing	-16.32	0	0.892	0.01	Difference stationary	Increasing	Yes
E. coli	Fluoroquinolone	People using safely managed sanitation services (% of population)	qacEdelta1	0.5081	6.4e-05	AUS, BRA, CHN, DEU, DNK, FRA, GBR, GMB, IND, ITA, JPN, KEN, MLI, NOR, PRT, THA, TZA, USA	18	2001, 2002, 2003, 2004, 2005, 2006, 2007, 2008, 2009, 2010, 2011, 2012, 2013, 2014, 2015, 2016, 2017, 2018, 2019, 2020, 2021	21	2001	2021	-5.067	0	0.846	0.01	Difference stationary	Increasing	-15.961	0	0.845	0.01	Difference stationary	Increasing	Yes
E. coli	Fluoroquinolone	People using safely managed sanitation services (% of population)	qacEdelta1	0.5081	6.4e-05	AUS, BRA, CHN, DEU, DNK, FRA, GBR, GMB, IND, ITA, JPN, KEN, MLI, NOR, PRT, THA, TZA, USA	18	2001, 2002, 2003, 2004, 2005, 2006, 2007, 2008, 2009, 2010, 2011, 2012, 2013, 2014, 2015, 2016, 2017, 2018, 2019, 2020, 2021	21	2001	2021	-5.067	0	0.846	0.01	Difference stationary	Increasing	-15.961	0	0.845	0.01	Difference stationary	Increasing	Yes
S. sonnei	Folate	Deaths - AllAges - Enterococcus faecium - Fluoroquinolones	qacEdelta1	0.684836	0.000614602	AUS, BTN, CHN, GBR, IND, NPL, PAK, VNM	8	2003, 2005, 2007, 2008, 2009, 2010, 2011, 2012, 2013, 2014, 2015, 2016, 2017, 2018	14	2003	2018	-11.065	0	0.74	0.01	Difference stationary	Increasing	-11.346	0	0.729	0.011	Difference stationary	Increasing	No
K. pneumoniae	Phenicol	Livestock production index (2014-2016 = 100)	qacEdelta1	0.630643	0.0156052	GRC, IND, MWI, NPL, USA	5	2005, 2009, 2010, 2011, 2012, 2013, 2014, 2016, 2020	9	2005	2020	-0.739	0.836	0.465	0.05	Not stationary	Increasing	-4.185	0.001	0.464	0.05	Difference stationary	Increasing	Yes
E. coli	Folate	People with basic handwashing facilities including soap and water (% of population)	qacEdelta1	0.683392	0.014284	IND, MOZ, PAK, RWA, THA, TZA	6	2009, 2010, 2013, 2014, 2015, 2016, 2017, 2019, 2020	9	2009	2020	-5.413	0	0.809	0.01	Difference stationary	Increasing	-3.491	0.008	0.833	0.01	Difference stationary	Increasing	No
E. coli	Folate	People with basic handwashing facilities including soap and water (% of population)	qacEdelta1	0.683392	0.014284	IND, MOZ, PAK, RWA, THA, TZA	6	2009, 2010, 2013, 2014, 2015, 2016, 2017, 2019, 2020	9	2009	2020	-5.413	0	0.809	0.01	Difference stationary	Increasing	-3.491	0.008	0.833	0.01	Difference stationary	Increasing	No
E. coli	Folate	People with basic handwashing facilities including soap and water (% of population)	qacEdelta1	0.683392	0.014284	IND, MOZ, PAK, RWA, THA, TZA	6	2009, 2010, 2013, 2014, 2015, 2016, 2017, 2019, 2020	9	2009	2020	-5.413	0	0.809	0.01	Difference stationary	Increasing	-3.491	0.008	0.833	0.01	Difference stationary	Increasing	No
S. sonnei	Folate	Deaths - AllAges - All pathogens - Vancomycin	qacEdelta1	0.725901	0.000195302	AUS, BTN, CHN, GBR, IND, NPL, PAK, VNM	8	2003, 2005, 2007, 2008, 2009, 2010, 2011, 2012, 2013, 2014, 2015, 2016, 2017, 2018	14	2003	2018	-38.494	0	0.739	0.01	Difference stationary	Increasing	-3.357	0.013	0.745	0.01	Difference stationary	Increasing	No
E. coli	Phenicol	People with basic handwashing facilities including soap and water (% of population)	qacEdelta1	0.889712	0.00131487	IND, MOZ, PAK, TZA	4	2009, 2010, 2013, 2014, 2016, 2017, 2019, 2020	8	2009	2020	-4.236	0.001	0.809	0.01	Difference stationary	Increasing	-3.134	0.024	0.836	0.01	Difference stationary	Increasing	No
S. sonnei	Folate	Population density (people per sq. km of land area)	qacEdelta1	0.554794	0.00904565	AUS, BTN, CHN, GBR, IND, NPL, PAK, VNM	8	2003, 2005, 2007, 2008, 2009, 2010, 2011, 2012, 2013, 2014, 2015, 2016, 2017, 2018	14	2003	2018	-4.138	0.001	0.707	0.013	Difference stationary	Increasing	-3.078	0.028	0.667	0.017	Difference stationary	Increasing	No
S. sonnei	Folate	Deaths - AllAges - Escherichia coli - Beta lactam / Beta-lactamase inhibitors	qacEdelta1	0.688475	0.000559309	AUS, BTN, CHN, GBR, IND, NPL, PAK, VNM	8	2003, 2005, 2007, 2008, 2009, 2010, 2011, 2012, 2013, 2014, 2015, 2016, 2017, 2018	14	2003	2018	-3.753	0.003	0.774	0.01	Difference stationary	Increasing	-1.965	0.302	0.746	0.01	Not stationary	Increasing	No
S. sonnei	Folate	Protein-energy malnutrition	qacEdelta1	0.657643	0.00119539	AUS, BTN, CHN, GBR, IND, NPL, PAK, VNM	8	2003, 2005, 2007, 2008, 2009, 2010, 2011, 2012, 2013, 2014, 2015, 2016, 2017, 2018	14	2003	2018	-2.34	0.159	0.781	0.01	Not stationary	Increasing	-1.959	0.305	0.747	0.01	Not stationary	Increasing	No
S. sonnei	Folate	DALYs - AllAges - Group B Streptococcus - Macrolides	qacEdelta1	0.632373	0.0020985	AUS, BTN, CHN, GBR, IND, NPL, PAK, VNM	8	2003, 2005, 2007, 2008, 2009, 2010, 2011, 2012, 2013, 2014, 2015, 2016, 2017, 2018	14	2003	2018	-2.439	0.131	0.795	0.01	Not stationary	Increasing	-1.944	0.312	0.772	0.01	Not stationary	Increasing	No
A. baumannii	Folate	DALYs - Over70 - Klebsiella pneumoniae - Aminoglycosides	qacEdelta1	0.532303	0.0410863	IND, TZA, USA	3	2003, 2004, 2005, 2006, 2007, 2008, 2009, 2010, 2011, 2012, 2013, 2014, 2016, 2020	14	2003	2020	-2.518	0.111	0.638	0.019	Not stationary	Increasing	-1.937	0.315	0.644	0.019	Not stationary	Increasing	Yes
S. sonnei	Folate	Deaths - AllAges - Group B Streptococcus - Macrolides	qacEdelta1	0.674868	0.000790457	AUS, BTN, CHN, GBR, IND, NPL, PAK, VNM	8	2003, 2005, 2007, 2008, 2009, 2010, 2011, 2012, 2013, 2014, 2015, 2016, 2017, 2018	14	2003	2018	-2.489	0.118	0.789	0.01	Not stationary	Increasing	-1.929	0.319	0.759	0.01	Not stationary	Increasing	No
S. sonnei	Folate	DALYs - AllAges - Escherichia coli - Beta lactam / Beta-lactamase inhibitors	qacEdelta1	0.645495	0.00157647	AUS, BTN, CHN, GBR, IND, NPL, PAK, VNM	8	2003, 2005, 2007, 2008, 2009, 2010, 2011, 2012, 2013, 2014, 2015, 2016, 2017, 2018	14	2003	2018	-2.284	0.177	0.783	0.01	Not stationary	Increasing	-1.916	0.325	0.754	0.01	Not stationary	Increasing	No
E. coli	Cephem	Population density (people per sq. km of land area)	qacEdelta1	0.500754	0.000115082	BRA, CHN, DEU, DNK, FRA, GBR, GMB, IND, ITA, KEN, MLI, MOZ, NOR, PAK, PRT, THA, TZA, USA	18	2001, 2002, 2003, 2004, 2005, 2006, 2007, 2008, 2009, 2010, 2011, 2012, 2013, 2014, 2015, 2016, 2017, 2018, 2019, 2020, 2021	21	2001	2021	-4.135	0.001	0.765	0.01	Difference stationary	Increasing	-1.867	0.348	0.78	0.01	Not stationary	Increasing	No
E. coli	Fluoroquinolone	Population density (people per sq. km of land area)	qacEdelta1	0.561772	2.47e-06	AUS, BRA, CHN, DEU, DNK, FRA, GBR, GMB, IND, ITA, JPN, KEN, MLI, MOZ, NOR, PAK, PRT, RWA, THA, TZA, USA	21	2001, 2002, 2003, 2004, 2005, 2006, 2007, 2008, 2009, 2010, 2011, 2012, 2013, 2014, 2015, 2016, 2017, 2018, 2019, 2020, 2021	21	2001	2021	-4.718	0	0.788	0.01	Difference stationary	Increasing	-1.487	0.54	0.81	0.01	Not stationary	Increasing	Yes
E. coli	Fluoroquinolone	Population density (people per sq. km of land area)	qacEdelta1	0.561772	2.47e-06	AUS, BRA, CHN, DEU, DNK, FRA, GBR, GMB, IND, ITA, JPN, KEN, MLI, MOZ, NOR, PAK, PRT, RWA, THA, TZA, USA	21	2001, 2002, 2003, 2004, 2005, 2006, 2007, 2008, 2009, 2010, 2011, 2012, 2013, 2014, 2015, 2016, 2017, 2018, 2019, 2020, 2021	21	2001	2021	-4.718	0	0.788	0.01	Difference stationary	Increasing	-1.487	0.54	0.81	0.01	Not stationary	Increasing	Yes
S. sonnei	Folate	Tetanus	qacEdelta1	0.611208	0.00324349	AUS, BTN, CHN, GBR, IND, NPL, PAK, VNM	8	2003, 2005, 2007, 2008, 2009, 2010, 2011, 2012, 2013, 2014, 2015, 2016, 2017, 2018	14	2003	2018	-1.803	0.379	0.917	0.01	Not stationary	Increasing	-1.39	0.587	0.857	0.01	Not stationary	Increasing	No
C. diphtheriae	Folate	Deaths - AllAges - Morganella spp. - Third-generation cephalosporins	qacEdelta1	0.920299	0.00927517	FRA, RUS	2	1993, 2011, 2014, 2015, 2016, 2017	6	1993	2017	-1.142	0.698	0.88	0.01	Not stationary	Increasing	-1.297	0.631	0.853	0.01	Not stationary	Increasing	No
C. diphtheriae	Folate	Deaths - AllAges - Morganella spp. - Third-generation cephalosporins	qacEdelta1	0.920299	0.00927517	FRA, RUS	2	1993, 2011, 2014, 2015, 2016, 2017	6	1993	2017	-1.142	0.698	0.88	0.01	Not stationary	Increasing	-1.297	0.631	0.853	0.01	Not stationary	Increasing	No
S. enterica	Cephem	Phosphonics	qnrB5	0.720837	0.00816644	DEU, IND, PRT, VNM	4	2008, 2009, 2010, 2011, 2012, 2013, 2015, 2016, 2017, 2019	10	2008	2019	-4.04	0.001	0.67	0.016	Difference stationary	Increasing	-4.019	0.001	0.662	0.017	Difference stationary	Increasing	No
K. pneumoniae	Nitrofurans	DALYs - AllAges - Enterococcus faecium - Fluoroquinolones	qnrB6	0.504286	0.0389981	BLZ, BRB, DEU, DMA, GRD, HTI, ITA, LCA, USA	9	2009, 2010, 2011, 2012, 2013, 2014, 2015, 2016, 2017, 2018, 2019	11	2009	2019	-10791	0	0.582	0.024	Difference stationary	Increasing	-8.209	0	0.57	0.026	Difference stationary	Increasing	Yes
K. pneumoniae	Nitrofurans	Urinary tract infections and interstitial nephritis	qnrB6	0.597711	0.0112774	BLZ, BRB, DEU, DMA, GRD, HTI, ITA, LCA, USA	9	2009, 2010, 2011, 2012, 2013, 2014, 2015, 2016, 2017, 2018, 2019	11	2009	2019	-6.615	0	0.599	0.023	Difference stationary	Increasing	-3.985	0.001	0.593	0.023	Difference stationary	Increasing	Yes
K. pneumoniae	Nitrofurans	Diabetes and kidney diseases	qnrB6	0.530091	0.0286131	BLZ, BRB, DEU, DMA, GRD, HTI, ITA, LCA, USA	9	2009, 2010, 2011, 2012, 2013, 2014, 2015, 2016, 2017, 2018, 2019	11	2009	2019	-130.738	0	0.649	0.018	Difference stationary	Increasing	-3.287	0.015	0.645	0.019	Difference stationary	Increasing	Yes
[truncated: 476 more rows]
