# Supplementary material for: Genomic and socioeconomic drivers of antimicrobial resistance forecast to 2050
Source: Cell Genom. 2026 Jun 3;6(7):101273. doi: 10.1016/j.xgen.2026.101273 (PMC13347946; doi:10.1016/j.xgen.2026.101273)
Supplement: Table S15. Stationary indicator-feature pairs, considering features with increasing prevalence, related to Figure 3 — List of feature-indicator pairs strongly correlated (Pearson correlation ρ > │0.5│, p-value <0.05) with the indicators forecast to be stationary by 2050. For each pair, the following information is provided: number of isolates, countries, and years included in the forecasting analysis; and trend analyses for both indicator and feature forecasts using ADF (Augmented Dickey-Fuller) and KPSS (Kwiatkowski-Phillips-Schmidt-Shin) test statistics at a 95% confidence level. [file mmc15.xlsx]

## Sheet: TableS15
Speciea	Antibiotic Class	Indicator	Feature	Pearson r	Pearson p-value	Countries	Num Countries	Years	Num Years	First Year	Last Year	Feature ADF Test statistic	Feature ADF p-value	Feature KPSS Test statistic	Feature KPSS p-value	Feature Result 95%	Feature Trend 95%	Indicator ADF Test statistic	Indicator ADF p-value	Indicator KPSS Test statistic	Indicator KPSS p-value	Indicator Result 95%	Indicator Trend 95%	WHO/ESKAPE
K. pneumoniae	Phenicol	Measles	aac(6')-Ib10	-0.537422	0.047486	GRC, IND, MWI, NPL, USA	5	2005, 2009, 2010, 2011, 2012, 2013, 2014, 2016, 2020	9	2005	2020	-1.505	0.531	0.442	0.059	Trend stationary	Increasing	-4.412	0	0.448	0.056	Stationary	Stationary	Yes
K. pneumoniae	Phenicol	Deaths - Under5 - Enterococcus faecium - Fluoroquinolones	aac(6')-Ib10	-0.574539	0.0316362	GRC, IND, MWI, NPL, USA	5	2005, 2009, 2010, 2011, 2012, 2013, 2014, 2016, 2020	9	2005	2020	-2.19	0.21	0.45	0.055	Trend stationary	Increasing	-3.787	0.003	0.454	0.054	Stationary	Stationary	Yes
K. pneumoniae	Phenicol	DALYs - Under5 - Enterococcus faecium - Fluoroquinolones	aac(6')-Ib10	-0.574407	0.0316845	GRC, IND, MWI, NPL, USA	5	2005, 2009, 2010, 2011, 2012, 2013, 2014, 2016, 2020	9	2005	2020	-0.434	0.904	0.449	0.056	Trend stationary	Increasing	-3.179	0.021	0.452	0.055	Stationary	Stationary	Yes
S. agalactiae	Macrolide	DALYs - Under5 - All pathogens - Extensive drug resistance in TB	aad(6)	-0.821779	0.0123277	CAN, DNK, USA	3	2006, 2010, 2011, 2012, 2013, 2014, 2018	7	2006	2018	-13.453	0	0.829	0.01	Difference stationary	Increasing	-5.148	0	0.361	0.094	Stationary	Stationary	No
S. agalactiae	Lincosamide	DALYs - Under5 - Mycobacterium tuberculosis - Extensive drug resistance in TB	aad(6)	-0.821779	0.0123277	CAN, DNK, USA	3	2006, 2010, 2011, 2012, 2013, 2014, 2018	7	2006	2018	-4.557	0	0.714	0.012	Difference stationary	Increasing	-3.087	0.028	0.263	0.1	Stationary	Stationary	No
K. pneumoniae	Phenicol	DALYs - AllAges - Enterobacter spp. - Carbapenems	aadA2	-0.554826	0.0394648	GRC, IND, MWI, NPL, USA	5	2005, 2009, 2010, 2011, 2012, 2013, 2014, 2016, 2020	9	2005	2020	-2.742	0.067	0.455	0.053	Trend stationary	Increasing	-4.848	0	0.463	0.05	Stationary	Stationary	Yes
K. pneumoniae	Phenicol	Deaths - Under5 - Enterococcus faecium - Fluoroquinolones	aadA2	-0.561116	0.0368272	GRC, IND, MWI, NPL, USA	5	2005, 2009, 2010, 2011, 2012, 2013, 2014, 2016, 2020	9	2005	2020	-1.205	0.671	0.458	0.052	Trend stationary	Increasing	-3.787	0.003	0.454	0.054	Stationary	Stationary	Yes
K. pneumoniae	Phenicol	DALYs - Under5 - Enterococcus faecium - Fluoroquinolones	aadA2	-0.561002	0.036874	GRC, IND, MWI, NPL, USA	5	2005, 2009, 2010, 2011, 2012, 2013, 2014, 2016, 2020	9	2005	2020	-2.019	0.278	0.455	0.053	Trend stationary	Increasing	-3.179	0.021	0.452	0.055	Stationary	Stationary	Yes
S. sonnei	Tetracycline	DALYs - Under5 - Staphylococcus aureus - Fluoroquinolones	acrE	-0.730057	0.00303202	CHN, GBR, IND, NPL, PAK, VNM	6	2003, 2005, 2007, 2008, 2009, 2010, 2011, 2012, 2013, 2014, 2015, 2016	12	2003	2016	-8.994	0	0.92	0.01	Difference stationary	Increasing	-3.322	0.014	0.325	0.1	Stationary	Stationary	No
A. baumannii	Tetracycline	Livestock production index (2014-2016 = 100)	ant(2'')-Ia	-0.617539	0.0141677	IND, KOR, USA	3	2003, 2004, 2005, 2006, 2007, 2008, 2009, 2010, 2011, 2012, 2013, 2016, 2020	13	2003	2020	-14.821	0	0.854	0.01	Difference stationary	Increasing	-3.111	0.026	0.368	0.091	Stationary	Stationary	Yes
A. baumannii	Tetracycline	Livestock production index (2014-2016 = 100)	ant(2'')-Ia_IS15DII_qacEdelta1_sul1	-0.602593	0.0174298	IND, KOR, USA	3	2003, 2004, 2005, 2006, 2007, 2008, 2009, 2010, 2011, 2012, 2013, 2016, 2020	13	2003	2020	-2.416	0.137	0.932	0.01	Not stationary	Increasing	-3.111	0.026	0.368	0.091	Stationary	Stationary	Yes
E. faecium	Lipopeptide	Deaths - AllAges - Enterococcus faecalis - Resistance to one or more antibiotics	ant(9)-Ia	-0.546513	0.0350329	AUS, DNK, NZL, PAK, USA	5	2007, 2008, 2009, 2011, 2012, 2013, 2014, 2015, 2017, 2018	10	2007	2018	-9.554	0	0.838	0.01	Difference stationary	Increasing	-4.176	0.001	0.266	0.1	Stationary	Stationary	Yes
S. agalactiae	Macrolide	DALYs - Under5 - All pathogens - Extensive drug resistance in TB	aph(3')-IIIa	-0.821779	0.0123277	CAN, DNK, USA	3	2006, 2010, 2011, 2012, 2013, 2014, 2018	7	2006	2018	-2.404	0.14	0.844	0.01	Not stationary	Increasing	-5.148	0	0.361	0.094	Stationary	Stationary	No
S. agalactiae	Lincosamide	DALYs - Under5 - Mycobacterium tuberculosis - Extensive drug resistance in TB	aph(3')-IIIa	-0.821779	0.0123277	CAN, DNK, USA	3	2006, 2010, 2011, 2012, 2013, 2014, 2018	7	2006	2018	-2.043	0.268	0.854	0.01	Not stationary	Increasing	-3.087	0.028	0.263	0.1	Stationary	Stationary	No
A. baumannii	Tetracycline	Livestock production index (2014-2016 = 100)	aph(3')-VIb_ISPa12_ISPa13_blaPER-1	-0.638476	0.0104161	IND, KOR, USA	3	2003, 2004, 2005, 2006, 2007, 2008, 2009, 2010, 2011, 2012, 2013, 2016, 2020	13	2003	2020	-13.768	0	0.855	0.01	Difference stationary	Increasing	-3.111	0.026	0.368	0.091	Stationary	Stationary	Yes
A. baumannii	Tetracycline	Deaths - AllAges - Staphylococcus aureus - Vancomycin	armA	-0.62072	0.013539	IND, KOR, USA	3	2003, 2004, 2005, 2006, 2007, 2008, 2009, 2010, 2011, 2012, 2013, 2016, 2020	13	2003	2020	-0.268	0.93	0.697	0.014	Not stationary	Increasing	-4.348	0	0.168	0.1	Stationary	Stationary	Yes
A. baumannii	Tetracycline	Livestock production index (2014-2016 = 100)	blaCARB-49	-0.603027	0.0173278	IND, KOR, USA	3	2003, 2004, 2005, 2006, 2007, 2008, 2009, 2010, 2011, 2012, 2013, 2016, 2020	13	2003	2020	-9.558	0	1.05	0.01	Difference stationary	Increasing	-3.111	0.026	0.368	0.091	Stationary	Stationary	Yes
A. baumannii	Folate	DALYs - Over70 - Mycobacterium tuberculosis - Extensive drug resistance in TB	blaCARB-5	-0.516832	0.0485255	IND, TZA, USA	3	2003, 2004, 2005, 2006, 2007, 2008, 2009, 2010, 2011, 2012, 2013, 2014, 2016, 2020	14	2003	2020	-4.584	0	0.933	0.01	Difference stationary	Increasing	-7.405	0	0.201	0.1	Stationary	Stationary	Yes
A. baumannii	Tetracycline	Livestock production index (2014-2016 = 100)	blaOXA-100	-0.733743	0.00184775	IND, KOR, USA	3	2003, 2004, 2005, 2006, 2007, 2008, 2009, 2010, 2011, 2012, 2013, 2016, 2020	13	2003	2020	-2.664	0.081	0.991	0.01	Not stationary	Increasing	-3.111	0.026	0.368	0.091	Stationary	Stationary	Yes
E. coli	Macrolide	Deaths - AgeStandardized - Klebsiella pneumoniae - Third-generation cephalosporins	ble	-0.530246	0.0420228	GMB, IND, KEN, MLI, MOZ, PAK, PRT	7	2008, 2009, 2010, 2019, 2020, 2021	6	2008	2021	-1.226	0.662	0.413	0.072	Trend stationary	Increasing	-8.556	0	0.419	0.069	Stationary	Stationary	No
E. coli	Macrolide	Deaths - Over70 - Pseudomonas aeruginosa - Fluoroquinolones	ble	-0.525488	0.0442504	GMB, IND, KEN, MLI, MOZ, PAK, PRT	7	2008, 2009, 2010, 2019, 2020, 2021	6	2008	2021	-12.096	0	0.828	0.01	Difference stationary	Increasing	-4.801	0	0.094	0.1	Stationary	Stationary	No
A. baumannii	Tetracycline	Livestock production index (2014-2016 = 100)	catA1	-0.658311	0.00762427	IND, KOR, USA	3	2003, 2004, 2005, 2006, 2007, 2008, 2009, 2010, 2011, 2012, 2013, 2016, 2020	13	2003	2020	-2.364	0.152	1.064	0.01	Not stationary	Increasing	-3.111	0.026	0.368	0.091	Stationary	Stationary	Yes
C. diphtheriae	Folate	DALYs - AllAges - Staphylococcus aureus - Fluoroquinolones	dfrA1	-0.926564	0.0078913	FRA, RUS	2	1993, 2011, 2014, 2015, 2016, 2017	6	1993	2017	-37.269	0	0.583	0.024	Difference stationary	Increasing	-4.805	0	0.067	0.1	Stationary	Stationary	No
C. diphtheriae	Folate	DALYs - AllAges - Staphylococcus aureus - Fluoroquinolones	dfrA1	-0.926564	0.0078913	FRA, RUS	2	1993, 2011, 2014, 2015, 2016, 2017	6	1993	2017	-37.269	0	0.583	0.024	Difference stationary	Increasing	-4.805	0	0.067	0.1	Stationary	Stationary	No
C. diphtheriae	Folate	DALYs - AgeStandardized - Non-typhoidal Salmonella - Resistance to one or more antibiotics	dfrA1	-0.939199	0.00543269	FRA, RUS	2	1993, 2011, 2014, 2015, 2016, 2017	6	1993	2017	-4.064	0.001	0.894	0.01	Difference stationary	Increasing	-3.997	0.001	0.289	0.1	Stationary	Stationary	No
C. diphtheriae	Folate	DALYs - AgeStandardized - Non-typhoidal Salmonella - Resistance to one or more antibiotics	dfrA1	-0.939199	0.00543269	FRA, RUS	2	1993, 2011, 2014, 2015, 2016, 2017	6	1993	2017	-4.064	0.001	0.894	0.01	Difference stationary	Increasing	-3.997	0.001	0.289	0.1	Stationary	Stationary	No
K. pneumoniae	Phenicol	DALYs - AllAges - Enterobacter spp. - Carbapenems	dfrA12	-0.577492	0.0305714	GRC, IND, MWI, NPL, USA	5	2005, 2009, 2010, 2011, 2012, 2013, 2014, 2016, 2020	9	2005	2020	0.499	0.985	0.457	0.053	Trend stationary	Increasing	-4.848	0	0.463	0.05	Stationary	Stationary	Yes
K. pneumoniae	Phenicol	Measles	dfrA12	-0.538843	0.04679	GRC, IND, MWI, NPL, USA	5	2005, 2009, 2010, 2011, 2012, 2013, 2014, 2016, 2020	9	2005	2020	-1.77	0.395	0.446	0.057	Trend stationary	Increasing	-4.412	0	0.448	0.056	Stationary	Stationary	Yes
K. pneumoniae	Phenicol	DALYs - Under5 - Enterococcus faecium - Fluoroquinolones	dfrA12	-0.572204	0.0324975	GRC, IND, MWI, NPL, USA	5	2005, 2009, 2010, 2011, 2012, 2013, 2014, 2016, 2020	9	2005	2020	-0.502	0.892	0.454	0.054	Trend stationary	Increasing	-3.179	0.021	0.452	0.055	Stationary	Stationary	Yes
S. sonnei	Tetracycline	DALYs - Under5 - Staphylococcus aureus - Fluoroquinolones	Ecol_mdfA	-0.73091	0.00298109	CHN, GBR, IND, NPL, PAK, VNM	6	2003, 2005, 2007, 2008, 2009, 2010, 2011, 2012, 2013, 2014, 2015, 2016	12	2003	2016	-9.54	0	0.931	0.01	Difference stationary	Increasing	-3.322	0.014	0.325	0.1	Stationary	Stationary	No
S. sonnei	Tetracycline	DALYs - Under5 - Staphylococcus aureus - Fluoroquinolones	eptA	-0.73064	0.00299711	CHN, GBR, IND, NPL, PAK, VNM	6	2003, 2005, 2007, 2008, 2009, 2010, 2011, 2012, 2013, 2014, 2015, 2016	12	2003	2016	-5.273	0	1.001	0.01	Difference stationary	Increasing	-3.322	0.014	0.325	0.1	Stationary	Stationary	No
E. faecium	Lipopeptide	Deaths - AllAges - Enterococcus faecalis - Resistance to one or more antibiotics	ermA	-0.546513	0.0350329	AUS, DNK, NZL, PAK, USA	5	2007, 2008, 2009, 2011, 2012, 2013, 2014, 2015, 2017, 2018	10	2007	2018	-3.686	0.004	0.843	0.01	Difference stationary	Increasing	-4.176	0.001	0.266	0.1	Stationary	Stationary	Yes
S. agalactiae	Macrolide	Multidrug-resistant tuberculosis without extensive drug resistance	ermB	0.766653	0.026465	CAN, DNK, USA	3	2006, 2010, 2011, 2012, 2013, 2014, 2018	7	2006	2018	-35.931	0	0.538	0.033	Difference stationary	Increasing	-10.473	0	0.283	0.1	Stationary	Stationary	No
S. agalactiae	Lincosamide	Other unspecified infectious diseases	ermB	0.886588	0.00334373	CAN, DNK, USA	3	2006, 2010, 2011, 2012, 2013, 2014, 2018	7	2006	2018	-3.608	0.006	0.623	0.021	Difference stationary	Increasing	-7.674	0	0.349	0.099	Stationary	Stationary	No
S. agalactiae	Lincosamide	Deaths - Over70 - All pathogens - Resistance to one or more antibiotics	ermB	-0.800564	0.0169832	CAN, DNK, USA	3	2006, 2010, 2011, 2012, 2013, 2014, 2018	7	2006	2018	-2.557	0.102	0.906	0.01	Not stationary	Increasing	-7.335	0	0.12	0.1	Stationary	Stationary	No
S. agalactiae	Macrolide	Government Effectiveness: Estimate	ermB	-0.733113	0.0385201	CAN, DNK, USA	3	2006, 2010, 2011, 2012, 2013, 2014, 2018	7	2006	2018	-14.282	0	0.574	0.025	Difference stationary	Increasing	-7.241	0	0.244	0.1	Stationary	Stationary	No
S. agalactiae	Macrolide	Deaths - Over70 - All pathogens - Anti-pseudomonal penicillin / Beta-lactamase inhibitors	ermB	-0.752849	0.0310918	CAN, DNK, USA	3	2006, 2010, 2011, 2012, 2013, 2014, 2018	7	2006	2018	-3.43	0.01	0.957	0.01	Difference stationary	Increasing	-5.9	0	0.218	0.1	Stationary	Stationary	No
S. agalactiae	Lincosamide	Deaths - Under5 - Serratia spp. - Resistance to one or more antibiotics	ermB	-0.710563	0.0482209	CAN, DNK, USA	3	2006, 2010, 2011, 2012, 2013, 2014, 2018	7	2006	2018	-1.237	0.658	0.829	0.01	Not stationary	Increasing	-4.662	0	0.394	0.08	Stationary	Stationary	No
S. agalactiae	Lincosamide	DALYs - AgeStandardized - Morganella spp. - Resistance to one or more antibiotics	ermB	-0.725886	0.0414858	CAN, DNK, USA	3	2006, 2010, 2011, 2012, 2013, 2014, 2018	7	2006	2018	-2.753	0.065	0.442	0.059	Trend stationary	Increasing	-4.528	0	0.451	0.055	Stationary	Stationary	No
S. agalactiae	Macrolide	DALYs - Over70 - All pathogens - Resistance to one or more antibiotics	ermB	-0.804259	0.0161044	CAN, DNK, USA	3	2006, 2010, 2011, 2012, 2013, 2014, 2018	7	2006	2018	-4.478	0	0.894	0.01	Difference stationary	Increasing	-4.253	0.001	0.434	0.063	Stationary	Stationary	No
S. agalactiae	Lincosamide	DALYs - Over70 - All pathogens - Anti-pseudomonal penicillin / Beta-lactamase inhibitors	ermB	-0.725124	0.0418065	CAN, DNK, USA	3	2006, 2010, 2011, 2012, 2013, 2014, 2018	7	2006	2018	-4.177	0.001	0.86	0.01	Difference stationary	Increasing	-3.827	0.003	0.3	0.1	Stationary	Stationary	No
S. agalactiae	Lincosamide	DALYs - AgeStandardized - All pathogens - Resistance to one or more antibiotics	ermB	-0.783981	0.0212944	CAN, DNK, USA	3	2006, 2010, 2011, 2012, 2013, 2014, 2018	7	2006	2018	-10.384	0	0.913	0.01	Difference stationary	Increasing	-3.484	0.008	0.287	0.1	Stationary	Stationary	No
S. agalactiae	Lincosamide	Deaths - AgeStandardized - All pathogens - Resistance to one or more antibiotics	ermB	-0.792257	0.0190669	CAN, DNK, USA	3	2006, 2010, 2011, 2012, 2013, 2014, 2018	7	2006	2018	-16.637	0	0.767	0.01	Difference stationary	Increasing	-3.473	0.009	0.326	0.1	Stationary	Stationary	No
S. agalactiae	Macrolide	DALYs - AllAges - Enterobacter spp. - Fluoroquinolones	ermB	-0.742853	0.0347327	CAN, DNK, USA	3	2006, 2010, 2011, 2012, 2013, 2014, 2018	7	2006	2018	-12.438	0	0.492	0.043	Difference stationary	Increasing	-3.35	0.013	0.451	0.055	Stationary	Stationary	No
S. agalactiae	Macrolide	DALYs - AgeStandardized - Morganella spp. - Resistance to one or more antibiotics	ermB	-0.73167	0.0391013	CAN, DNK, USA	3	2006, 2010, 2011, 2012, 2013, 2014, 2018	7	2006	2018	-1.831	0.365	0.441	0.059	Trend stationary	Increasing	-3.336	0.013	0.453	0.054	Stationary	Stationary	No
S. agalactiae	Lincosamide	Urban population (% of total population)	ermB	0.763636	0.0274373	CAN, DNK, USA	3	2006, 2010, 2011, 2012, 2013, 2014, 2018	7	2006	2018	-1.96	0.305	0.478	0.047	Not stationary	Increasing	-3.303	0.015	0.449	0.056	Stationary	Stationary	No
S. agalactiae	Macrolide	DALYs - AgeStandardized - Serratia spp. - Fourth-generation cephalosporins	ermB	-0.73699	0.0369839	CAN, DNK, USA	3	2006, 2010, 2011, 2012, 2013, 2014, 2018	7	2006	2018	-1.896	0.334	0.454	0.054	Trend stationary	Increasing	-3.208	0.02	0.463	0.05	Stationary	Stationary	No
S. agalactiae	Macrolide	DALYs - Over70 - Mycobacterium tuberculosis - Resistance to one or more antibiotics	ermB	0.734576	0.0379357	CAN, DNK, USA	3	2006, 2010, 2011, 2012, 2013, 2014, 2018	7	2006	2018	-1.436	0.565	0.953	0.01	Not stationary	Increasing	-3.178	0.021	0.222	0.1	Stationary	Stationary	No
S. agalactiae	Macrolide	DALYs - Under5 - Citrobacter spp. - Resistance to one or more antibiotics	ermB	-0.781083	0.0221109	CAN, DNK, USA	3	2006, 2010, 2011, 2012, 2013, 2014, 2018	7	2006	2018	-9.499	0	0.95	0.01	Difference stationary	Increasing	-2.972	0.038	0.309	0.1	Stationary	Stationary	No
S. agalactiae	Lincosamide	DALYs - Under5 - Pseudomonas aeruginosa - Fluoroquinolones	ermB	-0.763112	0.0276083	CAN, DNK, USA	3	2006, 2010, 2011, 2012, 2013, 2014, 2018	7	2006	2018	-11.346	0	0.91	0.01	Difference stationary	Increasing	-2.946	0.04	0.359	0.095	Stationary	Stationary	No
C. diphtheriae	Folate	DALYs - AllAges - Staphylococcus aureus - Fluoroquinolones	ermX	-0.890635	0.0172871	FRA, RUS	2	1993, 2011, 2014, 2015, 2016, 2017	6	1993	2017	-2.328	0.163	0.829	0.01	Not stationary	Increasing	-4.805	0	0.067	0.1	Stationary	Stationary	No
C. diphtheriae	Folate	DALYs - AllAges - Staphylococcus aureus - Fluoroquinolones	ermX	-0.890635	0.0172871	FRA, RUS	2	1993, 2011, 2014, 2015, 2016, 2017	6	1993	2017	-2.328	0.163	0.829	0.01	Not stationary	Increasing	-4.805	0	0.067	0.1	Stationary	Stationary	No
C. diphtheriae	Folate	DALYs - AgeStandardized - Non-typhoidal Salmonella - Resistance to one or more antibiotics	ermX	-0.868292	0.0248781	FRA, RUS	2	1993, 2011, 2014, 2015, 2016, 2017	6	1993	2017	-0.245	0.933	0.963	0.01	Not stationary	Increasing	-3.997	0.001	0.289	0.1	Stationary	Stationary	No
C. diphtheriae	Folate	DALYs - AgeStandardized - Non-typhoidal Salmonella - Resistance to one or more antibiotics	ermX	-0.868292	0.0248781	FRA, RUS	2	1993, 2011, 2014, 2015, 2016, 2017	6	1993	2017	-0.245	0.933	0.963	0.01	Not stationary	Increasing	-3.997	0.001	0.289	0.1	Stationary	Stationary	No
E. faecium	Lipopeptide	Deaths - AllAges - Enterococcus faecalis - Resistance to one or more antibiotics	Inc18/rep_cluster_1118	-0.579393	0.0236014	AUS, DNK, NZL, PAK, USA	5	2007, 2008, 2009, 2011, 2012, 2013, 2014, 2015, 2017, 2018	10	2007	2018	-7.63	0	0.893	0.01	Difference stationary	Increasing	-4.176	0.001	0.266	0.1	Stationary	Stationary	Yes
A. baumannii	Folate	DALYs - Over70 - Mycobacterium tuberculosis - Extensive drug resistance in TB	IncP	-0.528111	0.0430121	IND, TZA, USA	3	2003, 2004, 2005, 2006, 2007, 2008, 2009, 2010, 2011, 2012, 2013, 2014, 2016, 2020	14	2003	2020	-2.24	0.192	0.72	0.012	Not stationary	Increasing	-7.405	0	0.201	0.1	Stationary	Stationary	Yes
A. baumannii	Tetracycline	Livestock production index (2014-2016 = 100)	IS1R_blaTEM-2_Tn2_catA1_tet(A)	-0.586386	0.0215891	IND, KOR, USA	3	2003, 2004, 2005, 2006, 2007, 2008, 2009, 2010, 2011, 2012, 2013, 2016, 2020	13	2003	2020	-1.995	0.289	0.993	0.01	Not stationary	Increasing	-3.111	0.026	0.368	0.091	Stationary	Stationary	Yes
A. baumannii	Tetracycline	Livestock production index (2014-2016 = 100)	IS5075_tet(A)	-0.599129	0.0182623	IND, KOR, USA	3	2003, 2004, 2005, 2006, 2007, 2008, 2009, 2010, 2011, 2012, 2013, 2016, 2020	13	2003	2020	-0.525	0.887	0.872	0.01	Not stationary	Increasing	-3.111	0.026	0.368	0.091	Stationary	Stationary	Yes
E. coli	Macrolide	DALYs - AllAges - All pathogens - Third-generation cephalosporins	mphA	-0.527475	0.04331	GMB, IND, KEN, MLI, MOZ, PAK, PRT	7	2008, 2009, 2010, 2019, 2020, 2021	6	2008	2021	-2.102	0.244	0.408	0.074	Trend stationary	Increasing	-4.965	0	0.424	0.067	Stationary	Stationary	No
E. coli	Macrolide	DALYs - Over70 - Klebsiella pneumoniae - Third-generation cephalosporins	mrx	-0.597443	0.018678	GMB, IND, KEN, MLI, MOZ, PAK, PRT	7	2008, 2009, 2010, 2019, 2020, 2021	6	2008	2021	-0.614	0.868	0.445	0.058	Trend stationary	Increasing	-3.974	0.002	0.455	0.054	Stationary	Stationary	No
S. sonnei	Tetracycline	DALYs - Under5 - Staphylococcus aureus - Fluoroquinolones	pmrF	-0.61721	0.0186962	CHN, GBR, IND, NPL, PAK, VNM	6	2003, 2005, 2007, 2008, 2009, 2010, 2011, 2012, 2013, 2014, 2015, 2016	12	2003	2016	-16.517	0	0.835	0.01	Difference stationary	Increasing	-3.322	0.014	0.325	0.1	Stationary	Stationary	No
K. pneumoniae	Phenicol	DALYs - Over70 - All pathogens - Aminoglycosides	qacEdelta1	-0.565039	0.0352494	GRC, IND, MWI, NPL, USA	5	2005, 2009, 2010, 2011, 2012, 2013, 2014, 2016, 2020	9	2005	2020	-1.688	0.437	0.455	0.053	Trend stationary	Increasing	-4.661	0	0.46	0.051	Stationary	Stationary	Yes
K. pneumoniae	Phenicol	Deaths - Under5 - Enterobacter spp. - Resistance to one or more antibiotics	qacEdelta1	-0.651941	0.011521	GRC, IND, MWI, NPL, USA	5	2005, 2009, 2010, 2011, 2012, 2013, 2014, 2016, 2020	9	2005	2020	-2.083	0.251	0.456	0.053	Trend stationary	Increasing	-4.204	0.001	0.46	0.051	Stationary	Stationary	Yes
K. pneumoniae	Phenicol	DALYs - AgeStandardized - All pathogens - Aminoglycosides	qacEdelta1	-0.576074	0.0310791	GRC, IND, MWI, NPL, USA	5	2005, 2009, 2010, 2011, 2012, 2013, 2014, 2016, 2020	9	2005	2020	-2.321	0.165	0.453	0.054	Trend stationary	Increasing	-4.147	0.001	0.46	0.051	Stationary	Stationary	Yes
K. pneumoniae	Phenicol	DALYs - Under5 - Enterococcus faecium - Fluoroquinolones	qacEdelta1	-0.620704	0.0178512	GRC, IND, MWI, NPL, USA	5	2005, 2009, 2010, 2011, 2012, 2013, 2014, 2016, 2020	9	2005	2020	-2.101	0.244	0.45	0.056	Trend stationary	Increasing	-3.179	0.021	0.452	0.055	Stationary	Stationary	Yes
K. pneumoniae	Nitrofurans	Deaths - Over70 - Staphylococcus aureus - Vancomycin	qnrB6_Tn5403	-0.582023	0.0142395	BLZ, BRB, DEU, DMA, GRD, HTI, ITA, LCA, USA	9	2009, 2010, 2011, 2012, 2013, 2014, 2015, 2016, 2017, 2018, 2019	11	2009	2019	-12.749	0	0.927	0.01	Difference stationary	Increasing	-16.781	0	0.274	0.1	Stationary	Stationary	Yes
A. baumannii	Folate	DALYs - AgeStandardized - Proteus spp. - Aminopenicillin	rep_cluster_1172/rep_cluster_1254	0.669359	0.00634701	IND, TZA, USA	3	2003, 2004, 2005, 2006, 2007, 2008, 2009, 2010, 2011, 2012, 2013, 2014, 2016, 2020	14	2003	2020	3.356	1	0.67	0.016	Not stationary	Increasing	-3.611	0.006	0.12	0.1	Stationary	Stationary	Yes
A. baumannii	Tetracycline	Deaths - AllAges - Staphylococcus aureus - Vancomycin	rep_cluster_1172/rep_cluster_1254	-0.599331	0.0182129	IND, KOR, USA	3	2003, 2004, 2005, 2006, 2007, 2008, 2009, 2010, 2011, 2012, 2013, 2016, 2020	13	2003	2020	0.677	0.989	0.94	0.01	Not stationary	Increasing	-4.348	0	0.168	0.1	Stationary	Stationary	Yes
A. baumannii	Tetracycline	Deaths - AllAges - Staphylococcus aureus - Vancomycin	rep_cluster_1254	-0.660226	0.00738954	IND, KOR, USA	3	2003, 2004, 2005, 2006, 2007, 2008, 2009, 2010, 2011, 2012, 2013, 2016, 2020	13	2003	2020	0.141	0.969	0.876	0.01	Not stationary	Increasing	-4.348	0	0.168	0.1	Stationary	Stationary	Yes
E. coli	Macrolide	Deaths - AgeStandardized - Klebsiella pneumoniae - Third-generation cephalosporins	rmtB	-0.52999	0.0421405	GMB, IND, KEN, MLI, MOZ, PAK, PRT	7	2008, 2009, 2010, 2019, 2020, 2021	6	2008	2021	-1.391	0.586	0.407	0.074	Trend stationary	Increasing	-8.556	0	0.419	0.069	Stationary	Stationary	No
E. coli	Macrolide	Deaths - Over70 - Pseudomonas aeruginosa - Fluoroquinolones	rmtB	-0.527984	0.0430714	GMB, IND, KEN, MLI, MOZ, PAK, PRT	7	2008, 2009, 2010, 2019, 2020, 2021	6	2008	2021	-3.947	0.002	0.527	0.036	Difference stationary	Increasing	-4.801	0	0.094	0.1	Stationary	Stationary	No
E. coli	Macrolide	DALYs - Over70 - Klebsiella pneumoniae - Third-generation cephalosporins	rmtB	-0.573744	0.0253284	GMB, IND, KEN, MLI, MOZ, PAK, PRT	7	2008, 2009, 2010, 2019, 2020, 2021	6	2008	2021	0.736	0.991	0.449	0.056	Trend stationary	Increasing	-3.974	0.002	0.455	0.054	Stationary	Stationary	No
A. baumannii	Tetracycline	Deaths - AllAges - Staphylococcus aureus - Vancomycin	sul2	-0.539695	0.0378475	IND, KOR, USA	3	2003, 2004, 2005, 2006, 2007, 2008, 2009, 2010, 2011, 2012, 2013, 2016, 2020	13	2003	2020	-0.836	0.808	0.88	0.01	Not stationary	Increasing	-4.348	0	0.168	0.1	Stationary	Stationary	Yes
A. baumannii	Folate	DALYs - AgeStandardized - Proteus spp. - Aminopenicillin	sul2	0.566374	0.0277236	IND, TZA, USA	3	2003, 2004, 2005, 2006, 2007, 2008, 2009, 2010, 2011, 2012, 2013, 2014, 2016, 2020	14	2003	2020	-10.687	0	0.975	0.01	Difference stationary	Increasing	-3.611	0.006	0.12	0.1	Stationary	Stationary	Yes
S. sonnei	Tetracycline	DALYs - Under5 - Staphylococcus aureus - Fluoroquinolones	sul2	-0.573589	0.0319844	CHN, GBR, IND, NPL, PAK, VNM	6	2003, 2005, 2007, 2008, 2009, 2010, 2011, 2012, 2013, 2014, 2015, 2016	12	2003	2016	-4.009	0.001	0.674	0.016	Difference stationary	Increasing	-3.322	0.014	0.325	0.1	Stationary	Stationary	No
A. baumannii	Folate	Deaths - AllAges - Proteus spp. - Aminopenicillin	sul2	0.605545	0.0167439	IND, TZA, USA	3	2003, 2004, 2005, 2006, 2007, 2008, 2009, 2010, 2011, 2012, 2013, 2014, 2016, 2020	14	2003	2020	-9.56	0	1.061	0.01	Difference stationary	Increasing	-3.307	0.015	0.243	0.1	Stationary	Stationary	Yes
A. baumannii	Folate	DALYs - Over70 - Mycobacterium tuberculosis - Extensive drug resistance in TB	tet(A)	-0.575765	0.0246997	IND, TZA, USA	3	2003, 2004, 2005, 2006, 2007, 2008, 2009, 2010, 2011, 2012, 2013, 2014, 2016, 2020	14	2003	2020	-5.598	0	0.976	0.01	Difference stationary	Increasing	-7.405	0	0.201	0.1	Stationary	Stationary	Yes
A. baumannii	Tetracycline	Livestock production index (2014-2016 = 100)	tet(A)	-0.695557	0.00398552	IND, KOR, USA	3	2003, 2004, 2005, 2006, 2007, 2008, 2009, 2010, 2011, 2012, 2013, 2016, 2020	13	2003	2020	-10.046	0	1.001	0.01	Difference stationary	Increasing	-3.111	0.026	0.368	0.091	Stationary	Stationary	Yes
S. agalactiae	Macrolide	Population ages 65 and above (% of total population)	tet(M)	-0.716157	0.045691	CAN, DNK, USA	3	2006, 2010, 2011, 2012, 2013, 2014, 2018	7	2006	2018	-4.225	0.001	0.811	0.01	Difference stationary	Increasing	-3.841	0.003	0.456	0.053	Stationary	Stationary	No
C. diphtheriae	Folate	DALYs - AllAges - Staphylococcus aureus - Fluoroquinolones	tet(O)	-0.904974	0.0131158	FRA, RUS	2	1993, 2011, 2014, 2015, 2016, 2017	6	1993	2017	-2.32	0.166	0.793	0.01	Not stationary	Increasing	-4.805	0	0.067	0.1	Stationary	Stationary	No
C. diphtheriae	Folate	DALYs - AllAges - Staphylococcus aureus - Fluoroquinolones	tet(O)	-0.904974	0.0131158	FRA, RUS	2	1993, 2011, 2014, 2015, 2016, 2017	6	1993	2017	-2.32	0.166	0.793	0.01	Not stationary	Increasing	-4.805	0	0.067	0.1	Stationary	Stationary	No
S. agalactiae	Tetracycline	Deaths - Over70 - All pathogens - Macrolides	tet(O)	-0.715898	0.0458066	CAN, DNK, USA	3	2006, 2010, 2011, 2012, 2013, 2014, 2018	7	2006	2018	-7.898	0	0.821	0.01	Difference stationary	Increasing	-4.507	0	0.272	0.1	Stationary	Stationary	No
C. diphtheriae	Folate	DALYs - AgeStandardized - Non-typhoidal Salmonella - Resistance to one or more antibiotics	tet(O)	-0.970276	0.0013121	FRA, RUS	2	1993, 2011, 2014, 2015, 2016, 2017	6	1993	2017	-9.888	0	0.98	0.01	Difference stationary	Increasing	-3.997	0.001	0.289	0.1	Stationary	Stationary	No
C. diphtheriae	Folate	DALYs - AgeStandardized - Non-typhoidal Salmonella - Resistance to one or more antibiotics	tet(O)	-0.970276	0.0013121	FRA, RUS	2	1993, 2011, 2014, 2015, 2016, 2017	6	1993	2017	-9.888	0	0.98	0.01	Difference stationary	Increasing	-3.997	0.001	0.289	0.1	Stationary	Stationary	No
S. suis	Tetracycline	Deaths - Under5 - All pathogens - Fourth-generation cephalosporins	tet(O)	-0.653372	0.00825663	CAN, GBR, VNM	3	1990, 2000, 2001, 2002, 2006, 2007, 2009, 2010, 2011, 2013, 2014, 2015, 2016	13	1990	2016	-10.704	0	0.961	0.01	Difference stationary	Increasing	-3.612	0.006	0.306	0.1	Stationary	Stationary	No
S. suis	Tetracycline	Deaths - Under5 - All pathogens - Fourth-generation cephalosporins	tet(O)	-0.653372	0.00825663	CAN, GBR, VNM	3	1990, 2000, 2001, 2002, 2006, 2007, 2009, 2010, 2011, 2013, 2014, 2015, 2016	13	1990	2016	-10.704	0	0.961	0.01	Difference stationary	Increasing	-3.612	0.006	0.306	0.1	Stationary	Stationary	No
S. agalactiae	Tetracycline	Other infectious diseases	tet(O)	0.709961	0.048498	CAN, DNK, USA	3	2006, 2010, 2011, 2012, 2013, 2014, 2018	7	2006	2018	-10.127	0	0.761	0.01	Difference stationary	Increasing	-3.198	0.02	0.249	0.1	Stationary	Stationary	No
