# Supplementary material for: Genomic and socioeconomic drivers of antimicrobial resistance forecast to 2050
Source: Cell Genom. 2026 Jun 3;6(7):101273. doi: 10.1016/j.xgen.2026.101273 (PMC13347946; doi:10.1016/j.xgen.2026.101273)
Supplement: Table S16. Decreasing indicator-feature pairs, considering features with increasing prevalence, related to STAR Methods — List of feature-indicator pairs strongly correlated (Pearson correlation ρ > │0.5│, p-value <0.05) with the indicators forecast to decrease by 2050. For each pair, the following information is provided: number of isolates, countries, and years included in the forecasting analysis; and trend analyses for both indicator and the feature forecasts using ADF (Augmented Dickey-Fuller) and KPSS (Kwiatkowski-Phillips-Schmidt-Shin) test statistics at a 95% confidence level. [file mmc16.xlsx]

## Sheet: TableS16
Species	Antibiotic Class	Indicator	Feature	Pearson r	Pearson p-value	Countries	Num Countries	Years	Num Years	First Year	Last Year	Feature ADF Test statistic	Feature ADF p-value	Feature KPSS Test statistic	Feature KPSS p-value	Feature Result 95%	Feature Trend 95%	Indicator ADF Test statistic	Indicator ADF p-value	Indicator KPSS Test statistic	Indicator KPSS p-value	Indicator Result 95%	Indicator Trend 95%	WHO/ESKAPE
A. baumannii	Carbapenem	Deaths - Under5 - Pseudomonas aeruginosa - Fluoroquinolones	aac(3)-Ia	-0.511504	0.0251887	AUS, CHN, IND, KOR, SWE, THA, USA	7	2003, 2004, 2005, 2006, 2007, 2008, 2009, 2010, 2011, 2012, 2013, 2016, 2020	13	2003	2020	-3.288	0.015	0.604	0.022	Difference stationary	Increasing	-37.485	0	0.603	0.022	Difference stationary	Decreasing	Yes
A. baumannii	Carbapenem	Deaths - Under5 - Pseudomonas aeruginosa - Fluoroquinolones	aac(3)-Ia	-0.511504	0.0251887	AUS, CHN, IND, KOR, SWE, THA, USA	7	2003, 2004, 2005, 2006, 2007, 2008, 2009, 2010, 2011, 2012, 2013, 2016, 2020	13	2003	2020	-3.288	0.015	0.604	0.022	Difference stationary	Increasing	-37.485	0	0.603	0.022	Difference stationary	Decreasing	Yes
A. baumannii	Carbapenem	Deaths - Under5 - Enterococcus faecium - Resistance to one or more antibiotics	aac(3)-Ia	-0.528792	0.0199235	AUS, CHN, IND, KOR, SWE, THA, USA	7	2003, 2004, 2005, 2006, 2007, 2008, 2009, 2010, 2011, 2012, 2013, 2016, 2020	13	2003	2020	-11.407	0	0.562	0.028	Difference stationary	Increasing	-8.887	0	0.569	0.026	Difference stationary	Decreasing	Yes
A. baumannii	Carbapenem	Deaths - Under5 - Enterococcus faecium - Resistance to one or more antibiotics	aac(3)-Ia	-0.528792	0.0199235	AUS, CHN, IND, KOR, SWE, THA, USA	7	2003, 2004, 2005, 2006, 2007, 2008, 2009, 2010, 2011, 2012, 2013, 2016, 2020	13	2003	2020	-11.407	0	0.562	0.028	Difference stationary	Increasing	-8.887	0	0.569	0.026	Difference stationary	Decreasing	Yes
A. baumannii	Carbapenem	DALYs - AllAges - Enterobacter spp. - Fluoroquinolones	aac(3)-Ia	-0.505466	0.027265	AUS, CHN, IND, KOR, SWE, THA, USA	7	2003, 2004, 2005, 2006, 2007, 2008, 2009, 2010, 2011, 2012, 2013, 2016, 2020	13	2003	2020	-4.143	0.001	0.584	0.024	Difference stationary	Increasing	-8.886	0	0.593	0.023	Difference stationary	Decreasing	Yes
A. baumannii	Carbapenem	DALYs - AllAges - Enterobacter spp. - Fluoroquinolones	aac(3)-Ia	-0.505466	0.027265	AUS, CHN, IND, KOR, SWE, THA, USA	7	2003, 2004, 2005, 2006, 2007, 2008, 2009, 2010, 2011, 2012, 2013, 2016, 2020	13	2003	2020	-4.143	0.001	0.584	0.024	Difference stationary	Increasing	-8.886	0	0.593	0.023	Difference stationary	Decreasing	Yes
A. baumannii	Carbapenem	Deaths - Over70 - Morganella spp. - Fluoroquinolones	aac(3)-Ia	-0.502044	0.0284997	AUS, CHN, IND, KOR, SWE, THA, USA	7	2003, 2004, 2005, 2006, 2007, 2008, 2009, 2010, 2011, 2012, 2013, 2016, 2020	13	2003	2020	-3.004	0.035	0.72	0.012	Difference stationary	Increasing	-7.925	0	0.778	0.01	Difference stationary	Decreasing	Yes
A. baumannii	Carbapenem	Deaths - Over70 - Morganella spp. - Fluoroquinolones	aac(3)-Ia	-0.502044	0.0284997	AUS, CHN, IND, KOR, SWE, THA, USA	7	2003, 2004, 2005, 2006, 2007, 2008, 2009, 2010, 2011, 2012, 2013, 2016, 2020	13	2003	2020	-3.004	0.035	0.72	0.012	Difference stationary	Increasing	-7.925	0	0.778	0.01	Difference stationary	Decreasing	Yes
A. baumannii	Carbapenem	DALYs - AgeStandardized - Morganella spp. - Fluoroquinolones	aac(3)-Ia	-0.535578	0.0181128	AUS, CHN, IND, KOR, SWE, THA, USA	7	2003, 2004, 2005, 2006, 2007, 2008, 2009, 2010, 2011, 2012, 2013, 2016, 2020	13	2003	2020	-10.173	0	0.623	0.021	Difference stationary	Increasing	-7.495	0	0.623	0.021	Difference stationary	Decreasing	Yes
A. baumannii	Carbapenem	DALYs - AgeStandardized - Morganella spp. - Fluoroquinolones	aac(3)-Ia	-0.535578	0.0181128	AUS, CHN, IND, KOR, SWE, THA, USA	7	2003, 2004, 2005, 2006, 2007, 2008, 2009, 2010, 2011, 2012, 2013, 2016, 2020	13	2003	2020	-10.173	0	0.623	0.021	Difference stationary	Increasing	-7.495	0	0.623	0.021	Difference stationary	Decreasing	Yes
A. baumannii	Carbapenem	Deaths - AgeStandardized - Morganella spp. - Resistance to one or more antibiotics	aac(3)-Ia	-0.523707	0.0213721	AUS, CHN, IND, KOR, SWE, THA, USA	7	2003, 2004, 2005, 2006, 2007, 2008, 2009, 2010, 2011, 2012, 2013, 2016, 2020	13	2003	2020	-1.418	0.574	0.604	0.022	Not stationary	Increasing	-5.505	0	0.609	0.022	Difference stationary	Decreasing	Yes
A. baumannii	Carbapenem	Deaths - AgeStandardized - Morganella spp. - Resistance to one or more antibiotics	aac(3)-Ia	-0.523707	0.0213721	AUS, CHN, IND, KOR, SWE, THA, USA	7	2003, 2004, 2005, 2006, 2007, 2008, 2009, 2010, 2011, 2012, 2013, 2016, 2020	13	2003	2020	-1.418	0.574	0.604	0.022	Not stationary	Increasing	-5.505	0	0.609	0.022	Difference stationary	Decreasing	Yes
A. baumannii	Carbapenem	DALYs - AgeStandardized - Citrobacter spp. - Resistance to one or more antibiotics	aac(3)-Ia	-0.521656	0.0219794	AUS, CHN, IND, KOR, SWE, THA, USA	7	2003, 2004, 2005, 2006, 2007, 2008, 2009, 2010, 2011, 2012, 2013, 2016, 2020	13	2003	2020	-9.48	0	0.631	0.02	Difference stationary	Increasing	-4.359	0	0.63	0.02	Difference stationary	Decreasing	Yes
A. baumannii	Carbapenem	DALYs - AgeStandardized - Citrobacter spp. - Resistance to one or more antibiotics	aac(3)-Ia	-0.521656	0.0219794	AUS, CHN, IND, KOR, SWE, THA, USA	7	2003, 2004, 2005, 2006, 2007, 2008, 2009, 2010, 2011, 2012, 2013, 2016, 2020	13	2003	2020	-9.48	0	0.631	0.02	Difference stationary	Increasing	-4.359	0	0.63	0.02	Difference stationary	Decreasing	Yes
A. baumannii	Carbapenem	DALYs - Under5 - Pseudomonas aeruginosa - Fluoroquinolones	aac(3)-Ia	-0.511459	0.0252036	AUS, CHN, IND, KOR, SWE, THA, USA	7	2003, 2004, 2005, 2006, 2007, 2008, 2009, 2010, 2011, 2012, 2013, 2016, 2020	13	2003	2020	-3.963	0.002	0.595	0.023	Difference stationary	Increasing	-4.306	0	0.603	0.022	Difference stationary	Decreasing	Yes
A. baumannii	Carbapenem	DALYs - Under5 - Pseudomonas aeruginosa - Fluoroquinolones	aac(3)-Ia	-0.511459	0.0252036	AUS, CHN, IND, KOR, SWE, THA, USA	7	2003, 2004, 2005, 2006, 2007, 2008, 2009, 2010, 2011, 2012, 2013, 2016, 2020	13	2003	2020	-3.963	0.002	0.595	0.023	Difference stationary	Increasing	-4.306	0	0.603	0.022	Difference stationary	Decreasing	Yes
A. baumannii	Carbapenem	Deaths - Under5 - Acinetobacter baumannii - Fluoroquinolones	aac(3)-Ia	-0.56435	0.0118321	AUS, CHN, IND, KOR, SWE, THA, USA	7	2003, 2004, 2005, 2006, 2007, 2008, 2009, 2010, 2011, 2012, 2013, 2016, 2020	13	2003	2020	-7.332	0	0.534	0.034	Difference stationary	Increasing	-4.288	0	0.542	0.032	Difference stationary	Decreasing	Yes
A. baumannii	Carbapenem	Deaths - Under5 - Acinetobacter baumannii - Fluoroquinolones	aac(3)-Ia	-0.56435	0.0118321	AUS, CHN, IND, KOR, SWE, THA, USA	7	2003, 2004, 2005, 2006, 2007, 2008, 2009, 2010, 2011, 2012, 2013, 2016, 2020	13	2003	2020	-7.332	0	0.534	0.034	Difference stationary	Increasing	-4.288	0	0.542	0.032	Difference stationary	Decreasing	Yes
A. baumannii	Carbapenem	DALYs - Under5 - Enterococcus faecium - Resistance to one or more antibiotics	aac(3)-Ia	-0.528247	0.0200751	AUS, CHN, IND, KOR, SWE, THA, USA	7	2003, 2004, 2005, 2006, 2007, 2008, 2009, 2010, 2011, 2012, 2013, 2016, 2020	13	2003	2020	-6.72	0	0.571	0.026	Difference stationary	Increasing	-3.594	0.006	0.568	0.026	Difference stationary	Decreasing	Yes
A. baumannii	Carbapenem	DALYs - Under5 - Enterococcus faecium - Resistance to one or more antibiotics	aac(3)-Ia	-0.528247	0.0200751	AUS, CHN, IND, KOR, SWE, THA, USA	7	2003, 2004, 2005, 2006, 2007, 2008, 2009, 2010, 2011, 2012, 2013, 2016, 2020	13	2003	2020	-6.72	0	0.571	0.026	Difference stationary	Increasing	-3.594	0.006	0.568	0.026	Difference stationary	Decreasing	Yes
A. baumannii	Carbapenem	DALYs - Under5 - Acinetobacter baumannii - Fluoroquinolones	aac(3)-Ia	-0.564408	0.0118216	AUS, CHN, IND, KOR, SWE, THA, USA	7	2003, 2004, 2005, 2006, 2007, 2008, 2009, 2010, 2011, 2012, 2013, 2016, 2020	13	2003	2020	-1.153	0.694	0.551	0.03	Not stationary	Increasing	-3.584	0.006	0.542	0.032	Difference stationary	Decreasing	Yes
A. baumannii	Carbapenem	DALYs - Under5 - Acinetobacter baumannii - Fluoroquinolones	aac(3)-Ia	-0.564408	0.0118216	AUS, CHN, IND, KOR, SWE, THA, USA	7	2003, 2004, 2005, 2006, 2007, 2008, 2009, 2010, 2011, 2012, 2013, 2016, 2020	13	2003	2020	-1.153	0.694	0.551	0.03	Not stationary	Increasing	-3.584	0.006	0.542	0.032	Difference stationary	Decreasing	Yes
A. baumannii	Carbapenem	DALYs - Over70 - Citrobacter spp. - Resistance to one or more antibiotics	aac(3)-Ia	-0.512214	0.0249527	AUS, CHN, IND, KOR, SWE, THA, USA	7	2003, 2004, 2005, 2006, 2007, 2008, 2009, 2010, 2011, 2012, 2013, 2016, 2020	13	2003	2020	-14.113	0	0.651	0.018	Difference stationary	Increasing	-3.422	0.01	0.668	0.016	Difference stationary	Decreasing	Yes
A. baumannii	Carbapenem	DALYs - Over70 - Citrobacter spp. - Resistance to one or more antibiotics	aac(3)-Ia	-0.512214	0.0249527	AUS, CHN, IND, KOR, SWE, THA, USA	7	2003, 2004, 2005, 2006, 2007, 2008, 2009, 2010, 2011, 2012, 2013, 2016, 2020	13	2003	2020	-14.113	0	0.651	0.018	Difference stationary	Increasing	-3.422	0.01	0.668	0.016	Difference stationary	Decreasing	Yes
A. baumannii	Carbapenem	DALYs - AgeStandardized - All pathogens - Fluoroquinolones	aac(3)-Ia	-0.545032	0.0158107	AUS, CHN, IND, KOR, SWE, THA, USA	7	2003, 2004, 2005, 2006, 2007, 2008, 2009, 2010, 2011, 2012, 2013, 2016, 2020	13	2003	2020	-3.93	0.002	0.6	0.023	Difference stationary	Increasing	-3.232	0.018	0.603	0.022	Difference stationary	Decreasing	Yes
A. baumannii	Carbapenem	DALYs - AgeStandardized - All pathogens - Fluoroquinolones	aac(3)-Ia	-0.545032	0.0158107	AUS, CHN, IND, KOR, SWE, THA, USA	7	2003, 2004, 2005, 2006, 2007, 2008, 2009, 2010, 2011, 2012, 2013, 2016, 2020	13	2003	2020	-3.93	0.002	0.6	0.023	Difference stationary	Increasing	-3.232	0.018	0.603	0.022	Difference stationary	Decreasing	Yes
A. baumannii	Carbapenem	Deaths - AgeStandardized - All pathogens - Fluoroquinolones	aac(3)-Ia	-0.530437	0.0194719	AUS, CHN, IND, KOR, SWE, THA, USA	7	2003, 2004, 2005, 2006, 2007, 2008, 2009, 2010, 2011, 2012, 2013, 2016, 2020	13	2003	2020	-9.103	0	0.654	0.018	Difference stationary	Increasing	-3.128	0.025	0.659	0.017	Difference stationary	Decreasing	Yes
A. baumannii	Carbapenem	Deaths - AgeStandardized - All pathogens - Fluoroquinolones	aac(3)-Ia	-0.530437	0.0194719	AUS, CHN, IND, KOR, SWE, THA, USA	7	2003, 2004, 2005, 2006, 2007, 2008, 2009, 2010, 2011, 2012, 2013, 2016, 2020	13	2003	2020	-9.103	0	0.654	0.018	Difference stationary	Increasing	-3.128	0.025	0.659	0.017	Difference stationary	Decreasing	Yes
A. baumannii	Carbapenem	DALYs - Under5 - Klebsiella pneumoniae - Resistance to one or more antibiotics	aac(3)-Ia	-0.507535	0.026539	AUS, CHN, IND, KOR, SWE, THA, USA	7	2003, 2004, 2005, 2006, 2007, 2008, 2009, 2010, 2011, 2012, 2013, 2016, 2020	13	2003	2020	-2.885	0.047	0.539	0.033	Not stationary	Increasing	-2.998	0.035	0.542	0.032	Difference stationary	Decreasing	Yes
A. baumannii	Carbapenem	DALYs - Under5 - Klebsiella pneumoniae - Resistance to one or more antibiotics	aac(3)-Ia	-0.507535	0.026539	AUS, CHN, IND, KOR, SWE, THA, USA	7	2003, 2004, 2005, 2006, 2007, 2008, 2009, 2010, 2011, 2012, 2013, 2016, 2020	13	2003	2020	-2.885	0.047	0.539	0.033	Not stationary	Increasing	-2.998	0.035	0.542	0.032	Difference stationary	Decreasing	Yes
A. baumannii	Carbapenem	DALYs - Over70 - All pathogens - Fluoroquinolones	aac(3)-Ia	-0.564107	0.0118765	AUS, CHN, IND, KOR, SWE, THA, USA	7	2003, 2004, 2005, 2006, 2007, 2008, 2009, 2010, 2011, 2012, 2013, 2016, 2020	13	2003	2020	-7.823	0	0.647	0.018	Difference stationary	Increasing	-2.99	0.036	0.659	0.017	Difference stationary	Decreasing	Yes
A. baumannii	Carbapenem	DALYs - Over70 - All pathogens - Fluoroquinolones	aac(3)-Ia	-0.564107	0.0118765	AUS, CHN, IND, KOR, SWE, THA, USA	7	2003, 2004, 2005, 2006, 2007, 2008, 2009, 2010, 2011, 2012, 2013, 2016, 2020	13	2003	2020	-7.823	0	0.647	0.018	Difference stationary	Increasing	-2.99	0.036	0.659	0.017	Difference stationary	Decreasing	Yes
A. baumannii	Carbapenem	DALYs - Under5 - All pathogens - Fluoroquinolones	aac(3)-Ia	-0.516743	0.0234895	AUS, CHN, IND, KOR, SWE, THA, USA	7	2003, 2004, 2005, 2006, 2007, 2008, 2009, 2010, 2011, 2012, 2013, 2016, 2020	13	2003	2020	-0.492	0.894	0.56	0.028	Not stationary	Increasing	-2.902	0.045	0.557	0.029	Not stationary	Decreasing	Yes
A. baumannii	Carbapenem	DALYs - Under5 - All pathogens - Fluoroquinolones	aac(3)-Ia	-0.516743	0.0234895	AUS, CHN, IND, KOR, SWE, THA, USA	7	2003, 2004, 2005, 2006, 2007, 2008, 2009, 2010, 2011, 2012, 2013, 2016, 2020	13	2003	2020	-0.492	0.894	0.56	0.028	Not stationary	Increasing	-2.902	0.045	0.557	0.029	Not stationary	Decreasing	Yes
A. baumannii	Carbapenem	DALYs - Over70 - Morganella spp. - Fluoroquinolones	aac(3)-Ia	-0.507985	0.0263829	AUS, CHN, IND, KOR, SWE, THA, USA	7	2003, 2004, 2005, 2006, 2007, 2008, 2009, 2010, 2011, 2012, 2013, 2016, 2020	13	2003	2020	-3.452	0.009	0.69	0.014	Difference stationary	Increasing	-2.835	0.053	0.705	0.013	Not stationary	Decreasing	Yes
A. baumannii	Carbapenem	DALYs - Over70 - Morganella spp. - Fluoroquinolones	aac(3)-Ia	-0.507985	0.0263829	AUS, CHN, IND, KOR, SWE, THA, USA	7	2003, 2004, 2005, 2006, 2007, 2008, 2009, 2010, 2011, 2012, 2013, 2016, 2020	13	2003	2020	-3.452	0.009	0.69	0.014	Difference stationary	Increasing	-2.835	0.053	0.705	0.013	Not stationary	Decreasing	Yes
A. baumannii	Carbapenem	DALYs - AgeStandardized - Morganella spp. - Resistance to one or more antibiotics	aac(3)-Ia	-0.504405	0.0276432	AUS, CHN, IND, KOR, SWE, THA, USA	7	2003, 2004, 2005, 2006, 2007, 2008, 2009, 2010, 2011, 2012, 2013, 2016, 2020	13	2003	2020	-2.794	0.059	0.591	0.023	Not stationary	Increasing	-2.623	0.088	0.59	0.024	Not stationary	Decreasing	Yes
A. baumannii	Carbapenem	DALYs - AgeStandardized - Morganella spp. - Resistance to one or more antibiotics	aac(3)-Ia	-0.504405	0.0276432	AUS, CHN, IND, KOR, SWE, THA, USA	7	2003, 2004, 2005, 2006, 2007, 2008, 2009, 2010, 2011, 2012, 2013, 2016, 2020	13	2003	2020	-2.794	0.059	0.591	0.023	Not stationary	Increasing	-2.623	0.088	0.59	0.024	Not stationary	Decreasing	Yes
A. baumannii	Carbapenem	Deaths - AgeStandardized - Citrobacter spp. - Resistance to one or more antibiotics	aac(3)-Ia	-0.517194	0.0233476	AUS, CHN, IND, KOR, SWE, THA, USA	7	2003, 2004, 2005, 2006, 2007, 2008, 2009, 2010, 2011, 2012, 2013, 2016, 2020	13	2003	2020	-15.737	0	0.65	0.018	Difference stationary	Increasing	-2.076	0.254	0.648	0.018	Not stationary	Decreasing	Yes
A. baumannii	Carbapenem	Deaths - AgeStandardized - Citrobacter spp. - Resistance to one or more antibiotics	aac(3)-Ia	-0.517194	0.0233476	AUS, CHN, IND, KOR, SWE, THA, USA	7	2003, 2004, 2005, 2006, 2007, 2008, 2009, 2010, 2011, 2012, 2013, 2016, 2020	13	2003	2020	-15.737	0	0.65	0.018	Difference stationary	Increasing	-2.076	0.254	0.648	0.018	Not stationary	Decreasing	Yes
A. baumannii	Carbapenem	Deaths - Under5 - Klebsiella pneumoniae - Resistance to one or more antibiotics	aac(3)-Ia	-0.50761	0.0265127	AUS, CHN, IND, KOR, SWE, THA, USA	7	2003, 2004, 2005, 2006, 2007, 2008, 2009, 2010, 2011, 2012, 2013, 2016, 2020	13	2003	2020	-2.028	0.274	0.54	0.033	Not stationary	Increasing	-1.841	0.36	0.542	0.032	Not stationary	Decreasing	Yes
A. baumannii	Carbapenem	Deaths - Under5 - Klebsiella pneumoniae - Resistance to one or more antibiotics	aac(3)-Ia	-0.50761	0.0265127	AUS, CHN, IND, KOR, SWE, THA, USA	7	2003, 2004, 2005, 2006, 2007, 2008, 2009, 2010, 2011, 2012, 2013, 2016, 2020	13	2003	2020	-2.028	0.274	0.54	0.033	Not stationary	Increasing	-1.841	0.36	0.542	0.032	Not stationary	Decreasing	Yes
A. baumannii	Carbapenem	Deaths - AgeStandardized - Morganella spp. - Fluoroquinolones	aac(3)-Ia	-0.536406	0.0179011	AUS, CHN, IND, KOR, SWE, THA, USA	7	2003, 2004, 2005, 2006, 2007, 2008, 2009, 2010, 2011, 2012, 2013, 2016, 2020	13	2003	2020	-6.033	0	0.64	0.019	Difference stationary	Increasing	-1.741	0.41	0.652	0.018	Not stationary	Decreasing	Yes
A. baumannii	Carbapenem	Deaths - AgeStandardized - Morganella spp. - Fluoroquinolones	aac(3)-Ia	-0.536406	0.0179011	AUS, CHN, IND, KOR, SWE, THA, USA	7	2003, 2004, 2005, 2006, 2007, 2008, 2009, 2010, 2011, 2012, 2013, 2016, 2020	13	2003	2020	-6.033	0	0.64	0.019	Difference stationary	Increasing	-1.741	0.41	0.652	0.018	Not stationary	Decreasing	Yes
A. baumannii	Carbapenem	Deaths - Under5 - All pathogens - Fluoroquinolones	aac(3)-Ia	-0.51801	0.0230925	AUS, CHN, IND, KOR, SWE, THA, USA	7	2003, 2004, 2005, 2006, 2007, 2008, 2009, 2010, 2011, 2012, 2013, 2016, 2020	13	2003	2020	-5.352	0	0.559	0.028	Difference stationary	Increasing	-1.74	0.411	0.557	0.029	Not stationary	Decreasing	Yes
A. baumannii	Carbapenem	Deaths - Under5 - All pathogens - Fluoroquinolones	aac(3)-Ia	-0.51801	0.0230925	AUS, CHN, IND, KOR, SWE, THA, USA	7	2003, 2004, 2005, 2006, 2007, 2008, 2009, 2010, 2011, 2012, 2013, 2016, 2020	13	2003	2020	-5.352	0	0.559	0.028	Difference stationary	Increasing	-1.74	0.411	0.557	0.029	Not stationary	Decreasing	Yes
S. sonnei	Tetracycline	Deaths - AllAges - Non-typhoidal Salmonella - Resistance to one or more antibiotics	aac(3)-IId	-0.545654	0.0435567	CHN, GBR, IND, NPL, PAK, VNM	6	2003, 2005, 2007, 2008, 2009, 2010, 2011, 2012, 2013, 2014, 2015, 2016	12	2003	2016	-0.832	0.81	0.692	0.014	Not stationary	Increasing	-4.475	0	0.678	0.016	Difference stationary	Decreasing	No
S. sonnei	Tetracycline	Deaths - AllAges - Non-typhoidal Salmonella - Fluoroquinolones	aac(3)-IId	-0.545654	0.0435567	CHN, GBR, IND, NPL, PAK, VNM	6	2003, 2005, 2007, 2008, 2009, 2010, 2011, 2012, 2013, 2014, 2015, 2016	12	2003	2016	-1.744	0.409	0.71	0.013	Not stationary	Increasing	-2.445	0.13	0.679	0.015	Not stationary	Decreasing	No
S. sonnei	Tetracycline	Enteric infections	aac(3)-IId	-0.624289	0.0170144	CHN, GBR, IND, NPL, PAK, VNM	6	2003, 2005, 2007, 2008, 2009, 2010, 2011, 2012, 2013, 2014, 2015, 2016	12	2003	2016	-4.223	0.001	0.919	0.01	Difference stationary	Increasing	-2.443	0.13	0.905	0.01	Not stationary	Decreasing	No
S. sonnei	Tetracycline	Diarrheal diseases	aac(3)-IId	-0.568658	0.0338388	CHN, GBR, IND, NPL, PAK, VNM	6	2003, 2005, 2007, 2008, 2009, 2010, 2011, 2012, 2013, 2014, 2015, 2016	12	2003	2016	-5.001	0	0.939	0.01	Difference stationary	Increasing	-1.966	0.302	0.977	0.01	Not stationary	Decreasing	No
S. sonnei	Tetracycline	Deaths - AllAges - Non-typhoidal Salmonella - Resistance to one or more antibiotics	aac(3)-IId_blaCTX-M-14_IS26_IS903B_ISCfr1_ISEc9_blaTEM-34	-0.54232	0.045118	CHN, GBR, IND, NPL, PAK, VNM	6	2003, 2005, 2007, 2008, 2009, 2010, 2011, 2012, 2013, 2014, 2015, 2016	12	2003	2016	-3.428	0.01	0.708	0.013	Difference stationary	Increasing	-4.475	0	0.678	0.016	Difference stationary	Decreasing	No
S. sonnei	Tetracycline	Deaths - AllAges - Non-typhoidal Salmonella - Fluoroquinolones	aac(3)-IId_blaCTX-M-14_IS26_IS903B_ISCfr1_ISEc9_blaTEM-34	-0.54232	0.045118	CHN, GBR, IND, NPL, PAK, VNM	6	2003, 2005, 2007, 2008, 2009, 2010, 2011, 2012, 2013, 2014, 2015, 2016	12	2003	2016	-1.171	0.686	0.674	0.016	Not stationary	Increasing	-2.445	0.13	0.679	0.015	Not stationary	Decreasing	No
S. sonnei	Tetracycline	Enteric infections	aac(3)-IId_blaCTX-M-14_IS26_IS903B_ISCfr1_ISEc9_blaTEM-34	-0.629491	0.0158539	CHN, GBR, IND, NPL, PAK, VNM	6	2003, 2005, 2007, 2008, 2009, 2010, 2011, 2012, 2013, 2014, 2015, 2016	12	2003	2016	-4.154	0.001	0.932	0.01	Difference stationary	Increasing	-2.443	0.13	0.905	0.01	Not stationary	Decreasing	No
S. sonnei	Tetracycline	Diarrheal diseases	aac(3)-IId_blaCTX-M-14_IS26_IS903B_ISCfr1_ISEc9_blaTEM-34	-0.575438	0.031309	CHN, GBR, IND, NPL, PAK, VNM	6	2003, 2005, 2007, 2008, 2009, 2010, 2011, 2012, 2013, 2014, 2015, 2016	12	2003	2016	-6.223	0	0.927	0.01	Difference stationary	Increasing	-1.966	0.302	0.977	0.01	Not stationary	Decreasing	No
K. pneumoniae	Phenicol	Deaths - Under5 - Serratia spp. - Resistance to one or more antibiotics	aac(6')-Ib10	-0.536545	0.0479192	GRC, IND, MWI, NPL, USA	5	2005, 2009, 2010, 2011, 2012, 2013, 2014, 2016, 2020	9	2005	2020	-0.7	0.847	0.475	0.047	Not stationary	Increasing	-4.827	0	0.48	0.046	Difference stationary	Decreasing	Yes
K. pneumoniae	Phenicol	DALYs - Under5 - Serratia spp. - Resistance to one or more antibiotics	aac(6')-Ib10	-0.535504	0.0484373	GRC, IND, MWI, NPL, USA	5	2005, 2009, 2010, 2011, 2012, 2013, 2014, 2016, 2020	9	2005	2020	-1.589	0.489	0.474	0.048	Not stationary	Increasing	-3.226	0.019	0.481	0.046	Difference stationary	Decreasing	Yes
K. pneumoniae	Phenicol	DALYs - Under5 - Enterobacter spp. - Carbapenems	aac(6')-Ib10	-0.614371	0.0194049	GRC, IND, MWI, NPL, USA	5	2005, 2009, 2010, 2011, 2012, 2013, 2014, 2016, 2020	9	2005	2020	-2.248	0.189	0.455	0.053	Trend stationary	Increasing	-2.618	0.089	0.462	0.051	Trend stationary	Decreasing	Yes
K. pneumoniae	Phenicol	Deaths - Under5 - Enterobacter spp. - Carbapenems	aac(6')-Ib10	-0.615553	0.0191072	GRC, IND, MWI, NPL, USA	5	2005, 2009, 2010, 2011, 2012, 2013, 2014, 2016, 2020	9	2005	2020	-2.097	0.246	0.451	0.055	Trend stationary	Increasing	-2.451	0.128	0.46	0.051	Trend stationary	Decreasing	Yes
K. pneumoniae	Phenicol	Syphilis	aac(6')-Ib10	-0.593027	0.0254025	GRC, IND, MWI, NPL, USA	5	2005, 2009, 2010, 2011, 2012, 2013, 2014, 2016, 2020	9	2005	2020	-2.714	0.072	0.447	0.057	Trend stationary	Increasing	-2.397	0.142	0.454	0.054	Trend stationary	Decreasing	Yes
K. pneumoniae	Nitrofurans	Chloramphenicols	aac(6')-Ib10	-0.609191	0.0466499	DEU, ITA, USA	3	2009, 2010, 2011, 2012, 2013, 2014, 2015, 2016, 2017, 2019	10	2009	2019	-2.396	0.143	0.598	0.023	Not stationary	Increasing	-2.246	0.19	0.715	0.012	Not stationary	Decreasing	Yes
K. pneumoniae	Phenicol	Upper respiratory infections	aac(6')-Ib10	-0.575548	0.0312693	GRC, IND, MWI, NPL, USA	5	2005, 2009, 2010, 2011, 2012, 2013, 2014, 2016, 2020	9	2005	2020	-2.273	0.181	0.448	0.057	Trend stationary	Increasing	-1.554	0.507	0.452	0.055	Trend stationary	Decreasing	Yes
A. baumannii	Aminoglycoside	Deaths - AllAges - Serratia spp. - Aminoglycosides	aac(6')-Ib7	-0.500634	0.0406729	AUS, CHN, KOR, SWE, TZA, USA	6	2003, 2004, 2005, 2006, 2007, 2008, 2009, 2010, 2011, 2012, 2013, 2014, 2016	13	2003	2016	-2.738	0.068	0.61	0.022	Not stationary	Increasing	-6.323	0	0.62	0.021	Difference stationary	Decreasing	Yes
E. faecium	Lipopeptide	DALYs - AllAges - All pathogens - Anti-pseudomonal penicillin / Beta-lactamase inhibitors	aad(6)	-0.539658	0.0378633	AUS, DNK, NZL, PAK, USA	5	2007, 2008, 2009, 2011, 2012, 2013, 2014, 2015, 2017, 2018	10	2007	2018	-2.188	0.211	0.578	0.025	Not stationary	Increasing	-2.818	0.056	0.633	0.02	Not stationary	Decreasing	Yes
E. faecium	Lipopeptide	DALYs - AllAges - Enterobacter spp. - Anti-pseudomonal penicillin / Beta-lactamase inhibitors	aad(6)	-0.542038	0.0368619	AUS, DNK, NZL, PAK, USA	5	2007, 2008, 2009, 2011, 2012, 2013, 2014, 2015, 2017, 2018	10	2007	2018	-7.318	0	0.59	0.024	Difference stationary	Increasing	-2.592	0.095	0.65	0.018	Not stationary	Decreasing	Yes
E. faecium	Lipopeptide	Deaths - Under5 - Pseudomonas aeruginosa - Anti-pseudomonal penicillin / Beta-lactamase inhibitors	aad(6)	-0.54807	0.0344125	AUS, DNK, NZL, PAK, USA	5	2007, 2008, 2009, 2011, 2012, 2013, 2014, 2015, 2017, 2018	10	2007	2018	-4.246	0.001	0.575	0.025	Difference stationary	Increasing	-2.294	0.174	0.579	0.025	Not stationary	Decreasing	Yes
S. aureus	Lincosamide	Deaths - AgeStandardized - Staphylococcus aureus - Vancomycin	aad(6)	-0.564508	0.00175221	CHN, DEU, DNK, GHA, SGP, THA, USA	7	1996, 1997, 2001, 2002, 2003, 2004, 2005, 2006, 2007, 2008, 2009, 2010, 2011, 2012, 2013, 2014, 2015, 2018	18	1996	2018	-2.029	0.274	0.903	0.01	Not stationary	Increasing	-2.24	0.192	0.906	0.01	Not stationary	Decreasing	Yes
E. faecium	Lipopeptide	DALYs - AllAges - Acinetobacter baumannii - Third-generation cephalosporins	aad(6)	-0.563367	0.0287487	AUS, DNK, NZL, PAK, USA	5	2007, 2008, 2009, 2011, 2012, 2013, 2014, 2015, 2017, 2018	10	2007	2018	-4.677	0	0.845	0.01	Difference stationary	Increasing	-2.029	0.274	0.914	0.01	Not stationary	Decreasing	Yes
S. sonnei	Folate	Poverty headcount ratio at $6.85 a day (2017 PPP) (% of population)	aadA	-0.704316	0.0229762	AUS, BTN, CHN, GBR, IND, NPL, PAK, VNM	8	2007, 2009, 2010, 2011, 2012, 2014, 2015, 2016, 2018	9	2007	2018	-2.329	0.163	0.533	0.034	Not stationary	Increasing	-3.502	0.008	0.537	0.033	Difference stationary	Decreasing	No
C. diphtheriae	Folate	Deaths - AllAges - Serratia spp. - Fourth-generation cephalosporins	aadA	-0.918684	0.00964964	FRA, RUS	2	1993, 2011, 2014, 2015, 2016, 2017	6	1993	2017	-1.36	0.601	0.854	0.01	Not stationary	Increasing	-1.792	0.384	0.872	0.01	Not stationary	Decreasing	No
C. diphtheriae	Folate	Deaths - AllAges - Serratia spp. - Fourth-generation cephalosporins	aadA	-0.918684	0.00964964	FRA, RUS	2	1993, 2011, 2014, 2015, 2016, 2017	6	1993	2017	-1.36	0.601	0.854	0.01	Not stationary	Increasing	-1.792	0.384	0.872	0.01	Not stationary	Decreasing	No
C. diphtheriae	Folate	Deaths - AgeStandardized - Proteus spp. - Third-generation cephalosporins	aadA	-0.861052	0.0276184	FRA, RUS	2	1993, 2011, 2014, 2015, 2016, 2017	6	1993	2017	-1.188	0.679	0.84	0.01	Not stationary	Increasing	-1.372	0.596	0.849	0.01	Not stationary	Decreasing	No
C. diphtheriae	Folate	Deaths - AgeStandardized - Proteus spp. - Third-generation cephalosporins	aadA	-0.861052	0.0276184	FRA, RUS	2	1993, 2011, 2014, 2015, 2016, 2017	6	1993	2017	-1.188	0.679	0.84	0.01	Not stationary	Increasing	-1.372	0.596	0.849	0.01	Not stationary	Decreasing	No
K. pneumoniae	Phenicol	Deaths - AgeStandardized - Salmonella enterica serovar Typhi - Fluoroquinolones	aadA2	-0.534783	0.0487985	GRC, IND, MWI, NPL, USA	5	2005, 2009, 2010, 2011, 2012, 2013, 2014, 2016, 2020	9	2005	2020	-6.43	0	0.467	0.049	Difference stationary	Increasing	-208.449	0	0.48	0.046	Difference stationary	Decreasing	Yes
K. pneumoniae	Phenicol	Deaths - Under5 - Enterobacter spp. - Carbapenems	aadA2	-0.56974	0.0334254	GRC, IND, MWI, NPL, USA	5	2005, 2009, 2010, 2011, 2012, 2013, 2014, 2016, 2020	9	2005	2020	0.281	0.976	0.458	0.052	Trend stationary	Increasing	-2.451	0.128	0.46	0.051	Trend stationary	Decreasing	Yes
E. coli	Aminoglycoside	Population living in slums (% of urban population)	aadA2	-0.787272	0.01179	IND, KEN, MLI, PAK, RWA, THA, TZA	7	2008, 2010, 2014, 2016, 2020	5	2008	2020	-10.156	0	0.979	0.01	Difference stationary	Increasing	-1.653	0.455	1.065	0.01	Not stationary	Decreasing	No
E. coli	Phenicol	Population living in slums (% of urban population)	aadA2	-0.865745	0.0117844	IND, KEN, MLI, PAK, TZA	5	2008, 2010, 2014, 2016, 2020	5	2008	2020	-4.221	0.001	0.913	0.01	Difference stationary	Increasing	-1.436	0.565	0.767	0.01	Not stationary	Decreasing	No
E. coli	Folate	Population living in slums (% of urban population)	aadA2	-0.785105	0.012188	IND, KEN, MLI, PAK, RWA, THA, TZA	7	2008, 2010, 2014, 2016, 2020	5	2008	2020	-8.84	0	0.928	0.01	Difference stationary	Increasing	-0.337	0.92	0.96	0.01	Not stationary	Decreasing	No
E. coli	Folate	Population living in slums (% of urban population)	aadA2	-0.785105	0.012188	IND, KEN, MLI, PAK, RWA, THA, TZA	7	2008, 2010, 2014, 2016, 2020	5	2008	2020	-8.84	0	0.928	0.01	Difference stationary	Increasing	-0.337	0.92	0.96	0.01	Not stationary	Decreasing	No
E. coli	Folate	Population living in slums (% of urban population)	aadA2	-0.785105	0.012188	IND, KEN, MLI, PAK, RWA, THA, TZA	7	2008, 2010, 2014, 2016, 2020	5	2008	2020	-8.84	0	0.928	0.01	Difference stationary	Increasing	-0.337	0.92	0.96	0.01	Not stationary	Decreasing	No
E. coli	Fluoroquinolone	Population living in slums (% of urban population)	aadA2	-0.771801	0.01483	IND, KEN, MLI, PAK, RWA, THA, TZA	7	2008, 2010, 2014, 2016, 2020	5	2008	2020	-1.069	0.727	0.942	0.01	Not stationary	Increasing	-0.197	0.939	1.035	0.01	Not stationary	Decreasing	Yes
E. coli	Fluoroquinolone	Population living in slums (% of urban population)	aadA2	-0.771801	0.01483	IND, KEN, MLI, PAK, RWA, THA, TZA	7	2008, 2010, 2014, 2016, 2020	5	2008	2020	-1.069	0.727	0.942	0.01	Not stationary	Increasing	-0.197	0.939	1.035	0.01	Not stationary	Decreasing	Yes
S. sonnei	Penicilin	DALYs - Under5 - All pathogens - Fourth-generation cephalosporins	aadA5	-0.570679	0.00689978	AUS, BTN, CHN, GBR, IND, NPL, PAK, VNM	8	2003, 2005, 2007, 2008, 2009, 2010, 2011, 2012, 2013, 2014, 2015, 2016, 2017, 2018	14	2003	2018	-1.912	0.327	0.703	0.013	Not stationary	Increasing	-15.799	0	0.772	0.01	Difference stationary	Decreasing	No
S. sonnei	Penicilin	DALYs - Under5 - Acinetobacter baumannii - Resistance to one or more antibiotics	aadA5	-0.613005	0.00312948	AUS, BTN, CHN, GBR, IND, NPL, PAK, VNM	8	2003, 2005, 2007, 2008, 2009, 2010, 2011, 2012, 2013, 2014, 2015, 2016, 2017, 2018	14	2003	2018	-3.927	0.002	0.743	0.01	Difference stationary	Increasing	-9.829	0	0.788	0.01	Difference stationary	Decreasing	No
S. sonnei	Penicilin	DALYs - Under5 - Acinetobacter baumannii - Aminoglycosides	aadA5	-0.595616	0.00438685	AUS, BTN, CHN, GBR, IND, NPL, PAK, VNM	8	2003, 2005, 2007, 2008, 2009, 2010, 2011, 2012, 2013, 2014, 2015, 2016, 2017, 2018	14	2003	2018	-3.516	0.008	0.758	0.01	Difference stationary	Increasing	-7.484	0	0.83	0.01	Difference stationary	Decreasing	No
S. sonnei	Penicilin	Deaths - Under5 - Acinetobacter baumannii - Resistance to one or more antibiotics	aadA5	-0.61268	0.0031498	AUS, BTN, CHN, GBR, IND, NPL, PAK, VNM	8	2003, 2005, 2007, 2008, 2009, 2010, 2011, 2012, 2013, 2014, 2015, 2016, 2017, 2018	14	2003	2018	-2.34	0.16	0.746	0.01	Not stationary	Increasing	-7.254	0	0.788	0.01	Difference stationary	Decreasing	No
S. sonnei	Penicilin	DALYs - AgeStandardized - Acinetobacter baumannii - Aminoglycosides	aadA5	-0.59259	0.00464353	AUS, BTN, CHN, GBR, IND, NPL, PAK, VNM	8	2003, 2005, 2007, 2008, 2009, 2010, 2011, 2012, 2013, 2014, 2015, 2016, 2017, 2018	14	2003	2018	-3.73	0.004	0.953	0.01	Difference stationary	Increasing	-5.819	0	0.986	0.01	Difference stationary	Decreasing	No
S. sonnei	Penicilin	DALYs - Under5 - Pseudomonas aeruginosa - Aminoglycosides	aadA5	-0.527751	0.0139378	AUS, BTN, CHN, GBR, IND, NPL, PAK, VNM	8	2003, 2005, 2007, 2008, 2009, 2010, 2011, 2012, 2013, 2014, 2015, 2016, 2017, 2018	14	2003	2018	-1.693	0.435	0.615	0.021	Not stationary	Increasing	-5.266	0	0.587	0.024	Difference stationary	Decreasing	No
S. sonnei	Penicilin	DALYs - Under5 - All pathogens - Aminoglycosides	aadA5	-0.646594	0.00153825	AUS, BTN, CHN, GBR, IND, NPL, PAK, VNM	8	2003, 2005, 2007, 2008, 2009, 2010, 2011, 2012, 2013, 2014, 2015, 2016, 2017, 2018	14	2003	2018	-5.87	0	0.819	0.01	Difference stationary	Increasing	-4.224	0.001	0.786	0.01	Difference stationary	Decreasing	No
S. sonnei	Penicilin	Deaths - Under5 - All pathogens - Aminoglycosides	aadA5	-0.646457	0.00154296	AUS, BTN, CHN, GBR, IND, NPL, PAK, VNM	8	2003, 2005, 2007, 2008, 2009, 2010, 2011, 2012, 2013, 2014, 2015, 2016, 2017, 2018	14	2003	2018	-5.251	0	0.808	0.01	Difference stationary	Increasing	-4.058	0.001	0.788	0.01	Difference stationary	Decreasing	No
S. sonnei	Penicilin	Deaths - Under5 - Acinetobacter baumannii - Aminoglycosides	aadA5	-0.595532	0.00439382	AUS, BTN, CHN, GBR, IND, NPL, PAK, VNM	8	2003, 2005, 2007, 2008, 2009, 2010, 2011, 2012, 2013, 2014, 2015, 2016, 2017, 2018	14	2003	2018	-1.636	0.464	0.762	0.01	Not stationary	Increasing	-4.035	0.001	0.829	0.01	Difference stationary	Decreasing	No
S. sonnei	Penicilin	Deaths - Under5 - All pathogens - Fourth-generation cephalosporins	aadA5	-0.570611	0.0069079	AUS, BTN, CHN, GBR, IND, NPL, PAK, VNM	8	2003, 2005, 2007, 2008, 2009, 2010, 2011, 2012, 2013, 2014, 2015, 2016, 2017, 2018	14	2003	2018	-2.159	0.221	0.733	0.011	Not stationary	Increasing	-3.885	0.002	0.764	0.01	Difference stationary	Decreasing	No
E. coli	Phenicol	Population living in slums (% of urban population)	aadA5	-0.899252	0.0058573	IND, KEN, MLI, PAK, TZA	5	2008, 2010, 2014, 2016, 2020	5	2008	2020	-2.544	0.105	0.91	0.01	Not stationary	Increasing	-1.436	0.565	0.767	0.01	Not stationary	Decreasing	No
S. sonnei	Penicilin	Deaths - Under5 - Pseudomonas aeruginosa - Aminoglycosides	aadA5	-0.527963	0.0138925	AUS, BTN, CHN, GBR, IND, NPL, PAK, VNM	8	2003, 2005, 2007, 2008, 2009, 2010, 2011, 2012, 2013, 2014, 2015, 2016, 2017, 2018	14	2003	2018	-0.396	0.911	0.621	0.021	Not stationary	Increasing	-1.23	0.661	0.586	0.024	Not stationary	Decreasing	No
A. baumannii	Carbapenem	Deaths - Under5 - Pseudomonas aeruginosa - Fluoroquinolones	Abau_abaF	-0.69134	0.00104433	AUS, CHN, IND, KOR, SWE, THA, USA	7	2003, 2004, 2005, 2006, 2007, 2008, 2009, 2010, 2011, 2012, 2013, 2016, 2020	13	2003	2020	-1.609	0.479	0.598	0.023	Not stationary	Increasing	-37.485	0	0.603	0.022	Difference stationary	Decreasing	Yes
A. baumannii	Carbapenem	Deaths - Under5 - Pseudomonas aeruginosa - Fluoroquinolones	Abau_abaF	-0.69134	0.00104433	AUS, CHN, IND, KOR, SWE, THA, USA	7	2003, 2004, 2005, 2006, 2007, 2008, 2009, 2010, 2011, 2012, 2013, 2016, 2020	13	2003	2020	-1.609	0.479	0.598	0.023	Not stationary	Increasing	-37.485	0	0.603	0.022	Difference stationary	Decreasing	Yes
A. baumannii	Carbapenem	Deaths - Under5 - Pseudomonas aeruginosa - Aminoglycosides	Abau_abaF	-0.799962	3.93e-05	AUS, CHN, IND, KOR, SWE, THA, USA	7	2003, 2004, 2005, 2006, 2007, 2008, 2009, 2010, 2011, 2012, 2013, 2016, 2020	13	2003	2020	-2.919	0.043	0.655	0.018	Not stationary	Increasing	-22.501	0	0.692	0.014	Difference stationary	Decreasing	Yes
A. baumannii	Carbapenem	Deaths - Under5 - Pseudomonas aeruginosa - Aminoglycosides	Abau_abaF	-0.799962	3.93e-05	AUS, CHN, IND, KOR, SWE, THA, USA	7	2003, 2004, 2005, 2006, 2007, 2008, 2009, 2010, 2011, 2012, 2013, 2016, 2020	13	2003	2020	-2.919	0.043	0.655	0.018	Not stationary	Increasing	-22.501	0	0.692	0.014	Difference stationary	Decreasing	Yes
A. baumannii	Carbapenem	DALYs - AgeStandardized - Pseudomonas aeruginosa - Aminoglycosides	Abau_abaF	-0.754966	0.000186715	AUS, CHN, IND, KOR, SWE, THA, USA	7	2003, 2004, 2005, 2006, 2007, 2008, 2009, 2010, 2011, 2012, 2013, 2016, 2020	13	2003	2020	-1.958	0.305	0.65	0.018	Not stationary	Increasing	-17.422	0	0.706	0.013	Difference stationary	Decreasing	Yes
A. baumannii	Carbapenem	DALYs - AgeStandardized - Pseudomonas aeruginosa - Aminoglycosides	Abau_abaF	-0.754966	0.000186715	AUS, CHN, IND, KOR, SWE, THA, USA	7	2003, 2004, 2005, 2006, 2007, 2008, 2009, 2010, 2011, 2012, 2013, 2016, 2020	13	2003	2020	-1.958	0.305	0.65	0.018	Not stationary	Increasing	-17.422	0	0.706	0.013	Difference stationary	Decreasing	Yes
A. baumannii	Carbapenem	DALYs - Under5 - Enterococcus faecalis - Resistance to one or more antibiotics	Abau_abaF	-0.708993	0.000677215	AUS, CHN, IND, KOR, SWE, THA, USA	7	2003, 2004, 2005, 2006, 2007, 2008, 2009, 2010, 2011, 2012, 2013, 2016, 2020	13	2003	2020	-4.621	0	0.65	0.018	Difference stationary	Increasing	-16.97	0	0.649	0.018	Difference stationary	Decreasing	Yes
A. baumannii	Carbapenem	DALYs - Under5 - Enterococcus faecalis - Resistance to one or more antibiotics	Abau_abaF	-0.708993	0.000677215	AUS, CHN, IND, KOR, SWE, THA, USA	7	2003, 2004, 2005, 2006, 2007, 2008, 2009, 2010, 2011, 2012, 2013, 2016, 2020	13	2003	2020	-4.621	0	0.65	0.018	Difference stationary	Increasing	-16.97	0	0.649	0.018	Difference stationary	Decreasing	Yes
A. baumannii	Carbapenem	Deaths - Under5 - Pseudomonas aeruginosa - Resistance to one or more antibiotics	Abau_abaF	-0.752045	0.000204265	AUS, CHN, IND, KOR, SWE, THA, USA	7	2003, 2004, 2005, 2006, 2007, 2008, 2009, 2010, 2011, 2012, 2013, 2016, 2020	13	2003	2020	-1.33	0.615	0.575	0.025	Not stationary	Increasing	-16.57	0	0.578	0.025	Difference stationary	Decreasing	Yes
A. baumannii	Carbapenem	Deaths - Under5 - Pseudomonas aeruginosa - Resistance to one or more antibiotics	Abau_abaF	-0.752045	0.000204265	AUS, CHN, IND, KOR, SWE, THA, USA	7	2003, 2004, 2005, 2006, 2007, 2008, 2009, 2010, 2011, 2012, 2013, 2016, 2020	13	2003	2020	-1.33	0.615	0.575	0.025	Not stationary	Increasing	-16.57	0	0.578	0.025	Difference stationary	Decreasing	Yes
A. baumannii	Carbapenem	DALYs - AgeStandardized - Enterococcus faecalis - Fluoroquinolones	Abau_abaF	-0.767764	0.000124117	AUS, CHN, IND, KOR, SWE, THA, USA	7	2003, 2004, 2005, 2006, 2007, 2008, 2009, 2010, 2011, 2012, 2013, 2016, 2020	13	2003	2020	-2.8	0.058	0.663	0.017	Not stationary	Increasing	-15.607	0	0.75	0.01	Difference stationary	Decreasing	Yes
A. baumannii	Carbapenem	DALYs - AgeStandardized - Enterococcus faecalis - Fluoroquinolones	Abau_abaF	-0.767764	0.000124117	AUS, CHN, IND, KOR, SWE, THA, USA	7	2003, 2004, 2005, 2006, 2007, 2008, 2009, 2010, 2011, 2012, 2013, 2016, 2020	13	2003	2020	-2.8	0.058	0.663	0.017	Not stationary	Increasing	-15.607	0	0.75	0.01	Difference stationary	Decreasing	Yes
A. baumannii	Carbapenem	Deaths - AgeStandardized - All pathogens - Anti-pseudomonal penicillin / Beta-lactamase inhibitors	Abau_abaF	-0.788911	5.96e-05	AUS, CHN, IND, KOR, SWE, THA, USA	7	2003, 2004, 2005, 2006, 2007, 2008, 2009, 2010, 2011, 2012, 2013, 2016, 2020	13	2003	2020	-1.713	0.425	0.741	0.01	Not stationary	Increasing	-14.406	0	0.856	0.01	Difference stationary	Decreasing	Yes
A. baumannii	Carbapenem	Deaths - AgeStandardized - All pathogens - Anti-pseudomonal penicillin / Beta-lactamase inhibitors	Abau_abaF	-0.788911	5.96e-05	AUS, CHN, IND, KOR, SWE, THA, USA	7	2003, 2004, 2005, 2006, 2007, 2008, 2009, 2010, 2011, 2012, 2013, 2016, 2020	13	2003	2020	-1.713	0.425	0.741	0.01	Not stationary	Increasing	-14.406	0	0.856	0.01	Difference stationary	Decreasing	Yes
A. baumannii	Carbapenem	DALYs - Under5 - All pathogens - Anti-pseudomonal penicillin / Beta-lactamase inhibitors	Abau_abaF	-0.793684	4.99e-05	AUS, CHN, IND, KOR, SWE, THA, USA	7	2003, 2004, 2005, 2006, 2007, 2008, 2009, 2010, 2011, 2012, 2013, 2016, 2020	13	2003	2020	-1.833	0.364	0.653	0.018	Not stationary	Increasing	-13.623	0	0.684	0.015	Difference stationary	Decreasing	Yes
A. baumannii	Carbapenem	DALYs - Under5 - All pathogens - Anti-pseudomonal penicillin / Beta-lactamase inhibitors	Abau_abaF	-0.793684	4.99e-05	AUS, CHN, IND, KOR, SWE, THA, USA	7	2003, 2004, 2005, 2006, 2007, 2008, 2009, 2010, 2011, 2012, 2013, 2016, 2020	13	2003	2020	-1.833	0.364	0.653	0.018	Not stationary	Increasing	-13.623	0	0.684	0.015	Difference stationary	Decreasing	Yes
A. baumannii	Carbapenem	Deaths - Over70 - Pseudomonas aeruginosa - Aminoglycosides	Abau_abaF	-0.684579	0.00122332	AUS, CHN, IND, KOR, SWE, THA, USA	7	2003, 2004, 2005, 2006, 2007, 2008, 2009, 2010, 2011, 2012, 2013, 2016, 2020	13	2003	2020	-4.481	0	0.787	0.01	Difference stationary	Increasing	-13.544	0	0.788	0.01	Difference stationary	Decreasing	Yes
A. baumannii	Carbapenem	Deaths - Over70 - Pseudomonas aeruginosa - Aminoglycosides	Abau_abaF	-0.684579	0.00122332	AUS, CHN, IND, KOR, SWE, THA, USA	7	2003, 2004, 2005, 2006, 2007, 2008, 2009, 2010, 2011, 2012, 2013, 2016, 2020	13	2003	2020	-4.481	0	0.787	0.01	Difference stationary	Increasing	-13.544	0	0.788	0.01	Difference stationary	Decreasing	Yes
A. baumannii	Carbapenem	Deaths - AgeStandardized - Citrobacter spp. - Fluoroquinolones	Abau_abaF	-0.736859	0.000319831	AUS, CHN, IND, KOR, SWE, THA, USA	7	2003, 2004, 2005, 2006, 2007, 2008, 2009, 2010, 2011, 2012, 2013, 2016, 2020	13	2003	2020	-16.211	0	0.699	0.014	Difference stationary	Increasing	-13.357	0	0.78	0.01	Difference stationary	Decreasing	Yes
A. baumannii	Carbapenem	Deaths - AgeStandardized - Citrobacter spp. - Fluoroquinolones	Abau_abaF	-0.736859	0.000319831	AUS, CHN, IND, KOR, SWE, THA, USA	7	2003, 2004, 2005, 2006, 2007, 2008, 2009, 2010, 2011, 2012, 2013, 2016, 2020	13	2003	2020	-16.211	0	0.699	0.014	Difference stationary	Increasing	-13.357	0	0.78	0.01	Difference stationary	Decreasing	Yes
A. baumannii	Carbapenem	DALYs - AllAges - All pathogens - Anti-pseudomonal penicillin / Beta-lactamase inhibitors	Abau_abaF	-0.706482	0.000721594	AUS, CHN, IND, KOR, SWE, THA, USA	7	2003, 2004, 2005, 2006, 2007, 2008, 2009, 2010, 2011, 2012, 2013, 2016, 2020	13	2003	2020	-10.794	0	0.809	0.01	Difference stationary	Increasing	-13.351	0	0.911	0.01	Difference stationary	Decreasing	Yes
A. baumannii	Carbapenem	DALYs - AllAges - All pathogens - Anti-pseudomonal penicillin / Beta-lactamase inhibitors	Abau_abaF	-0.706482	0.000721594	AUS, CHN, IND, KOR, SWE, THA, USA	7	2003, 2004, 2005, 2006, 2007, 2008, 2009, 2010, 2011, 2012, 2013, 2016, 2020	13	2003	2020	-10.794	0	0.809	0.01	Difference stationary	Increasing	-13.351	0	0.911	0.01	Difference stationary	Decreasing	Yes
A. baumannii	Carbapenem	Deaths - Under5 - Morganella spp. - Resistance to one or more antibiotics	Abau_abaF	-0.662671	0.00198898	AUS, CHN, IND, KOR, SWE, THA, USA	7	2003, 2004, 2005, 2006, 2007, 2008, 2009, 2010, 2011, 2012, 2013, 2016, 2020	13	2003	2020	-1.897	0.333	0.568	0.026	Not stationary	Increasing	-11.014	0	0.568	0.026	Difference stationary	Decreasing	Yes
A. baumannii	Carbapenem	Deaths - Under5 - Morganella spp. - Resistance to one or more antibiotics	Abau_abaF	-0.662671	0.00198898	AUS, CHN, IND, KOR, SWE, THA, USA	7	2003, 2004, 2005, 2006, 2007, 2008, 2009, 2010, 2011, 2012, 2013, 2016, 2020	13	2003	2020	-1.897	0.333	0.568	0.026	Not stationary	Increasing	-11.014	0	0.568	0.026	Difference stationary	Decreasing	Yes
A. baumannii	Carbapenem	Deaths - AllAges - Enterobacter spp. - Aminoglycosides	Abau_abaF	-0.739898	0.000293087	AUS, CHN, IND, KOR, SWE, THA, USA	7	2003, 2004, 2005, 2006, 2007, 2008, 2009, 2010, 2011, 2012, 2013, 2016, 2020	13	2003	2020	-1.175	0.684	0.596	0.023	Not stationary	Increasing	-9.93	0	0.646	0.018	Difference stationary	Decreasing	Yes
A. baumannii	Carbapenem	Deaths - AllAges - Enterobacter spp. - Aminoglycosides	Abau_abaF	-0.739898	0.000293087	AUS, CHN, IND, KOR, SWE, THA, USA	7	2003, 2004, 2005, 2006, 2007, 2008, 2009, 2010, 2011, 2012, 2013, 2016, 2020	13	2003	2020	-1.175	0.684	0.596	0.023	Not stationary	Increasing	-9.93	0	0.646	0.018	Difference stationary	Decreasing	Yes
A. baumannii	Carbapenem	Deaths - AgeStandardized - Pseudomonas aeruginosa - Aminoglycosides	Abau_abaF	-0.770822	0.000112152	AUS, CHN, IND, KOR, SWE, THA, USA	7	2003, 2004, 2005, 2006, 2007, 2008, 2009, 2010, 2011, 2012, 2013, 2016, 2020	13	2003	2020	-5.024	0	0.649	0.018	Difference stationary	Increasing	-9.85	0	0.7	0.014	Difference stationary	Decreasing	Yes
A. baumannii	Carbapenem	Deaths - AgeStandardized - Pseudomonas aeruginosa - Aminoglycosides	Abau_abaF	-0.770822	0.000112152	AUS, CHN, IND, KOR, SWE, THA, USA	7	2003, 2004, 2005, 2006, 2007, 2008, 2009, 2010, 2011, 2012, 2013, 2016, 2020	13	2003	2020	-5.024	0	0.649	0.018	Difference stationary	Increasing	-9.85	0	0.7	0.014	Difference stationary	Decreasing	Yes
A. baumannii	Fluoroquinolone	DALYs - Over70 - All pathogens - Aminoglycosides	Abau_abaF	-0.525526	0.0208446	AUS, CHN, IND, KOR, SWE, TZA, USA	7	2003, 2004, 2005, 2006, 2007, 2008, 2009, 2010, 2011, 2012, 2013, 2014, 2016, 2020	14	2003	2020	-6.061	0	0.621	0.021	Difference stationary	Increasing	-9.695	0	0.711	0.013	Difference stationary	Decreasing	Yes
A. baumannii	Carbapenem	Deaths - Over70 - All pathogens - Anti-pseudomonal penicillin / Beta-lactamase inhibitors	Abau_abaF	-0.776944	9.11e-05	AUS, CHN, IND, KOR, SWE, THA, USA	7	2003, 2004, 2005, 2006, 2007, 2008, 2009, 2010, 2011, 2012, 2013, 2016, 2020	13	2003	2020	-3.144	0.023	0.871	0.01	Difference stationary	Increasing	-9.294	0	0.951	0.01	Difference stationary	Decreasing	Yes
A. baumannii	Carbapenem	Deaths - Over70 - All pathogens - Anti-pseudomonal penicillin / Beta-lactamase inhibitors	Abau_abaF	-0.776944	9.11e-05	AUS, CHN, IND, KOR, SWE, THA, USA	7	2003, 2004, 2005, 2006, 2007, 2008, 2009, 2010, 2011, 2012, 2013, 2016, 2020	13	2003	2020	-3.144	0.023	0.871	0.01	Difference stationary	Increasing	-9.294	0	0.951	0.01	Difference stationary	Decreasing	Yes
A. baumannii	Carbapenem	DALYs - Under5 - Enterococcus faecium - Fluoroquinolones	Abau_abaF	-0.808377	2.81e-05	AUS, CHN, IND, KOR, SWE, THA, USA	7	2003, 2004, 2005, 2006, 2007, 2008, 2009, 2010, 2011, 2012, 2013, 2016, 2020	13	2003	2020	-35.374	0	0.523	0.036	Difference stationary	Increasing	-9.089	0	0.524	0.036	Difference stationary	Decreasing	Yes
A. baumannii	Carbapenem	DALYs - Under5 - Enterococcus faecium - Fluoroquinolones	Abau_abaF	-0.808377	2.81e-05	AUS, CHN, IND, KOR, SWE, THA, USA	7	2003, 2004, 2005, 2006, 2007, 2008, 2009, 2010, 2011, 2012, 2013, 2016, 2020	13	2003	2020	-35.374	0	0.523	0.036	Difference stationary	Increasing	-9.089	0	0.524	0.036	Difference stationary	Decreasing	Yes
A. baumannii	Carbapenem	Deaths - Under5 - Enterococcus faecium - Resistance to one or more antibiotics	Abau_abaF	-0.685667	0.00119291	AUS, CHN, IND, KOR, SWE, THA, USA	7	2003, 2004, 2005, 2006, 2007, 2008, 2009, 2010, 2011, 2012, 2013, 2016, 2020	13	2003	2020	-3.39	0.011	0.565	0.027	Difference stationary	Increasing	-8.887	0	0.569	0.026	Difference stationary	Decreasing	Yes
A. baumannii	Carbapenem	Deaths - Under5 - Enterococcus faecium - Resistance to one or more antibiotics	Abau_abaF	-0.685667	0.00119291	AUS, CHN, IND, KOR, SWE, THA, USA	7	2003, 2004, 2005, 2006, 2007, 2008, 2009, 2010, 2011, 2012, 2013, 2016, 2020	13	2003	2020	-3.39	0.011	0.565	0.027	Difference stationary	Increasing	-8.887	0	0.569	0.026	Difference stationary	Decreasing	Yes
A. baumannii	Carbapenem	DALYs - AllAges - Enterobacter spp. - Fluoroquinolones	Abau_abaF	-0.73215	0.000365347	AUS, CHN, IND, KOR, SWE, THA, USA	7	2003, 2004, 2005, 2006, 2007, 2008, 2009, 2010, 2011, 2012, 2013, 2016, 2020	13	2003	2020	-2.019	0.278	0.578	0.025	Not stationary	Increasing	-8.886	0	0.593	0.023	Difference stationary	Decreasing	Yes
A. baumannii	Carbapenem	DALYs - AllAges - Enterobacter spp. - Fluoroquinolones	Abau_abaF	-0.73215	0.000365347	AUS, CHN, IND, KOR, SWE, THA, USA	7	2003, 2004, 2005, 2006, 2007, 2008, 2009, 2010, 2011, 2012, 2013, 2016, 2020	13	2003	2020	-2.019	0.278	0.578	0.025	Not stationary	Increasing	-8.886	0	0.593	0.023	Difference stationary	Decreasing	Yes
A. baumannii	Carbapenem	DALYs - Over70 - Enterobacter spp. - Aminoglycosides	Abau_abaF	-0.814486	2.18e-05	AUS, CHN, IND, KOR, SWE, THA, USA	7	2003, 2004, 2005, 2006, 2007, 2008, 2009, 2010, 2011, 2012, 2013, 2016, 2020	13	2003	2020	-2.763	0.064	0.645	0.019	Not stationary	Increasing	-8.061	0	0.701	0.013	Difference stationary	Decreasing	Yes
A. baumannii	Carbapenem	DALYs - Over70 - Enterobacter spp. - Aminoglycosides	Abau_abaF	-0.814486	2.18e-05	AUS, CHN, IND, KOR, SWE, THA, USA	7	2003, 2004, 2005, 2006, 2007, 2008, 2009, 2010, 2011, 2012, 2013, 2016, 2020	13	2003	2020	-2.763	0.064	0.645	0.019	Not stationary	Increasing	-8.061	0	0.701	0.013	Difference stationary	Decreasing	Yes
A. baumannii	Carbapenem	DALYs - Over70 - All pathogens - Aminoglycosides	Abau_abaF	-0.835916	8.31e-06	AUS, CHN, IND, KOR, SWE, THA, USA	7	2003, 2004, 2005, 2006, 2007, 2008, 2009, 2010, 2011, 2012, 2013, 2016, 2020	13	2003	2020	-2.296	0.173	0.643	0.019	Not stationary	Increasing	-8.051	0	0.694	0.014	Difference stationary	Decreasing	Yes
A. baumannii	Carbapenem	DALYs - Over70 - All pathogens - Aminoglycosides	Abau_abaF	-0.835916	8.31e-06	AUS, CHN, IND, KOR, SWE, THA, USA	7	2003, 2004, 2005, 2006, 2007, 2008, 2009, 2010, 2011, 2012, 2013, 2016, 2020	13	2003	2020	-2.296	0.173	0.643	0.019	Not stationary	Increasing	-8.051	0	0.694	0.014	Difference stationary	Decreasing	Yes
A. baumannii	Carbapenem	Deaths - Over70 - Morganella spp. - Fluoroquinolones	Abau_abaF	-0.705778	0.000734453	AUS, CHN, IND, KOR, SWE, THA, USA	7	2003, 2004, 2005, 2006, 2007, 2008, 2009, 2010, 2011, 2012, 2013, 2016, 2020	13	2003	2020	-1.457	0.554	0.675	0.016	Not stationary	Increasing	-7.925	0	0.778	0.01	Difference stationary	Decreasing	Yes
A. baumannii	Carbapenem	Deaths - Over70 - Morganella spp. - Fluoroquinolones	Abau_abaF	-0.705778	0.000734453	AUS, CHN, IND, KOR, SWE, THA, USA	7	2003, 2004, 2005, 2006, 2007, 2008, 2009, 2010, 2011, 2012, 2013, 2016, 2020	13	2003	2020	-1.457	0.554	0.675	0.016	Not stationary	Increasing	-7.925	0	0.778	0.01	Difference stationary	Decreasing	Yes
A. baumannii	Carbapenem	DALYs - Over70 - Citrobacter spp. - Fluoroquinolones	Abau_abaF	-0.729394	0.000394445	AUS, CHN, IND, KOR, SWE, THA, USA	7	2003, 2004, 2005, 2006, 2007, 2008, 2009, 2010, 2011, 2012, 2013, 2016, 2020	13	2003	2020	-6.736	0	0.715	0.012	Difference stationary	Increasing	-7.904	0	0.766	0.01	Difference stationary	Decreasing	Yes
A. baumannii	Carbapenem	DALYs - Over70 - Citrobacter spp. - Fluoroquinolones	Abau_abaF	-0.729394	0.000394445	AUS, CHN, IND, KOR, SWE, THA, USA	7	2003, 2004, 2005, 2006, 2007, 2008, 2009, 2010, 2011, 2012, 2013, 2016, 2020	13	2003	2020	-6.736	0	0.715	0.012	Difference stationary	Increasing	-7.904	0	0.766	0.01	Difference stationary	Decreasing	Yes
A. baumannii	Fluoroquinolone	Deaths - Under5 - Acinetobacter baumannii - Anti-pseudomonal penicillin / Beta-lactamase inhibitors	Abau_abaF	-0.503159	0.0280929	AUS, CHN, IND, KOR, SWE, TZA, USA	7	2003, 2004, 2005, 2006, 2007, 2008, 2009, 2010, 2011, 2012, 2013, 2014, 2016, 2020	14	2003	2020	-0.803	0.818	0.608	0.022	Not stationary	Increasing	-7.694	0	0.683	0.015	Difference stationary	Decreasing	Yes
A. baumannii	Carbapenem	DALYs - AgeStandardized - Morganella spp. - Fluoroquinolones	Abau_abaF	-0.69157	0.00103864	AUS, CHN, IND, KOR, SWE, THA, USA	7	2003, 2004, 2005, 2006, 2007, 2008, 2009, 2010, 2011, 2012, 2013, 2016, 2020	13	2003	2020	-6.692	0	0.619	0.021	Difference stationary	Increasing	-7.495	0	0.623	0.021	Difference stationary	Decreasing	Yes
A. baumannii	Carbapenem	DALYs - AgeStandardized - Morganella spp. - Fluoroquinolones	Abau_abaF	-0.69157	0.00103864	AUS, CHN, IND, KOR, SWE, THA, USA	7	2003, 2004, 2005, 2006, 2007, 2008, 2009, 2010, 2011, 2012, 2013, 2016, 2020	13	2003	2020	-6.692	0	0.619	0.021	Difference stationary	Increasing	-7.495	0	0.623	0.021	Difference stationary	Decreasing	Yes
A. baumannii	Carbapenem	Deaths - Under5 - Staphylococcus aureus - Vancomycin	Abau_abaF	-0.690751	0.001059	AUS, CHN, IND, KOR, SWE, THA, USA	7	2003, 2004, 2005, 2006, 2007, 2008, 2009, 2010, 2011, 2012, 2013, 2016, 2020	13	2003	2020	-5.309	0	0.556	0.029	Difference stationary	Increasing	-7.465	0	0.555	0.029	Difference stationary	Decreasing	Yes
A. baumannii	Carbapenem	Deaths - Under5 - Staphylococcus aureus - Vancomycin	Abau_abaF	-0.690751	0.001059	AUS, CHN, IND, KOR, SWE, THA, USA	7	2003, 2004, 2005, 2006, 2007, 2008, 2009, 2010, 2011, 2012, 2013, 2016, 2020	13	2003	2020	-5.309	0	0.556	0.029	Difference stationary	Increasing	-7.465	0	0.555	0.029	Difference stationary	Decreasing	Yes
A. baumannii	Carbapenem	DALYs - Over70 - All pathogens - Resistance to one or more antibiotics	Abau_abaF	-0.809755	2.66e-05	AUS, CHN, IND, KOR, SWE, THA, USA	7	2003, 2004, 2005, 2006, 2007, 2008, 2009, 2010, 2011, 2012, 2013, 2016, 2020	13	2003	2020	-2.724	0.07	0.678	0.016	Not stationary	Increasing	-7.352	0	0.684	0.015	Difference stationary	Decreasing	Yes
A. baumannii	Carbapenem	DALYs - Over70 - All pathogens - Resistance to one or more antibiotics	Abau_abaF	-0.809755	2.66e-05	AUS, CHN, IND, KOR, SWE, THA, USA	7	2003, 2004, 2005, 2006, 2007, 2008, 2009, 2010, 2011, 2012, 2013, 2016, 2020	13	2003	2020	-2.724	0.07	0.678	0.016	Not stationary	Increasing	-7.352	0	0.684	0.015	Difference stationary	Decreasing	Yes
A. baumannii	Carbapenem	Deaths - Under5 - Serratia spp. - Resistance to one or more antibiotics	Abau_abaF	-0.798269	4.2e-05	AUS, CHN, IND, KOR, SWE, THA, USA	7	2003, 2004, 2005, 2006, 2007, 2008, 2009, 2010, 2011, 2012, 2013, 2016, 2020	13	2003	2020	-2.757	0.065	0.55	0.03	Not stationary	Increasing	-7.307	0	0.551	0.03	Difference stationary	Decreasing	Yes
A. baumannii	Carbapenem	Deaths - Under5 - Serratia spp. - Resistance to one or more antibiotics	Abau_abaF	-0.798269	4.2e-05	AUS, CHN, IND, KOR, SWE, THA, USA	7	2003, 2004, 2005, 2006, 2007, 2008, 2009, 2010, 2011, 2012, 2013, 2016, 2020	13	2003	2020	-2.757	0.065	0.55	0.03	Not stationary	Increasing	-7.307	0	0.551	0.03	Difference stationary	Decreasing	Yes
A. baumannii	Fluoroquinolone	DALYs - Under5 - Acinetobacter baumannii - Anti-pseudomonal penicillin / Beta-lactamase inhibitors	Abau_abaF	-0.502988	0.0281549	AUS, CHN, IND, KOR, SWE, TZA, USA	7	2003, 2004, 2005, 2006, 2007, 2008, 2009, 2010, 2011, 2012, 2013, 2014, 2016, 2020	14	2003	2020	-4.786	0	0.601	0.023	Difference stationary	Increasing	-7.17	0	0.688	0.015	Difference stationary	Decreasing	Yes
A. baumannii	Carbapenem	DALYs - Under5 - Pseudomonas aeruginosa - Resistance to one or more antibiotics	Abau_abaF	-0.752252	0.00020298	AUS, CHN, IND, KOR, SWE, THA, USA	7	2003, 2004, 2005, 2006, 2007, 2008, 2009, 2010, 2011, 2012, 2013, 2016, 2020	13	2003	2020	-1.735	0.413	0.58	0.024	Not stationary	Increasing	-7.128	0	0.579	0.025	Difference stationary	Decreasing	Yes
A. baumannii	Carbapenem	DALYs - Under5 - Pseudomonas aeruginosa - Resistance to one or more antibiotics	Abau_abaF	-0.752252	0.00020298	AUS, CHN, IND, KOR, SWE, THA, USA	7	2003, 2004, 2005, 2006, 2007, 2008, 2009, 2010, 2011, 2012, 2013, 2016, 2020	13	2003	2020	-1.735	0.413	0.58	0.024	Not stationary	Increasing	-7.128	0	0.579	0.025	Difference stationary	Decreasing	Yes
A. baumannii	Carbapenem	DALYs - Over70 - Acinetobacter baumannii - Anti-pseudomonal penicillin / Beta-lactamase inhibitors	Abau_abaF	-0.808025	2.85e-05	AUS, CHN, IND, KOR, SWE, THA, USA	7	2003, 2004, 2005, 2006, 2007, 2008, 2009, 2010, 2011, 2012, 2013, 2016, 2020	13	2003	2020	-1.314	0.623	0.616	0.021	Not stationary	Increasing	-7.052	0	0.694	0.014	Difference stationary	Decreasing	Yes
A. baumannii	Carbapenem	DALYs - Over70 - Acinetobacter baumannii - Anti-pseudomonal penicillin / Beta-lactamase inhibitors	Abau_abaF	-0.808025	2.85e-05	AUS, CHN, IND, KOR, SWE, THA, USA	7	2003, 2004, 2005, 2006, 2007, 2008, 2009, 2010, 2011, 2012, 2013, 2016, 2020	13	2003	2020	-1.314	0.623	0.616	0.021	Not stationary	Increasing	-7.052	0	0.694	0.014	Difference stationary	Decreasing	Yes
A. baumannii	Carbapenem	Deaths - Over70 - Citrobacter spp. - Fluoroquinolones	Abau_abaF	-0.719322	0.000518028	AUS, CHN, IND, KOR, SWE, THA, USA	7	2003, 2004, 2005, 2006, 2007, 2008, 2009, 2010, 2011, 2012, 2013, 2016, 2020	13	2003	2020	-6.461	0	0.728	0.011	Difference stationary	Increasing	-6.906	0	0.782	0.01	Difference stationary	Decreasing	Yes
A. baumannii	Carbapenem	Deaths - Over70 - Citrobacter spp. - Fluoroquinolones	Abau_abaF	-0.719322	0.000518028	AUS, CHN, IND, KOR, SWE, THA, USA	7	2003, 2004, 2005, 2006, 2007, 2008, 2009, 2010, 2011, 2012, 2013, 2016, 2020	13	2003	2020	-6.461	0	0.728	0.011	Difference stationary	Increasing	-6.906	0	0.782	0.01	Difference stationary	Decreasing	Yes
A. baumannii	Fluoroquinolone	DALYs - AgeStandardized - All pathogens - Aminoglycosides	Abau_abaF	-0.545073	0.0158013	AUS, CHN, IND, KOR, SWE, TZA, USA	7	2003, 2004, 2005, 2006, 2007, 2008, 2009, 2010, 2011, 2012, 2013, 2014, 2016, 2020	14	2003	2020	-2.994	0.035	0.604	0.022	Difference stationary	Increasing	-6.884	0	0.686	0.015	Difference stationary	Decreasing	Yes
A. baumannii	Carbapenem	Deaths - Over70 - Proteus spp. - Third-generation cephalosporins	Abau_abaF	-0.77647	9.26e-05	AUS, CHN, IND, KOR, SWE, THA, USA	7	2003, 2004, 2005, 2006, 2007, 2008, 2009, 2010, 2011, 2012, 2013, 2016, 2020	13	2003	2020	-3.243	0.018	0.817	0.01	Difference stationary	Increasing	-6.744	0	0.932	0.01	Difference stationary	Decreasing	Yes
A. baumannii	Carbapenem	Deaths - Over70 - Proteus spp. - Third-generation cephalosporins	Abau_abaF	-0.77647	9.26e-05	AUS, CHN, IND, KOR, SWE, THA, USA	7	2003, 2004, 2005, 2006, 2007, 2008, 2009, 2010, 2011, 2012, 2013, 2016, 2020	13	2003	2020	-3.243	0.018	0.817	0.01	Difference stationary	Increasing	-6.744	0	0.932	0.01	Difference stationary	Decreasing	Yes
A. baumannii	Carbapenem	Deaths - Under5 - Enterococcus faecalis - Fluoroquinolones	Abau_abaF	-0.696736	0.00091772	AUS, CHN, IND, KOR, SWE, THA, USA	7	2003, 2004, 2005, 2006, 2007, 2008, 2009, 2010, 2011, 2012, 2013, 2016, 2020	13	2003	2020	-9.995	0	0.594	0.023	Difference stationary	Increasing	-6.673	0	0.599	0.023	Difference stationary	Decreasing	Yes
A. baumannii	Carbapenem	Deaths - Under5 - Enterococcus faecalis - Fluoroquinolones	Abau_abaF	-0.696736	0.00091772	AUS, CHN, IND, KOR, SWE, THA, USA	7	2003, 2004, 2005, 2006, 2007, 2008, 2009, 2010, 2011, 2012, 2013, 2016, 2020	13	2003	2020	-9.995	0	0.594	0.023	Difference stationary	Increasing	-6.673	0	0.599	0.023	Difference stationary	Decreasing	Yes
A. baumannii	Carbapenem	Diabetes mellitus type 1	Abau_abaF	-0.801571	3.69e-05	AUS, CHN, IND, KOR, SWE, THA, USA	7	2003, 2004, 2005, 2006, 2007, 2008, 2009, 2010, 2011, 2012, 2013, 2016, 2020	13	2003	2020	-1.832	0.365	0.589	0.024	Not stationary	Increasing	-6.634	0	0.603	0.022	Difference stationary	Decreasing	Yes
A. baumannii	Carbapenem	Diabetes mellitus type 1	Abau_abaF	-0.801571	3.69e-05	AUS, CHN, IND, KOR, SWE, THA, USA	7	2003, 2004, 2005, 2006, 2007, 2008, 2009, 2010, 2011, 2012, 2013, 2016, 2020	13	2003	2020	-1.832	0.365	0.589	0.024	Not stationary	Increasing	-6.634	0	0.603	0.022	Difference stationary	Decreasing	Yes
A. baumannii	Carbapenem	DALYs - Under5 - Escherichia coli - Aminoglycosides	Abau_abaF	-0.852961	3.48e-06	AUS, CHN, IND, KOR, SWE, THA, USA	7	2003, 2004, 2005, 2006, 2007, 2008, 2009, 2010, 2011, 2012, 2013, 2016, 2020	13	2003	2020	-3.44	0.01	0.598	0.023	Difference stationary	Increasing	-6.616	0	0.615	0.021	Difference stationary	Decreasing	Yes
A. baumannii	Carbapenem	DALYs - Under5 - Escherichia coli - Aminoglycosides	Abau_abaF	-0.852961	3.48e-06	AUS, CHN, IND, KOR, SWE, THA, USA	7	2003, 2004, 2005, 2006, 2007, 2008, 2009, 2010, 2011, 2012, 2013, 2016, 2020	13	2003	2020	-3.44	0.01	0.598	0.023	Difference stationary	Increasing	-6.616	0	0.615	0.021	Difference stationary	Decreasing	Yes
A. baumannii	Carbapenem	DALYs - Under5 - Citrobacter spp. - Fluoroquinolones	Abau_abaF	-0.778221	8.72e-05	AUS, CHN, IND, KOR, SWE, THA, USA	7	2003, 2004, 2005, 2006, 2007, 2008, 2009, 2010, 2011, 2012, 2013, 2016, 2020	13	2003	2020	-4.624	0	0.595	0.023	Difference stationary	Increasing	-6.475	0	0.593	0.023	Difference stationary	Decreasing	Yes
A. baumannii	Carbapenem	DALYs - Under5 - Citrobacter spp. - Fluoroquinolones	Abau_abaF	-0.778221	8.72e-05	AUS, CHN, IND, KOR, SWE, THA, USA	7	2003, 2004, 2005, 2006, 2007, 2008, 2009, 2010, 2011, 2012, 2013, 2016, 2020	13	2003	2020	-4.624	0	0.595	0.023	Difference stationary	Increasing	-6.475	0	0.593	0.023	Difference stationary	Decreasing	Yes
A. baumannii	Carbapenem	Deaths - Under5 - All pathogens - Resistance to one or more antibiotics	Abau_abaF	-0.78921	5.9e-05	AUS, CHN, IND, KOR, SWE, THA, USA	7	2003, 2004, 2005, 2006, 2007, 2008, 2009, 2010, 2011, 2012, 2013, 2016, 2020	13	2003	2020	-4.466	0	0.56	0.028	Difference stationary	Increasing	-6.406	0	0.562	0.028	Difference stationary	Decreasing	Yes
A. baumannii	Carbapenem	Deaths - Under5 - All pathogens - Resistance to one or more antibiotics	Abau_abaF	-0.78921	5.9e-05	AUS, CHN, IND, KOR, SWE, THA, USA	7	2003, 2004, 2005, 2006, 2007, 2008, 2009, 2010, 2011, 2012, 2013, 2016, 2020	13	2003	2020	-4.466	0	0.56	0.028	Difference stationary	Increasing	-6.406	0	0.562	0.028	Difference stationary	Decreasing	Yes
A. baumannii	Carbapenem	Deaths - AllAges - All pathogens - Aminoglycosides	Abau_abaF	-0.774355	9.96e-05	AUS, CHN, IND, KOR, SWE, THA, USA	7	2003, 2004, 2005, 2006, 2007, 2008, 2009, 2010, 2011, 2012, 2013, 2016, 2020	13	2003	2020	-3.347	0.013	0.663	0.017	Difference stationary	Increasing	-6.304	0	0.646	0.018	Difference stationary	Decreasing	Yes
A. baumannii	Carbapenem	Deaths - AllAges - All pathogens - Aminoglycosides	Abau_abaF	-0.774355	9.96e-05	AUS, CHN, IND, KOR, SWE, THA, USA	7	2003, 2004, 2005, 2006, 2007, 2008, 2009, 2010, 2011, 2012, 2013, 2016, 2020	13	2003	2020	-3.347	0.013	0.663	0.017	Difference stationary	Increasing	-6.304	0	0.646	0.018	Difference stationary	Decreasing	Yes
A. baumannii	Fluoroquinolone	DALYs - Under5 - Pseudomonas aeruginosa - Aminoglycosides	Abau_abaF	-0.569326	0.0109505	AUS, CHN, IND, KOR, SWE, TZA, USA	7	2003, 2004, 2005, 2006, 2007, 2008, 2009, 2010, 2011, 2012, 2013, 2014, 2016, 2020	14	2003	2020	-2.744	0.067	0.698	0.014	Not stationary	Increasing	-6.2	0	0.708	0.013	Difference stationary	Decreasing	Yes
A. baumannii	Carbapenem	DALYs - Under5 - Citrobacter spp. - Aminoglycosides	Abau_abaF	-0.751237	0.000209362	AUS, CHN, IND, KOR, SWE, THA, USA	7	2003, 2004, 2005, 2006, 2007, 2008, 2009, 2010, 2011, 2012, 2013, 2016, 2020	13	2003	2020	-4.102	0.001	0.52	0.037	Difference stationary	Increasing	-6.104	0	0.522	0.037	Difference stationary	Decreasing	Yes
A. baumannii	Carbapenem	DALYs - Under5 - Citrobacter spp. - Aminoglycosides	Abau_abaF	-0.751237	0.000209362	AUS, CHN, IND, KOR, SWE, THA, USA	7	2003, 2004, 2005, 2006, 2007, 2008, 2009, 2010, 2011, 2012, 2013, 2016, 2020	13	2003	2020	-4.102	0.001	0.52	0.037	Difference stationary	Increasing	-6.104	0	0.522	0.037	Difference stationary	Decreasing	Yes
A. baumannii	Carbapenem	DALYs - Over70 - Enterobacter spp. - Resistance to one or more antibiotics	Abau_abaF	-0.806103	3.08e-05	AUS, CHN, IND, KOR, SWE, THA, USA	7	2003, 2004, 2005, 2006, 2007, 2008, 2009, 2010, 2011, 2012, 2013, 2016, 2020	13	2003	2020	-6.167	0	0.617	0.021	Difference stationary	Increasing	-6.092	0	0.659	0.017	Difference stationary	Decreasing	Yes
A. baumannii	Carbapenem	DALYs - Over70 - Enterobacter spp. - Resistance to one or more antibiotics	Abau_abaF	-0.806103	3.08e-05	AUS, CHN, IND, KOR, SWE, THA, USA	7	2003, 2004, 2005, 2006, 2007, 2008, 2009, 2010, 2011, 2012, 2013, 2016, 2020	13	2003	2020	-6.167	0	0.617	0.021	Difference stationary	Increasing	-6.092	0	0.659	0.017	Difference stationary	Decreasing	Yes
A. baumannii	Carbapenem	DALYs - Under5 - All pathogens - Resistance to one or more antibiotics	Abau_abaF	-0.789971	5.73e-05	AUS, CHN, IND, KOR, SWE, THA, USA	7	2003, 2004, 2005, 2006, 2007, 2008, 2009, 2010, 2011, 2012, 2013, 2016, 2020	13	2003	2020	-4.045	0.001	0.563	0.027	Difference stationary	Increasing	-6.02	0	0.562	0.028	Difference stationary	Decreasing	Yes
A. baumannii	Carbapenem	DALYs - Under5 - All pathogens - Resistance to one or more antibiotics	Abau_abaF	-0.789971	5.73e-05	AUS, CHN, IND, KOR, SWE, THA, USA	7	2003, 2004, 2005, 2006, 2007, 2008, 2009, 2010, 2011, 2012, 2013, 2016, 2020	13	2003	2020	-4.045	0.001	0.563	0.027	Difference stationary	Increasing	-6.02	0	0.562	0.028	Difference stationary	Decreasing	Yes
A. baumannii	Fluoroquinolone	DALYs - AllAges - All pathogens - Aminoglycosides	Abau_abaF	-0.520006	0.0224777	AUS, CHN, IND, KOR, SWE, TZA, USA	7	2003, 2004, 2005, 2006, 2007, 2008, 2009, 2010, 2011, 2012, 2013, 2014, 2016, 2020	14	2003	2020	-4.429	0	0.617	0.021	Difference stationary	Increasing	-5.9	0	0.696	0.014	Difference stationary	Decreasing	Yes
A. baumannii	Carbapenem	DALYs - Over70 - Pseudomonas aeruginosa - Resistance to one or more antibiotics	Abau_abaF	-0.723105	0.000468248	AUS, CHN, IND, KOR, SWE, THA, USA	7	2003, 2004, 2005, 2006, 2007, 2008, 2009, 2010, 2011, 2012, 2013, 2016, 2020	13	2003	2020	-2.424	0.135	0.714	0.012	Not stationary	Increasing	-5.835	0	0.798	0.01	Difference stationary	Decreasing	Yes
A. baumannii	Carbapenem	DALYs - Over70 - Pseudomonas aeruginosa - Resistance to one or more antibiotics	Abau_abaF	-0.723105	0.000468248	AUS, CHN, IND, KOR, SWE, THA, USA	7	2003, 2004, 2005, 2006, 2007, 2008, 2009, 2010, 2011, 2012, 2013, 2016, 2020	13	2003	2020	-2.424	0.135	0.714	0.012	Not stationary	Increasing	-5.835	0	0.798	0.01	Difference stationary	Decreasing	Yes
A. baumannii	Carbapenem	Deaths - Under5 - Enterobacter spp. - Aminoglycosides	Abau_abaF	-0.836931	7.91e-06	AUS, CHN, IND, KOR, SWE, THA, USA	7	2003, 2004, 2005, 2006, 2007, 2008, 2009, 2010, 2011, 2012, 2013, 2016, 2020	13	2003	2020	-5.053	0	0.61	0.022	Difference stationary	Increasing	-5.824	0	0.636	0.019	Difference stationary	Decreasing	Yes
A. baumannii	Carbapenem	Deaths - Under5 - Enterobacter spp. - Aminoglycosides	Abau_abaF	-0.836931	7.91e-06	AUS, CHN, IND, KOR, SWE, THA, USA	7	2003, 2004, 2005, 2006, 2007, 2008, 2009, 2010, 2011, 2012, 2013, 2016, 2020	13	2003	2020	-5.053	0	0.61	0.022	Difference stationary	Increasing	-5.824	0	0.636	0.019	Difference stationary	Decreasing	Yes
A. baumannii	Carbapenem	Deaths - AgeStandardized - Morganella spp. - Resistance to one or more antibiotics	Abau_abaF	-0.6837	0.00124837	AUS, CHN, IND, KOR, SWE, THA, USA	7	2003, 2004, 2005, 2006, 2007, 2008, 2009, 2010, 2011, 2012, 2013, 2016, 2020	13	2003	2020	-0.325	0.922	0.609	0.022	Not stationary	Increasing	-5.505	0	0.609	0.022	Difference stationary	Decreasing	Yes
A. baumannii	Carbapenem	Deaths - AgeStandardized - Morganella spp. - Resistance to one or more antibiotics	Abau_abaF	-0.6837	0.00124837	AUS, CHN, IND, KOR, SWE, THA, USA	7	2003, 2004, 2005, 2006, 2007, 2008, 2009, 2010, 2011, 2012, 2013, 2016, 2020	13	2003	2020	-0.325	0.922	0.609	0.022	Not stationary	Increasing	-5.505	0	0.609	0.022	Difference stationary	Decreasing	Yes
A. baumannii	Carbapenem	DALYs - Under5 - Morganella spp. - Resistance to one or more antibiotics	Abau_abaF	-0.663409	0.0019579	AUS, CHN, IND, KOR, SWE, THA, USA	7	2003, 2004, 2005, 2006, 2007, 2008, 2009, 2010, 2011, 2012, 2013, 2016, 2020	13	2003	2020	-2.324	0.164	0.569	0.026	Not stationary	Increasing	-5.492	0	0.568	0.026	Difference stationary	Decreasing	Yes
A. baumannii	Carbapenem	DALYs - Under5 - Morganella spp. - Resistance to one or more antibiotics	Abau_abaF	-0.663409	0.0019579	AUS, CHN, IND, KOR, SWE, THA, USA	7	2003, 2004, 2005, 2006, 2007, 2008, 2009, 2010, 2011, 2012, 2013, 2016, 2020	13	2003	2020	-2.324	0.164	0.569	0.026	Not stationary	Increasing	-5.492	0	0.568	0.026	Difference stationary	Decreasing	Yes
A. baumannii	Carbapenem	Deaths - Under5 - Streptococcus pneumoniae - Resistance to one or more antibiotics	Abau_abaF	-0.792509	5.22e-05	AUS, CHN, IND, KOR, SWE, THA, USA	7	2003, 2004, 2005, 2006, 2007, 2008, 2009, 2010, 2011, 2012, 2013, 2016, 2020	13	2003	2020	-9.415	0	0.579	0.025	Difference stationary	Increasing	-5.197	0	0.595	0.023	Difference stationary	Decreasing	Yes
A. baumannii	Carbapenem	Deaths - Under5 - Streptococcus pneumoniae - Resistance to one or more antibiotics	Abau_abaF	-0.792509	5.22e-05	AUS, CHN, IND, KOR, SWE, THA, USA	7	2003, 2004, 2005, 2006, 2007, 2008, 2009, 2010, 2011, 2012, 2013, 2016, 2020	13	2003	2020	-9.415	0	0.579	0.025	Difference stationary	Increasing	-5.197	0	0.595	0.023	Difference stationary	Decreasing	Yes
A. baumannii	Carbapenem	Deaths - AgeStandardized - Serratia spp. - Fourth-generation cephalosporins	Abau_abaF	-0.630165	0.0038279	AUS, CHN, IND, KOR, SWE, THA, USA	7	2003, 2004, 2005, 2006, 2007, 2008, 2009, 2010, 2011, 2012, 2013, 2016, 2020	13	2003	2020	-3.524	0.007	0.57	0.026	Difference stationary	Increasing	-5.103	0	0.572	0.025	Difference stationary	Decreasing	Yes
A. baumannii	Carbapenem	Deaths - AgeStandardized - Serratia spp. - Fourth-generation cephalosporins	Abau_abaF	-0.630165	0.0038279	AUS, CHN, IND, KOR, SWE, THA, USA	7	2003, 2004, 2005, 2006, 2007, 2008, 2009, 2010, 2011, 2012, 2013, 2016, 2020	13	2003	2020	-3.524	0.007	0.57	0.026	Difference stationary	Increasing	-5.103	0	0.572	0.025	Difference stationary	Decreasing	Yes
A. baumannii	Carbapenem	DALYs - Under5 - Morganella spp. - Fluoroquinolones	Abau_abaF	-0.703904	0.000769663	AUS, CHN, IND, KOR, SWE, THA, USA	7	2003, 2004, 2005, 2006, 2007, 2008, 2009, 2010, 2011, 2012, 2013, 2016, 2020	13	2003	2020	-9.074	0	0.58	0.024	Difference stationary	Increasing	-5.046	0	0.58	0.024	Difference stationary	Decreasing	Yes
A. baumannii	Carbapenem	DALYs - Under5 - Morganella spp. - Fluoroquinolones	Abau_abaF	-0.703904	0.000769663	AUS, CHN, IND, KOR, SWE, THA, USA	7	2003, 2004, 2005, 2006, 2007, 2008, 2009, 2010, 2011, 2012, 2013, 2016, 2020	13	2003	2020	-9.074	0	0.58	0.024	Difference stationary	Increasing	-5.046	0	0.58	0.024	Difference stationary	Decreasing	Yes
A. baumannii	Carbapenem	Deaths - AgeStandardized - Enterobacter spp. - Aminoglycosides	Abau_abaF	-0.792179	5.28e-05	AUS, CHN, IND, KOR, SWE, THA, USA	7	2003, 2004, 2005, 2006, 2007, 2008, 2009, 2010, 2011, 2012, 2013, 2016, 2020	13	2003	2020	-6.119	0	0.605	0.022	Difference stationary	Increasing	-4.938	0	0.654	0.018	Difference stationary	Decreasing	Yes
A. baumannii	Carbapenem	Deaths - AgeStandardized - Enterobacter spp. - Aminoglycosides	Abau_abaF	-0.792179	5.28e-05	AUS, CHN, IND, KOR, SWE, THA, USA	7	2003, 2004, 2005, 2006, 2007, 2008, 2009, 2010, 2011, 2012, 2013, 2016, 2020	13	2003	2020	-6.119	0	0.605	0.022	Difference stationary	Increasing	-4.938	0	0.654	0.018	Difference stationary	Decreasing	Yes
A. baumannii	Carbapenem	Deaths - Under5 - Citrobacter spp. - Fluoroquinolones	Abau_abaF	-0.778008	8.79e-05	AUS, CHN, IND, KOR, SWE, THA, USA	7	2003, 2004, 2005, 2006, 2007, 2008, 2009, 2010, 2011, 2012, 2013, 2016, 2020	13	2003	2020	-6.078	0	0.598	0.023	Difference stationary	Increasing	-4.938	0	0.595	0.023	Difference stationary	Decreasing	Yes
A. baumannii	Carbapenem	Deaths - Under5 - Citrobacter spp. - Fluoroquinolones	Abau_abaF	-0.778008	8.79e-05	AUS, CHN, IND, KOR, SWE, THA, USA	7	2003, 2004, 2005, 2006, 2007, 2008, 2009, 2010, 2011, 2012, 2013, 2016, 2020	13	2003	2020	-6.078	0	0.598	0.023	Difference stationary	Increasing	-4.938	0	0.595	0.023	Difference stationary	Decreasing	Yes
A. baumannii	Carbapenem	DALYs - Under5 - Serratia spp. - Resistance to one or more antibiotics	Abau_abaF	-0.79839	4.18e-05	AUS, CHN, IND, KOR, SWE, THA, USA	7	2003, 2004, 2005, 2006, 2007, 2008, 2009, 2010, 2011, 2012, 2013, 2016, 2020	13	2003	2020	-4.166	0.001	0.55	0.03	Difference stationary	Increasing	-4.937	0	0.551	0.03	Difference stationary	Decreasing	Yes
A. baumannii	Carbapenem	DALYs - Under5 - Serratia spp. - Resistance to one or more antibiotics	Abau_abaF	-0.79839	4.18e-05	AUS, CHN, IND, KOR, SWE, THA, USA	7	2003, 2004, 2005, 2006, 2007, 2008, 2009, 2010, 2011, 2012, 2013, 2016, 2020	13	2003	2020	-4.166	0.001	0.55	0.03	Difference stationary	Increasing	-4.937	0	0.551	0.03	Difference stationary	Decreasing	Yes
A. baumannii	Carbapenem	DALYs - Over70 - Enterococcus faecalis - Fluoroquinolones	Abau_abaF	-0.792941	5.14e-05	AUS, CHN, IND, KOR, SWE, THA, USA	7	2003, 2004, 2005, 2006, 2007, 2008, 2009, 2010, 2011, 2012, 2013, 2016, 2020	13	2003	2020	-5.562	0	0.649	0.018	Difference stationary	Increasing	-4.936	0	0.671	0.016	Difference stationary	Decreasing	Yes
A. baumannii	Carbapenem	DALYs - Over70 - Enterococcus faecalis - Fluoroquinolones	Abau_abaF	-0.792941	5.14e-05	AUS, CHN, IND, KOR, SWE, THA, USA	7	2003, 2004, 2005, 2006, 2007, 2008, 2009, 2010, 2011, 2012, 2013, 2016, 2020	13	2003	2020	-5.562	0	0.649	0.018	Difference stationary	Increasing	-4.936	0	0.671	0.016	Difference stationary	Decreasing	Yes
A. baumannii	Carbapenem	DALYs - AllAges - Acinetobacter baumannii - Anti-pseudomonal penicillin / Beta-lactamase inhibitors	Abau_abaF	-0.796555	4.48e-05	AUS, CHN, IND, KOR, SWE, THA, USA	7	2003, 2004, 2005, 2006, 2007, 2008, 2009, 2010, 2011, 2012, 2013, 2016, 2020	13	2003	2020	-3.473	0.009	0.701	0.013	Difference stationary	Increasing	-4.928	0	0.674	0.016	Difference stationary	Decreasing	Yes
A. baumannii	Carbapenem	DALYs - AllAges - Acinetobacter baumannii - Anti-pseudomonal penicillin / Beta-lactamase inhibitors	Abau_abaF	-0.796555	4.48e-05	AUS, CHN, IND, KOR, SWE, THA, USA	7	2003, 2004, 2005, 2006, 2007, 2008, 2009, 2010, 2011, 2012, 2013, 2016, 2020	13	2003	2020	-3.473	0.009	0.701	0.013	Difference stationary	Increasing	-4.928	0	0.674	0.016	Difference stationary	Decreasing	Yes
A. baumannii	Carbapenem	DALYs - Under5 - Streptococcus pneumoniae - Macrolides	Abau_abaF	-0.796243	4.53e-05	AUS, CHN, IND, KOR, SWE, THA, USA	7	2003, 2004, 2005, 2006, 2007, 2008, 2009, 2010, 2011, 2012, 2013, 2016, 2020	13	2003	2020	-3.69	0.004	0.537	0.033	Difference stationary	Increasing	-4.909	0	0.534	0.034	Difference stationary	Decreasing	Yes
A. baumannii	Carbapenem	DALYs - Under5 - Streptococcus pneumoniae - Macrolides	Abau_abaF	-0.796243	4.53e-05	AUS, CHN, IND, KOR, SWE, THA, USA	7	2003, 2004, 2005, 2006, 2007, 2008, 2009, 2010, 2011, 2012, 2013, 2016, 2020	13	2003	2020	-3.69	0.004	0.537	0.033	Difference stationary	Increasing	-4.909	0	0.534	0.034	Difference stationary	Decreasing	Yes
A. baumannii	Carbapenem	DALYs - Over70 - All pathogens - Anti-pseudomonal penicillin / Beta-lactamase inhibitors	Abau_abaF	-0.78534	6.78e-05	AUS, CHN, IND, KOR, SWE, THA, USA	7	2003, 2004, 2005, 2006, 2007, 2008, 2009, 2010, 2011, 2012, 2013, 2016, 2020	13	2003	2020	-3.495	0.008	0.794	0.01	Difference stationary	Increasing	-4.907	0	0.911	0.01	Difference stationary	Decreasing	Yes
A. baumannii	Carbapenem	DALYs - Over70 - All pathogens - Anti-pseudomonal penicillin / Beta-lactamase inhibitors	Abau_abaF	-0.78534	6.78e-05	AUS, CHN, IND, KOR, SWE, THA, USA	7	2003, 2004, 2005, 2006, 2007, 2008, 2009, 2010, 2011, 2012, 2013, 2016, 2020	13	2003	2020	-3.495	0.008	0.794	0.01	Difference stationary	Increasing	-4.907	0	0.911	0.01	Difference stationary	Decreasing	Yes
A. baumannii	Carbapenem	DALYs - Over70 - Morganella spp. - Resistance to one or more antibiotics	Abau_abaF	-0.685884	0.00118689	AUS, CHN, IND, KOR, SWE, THA, USA	7	2003, 2004, 2005, 2006, 2007, 2008, 2009, 2010, 2011, 2012, 2013, 2016, 2020	13	2003	2020	-5.041	0	0.646	0.018	Difference stationary	Increasing	-4.887	0	0.66	0.017	Difference stationary	Decreasing	Yes
A. baumannii	Carbapenem	DALYs - Over70 - Morganella spp. - Resistance to one or more antibiotics	Abau_abaF	-0.685884	0.00118689	AUS, CHN, IND, KOR, SWE, THA, USA	7	2003, 2004, 2005, 2006, 2007, 2008, 2009, 2010, 2011, 2012, 2013, 2016, 2020	13	2003	2020	-5.041	0	0.646	0.018	Difference stationary	Increasing	-4.887	0	0.66	0.017	Difference stationary	Decreasing	Yes
A. baumannii	Carbapenem	DALYs - AgeStandardized - Acinetobacter baumannii - Anti-pseudomonal penicillin / Beta-lactamase inhibitors	Abau_abaF	-0.806295	3.06e-05	AUS, CHN, IND, KOR, SWE, THA, USA	7	2003, 2004, 2005, 2006, 2007, 2008, 2009, 2010, 2011, 2012, 2013, 2016, 2020	13	2003	2020	-2.894	0.046	0.622	0.021	Not stationary	Increasing	-4.862	0	0.688	0.015	Difference stationary	Decreasing	Yes
A. baumannii	Carbapenem	DALYs - AgeStandardized - Acinetobacter baumannii - Anti-pseudomonal penicillin / Beta-lactamase inhibitors	Abau_abaF	-0.806295	3.06e-05	AUS, CHN, IND, KOR, SWE, THA, USA	7	2003, 2004, 2005, 2006, 2007, 2008, 2009, 2010, 2011, 2012, 2013, 2016, 2020	13	2003	2020	-2.894	0.046	0.622	0.021	Not stationary	Increasing	-4.862	0	0.688	0.015	Difference stationary	Decreasing	Yes
A. baumannii	Carbapenem	DALYs - AgeStandardized - Enterobacter spp. - Carbapenems	Abau_abaF	-0.769084	0.000118824	AUS, CHN, IND, KOR, SWE, THA, USA	7	2003, 2004, 2005, 2006, 2007, 2008, 2009, 2010, 2011, 2012, 2013, 2016, 2020	13	2003	2020	-4.093	0.001	0.506	0.04	Difference stationary	Increasing	-4.827	0	0.526	0.036	Difference stationary	Decreasing	Yes
A. baumannii	Carbapenem	DALYs - AgeStandardized - Enterobacter spp. - Carbapenems	Abau_abaF	-0.769084	0.000118824	AUS, CHN, IND, KOR, SWE, THA, USA	7	2003, 2004, 2005, 2006, 2007, 2008, 2009, 2010, 2011, 2012, 2013, 2016, 2020	13	2003	2020	-4.093	0.001	0.506	0.04	Difference stationary	Increasing	-4.827	0	0.526	0.036	Difference stationary	Decreasing	Yes
A. baumannii	Carbapenem	DALYs - Over70 - Pseudomonas aeruginosa - Aminoglycosides	Abau_abaF	-0.742413	0.000272414	AUS, CHN, IND, KOR, SWE, THA, USA	7	2003, 2004, 2005, 2006, 2007, 2008, 2009, 2010, 2011, 2012, 2013, 2016, 2020	13	2003	2020	-3.442	0.01	0.744	0.01	Difference stationary	Increasing	-4.733	0	0.754	0.01	Difference stationary	Decreasing	Yes
A. baumannii	Carbapenem	DALYs - Over70 - Pseudomonas aeruginosa - Aminoglycosides	Abau_abaF	-0.742413	0.000272414	AUS, CHN, IND, KOR, SWE, THA, USA	7	2003, 2004, 2005, 2006, 2007, 2008, 2009, 2010, 2011, 2012, 2013, 2016, 2020	13	2003	2020	-3.442	0.01	0.744	0.01	Difference stationary	Increasing	-4.733	0	0.754	0.01	Difference stationary	Decreasing	Yes
A. baumannii	Carbapenem	Deaths - Under5 - Klebsiella pneumoniae - Trimethoprim-Sulfamethoxazole	Abau_abaF	-0.666797	0.00182034	AUS, CHN, IND, KOR, SWE, THA, USA	7	2003, 2004, 2005, 2006, 2007, 2008, 2009, 2010, 2011, 2012, 2013, 2016, 2020	13	2003	2020	-0.977	0.762	0.529	0.035	Not stationary	Increasing	-4.666	0	0.526	0.036	Difference stationary	Decreasing	Yes
A. baumannii	Carbapenem	Deaths - Under5 - Klebsiella pneumoniae - Trimethoprim-Sulfamethoxazole	Abau_abaF	-0.666797	0.00182034	AUS, CHN, IND, KOR, SWE, THA, USA	7	2003, 2004, 2005, 2006, 2007, 2008, 2009, 2010, 2011, 2012, 2013, 2016, 2020	13	2003	2020	-0.977	0.762	0.529	0.035	Not stationary	Increasing	-4.666	0	0.526	0.036	Difference stationary	Decreasing	Yes
A. baumannii	Carbapenem	Deaths - Under5 - Enterobacter spp. - Resistance to one or more antibiotics	Abau_abaF	-0.822827	1.52e-05	AUS, CHN, IND, KOR, SWE, THA, USA	7	2003, 2004, 2005, 2006, 2007, 2008, 2009, 2010, 2011, 2012, 2013, 2016, 2020	13	2003	2020	-5.329	0	0.562	0.028	Difference stationary	Increasing	-4.539	0	0.566	0.027	Difference stationary	Decreasing	Yes
A. baumannii	Carbapenem	Deaths - Under5 - Enterobacter spp. - Resistance to one or more antibiotics	Abau_abaF	-0.822827	1.52e-05	AUS, CHN, IND, KOR, SWE, THA, USA	7	2003, 2004, 2005, 2006, 2007, 2008, 2009, 2010, 2011, 2012, 2013, 2016, 2020	13	2003	2020	-5.329	0	0.562	0.028	Difference stationary	Increasing	-4.539	0	0.566	0.027	Difference stationary	Decreasing	Yes
A. baumannii	Carbapenem	DALYs - AgeStandardized - Enterobacter spp. - Fluoroquinolones	Abau_abaF	-0.777802	8.85e-05	AUS, CHN, IND, KOR, SWE, THA, USA	7	2003, 2004, 2005, 2006, 2007, 2008, 2009, 2010, 2011, 2012, 2013, 2016, 2020	13	2003	2020	-4.153	0.001	0.583	0.024	Difference stationary	Increasing	-4.503	0	0.597	0.023	Difference stationary	Decreasing	Yes
A. baumannii	Carbapenem	DALYs - AgeStandardized - Enterobacter spp. - Fluoroquinolones	Abau_abaF	-0.777802	8.85e-05	AUS, CHN, IND, KOR, SWE, THA, USA	7	2003, 2004, 2005, 2006, 2007, 2008, 2009, 2010, 2011, 2012, 2013, 2016, 2020	13	2003	2020	-4.153	0.001	0.583	0.024	Difference stationary	Increasing	-4.503	0	0.597	0.023	Difference stationary	Decreasing	Yes
A. baumannii	Carbapenem	DALYs - Over70 - Serratia spp. - Aminoglycosides	Abau_abaF	-0.768557	0.000120915	AUS, CHN, IND, KOR, SWE, THA, USA	7	2003, 2004, 2005, 2006, 2007, 2008, 2009, 2010, 2011, 2012, 2013, 2016, 2020	13	2003	2020	-1.763	0.399	0.624	0.02	Not stationary	Increasing	-4.457	0	0.672	0.016	Difference stationary	Decreasing	Yes
A. baumannii	Carbapenem	DALYs - Over70 - Serratia spp. - Aminoglycosides	Abau_abaF	-0.768557	0.000120915	AUS, CHN, IND, KOR, SWE, THA, USA	7	2003, 2004, 2005, 2006, 2007, 2008, 2009, 2010, 2011, 2012, 2013, 2016, 2020	13	2003	2020	-1.763	0.399	0.624	0.02	Not stationary	Increasing	-4.457	0	0.672	0.016	Difference stationary	Decreasing	Yes
A. baumannii	Carbapenem	DALYs - AgeStandardized - Proteus spp. - Resistance to one or more antibiotics	Abau_abaF	-0.8074	2.93e-05	AUS, CHN, IND, KOR, SWE, THA, USA	7	2003, 2004, 2005, 2006, 2007, 2008, 2009, 2010, 2011, 2012, 2013, 2016, 2020	13	2003	2020	-1.549	0.509	0.733	0.011	Not stationary	Increasing	-4.454	0	0.739	0.01	Difference stationary	Decreasing	Yes
A. baumannii	Carbapenem	DALYs - AgeStandardized - Proteus spp. - Resistance to one or more antibiotics	Abau_abaF	-0.8074	2.93e-05	AUS, CHN, IND, KOR, SWE, THA, USA	7	2003, 2004, 2005, 2006, 2007, 2008, 2009, 2010, 2011, 2012, 2013, 2016, 2020	13	2003	2020	-1.549	0.509	0.733	0.011	Not stationary	Increasing	-4.454	0	0.739	0.01	Difference stationary	Decreasing	Yes
A. baumannii	Carbapenem	Deaths - Under5 - Citrobacter spp. - Resistance to one or more antibiotics	Abau_abaF	-0.666533	0.00183078	AUS, CHN, IND, KOR, SWE, THA, USA	7	2003, 2004, 2005, 2006, 2007, 2008, 2009, 2010, 2011, 2012, 2013, 2016, 2020	13	2003	2020	-1.732	0.415	0.594	0.023	Not stationary	Increasing	-4.446	0	0.598	0.023	Difference stationary	Decreasing	Yes
A. baumannii	Carbapenem	Deaths - Under5 - Citrobacter spp. - Resistance to one or more antibiotics	Abau_abaF	-0.666533	0.00183078	AUS, CHN, IND, KOR, SWE, THA, USA	7	2003, 2004, 2005, 2006, 2007, 2008, 2009, 2010, 2011, 2012, 2013, 2016, 2020	13	2003	2020	-1.732	0.415	0.594	0.023	Not stationary	Increasing	-4.446	0	0.598	0.023	Difference stationary	Decreasing	Yes
A. baumannii	Carbapenem	DALYs - AgeStandardized - Acinetobacter baumannii - Third-generation cephalosporins	Abau_abaF	-0.730198	0.00038576	AUS, CHN, IND, KOR, SWE, THA, USA	7	2003, 2004, 2005, 2006, 2007, 2008, 2009, 2010, 2011, 2012, 2013, 2016, 2020	13	2003	2020	-1.938	0.315	0.664	0.017	Not stationary	Increasing	-4.419	0	0.717	0.012	Difference stationary	Decreasing	Yes
A. baumannii	Carbapenem	DALYs - AgeStandardized - Acinetobacter baumannii - Third-generation cephalosporins	Abau_abaF	-0.730198	0.00038576	AUS, CHN, IND, KOR, SWE, THA, USA	7	2003, 2004, 2005, 2006, 2007, 2008, 2009, 2010, 2011, 2012, 2013, 2016, 2020	13	2003	2020	-1.938	0.315	0.664	0.017	Not stationary	Increasing	-4.419	0	0.717	0.012	Difference stationary	Decreasing	Yes
A. baumannii	Fluoroquinolone	DALYs - Under5 - All pathogens - Aminoglycosides	Abau_abaF	-0.54942	0.0148249	AUS, CHN, IND, KOR, SWE, TZA, USA	7	2003, 2004, 2005, 2006, 2007, 2008, 2009, 2010, 2011, 2012, 2013, 2014, 2016, 2020	14	2003	2020	-3.71	0.004	0.567	0.027	Difference stationary	Increasing	-4.39	0	0.622	0.021	Difference stationary	Decreasing	Yes
A. baumannii	Carbapenem	DALYs - AgeStandardized - Citrobacter spp. - Resistance to one or more antibiotics	Abau_abaF	-0.564773	0.011755	AUS, CHN, IND, KOR, SWE, THA, USA	7	2003, 2004, 2005, 2006, 2007, 2008, 2009, 2010, 2011, 2012, 2013, 2016, 2020	13	2003	2020	-17.26	0	0.624	0.02	Difference stationary	Increasing	-4.359	0	0.63	0.02	Difference stationary	Decreasing	Yes
A. baumannii	Carbapenem	DALYs - AgeStandardized - Citrobacter spp. - Resistance to one or more antibiotics	Abau_abaF	-0.564773	0.011755	AUS, CHN, IND, KOR, SWE, THA, USA	7	2003, 2004, 2005, 2006, 2007, 2008, 2009, 2010, 2011, 2012, 2013, 2016, 2020	13	2003	2020	-17.26	0	0.624	0.02	Difference stationary	Increasing	-4.359	0	0.63	0.02	Difference stationary	Decreasing	Yes
A. baumannii	Carbapenem	Deaths - AgeStandardized - Serratia spp. - Resistance to one or more antibiotics	Abau_abaF	-0.825293	1.36e-05	AUS, CHN, IND, KOR, SWE, THA, USA	7	2003, 2004, 2005, 2006, 2007, 2008, 2009, 2010, 2011, 2012, 2013, 2016, 2020	13	2003	2020	-13.946	0	0.632	0.02	Difference stationary	Increasing	-4.332	0	0.664	0.017	Difference stationary	Decreasing	Yes
A. baumannii	Carbapenem	Deaths - AgeStandardized - Serratia spp. - Resistance to one or more antibiotics	Abau_abaF	-0.825293	1.36e-05	AUS, CHN, IND, KOR, SWE, THA, USA	7	2003, 2004, 2005, 2006, 2007, 2008, 2009, 2010, 2011, 2012, 2013, 2016, 2020	13	2003	2020	-13.946	0	0.632	0.02	Difference stationary	Increasing	-4.332	0	0.664	0.017	Difference stationary	Decreasing	Yes
A. baumannii	Carbapenem	DALYs - Under5 - Enterobacter spp. - Fluoroquinolones	Abau_abaF	-0.805991	3.1e-05	AUS, CHN, IND, KOR, SWE, THA, USA	7	2003, 2004, 2005, 2006, 2007, 2008, 2009, 2010, 2011, 2012, 2013, 2016, 2020	13	2003	2020	-2.36	0.153	0.552	0.03	Not stationary	Increasing	-4.332	0	0.558	0.029	Difference stationary	Decreasing	Yes
A. baumannii	Carbapenem	DALYs - Under5 - Enterobacter spp. - Fluoroquinolones	Abau_abaF	-0.805991	3.1e-05	AUS, CHN, IND, KOR, SWE, THA, USA	7	2003, 2004, 2005, 2006, 2007, 2008, 2009, 2010, 2011, 2012, 2013, 2016, 2020	13	2003	2020	-2.36	0.153	0.552	0.03	Not stationary	Increasing	-4.332	0	0.558	0.029	Difference stationary	Decreasing	Yes
A. baumannii	Carbapenem	Deaths - AgeStandardized - Escherichia coli - Aminoglycosides	Abau_abaF	-0.795793	4.61e-05	AUS, CHN, IND, KOR, SWE, THA, USA	7	2003, 2004, 2005, 2006, 2007, 2008, 2009, 2010, 2011, 2012, 2013, 2016, 2020	13	2003	2020	-3.797	0.003	0.618	0.021	Difference stationary	Increasing	-4.313	0	0.71	0.013	Difference stationary	Decreasing	Yes
A. baumannii	Carbapenem	Deaths - AgeStandardized - Escherichia coli - Aminoglycosides	Abau_abaF	-0.795793	4.61e-05	AUS, CHN, IND, KOR, SWE, THA, USA	7	2003, 2004, 2005, 2006, 2007, 2008, 2009, 2010, 2011, 2012, 2013, 2016, 2020	13	2003	2020	-3.797	0.003	0.618	0.021	Difference stationary	Increasing	-4.313	0	0.71	0.013	Difference stationary	Decreasing	Yes
A. baumannii	Carbapenem	Deaths - Under5 - Proteus spp. - Third-generation cephalosporins	Abau_abaF	-0.846839	4.81e-06	AUS, CHN, IND, KOR, SWE, THA, USA	7	2003, 2004, 2005, 2006, 2007, 2008, 2009, 2010, 2011, 2012, 2013, 2016, 2020	13	2003	2020	-6.511	0	0.678	0.016	Difference stationary	Increasing	-4.313	0	0.681	0.015	Difference stationary	Decreasing	Yes
A. baumannii	Carbapenem	Deaths - Under5 - Proteus spp. - Third-generation cephalosporins	Abau_abaF	-0.846839	4.81e-06	AUS, CHN, IND, KOR, SWE, THA, USA	7	2003, 2004, 2005, 2006, 2007, 2008, 2009, 2010, 2011, 2012, 2013, 2016, 2020	13	2003	2020	-6.511	0	0.678	0.016	Difference stationary	Increasing	-4.313	0	0.681	0.015	Difference stationary	Decreasing	Yes
A. baumannii	Carbapenem	DALYs - Under5 - Pseudomonas aeruginosa - Fluoroquinolones	Abau_abaF	-0.691636	0.00103702	AUS, CHN, IND, KOR, SWE, THA, USA	7	2003, 2004, 2005, 2006, 2007, 2008, 2009, 2010, 2011, 2012, 2013, 2016, 2020	13	2003	2020	-1.693	0.435	0.603	0.022	Not stationary	Increasing	-4.306	0	0.603	0.022	Difference stationary	Decreasing	Yes
A. baumannii	Carbapenem	DALYs - Under5 - Pseudomonas aeruginosa - Fluoroquinolones	Abau_abaF	-0.691636	0.00103702	AUS, CHN, IND, KOR, SWE, THA, USA	7	2003, 2004, 2005, 2006, 2007, 2008, 2009, 2010, 2011, 2012, 2013, 2016, 2020	13	2003	2020	-1.693	0.435	0.603	0.022	Not stationary	Increasing	-4.306	0	0.603	0.022	Difference stationary	Decreasing	Yes
A. baumannii	Carbapenem	DALYs - AgeStandardized - Escherichia coli - Aminoglycosides	Abau_abaF	-0.818697	1.82e-05	AUS, CHN, IND, KOR, SWE, THA, USA	7	2003, 2004, 2005, 2006, 2007, 2008, 2009, 2010, 2011, 2012, 2013, 2016, 2020	13	2003	2020	-2.618	0.089	0.625	0.02	Not stationary	Increasing	-4.3	0	0.699	0.014	Difference stationary	Decreasing	Yes
A. baumannii	Carbapenem	DALYs - AgeStandardized - Escherichia coli - Aminoglycosides	Abau_abaF	-0.818697	1.82e-05	AUS, CHN, IND, KOR, SWE, THA, USA	7	2003, 2004, 2005, 2006, 2007, 2008, 2009, 2010, 2011, 2012, 2013, 2016, 2020	13	2003	2020	-2.618	0.089	0.625	0.02	Not stationary	Increasing	-4.3	0	0.699	0.014	Difference stationary	Decreasing	Yes
A. baumannii	Carbapenem	Deaths - Under5 - Acinetobacter baumannii - Fluoroquinolones	Abau_abaF	-0.681374	0.00131674	AUS, CHN, IND, KOR, SWE, THA, USA	7	2003, 2004, 2005, 2006, 2007, 2008, 2009, 2010, 2011, 2012, 2013, 2016, 2020	13	2003	2020	-1.188	0.679	0.539	0.033	Not stationary	Increasing	-4.288	0	0.542	0.032	Difference stationary	Decreasing	Yes
A. baumannii	Carbapenem	Deaths - Under5 - Acinetobacter baumannii - Fluoroquinolones	Abau_abaF	-0.681374	0.00131674	AUS, CHN, IND, KOR, SWE, THA, USA	7	2003, 2004, 2005, 2006, 2007, 2008, 2009, 2010, 2011, 2012, 2013, 2016, 2020	13	2003	2020	-1.188	0.679	0.539	0.033	Not stationary	Increasing	-4.288	0	0.542	0.032	Difference stationary	Decreasing	Yes
A. baumannii	Carbapenem	Neonatal sepsis and other neonatal infections	Abau_abaF	-0.792399	5.24e-05	AUS, CHN, IND, KOR, SWE, THA, USA	7	2003, 2004, 2005, 2006, 2007, 2008, 2009, 2010, 2011, 2012, 2013, 2016, 2020	13	2003	2020	-7.358	0	0.53	0.035	Difference stationary	Increasing	-4.255	0.001	0.53	0.035	Difference stationary	Decreasing	Yes
A. baumannii	Carbapenem	Neonatal sepsis and other neonatal infections	Abau_abaF	-0.792399	5.24e-05	AUS, CHN, IND, KOR, SWE, THA, USA	7	2003, 2004, 2005, 2006, 2007, 2008, 2009, 2010, 2011, 2012, 2013, 2016, 2020	13	2003	2020	-7.358	0	0.53	0.035	Difference stationary	Increasing	-4.255	0.001	0.53	0.035	Difference stationary	Decreasing	Yes
A. baumannii	Carbapenem	Deaths - Under5 - Acinetobacter baumannii - Third-generation cephalosporins	Abau_abaF	-0.808815	2.76e-05	AUS, CHN, IND, KOR, SWE, THA, USA	7	2003, 2004, 2005, 2006, 2007, 2008, 2009, 2010, 2011, 2012, 2013, 2016, 2020	13	2003	2020	-3.569	0.006	0.658	0.017	Difference stationary	Increasing	-4.238	0.001	0.679	0.015	Difference stationary	Decreasing	Yes
A. baumannii	Carbapenem	Deaths - Under5 - Acinetobacter baumannii - Third-generation cephalosporins	Abau_abaF	-0.808815	2.76e-05	AUS, CHN, IND, KOR, SWE, THA, USA	7	2003, 2004, 2005, 2006, 2007, 2008, 2009, 2010, 2011, 2012, 2013, 2016, 2020	13	2003	2020	-3.569	0.006	0.658	0.017	Difference stationary	Increasing	-4.238	0.001	0.679	0.015	Difference stationary	Decreasing	Yes
A. baumannii	Carbapenem	DALYs - Under5 - Staphylococcus aureus - Vancomycin	Abau_abaF	-0.690711	0.00106	AUS, CHN, IND, KOR, SWE, THA, USA	7	2003, 2004, 2005, 2006, 2007, 2008, 2009, 2010, 2011, 2012, 2013, 2016, 2020	13	2003	2020	-3.579	0.006	0.554	0.029	Difference stationary	Increasing	-4.177	0.001	0.555	0.029	Difference stationary	Decreasing	Yes
A. baumannii	Carbapenem	DALYs - Under5 - Staphylococcus aureus - Vancomycin	Abau_abaF	-0.690711	0.00106	AUS, CHN, IND, KOR, SWE, THA, USA	7	2003, 2004, 2005, 2006, 2007, 2008, 2009, 2010, 2011, 2012, 2013, 2016, 2020	13	2003	2020	-3.579	0.006	0.554	0.029	Difference stationary	Increasing	-4.177	0.001	0.555	0.029	Difference stationary	Decreasing	Yes
A. baumannii	Carbapenem	Deaths - Under5 - Serratia spp. - Fourth-generation cephalosporins	Abau_abaF	-0.628503	0.00395061	AUS, CHN, IND, KOR, SWE, THA, USA	7	2003, 2004, 2005, 2006, 2007, 2008, 2009, 2010, 2011, 2012, 2013, 2016, 2020	13	2003	2020	-1.995	0.289	0.553	0.03	Not stationary	Increasing	-4.137	0.001	0.558	0.029	Difference stationary	Decreasing	Yes
A. baumannii	Carbapenem	Deaths - Under5 - Serratia spp. - Fourth-generation cephalosporins	Abau_abaF	-0.628503	0.00395061	AUS, CHN, IND, KOR, SWE, THA, USA	7	2003, 2004, 2005, 2006, 2007, 2008, 2009, 2010, 2011, 2012, 2013, 2016, 2020	13	2003	2020	-1.995	0.289	0.553	0.03	Not stationary	Increasing	-4.137	0.001	0.558	0.029	Difference stationary	Decreasing	Yes
A. baumannii	Carbapenem	DALYs - Under5 - Klebsiella pneumoniae - Aminoglycosides	Abau_abaF	-0.744508	0.000256151	AUS, CHN, IND, KOR, SWE, THA, USA	7	2003, 2004, 2005, 2006, 2007, 2008, 2009, 2010, 2011, 2012, 2013, 2016, 2020	13	2003	2020	-5.247	0	0.541	0.033	Difference stationary	Increasing	-4.136	0.001	0.544	0.032	Difference stationary	Decreasing	Yes
A. baumannii	Carbapenem	DALYs - Under5 - Klebsiella pneumoniae - Aminoglycosides	Abau_abaF	-0.744508	0.000256151	AUS, CHN, IND, KOR, SWE, THA, USA	7	2003, 2004, 2005, 2006, 2007, 2008, 2009, 2010, 2011, 2012, 2013, 2016, 2020	13	2003	2020	-5.247	0	0.541	0.033	Difference stationary	Increasing	-4.136	0.001	0.544	0.032	Difference stationary	Decreasing	Yes
A. baumannii	Carbapenem	DALYs - Under5 - Serratia spp. - Aminoglycosides	Abau_abaF	-0.823277	1.49e-05	AUS, CHN, IND, KOR, SWE, THA, USA	7	2003, 2004, 2005, 2006, 2007, 2008, 2009, 2010, 2011, 2012, 2013, 2016, 2020	13	2003	2020	-4.266	0.001	0.618	0.021	Difference stationary	Increasing	-4.118	0.001	0.653	0.018	Difference stationary	Decreasing	Yes
A. baumannii	Carbapenem	DALYs - Under5 - Serratia spp. - Aminoglycosides	Abau_abaF	-0.823277	1.49e-05	AUS, CHN, IND, KOR, SWE, THA, USA	7	2003, 2004, 2005, 2006, 2007, 2008, 2009, 2010, 2011, 2012, 2013, 2016, 2020	13	2003	2020	-4.266	0.001	0.618	0.021	Difference stationary	Increasing	-4.118	0.001	0.653	0.018	Difference stationary	Decreasing	Yes
A. baumannii	Carbapenem	Deaths - Under5 - Proteus spp. - Resistance to one or more antibiotics	Abau_abaF	-0.827346	1.24e-05	AUS, CHN, IND, KOR, SWE, THA, USA	7	2003, 2004, 2005, 2006, 2007, 2008, 2009, 2010, 2011, 2012, 2013, 2016, 2020	13	2003	2020	-4.785	0	0.633	0.02	Difference stationary	Increasing	-4.109	0.001	0.724	0.011	Difference stationary	Decreasing	Yes
A. baumannii	Carbapenem	Deaths - Under5 - Proteus spp. - Resistance to one or more antibiotics	Abau_abaF	-0.827346	1.24e-05	AUS, CHN, IND, KOR, SWE, THA, USA	7	2003, 2004, 2005, 2006, 2007, 2008, 2009, 2010, 2011, 2012, 2013, 2016, 2020	13	2003	2020	-4.785	0	0.633	0.02	Difference stationary	Increasing	-4.109	0.001	0.724	0.011	Difference stationary	Decreasing	Yes
A. baumannii	Carbapenem	DALYs - Under5 - Enterococcus faecalis - Fluoroquinolones	Abau_abaF	-0.696907	0.000913933	AUS, CHN, IND, KOR, SWE, THA, USA	7	2003, 2004, 2005, 2006, 2007, 2008, 2009, 2010, 2011, 2012, 2013, 2016, 2020	13	2003	2020	-2.276	0.18	0.591	0.023	Not stationary	Increasing	-4.109	0.001	0.601	0.023	Difference stationary	Decreasing	Yes
A. baumannii	Carbapenem	DALYs - Under5 - Enterococcus faecalis - Fluoroquinolones	Abau_abaF	-0.696907	0.000913933	AUS, CHN, IND, KOR, SWE, THA, USA	7	2003, 2004, 2005, 2006, 2007, 2008, 2009, 2010, 2011, 2012, 2013, 2016, 2020	13	2003	2020	-2.276	0.18	0.591	0.023	Not stationary	Increasing	-4.109	0.001	0.601	0.023	Difference stationary	Decreasing	Yes
A. baumannii	Carbapenem	Deaths - Under5 - Enterobacter spp. - Fourth-generation cephalosporins	Abau_abaF	-0.633425	0.00359629	AUS, CHN, IND, KOR, SWE, THA, USA	7	2003, 2004, 2005, 2006, 2007, 2008, 2009, 2010, 2011, 2012, 2013, 2016, 2020	13	2003	2020	-3.218	0.019	0.586	0.024	Difference stationary	Increasing	-4.102	0.001	0.586	0.024	Difference stationary	Decreasing	Yes
A. baumannii	Carbapenem	Deaths - Under5 - Enterobacter spp. - Fourth-generation cephalosporins	Abau_abaF	-0.633425	0.00359629	AUS, CHN, IND, KOR, SWE, THA, USA	7	2003, 2004, 2005, 2006, 2007, 2008, 2009, 2010, 2011, 2012, 2013, 2016, 2020	13	2003	2020	-3.218	0.019	0.586	0.024	Difference stationary	Increasing	-4.102	0.001	0.586	0.024	Difference stationary	Decreasing	Yes
A. baumannii	Carbapenem	Deaths - Under5 - All pathogens - Aminoglycosides	Abau_abaF	-0.833991	9.11e-06	AUS, CHN, IND, KOR, SWE, THA, USA	7	2003, 2004, 2005, 2006, 2007, 2008, 2009, 2010, 2011, 2012, 2013, 2016, 2020	13	2003	2020	-3.453	0.009	0.588	0.024	Difference stationary	Increasing	-4.086	0.001	0.622	0.021	Difference stationary	Decreasing	Yes
A. baumannii	Carbapenem	Deaths - Under5 - All pathogens - Aminoglycosides	Abau_abaF	-0.833991	9.11e-06	AUS, CHN, IND, KOR, SWE, THA, USA	7	2003, 2004, 2005, 2006, 2007, 2008, 2009, 2010, 2011, 2012, 2013, 2016, 2020	13	2003	2020	-3.453	0.009	0.588	0.024	Difference stationary	Increasing	-4.086	0.001	0.622	0.021	Difference stationary	Decreasing	Yes
A. baumannii	Carbapenem	Deaths - Over70 - Acinetobacter baumannii - Anti-pseudomonal penicillin / Beta-lactamase inhibitors	Abau_abaF	-0.806992	2.97e-05	AUS, CHN, IND, KOR, SWE, THA, USA	7	2003, 2004, 2005, 2006, 2007, 2008, 2009, 2010, 2011, 2012, 2013, 2016, 2020	13	2003	2020	-5.018	0	0.625	0.02	Difference stationary	Increasing	-4.085	0.001	0.697	0.014	Difference stationary	Decreasing	Yes
A. baumannii	Carbapenem	Deaths - Over70 - Acinetobacter baumannii - Anti-pseudomonal penicillin / Beta-lactamase inhibitors	Abau_abaF	-0.806992	2.97e-05	AUS, CHN, IND, KOR, SWE, THA, USA	7	2003, 2004, 2005, 2006, 2007, 2008, 2009, 2010, 2011, 2012, 2013, 2016, 2020	13	2003	2020	-5.018	0	0.625	0.02	Difference stationary	Increasing	-4.085	0.001	0.697	0.014	Difference stationary	Decreasing	Yes
A. baumannii	Fluoroquinolone	Deaths - Under5 - Pseudomonas aeruginosa - Aminoglycosides	Abau_abaF	-0.569106	0.0109883	AUS, CHN, IND, KOR, SWE, TZA, USA	7	2003, 2004, 2005, 2006, 2007, 2008, 2009, 2010, 2011, 2012, 2013, 2014, 2016, 2020	14	2003	2020	-0.679	0.852	0.699	0.014	Not stationary	Increasing	-4.076	0.001	0.705	0.013	Difference stationary	Decreasing	Yes
A. baumannii	Carbapenem	Deaths - AllAges - Pseudomonas aeruginosa - Aminoglycosides	Abau_abaF	-0.679625	0.0013702	AUS, CHN, IND, KOR, SWE, THA, USA	7	2003, 2004, 2005, 2006, 2007, 2008, 2009, 2010, 2011, 2012, 2013, 2016, 2020	13	2003	2020	-5.387	0	0.659	0.017	Difference stationary	Increasing	-4.012	0.001	0.789	0.01	Difference stationary	Decreasing	Yes
A. baumannii	Carbapenem	Deaths - AllAges - Pseudomonas aeruginosa - Aminoglycosides	Abau_abaF	-0.679625	0.0013702	AUS, CHN, IND, KOR, SWE, THA, USA	7	2003, 2004, 2005, 2006, 2007, 2008, 2009, 2010, 2011, 2012, 2013, 2016, 2020	13	2003	2020	-5.387	0	0.659	0.017	Difference stationary	Increasing	-4.012	0.001	0.789	0.01	Difference stationary	Decreasing	Yes
A. baumannii	Fluoroquinolone	Deaths - Over70 - All pathogens - Aminoglycosides	Abau_abaF	-0.526601	0.0205379	AUS, CHN, IND, KOR, SWE, TZA, USA	7	2003, 2004, 2005, 2006, 2007, 2008, 2009, 2010, 2011, 2012, 2013, 2014, 2016, 2020	14	2003	2020	-2.571	0.099	0.63	0.02	Not stationary	Increasing	-4.01	0.001	0.687	0.015	Difference stationary	Decreasing	Yes
A. baumannii	Carbapenem	Deaths - Over70 - Serratia spp. - Resistance to one or more antibiotics	Abau_abaF	-0.81456	2.18e-05	AUS, CHN, IND, KOR, SWE, THA, USA	7	2003, 2004, 2005, 2006, 2007, 2008, 2009, 2010, 2011, 2012, 2013, 2016, 2020	13	2003	2020	-2.173	0.216	0.672	0.016	Not stationary	Increasing	-4.009	0.001	0.725	0.011	Difference stationary	Decreasing	Yes
A. baumannii	Carbapenem	Deaths - Over70 - Serratia spp. - Resistance to one or more antibiotics	Abau_abaF	-0.81456	2.18e-05	AUS, CHN, IND, KOR, SWE, THA, USA	7	2003, 2004, 2005, 2006, 2007, 2008, 2009, 2010, 2011, 2012, 2013, 2016, 2020	13	2003	2020	-2.173	0.216	0.672	0.016	Not stationary	Increasing	-4.009	0.001	0.725	0.011	Difference stationary	Decreasing	Yes
A. baumannii	Carbapenem	Deaths - Under5 - Klebsiella pneumoniae - Aminoglycosides	Abau_abaF	-0.744606	0.000255411	AUS, CHN, IND, KOR, SWE, THA, USA	7	2003, 2004, 2005, 2006, 2007, 2008, 2009, 2010, 2011, 2012, 2013, 2016, 2020	13	2003	2020	-3.948	0.002	0.544	0.032	Difference stationary	Increasing	-3.998	0.001	0.545	0.031	Difference stationary	Decreasing	Yes
A. baumannii	Carbapenem	Deaths - Under5 - Klebsiella pneumoniae - Aminoglycosides	Abau_abaF	-0.744606	0.000255411	AUS, CHN, IND, KOR, SWE, THA, USA	7	2003, 2004, 2005, 2006, 2007, 2008, 2009, 2010, 2011, 2012, 2013, 2016, 2020	13	2003	2020	-3.948	0.002	0.544	0.032	Difference stationary	Increasing	-3.998	0.001	0.545	0.031	Difference stationary	Decreasing	Yes
A. baumannii	Carbapenem	DALYs - AgeStandardized - Serratia spp. - Resistance to one or more antibiotics	Abau_abaF	-0.810847	2.54e-05	AUS, CHN, IND, KOR, SWE, THA, USA	7	2003, 2004, 2005, 2006, 2007, 2008, 2009, 2010, 2011, 2012, 2013, 2016, 2020	13	2003	2020	-1.326	0.617	0.637	0.019	Not stationary	Increasing	-3.944	0.002	0.667	0.017	Difference stationary	Decreasing	Yes
A. baumannii	Carbapenem	DALYs - AgeStandardized - Serratia spp. - Resistance to one or more antibiotics	Abau_abaF	-0.810847	2.54e-05	AUS, CHN, IND, KOR, SWE, THA, USA	7	2003, 2004, 2005, 2006, 2007, 2008, 2009, 2010, 2011, 2012, 2013, 2016, 2020	13	2003	2020	-1.326	0.617	0.637	0.019	Not stationary	Increasing	-3.944	0.002	0.667	0.017	Difference stationary	Decreasing	Yes
A. baumannii	Carbapenem	Deaths - Under5 - Citrobacter spp. - Aminoglycosides	Abau_abaF	-0.750671	0.000212994	AUS, CHN, IND, KOR, SWE, THA, USA	7	2003, 2004, 2005, 2006, 2007, 2008, 2009, 2010, 2011, 2012, 2013, 2016, 2020	13	2003	2020	-2.308	0.169	0.524	0.036	Not stationary	Increasing	-3.873	0.002	0.523	0.036	Difference stationary	Decreasing	Yes
A. baumannii	Carbapenem	Deaths - Under5 - Citrobacter spp. - Aminoglycosides	Abau_abaF	-0.750671	0.000212994	AUS, CHN, IND, KOR, SWE, THA, USA	7	2003, 2004, 2005, 2006, 2007, 2008, 2009, 2010, 2011, 2012, 2013, 2016, 2020	13	2003	2020	-2.308	0.169	0.524	0.036	Not stationary	Increasing	-3.873	0.002	0.523	0.036	Difference stationary	Decreasing	Yes
A. baumannii	Carbapenem	DALYs - Under5 - Serratia spp. - Fourth-generation cephalosporins	Abau_abaF	-0.629365	0.00388655	AUS, CHN, IND, KOR, SWE, THA, USA	7	2003, 2004, 2005, 2006, 2007, 2008, 2009, 2010, 2011, 2012, 2013, 2016, 2020	13	2003	2020	-1.765	0.398	0.552	0.03	Not stationary	Increasing	-3.871	0.002	0.559	0.028	Difference stationary	Decreasing	Yes
A. baumannii	Carbapenem	DALYs - Under5 - Serratia spp. - Fourth-generation cephalosporins	Abau_abaF	-0.629365	0.00388655	AUS, CHN, IND, KOR, SWE, THA, USA	7	2003, 2004, 2005, 2006, 2007, 2008, 2009, 2010, 2011, 2012, 2013, 2016, 2020	13	2003	2020	-1.765	0.398	0.552	0.03	Not stationary	Increasing	-3.871	0.002	0.559	0.028	Difference stationary	Decreasing	Yes
A. baumannii	Carbapenem	DALYs - Under5 - Acinetobacter baumannii - Third-generation cephalosporins	Abau_abaF	-0.808779	2.77e-05	AUS, CHN, IND, KOR, SWE, THA, USA	7	2003, 2004, 2005, 2006, 2007, 2008, 2009, 2010, 2011, 2012, 2013, 2016, 2020	13	2003	2020	-2.372	0.15	0.657	0.017	Not stationary	Increasing	-3.857	0.002	0.68	0.015	Difference stationary	Decreasing	Yes
A. baumannii	Carbapenem	DALYs - Under5 - Acinetobacter baumannii - Third-generation cephalosporins	Abau_abaF	-0.808779	2.77e-05	AUS, CHN, IND, KOR, SWE, THA, USA	7	2003, 2004, 2005, 2006, 2007, 2008, 2009, 2010, 2011, 2012, 2013, 2016, 2020	13	2003	2020	-2.372	0.15	0.657	0.017	Not stationary	Increasing	-3.857	0.002	0.68	0.015	Difference stationary	Decreasing	Yes
A. baumannii	Carbapenem	DALYs - AgeStandardized - Enterobacter spp. - Resistance to one or more antibiotics	Abau_abaF	-0.790275	5.67e-05	AUS, CHN, IND, KOR, SWE, THA, USA	7	2003, 2004, 2005, 2006, 2007, 2008, 2009, 2010, 2011, 2012, 2013, 2016, 2020	13	2003	2020	-4.776	0	0.588	0.024	Difference stationary	Increasing	-3.827	0.003	0.621	0.021	Difference stationary	Decreasing	Yes
A. baumannii	Carbapenem	DALYs - AgeStandardized - Enterobacter spp. - Resistance to one or more antibiotics	Abau_abaF	-0.790275	5.67e-05	AUS, CHN, IND, KOR, SWE, THA, USA	7	2003, 2004, 2005, 2006, 2007, 2008, 2009, 2010, 2011, 2012, 2013, 2016, 2020	13	2003	2020	-4.776	0	0.588	0.024	Difference stationary	Increasing	-3.827	0.003	0.621	0.021	Difference stationary	Decreasing	Yes
A. baumannii	Carbapenem	Deaths - Under5 - All pathogens - Third-generation cephalosporins	Abau_abaF	-0.747495	0.000234388	AUS, CHN, IND, KOR, SWE, THA, USA	7	2003, 2004, 2005, 2006, 2007, 2008, 2009, 2010, 2011, 2012, 2013, 2016, 2020	13	2003	2020	-2.754	0.065	0.654	0.018	Not stationary	Increasing	-3.824	0.003	0.677	0.016	Difference stationary	Decreasing	Yes
A. baumannii	Carbapenem	Deaths - Under5 - All pathogens - Third-generation cephalosporins	Abau_abaF	-0.747495	0.000234388	AUS, CHN, IND, KOR, SWE, THA, USA	7	2003, 2004, 2005, 2006, 2007, 2008, 2009, 2010, 2011, 2012, 2013, 2016, 2020	13	2003	2020	-2.754	0.065	0.654	0.018	Not stationary	Increasing	-3.824	0.003	0.677	0.016	Difference stationary	Decreasing	Yes
A. baumannii	Carbapenem	Deaths - Under5 - Streptococcus pneumoniae - Macrolides	Abau_abaF	-0.796847	4.43e-05	AUS, CHN, IND, KOR, SWE, THA, USA	7	2003, 2004, 2005, 2006, 2007, 2008, 2009, 2010, 2011, 2012, 2013, 2016, 2020	13	2003	2020	-3.258	0.017	0.529	0.035	Difference stationary	Increasing	-3.814	0.003	0.533	0.034	Difference stationary	Decreasing	Yes
A. baumannii	Carbapenem	Deaths - Under5 - Streptococcus pneumoniae - Macrolides	Abau_abaF	-0.796847	4.43e-05	AUS, CHN, IND, KOR, SWE, THA, USA	7	2003, 2004, 2005, 2006, 2007, 2008, 2009, 2010, 2011, 2012, 2013, 2016, 2020	13	2003	2020	-3.258	0.017	0.529	0.035	Difference stationary	Increasing	-3.814	0.003	0.533	0.034	Difference stationary	Decreasing	Yes
A. baumannii	Fluoroquinolone	DALYs - AgeStandardized - Acinetobacter baumannii - Anti-pseudomonal penicillin / Beta-lactamase inhibitors	Abau_abaF	-0.500118	0.0292139	AUS, CHN, IND, KOR, SWE, TZA, USA	7	2003, 2004, 2005, 2006, 2007, 2008, 2009, 2010, 2011, 2012, 2013, 2014, 2016, 2020	14	2003	2020	-1.149	0.695	0.66	0.017	Not stationary	Increasing	-3.806	0.003	0.658	0.017	Difference stationary	Decreasing	Yes
A. baumannii	Carbapenem	Deaths - AgeStandardized - Acinetobacter baumannii - Anti-pseudomonal penicillin / Beta-lactamase inhibitors	Abau_abaF	-0.806659	3.01e-05	AUS, CHN, IND, KOR, SWE, THA, USA	7	2003, 2004, 2005, 2006, 2007, 2008, 2009, 2010, 2011, 2012, 2013, 2016, 2020	13	2003	2020	-1.51	0.528	0.701	0.013	Not stationary	Increasing	-3.798	0.003	0.672	0.016	Difference stationary	Decreasing	Yes
A. baumannii	Carbapenem	Deaths - AgeStandardized - Acinetobacter baumannii - Anti-pseudomonal penicillin / Beta-lactamase inhibitors	Abau_abaF	-0.806659	3.01e-05	AUS, CHN, IND, KOR, SWE, THA, USA	7	2003, 2004, 2005, 2006, 2007, 2008, 2009, 2010, 2011, 2012, 2013, 2016, 2020	13	2003	2020	-1.51	0.528	0.701	0.013	Not stationary	Increasing	-3.798	0.003	0.672	0.016	Difference stationary	Decreasing	Yes
A. baumannii	Carbapenem	DALYs - Under5 - Citrobacter spp. - Resistance to one or more antibiotics	Abau_abaF	-0.667085	0.00180903	AUS, CHN, IND, KOR, SWE, THA, USA	7	2003, 2004, 2005, 2006, 2007, 2008, 2009, 2010, 2011, 2012, 2013, 2016, 2020	13	2003	2020	-7.102	0	0.599	0.023	Difference stationary	Increasing	-3.786	0.003	0.598	0.023	Difference stationary	Decreasing	Yes
A. baumannii	Carbapenem	DALYs - Under5 - Citrobacter spp. - Resistance to one or more antibiotics	Abau_abaF	-0.667085	0.00180903	AUS, CHN, IND, KOR, SWE, THA, USA	7	2003, 2004, 2005, 2006, 2007, 2008, 2009, 2010, 2011, 2012, 2013, 2016, 2020	13	2003	2020	-7.102	0	0.599	0.023	Difference stationary	Increasing	-3.786	0.003	0.598	0.023	Difference stationary	Decreasing	Yes
A. baumannii	Carbapenem	DALYs - Under5 - All pathogens - Aminoglycosides	Abau_abaF	-0.834216	9.02e-06	AUS, CHN, IND, KOR, SWE, THA, USA	7	2003, 2004, 2005, 2006, 2007, 2008, 2009, 2010, 2011, 2012, 2013, 2016, 2020	13	2003	2020	-3.23	0.018	0.588	0.024	Difference stationary	Increasing	-3.737	0.004	0.622	0.021	Difference stationary	Decreasing	Yes
A. baumannii	Carbapenem	DALYs - Under5 - All pathogens - Aminoglycosides	Abau_abaF	-0.834216	9.02e-06	AUS, CHN, IND, KOR, SWE, THA, USA	7	2003, 2004, 2005, 2006, 2007, 2008, 2009, 2010, 2011, 2012, 2013, 2016, 2020	13	2003	2020	-3.23	0.018	0.588	0.024	Difference stationary	Increasing	-3.737	0.004	0.622	0.021	Difference stationary	Decreasing	Yes
A. baumannii	Carbapenem	Deaths - AllAges - Acinetobacter baumannii - Anti-pseudomonal penicillin / Beta-lactamase inhibitors	Abau_abaF	-0.789174	5.9e-05	AUS, CHN, IND, KOR, SWE, THA, USA	7	2003, 2004, 2005, 2006, 2007, 2008, 2009, 2010, 2011, 2012, 2013, 2016, 2020	13	2003	2020	-8.148	0	0.66	0.017	Difference stationary	Increasing	-3.68	0.004	0.722	0.012	Difference stationary	Decreasing	Yes
A. baumannii	Carbapenem	Deaths - AllAges - Acinetobacter baumannii - Anti-pseudomonal penicillin / Beta-lactamase inhibitors	Abau_abaF	-0.789174	5.9e-05	AUS, CHN, IND, KOR, SWE, THA, USA	7	2003, 2004, 2005, 2006, 2007, 2008, 2009, 2010, 2011, 2012, 2013, 2016, 2020	13	2003	2020	-8.148	0	0.66	0.017	Difference stationary	Increasing	-3.68	0.004	0.722	0.012	Difference stationary	Decreasing	Yes
A. baumannii	Carbapenem	DALYs - Under5 - Pseudomonas aeruginosa - Aminoglycosides	Abau_abaF	-0.799653	3.98e-05	AUS, CHN, IND, KOR, SWE, THA, USA	7	2003, 2004, 2005, 2006, 2007, 2008, 2009, 2010, 2011, 2012, 2013, 2016, 2020	13	2003	2020	-0.279	0.928	0.659	0.017	Not stationary	Increasing	-3.664	0.005	0.689	0.015	Difference stationary	Decreasing	Yes
A. baumannii	Carbapenem	DALYs - Under5 - Pseudomonas aeruginosa - Aminoglycosides	Abau_abaF	-0.799653	3.98e-05	AUS, CHN, IND, KOR, SWE, THA, USA	7	2003, 2004, 2005, 2006, 2007, 2008, 2009, 2010, 2011, 2012, 2013, 2016, 2020	13	2003	2020	-0.279	0.928	0.659	0.017	Not stationary	Increasing	-3.664	0.005	0.689	0.015	Difference stationary	Decreasing	Yes
A. baumannii	Carbapenem	DALYs - Under5 - Enterococcus faecium - Resistance to one or more antibiotics	Abau_abaF	-0.686009	0.00118347	AUS, CHN, IND, KOR, SWE, THA, USA	7	2003, 2004, 2005, 2006, 2007, 2008, 2009, 2010, 2011, 2012, 2013, 2016, 2020	13	2003	2020	-8.135	0	0.562	0.028	Difference stationary	Increasing	-3.594	0.006	0.568	0.026	Difference stationary	Decreasing	Yes
A. baumannii	Carbapenem	DALYs - Under5 - Enterococcus faecium - Resistance to one or more antibiotics	Abau_abaF	-0.686009	0.00118347	AUS, CHN, IND, KOR, SWE, THA, USA	7	2003, 2004, 2005, 2006, 2007, 2008, 2009, 2010, 2011, 2012, 2013, 2016, 2020	13	2003	2020	-8.135	0	0.562	0.028	Difference stationary	Increasing	-3.594	0.006	0.568	0.026	Difference stationary	Decreasing	Yes
A. baumannii	Carbapenem	Deaths - Under5 - Enterobacter spp. - Trimethoprim-Sulfamethoxazole	Abau_abaF	-0.815076	2.13e-05	AUS, CHN, IND, KOR, SWE, THA, USA	7	2003, 2004, 2005, 2006, 2007, 2008, 2009, 2010, 2011, 2012, 2013, 2016, 2020	13	2003	2020	-5.875	0	0.612	0.022	Difference stationary	Increasing	-3.585	0.006	0.65	0.018	Difference stationary	Decreasing	Yes
A. baumannii	Carbapenem	Deaths - Under5 - Enterobacter spp. - Trimethoprim-Sulfamethoxazole	Abau_abaF	-0.815076	2.13e-05	AUS, CHN, IND, KOR, SWE, THA, USA	7	2003, 2004, 2005, 2006, 2007, 2008, 2009, 2010, 2011, 2012, 2013, 2016, 2020	13	2003	2020	-5.875	0	0.612	0.022	Difference stationary	Increasing	-3.585	0.006	0.65	0.018	Difference stationary	Decreasing	Yes
A. baumannii	Carbapenem	DALYs - Under5 - Acinetobacter baumannii - Fluoroquinolones	Abau_abaF	-0.681555	0.00131131	AUS, CHN, IND, KOR, SWE, THA, USA	7	2003, 2004, 2005, 2006, 2007, 2008, 2009, 2010, 2011, 2012, 2013, 2016, 2020	13	2003	2020	-4.526	0	0.542	0.032	Difference stationary	Increasing	-3.584	0.006	0.542	0.032	Difference stationary	Decreasing	Yes
A. baumannii	Carbapenem	DALYs - Under5 - Acinetobacter baumannii - Fluoroquinolones	Abau_abaF	-0.681555	0.00131131	AUS, CHN, IND, KOR, SWE, THA, USA	7	2003, 2004, 2005, 2006, 2007, 2008, 2009, 2010, 2011, 2012, 2013, 2016, 2020	13	2003	2020	-4.526	0	0.542	0.032	Difference stationary	Increasing	-3.584	0.006	0.542	0.032	Difference stationary	Decreasing	Yes
A. baumannii	Carbapenem	DALYs - AllAges - Enterococcus faecalis - Resistance to one or more antibiotics	Abau_abaF	-0.618757	0.00473701	AUS, CHN, IND, KOR, SWE, THA, USA	7	2003, 2004, 2005, 2006, 2007, 2008, 2009, 2010, 2011, 2012, 2013, 2016, 2020	13	2003	2020	-4.165	0.001	0.659	0.017	Difference stationary	Increasing	-3.584	0.006	0.744	0.01	Difference stationary	Decreasing	Yes
A. baumannii	Carbapenem	DALYs - AllAges - Enterococcus faecalis - Resistance to one or more antibiotics	Abau_abaF	-0.618757	0.00473701	AUS, CHN, IND, KOR, SWE, THA, USA	7	2003, 2004, 2005, 2006, 2007, 2008, 2009, 2010, 2011, 2012, 2013, 2016, 2020	13	2003	2020	-4.165	0.001	0.659	0.017	Difference stationary	Increasing	-3.584	0.006	0.744	0.01	Difference stationary	Decreasing	Yes
A. baumannii	Fluoroquinolone	Deaths - AllAges - All pathogens - Aminoglycosides	Abau_abaF	-0.529476	0.0197349	AUS, CHN, IND, KOR, SWE, TZA, USA	7	2003, 2004, 2005, 2006, 2007, 2008, 2009, 2010, 2011, 2012, 2013, 2014, 2016, 2020	14	2003	2020	-1.952	0.308	0.664	0.017	Not stationary	Increasing	-3.575	0.006	0.671	0.016	Difference stationary	Decreasing	Yes
A. baumannii	Carbapenem	DALYs - AgeStandardized - Citrobacter spp. - Fluoroquinolones	Abau_abaF	-0.743418	0.000264508	AUS, CHN, IND, KOR, SWE, THA, USA	7	2003, 2004, 2005, 2006, 2007, 2008, 2009, 2010, 2011, 2012, 2013, 2016, 2020	13	2003	2020	-4.478	0	0.653	0.018	Difference stationary	Increasing	-3.551	0.007	0.73	0.011	Difference stationary	Decreasing	Yes
A. baumannii	Carbapenem	DALYs - AgeStandardized - Citrobacter spp. - Fluoroquinolones	Abau_abaF	-0.743418	0.000264508	AUS, CHN, IND, KOR, SWE, THA, USA	7	2003, 2004, 2005, 2006, 2007, 2008, 2009, 2010, 2011, 2012, 2013, 2016, 2020	13	2003	2020	-4.478	0	0.653	0.018	Difference stationary	Increasing	-3.551	0.007	0.73	0.011	Difference stationary	Decreasing	Yes
A. baumannii	Carbapenem	Deaths - Over70 - Enterobacter spp. - Trimethoprim-Sulfamethoxazole	Abau_abaF	-0.785717	6.69e-05	AUS, CHN, IND, KOR, SWE, THA, USA	7	2003, 2004, 2005, 2006, 2007, 2008, 2009, 2010, 2011, 2012, 2013, 2016, 2020	13	2003	2020	-3.685	0.004	0.626	0.02	Difference stationary	Increasing	-3.512	0.008	0.671	0.016	Difference stationary	Decreasing	Yes
A. baumannii	Carbapenem	Deaths - Over70 - Enterobacter spp. - Trimethoprim-Sulfamethoxazole	Abau_abaF	-0.785717	6.69e-05	AUS, CHN, IND, KOR, SWE, THA, USA	7	2003, 2004, 2005, 2006, 2007, 2008, 2009, 2010, 2011, 2012, 2013, 2016, 2020	13	2003	2020	-3.685	0.004	0.626	0.02	Difference stationary	Increasing	-3.512	0.008	0.671	0.016	Difference stationary	Decreasing	Yes
A. baumannii	Carbapenem	Deaths - Over70 - All pathogens - Aminoglycosides	Abau_abaF	-0.833618	9.28e-06	AUS, CHN, IND, KOR, SWE, THA, USA	7	2003, 2004, 2005, 2006, 2007, 2008, 2009, 2010, 2011, 2012, 2013, 2016, 2020	13	2003	2020	-4.725	0	0.64	0.019	Difference stationary	Increasing	-3.489	0.008	0.72	0.012	Difference stationary	Decreasing	Yes
A. baumannii	Carbapenem	Deaths - Over70 - All pathogens - Aminoglycosides	Abau_abaF	-0.833618	9.28e-06	AUS, CHN, IND, KOR, SWE, THA, USA	7	2003, 2004, 2005, 2006, 2007, 2008, 2009, 2010, 2011, 2012, 2013, 2016, 2020	13	2003	2020	-4.725	0	0.64	0.019	Difference stationary	Increasing	-3.489	0.008	0.72	0.012	Difference stationary	Decreasing	Yes
A. baumannii	Carbapenem	DALYs - Over70 - Acinetobacter baumannii - Resistance to one or more antibiotics	Abau_abaF	-0.820743	1.67e-05	AUS, CHN, IND, KOR, SWE, THA, USA	7	2003, 2004, 2005, 2006, 2007, 2008, 2009, 2010, 2011, 2012, 2013, 2016, 2020	13	2003	2020	-2.607	0.092	0.623	0.021	Not stationary	Increasing	-3.481	0.008	0.642	0.019	Difference stationary	Decreasing	Yes
A. baumannii	Carbapenem	DALYs - Over70 - Acinetobacter baumannii - Resistance to one or more antibiotics	Abau_abaF	-0.820743	1.67e-05	AUS, CHN, IND, KOR, SWE, THA, USA	7	2003, 2004, 2005, 2006, 2007, 2008, 2009, 2010, 2011, 2012, 2013, 2016, 2020	13	2003	2020	-2.607	0.092	0.623	0.021	Not stationary	Increasing	-3.481	0.008	0.642	0.019	Difference stationary	Decreasing	Yes
A. baumannii	Carbapenem	DALYs - AllAges - Serratia spp. - Resistance to one or more antibiotics	Abau_abaF	-0.778954	8.5e-05	AUS, CHN, IND, KOR, SWE, THA, USA	7	2003, 2004, 2005, 2006, 2007, 2008, 2009, 2010, 2011, 2012, 2013, 2016, 2020	13	2003	2020	-2.968	0.038	0.6	0.023	Difference stationary	Increasing	-3.475	0.009	0.638	0.019	Difference stationary	Decreasing	Yes
A. baumannii	Carbapenem	DALYs - AllAges - Serratia spp. - Resistance to one or more antibiotics	Abau_abaF	-0.778954	8.5e-05	AUS, CHN, IND, KOR, SWE, THA, USA	7	2003, 2004, 2005, 2006, 2007, 2008, 2009, 2010, 2011, 2012, 2013, 2016, 2020	13	2003	2020	-2.968	0.038	0.6	0.023	Difference stationary	Increasing	-3.475	0.009	0.638	0.019	Difference stationary	Decreasing	Yes
A. baumannii	Carbapenem	Deaths - Over70 - Enterobacter spp. - Fourth-generation cephalosporins	Abau_abaF	-0.61238	0.00531792	AUS, CHN, IND, KOR, SWE, THA, USA	7	2003, 2004, 2005, 2006, 2007, 2008, 2009, 2010, 2011, 2012, 2013, 2016, 2020	13	2003	2020	-2.352	0.156	0.595	0.023	Not stationary	Increasing	-3.429	0.01	0.597	0.023	Difference stationary	Decreasing	Yes
A. baumannii	Carbapenem	Deaths - Over70 - Enterobacter spp. - Fourth-generation cephalosporins	Abau_abaF	-0.61238	0.00531792	AUS, CHN, IND, KOR, SWE, THA, USA	7	2003, 2004, 2005, 2006, 2007, 2008, 2009, 2010, 2011, 2012, 2013, 2016, 2020	13	2003	2020	-2.352	0.156	0.595	0.023	Not stationary	Increasing	-3.429	0.01	0.597	0.023	Difference stationary	Decreasing	Yes
A. baumannii	Carbapenem	DALYs - Over70 - Citrobacter spp. - Resistance to one or more antibiotics	Abau_abaF	-0.629917	0.00384596	AUS, CHN, IND, KOR, SWE, THA, USA	7	2003, 2004, 2005, 2006, 2007, 2008, 2009, 2010, 2011, 2012, 2013, 2016, 2020	13	2003	2020	-11.468	0	0.652	0.018	Difference stationary	Increasing	-3.422	0.01	0.668	0.016	Difference stationary	Decreasing	Yes
A. baumannii	Carbapenem	DALYs - Over70 - Citrobacter spp. - Resistance to one or more antibiotics	Abau_abaF	-0.629917	0.00384596	AUS, CHN, IND, KOR, SWE, THA, USA	7	2003, 2004, 2005, 2006, 2007, 2008, 2009, 2010, 2011, 2012, 2013, 2016, 2020	13	2003	2020	-11.468	0	0.652	0.018	Difference stationary	Increasing	-3.422	0.01	0.668	0.016	Difference stationary	Decreasing	Yes
A. baumannii	Carbapenem	Deaths - Under5 - Morganella spp. - Fluoroquinolones	Abau_abaF	-0.703395	0.000779466	AUS, CHN, IND, KOR, SWE, THA, USA	7	2003, 2004, 2005, 2006, 2007, 2008, 2009, 2010, 2011, 2012, 2013, 2016, 2020	13	2003	2020	-5.908	0	0.583	0.024	Difference stationary	Increasing	-3.413	0.011	0.58	0.024	Difference stationary	Decreasing	Yes
A. baumannii	Carbapenem	Deaths - Under5 - Morganella spp. - Fluoroquinolones	Abau_abaF	-0.703395	0.000779466	AUS, CHN, IND, KOR, SWE, THA, USA	7	2003, 2004, 2005, 2006, 2007, 2008, 2009, 2010, 2011, 2012, 2013, 2016, 2020	13	2003	2020	-5.908	0	0.583	0.024	Difference stationary	Increasing	-3.413	0.011	0.58	0.024	Difference stationary	Decreasing	Yes
A. baumannii	Fluoroquinolone	DALYs - AllAges - Serratia spp. - Aminoglycosides	Abau_abaF	-0.512226	0.0249488	AUS, CHN, IND, KOR, SWE, TZA, USA	7	2003, 2004, 2005, 2006, 2007, 2008, 2009, 2010, 2011, 2012, 2013, 2014, 2016, 2020	14	2003	2020	-1.923	0.321	0.613	0.021	Not stationary	Increasing	-3.403	0.011	0.661	0.017	Difference stationary	Decreasing	Yes
A. baumannii	Carbapenem	DALYs - Under5 - Enterobacter spp. - Fourth-generation cephalosporins	Abau_abaF	-0.633231	0.00360971	AUS, CHN, IND, KOR, SWE, THA, USA	7	2003, 2004, 2005, 2006, 2007, 2008, 2009, 2010, 2011, 2012, 2013, 2016, 2020	13	2003	2020	-3.074	0.029	0.587	0.024	Difference stationary	Increasing	-3.319	0.014	0.586	0.024	Difference stationary	Decreasing	Yes
A. baumannii	Carbapenem	DALYs - Under5 - Enterobacter spp. - Fourth-generation cephalosporins	Abau_abaF	-0.633231	0.00360971	AUS, CHN, IND, KOR, SWE, THA, USA	7	2003, 2004, 2005, 2006, 2007, 2008, 2009, 2010, 2011, 2012, 2013, 2016, 2020	13	2003	2020	-3.074	0.029	0.587	0.024	Difference stationary	Increasing	-3.319	0.014	0.586	0.024	Difference stationary	Decreasing	Yes
A. baumannii	Carbapenem	DALYs - AgeStandardized - All pathogens - Resistance to one or more antibiotics	Abau_abaF	-0.781484	7.78e-05	AUS, CHN, IND, KOR, SWE, THA, USA	7	2003, 2004, 2005, 2006, 2007, 2008, 2009, 2010, 2011, 2012, 2013, 2016, 2020	13	2003	2020	-5.343	0	0.642	0.019	Difference stationary	Increasing	-3.317	0.014	0.661	0.017	Difference stationary	Decreasing	Yes
A. baumannii	Carbapenem	DALYs - AgeStandardized - All pathogens - Resistance to one or more antibiotics	Abau_abaF	-0.781484	7.78e-05	AUS, CHN, IND, KOR, SWE, THA, USA	7	2003, 2004, 2005, 2006, 2007, 2008, 2009, 2010, 2011, 2012, 2013, 2016, 2020	13	2003	2020	-5.343	0	0.642	0.019	Difference stationary	Increasing	-3.317	0.014	0.661	0.017	Difference stationary	Decreasing	Yes
A. baumannii	Carbapenem	Deaths - AgeStandardized - Serratia spp. - Aminoglycosides	Abau_abaF	-0.755944	0.000181134	AUS, CHN, IND, KOR, SWE, THA, USA	7	2003, 2004, 2005, 2006, 2007, 2008, 2009, 2010, 2011, 2012, 2013, 2016, 2020	13	2003	2020	-3.985	0.001	0.651	0.018	Difference stationary	Increasing	-3.299	0.015	0.628	0.02	Difference stationary	Decreasing	Yes
A. baumannii	Carbapenem	Deaths - AgeStandardized - Serratia spp. - Aminoglycosides	Abau_abaF	-0.755944	0.000181134	AUS, CHN, IND, KOR, SWE, THA, USA	7	2003, 2004, 2005, 2006, 2007, 2008, 2009, 2010, 2011, 2012, 2013, 2016, 2020	13	2003	2020	-3.985	0.001	0.651	0.018	Difference stationary	Increasing	-3.299	0.015	0.628	0.02	Difference stationary	Decreasing	Yes
A. baumannii	Carbapenem	Deaths - Under5 - Acinetobacter baumannii - Resistance to one or more antibiotics	Abau_abaF	-0.795051	4.74e-05	AUS, CHN, IND, KOR, SWE, THA, USA	7	2003, 2004, 2005, 2006, 2007, 2008, 2009, 2010, 2011, 2012, 2013, 2016, 2020	13	2003	2020	-4.537	0	0.518	0.038	Difference stationary	Increasing	-3.256	0.017	0.517	0.038	Difference stationary	Decreasing	Yes
A. baumannii	Carbapenem	Deaths - Under5 - Acinetobacter baumannii - Resistance to one or more antibiotics	Abau_abaF	-0.795051	4.74e-05	AUS, CHN, IND, KOR, SWE, THA, USA	7	2003, 2004, 2005, 2006, 2007, 2008, 2009, 2010, 2011, 2012, 2013, 2016, 2020	13	2003	2020	-4.537	0	0.518	0.038	Difference stationary	Increasing	-3.256	0.017	0.517	0.038	Difference stationary	Decreasing	Yes
A. baumannii	Carbapenem	DALYs - AgeStandardized - All pathogens - Fluoroquinolones	Abau_abaF	-0.717293	0.000546517	AUS, CHN, IND, KOR, SWE, THA, USA	7	2003, 2004, 2005, 2006, 2007, 2008, 2009, 2010, 2011, 2012, 2013, 2016, 2020	13	2003	2020	-1.646	0.459	0.602	0.022	Not stationary	Increasing	-3.232	0.018	0.603	0.022	Difference stationary	Decreasing	Yes
A. baumannii	Carbapenem	DALYs - AgeStandardized - All pathogens - Fluoroquinolones	Abau_abaF	-0.717293	0.000546517	AUS, CHN, IND, KOR, SWE, THA, USA	7	2003, 2004, 2005, 2006, 2007, 2008, 2009, 2010, 2011, 2012, 2013, 2016, 2020	13	2003	2020	-1.646	0.459	0.602	0.022	Not stationary	Increasing	-3.232	0.018	0.603	0.022	Difference stationary	Decreasing	Yes
A. baumannii	Carbapenem	Deaths - Under5 - Escherichia coli - Aminoglycosides	Abau_abaF	-0.853005	3.47e-06	AUS, CHN, IND, KOR, SWE, THA, USA	7	2003, 2004, 2005, 2006, 2007, 2008, 2009, 2010, 2011, 2012, 2013, 2016, 2020	13	2003	2020	-6.647	0	0.596	0.023	Difference stationary	Increasing	-3.209	0.019	0.614	0.021	Difference stationary	Decreasing	Yes
A. baumannii	Carbapenem	Deaths - Under5 - Escherichia coli - Aminoglycosides	Abau_abaF	-0.853005	3.47e-06	AUS, CHN, IND, KOR, SWE, THA, USA	7	2003, 2004, 2005, 2006, 2007, 2008, 2009, 2010, 2011, 2012, 2013, 2016, 2020	13	2003	2020	-6.647	0	0.596	0.023	Difference stationary	Increasing	-3.209	0.019	0.614	0.021	Difference stationary	Decreasing	Yes
A. baumannii	Carbapenem	DALYs - Under5 - Proteus spp. - Resistance to one or more antibiotics	Abau_abaF	-0.826823	1.27e-05	AUS, CHN, IND, KOR, SWE, THA, USA	7	2003, 2004, 2005, 2006, 2007, 2008, 2009, 2010, 2011, 2012, 2013, 2016, 2020	13	2003	2020	-7.309	0	0.631	0.02	Difference stationary	Increasing	-3.199	0.02	0.722	0.012	Difference stationary	Decreasing	Yes
A. baumannii	Carbapenem	DALYs - Under5 - Proteus spp. - Resistance to one or more antibiotics	Abau_abaF	-0.826823	1.27e-05	AUS, CHN, IND, KOR, SWE, THA, USA	7	2003, 2004, 2005, 2006, 2007, 2008, 2009, 2010, 2011, 2012, 2013, 2016, 2020	13	2003	2020	-7.309	0	0.631	0.02	Difference stationary	Increasing	-3.199	0.02	0.722	0.012	Difference stationary	Decreasing	Yes
A. baumannii	Carbapenem	Deaths - AgeStandardized - All pathogens - Resistance to one or more antibiotics	Abau_abaF	-0.811323	2.49e-05	AUS, CHN, IND, KOR, SWE, THA, USA	7	2003, 2004, 2005, 2006, 2007, 2008, 2009, 2010, 2011, 2012, 2013, 2016, 2020	13	2003	2020	-4.177	0.001	0.643	0.019	Difference stationary	Increasing	-3.198	0.02	0.702	0.013	Difference stationary	Decreasing	Yes
A. baumannii	Carbapenem	Deaths - AgeStandardized - All pathogens - Resistance to one or more antibiotics	Abau_abaF	-0.811323	2.49e-05	AUS, CHN, IND, KOR, SWE, THA, USA	7	2003, 2004, 2005, 2006, 2007, 2008, 2009, 2010, 2011, 2012, 2013, 2016, 2020	13	2003	2020	-4.177	0.001	0.643	0.019	Difference stationary	Increasing	-3.198	0.02	0.702	0.013	Difference stationary	Decreasing	Yes
A. baumannii	Carbapenem	Deaths - Under5 - Enterococcus faecium - Fluoroquinolones	Abau_abaF	-0.808159	2.84e-05	AUS, CHN, IND, KOR, SWE, THA, USA	7	2003, 2004, 2005, 2006, 2007, 2008, 2009, 2010, 2011, 2012, 2013, 2016, 2020	13	2003	2020	-1.663	0.45	0.523	0.036	Not stationary	Increasing	-3.149	0.023	0.523	0.036	Difference stationary	Decreasing	Yes
A. baumannii	Carbapenem	Deaths - Under5 - Enterococcus faecium - Fluoroquinolones	Abau_abaF	-0.808159	2.84e-05	AUS, CHN, IND, KOR, SWE, THA, USA	7	2003, 2004, 2005, 2006, 2007, 2008, 2009, 2010, 2011, 2012, 2013, 2016, 2020	13	2003	2020	-1.663	0.45	0.523	0.036	Not stationary	Increasing	-3.149	0.023	0.523	0.036	Difference stationary	Decreasing	Yes
A. baumannii	Carbapenem	Deaths - AgeStandardized - All pathogens - Fluoroquinolones	Abau_abaF	-0.745572	0.000248208	AUS, CHN, IND, KOR, SWE, THA, USA	7	2003, 2004, 2005, 2006, 2007, 2008, 2009, 2010, 2011, 2012, 2013, 2016, 2020	13	2003	2020	-6	0	0.648	0.018	Difference stationary	Increasing	-3.128	0.025	0.659	0.017	Difference stationary	Decreasing	Yes
A. baumannii	Carbapenem	Deaths - AgeStandardized - All pathogens - Fluoroquinolones	Abau_abaF	-0.745572	0.000248208	AUS, CHN, IND, KOR, SWE, THA, USA	7	2003, 2004, 2005, 2006, 2007, 2008, 2009, 2010, 2011, 2012, 2013, 2016, 2020	13	2003	2020	-6	0	0.648	0.018	Difference stationary	Increasing	-3.128	0.025	0.659	0.017	Difference stationary	Decreasing	Yes
A. baumannii	Carbapenem	Deaths - Over70 - Enterobacter spp. - Aminoglycosides	Abau_abaF	-0.819544	1.76e-05	AUS, CHN, IND, KOR, SWE, THA, USA	7	2003, 2004, 2005, 2006, 2007, 2008, 2009, 2010, 2011, 2012, 2013, 2016, 2020	13	2003	2020	-2	0.287	0.637	0.019	Not stationary	Increasing	-3.101	0.027	0.692	0.014	Difference stationary	Decreasing	Yes
A. baumannii	Carbapenem	Deaths - Over70 - Enterobacter spp. - Aminoglycosides	Abau_abaF	-0.819544	1.76e-05	AUS, CHN, IND, KOR, SWE, THA, USA	7	2003, 2004, 2005, 2006, 2007, 2008, 2009, 2010, 2011, 2012, 2013, 2016, 2020	13	2003	2020	-2	0.287	0.637	0.019	Not stationary	Increasing	-3.101	0.027	0.692	0.014	Difference stationary	Decreasing	Yes
A. baumannii	Carbapenem	DALYs - AgeStandardized - Serratia spp. - Fourth-generation cephalosporins	Abau_abaF	-0.621879	0.00447228	AUS, CHN, IND, KOR, SWE, THA, USA	7	2003, 2004, 2005, 2006, 2007, 2008, 2009, 2010, 2011, 2012, 2013, 2016, 2020	13	2003	2020	-5.576	0	0.57	0.026	Difference stationary	Increasing	-3.06	0.03	0.575	0.025	Difference stationary	Decreasing	Yes
A. baumannii	Carbapenem	DALYs - AgeStandardized - Serratia spp. - Fourth-generation cephalosporins	Abau_abaF	-0.621879	0.00447228	AUS, CHN, IND, KOR, SWE, THA, USA	7	2003, 2004, 2005, 2006, 2007, 2008, 2009, 2010, 2011, 2012, 2013, 2016, 2020	13	2003	2020	-5.576	0	0.57	0.026	Difference stationary	Increasing	-3.06	0.03	0.575	0.025	Difference stationary	Decreasing	Yes
A. baumannii	Carbapenem	DALYs - AgeStandardized - Enterobacter spp. - Trimethoprim-Sulfamethoxazole	Abau_abaF	-0.75147	0.000207883	AUS, CHN, IND, KOR, SWE, THA, USA	7	2003, 2004, 2005, 2006, 2007, 2008, 2009, 2010, 2011, 2012, 2013, 2016, 2020	13	2003	2020	-6.983	0	0.656	0.018	Difference stationary	Increasing	-3	0.035	0.741	0.01	Difference stationary	Decreasing	Yes
A. baumannii	Carbapenem	DALYs - AgeStandardized - Enterobacter spp. - Trimethoprim-Sulfamethoxazole	Abau_abaF	-0.75147	0.000207883	AUS, CHN, IND, KOR, SWE, THA, USA	7	2003, 2004, 2005, 2006, 2007, 2008, 2009, 2010, 2011, 2012, 2013, 2016, 2020	13	2003	2020	-6.983	0	0.656	0.018	Difference stationary	Increasing	-3	0.035	0.741	0.01	Difference stationary	Decreasing	Yes
A. baumannii	Carbapenem	DALYs - Under5 - Klebsiella pneumoniae - Resistance to one or more antibiotics	Abau_abaF	-0.735889	0.000328794	AUS, CHN, IND, KOR, SWE, THA, USA	7	2003, 2004, 2005, 2006, 2007, 2008, 2009, 2010, 2011, 2012, 2013, 2016, 2020	13	2003	2020	-2.462	0.125	0.541	0.032	Not stationary	Increasing	-2.998	0.035	0.542	0.032	Difference stationary	Decreasing	Yes
A. baumannii	Carbapenem	DALYs - Under5 - Klebsiella pneumoniae - Resistance to one or more antibiotics	Abau_abaF	-0.735889	0.000328794	AUS, CHN, IND, KOR, SWE, THA, USA	7	2003, 2004, 2005, 2006, 2007, 2008, 2009, 2010, 2011, 2012, 2013, 2016, 2020	13	2003	2020	-2.462	0.125	0.541	0.032	Not stationary	Increasing	-2.998	0.035	0.542	0.032	Difference stationary	Decreasing	Yes
A. baumannii	Carbapenem	DALYs - Over70 - All pathogens - Fluoroquinolones	Abau_abaF	-0.745527	0.000248544	AUS, CHN, IND, KOR, SWE, THA, USA	7	2003, 2004, 2005, 2006, 2007, 2008, 2009, 2010, 2011, 2012, 2013, 2016, 2020	13	2003	2020	-1.426	0.57	0.652	0.018	Not stationary	Increasing	-2.99	0.036	0.659	0.017	Difference stationary	Decreasing	Yes
A. baumannii	Carbapenem	DALYs - Over70 - All pathogens - Fluoroquinolones	Abau_abaF	-0.745527	0.000248544	AUS, CHN, IND, KOR, SWE, THA, USA	7	2003, 2004, 2005, 2006, 2007, 2008, 2009, 2010, 2011, 2012, 2013, 2016, 2020	13	2003	2020	-1.426	0.57	0.652	0.018	Not stationary	Increasing	-2.99	0.036	0.659	0.017	Difference stationary	Decreasing	Yes
A. baumannii	Carbapenem	Deaths - AgeStandardized - All pathogens - Aminoglycosides	Abau_abaF	-0.813332	2.29e-05	AUS, CHN, IND, KOR, SWE, THA, USA	7	2003, 2004, 2005, 2006, 2007, 2008, 2009, 2010, 2011, 2012, 2013, 2016, 2020	13	2003	2020	-2.937	0.041	0.623	0.021	Difference stationary	Increasing	-2.978	0.037	0.703	0.013	Difference stationary	Decreasing	Yes
A. baumannii	Carbapenem	Deaths - AgeStandardized - All pathogens - Aminoglycosides	Abau_abaF	-0.813332	2.29e-05	AUS, CHN, IND, KOR, SWE, THA, USA	7	2003, 2004, 2005, 2006, 2007, 2008, 2009, 2010, 2011, 2012, 2013, 2016, 2020	13	2003	2020	-2.937	0.041	0.623	0.021	Difference stationary	Increasing	-2.978	0.037	0.703	0.013	Difference stationary	Decreasing	Yes
A. baumannii	Carbapenem	DALYs - Under5 - Enterobacter spp. - Trimethoprim-Sulfamethoxazole	Abau_abaF	-0.815285	2.11e-05	AUS, CHN, IND, KOR, SWE, THA, USA	7	2003, 2004, 2005, 2006, 2007, 2008, 2009, 2010, 2011, 2012, 2013, 2016, 2020	13	2003	2020	-3.029	0.032	0.611	0.022	Difference stationary	Increasing	-2.94	0.041	0.65	0.018	Not stationary	Decreasing	Yes
A. baumannii	Carbapenem	DALYs - Under5 - Enterobacter spp. - Trimethoprim-Sulfamethoxazole	Abau_abaF	-0.815285	2.11e-05	AUS, CHN, IND, KOR, SWE, THA, USA	7	2003, 2004, 2005, 2006, 2007, 2008, 2009, 2010, 2011, 2012, 2013, 2016, 2020	13	2003	2020	-3.029	0.032	0.611	0.022	Difference stationary	Increasing	-2.94	0.041	0.65	0.018	Not stationary	Decreasing	Yes
A. baumannii	Carbapenem	DALYs - Under5 - All pathogens - Fluoroquinolones	Abau_abaF	-0.741647	0.000278579	AUS, CHN, IND, KOR, SWE, THA, USA	7	2003, 2004, 2005, 2006, 2007, 2008, 2009, 2010, 2011, 2012, 2013, 2016, 2020	13	2003	2020	-2.065	0.259	0.558	0.029	Not stationary	Increasing	-2.902	0.045	0.557	0.029	Not stationary	Decreasing	Yes
A. baumannii	Carbapenem	DALYs - Under5 - All pathogens - Fluoroquinolones	Abau_abaF	-0.741647	0.000278579	AUS, CHN, IND, KOR, SWE, THA, USA	7	2003, 2004, 2005, 2006, 2007, 2008, 2009, 2010, 2011, 2012, 2013, 2016, 2020	13	2003	2020	-2.065	0.259	0.558	0.029	Not stationary	Increasing	-2.902	0.045	0.557	0.029	Not stationary	Decreasing	Yes
A. baumannii	Carbapenem	DALYs - Over70 - Enterococcus faecalis - Resistance to one or more antibiotics	Abau_abaF	-0.744126	0.000259056	AUS, CHN, IND, KOR, SWE, THA, USA	7	2003, 2004, 2005, 2006, 2007, 2008, 2009, 2010, 2011, 2012, 2013, 2016, 2020	13	2003	2020	-8.867	0	0.666	0.017	Difference stationary	Increasing	-2.901	0.045	0.676	0.016	Not stationary	Decreasing	Yes
A. baumannii	Carbapenem	DALYs - Over70 - Enterococcus faecalis - Resistance to one or more antibiotics	Abau_abaF	-0.744126	0.000259056	AUS, CHN, IND, KOR, SWE, THA, USA	7	2003, 2004, 2005, 2006, 2007, 2008, 2009, 2010, 2011, 2012, 2013, 2016, 2020	13	2003	2020	-8.867	0	0.666	0.017	Difference stationary	Increasing	-2.901	0.045	0.676	0.016	Not stationary	Decreasing	Yes
A. baumannii	Carbapenem	DALYs - AllAges - Enterobacter spp. - Resistance to one or more antibiotics	Abau_abaF	-0.778839	8.54e-05	AUS, CHN, IND, KOR, SWE, THA, USA	7	2003, 2004, 2005, 2006, 2007, 2008, 2009, 2010, 2011, 2012, 2013, 2016, 2020	13	2003	2020	-2.464	0.125	0.583	0.024	Not stationary	Increasing	-2.885	0.047	0.615	0.021	Not stationary	Decreasing	Yes
A. baumannii	Carbapenem	DALYs - AllAges - Enterobacter spp. - Resistance to one or more antibiotics	Abau_abaF	-0.778839	8.54e-05	AUS, CHN, IND, KOR, SWE, THA, USA	7	2003, 2004, 2005, 2006, 2007, 2008, 2009, 2010, 2011, 2012, 2013, 2016, 2020	13	2003	2020	-2.464	0.125	0.583	0.024	Not stationary	Increasing	-2.885	0.047	0.615	0.021	Not stationary	Decreasing	Yes
A. baumannii	Carbapenem	Deaths - Under5 - All pathogens - Anti-pseudomonal penicillin / Beta-lactamase inhibitors	Abau_abaF	-0.793767	4.98e-05	AUS, CHN, IND, KOR, SWE, THA, USA	7	2003, 2004, 2005, 2006, 2007, 2008, 2009, 2010, 2011, 2012, 2013, 2016, 2020	13	2003	2020	-10.002	0	0.648	0.018	Difference stationary	Increasing	-2.85	0.051	0.684	0.015	Not stationary	Decreasing	Yes
A. baumannii	Carbapenem	Deaths - Under5 - All pathogens - Anti-pseudomonal penicillin / Beta-lactamase inhibitors	Abau_abaF	-0.793767	4.98e-05	AUS, CHN, IND, KOR, SWE, THA, USA	7	2003, 2004, 2005, 2006, 2007, 2008, 2009, 2010, 2011, 2012, 2013, 2016, 2020	13	2003	2020	-10.002	0	0.648	0.018	Difference stationary	Increasing	-2.85	0.051	0.684	0.015	Not stationary	Decreasing	Yes
A. baumannii	Carbapenem	DALYs - Over70 - Proteus spp. - Third-generation cephalosporins	Abau_abaF	-0.759298	0.000163058	AUS, CHN, IND, KOR, SWE, THA, USA	7	2003, 2004, 2005, 2006, 2007, 2008, 2009, 2010, 2011, 2012, 2013, 2016, 2020	13	2003	2020	-13.648	0	0.81	0.01	Difference stationary	Increasing	-2.844	0.052	0.911	0.01	Not stationary	Decreasing	Yes
A. baumannii	Carbapenem	DALYs - Over70 - Proteus spp. - Third-generation cephalosporins	Abau_abaF	-0.759298	0.000163058	AUS, CHN, IND, KOR, SWE, THA, USA	7	2003, 2004, 2005, 2006, 2007, 2008, 2009, 2010, 2011, 2012, 2013, 2016, 2020	13	2003	2020	-13.648	0	0.81	0.01	Difference stationary	Increasing	-2.844	0.052	0.911	0.01	Not stationary	Decreasing	Yes
A. baumannii	Carbapenem	DALYs - Over70 - Morganella spp. - Fluoroquinolones	Abau_abaF	-0.7163	0.00056093	AUS, CHN, IND, KOR, SWE, THA, USA	7	2003, 2004, 2005, 2006, 2007, 2008, 2009, 2010, 2011, 2012, 2013, 2016, 2020	13	2003	2020	-6.474	0	0.666	0.017	Difference stationary	Increasing	-2.835	0.053	0.705	0.013	Not stationary	Decreasing	Yes
A. baumannii	Carbapenem	DALYs - Over70 - Morganella spp. - Fluoroquinolones	Abau_abaF	-0.7163	0.00056093	AUS, CHN, IND, KOR, SWE, THA, USA	7	2003, 2004, 2005, 2006, 2007, 2008, 2009, 2010, 2011, 2012, 2013, 2016, 2020	13	2003	2020	-6.474	0	0.666	0.017	Difference stationary	Increasing	-2.835	0.053	0.705	0.013	Not stationary	Decreasing	Yes
A. baumannii	Carbapenem	DALYs - Under5 - Proteus spp. - Third-generation cephalosporins	Abau_abaF	-0.846513	4.89e-06	AUS, CHN, IND, KOR, SWE, THA, USA	7	2003, 2004, 2005, 2006, 2007, 2008, 2009, 2010, 2011, 2012, 2013, 2016, 2020	13	2003	2020	-1.998	0.287	0.674	0.016	Not stationary	Increasing	-2.818	0.056	0.68	0.015	Not stationary	Decreasing	Yes
A. baumannii	Carbapenem	DALYs - Under5 - Proteus spp. - Third-generation cephalosporins	Abau_abaF	-0.846513	4.89e-06	AUS, CHN, IND, KOR, SWE, THA, USA	7	2003, 2004, 2005, 2006, 2007, 2008, 2009, 2010, 2011, 2012, 2013, 2016, 2020	13	2003	2020	-1.998	0.287	0.674	0.016	Not stationary	Increasing	-2.818	0.056	0.68	0.015	Not stationary	Decreasing	Yes
A. baumannii	Carbapenem	DALYs - Under5 - Streptococcus pneumoniae - Resistance to one or more antibiotics	Abau_abaF	-0.79195	5.33e-05	AUS, CHN, IND, KOR, SWE, THA, USA	7	2003, 2004, 2005, 2006, 2007, 2008, 2009, 2010, 2011, 2012, 2013, 2016, 2020	13	2003	2020	-3.211	0.019	0.581	0.024	Difference stationary	Increasing	-2.79	0.06	0.592	0.023	Not stationary	Decreasing	Yes
A. baumannii	Carbapenem	DALYs - Under5 - Streptococcus pneumoniae - Resistance to one or more antibiotics	Abau_abaF	-0.79195	5.33e-05	AUS, CHN, IND, KOR, SWE, THA, USA	7	2003, 2004, 2005, 2006, 2007, 2008, 2009, 2010, 2011, 2012, 2013, 2016, 2020	13	2003	2020	-3.211	0.019	0.581	0.024	Difference stationary	Increasing	-2.79	0.06	0.592	0.023	Not stationary	Decreasing	Yes
A. baumannii	Carbapenem	Deaths - Over70 - Enterobacter spp. - Resistance to one or more antibiotics	Abau_abaF	-0.809302	2.71e-05	AUS, CHN, IND, KOR, SWE, THA, USA	7	2003, 2004, 2005, 2006, 2007, 2008, 2009, 2010, 2011, 2012, 2013, 2016, 2020	13	2003	2020	-1.879	0.342	0.629	0.02	Not stationary	Increasing	-2.763	0.064	0.673	0.016	Not stationary	Decreasing	Yes
A. baumannii	Carbapenem	Deaths - Over70 - Enterobacter spp. - Resistance to one or more antibiotics	Abau_abaF	-0.809302	2.71e-05	AUS, CHN, IND, KOR, SWE, THA, USA	7	2003, 2004, 2005, 2006, 2007, 2008, 2009, 2010, 2011, 2012, 2013, 2016, 2020	13	2003	2020	-1.879	0.342	0.629	0.02	Not stationary	Increasing	-2.763	0.064	0.673	0.016	Not stationary	Decreasing	Yes
A. baumannii	Carbapenem	DALYs - AgeStandardized - Proteus spp. - Third-generation cephalosporins	Abau_abaF	-0.782112	7.61e-05	AUS, CHN, IND, KOR, SWE, THA, USA	7	2003, 2004, 2005, 2006, 2007, 2008, 2009, 2010, 2011, 2012, 2013, 2016, 2020	13	2003	2020	-18.41	0	0.789	0.01	Difference stationary	Increasing	-2.759	0.064	0.838	0.01	Not stationary	Decreasing	Yes
A. baumannii	Carbapenem	DALYs - AgeStandardized - Proteus spp. - Third-generation cephalosporins	Abau_abaF	-0.782112	7.61e-05	AUS, CHN, IND, KOR, SWE, THA, USA	7	2003, 2004, 2005, 2006, 2007, 2008, 2009, 2010, 2011, 2012, 2013, 2016, 2020	13	2003	2020	-18.41	0	0.789	0.01	Difference stationary	Increasing	-2.759	0.064	0.838	0.01	Not stationary	Decreasing	Yes
A. baumannii	Carbapenem	Deaths - AgeStandardized - Enterobacter spp. - Fourth-generation cephalosporins	Abau_abaF	-0.607805	0.00576958	AUS, CHN, IND, KOR, SWE, THA, USA	7	2003, 2004, 2005, 2006, 2007, 2008, 2009, 2010, 2011, 2012, 2013, 2016, 2020	13	2003	2020	-8.263	0	0.598	0.023	Difference stationary	Increasing	-2.638	0.085	0.605	0.022	Not stationary	Decreasing	Yes
A. baumannii	Carbapenem	Deaths - AgeStandardized - Enterobacter spp. - Fourth-generation cephalosporins	Abau_abaF	-0.607805	0.00576958	AUS, CHN, IND, KOR, SWE, THA, USA	7	2003, 2004, 2005, 2006, 2007, 2008, 2009, 2010, 2011, 2012, 2013, 2016, 2020	13	2003	2020	-8.263	0	0.598	0.023	Difference stationary	Increasing	-2.638	0.085	0.605	0.022	Not stationary	Decreasing	Yes
A. baumannii	Carbapenem	Deaths - AgeStandardized - Enterobacter spp. - Trimethoprim-Sulfamethoxazole	Abau_abaF	-0.755995	0.000180851	AUS, CHN, IND, KOR, SWE, THA, USA	7	2003, 2004, 2005, 2006, 2007, 2008, 2009, 2010, 2011, 2012, 2013, 2016, 2020	13	2003	2020	-2.015	0.28	0.632	0.02	Not stationary	Increasing	-2.63	0.087	0.702	0.013	Not stationary	Decreasing	Yes
A. baumannii	Carbapenem	Deaths - AgeStandardized - Enterobacter spp. - Trimethoprim-Sulfamethoxazole	Abau_abaF	-0.755995	0.000180851	AUS, CHN, IND, KOR, SWE, THA, USA	7	2003, 2004, 2005, 2006, 2007, 2008, 2009, 2010, 2011, 2012, 2013, 2016, 2020	13	2003	2020	-2.015	0.28	0.632	0.02	Not stationary	Increasing	-2.63	0.087	0.702	0.013	Not stationary	Decreasing	Yes
A. baumannii	Carbapenem	DALYs - AgeStandardized - Morganella spp. - Resistance to one or more antibiotics	Abau_abaF	-0.637638	0.00331426	AUS, CHN, IND, KOR, SWE, THA, USA	7	2003, 2004, 2005, 2006, 2007, 2008, 2009, 2010, 2011, 2012, 2013, 2016, 2020	13	2003	2020	-2.588	0.096	0.591	0.023	Not stationary	Increasing	-2.623	0.088	0.59	0.024	Not stationary	Decreasing	Yes
A. baumannii	Carbapenem	DALYs - AgeStandardized - Morganella spp. - Resistance to one or more antibiotics	Abau_abaF	-0.637638	0.00331426	AUS, CHN, IND, KOR, SWE, THA, USA	7	2003, 2004, 2005, 2006, 2007, 2008, 2009, 2010, 2011, 2012, 2013, 2016, 2020	13	2003	2020	-2.588	0.096	0.591	0.023	Not stationary	Increasing	-2.623	0.088	0.59	0.024	Not stationary	Decreasing	Yes
A. baumannii	Carbapenem	DALYs - Over70 - Citrobacter spp. - Aminoglycosides	Abau_abaF	-0.777618	8.9e-05	AUS, CHN, IND, KOR, SWE, THA, USA	7	2003, 2004, 2005, 2006, 2007, 2008, 2009, 2010, 2011, 2012, 2013, 2016, 2020	13	2003	2020	-4.077	0.001	0.699	0.014	Difference stationary	Increasing	-2.592	0.095	0.758	0.01	Not stationary	Decreasing	Yes
A. baumannii	Carbapenem	DALYs - Over70 - Citrobacter spp. - Aminoglycosides	Abau_abaF	-0.777618	8.9e-05	AUS, CHN, IND, KOR, SWE, THA, USA	7	2003, 2004, 2005, 2006, 2007, 2008, 2009, 2010, 2011, 2012, 2013, 2016, 2020	13	2003	2020	-4.077	0.001	0.699	0.014	Difference stationary	Increasing	-2.592	0.095	0.758	0.01	Not stationary	Decreasing	Yes
A. baumannii	Fluoroquinolone	DALYs - AgeStandardized - Klebsiella pneumoniae - Aminoglycosides	Abau_abaF	-0.533479	0.0186582	AUS, CHN, IND, KOR, SWE, TZA, USA	7	2003, 2004, 2005, 2006, 2007, 2008, 2009, 2010, 2011, 2012, 2013, 2014, 2016, 2020	14	2003	2020	-4.189	0.001	0.808	0.01	Difference stationary	Increasing	-2.573	0.099	0.834	0.01	Not stationary	Decreasing	Yes
A. baumannii	Carbapenem	DALYs - Over70 - Serratia spp. - Resistance to one or more antibiotics	Abau_abaF	-0.8264	1.3e-05	AUS, CHN, IND, KOR, SWE, THA, USA	7	2003, 2004, 2005, 2006, 2007, 2008, 2009, 2010, 2011, 2012, 2013, 2016, 2020	13	2003	2020	-3.595	0.006	0.66	0.017	Difference stationary	Increasing	-2.548	0.104	0.709	0.013	Not stationary	Decreasing	Yes
A. baumannii	Carbapenem	DALYs - Over70 - Serratia spp. - Resistance to one or more antibiotics	Abau_abaF	-0.8264	1.3e-05	AUS, CHN, IND, KOR, SWE, THA, USA	7	2003, 2004, 2005, 2006, 2007, 2008, 2009, 2010, 2011, 2012, 2013, 2016, 2020	13	2003	2020	-3.595	0.006	0.66	0.017	Difference stationary	Increasing	-2.548	0.104	0.709	0.013	Not stationary	Decreasing	Yes
A. baumannii	Carbapenem	DALYs - Under5 - Enterobacter spp. - Resistance to one or more antibiotics	Abau_abaF	-0.82307	1.51e-05	AUS, CHN, IND, KOR, SWE, THA, USA	7	2003, 2004, 2005, 2006, 2007, 2008, 2009, 2010, 2011, 2012, 2013, 2016, 2020	13	2003	2020	-2.386	0.146	0.564	0.027	Not stationary	Increasing	-2.52	0.111	0.568	0.026	Not stationary	Decreasing	Yes
A. baumannii	Carbapenem	DALYs - Under5 - Enterobacter spp. - Resistance to one or more antibiotics	Abau_abaF	-0.82307	1.51e-05	AUS, CHN, IND, KOR, SWE, THA, USA	7	2003, 2004, 2005, 2006, 2007, 2008, 2009, 2010, 2011, 2012, 2013, 2016, 2020	13	2003	2020	-2.386	0.146	0.564	0.027	Not stationary	Increasing	-2.52	0.111	0.568	0.026	Not stationary	Decreasing	Yes
A. baumannii	Carbapenem	DALYs - Under5 - All pathogens - Third-generation cephalosporins	Abau_abaF	-0.750116	0.00021661	AUS, CHN, IND, KOR, SWE, THA, USA	7	2003, 2004, 2005, 2006, 2007, 2008, 2009, 2010, 2011, 2012, 2013, 2016, 2020	13	2003	2020	-4.244	0.001	0.65	0.018	Difference stationary	Increasing	-2.467	0.124	0.678	0.016	Not stationary	Decreasing	Yes
A. baumannii	Carbapenem	DALYs - Under5 - All pathogens - Third-generation cephalosporins	Abau_abaF	-0.750116	0.00021661	AUS, CHN, IND, KOR, SWE, THA, USA	7	2003, 2004, 2005, 2006, 2007, 2008, 2009, 2010, 2011, 2012, 2013, 2016, 2020	13	2003	2020	-4.244	0.001	0.65	0.018	Difference stationary	Increasing	-2.467	0.124	0.678	0.016	Not stationary	Decreasing	Yes
A. baumannii	Carbapenem	DALYs - Under5 - Acinetobacter baumannii - Resistance to one or more antibiotics	Abau_abaF	-0.7952	4.72e-05	AUS, CHN, IND, KOR, SWE, THA, USA	7	2003, 2004, 2005, 2006, 2007, 2008, 2009, 2010, 2011, 2012, 2013, 2016, 2020	13	2003	2020	-1.741	0.41	0.518	0.038	Not stationary	Increasing	-2.464	0.125	0.516	0.038	Not stationary	Decreasing	Yes
A. baumannii	Carbapenem	DALYs - Under5 - Acinetobacter baumannii - Resistance to one or more antibiotics	Abau_abaF	-0.7952	4.72e-05	AUS, CHN, IND, KOR, SWE, THA, USA	7	2003, 2004, 2005, 2006, 2007, 2008, 2009, 2010, 2011, 2012, 2013, 2016, 2020	13	2003	2020	-1.741	0.41	0.518	0.038	Not stationary	Increasing	-2.464	0.125	0.516	0.038	Not stationary	Decreasing	Yes
A. baumannii	Carbapenem	DALYs - AllAges - Serratia spp. - Aminoglycosides	Abau_abaF	-0.732989	0.000356858	AUS, CHN, IND, KOR, SWE, THA, USA	7	2003, 2004, 2005, 2006, 2007, 2008, 2009, 2010, 2011, 2012, 2013, 2016, 2020	13	2003	2020	-6.814	0	0.609	0.022	Difference stationary	Increasing	-2.339	0.16	0.658	0.017	Not stationary	Decreasing	Yes
A. baumannii	Carbapenem	DALYs - AllAges - Serratia spp. - Aminoglycosides	Abau_abaF	-0.732989	0.000356858	AUS, CHN, IND, KOR, SWE, THA, USA	7	2003, 2004, 2005, 2006, 2007, 2008, 2009, 2010, 2011, 2012, 2013, 2016, 2020	13	2003	2020	-6.814	0	0.609	0.022	Difference stationary	Increasing	-2.339	0.16	0.658	0.017	Not stationary	Decreasing	Yes
A. baumannii	Fluoroquinolone	Deaths - Under5 - All pathogens - Aminoglycosides	Abau_abaF	-0.547055	0.01535	AUS, CHN, IND, KOR, SWE, TZA, USA	7	2003, 2004, 2005, 2006, 2007, 2008, 2009, 2010, 2011, 2012, 2013, 2014, 2016, 2020	14	2003	2020	-4.161	0.001	0.57	0.026	Difference stationary	Increasing	-2.337	0.16	0.62	0.021	Not stationary	Decreasing	Yes
A. baumannii	Carbapenem	DALYs - AgeStandardized - Acinetobacter baumannii - Resistance to one or more antibiotics	Abau_abaF	-0.789892	5.75e-05	AUS, CHN, IND, KOR, SWE, THA, USA	7	2003, 2004, 2005, 2006, 2007, 2008, 2009, 2010, 2011, 2012, 2013, 2016, 2020	13	2003	2020	-4.185	0.001	0.555	0.029	Difference stationary	Increasing	-2.29	0.175	0.559	0.028	Not stationary	Decreasing	Yes
A. baumannii	Carbapenem	DALYs - AgeStandardized - Acinetobacter baumannii - Resistance to one or more antibiotics	Abau_abaF	-0.789892	5.75e-05	AUS, CHN, IND, KOR, SWE, THA, USA	7	2003, 2004, 2005, 2006, 2007, 2008, 2009, 2010, 2011, 2012, 2013, 2016, 2020	13	2003	2020	-4.185	0.001	0.555	0.029	Difference stationary	Increasing	-2.29	0.175	0.559	0.028	Not stationary	Decreasing	Yes
A. baumannii	Carbapenem	Neonatal preterm birth	Abau_abaF	-0.689317	0.0010954	AUS, CHN, IND, KOR, SWE, THA, USA	7	2003, 2004, 2005, 2006, 2007, 2008, 2009, 2010, 2011, 2012, 2013, 2016, 2020	13	2003	2020	-8.742	0	0.679	0.015	Difference stationary	Increasing	-2.274	0.18	0.703	0.013	Not stationary	Decreasing	Yes
A. baumannii	Carbapenem	Neonatal preterm birth	Abau_abaF	-0.689317	0.0010954	AUS, CHN, IND, KOR, SWE, THA, USA	7	2003, 2004, 2005, 2006, 2007, 2008, 2009, 2010, 2011, 2012, 2013, 2016, 2020	13	2003	2020	-8.742	0	0.679	0.015	Difference stationary	Increasing	-2.274	0.18	0.703	0.013	Not stationary	Decreasing	Yes
A. baumannii	Carbapenem	Deaths - AgeStandardized - Proteus spp. - Resistance to one or more antibiotics	Abau_abaF	-0.832241	9.9e-06	AUS, CHN, IND, KOR, SWE, THA, USA	7	2003, 2004, 2005, 2006, 2007, 2008, 2009, 2010, 2011, 2012, 2013, 2016, 2020	13	2003	2020	-1.131	0.703	0.741	0.01	Not stationary	Increasing	-2.27	0.182	0.788	0.01	Not stationary	Decreasing	Yes
A. baumannii	Carbapenem	Deaths - AgeStandardized - Proteus spp. - Resistance to one or more antibiotics	Abau_abaF	-0.832241	9.9e-06	AUS, CHN, IND, KOR, SWE, THA, USA	7	2003, 2004, 2005, 2006, 2007, 2008, 2009, 2010, 2011, 2012, 2013, 2016, 2020	13	2003	2020	-1.131	0.703	0.741	0.01	Not stationary	Increasing	-2.27	0.182	0.788	0.01	Not stationary	Decreasing	Yes
A. baumannii	Carbapenem	DALYs - AgeStandardized - All pathogens - Anti-pseudomonal penicillin / Beta-lactamase inhibitors	Abau_abaF	-0.772655	0.000105466	AUS, CHN, IND, KOR, SWE, THA, USA	7	2003, 2004, 2005, 2006, 2007, 2008, 2009, 2010, 2011, 2012, 2013, 2016, 2020	13	2003	2020	-2.776	0.062	0.749	0.01	Not stationary	Increasing	-2.244	0.191	0.848	0.01	Not stationary	Decreasing	Yes
A. baumannii	Carbapenem	DALYs - AgeStandardized - All pathogens - Anti-pseudomonal penicillin / Beta-lactamase inhibitors	Abau_abaF	-0.772655	0.000105466	AUS, CHN, IND, KOR, SWE, THA, USA	7	2003, 2004, 2005, 2006, 2007, 2008, 2009, 2010, 2011, 2012, 2013, 2016, 2020	13	2003	2020	-2.776	0.062	0.749	0.01	Not stationary	Increasing	-2.244	0.191	0.848	0.01	Not stationary	Decreasing	Yes
A. baumannii	Carbapenem	DALYs - AgeStandardized - Serratia spp. - Aminoglycosides	Abau_abaF	-0.786441	6.52e-05	AUS, CHN, IND, KOR, SWE, THA, USA	7	2003, 2004, 2005, 2006, 2007, 2008, 2009, 2010, 2011, 2012, 2013, 2016, 2020	13	2003	2020	-5.524	0	0.606	0.022	Difference stationary	Increasing	-2.21	0.203	0.66	0.017	Not stationary	Decreasing	Yes
A. baumannii	Carbapenem	DALYs - AgeStandardized - Serratia spp. - Aminoglycosides	Abau_abaF	-0.786441	6.52e-05	AUS, CHN, IND, KOR, SWE, THA, USA	7	2003, 2004, 2005, 2006, 2007, 2008, 2009, 2010, 2011, 2012, 2013, 2016, 2020	13	2003	2020	-5.524	0	0.606	0.022	Difference stationary	Increasing	-2.21	0.203	0.66	0.017	Not stationary	Decreasing	Yes
A. baumannii	Carbapenem	DALYs - AgeStandardized - Enterobacter spp. - Aminoglycosides	Abau_abaF	-0.801718	3.67e-05	AUS, CHN, IND, KOR, SWE, THA, USA	7	2003, 2004, 2005, 2006, 2007, 2008, 2009, 2010, 2011, 2012, 2013, 2016, 2020	13	2003	2020	-2.578	0.098	0.619	0.021	Not stationary	Increasing	-2.149	0.225	0.666	0.017	Not stationary	Decreasing	Yes
A. baumannii	Carbapenem	DALYs - AgeStandardized - Enterobacter spp. - Aminoglycosides	Abau_abaF	-0.801718	3.67e-05	AUS, CHN, IND, KOR, SWE, THA, USA	7	2003, 2004, 2005, 2006, 2007, 2008, 2009, 2010, 2011, 2012, 2013, 2016, 2020	13	2003	2020	-2.578	0.098	0.619	0.021	Not stationary	Increasing	-2.149	0.225	0.666	0.017	Not stationary	Decreasing	Yes
A. baumannii	Carbapenem	DALYs - Under5 - Klebsiella pneumoniae - Trimethoprim-Sulfamethoxazole	Abau_abaF	-0.667379	0.00179756	AUS, CHN, IND, KOR, SWE, THA, USA	7	2003, 2004, 2005, 2006, 2007, 2008, 2009, 2010, 2011, 2012, 2013, 2016, 2020	13	2003	2020	-5.215	0	0.524	0.036	Difference stationary	Increasing	-2.09	0.248	0.524	0.036	Not stationary	Decreasing	Yes
A. baumannii	Carbapenem	DALYs - Under5 - Klebsiella pneumoniae - Trimethoprim-Sulfamethoxazole	Abau_abaF	-0.667379	0.00179756	AUS, CHN, IND, KOR, SWE, THA, USA	7	2003, 2004, 2005, 2006, 2007, 2008, 2009, 2010, 2011, 2012, 2013, 2016, 2020	13	2003	2020	-5.215	0	0.524	0.036	Difference stationary	Increasing	-2.09	0.248	0.524	0.036	Not stationary	Decreasing	Yes
A. baumannii	Carbapenem	Deaths - AgeStandardized - Citrobacter spp. - Resistance to one or more antibiotics	Abau_abaF	-0.610683	0.00548199	AUS, CHN, IND, KOR, SWE, THA, USA	7	2003, 2004, 2005, 2006, 2007, 2008, 2009, 2010, 2011, 2012, 2013, 2016, 2020	13	2003	2020	-3.044	0.031	0.634	0.02	Difference stationary	Increasing	-2.076	0.254	0.648	0.018	Not stationary	Decreasing	Yes
A. baumannii	Carbapenem	Deaths - AgeStandardized - Citrobacter spp. - Resistance to one or more antibiotics	Abau_abaF	-0.610683	0.00548199	AUS, CHN, IND, KOR, SWE, THA, USA	7	2003, 2004, 2005, 2006, 2007, 2008, 2009, 2010, 2011, 2012, 2013, 2016, 2020	13	2003	2020	-3.044	0.031	0.634	0.02	Difference stationary	Increasing	-2.076	0.254	0.648	0.018	Not stationary	Decreasing	Yes
A. baumannii	Carbapenem	DALYs - AllAges - All pathogens - Aminoglycosides	Abau_abaF	-0.811649	2.46e-05	AUS, CHN, IND, KOR, SWE, THA, USA	7	2003, 2004, 2005, 2006, 2007, 2008, 2009, 2010, 2011, 2012, 2013, 2016, 2020	13	2003	2020	-3.028	0.032	0.622	0.021	Difference stationary	Increasing	-2.054	0.263	0.668	0.016	Not stationary	Decreasing	Yes
A. baumannii	Carbapenem	DALYs - AllAges - All pathogens - Aminoglycosides	Abau_abaF	-0.811649	2.46e-05	AUS, CHN, IND, KOR, SWE, THA, USA	7	2003, 2004, 2005, 2006, 2007, 2008, 2009, 2010, 2011, 2012, 2013, 2016, 2020	13	2003	2020	-3.028	0.032	0.622	0.021	Difference stationary	Increasing	-2.054	0.263	0.668	0.016	Not stationary	Decreasing	Yes
A. baumannii	Carbapenem	DALYs - Over70 - Proteus spp. - Resistance to one or more antibiotics	Abau_abaF	-0.789106	5.92e-05	AUS, CHN, IND, KOR, SWE, THA, USA	7	2003, 2004, 2005, 2006, 2007, 2008, 2009, 2010, 2011, 2012, 2013, 2016, 2020	13	2003	2020	-4.41	0	0.792	0.01	Difference stationary	Increasing	-2.026	0.275	0.827	0.01	Not stationary	Decreasing	Yes
A. baumannii	Carbapenem	DALYs - Over70 - Proteus spp. - Resistance to one or more antibiotics	Abau_abaF	-0.789106	5.92e-05	AUS, CHN, IND, KOR, SWE, THA, USA	7	2003, 2004, 2005, 2006, 2007, 2008, 2009, 2010, 2011, 2012, 2013, 2016, 2020	13	2003	2020	-4.41	0	0.792	0.01	Difference stationary	Increasing	-2.026	0.275	0.827	0.01	Not stationary	Decreasing	Yes
A. baumannii	Carbapenem	Deaths - Over70 - Proteus spp. - Resistance to one or more antibiotics	Abau_abaF	-0.799303	4.03e-05	AUS, CHN, IND, KOR, SWE, THA, USA	7	2003, 2004, 2005, 2006, 2007, 2008, 2009, 2010, 2011, 2012, 2013, 2016, 2020	13	2003	2020	-4.459	0	0.848	0.01	Difference stationary	Increasing	-2.006	0.284	0.939	0.01	Not stationary	Decreasing	Yes
A. baumannii	Carbapenem	Deaths - Over70 - Proteus spp. - Resistance to one or more antibiotics	Abau_abaF	-0.799303	4.03e-05	AUS, CHN, IND, KOR, SWE, THA, USA	7	2003, 2004, 2005, 2006, 2007, 2008, 2009, 2010, 2011, 2012, 2013, 2016, 2020	13	2003	2020	-4.459	0	0.848	0.01	Difference stationary	Increasing	-2.006	0.284	0.939	0.01	Not stationary	Decreasing	Yes
A. baumannii	Carbapenem	DALYs - AgeStandardized - Pseudomonas aeruginosa - Resistance to one or more antibiotics	Abau_abaF	-0.727774	0.000412443	AUS, CHN, IND, KOR, SWE, THA, USA	7	2003, 2004, 2005, 2006, 2007, 2008, 2009, 2010, 2011, 2012, 2013, 2016, 2020	13	2003	2020	-1.334	0.614	0.658	0.017	Not stationary	Increasing	-1.983	0.294	0.693	0.014	Not stationary	Decreasing	Yes
A. baumannii	Carbapenem	DALYs - AgeStandardized - Pseudomonas aeruginosa - Resistance to one or more antibiotics	Abau_abaF	-0.727774	0.000412443	AUS, CHN, IND, KOR, SWE, THA, USA	7	2003, 2004, 2005, 2006, 2007, 2008, 2009, 2010, 2011, 2012, 2013, 2016, 2020	13	2003	2020	-1.334	0.614	0.658	0.017	Not stationary	Increasing	-1.983	0.294	0.693	0.014	Not stationary	Decreasing	Yes
A. baumannii	Carbapenem	DALYs - AgeStandardized - Streptococcus pneumoniae - Resistance to one or more antibiotics	Abau_abaF	-0.791563	5.41e-05	AUS, CHN, IND, KOR, SWE, THA, USA	7	2003, 2004, 2005, 2006, 2007, 2008, 2009, 2010, 2011, 2012, 2013, 2016, 2020	13	2003	2020	-6.284	0	0.618	0.021	Difference stationary	Increasing	-1.952	0.308	0.65	0.018	Not stationary	Decreasing	Yes
A. baumannii	Carbapenem	DALYs - AgeStandardized - Streptococcus pneumoniae - Resistance to one or more antibiotics	Abau_abaF	-0.791563	5.41e-05	AUS, CHN, IND, KOR, SWE, THA, USA	7	2003, 2004, 2005, 2006, 2007, 2008, 2009, 2010, 2011, 2012, 2013, 2016, 2020	13	2003	2020	-6.284	0	0.618	0.021	Difference stationary	Increasing	-1.952	0.308	0.65	0.018	Not stationary	Decreasing	Yes
A. baumannii	Carbapenem	DALYs - AllAges - Pseudomonas aeruginosa - Aminoglycosides	Abau_abaF	-0.692339	0.00101984	AUS, CHN, IND, KOR, SWE, THA, USA	7	2003, 2004, 2005, 2006, 2007, 2008, 2009, 2010, 2011, 2012, 2013, 2016, 2020	13	2003	2020	-2.787	0.06	0.65	0.018	Not stationary	Increasing	-1.951	0.309	0.771	0.01	Not stationary	Decreasing	Yes
A. baumannii	Carbapenem	DALYs - AllAges - Pseudomonas aeruginosa - Aminoglycosides	Abau_abaF	-0.692339	0.00101984	AUS, CHN, IND, KOR, SWE, THA, USA	7	2003, 2004, 2005, 2006, 2007, 2008, 2009, 2010, 2011, 2012, 2013, 2016, 2020	13	2003	2020	-2.787	0.06	0.65	0.018	Not stationary	Increasing	-1.951	0.309	0.771	0.01	Not stationary	Decreasing	Yes
A. baumannii	Carbapenem	DALYs - Under5 - Acinetobacter baumannii - Anti-pseudomonal penicillin / Beta-lactamase inhibitors	Abau_abaF	-0.841913	6.19e-06	AUS, CHN, IND, KOR, SWE, THA, USA	7	2003, 2004, 2005, 2006, 2007, 2008, 2009, 2010, 2011, 2012, 2013, 2016, 2020	13	2003	2020	-5.177	0	0.622	0.021	Difference stationary	Increasing	-1.941	0.313	0.662	0.017	Not stationary	Decreasing	Yes
A. baumannii	Carbapenem	DALYs - Under5 - Acinetobacter baumannii - Anti-pseudomonal penicillin / Beta-lactamase inhibitors	Abau_abaF	-0.841913	6.19e-06	AUS, CHN, IND, KOR, SWE, THA, USA	7	2003, 2004, 2005, 2006, 2007, 2008, 2009, 2010, 2011, 2012, 2013, 2016, 2020	13	2003	2020	-5.177	0	0.622	0.021	Difference stationary	Increasing	-1.941	0.313	0.662	0.017	Not stationary	Decreasing	Yes
A. baumannii	Carbapenem	DALYs - AllAges - Citrobacter spp. - Fluoroquinolones	Abau_abaF	-0.703213	0.000782995	AUS, CHN, IND, KOR, SWE, THA, USA	7	2003, 2004, 2005, 2006, 2007, 2008, 2009, 2010, 2011, 2012, 2013, 2016, 2020	13	2003	2020	-3.748	0.003	0.664	0.017	Difference stationary	Increasing	-1.924	0.321	0.769	0.01	Not stationary	Decreasing	Yes
A. baumannii	Carbapenem	DALYs - AllAges - Citrobacter spp. - Fluoroquinolones	Abau_abaF	-0.703213	0.000782995	AUS, CHN, IND, KOR, SWE, THA, USA	7	2003, 2004, 2005, 2006, 2007, 2008, 2009, 2010, 2011, 2012, 2013, 2016, 2020	13	2003	2020	-3.748	0.003	0.664	0.017	Difference stationary	Increasing	-1.924	0.321	0.769	0.01	Not stationary	Decreasing	Yes
A. baumannii	Carbapenem	Current health expenditure per capita, PPP (current international $)	Abau_abaF	0.592485	0.00751603	AUS, CHN, IND, KOR, SWE, THA, USA	7	2003, 2004, 2005, 2006, 2007, 2008, 2009, 2010, 2011, 2012, 2013, 2016, 2020	13	2003	2020	-3.038	0.031	0.915	0.01	Difference stationary	Increasing	-1.913	0.326	0.727	0.011	Not stationary	Decreasing	Yes
A. baumannii	Carbapenem	Current health expenditure per capita, PPP (current international $)	Abau_abaF	0.592485	0.00751603	AUS, CHN, IND, KOR, SWE, THA, USA	7	2003, 2004, 2005, 2006, 2007, 2008, 2009, 2010, 2011, 2012, 2013, 2016, 2020	13	2003	2020	-3.038	0.031	0.915	0.01	Difference stationary	Increasing	-1.913	0.326	0.727	0.011	Not stationary	Decreasing	Yes
A. baumannii	Carbapenem	Deaths - AgeStandardized - Enterococcus faecalis - Resistance to one or more antibiotics	Abau_abaF	-0.725009	0.000444767	AUS, CHN, IND, KOR, SWE, THA, USA	7	2003, 2004, 2005, 2006, 2007, 2008, 2009, 2010, 2011, 2012, 2013, 2016, 2020	13	2003	2020	-3.694	0.004	0.675	0.016	Difference stationary	Increasing	-1.88	0.342	0.718	0.012	Not stationary	Decreasing	Yes
A. baumannii	Carbapenem	Deaths - AgeStandardized - Enterococcus faecalis - Resistance to one or more antibiotics	Abau_abaF	-0.725009	0.000444767	AUS, CHN, IND, KOR, SWE, THA, USA	7	2003, 2004, 2005, 2006, 2007, 2008, 2009, 2010, 2011, 2012, 2013, 2016, 2020	13	2003	2020	-3.694	0.004	0.675	0.016	Difference stationary	Increasing	-1.88	0.342	0.718	0.012	Not stationary	Decreasing	Yes
A. baumannii	Carbapenem	Deaths - AgeStandardized - Pseudomonas aeruginosa - Resistance to one or more antibiotics	Abau_abaF	-0.714625	0.000585983	AUS, CHN, IND, KOR, SWE, THA, USA	7	2003, 2004, 2005, 2006, 2007, 2008, 2009, 2010, 2011, 2012, 2013, 2016, 2020	13	2003	2020	0.26	0.975	0.759	0.01	Not stationary	Increasing	-1.862	0.35	0.872	0.01	Not stationary	Decreasing	Yes
A. baumannii	Carbapenem	Deaths - AgeStandardized - Pseudomonas aeruginosa - Resistance to one or more antibiotics	Abau_abaF	-0.714625	0.000585983	AUS, CHN, IND, KOR, SWE, THA, USA	7	2003, 2004, 2005, 2006, 2007, 2008, 2009, 2010, 2011, 2012, 2013, 2016, 2020	13	2003	2020	0.26	0.975	0.759	0.01	Not stationary	Increasing	-1.862	0.35	0.872	0.01	Not stationary	Decreasing	Yes
A. baumannii	Carbapenem	Deaths - Under5 - Acinetobacter baumannii - Anti-pseudomonal penicillin / Beta-lactamase inhibitors	Abau_abaF	-0.841872	6.2e-06	AUS, CHN, IND, KOR, SWE, THA, USA	7	2003, 2004, 2005, 2006, 2007, 2008, 2009, 2010, 2011, 2012, 2013, 2016, 2020	13	2003	2020	-5.278	0	0.627	0.02	Difference stationary	Increasing	-1.86	0.351	0.662	0.017	Not stationary	Decreasing	Yes
A. baumannii	Carbapenem	Deaths - Under5 - Acinetobacter baumannii - Anti-pseudomonal penicillin / Beta-lactamase inhibitors	Abau_abaF	-0.841872	6.2e-06	AUS, CHN, IND, KOR, SWE, THA, USA	7	2003, 2004, 2005, 2006, 2007, 2008, 2009, 2010, 2011, 2012, 2013, 2016, 2020	13	2003	2020	-5.278	0	0.627	0.02	Difference stationary	Increasing	-1.86	0.351	0.662	0.017	Not stationary	Decreasing	Yes
A. baumannii	Carbapenem	Deaths - Under5 - Enterococcus faecalis - Resistance to one or more antibiotics	Abau_abaF	-0.708552	0.000684842	AUS, CHN, IND, KOR, SWE, THA, USA	7	2003, 2004, 2005, 2006, 2007, 2008, 2009, 2010, 2011, 2012, 2013, 2016, 2020	13	2003	2020	-3.351	0.013	0.643	0.019	Difference stationary	Increasing	-1.849	0.356	0.65	0.018	Not stationary	Decreasing	Yes
A. baumannii	Carbapenem	Deaths - Under5 - Enterococcus faecalis - Resistance to one or more antibiotics	Abau_abaF	-0.708552	0.000684842	AUS, CHN, IND, KOR, SWE, THA, USA	7	2003, 2004, 2005, 2006, 2007, 2008, 2009, 2010, 2011, 2012, 2013, 2016, 2020	13	2003	2020	-3.351	0.013	0.643	0.019	Difference stationary	Increasing	-1.849	0.356	0.65	0.018	Not stationary	Decreasing	Yes
A. baumannii	Carbapenem	DALYs - AgeStandardized - Enterococcus faecalis - Resistance to one or more antibiotics	Abau_abaF	-0.70101	0.000826827	AUS, CHN, IND, KOR, SWE, THA, USA	7	2003, 2004, 2005, 2006, 2007, 2008, 2009, 2010, 2011, 2012, 2013, 2016, 2020	13	2003	2020	-11.253	0	0.651	0.018	Difference stationary	Increasing	-1.842	0.36	0.729	0.011	Not stationary	Decreasing	Yes
A. baumannii	Carbapenem	DALYs - AgeStandardized - Enterococcus faecalis - Resistance to one or more antibiotics	Abau_abaF	-0.70101	0.000826827	AUS, CHN, IND, KOR, SWE, THA, USA	7	2003, 2004, 2005, 2006, 2007, 2008, 2009, 2010, 2011, 2012, 2013, 2016, 2020	13	2003	2020	-11.253	0	0.651	0.018	Difference stationary	Increasing	-1.842	0.36	0.729	0.011	Not stationary	Decreasing	Yes
A. baumannii	Carbapenem	Deaths - Under5 - Klebsiella pneumoniae - Resistance to one or more antibiotics	Abau_abaF	-0.735849	0.000329167	AUS, CHN, IND, KOR, SWE, THA, USA	7	2003, 2004, 2005, 2006, 2007, 2008, 2009, 2010, 2011, 2012, 2013, 2016, 2020	13	2003	2020	-4.428	0	0.543	0.032	Difference stationary	Increasing	-1.841	0.36	0.542	0.032	Not stationary	Decreasing	Yes
A. baumannii	Carbapenem	Deaths - Under5 - Klebsiella pneumoniae - Resistance to one or more antibiotics	Abau_abaF	-0.735849	0.000329167	AUS, CHN, IND, KOR, SWE, THA, USA	7	2003, 2004, 2005, 2006, 2007, 2008, 2009, 2010, 2011, 2012, 2013, 2016, 2020	13	2003	2020	-4.428	0	0.543	0.032	Difference stationary	Increasing	-1.841	0.36	0.542	0.032	Not stationary	Decreasing	Yes
A. baumannii	Carbapenem	Deaths - Under5 - Serratia spp. - Aminoglycosides	Abau_abaF	-0.822754	1.53e-05	AUS, CHN, IND, KOR, SWE, THA, USA	7	2003, 2004, 2005, 2006, 2007, 2008, 2009, 2010, 2011, 2012, 2013, 2016, 2020	13	2003	2020	-4.587	0	0.607	0.022	Difference stationary	Increasing	-1.795	0.383	0.655	0.018	Not stationary	Decreasing	Yes
A. baumannii	Carbapenem	Deaths - Under5 - Serratia spp. - Aminoglycosides	Abau_abaF	-0.822754	1.53e-05	AUS, CHN, IND, KOR, SWE, THA, USA	7	2003, 2004, 2005, 2006, 2007, 2008, 2009, 2010, 2011, 2012, 2013, 2016, 2020	13	2003	2020	-4.587	0	0.607	0.022	Difference stationary	Increasing	-1.795	0.383	0.655	0.018	Not stationary	Decreasing	Yes
A. baumannii	Carbapenem	Deaths - AgeStandardized - Enterococcus faecalis - Fluoroquinolones	Abau_abaF	-0.761986	0.000149704	AUS, CHN, IND, KOR, SWE, THA, USA	7	2003, 2004, 2005, 2006, 2007, 2008, 2009, 2010, 2011, 2012, 2013, 2016, 2020	13	2003	2020	-4.001	0.001	0.699	0.014	Difference stationary	Increasing	-1.741	0.41	0.769	0.01	Not stationary	Decreasing	Yes
A. baumannii	Carbapenem	Deaths - AgeStandardized - Enterococcus faecalis - Fluoroquinolones	Abau_abaF	-0.761986	0.000149704	AUS, CHN, IND, KOR, SWE, THA, USA	7	2003, 2004, 2005, 2006, 2007, 2008, 2009, 2010, 2011, 2012, 2013, 2016, 2020	13	2003	2020	-4.001	0.001	0.699	0.014	Difference stationary	Increasing	-1.741	0.41	0.769	0.01	Not stationary	Decreasing	Yes
A. baumannii	Carbapenem	Deaths - AgeStandardized - Morganella spp. - Fluoroquinolones	Abau_abaF	-0.715433	0.00057378	AUS, CHN, IND, KOR, SWE, THA, USA	7	2003, 2004, 2005, 2006, 2007, 2008, 2009, 2010, 2011, 2012, 2013, 2016, 2020	13	2003	2020	-10.718	0	0.643	0.019	Difference stationary	Increasing	-1.741	0.41	0.652	0.018	Not stationary	Decreasing	Yes
A. baumannii	Carbapenem	Deaths - AgeStandardized - Morganella spp. - Fluoroquinolones	Abau_abaF	-0.715433	0.00057378	AUS, CHN, IND, KOR, SWE, THA, USA	7	2003, 2004, 2005, 2006, 2007, 2008, 2009, 2010, 2011, 2012, 2013, 2016, 2020	13	2003	2020	-10.718	0	0.643	0.019	Difference stationary	Increasing	-1.741	0.41	0.652	0.018	Not stationary	Decreasing	Yes
A. baumannii	Carbapenem	Deaths - Under5 - All pathogens - Fluoroquinolones	Abau_abaF	-0.740937	0.000284394	AUS, CHN, IND, KOR, SWE, THA, USA	7	2003, 2004, 2005, 2006, 2007, 2008, 2009, 2010, 2011, 2012, 2013, 2016, 2020	13	2003	2020	-1.099	0.715	0.557	0.029	Not stationary	Increasing	-1.74	0.411	0.557	0.029	Not stationary	Decreasing	Yes
A. baumannii	Carbapenem	Deaths - Under5 - All pathogens - Fluoroquinolones	Abau_abaF	-0.740937	0.000284394	AUS, CHN, IND, KOR, SWE, THA, USA	7	2003, 2004, 2005, 2006, 2007, 2008, 2009, 2010, 2011, 2012, 2013, 2016, 2020	13	2003	2020	-1.099	0.715	0.557	0.029	Not stationary	Increasing	-1.74	0.411	0.557	0.029	Not stationary	Decreasing	Yes
A. baumannii	Carbapenem	DALYs - AgeStandardized - All pathogens - Aminoglycosides	Abau_abaF	-0.821317	1.63e-05	AUS, CHN, IND, KOR, SWE, THA, USA	7	2003, 2004, 2005, 2006, 2007, 2008, 2009, 2010, 2011, 2012, 2013, 2016, 2020	13	2003	2020	-4.79	0	0.63	0.02	Difference stationary	Increasing	-1.706	0.428	0.676	0.016	Not stationary	Decreasing	Yes
A. baumannii	Carbapenem	DALYs - AgeStandardized - All pathogens - Aminoglycosides	Abau_abaF	-0.821317	1.63e-05	AUS, CHN, IND, KOR, SWE, THA, USA	7	2003, 2004, 2005, 2006, 2007, 2008, 2009, 2010, 2011, 2012, 2013, 2016, 2020	13	2003	2020	-4.79	0	0.63	0.02	Difference stationary	Increasing	-1.706	0.428	0.676	0.016	Not stationary	Decreasing	Yes
A. baumannii	Fluoroquinolone	Deaths - AgeStandardized - All pathogens - Aminoglycosides	Abau_abaF	-0.547063	0.0153481	AUS, CHN, IND, KOR, SWE, TZA, USA	7	2003, 2004, 2005, 2006, 2007, 2008, 2009, 2010, 2011, 2012, 2013, 2014, 2016, 2020	14	2003	2020	-2.157	0.222	0.593	0.023	Not stationary	Increasing	-1.687	0.438	0.671	0.016	Not stationary	Decreasing	Yes
A. baumannii	Carbapenem	Deaths - AgeStandardized - Proteus spp. - Third-generation cephalosporins	Abau_abaF	-0.796433	4.5e-05	AUS, CHN, IND, KOR, SWE, THA, USA	7	2003, 2004, 2005, 2006, 2007, 2008, 2009, 2010, 2011, 2012, 2013, 2016, 2020	13	2003	2020	-13.412	0	0.784	0.01	Difference stationary	Increasing	-1.487	0.54	0.844	0.01	Not stationary	Decreasing	Yes
A. baumannii	Carbapenem	Deaths - AgeStandardized - Proteus spp. - Third-generation cephalosporins	Abau_abaF	-0.796433	4.5e-05	AUS, CHN, IND, KOR, SWE, THA, USA	7	2003, 2004, 2005, 2006, 2007, 2008, 2009, 2010, 2011, 2012, 2013, 2016, 2020	13	2003	2020	-13.412	0	0.784	0.01	Difference stationary	Increasing	-1.487	0.54	0.844	0.01	Not stationary	Decreasing	Yes
A. baumannii	Carbapenem	Deaths - Under5 - Enterobacter spp. - Fluoroquinolones	Abau_abaF	-0.805816	3.12e-05	AUS, CHN, IND, KOR, SWE, THA, USA	7	2003, 2004, 2005, 2006, 2007, 2008, 2009, 2010, 2011, 2012, 2013, 2016, 2020	13	2003	2020	-3.417	0.01	0.559	0.028	Difference stationary	Increasing	-1.429	0.568	0.557	0.029	Not stationary	Decreasing	Yes
A. baumannii	Carbapenem	Deaths - Under5 - Enterobacter spp. - Fluoroquinolones	Abau_abaF	-0.805816	3.12e-05	AUS, CHN, IND, KOR, SWE, THA, USA	7	2003, 2004, 2005, 2006, 2007, 2008, 2009, 2010, 2011, 2012, 2013, 2016, 2020	13	2003	2020	-3.417	0.01	0.559	0.028	Difference stationary	Increasing	-1.429	0.568	0.557	0.029	Not stationary	Decreasing	Yes
A. baumannii	Carbapenem	DALYs - Under5 - Enterobacter spp. - Aminoglycosides	Abau_abaF	-0.837212	7.8e-06	AUS, CHN, IND, KOR, SWE, THA, USA	7	2003, 2004, 2005, 2006, 2007, 2008, 2009, 2010, 2011, 2012, 2013, 2016, 2020	13	2003	2020	-4.433	0	0.608	0.022	Difference stationary	Increasing	-1.21	0.669	0.634	0.02	Not stationary	Decreasing	Yes
A. baumannii	Carbapenem	DALYs - Under5 - Enterobacter spp. - Aminoglycosides	Abau_abaF	-0.837212	7.8e-06	AUS, CHN, IND, KOR, SWE, THA, USA	7	2003, 2004, 2005, 2006, 2007, 2008, 2009, 2010, 2011, 2012, 2013, 2016, 2020	13	2003	2020	-4.433	0	0.608	0.022	Difference stationary	Increasing	-1.21	0.669	0.634	0.02	Not stationary	Decreasing	Yes
A. baumannii	Fluoroquinolone	Deaths - AgeStandardized - Acinetobacter baumannii - Anti-pseudomonal penicillin / Beta-lactamase inhibitors	Abau_abaF	-0.504633	0.0275617	AUS, CHN, IND, KOR, SWE, TZA, USA	7	2003, 2004, 2005, 2006, 2007, 2008, 2009, 2010, 2011, 2012, 2013, 2014, 2016, 2020	14	2003	2020	-3.07	0.029	0.655	0.018	Difference stationary	Increasing	-1.166	0.688	0.634	0.02	Not stationary	Decreasing	Yes
A. baumannii	Carbapenem	DALYs - AllAges - Enterobacter spp. - Carbapenems	Abau_abaF	-0.769349	0.000117787	AUS, CHN, IND, KOR, SWE, THA, USA	7	2003, 2004, 2005, 2006, 2007, 2008, 2009, 2010, 2011, 2012, 2013, 2016, 2020	13	2003	2020	-3.313	0.014	0.478	0.047	Difference stationary	Increasing	-0.604	0.87	0.477	0.047	Not stationary	Decreasing	Yes
A. baumannii	Carbapenem	DALYs - AllAges - Enterobacter spp. - Carbapenems	Abau_abaF	-0.769349	0.000117787	AUS, CHN, IND, KOR, SWE, THA, USA	7	2003, 2004, 2005, 2006, 2007, 2008, 2009, 2010, 2011, 2012, 2013, 2016, 2020	13	2003	2020	-3.313	0.014	0.478	0.047	Difference stationary	Increasing	-0.604	0.87	0.477	0.047	Not stationary	Decreasing	Yes
A. baumannii	Carbapenem	DALYs - AllAges - Enterobacter spp. - Aminoglycosides	Abau_abaF	-0.760888	0.000155044	AUS, CHN, IND, KOR, SWE, THA, USA	7	2003, 2004, 2005, 2006, 2007, 2008, 2009, 2010, 2011, 2012, 2013, 2016, 2020	13	2003	2020	-1.7	0.431	0.625	0.02	Not stationary	Increasing	-0.216	0.937	0.676	0.016	Not stationary	Decreasing	Yes
A. baumannii	Carbapenem	DALYs - AllAges - Enterobacter spp. - Aminoglycosides	Abau_abaF	-0.760888	0.000155044	AUS, CHN, IND, KOR, SWE, THA, USA	7	2003, 2004, 2005, 2006, 2007, 2008, 2009, 2010, 2011, 2012, 2013, 2016, 2020	13	2003	2020	-1.7	0.431	0.625	0.02	Not stationary	Increasing	-0.216	0.937	0.676	0.016	Not stationary	Decreasing	Yes
A. baumannii	Carbapenem	Deaths - Under5 - Pseudomonas aeruginosa - Fluoroquinolones	Abau_abaQ	-0.803041	3.48e-05	AUS, CHN, IND, KOR, SWE, THA, USA	7	2003, 2004, 2005, 2006, 2007, 2008, 2009, 2010, 2011, 2012, 2013, 2016, 2020	13	2003	2020	-3.358	0.012	0.599	0.023	Difference stationary	Increasing	-37.485	0	0.603	0.022	Difference stationary	Decreasing	Yes
A. baumannii	Carbapenem	Deaths - Under5 - Pseudomonas aeruginosa - Fluoroquinolones	Abau_abaQ	-0.803041	3.48e-05	AUS, CHN, IND, KOR, SWE, THA, USA	7	2003, 2004, 2005, 2006, 2007, 2008, 2009, 2010, 2011, 2012, 2013, 2016, 2020	13	2003	2020	-3.358	0.012	0.599	0.023	Difference stationary	Increasing	-37.485	0	0.603	0.022	Difference stationary	Decreasing	Yes
A. baumannii	Carbapenem	Deaths - Under5 - Pseudomonas aeruginosa - Aminoglycosides	Abau_abaQ	-0.796841	4.43e-05	AUS, CHN, IND, KOR, SWE, THA, USA	7	2003, 2004, 2005, 2006, 2007, 2008, 2009, 2010, 2011, 2012, 2013, 2016, 2020	13	2003	2020	-1.687	0.438	0.656	0.018	Not stationary	Increasing	-22.501	0	0.692	0.014	Difference stationary	Decreasing	Yes
A. baumannii	Carbapenem	Deaths - Under5 - Pseudomonas aeruginosa - Aminoglycosides	Abau_abaQ	-0.796841	4.43e-05	AUS, CHN, IND, KOR, SWE, THA, USA	7	2003, 2004, 2005, 2006, 2007, 2008, 2009, 2010, 2011, 2012, 2013, 2016, 2020	13	2003	2020	-1.687	0.438	0.656	0.018	Not stationary	Increasing	-22.501	0	0.692	0.014	Difference stationary	Decreasing	Yes
A. baumannii	Carbapenem	DALYs - AgeStandardized - Pseudomonas aeruginosa - Aminoglycosides	Abau_abaQ	-0.745376	0.000249657	AUS, CHN, IND, KOR, SWE, THA, USA	7	2003, 2004, 2005, 2006, 2007, 2008, 2009, 2010, 2011, 2012, 2013, 2016, 2020	13	2003	2020	-5.209	0	0.65	0.018	Difference stationary	Increasing	-17.422	0	0.706	0.013	Difference stationary	Decreasing	Yes
A. baumannii	Carbapenem	DALYs - AgeStandardized - Pseudomonas aeruginosa - Aminoglycosides	Abau_abaQ	-0.745376	0.000249657	AUS, CHN, IND, KOR, SWE, THA, USA	7	2003, 2004, 2005, 2006, 2007, 2008, 2009, 2010, 2011, 2012, 2013, 2016, 2020	13	2003	2020	-5.209	0	0.65	0.018	Difference stationary	Increasing	-17.422	0	0.706	0.013	Difference stationary	Decreasing	Yes
A. baumannii	Carbapenem	DALYs - Under5 - Enterococcus faecalis - Resistance to one or more antibiotics	Abau_abaQ	-0.803818	3.38e-05	AUS, CHN, IND, KOR, SWE, THA, USA	7	2003, 2004, 2005, 2006, 2007, 2008, 2009, 2010, 2011, 2012, 2013, 2016, 2020	13	2003	2020	-0.944	0.773	0.645	0.019	Not stationary	Increasing	-16.97	0	0.649	0.018	Difference stationary	Decreasing	Yes
A. baumannii	Carbapenem	DALYs - Under5 - Enterococcus faecalis - Resistance to one or more antibiotics	Abau_abaQ	-0.803818	3.38e-05	AUS, CHN, IND, KOR, SWE, THA, USA	7	2003, 2004, 2005, 2006, 2007, 2008, 2009, 2010, 2011, 2012, 2013, 2016, 2020	13	2003	2020	-0.944	0.773	0.645	0.019	Not stationary	Increasing	-16.97	0	0.649	0.018	Difference stationary	Decreasing	Yes
A. baumannii	Carbapenem	Deaths - Under5 - Pseudomonas aeruginosa - Resistance to one or more antibiotics	Abau_abaQ	-0.818667	1.83e-05	AUS, CHN, IND, KOR, SWE, THA, USA	7	2003, 2004, 2005, 2006, 2007, 2008, 2009, 2010, 2011, 2012, 2013, 2016, 2020	13	2003	2020	-0.7	0.847	0.581	0.024	Not stationary	Increasing	-16.57	0	0.578	0.025	Difference stationary	Decreasing	Yes
A. baumannii	Carbapenem	Deaths - Under5 - Pseudomonas aeruginosa - Resistance to one or more antibiotics	Abau_abaQ	-0.818667	1.83e-05	AUS, CHN, IND, KOR, SWE, THA, USA	7	2003, 2004, 2005, 2006, 2007, 2008, 2009, 2010, 2011, 2012, 2013, 2016, 2020	13	2003	2020	-0.7	0.847	0.581	0.024	Not stationary	Increasing	-16.57	0	0.578	0.025	Difference stationary	Decreasing	Yes
A. baumannii	Folate	DALYs - Over70 - Klebsiella pneumoniae - Third-generation cephalosporins	Abau_abaQ	-0.575832	0.0246792	IND, TZA, USA	3	2003, 2004, 2005, 2006, 2007, 2008, 2009, 2010, 2011, 2012, 2013, 2014, 2016, 2020	14	2003	2020	-3.492	0.008	0.77	0.01	Difference stationary	Increasing	-16.281	0	0.795	0.01	Difference stationary	Decreasing	Yes
A. baumannii	Carbapenem	DALYs - AgeStandardized - Enterococcus faecalis - Fluoroquinolones	Abau_abaQ	-0.827005	1.26e-05	AUS, CHN, IND, KOR, SWE, THA, USA	7	2003, 2004, 2005, 2006, 2007, 2008, 2009, 2010, 2011, 2012, 2013, 2016, 2020	13	2003	2020	-3.877	0.002	0.703	0.013	Difference stationary	Increasing	-15.607	0	0.75	0.01	Difference stationary	Decreasing	Yes
A. baumannii	Carbapenem	DALYs - AgeStandardized - Enterococcus faecalis - Fluoroquinolones	Abau_abaQ	-0.827005	1.26e-05	AUS, CHN, IND, KOR, SWE, THA, USA	7	2003, 2004, 2005, 2006, 2007, 2008, 2009, 2010, 2011, 2012, 2013, 2016, 2020	13	2003	2020	-3.877	0.002	0.703	0.013	Difference stationary	Increasing	-15.607	0	0.75	0.01	Difference stationary	Decreasing	Yes
A. baumannii	Carbapenem	Deaths - AgeStandardized - All pathogens - Anti-pseudomonal penicillin / Beta-lactamase inhibitors	Abau_abaQ	-0.829684	1.12e-05	AUS, CHN, IND, KOR, SWE, THA, USA	7	2003, 2004, 2005, 2006, 2007, 2008, 2009, 2010, 2011, 2012, 2013, 2016, 2020	13	2003	2020	-2.51	0.113	0.751	0.01	Not stationary	Increasing	-14.406	0	0.856	0.01	Difference stationary	Decreasing	Yes
A. baumannii	Carbapenem	Deaths - AgeStandardized - All pathogens - Anti-pseudomonal penicillin / Beta-lactamase inhibitors	Abau_abaQ	-0.829684	1.12e-05	AUS, CHN, IND, KOR, SWE, THA, USA	7	2003, 2004, 2005, 2006, 2007, 2008, 2009, 2010, 2011, 2012, 2013, 2016, 2020	13	2003	2020	-2.51	0.113	0.751	0.01	Not stationary	Increasing	-14.406	0	0.856	0.01	Difference stationary	Decreasing	Yes
A. baumannii	Carbapenem	DALYs - Under5 - All pathogens - Anti-pseudomonal penicillin / Beta-lactamase inhibitors	Abau_abaQ	-0.848497	4.41e-06	AUS, CHN, IND, KOR, SWE, THA, USA	7	2003, 2004, 2005, 2006, 2007, 2008, 2009, 2010, 2011, 2012, 2013, 2016, 2020	13	2003	2020	-2.165	0.219	0.652	0.018	Not stationary	Increasing	-13.623	0	0.684	0.015	Difference stationary	Decreasing	Yes
A. baumannii	Carbapenem	DALYs - Under5 - All pathogens - Anti-pseudomonal penicillin / Beta-lactamase inhibitors	Abau_abaQ	-0.848497	4.41e-06	AUS, CHN, IND, KOR, SWE, THA, USA	7	2003, 2004, 2005, 2006, 2007, 2008, 2009, 2010, 2011, 2012, 2013, 2016, 2020	13	2003	2020	-2.165	0.219	0.652	0.018	Not stationary	Increasing	-13.623	0	0.684	0.015	Difference stationary	Decreasing	Yes
A. baumannii	Carbapenem	Deaths - Over70 - Pseudomonas aeruginosa - Aminoglycosides	Abau_abaQ	-0.672787	0.00159685	AUS, CHN, IND, KOR, SWE, THA, USA	7	2003, 2004, 2005, 2006, 2007, 2008, 2009, 2010, 2011, 2012, 2013, 2016, 2020	13	2003	2020	-16.534	0	0.782	0.01	Difference stationary	Increasing	-13.544	0	0.788	0.01	Difference stationary	Decreasing	Yes
A. baumannii	Carbapenem	Deaths - Over70 - Pseudomonas aeruginosa - Aminoglycosides	Abau_abaQ	-0.672787	0.00159685	AUS, CHN, IND, KOR, SWE, THA, USA	7	2003, 2004, 2005, 2006, 2007, 2008, 2009, 2010, 2011, 2012, 2013, 2016, 2020	13	2003	2020	-16.534	0	0.782	0.01	Difference stationary	Increasing	-13.544	0	0.788	0.01	Difference stationary	Decreasing	Yes
A. baumannii	Carbapenem	Deaths - AgeStandardized - Citrobacter spp. - Fluoroquinolones	Abau_abaQ	-0.783939	7.13e-05	AUS, CHN, IND, KOR, SWE, THA, USA	7	2003, 2004, 2005, 2006, 2007, 2008, 2009, 2010, 2011, 2012, 2013, 2016, 2020	13	2003	2020	-2.973	0.038	0.709	0.013	Difference stationary	Increasing	-13.357	0	0.78	0.01	Difference stationary	Decreasing	Yes
A. baumannii	Carbapenem	Deaths - AgeStandardized - Citrobacter spp. - Fluoroquinolones	Abau_abaQ	-0.783939	7.13e-05	AUS, CHN, IND, KOR, SWE, THA, USA	7	2003, 2004, 2005, 2006, 2007, 2008, 2009, 2010, 2011, 2012, 2013, 2016, 2020	13	2003	2020	-2.973	0.038	0.709	0.013	Difference stationary	Increasing	-13.357	0	0.78	0.01	Difference stationary	Decreasing	Yes
A. baumannii	Carbapenem	DALYs - AllAges - All pathogens - Anti-pseudomonal penicillin / Beta-lactamase inhibitors	Abau_abaQ	-0.753324	0.000196415	AUS, CHN, IND, KOR, SWE, THA, USA	7	2003, 2004, 2005, 2006, 2007, 2008, 2009, 2010, 2011, 2012, 2013, 2016, 2020	13	2003	2020	-11.434	0	0.793	0.01	Difference stationary	Increasing	-13.351	0	0.911	0.01	Difference stationary	Decreasing	Yes
A. baumannii	Carbapenem	DALYs - AllAges - All pathogens - Anti-pseudomonal penicillin / Beta-lactamase inhibitors	Abau_abaQ	-0.753324	0.000196415	AUS, CHN, IND, KOR, SWE, THA, USA	7	2003, 2004, 2005, 2006, 2007, 2008, 2009, 2010, 2011, 2012, 2013, 2016, 2020	13	2003	2020	-11.434	0	0.793	0.01	Difference stationary	Increasing	-13.351	0	0.911	0.01	Difference stationary	Decreasing	Yes
A. baumannii	Carbapenem	Deaths - Under5 - Morganella spp. - Resistance to one or more antibiotics	Abau_abaQ	-0.75954	0.000161817	AUS, CHN, IND, KOR, SWE, THA, USA	7	2003, 2004, 2005, 2006, 2007, 2008, 2009, 2010, 2011, 2012, 2013, 2016, 2020	13	2003	2020	-123.59	0	0.568	0.026	Difference stationary	Increasing	-11.014	0	0.568	0.026	Difference stationary	Decreasing	Yes
A. baumannii	Carbapenem	Deaths - Under5 - Morganella spp. - Resistance to one or more antibiotics	Abau_abaQ	-0.75954	0.000161817	AUS, CHN, IND, KOR, SWE, THA, USA	7	2003, 2004, 2005, 2006, 2007, 2008, 2009, 2010, 2011, 2012, 2013, 2016, 2020	13	2003	2020	-123.59	0	0.568	0.026	Difference stationary	Increasing	-11.014	0	0.568	0.026	Difference stationary	Decreasing	Yes
A. baumannii	Carbapenem	Deaths - AllAges - Enterobacter spp. - Aminoglycosides	Abau_abaQ	-0.685184	0.00120631	AUS, CHN, IND, KOR, SWE, THA, USA	7	2003, 2004, 2005, 2006, 2007, 2008, 2009, 2010, 2011, 2012, 2013, 2016, 2020	13	2003	2020	-3.425	0.01	0.67	0.016	Difference stationary	Increasing	-9.93	0	0.646	0.018	Difference stationary	Decreasing	Yes
A. baumannii	Carbapenem	Deaths - AllAges - Enterobacter spp. - Aminoglycosides	Abau_abaQ	-0.685184	0.00120631	AUS, CHN, IND, KOR, SWE, THA, USA	7	2003, 2004, 2005, 2006, 2007, 2008, 2009, 2010, 2011, 2012, 2013, 2016, 2020	13	2003	2020	-3.425	0.01	0.67	0.016	Difference stationary	Increasing	-9.93	0	0.646	0.018	Difference stationary	Decreasing	Yes
A. baumannii	Carbapenem	Deaths - AgeStandardized - Pseudomonas aeruginosa - Aminoglycosides	Abau_abaQ	-0.76284	0.00014566	AUS, CHN, IND, KOR, SWE, THA, USA	7	2003, 2004, 2005, 2006, 2007, 2008, 2009, 2010, 2011, 2012, 2013, 2016, 2020	13	2003	2020	-1.14	0.699	0.649	0.018	Not stationary	Increasing	-9.85	0	0.7	0.014	Difference stationary	Decreasing	Yes
A. baumannii	Carbapenem	Deaths - AgeStandardized - Pseudomonas aeruginosa - Aminoglycosides	Abau_abaQ	-0.76284	0.00014566	AUS, CHN, IND, KOR, SWE, THA, USA	7	2003, 2004, 2005, 2006, 2007, 2008, 2009, 2010, 2011, 2012, 2013, 2016, 2020	13	2003	2020	-1.14	0.699	0.649	0.018	Not stationary	Increasing	-9.85	0	0.7	0.014	Difference stationary	Decreasing	Yes
A. baumannii	Carbapenem	Deaths - Over70 - All pathogens - Anti-pseudomonal penicillin / Beta-lactamase inhibitors	Abau_abaQ	-0.857886	2.65e-06	AUS, CHN, IND, KOR, SWE, THA, USA	7	2003, 2004, 2005, 2006, 2007, 2008, 2009, 2010, 2011, 2012, 2013, 2016, 2020	13	2003	2020	-2.304	0.171	0.851	0.01	Not stationary	Increasing	-9.294	0	0.951	0.01	Difference stationary	Decreasing	Yes
A. baumannii	Carbapenem	Deaths - Over70 - All pathogens - Anti-pseudomonal penicillin / Beta-lactamase inhibitors	Abau_abaQ	-0.857886	2.65e-06	AUS, CHN, IND, KOR, SWE, THA, USA	7	2003, 2004, 2005, 2006, 2007, 2008, 2009, 2010, 2011, 2012, 2013, 2016, 2020	13	2003	2020	-2.304	0.171	0.851	0.01	Not stationary	Increasing	-9.294	0	0.951	0.01	Difference stationary	Decreasing	Yes
A. baumannii	Carbapenem	DALYs - Under5 - Enterococcus faecium - Fluoroquinolones	Abau_abaQ	-0.796128	4.55e-05	AUS, CHN, IND, KOR, SWE, THA, USA	7	2003, 2004, 2005, 2006, 2007, 2008, 2009, 2010, 2011, 2012, 2013, 2016, 2020	13	2003	2020	-7.826	0	0.523	0.037	Difference stationary	Increasing	-9.089	0	0.524	0.036	Difference stationary	Decreasing	Yes
A. baumannii	Carbapenem	DALYs - Under5 - Enterococcus faecium - Fluoroquinolones	Abau_abaQ	-0.796128	4.55e-05	AUS, CHN, IND, KOR, SWE, THA, USA	7	2003, 2004, 2005, 2006, 2007, 2008, 2009, 2010, 2011, 2012, 2013, 2016, 2020	13	2003	2020	-7.826	0	0.523	0.037	Difference stationary	Increasing	-9.089	0	0.524	0.036	Difference stationary	Decreasing	Yes
A. baumannii	Carbapenem	Deaths - Under5 - Enterococcus faecium - Resistance to one or more antibiotics	Abau_abaQ	-0.753967	0.000192568	AUS, CHN, IND, KOR, SWE, THA, USA	7	2003, 2004, 2005, 2006, 2007, 2008, 2009, 2010, 2011, 2012, 2013, 2016, 2020	13	2003	2020	-1.708	0.427	0.571	0.026	Not stationary	Increasing	-8.887	0	0.569	0.026	Difference stationary	Decreasing	Yes
A. baumannii	Carbapenem	Deaths - Under5 - Enterococcus faecium - Resistance to one or more antibiotics	Abau_abaQ	-0.753967	0.000192568	AUS, CHN, IND, KOR, SWE, THA, USA	7	2003, 2004, 2005, 2006, 2007, 2008, 2009, 2010, 2011, 2012, 2013, 2016, 2020	13	2003	2020	-1.708	0.427	0.571	0.026	Not stationary	Increasing	-8.887	0	0.569	0.026	Difference stationary	Decreasing	Yes
A. baumannii	Carbapenem	DALYs - AllAges - Enterobacter spp. - Fluoroquinolones	Abau_abaQ	-0.748396	0.00022814	AUS, CHN, IND, KOR, SWE, THA, USA	7	2003, 2004, 2005, 2006, 2007, 2008, 2009, 2010, 2011, 2012, 2013, 2016, 2020	13	2003	2020	-4.07	0.001	0.575	0.025	Difference stationary	Increasing	-8.886	0	0.593	0.023	Difference stationary	Decreasing	Yes
A. baumannii	Carbapenem	DALYs - AllAges - Enterobacter spp. - Fluoroquinolones	Abau_abaQ	-0.748396	0.00022814	AUS, CHN, IND, KOR, SWE, THA, USA	7	2003, 2004, 2005, 2006, 2007, 2008, 2009, 2010, 2011, 2012, 2013, 2016, 2020	13	2003	2020	-4.07	0.001	0.575	0.025	Difference stationary	Increasing	-8.886	0	0.593	0.023	Difference stationary	Decreasing	Yes
A. baumannii	Carbapenem	DALYs - Over70 - Enterobacter spp. - Aminoglycosides	Abau_abaQ	-0.791766	5.36e-05	AUS, CHN, IND, KOR, SWE, THA, USA	7	2003, 2004, 2005, 2006, 2007, 2008, 2009, 2010, 2011, 2012, 2013, 2016, 2020	13	2003	2020	-2.031	0.273	0.644	0.019	Not stationary	Increasing	-8.061	0	0.701	0.013	Difference stationary	Decreasing	Yes
A. baumannii	Carbapenem	DALYs - Over70 - Enterobacter spp. - Aminoglycosides	Abau_abaQ	-0.791766	5.36e-05	AUS, CHN, IND, KOR, SWE, THA, USA	7	2003, 2004, 2005, 2006, 2007, 2008, 2009, 2010, 2011, 2012, 2013, 2016, 2020	13	2003	2020	-2.031	0.273	0.644	0.019	Not stationary	Increasing	-8.061	0	0.701	0.013	Difference stationary	Decreasing	Yes
A. baumannii	Carbapenem	DALYs - Over70 - All pathogens - Aminoglycosides	Abau_abaQ	-0.806778	3e-05	AUS, CHN, IND, KOR, SWE, THA, USA	7	2003, 2004, 2005, 2006, 2007, 2008, 2009, 2010, 2011, 2012, 2013, 2016, 2020	13	2003	2020	-3.934	0.002	0.644	0.019	Difference stationary	Increasing	-8.051	0	0.694	0.014	Difference stationary	Decreasing	Yes
A. baumannii	Carbapenem	DALYs - Over70 - All pathogens - Aminoglycosides	Abau_abaQ	-0.806778	3e-05	AUS, CHN, IND, KOR, SWE, THA, USA	7	2003, 2004, 2005, 2006, 2007, 2008, 2009, 2010, 2011, 2012, 2013, 2016, 2020	13	2003	2020	-3.934	0.002	0.644	0.019	Difference stationary	Increasing	-8.051	0	0.694	0.014	Difference stationary	Decreasing	Yes
A. baumannii	Carbapenem	Deaths - Over70 - Morganella spp. - Fluoroquinolones	Abau_abaQ	-0.825473	1.35e-05	AUS, CHN, IND, KOR, SWE, THA, USA	7	2003, 2004, 2005, 2006, 2007, 2008, 2009, 2010, 2011, 2012, 2013, 2016, 2020	13	2003	2020	-6.646	0	0.688	0.015	Difference stationary	Increasing	-7.925	0	0.778	0.01	Difference stationary	Decreasing	Yes
A. baumannii	Carbapenem	Deaths - Over70 - Morganella spp. - Fluoroquinolones	Abau_abaQ	-0.825473	1.35e-05	AUS, CHN, IND, KOR, SWE, THA, USA	7	2003, 2004, 2005, 2006, 2007, 2008, 2009, 2010, 2011, 2012, 2013, 2016, 2020	13	2003	2020	-6.646	0	0.688	0.015	Difference stationary	Increasing	-7.925	0	0.778	0.01	Difference stationary	Decreasing	Yes
A. baumannii	Carbapenem	DALYs - Over70 - Citrobacter spp. - Fluoroquinolones	Abau_abaQ	-0.788936	5.95e-05	AUS, CHN, IND, KOR, SWE, THA, USA	7	2003, 2004, 2005, 2006, 2007, 2008, 2009, 2010, 2011, 2012, 2013, 2016, 2020	13	2003	2020	-3.954	0.002	0.725	0.011	Difference stationary	Increasing	-7.904	0	0.766	0.01	Difference stationary	Decreasing	Yes
A. baumannii	Carbapenem	DALYs - Over70 - Citrobacter spp. - Fluoroquinolones	Abau_abaQ	-0.788936	5.95e-05	AUS, CHN, IND, KOR, SWE, THA, USA	7	2003, 2004, 2005, 2006, 2007, 2008, 2009, 2010, 2011, 2012, 2013, 2016, 2020	13	2003	2020	-3.954	0.002	0.725	0.011	Difference stationary	Increasing	-7.904	0	0.766	0.01	Difference stationary	Decreasing	Yes
A. baumannii	Carbapenem	DALYs - AgeStandardized - Morganella spp. - Fluoroquinolones	Abau_abaQ	-0.796011	4.57e-05	AUS, CHN, IND, KOR, SWE, THA, USA	7	2003, 2004, 2005, 2006, 2007, 2008, 2009, 2010, 2011, 2012, 2013, 2016, 2020	13	2003	2020	-3.784	0.003	0.619	0.021	Difference stationary	Increasing	-7.495	0	0.623	0.021	Difference stationary	Decreasing	Yes
A. baumannii	Carbapenem	DALYs - AgeStandardized - Morganella spp. - Fluoroquinolones	Abau_abaQ	-0.796011	4.57e-05	AUS, CHN, IND, KOR, SWE, THA, USA	7	2003, 2004, 2005, 2006, 2007, 2008, 2009, 2010, 2011, 2012, 2013, 2016, 2020	13	2003	2020	-3.784	0.003	0.619	0.021	Difference stationary	Increasing	-7.495	0	0.623	0.021	Difference stationary	Decreasing	Yes
A. baumannii	Carbapenem	Deaths - Under5 - Staphylococcus aureus - Vancomycin	Abau_abaQ	-0.765271	0.000134656	AUS, CHN, IND, KOR, SWE, THA, USA	7	2003, 2004, 2005, 2006, 2007, 2008, 2009, 2010, 2011, 2012, 2013, 2016, 2020	13	2003	2020	-9.39	0	0.556	0.029	Difference stationary	Increasing	-7.465	0	0.555	0.029	Difference stationary	Decreasing	Yes
A. baumannii	Carbapenem	Deaths - Under5 - Staphylococcus aureus - Vancomycin	Abau_abaQ	-0.765271	0.000134656	AUS, CHN, IND, KOR, SWE, THA, USA	7	2003, 2004, 2005, 2006, 2007, 2008, 2009, 2010, 2011, 2012, 2013, 2016, 2020	13	2003	2020	-9.39	0	0.556	0.029	Difference stationary	Increasing	-7.465	0	0.555	0.029	Difference stationary	Decreasing	Yes
A. baumannii	Carbapenem	DALYs - Over70 - All pathogens - Resistance to one or more antibiotics	Abau_abaQ	-0.854939	3.12e-06	AUS, CHN, IND, KOR, SWE, THA, USA	7	2003, 2004, 2005, 2006, 2007, 2008, 2009, 2010, 2011, 2012, 2013, 2016, 2020	13	2003	2020	-8.231	0	0.673	0.016	Difference stationary	Increasing	-7.352	0	0.684	0.015	Difference stationary	Decreasing	Yes
A. baumannii	Carbapenem	DALYs - Over70 - All pathogens - Resistance to one or more antibiotics	Abau_abaQ	-0.854939	3.12e-06	AUS, CHN, IND, KOR, SWE, THA, USA	7	2003, 2004, 2005, 2006, 2007, 2008, 2009, 2010, 2011, 2012, 2013, 2016, 2020	13	2003	2020	-8.231	0	0.673	0.016	Difference stationary	Increasing	-7.352	0	0.684	0.015	Difference stationary	Decreasing	Yes
A. baumannii	Carbapenem	Deaths - Under5 - Serratia spp. - Resistance to one or more antibiotics	Abau_abaQ	-0.851185	3.83e-06	AUS, CHN, IND, KOR, SWE, THA, USA	7	2003, 2004, 2005, 2006, 2007, 2008, 2009, 2010, 2011, 2012, 2013, 2016, 2020	13	2003	2020	-4.596	0	0.549	0.031	Difference stationary	Increasing	-7.307	0	0.551	0.03	Difference stationary	Decreasing	Yes
A. baumannii	Carbapenem	Deaths - Under5 - Serratia spp. - Resistance to one or more antibiotics	Abau_abaQ	-0.851185	3.83e-06	AUS, CHN, IND, KOR, SWE, THA, USA	7	2003, 2004, 2005, 2006, 2007, 2008, 2009, 2010, 2011, 2012, 2013, 2016, 2020	13	2003	2020	-4.596	0	0.549	0.031	Difference stationary	Increasing	-7.307	0	0.551	0.03	Difference stationary	Decreasing	Yes
A. baumannii	Carbapenem	DALYs - Under5 - Pseudomonas aeruginosa - Resistance to one or more antibiotics	Abau_abaQ	-0.818759	1.82e-05	AUS, CHN, IND, KOR, SWE, THA, USA	7	2003, 2004, 2005, 2006, 2007, 2008, 2009, 2010, 2011, 2012, 2013, 2016, 2020	13	2003	2020	-3.318	0.014	0.581	0.024	Difference stationary	Increasing	-7.128	0	0.579	0.025	Difference stationary	Decreasing	Yes
A. baumannii	Carbapenem	DALYs - Under5 - Pseudomonas aeruginosa - Resistance to one or more antibiotics	Abau_abaQ	-0.818759	1.82e-05	AUS, CHN, IND, KOR, SWE, THA, USA	7	2003, 2004, 2005, 2006, 2007, 2008, 2009, 2010, 2011, 2012, 2013, 2016, 2020	13	2003	2020	-3.318	0.014	0.581	0.024	Difference stationary	Increasing	-7.128	0	0.579	0.025	Difference stationary	Decreasing	Yes
A. baumannii	Carbapenem	DALYs - Over70 - Acinetobacter baumannii - Anti-pseudomonal penicillin / Beta-lactamase inhibitors	Abau_abaQ	-0.810032	2.63e-05	AUS, CHN, IND, KOR, SWE, THA, USA	7	2003, 2004, 2005, 2006, 2007, 2008, 2009, 2010, 2011, 2012, 2013, 2016, 2020	13	2003	2020	-6.919	0	0.622	0.021	Difference stationary	Increasing	-7.052	0	0.694	0.014	Difference stationary	Decreasing	Yes
A. baumannii	Carbapenem	DALYs - Over70 - Acinetobacter baumannii - Anti-pseudomonal penicillin / Beta-lactamase inhibitors	Abau_abaQ	-0.810032	2.63e-05	AUS, CHN, IND, KOR, SWE, THA, USA	7	2003, 2004, 2005, 2006, 2007, 2008, 2009, 2010, 2011, 2012, 2013, 2016, 2020	13	2003	2020	-6.919	0	0.622	0.021	Difference stationary	Increasing	-7.052	0	0.694	0.014	Difference stationary	Decreasing	Yes
A. baumannii	Carbapenem	Deaths - Over70 - Citrobacter spp. - Fluoroquinolones	Abau_abaQ	-0.791513	5.42e-05	AUS, CHN, IND, KOR, SWE, THA, USA	7	2003, 2004, 2005, 2006, 2007, 2008, 2009, 2010, 2011, 2012, 2013, 2016, 2020	13	2003	2020	-19.915	0	0.738	0.01	Difference stationary	Increasing	-6.906	0	0.782	0.01	Difference stationary	Decreasing	Yes
A. baumannii	Carbapenem	Deaths - Over70 - Citrobacter spp. - Fluoroquinolones	Abau_abaQ	-0.791513	5.42e-05	AUS, CHN, IND, KOR, SWE, THA, USA	7	2003, 2004, 2005, 2006, 2007, 2008, 2009, 2010, 2011, 2012, 2013, 2016, 2020	13	2003	2020	-19.915	0	0.738	0.01	Difference stationary	Increasing	-6.906	0	0.782	0.01	Difference stationary	Decreasing	Yes
A. baumannii	Carbapenem	Deaths - Over70 - Proteus spp. - Third-generation cephalosporins	Abau_abaQ	-0.795147	4.73e-05	AUS, CHN, IND, KOR, SWE, THA, USA	7	2003, 2004, 2005, 2006, 2007, 2008, 2009, 2010, 2011, 2012, 2013, 2016, 2020	13	2003	2020	-4.499	0	0.83	0.01	Difference stationary	Increasing	-6.744	0	0.932	0.01	Difference stationary	Decreasing	Yes
A. baumannii	Carbapenem	Deaths - Over70 - Proteus spp. - Third-generation cephalosporins	Abau_abaQ	-0.795147	4.73e-05	AUS, CHN, IND, KOR, SWE, THA, USA	7	2003, 2004, 2005, 2006, 2007, 2008, 2009, 2010, 2011, 2012, 2013, 2016, 2020	13	2003	2020	-4.499	0	0.83	0.01	Difference stationary	Increasing	-6.744	0	0.932	0.01	Difference stationary	Decreasing	Yes
A. baumannii	Carbapenem	Deaths - Under5 - Enterococcus faecalis - Fluoroquinolones	Abau_abaQ	-0.727712	0.000413142	AUS, CHN, IND, KOR, SWE, THA, USA	7	2003, 2004, 2005, 2006, 2007, 2008, 2009, 2010, 2011, 2012, 2013, 2016, 2020	13	2003	2020	-0.65	0.859	0.59	0.024	Not stationary	Increasing	-6.673	0	0.599	0.023	Difference stationary	Decreasing	Yes
A. baumannii	Carbapenem	Deaths - Under5 - Enterococcus faecalis - Fluoroquinolones	Abau_abaQ	-0.727712	0.000413142	AUS, CHN, IND, KOR, SWE, THA, USA	7	2003, 2004, 2005, 2006, 2007, 2008, 2009, 2010, 2011, 2012, 2013, 2016, 2020	13	2003	2020	-0.65	0.859	0.59	0.024	Not stationary	Increasing	-6.673	0	0.599	0.023	Difference stationary	Decreasing	Yes
A. baumannii	Carbapenem	Diabetes mellitus type 1	Abau_abaQ	-0.830955	1.05e-05	AUS, CHN, IND, KOR, SWE, THA, USA	7	2003, 2004, 2005, 2006, 2007, 2008, 2009, 2010, 2011, 2012, 2013, 2016, 2020	13	2003	2020	-4.684	0	0.59	0.024	Difference stationary	Increasing	-6.634	0	0.603	0.022	Difference stationary	Decreasing	Yes
A. baumannii	Carbapenem	Diabetes mellitus type 1	Abau_abaQ	-0.830955	1.05e-05	AUS, CHN, IND, KOR, SWE, THA, USA	7	2003, 2004, 2005, 2006, 2007, 2008, 2009, 2010, 2011, 2012, 2013, 2016, 2020	13	2003	2020	-4.684	0	0.59	0.024	Difference stationary	Increasing	-6.634	0	0.603	0.022	Difference stationary	Decreasing	Yes
A. baumannii	Carbapenem	DALYs - Under5 - Escherichia coli - Aminoglycosides	Abau_abaQ	-0.82736	1.24e-05	AUS, CHN, IND, KOR, SWE, THA, USA	7	2003, 2004, 2005, 2006, 2007, 2008, 2009, 2010, 2011, 2012, 2013, 2016, 2020	13	2003	2020	-2.78	0.061	0.592	0.023	Not stationary	Increasing	-6.616	0	0.615	0.021	Difference stationary	Decreasing	Yes
A. baumannii	Carbapenem	DALYs - Under5 - Escherichia coli - Aminoglycosides	Abau_abaQ	-0.82736	1.24e-05	AUS, CHN, IND, KOR, SWE, THA, USA	7	2003, 2004, 2005, 2006, 2007, 2008, 2009, 2010, 2011, 2012, 2013, 2016, 2020	13	2003	2020	-2.78	0.061	0.592	0.023	Not stationary	Increasing	-6.616	0	0.615	0.021	Difference stationary	Decreasing	Yes
A. baumannii	Carbapenem	DALYs - Under5 - Citrobacter spp. - Fluoroquinolones	Abau_abaQ	-0.813891	2.24e-05	AUS, CHN, IND, KOR, SWE, THA, USA	7	2003, 2004, 2005, 2006, 2007, 2008, 2009, 2010, 2011, 2012, 2013, 2016, 2020	13	2003	2020	-2.052	0.264	0.593	0.023	Not stationary	Increasing	-6.475	0	0.593	0.023	Difference stationary	Decreasing	Yes
A. baumannii	Carbapenem	DALYs - Under5 - Citrobacter spp. - Fluoroquinolones	Abau_abaQ	-0.813891	2.24e-05	AUS, CHN, IND, KOR, SWE, THA, USA	7	2003, 2004, 2005, 2006, 2007, 2008, 2009, 2010, 2011, 2012, 2013, 2016, 2020	13	2003	2020	-2.052	0.264	0.593	0.023	Not stationary	Increasing	-6.475	0	0.593	0.023	Difference stationary	Decreasing	Yes
A. baumannii	Carbapenem	Deaths - Under5 - All pathogens - Resistance to one or more antibiotics	Abau_abaQ	-0.837465	7.71e-06	AUS, CHN, IND, KOR, SWE, THA, USA	7	2003, 2004, 2005, 2006, 2007, 2008, 2009, 2010, 2011, 2012, 2013, 2016, 2020	13	2003	2020	-5.974	0	0.558	0.029	Difference stationary	Increasing	-6.406	0	0.562	0.028	Difference stationary	Decreasing	Yes
A. baumannii	Carbapenem	Deaths - Under5 - All pathogens - Resistance to one or more antibiotics	Abau_abaQ	-0.837465	7.71e-06	AUS, CHN, IND, KOR, SWE, THA, USA	7	2003, 2004, 2005, 2006, 2007, 2008, 2009, 2010, 2011, 2012, 2013, 2016, 2020	13	2003	2020	-5.974	0	0.558	0.029	Difference stationary	Increasing	-6.406	0	0.562	0.028	Difference stationary	Decreasing	Yes
A. baumannii	Carbapenem	Deaths - AllAges - All pathogens - Aminoglycosides	Abau_abaQ	-0.711972	0.000627576	AUS, CHN, IND, KOR, SWE, THA, USA	7	2003, 2004, 2005, 2006, 2007, 2008, 2009, 2010, 2011, 2012, 2013, 2016, 2020	13	2003	2020	-1.666	0.449	0.67	0.016	Not stationary	Increasing	-6.304	0	0.646	0.018	Difference stationary	Decreasing	Yes
A. baumannii	Carbapenem	Deaths - AllAges - All pathogens - Aminoglycosides	Abau_abaQ	-0.711972	0.000627576	AUS, CHN, IND, KOR, SWE, THA, USA	7	2003, 2004, 2005, 2006, 2007, 2008, 2009, 2010, 2011, 2012, 2013, 2016, 2020	13	2003	2020	-1.666	0.449	0.67	0.016	Not stationary	Increasing	-6.304	0	0.646	0.018	Difference stationary	Decreasing	Yes
A. baumannii	Carbapenem	DALYs - Under5 - Citrobacter spp. - Aminoglycosides	Abau_abaQ	-0.770906	0.000111838	AUS, CHN, IND, KOR, SWE, THA, USA	7	2003, 2004, 2005, 2006, 2007, 2008, 2009, 2010, 2011, 2012, 2013, 2016, 2020	13	2003	2020	-4.194	0.001	0.524	0.036	Difference stationary	Increasing	-6.104	0	0.522	0.037	Difference stationary	Decreasing	Yes
A. baumannii	Carbapenem	DALYs - Under5 - Citrobacter spp. - Aminoglycosides	Abau_abaQ	-0.770906	0.000111838	AUS, CHN, IND, KOR, SWE, THA, USA	7	2003, 2004, 2005, 2006, 2007, 2008, 2009, 2010, 2011, 2012, 2013, 2016, 2020	13	2003	2020	-4.194	0.001	0.524	0.036	Difference stationary	Increasing	-6.104	0	0.522	0.037	Difference stationary	Decreasing	Yes
A. baumannii	Carbapenem	DALYs - Over70 - Enterobacter spp. - Resistance to one or more antibiotics	Abau_abaQ	-0.790663	5.59e-05	AUS, CHN, IND, KOR, SWE, THA, USA	7	2003, 2004, 2005, 2006, 2007, 2008, 2009, 2010, 2011, 2012, 2013, 2016, 2020	13	2003	2020	-2.848	0.052	0.613	0.021	Not stationary	Increasing	-6.092	0	0.659	0.017	Difference stationary	Decreasing	Yes
A. baumannii	Carbapenem	DALYs - Over70 - Enterobacter spp. - Resistance to one or more antibiotics	Abau_abaQ	-0.790663	5.59e-05	AUS, CHN, IND, KOR, SWE, THA, USA	7	2003, 2004, 2005, 2006, 2007, 2008, 2009, 2010, 2011, 2012, 2013, 2016, 2020	13	2003	2020	-2.848	0.052	0.613	0.021	Not stationary	Increasing	-6.092	0	0.659	0.017	Difference stationary	Decreasing	Yes
A. baumannii	Carbapenem	DALYs - Under5 - All pathogens - Resistance to one or more antibiotics	Abau_abaQ	-0.837635	7.65e-06	AUS, CHN, IND, KOR, SWE, THA, USA	7	2003, 2004, 2005, 2006, 2007, 2008, 2009, 2010, 2011, 2012, 2013, 2016, 2020	13	2003	2020	-3.86	0.002	0.562	0.028	Difference stationary	Increasing	-6.02	0	0.562	0.028	Difference stationary	Decreasing	Yes
A. baumannii	Carbapenem	DALYs - Under5 - All pathogens - Resistance to one or more antibiotics	Abau_abaQ	-0.837635	7.65e-06	AUS, CHN, IND, KOR, SWE, THA, USA	7	2003, 2004, 2005, 2006, 2007, 2008, 2009, 2010, 2011, 2012, 2013, 2016, 2020	13	2003	2020	-3.86	0.002	0.562	0.028	Difference stationary	Increasing	-6.02	0	0.562	0.028	Difference stationary	Decreasing	Yes
A. baumannii	Carbapenem	DALYs - Over70 - Pseudomonas aeruginosa - Resistance to one or more antibiotics	Abau_abaQ	-0.808081	2.85e-05	AUS, CHN, IND, KOR, SWE, THA, USA	7	2003, 2004, 2005, 2006, 2007, 2008, 2009, 2010, 2011, 2012, 2013, 2016, 2020	13	2003	2020	-1.83	0.365	0.723	0.011	Not stationary	Increasing	-5.835	0	0.798	0.01	Difference stationary	Decreasing	Yes
A. baumannii	Carbapenem	DALYs - Over70 - Pseudomonas aeruginosa - Resistance to one or more antibiotics	Abau_abaQ	-0.808081	2.85e-05	AUS, CHN, IND, KOR, SWE, THA, USA	7	2003, 2004, 2005, 2006, 2007, 2008, 2009, 2010, 2011, 2012, 2013, 2016, 2020	13	2003	2020	-1.83	0.365	0.723	0.011	Not stationary	Increasing	-5.835	0	0.798	0.01	Difference stationary	Decreasing	Yes
A. baumannii	Carbapenem	Deaths - Under5 - Enterobacter spp. - Aminoglycosides	Abau_abaQ	-0.808222	2.83e-05	AUS, CHN, IND, KOR, SWE, THA, USA	7	2003, 2004, 2005, 2006, 2007, 2008, 2009, 2010, 2011, 2012, 2013, 2016, 2020	13	2003	2020	-5.495	0	0.607	0.022	Difference stationary	Increasing	-5.824	0	0.636	0.019	Difference stationary	Decreasing	Yes
A. baumannii	Carbapenem	Deaths - Under5 - Enterobacter spp. - Aminoglycosides	Abau_abaQ	-0.808222	2.83e-05	AUS, CHN, IND, KOR, SWE, THA, USA	7	2003, 2004, 2005, 2006, 2007, 2008, 2009, 2010, 2011, 2012, 2013, 2016, 2020	13	2003	2020	-5.495	0	0.607	0.022	Difference stationary	Increasing	-5.824	0	0.636	0.019	Difference stationary	Decreasing	Yes
A. baumannii	Carbapenem	Deaths - AgeStandardized - Morganella spp. - Resistance to one or more antibiotics	Abau_abaQ	-0.802717	3.53e-05	AUS, CHN, IND, KOR, SWE, THA, USA	7	2003, 2004, 2005, 2006, 2007, 2008, 2009, 2010, 2011, 2012, 2013, 2016, 2020	13	2003	2020	-3.627	0.005	0.607	0.022	Difference stationary	Increasing	-5.505	0	0.609	0.022	Difference stationary	Decreasing	Yes
A. baumannii	Carbapenem	Deaths - AgeStandardized - Morganella spp. - Resistance to one or more antibiotics	Abau_abaQ	-0.802717	3.53e-05	AUS, CHN, IND, KOR, SWE, THA, USA	7	2003, 2004, 2005, 2006, 2007, 2008, 2009, 2010, 2011, 2012, 2013, 2016, 2020	13	2003	2020	-3.627	0.005	0.607	0.022	Difference stationary	Increasing	-5.505	0	0.609	0.022	Difference stationary	Decreasing	Yes
A. baumannii	Carbapenem	DALYs - Under5 - Morganella spp. - Resistance to one or more antibiotics	Abau_abaQ	-0.760332	0.000157806	AUS, CHN, IND, KOR, SWE, THA, USA	7	2003, 2004, 2005, 2006, 2007, 2008, 2009, 2010, 2011, 2012, 2013, 2016, 2020	13	2003	2020	-3.225	0.019	0.568	0.026	Difference stationary	Increasing	-5.492	0	0.568	0.026	Difference stationary	Decreasing	Yes
A. baumannii	Carbapenem	DALYs - Under5 - Morganella spp. - Resistance to one or more antibiotics	Abau_abaQ	-0.760332	0.000157806	AUS, CHN, IND, KOR, SWE, THA, USA	7	2003, 2004, 2005, 2006, 2007, 2008, 2009, 2010, 2011, 2012, 2013, 2016, 2020	13	2003	2020	-3.225	0.019	0.568	0.026	Difference stationary	Increasing	-5.492	0	0.568	0.026	Difference stationary	Decreasing	Yes
A. baumannii	Carbapenem	Deaths - Under5 - Streptococcus pneumoniae - Resistance to one or more antibiotics	Abau_abaQ	-0.777097	9.07e-05	AUS, CHN, IND, KOR, SWE, THA, USA	7	2003, 2004, 2005, 2006, 2007, 2008, 2009, 2010, 2011, 2012, 2013, 2016, 2020	13	2003	2020	-5.679	0	0.588	0.024	Difference stationary	Increasing	-5.197	0	0.595	0.023	Difference stationary	Decreasing	Yes
A. baumannii	Carbapenem	Deaths - Under5 - Streptococcus pneumoniae - Resistance to one or more antibiotics	Abau_abaQ	-0.777097	9.07e-05	AUS, CHN, IND, KOR, SWE, THA, USA	7	2003, 2004, 2005, 2006, 2007, 2008, 2009, 2010, 2011, 2012, 2013, 2016, 2020	13	2003	2020	-5.679	0	0.588	0.024	Difference stationary	Increasing	-5.197	0	0.595	0.023	Difference stationary	Decreasing	Yes
A. baumannii	Carbapenem	Deaths - AgeStandardized - Serratia spp. - Fourth-generation cephalosporins	Abau_abaQ	-0.686891	0.00115943	AUS, CHN, IND, KOR, SWE, THA, USA	7	2003, 2004, 2005, 2006, 2007, 2008, 2009, 2010, 2011, 2012, 2013, 2016, 2020	13	2003	2020	0.663	0.989	0.568	0.026	Not stationary	Increasing	-5.103	0	0.572	0.025	Difference stationary	Decreasing	Yes
A. baumannii	Carbapenem	Deaths - AgeStandardized - Serratia spp. - Fourth-generation cephalosporins	Abau_abaQ	-0.686891	0.00115943	AUS, CHN, IND, KOR, SWE, THA, USA	7	2003, 2004, 2005, 2006, 2007, 2008, 2009, 2010, 2011, 2012, 2013, 2016, 2020	13	2003	2020	0.663	0.989	0.568	0.026	Not stationary	Increasing	-5.103	0	0.572	0.025	Difference stationary	Decreasing	Yes
A. baumannii	Carbapenem	DALYs - Under5 - Morganella spp. - Fluoroquinolones	Abau_abaQ	-0.786806	6.43e-05	AUS, CHN, IND, KOR, SWE, THA, USA	7	2003, 2004, 2005, 2006, 2007, 2008, 2009, 2010, 2011, 2012, 2013, 2016, 2020	13	2003	2020	-1.666	0.449	0.582	0.024	Not stationary	Increasing	-5.046	0	0.58	0.024	Difference stationary	Decreasing	Yes
A. baumannii	Carbapenem	DALYs - Under5 - Morganella spp. - Fluoroquinolones	Abau_abaQ	-0.786806	6.43e-05	AUS, CHN, IND, KOR, SWE, THA, USA	7	2003, 2004, 2005, 2006, 2007, 2008, 2009, 2010, 2011, 2012, 2013, 2016, 2020	13	2003	2020	-1.666	0.449	0.582	0.024	Not stationary	Increasing	-5.046	0	0.58	0.024	Difference stationary	Decreasing	Yes
A. baumannii	Carbapenem	Deaths - Under5 - Citrobacter spp. - Fluoroquinolones	Abau_abaQ	-0.813683	2.26e-05	AUS, CHN, IND, KOR, SWE, THA, USA	7	2003, 2004, 2005, 2006, 2007, 2008, 2009, 2010, 2011, 2012, 2013, 2016, 2020	13	2003	2020	-2.685	0.077	0.589	0.024	Not stationary	Increasing	-4.938	0	0.595	0.023	Difference stationary	Decreasing	Yes
A. baumannii	Carbapenem	Deaths - Under5 - Citrobacter spp. - Fluoroquinolones	Abau_abaQ	-0.813683	2.26e-05	AUS, CHN, IND, KOR, SWE, THA, USA	7	2003, 2004, 2005, 2006, 2007, 2008, 2009, 2010, 2011, 2012, 2013, 2016, 2020	13	2003	2020	-2.685	0.077	0.589	0.024	Not stationary	Increasing	-4.938	0	0.595	0.023	Difference stationary	Decreasing	Yes
A. baumannii	Carbapenem	Deaths - AgeStandardized - Enterobacter spp. - Aminoglycosides	Abau_abaQ	-0.75386	0.000193203	AUS, CHN, IND, KOR, SWE, THA, USA	7	2003, 2004, 2005, 2006, 2007, 2008, 2009, 2010, 2011, 2012, 2013, 2016, 2020	13	2003	2020	-3.353	0.013	0.617	0.021	Difference stationary	Increasing	-4.938	0	0.654	0.018	Difference stationary	Decreasing	Yes
A. baumannii	Carbapenem	Deaths - AgeStandardized - Enterobacter spp. - Aminoglycosides	Abau_abaQ	-0.75386	0.000193203	AUS, CHN, IND, KOR, SWE, THA, USA	7	2003, 2004, 2005, 2006, 2007, 2008, 2009, 2010, 2011, 2012, 2013, 2016, 2020	13	2003	2020	-3.353	0.013	0.617	0.021	Difference stationary	Increasing	-4.938	0	0.654	0.018	Difference stationary	Decreasing	Yes
A. baumannii	Carbapenem	DALYs - Under5 - Serratia spp. - Resistance to one or more antibiotics	Abau_abaQ	-0.851413	3.78e-06	AUS, CHN, IND, KOR, SWE, THA, USA	7	2003, 2004, 2005, 2006, 2007, 2008, 2009, 2010, 2011, 2012, 2013, 2016, 2020	13	2003	2020	-4.846	0	0.554	0.029	Difference stationary	Increasing	-4.937	0	0.551	0.03	Difference stationary	Decreasing	Yes
A. baumannii	Carbapenem	DALYs - Under5 - Serratia spp. - Resistance to one or more antibiotics	Abau_abaQ	-0.851413	3.78e-06	AUS, CHN, IND, KOR, SWE, THA, USA	7	2003, 2004, 2005, 2006, 2007, 2008, 2009, 2010, 2011, 2012, 2013, 2016, 2020	13	2003	2020	-4.846	0	0.554	0.029	Difference stationary	Increasing	-4.937	0	0.551	0.03	Difference stationary	Decreasing	Yes
A. baumannii	Carbapenem	DALYs - Over70 - Enterococcus faecalis - Fluoroquinolones	Abau_abaQ	-0.811781	2.44e-05	AUS, CHN, IND, KOR, SWE, THA, USA	7	2003, 2004, 2005, 2006, 2007, 2008, 2009, 2010, 2011, 2012, 2013, 2016, 2020	13	2003	2020	-1.78	0.391	0.653	0.018	Not stationary	Increasing	-4.936	0	0.671	0.016	Difference stationary	Decreasing	Yes
A. baumannii	Carbapenem	DALYs - Over70 - Enterococcus faecalis - Fluoroquinolones	Abau_abaQ	-0.811781	2.44e-05	AUS, CHN, IND, KOR, SWE, THA, USA	7	2003, 2004, 2005, 2006, 2007, 2008, 2009, 2010, 2011, 2012, 2013, 2016, 2020	13	2003	2020	-1.78	0.391	0.653	0.018	Not stationary	Increasing	-4.936	0	0.671	0.016	Difference stationary	Decreasing	Yes
A. baumannii	Carbapenem	DALYs - AllAges - Acinetobacter baumannii - Anti-pseudomonal penicillin / Beta-lactamase inhibitors	Abau_abaQ	-0.794314	4.88e-05	AUS, CHN, IND, KOR, SWE, THA, USA	7	2003, 2004, 2005, 2006, 2007, 2008, 2009, 2010, 2011, 2012, 2013, 2016, 2020	13	2003	2020	-4.372	0	0.699	0.014	Difference stationary	Increasing	-4.928	0	0.674	0.016	Difference stationary	Decreasing	Yes
A. baumannii	Carbapenem	DALYs - AllAges - Acinetobacter baumannii - Anti-pseudomonal penicillin / Beta-lactamase inhibitors	Abau_abaQ	-0.794314	4.88e-05	AUS, CHN, IND, KOR, SWE, THA, USA	7	2003, 2004, 2005, 2006, 2007, 2008, 2009, 2010, 2011, 2012, 2013, 2016, 2020	13	2003	2020	-4.372	0	0.699	0.014	Difference stationary	Increasing	-4.928	0	0.674	0.016	Difference stationary	Decreasing	Yes
A. baumannii	Carbapenem	DALYs - Under5 - Streptococcus pneumoniae - Macrolides	Abau_abaQ	-0.748616	0.000226637	AUS, CHN, IND, KOR, SWE, THA, USA	7	2003, 2004, 2005, 2006, 2007, 2008, 2009, 2010, 2011, 2012, 2013, 2016, 2020	13	2003	2020	-2.925	0.043	0.534	0.034	Not stationary	Increasing	-4.909	0	0.534	0.034	Difference stationary	Decreasing	Yes
A. baumannii	Carbapenem	DALYs - Under5 - Streptococcus pneumoniae - Macrolides	Abau_abaQ	-0.748616	0.000226637	AUS, CHN, IND, KOR, SWE, THA, USA	7	2003, 2004, 2005, 2006, 2007, 2008, 2009, 2010, 2011, 2012, 2013, 2016, 2020	13	2003	2020	-2.925	0.043	0.534	0.034	Not stationary	Increasing	-4.909	0	0.534	0.034	Difference stationary	Decreasing	Yes
A. baumannii	Carbapenem	DALYs - Over70 - All pathogens - Anti-pseudomonal penicillin / Beta-lactamase inhibitors	Abau_abaQ	-0.853537	3.37e-06	AUS, CHN, IND, KOR, SWE, THA, USA	7	2003, 2004, 2005, 2006, 2007, 2008, 2009, 2010, 2011, 2012, 2013, 2016, 2020	13	2003	2020	-2.853	0.051	0.797	0.01	Not stationary	Increasing	-4.907	0	0.911	0.01	Difference stationary	Decreasing	Yes
A. baumannii	Carbapenem	DALYs - Over70 - All pathogens - Anti-pseudomonal penicillin / Beta-lactamase inhibitors	Abau_abaQ	-0.853537	3.37e-06	AUS, CHN, IND, KOR, SWE, THA, USA	7	2003, 2004, 2005, 2006, 2007, 2008, 2009, 2010, 2011, 2012, 2013, 2016, 2020	13	2003	2020	-2.853	0.051	0.797	0.01	Not stationary	Increasing	-4.907	0	0.911	0.01	Difference stationary	Decreasing	Yes
A. baumannii	Carbapenem	DALYs - Over70 - Morganella spp. - Resistance to one or more antibiotics	Abau_abaQ	-0.815412	2.1e-05	AUS, CHN, IND, KOR, SWE, THA, USA	7	2003, 2004, 2005, 2006, 2007, 2008, 2009, 2010, 2011, 2012, 2013, 2016, 2020	13	2003	2020	-6.997	0	0.646	0.018	Difference stationary	Increasing	-4.887	0	0.66	0.017	Difference stationary	Decreasing	Yes
A. baumannii	Carbapenem	DALYs - Over70 - Morganella spp. - Resistance to one or more antibiotics	Abau_abaQ	-0.815412	2.1e-05	AUS, CHN, IND, KOR, SWE, THA, USA	7	2003, 2004, 2005, 2006, 2007, 2008, 2009, 2010, 2011, 2012, 2013, 2016, 2020	13	2003	2020	-6.997	0	0.646	0.018	Difference stationary	Increasing	-4.887	0	0.66	0.017	Difference stationary	Decreasing	Yes
A. baumannii	Carbapenem	DALYs - AgeStandardized - Acinetobacter baumannii - Anti-pseudomonal penicillin / Beta-lactamase inhibitors	Abau_abaQ	-0.807762	2.88e-05	AUS, CHN, IND, KOR, SWE, THA, USA	7	2003, 2004, 2005, 2006, 2007, 2008, 2009, 2010, 2011, 2012, 2013, 2016, 2020	13	2003	2020	-1.349	0.607	0.613	0.021	Not stationary	Increasing	-4.862	0	0.688	0.015	Difference stationary	Decreasing	Yes
A. baumannii	Carbapenem	DALYs - AgeStandardized - Acinetobacter baumannii - Anti-pseudomonal penicillin / Beta-lactamase inhibitors	Abau_abaQ	-0.807762	2.88e-05	AUS, CHN, IND, KOR, SWE, THA, USA	7	2003, 2004, 2005, 2006, 2007, 2008, 2009, 2010, 2011, 2012, 2013, 2016, 2020	13	2003	2020	-1.349	0.607	0.613	0.021	Not stationary	Increasing	-4.862	0	0.688	0.015	Difference stationary	Decreasing	Yes
A. baumannii	Carbapenem	DALYs - AgeStandardized - Enterobacter spp. - Carbapenems	Abau_abaQ	-0.708515	0.000685481	AUS, CHN, IND, KOR, SWE, THA, USA	7	2003, 2004, 2005, 2006, 2007, 2008, 2009, 2010, 2011, 2012, 2013, 2016, 2020	13	2003	2020	-2.401	0.141	0.505	0.041	Not stationary	Increasing	-4.827	0	0.526	0.036	Difference stationary	Decreasing	Yes
A. baumannii	Carbapenem	DALYs - AgeStandardized - Enterobacter spp. - Carbapenems	Abau_abaQ	-0.708515	0.000685481	AUS, CHN, IND, KOR, SWE, THA, USA	7	2003, 2004, 2005, 2006, 2007, 2008, 2009, 2010, 2011, 2012, 2013, 2016, 2020	13	2003	2020	-2.401	0.141	0.505	0.041	Not stationary	Increasing	-4.827	0	0.526	0.036	Difference stationary	Decreasing	Yes
A. baumannii	Carbapenem	DALYs - Over70 - Pseudomonas aeruginosa - Aminoglycosides	Abau_abaQ	-0.734491	0.000342085	AUS, CHN, IND, KOR, SWE, THA, USA	7	2003, 2004, 2005, 2006, 2007, 2008, 2009, 2010, 2011, 2012, 2013, 2016, 2020	13	2003	2020	-5.455	0	0.745	0.01	Difference stationary	Increasing	-4.733	0	0.754	0.01	Difference stationary	Decreasing	Yes
A. baumannii	Carbapenem	DALYs - Over70 - Pseudomonas aeruginosa - Aminoglycosides	Abau_abaQ	-0.734491	0.000342085	AUS, CHN, IND, KOR, SWE, THA, USA	7	2003, 2004, 2005, 2006, 2007, 2008, 2009, 2010, 2011, 2012, 2013, 2016, 2020	13	2003	2020	-5.455	0	0.745	0.01	Difference stationary	Increasing	-4.733	0	0.754	0.01	Difference stationary	Decreasing	Yes
A. baumannii	Carbapenem	Deaths - Under5 - Klebsiella pneumoniae - Trimethoprim-Sulfamethoxazole	Abau_abaQ	-0.669705	0.00170881	AUS, CHN, IND, KOR, SWE, THA, USA	7	2003, 2004, 2005, 2006, 2007, 2008, 2009, 2010, 2011, 2012, 2013, 2016, 2020	13	2003	2020	-3.134	0.024	0.528	0.035	Difference stationary	Increasing	-4.666	0	0.526	0.036	Difference stationary	Decreasing	Yes
A. baumannii	Carbapenem	Deaths - Under5 - Klebsiella pneumoniae - Trimethoprim-Sulfamethoxazole	Abau_abaQ	-0.669705	0.00170881	AUS, CHN, IND, KOR, SWE, THA, USA	7	2003, 2004, 2005, 2006, 2007, 2008, 2009, 2010, 2011, 2012, 2013, 2016, 2020	13	2003	2020	-3.134	0.024	0.528	0.035	Difference stationary	Increasing	-4.666	0	0.526	0.036	Difference stationary	Decreasing	Yes
A. baumannii	Carbapenem	Deaths - Under5 - Enterobacter spp. - Resistance to one or more antibiotics	Abau_abaQ	-0.805886	3.11e-05	AUS, CHN, IND, KOR, SWE, THA, USA	7	2003, 2004, 2005, 2006, 2007, 2008, 2009, 2010, 2011, 2012, 2013, 2016, 2020	13	2003	2020	-2.632	0.086	0.57	0.026	Not stationary	Increasing	-4.539	0	0.566	0.027	Difference stationary	Decreasing	Yes
A. baumannii	Carbapenem	Deaths - Under5 - Enterobacter spp. - Resistance to one or more antibiotics	Abau_abaQ	-0.805886	3.11e-05	AUS, CHN, IND, KOR, SWE, THA, USA	7	2003, 2004, 2005, 2006, 2007, 2008, 2009, 2010, 2011, 2012, 2013, 2016, 2020	13	2003	2020	-2.632	0.086	0.57	0.026	Not stationary	Increasing	-4.539	0	0.566	0.027	Difference stationary	Decreasing	Yes
A. baumannii	Carbapenem	DALYs - AgeStandardized - Enterobacter spp. - Fluoroquinolones	Abau_abaQ	-0.773533	0.000102388	AUS, CHN, IND, KOR, SWE, THA, USA	7	2003, 2004, 2005, 2006, 2007, 2008, 2009, 2010, 2011, 2012, 2013, 2016, 2020	13	2003	2020	-3.932	0.002	0.589	0.024	Difference stationary	Increasing	-4.503	0	0.597	0.023	Difference stationary	Decreasing	Yes
A. baumannii	Carbapenem	DALYs - AgeStandardized - Enterobacter spp. - Fluoroquinolones	Abau_abaQ	-0.773533	0.000102388	AUS, CHN, IND, KOR, SWE, THA, USA	7	2003, 2004, 2005, 2006, 2007, 2008, 2009, 2010, 2011, 2012, 2013, 2016, 2020	13	2003	2020	-3.932	0.002	0.589	0.024	Difference stationary	Increasing	-4.503	0	0.597	0.023	Difference stationary	Decreasing	Yes
A. baumannii	Carbapenem	DALYs - Over70 - Serratia spp. - Aminoglycosides	Abau_abaQ	-0.699387	0.000860404	AUS, CHN, IND, KOR, SWE, THA, USA	7	2003, 2004, 2005, 2006, 2007, 2008, 2009, 2010, 2011, 2012, 2013, 2016, 2020	13	2003	2020	-3.513	0.008	0.624	0.02	Difference stationary	Increasing	-4.457	0	0.672	0.016	Difference stationary	Decreasing	Yes
A. baumannii	Carbapenem	DALYs - Over70 - Serratia spp. - Aminoglycosides	Abau_abaQ	-0.699387	0.000860404	AUS, CHN, IND, KOR, SWE, THA, USA	7	2003, 2004, 2005, 2006, 2007, 2008, 2009, 2010, 2011, 2012, 2013, 2016, 2020	13	2003	2020	-3.513	0.008	0.624	0.02	Difference stationary	Increasing	-4.457	0	0.672	0.016	Difference stationary	Decreasing	Yes
A. baumannii	Carbapenem	DALYs - AgeStandardized - Proteus spp. - Resistance to one or more antibiotics	Abau_abaQ	-0.855768	2.98e-06	AUS, CHN, IND, KOR, SWE, THA, USA	7	2003, 2004, 2005, 2006, 2007, 2008, 2009, 2010, 2011, 2012, 2013, 2016, 2020	13	2003	2020	-63.912	0	0.749	0.01	Difference stationary	Increasing	-4.454	0	0.739	0.01	Difference stationary	Decreasing	Yes
A. baumannii	Carbapenem	DALYs - AgeStandardized - Proteus spp. - Resistance to one or more antibiotics	Abau_abaQ	-0.855768	2.98e-06	AUS, CHN, IND, KOR, SWE, THA, USA	7	2003, 2004, 2005, 2006, 2007, 2008, 2009, 2010, 2011, 2012, 2013, 2016, 2020	13	2003	2020	-63.912	0	0.749	0.01	Difference stationary	Increasing	-4.454	0	0.739	0.01	Difference stationary	Decreasing	Yes
A. baumannii	Carbapenem	Deaths - Under5 - Citrobacter spp. - Resistance to one or more antibiotics	Abau_abaQ	-0.764764	0.000136891	AUS, CHN, IND, KOR, SWE, THA, USA	7	2003, 2004, 2005, 2006, 2007, 2008, 2009, 2010, 2011, 2012, 2013, 2016, 2020	13	2003	2020	-55.883	0	0.596	0.023	Difference stationary	Increasing	-4.446	0	0.598	0.023	Difference stationary	Decreasing	Yes
A. baumannii	Carbapenem	Deaths - Under5 - Citrobacter spp. - Resistance to one or more antibiotics	Abau_abaQ	-0.764764	0.000136891	AUS, CHN, IND, KOR, SWE, THA, USA	7	2003, 2004, 2005, 2006, 2007, 2008, 2009, 2010, 2011, 2012, 2013, 2016, 2020	13	2003	2020	-55.883	0	0.596	0.023	Difference stationary	Increasing	-4.446	0	0.598	0.023	Difference stationary	Decreasing	Yes
A. baumannii	Carbapenem	DALYs - AgeStandardized - Acinetobacter baumannii - Third-generation cephalosporins	Abau_abaQ	-0.681271	0.00131983	AUS, CHN, IND, KOR, SWE, THA, USA	7	2003, 2004, 2005, 2006, 2007, 2008, 2009, 2010, 2011, 2012, 2013, 2016, 2020	13	2003	2020	-1.536	0.516	0.678	0.016	Not stationary	Increasing	-4.419	0	0.717	0.012	Difference stationary	Decreasing	Yes
A. baumannii	Carbapenem	DALYs - AgeStandardized - Acinetobacter baumannii - Third-generation cephalosporins	Abau_abaQ	-0.681271	0.00131983	AUS, CHN, IND, KOR, SWE, THA, USA	7	2003, 2004, 2005, 2006, 2007, 2008, 2009, 2010, 2011, 2012, 2013, 2016, 2020	13	2003	2020	-1.536	0.516	0.678	0.016	Not stationary	Increasing	-4.419	0	0.717	0.012	Difference stationary	Decreasing	Yes
A. baumannii	Carbapenem	DALYs - AgeStandardized - Citrobacter spp. - Resistance to one or more antibiotics	Abau_abaQ	-0.724748	0.000447923	AUS, CHN, IND, KOR, SWE, THA, USA	7	2003, 2004, 2005, 2006, 2007, 2008, 2009, 2010, 2011, 2012, 2013, 2016, 2020	13	2003	2020	-1.511	0.528	0.626	0.02	Not stationary	Increasing	-4.359	0	0.63	0.02	Difference stationary	Decreasing	Yes
A. baumannii	Carbapenem	DALYs - AgeStandardized - Citrobacter spp. - Resistance to one or more antibiotics	Abau_abaQ	-0.724748	0.000447923	AUS, CHN, IND, KOR, SWE, THA, USA	7	2003, 2004, 2005, 2006, 2007, 2008, 2009, 2010, 2011, 2012, 2013, 2016, 2020	13	2003	2020	-1.511	0.528	0.626	0.02	Not stationary	Increasing	-4.359	0	0.63	0.02	Difference stationary	Decreasing	Yes
A. baumannii	Carbapenem	DALYs - Under5 - Enterobacter spp. - Fluoroquinolones	Abau_abaQ	-0.798282	4.19e-05	AUS, CHN, IND, KOR, SWE, THA, USA	7	2003, 2004, 2005, 2006, 2007, 2008, 2009, 2010, 2011, 2012, 2013, 2016, 2020	13	2003	2020	-3.339	0.013	0.555	0.029	Difference stationary	Increasing	-4.332	0	0.558	0.029	Difference stationary	Decreasing	Yes
A. baumannii	Carbapenem	DALYs - Under5 - Enterobacter spp. - Fluoroquinolones	Abau_abaQ	-0.798282	4.19e-05	AUS, CHN, IND, KOR, SWE, THA, USA	7	2003, 2004, 2005, 2006, 2007, 2008, 2009, 2010, 2011, 2012, 2013, 2016, 2020	13	2003	2020	-3.339	0.013	0.555	0.029	Difference stationary	Increasing	-4.332	0	0.558	0.029	Difference stationary	Decreasing	Yes
A. baumannii	Carbapenem	Deaths - AgeStandardized - Serratia spp. - Resistance to one or more antibiotics	Abau_abaQ	-0.868182	1.45e-06	AUS, CHN, IND, KOR, SWE, THA, USA	7	2003, 2004, 2005, 2006, 2007, 2008, 2009, 2010, 2011, 2012, 2013, 2016, 2020	13	2003	2020	-2.293	0.174	0.635	0.019	Not stationary	Increasing	-4.332	0	0.664	0.017	Difference stationary	Decreasing	Yes
A. baumannii	Carbapenem	Deaths - AgeStandardized - Serratia spp. - Resistance to one or more antibiotics	Abau_abaQ	-0.868182	1.45e-06	AUS, CHN, IND, KOR, SWE, THA, USA	7	2003, 2004, 2005, 2006, 2007, 2008, 2009, 2010, 2011, 2012, 2013, 2016, 2020	13	2003	2020	-2.293	0.174	0.635	0.019	Not stationary	Increasing	-4.332	0	0.664	0.017	Difference stationary	Decreasing	Yes
A. baumannii	Carbapenem	Deaths - Under5 - Proteus spp. - Third-generation cephalosporins	Abau_abaQ	-0.878848	7.35e-07	AUS, CHN, IND, KOR, SWE, THA, USA	7	2003, 2004, 2005, 2006, 2007, 2008, 2009, 2010, 2011, 2012, 2013, 2016, 2020	13	2003	2020	-1.759	0.401	0.676	0.016	Not stationary	Increasing	-4.313	0	0.681	0.015	Difference stationary	Decreasing	Yes
A. baumannii	Carbapenem	Deaths - Under5 - Proteus spp. - Third-generation cephalosporins	Abau_abaQ	-0.878848	7.35e-07	AUS, CHN, IND, KOR, SWE, THA, USA	7	2003, 2004, 2005, 2006, 2007, 2008, 2009, 2010, 2011, 2012, 2013, 2016, 2020	13	2003	2020	-1.759	0.401	0.676	0.016	Not stationary	Increasing	-4.313	0	0.681	0.015	Difference stationary	Decreasing	Yes
A. baumannii	Carbapenem	Deaths - AgeStandardized - Escherichia coli - Aminoglycosides	Abau_abaQ	-0.755413	0.00018415	AUS, CHN, IND, KOR, SWE, THA, USA	7	2003, 2004, 2005, 2006, 2007, 2008, 2009, 2010, 2011, 2012, 2013, 2016, 2020	13	2003	2020	-2.96	0.039	0.622	0.021	Difference stationary	Increasing	-4.313	0	0.71	0.013	Difference stationary	Decreasing	Yes
A. baumannii	Carbapenem	Deaths - AgeStandardized - Escherichia coli - Aminoglycosides	Abau_abaQ	-0.755413	0.00018415	AUS, CHN, IND, KOR, SWE, THA, USA	7	2003, 2004, 2005, 2006, 2007, 2008, 2009, 2010, 2011, 2012, 2013, 2016, 2020	13	2003	2020	-2.96	0.039	0.622	0.021	Difference stationary	Increasing	-4.313	0	0.71	0.013	Difference stationary	Decreasing	Yes
A. baumannii	Carbapenem	DALYs - Under5 - Pseudomonas aeruginosa - Fluoroquinolones	Abau_abaQ	-0.803205	3.46e-05	AUS, CHN, IND, KOR, SWE, THA, USA	7	2003, 2004, 2005, 2006, 2007, 2008, 2009, 2010, 2011, 2012, 2013, 2016, 2020	13	2003	2020	-19.2	0	0.602	0.022	Difference stationary	Increasing	-4.306	0	0.603	0.022	Difference stationary	Decreasing	Yes
A. baumannii	Carbapenem	DALYs - Under5 - Pseudomonas aeruginosa - Fluoroquinolones	Abau_abaQ	-0.803205	3.46e-05	AUS, CHN, IND, KOR, SWE, THA, USA	7	2003, 2004, 2005, 2006, 2007, 2008, 2009, 2010, 2011, 2012, 2013, 2016, 2020	13	2003	2020	-19.2	0	0.602	0.022	Difference stationary	Increasing	-4.306	0	0.603	0.022	Difference stationary	Decreasing	Yes
A. baumannii	Carbapenem	DALYs - AgeStandardized - Escherichia coli - Aminoglycosides	Abau_abaQ	-0.78628	6.56e-05	AUS, CHN, IND, KOR, SWE, THA, USA	7	2003, 2004, 2005, 2006, 2007, 2008, 2009, 2010, 2011, 2012, 2013, 2016, 2020	13	2003	2020	-4.829	0	0.625	0.02	Difference stationary	Increasing	-4.3	0	0.699	0.014	Difference stationary	Decreasing	Yes
A. baumannii	Carbapenem	DALYs - AgeStandardized - Escherichia coli - Aminoglycosides	Abau_abaQ	-0.78628	6.56e-05	AUS, CHN, IND, KOR, SWE, THA, USA	7	2003, 2004, 2005, 2006, 2007, 2008, 2009, 2010, 2011, 2012, 2013, 2016, 2020	13	2003	2020	-4.829	0	0.625	0.02	Difference stationary	Increasing	-4.3	0	0.699	0.014	Difference stationary	Decreasing	Yes
A. baumannii	Carbapenem	Deaths - Under5 - Acinetobacter baumannii - Fluoroquinolones	Abau_abaQ	-0.713814	0.000598441	AUS, CHN, IND, KOR, SWE, THA, USA	7	2003, 2004, 2005, 2006, 2007, 2008, 2009, 2010, 2011, 2012, 2013, 2016, 2020	13	2003	2020	-9.196	0	0.541	0.032	Difference stationary	Increasing	-4.288	0	0.542	0.032	Difference stationary	Decreasing	Yes
A. baumannii	Carbapenem	Deaths - Under5 - Acinetobacter baumannii - Fluoroquinolones	Abau_abaQ	-0.713814	0.000598441	AUS, CHN, IND, KOR, SWE, THA, USA	7	2003, 2004, 2005, 2006, 2007, 2008, 2009, 2010, 2011, 2012, 2013, 2016, 2020	13	2003	2020	-9.196	0	0.541	0.032	Difference stationary	Increasing	-4.288	0	0.542	0.032	Difference stationary	Decreasing	Yes
A. baumannii	Carbapenem	Neonatal sepsis and other neonatal infections	Abau_abaQ	-0.813115	2.31e-05	AUS, CHN, IND, KOR, SWE, THA, USA	7	2003, 2004, 2005, 2006, 2007, 2008, 2009, 2010, 2011, 2012, 2013, 2016, 2020	13	2003	2020	-0.933	0.777	0.529	0.035	Not stationary	Increasing	-4.255	0.001	0.53	0.035	Difference stationary	Decreasing	Yes
A. baumannii	Carbapenem	Neonatal sepsis and other neonatal infections	Abau_abaQ	-0.813115	2.31e-05	AUS, CHN, IND, KOR, SWE, THA, USA	7	2003, 2004, 2005, 2006, 2007, 2008, 2009, 2010, 2011, 2012, 2013, 2016, 2020	13	2003	2020	-0.933	0.777	0.529	0.035	Not stationary	Increasing	-4.255	0.001	0.53	0.035	Difference stationary	Decreasing	Yes
A. baumannii	Carbapenem	Deaths - Under5 - Acinetobacter baumannii - Third-generation cephalosporins	Abau_abaQ	-0.794164	4.9e-05	AUS, CHN, IND, KOR, SWE, THA, USA	7	2003, 2004, 2005, 2006, 2007, 2008, 2009, 2010, 2011, 2012, 2013, 2016, 2020	13	2003	2020	-3.123	0.025	0.655	0.018	Difference stationary	Increasing	-4.238	0.001	0.679	0.015	Difference stationary	Decreasing	Yes
A. baumannii	Carbapenem	Deaths - Under5 - Acinetobacter baumannii - Third-generation cephalosporins	Abau_abaQ	-0.794164	4.9e-05	AUS, CHN, IND, KOR, SWE, THA, USA	7	2003, 2004, 2005, 2006, 2007, 2008, 2009, 2010, 2011, 2012, 2013, 2016, 2020	13	2003	2020	-3.123	0.025	0.655	0.018	Difference stationary	Increasing	-4.238	0.001	0.679	0.015	Difference stationary	Decreasing	Yes
A. baumannii	Carbapenem	DALYs - Under5 - Staphylococcus aureus - Vancomycin	Abau_abaQ	-0.765314	0.000134469	AUS, CHN, IND, KOR, SWE, THA, USA	7	2003, 2004, 2005, 2006, 2007, 2008, 2009, 2010, 2011, 2012, 2013, 2016, 2020	13	2003	2020	-2.988	0.036	0.557	0.029	Difference stationary	Increasing	-4.177	0.001	0.555	0.029	Difference stationary	Decreasing	Yes
A. baumannii	Carbapenem	DALYs - Under5 - Staphylococcus aureus - Vancomycin	Abau_abaQ	-0.765314	0.000134469	AUS, CHN, IND, KOR, SWE, THA, USA	7	2003, 2004, 2005, 2006, 2007, 2008, 2009, 2010, 2011, 2012, 2013, 2016, 2020	13	2003	2020	-2.988	0.036	0.557	0.029	Difference stationary	Increasing	-4.177	0.001	0.555	0.029	Difference stationary	Decreasing	Yes
A. baumannii	Carbapenem	Deaths - Under5 - Serratia spp. - Fourth-generation cephalosporins	Abau_abaQ	-0.684199	0.00123408	AUS, CHN, IND, KOR, SWE, THA, USA	7	2003, 2004, 2005, 2006, 2007, 2008, 2009, 2010, 2011, 2012, 2013, 2016, 2020	13	2003	2020	-0.344	0.919	0.558	0.029	Not stationary	Increasing	-4.137	0.001	0.558	0.029	Difference stationary	Decreasing	Yes
A. baumannii	Carbapenem	Deaths - Under5 - Serratia spp. - Fourth-generation cephalosporins	Abau_abaQ	-0.684199	0.00123408	AUS, CHN, IND, KOR, SWE, THA, USA	7	2003, 2004, 2005, 2006, 2007, 2008, 2009, 2010, 2011, 2012, 2013, 2016, 2020	13	2003	2020	-0.344	0.919	0.558	0.029	Not stationary	Increasing	-4.137	0.001	0.558	0.029	Difference stationary	Decreasing	Yes
A. baumannii	Carbapenem	DALYs - Under5 - Klebsiella pneumoniae - Aminoglycosides	Abau_abaQ	-0.721189	0.000492934	AUS, CHN, IND, KOR, SWE, THA, USA	7	2003, 2004, 2005, 2006, 2007, 2008, 2009, 2010, 2011, 2012, 2013, 2016, 2020	13	2003	2020	-1.926	0.32	0.547	0.031	Not stationary	Increasing	-4.136	0.001	0.544	0.032	Difference stationary	Decreasing	Yes
A. baumannii	Carbapenem	DALYs - Under5 - Klebsiella pneumoniae - Aminoglycosides	Abau_abaQ	-0.721189	0.000492934	AUS, CHN, IND, KOR, SWE, THA, USA	7	2003, 2004, 2005, 2006, 2007, 2008, 2009, 2010, 2011, 2012, 2013, 2016, 2020	13	2003	2020	-1.926	0.32	0.547	0.031	Not stationary	Increasing	-4.136	0.001	0.544	0.032	Difference stationary	Decreasing	Yes
A. baumannii	Carbapenem	DALYs - Under5 - Serratia spp. - Aminoglycosides	Abau_abaQ	-0.806404	3.05e-05	AUS, CHN, IND, KOR, SWE, THA, USA	7	2003, 2004, 2005, 2006, 2007, 2008, 2009, 2010, 2011, 2012, 2013, 2016, 2020	13	2003	2020	-3.899	0.002	0.609	0.022	Difference stationary	Increasing	-4.118	0.001	0.653	0.018	Difference stationary	Decreasing	Yes
A. baumannii	Carbapenem	DALYs - Under5 - Serratia spp. - Aminoglycosides	Abau_abaQ	-0.806404	3.05e-05	AUS, CHN, IND, KOR, SWE, THA, USA	7	2003, 2004, 2005, 2006, 2007, 2008, 2009, 2010, 2011, 2012, 2013, 2016, 2020	13	2003	2020	-3.899	0.002	0.609	0.022	Difference stationary	Increasing	-4.118	0.001	0.653	0.018	Difference stationary	Decreasing	Yes
A. baumannii	Carbapenem	DALYs - Under5 - Enterococcus faecalis - Fluoroquinolones	Abau_abaQ	-0.727685	0.000413446	AUS, CHN, IND, KOR, SWE, THA, USA	7	2003, 2004, 2005, 2006, 2007, 2008, 2009, 2010, 2011, 2012, 2013, 2016, 2020	13	2003	2020	-3.133	0.024	0.582	0.024	Difference stationary	Increasing	-4.109	0.001	0.601	0.023	Difference stationary	Decreasing	Yes
A. baumannii	Carbapenem	DALYs - Under5 - Enterococcus faecalis - Fluoroquinolones	Abau_abaQ	-0.727685	0.000413446	AUS, CHN, IND, KOR, SWE, THA, USA	7	2003, 2004, 2005, 2006, 2007, 2008, 2009, 2010, 2011, 2012, 2013, 2016, 2020	13	2003	2020	-3.133	0.024	0.582	0.024	Difference stationary	Increasing	-4.109	0.001	0.601	0.023	Difference stationary	Decreasing	Yes
A. baumannii	Carbapenem	Deaths - Under5 - Proteus spp. - Resistance to one or more antibiotics	Abau_abaQ	-0.875128	9.38e-07	AUS, CHN, IND, KOR, SWE, THA, USA	7	2003, 2004, 2005, 2006, 2007, 2008, 2009, 2010, 2011, 2012, 2013, 2016, 2020	13	2003	2020	-2.048	0.266	0.661	0.017	Not stationary	Increasing	-4.109	0.001	0.724	0.011	Difference stationary	Decreasing	Yes
A. baumannii	Carbapenem	Deaths - Under5 - Proteus spp. - Resistance to one or more antibiotics	Abau_abaQ	-0.875128	9.38e-07	AUS, CHN, IND, KOR, SWE, THA, USA	7	2003, 2004, 2005, 2006, 2007, 2008, 2009, 2010, 2011, 2012, 2013, 2016, 2020	13	2003	2020	-2.048	0.266	0.661	0.017	Not stationary	Increasing	-4.109	0.001	0.724	0.011	Difference stationary	Decreasing	Yes
A. baumannii	Carbapenem	Deaths - Under5 - Enterobacter spp. - Fourth-generation cephalosporins	Abau_abaQ	-0.685536	0.00119652	AUS, CHN, IND, KOR, SWE, THA, USA	7	2003, 2004, 2005, 2006, 2007, 2008, 2009, 2010, 2011, 2012, 2013, 2016, 2020	13	2003	2020	-5.695	0	0.581	0.024	Difference stationary	Increasing	-4.102	0.001	0.586	0.024	Difference stationary	Decreasing	Yes
A. baumannii	Carbapenem	Deaths - Under5 - Enterobacter spp. - Fourth-generation cephalosporins	Abau_abaQ	-0.685536	0.00119652	AUS, CHN, IND, KOR, SWE, THA, USA	7	2003, 2004, 2005, 2006, 2007, 2008, 2009, 2010, 2011, 2012, 2013, 2016, 2020	13	2003	2020	-5.695	0	0.581	0.024	Difference stationary	Increasing	-4.102	0.001	0.586	0.024	Difference stationary	Decreasing	Yes
A. baumannii	Carbapenem	Deaths - Under5 - All pathogens - Aminoglycosides	Abau_abaQ	-0.799778	3.96e-05	AUS, CHN, IND, KOR, SWE, THA, USA	7	2003, 2004, 2005, 2006, 2007, 2008, 2009, 2010, 2011, 2012, 2013, 2016, 2020	13	2003	2020	-4.079	0.001	0.589	0.024	Difference stationary	Increasing	-4.086	0.001	0.622	0.021	Difference stationary	Decreasing	Yes
A. baumannii	Carbapenem	Deaths - Under5 - All pathogens - Aminoglycosides	Abau_abaQ	-0.799778	3.96e-05	AUS, CHN, IND, KOR, SWE, THA, USA	7	2003, 2004, 2005, 2006, 2007, 2008, 2009, 2010, 2011, 2012, 2013, 2016, 2020	13	2003	2020	-4.079	0.001	0.589	0.024	Difference stationary	Increasing	-4.086	0.001	0.622	0.021	Difference stationary	Decreasing	Yes
A. baumannii	Carbapenem	Deaths - Over70 - Acinetobacter baumannii - Anti-pseudomonal penicillin / Beta-lactamase inhibitors	Abau_abaQ	-0.810404	2.59e-05	AUS, CHN, IND, KOR, SWE, THA, USA	7	2003, 2004, 2005, 2006, 2007, 2008, 2009, 2010, 2011, 2012, 2013, 2016, 2020	13	2003	2020	-4.587	0	0.63	0.02	Difference stationary	Increasing	-4.085	0.001	0.697	0.014	Difference stationary	Decreasing	Yes
A. baumannii	Carbapenem	Deaths - Over70 - Acinetobacter baumannii - Anti-pseudomonal penicillin / Beta-lactamase inhibitors	Abau_abaQ	-0.810404	2.59e-05	AUS, CHN, IND, KOR, SWE, THA, USA	7	2003, 2004, 2005, 2006, 2007, 2008, 2009, 2010, 2011, 2012, 2013, 2016, 2020	13	2003	2020	-4.587	0	0.63	0.02	Difference stationary	Increasing	-4.085	0.001	0.697	0.014	Difference stationary	Decreasing	Yes
A. baumannii	Carbapenem	Deaths - AllAges - Pseudomonas aeruginosa - Aminoglycosides	Abau_abaQ	-0.653095	0.00243085	AUS, CHN, IND, KOR, SWE, THA, USA	7	2003, 2004, 2005, 2006, 2007, 2008, 2009, 2010, 2011, 2012, 2013, 2016, 2020	13	2003	2020	-2.212	0.202	0.653	0.018	Not stationary	Increasing	-4.012	0.001	0.789	0.01	Difference stationary	Decreasing	Yes
A. baumannii	Carbapenem	Deaths - AllAges - Pseudomonas aeruginosa - Aminoglycosides	Abau_abaQ	-0.653095	0.00243085	AUS, CHN, IND, KOR, SWE, THA, USA	7	2003, 2004, 2005, 2006, 2007, 2008, 2009, 2010, 2011, 2012, 2013, 2016, 2020	13	2003	2020	-2.212	0.202	0.653	0.018	Not stationary	Increasing	-4.012	0.001	0.789	0.01	Difference stationary	Decreasing	Yes
A. baumannii	Carbapenem	Deaths - Over70 - Serratia spp. - Resistance to one or more antibiotics	Abau_abaQ	-0.893863	2.52e-07	AUS, CHN, IND, KOR, SWE, THA, USA	7	2003, 2004, 2005, 2006, 2007, 2008, 2009, 2010, 2011, 2012, 2013, 2016, 2020	13	2003	2020	-10.677	0	0.677	0.016	Difference stationary	Increasing	-4.009	0.001	0.725	0.011	Difference stationary	Decreasing	Yes
A. baumannii	Carbapenem	Deaths - Over70 - Serratia spp. - Resistance to one or more antibiotics	Abau_abaQ	-0.893863	2.52e-07	AUS, CHN, IND, KOR, SWE, THA, USA	7	2003, 2004, 2005, 2006, 2007, 2008, 2009, 2010, 2011, 2012, 2013, 2016, 2020	13	2003	2020	-10.677	0	0.677	0.016	Difference stationary	Increasing	-4.009	0.001	0.725	0.011	Difference stationary	Decreasing	Yes
A. baumannii	Carbapenem	Deaths - Under5 - Klebsiella pneumoniae - Aminoglycosides	Abau_abaQ	-0.721224	0.000492474	AUS, CHN, IND, KOR, SWE, THA, USA	7	2003, 2004, 2005, 2006, 2007, 2008, 2009, 2010, 2011, 2012, 2013, 2016, 2020	13	2003	2020	-4.524	0	0.539	0.033	Difference stationary	Increasing	-3.998	0.001	0.545	0.031	Difference stationary	Decreasing	Yes
A. baumannii	Carbapenem	Deaths - Under5 - Klebsiella pneumoniae - Aminoglycosides	Abau_abaQ	-0.721224	0.000492474	AUS, CHN, IND, KOR, SWE, THA, USA	7	2003, 2004, 2005, 2006, 2007, 2008, 2009, 2010, 2011, 2012, 2013, 2016, 2020	13	2003	2020	-4.524	0	0.539	0.033	Difference stationary	Increasing	-3.998	0.001	0.545	0.031	Difference stationary	Decreasing	Yes
A. baumannii	Carbapenem	DALYs - AgeStandardized - Serratia spp. - Resistance to one or more antibiotics	Abau_abaQ	-0.872164	1.13e-06	AUS, CHN, IND, KOR, SWE, THA, USA	7	2003, 2004, 2005, 2006, 2007, 2008, 2009, 2010, 2011, 2012, 2013, 2016, 2020	13	2003	2020	-2.961	0.039	0.635	0.019	Difference stationary	Increasing	-3.944	0.002	0.667	0.017	Difference stationary	Decreasing	Yes
A. baumannii	Carbapenem	DALYs - AgeStandardized - Serratia spp. - Resistance to one or more antibiotics	Abau_abaQ	-0.872164	1.13e-06	AUS, CHN, IND, KOR, SWE, THA, USA	7	2003, 2004, 2005, 2006, 2007, 2008, 2009, 2010, 2011, 2012, 2013, 2016, 2020	13	2003	2020	-2.961	0.039	0.635	0.019	Difference stationary	Increasing	-3.944	0.002	0.667	0.017	Difference stationary	Decreasing	Yes
A. baumannii	Carbapenem	Deaths - Under5 - Citrobacter spp. - Aminoglycosides	Abau_abaQ	-0.76991	0.000115614	AUS, CHN, IND, KOR, SWE, THA, USA	7	2003, 2004, 2005, 2006, 2007, 2008, 2009, 2010, 2011, 2012, 2013, 2016, 2020	13	2003	2020	-1.145	0.697	0.522	0.037	Not stationary	Increasing	-3.873	0.002	0.523	0.036	Difference stationary	Decreasing	Yes
A. baumannii	Carbapenem	Deaths - Under5 - Citrobacter spp. - Aminoglycosides	Abau_abaQ	-0.76991	0.000115614	AUS, CHN, IND, KOR, SWE, THA, USA	7	2003, 2004, 2005, 2006, 2007, 2008, 2009, 2010, 2011, 2012, 2013, 2016, 2020	13	2003	2020	-1.145	0.697	0.522	0.037	Not stationary	Increasing	-3.873	0.002	0.523	0.036	Difference stationary	Decreasing	Yes
A. baumannii	Carbapenem	DALYs - Under5 - Serratia spp. - Fourth-generation cephalosporins	Abau_abaQ	-0.685259	0.00120424	AUS, CHN, IND, KOR, SWE, THA, USA	7	2003, 2004, 2005, 2006, 2007, 2008, 2009, 2010, 2011, 2012, 2013, 2016, 2020	13	2003	2020	-0.822	0.813	0.551	0.03	Not stationary	Increasing	-3.871	0.002	0.559	0.028	Difference stationary	Decreasing	Yes
A. baumannii	Carbapenem	DALYs - Under5 - Serratia spp. - Fourth-generation cephalosporins	Abau_abaQ	-0.685259	0.00120424	AUS, CHN, IND, KOR, SWE, THA, USA	7	2003, 2004, 2005, 2006, 2007, 2008, 2009, 2010, 2011, 2012, 2013, 2016, 2020	13	2003	2020	-0.822	0.813	0.551	0.03	Not stationary	Increasing	-3.871	0.002	0.559	0.028	Difference stationary	Decreasing	Yes
A. baumannii	Carbapenem	DALYs - Under5 - Acinetobacter baumannii - Third-generation cephalosporins	Abau_abaQ	-0.794075	4.92e-05	AUS, CHN, IND, KOR, SWE, THA, USA	7	2003, 2004, 2005, 2006, 2007, 2008, 2009, 2010, 2011, 2012, 2013, 2016, 2020	13	2003	2020	-2.489	0.118	0.652	0.018	Not stationary	Increasing	-3.857	0.002	0.68	0.015	Difference stationary	Decreasing	Yes
A. baumannii	Carbapenem	DALYs - Under5 - Acinetobacter baumannii - Third-generation cephalosporins	Abau_abaQ	-0.794075	4.92e-05	AUS, CHN, IND, KOR, SWE, THA, USA	7	2003, 2004, 2005, 2006, 2007, 2008, 2009, 2010, 2011, 2012, 2013, 2016, 2020	13	2003	2020	-2.489	0.118	0.652	0.018	Not stationary	Increasing	-3.857	0.002	0.68	0.015	Difference stationary	Decreasing	Yes
A. baumannii	Carbapenem	DALYs - AgeStandardized - Enterobacter spp. - Resistance to one or more antibiotics	Abau_abaQ	-0.754552	0.000189122	AUS, CHN, IND, KOR, SWE, THA, USA	7	2003, 2004, 2005, 2006, 2007, 2008, 2009, 2010, 2011, 2012, 2013, 2016, 2020	13	2003	2020	-4.342	0	0.586	0.024	Difference stationary	Increasing	-3.827	0.003	0.621	0.021	Difference stationary	Decreasing	Yes
A. baumannii	Carbapenem	DALYs - AgeStandardized - Enterobacter spp. - Resistance to one or more antibiotics	Abau_abaQ	-0.754552	0.000189122	AUS, CHN, IND, KOR, SWE, THA, USA	7	2003, 2004, 2005, 2006, 2007, 2008, 2009, 2010, 2011, 2012, 2013, 2016, 2020	13	2003	2020	-4.342	0	0.586	0.024	Difference stationary	Increasing	-3.827	0.003	0.621	0.021	Difference stationary	Decreasing	Yes
A. baumannii	Carbapenem	Deaths - Under5 - All pathogens - Third-generation cephalosporins	Abau_abaQ	-0.838077	7.48e-06	AUS, CHN, IND, KOR, SWE, THA, USA	7	2003, 2004, 2005, 2006, 2007, 2008, 2009, 2010, 2011, 2012, 2013, 2016, 2020	13	2003	2020	-3.153	0.023	0.655	0.018	Difference stationary	Increasing	-3.824	0.003	0.677	0.016	Difference stationary	Decreasing	Yes
A. baumannii	Carbapenem	Deaths - Under5 - All pathogens - Third-generation cephalosporins	Abau_abaQ	-0.838077	7.48e-06	AUS, CHN, IND, KOR, SWE, THA, USA	7	2003, 2004, 2005, 2006, 2007, 2008, 2009, 2010, 2011, 2012, 2013, 2016, 2020	13	2003	2020	-3.153	0.023	0.655	0.018	Difference stationary	Increasing	-3.824	0.003	0.677	0.016	Difference stationary	Decreasing	Yes
A. baumannii	Carbapenem	Deaths - Under5 - Streptococcus pneumoniae - Macrolides	Abau_abaQ	-0.750454	0.000214404	AUS, CHN, IND, KOR, SWE, THA, USA	7	2003, 2004, 2005, 2006, 2007, 2008, 2009, 2010, 2011, 2012, 2013, 2016, 2020	13	2003	2020	-0.545	0.883	0.532	0.034	Not stationary	Increasing	-3.814	0.003	0.533	0.034	Difference stationary	Decreasing	Yes
A. baumannii	Carbapenem	Deaths - Under5 - Streptococcus pneumoniae - Macrolides	Abau_abaQ	-0.750454	0.000214404	AUS, CHN, IND, KOR, SWE, THA, USA	7	2003, 2004, 2005, 2006, 2007, 2008, 2009, 2010, 2011, 2012, 2013, 2016, 2020	13	2003	2020	-0.545	0.883	0.532	0.034	Not stationary	Increasing	-3.814	0.003	0.533	0.034	Difference stationary	Decreasing	Yes
A. baumannii	Carbapenem	Deaths - AgeStandardized - Acinetobacter baumannii - Anti-pseudomonal penicillin / Beta-lactamase inhibitors	Abau_abaQ	-0.804888	3.24e-05	AUS, CHN, IND, KOR, SWE, THA, USA	7	2003, 2004, 2005, 2006, 2007, 2008, 2009, 2010, 2011, 2012, 2013, 2016, 2020	13	2003	2020	-1.655	0.454	0.61	0.022	Not stationary	Increasing	-3.798	0.003	0.672	0.016	Difference stationary	Decreasing	Yes
A. baumannii	Carbapenem	Deaths - AgeStandardized - Acinetobacter baumannii - Anti-pseudomonal penicillin / Beta-lactamase inhibitors	Abau_abaQ	-0.804888	3.24e-05	AUS, CHN, IND, KOR, SWE, THA, USA	7	2003, 2004, 2005, 2006, 2007, 2008, 2009, 2010, 2011, 2012, 2013, 2016, 2020	13	2003	2020	-1.655	0.454	0.61	0.022	Not stationary	Increasing	-3.798	0.003	0.672	0.016	Difference stationary	Decreasing	Yes
A. baumannii	Carbapenem	DALYs - Under5 - Citrobacter spp. - Resistance to one or more antibiotics	Abau_abaQ	-0.765383	0.000134166	AUS, CHN, IND, KOR, SWE, THA, USA	7	2003, 2004, 2005, 2006, 2007, 2008, 2009, 2010, 2011, 2012, 2013, 2016, 2020	13	2003	2020	-0.73	0.839	0.596	0.023	Not stationary	Increasing	-3.786	0.003	0.598	0.023	Difference stationary	Decreasing	Yes
A. baumannii	Carbapenem	DALYs - Under5 - Citrobacter spp. - Resistance to one or more antibiotics	Abau_abaQ	-0.765383	0.000134166	AUS, CHN, IND, KOR, SWE, THA, USA	7	2003, 2004, 2005, 2006, 2007, 2008, 2009, 2010, 2011, 2012, 2013, 2016, 2020	13	2003	2020	-0.73	0.839	0.596	0.023	Not stationary	Increasing	-3.786	0.003	0.598	0.023	Difference stationary	Decreasing	Yes
A. baumannii	Carbapenem	DALYs - Under5 - All pathogens - Aminoglycosides	Abau_abaQ	-0.799528	4e-05	AUS, CHN, IND, KOR, SWE, THA, USA	7	2003, 2004, 2005, 2006, 2007, 2008, 2009, 2010, 2011, 2012, 2013, 2016, 2020	13	2003	2020	-8.981	0	0.59	0.024	Difference stationary	Increasing	-3.737	0.004	0.622	0.021	Difference stationary	Decreasing	Yes
A. baumannii	Carbapenem	DALYs - Under5 - All pathogens - Aminoglycosides	Abau_abaQ	-0.799528	4e-05	AUS, CHN, IND, KOR, SWE, THA, USA	7	2003, 2004, 2005, 2006, 2007, 2008, 2009, 2010, 2011, 2012, 2013, 2016, 2020	13	2003	2020	-8.981	0	0.59	0.024	Difference stationary	Increasing	-3.737	0.004	0.622	0.021	Difference stationary	Decreasing	Yes
A. baumannii	Carbapenem	Deaths - AllAges - Acinetobacter baumannii - Anti-pseudomonal penicillin / Beta-lactamase inhibitors	Abau_abaQ	-0.777305	9e-05	AUS, CHN, IND, KOR, SWE, THA, USA	7	2003, 2004, 2005, 2006, 2007, 2008, 2009, 2010, 2011, 2012, 2013, 2016, 2020	13	2003	2020	-1.52	0.524	0.669	0.016	Not stationary	Increasing	-3.68	0.004	0.722	0.012	Difference stationary	Decreasing	Yes
A. baumannii	Carbapenem	Deaths - AllAges - Acinetobacter baumannii - Anti-pseudomonal penicillin / Beta-lactamase inhibitors	Abau_abaQ	-0.777305	9e-05	AUS, CHN, IND, KOR, SWE, THA, USA	7	2003, 2004, 2005, 2006, 2007, 2008, 2009, 2010, 2011, 2012, 2013, 2016, 2020	13	2003	2020	-1.52	0.524	0.669	0.016	Not stationary	Increasing	-3.68	0.004	0.722	0.012	Difference stationary	Decreasing	Yes
A. baumannii	Carbapenem	DALYs - Under5 - Pseudomonas aeruginosa - Aminoglycosides	Abau_abaQ	-0.796412	4.5e-05	AUS, CHN, IND, KOR, SWE, THA, USA	7	2003, 2004, 2005, 2006, 2007, 2008, 2009, 2010, 2011, 2012, 2013, 2016, 2020	13	2003	2020	-4.12	0.001	0.655	0.018	Difference stationary	Increasing	-3.664	0.005	0.689	0.015	Difference stationary	Decreasing	Yes
A. baumannii	Carbapenem	DALYs - Under5 - Pseudomonas aeruginosa - Aminoglycosides	Abau_abaQ	-0.796412	4.5e-05	AUS, CHN, IND, KOR, SWE, THA, USA	7	2003, 2004, 2005, 2006, 2007, 2008, 2009, 2010, 2011, 2012, 2013, 2016, 2020	13	2003	2020	-4.12	0.001	0.655	0.018	Difference stationary	Increasing	-3.664	0.005	0.689	0.015	Difference stationary	Decreasing	Yes
A. baumannii	Carbapenem	DALYs - Under5 - Enterococcus faecium - Resistance to one or more antibiotics	Abau_abaQ	-0.754305	0.000190571	AUS, CHN, IND, KOR, SWE, THA, USA	7	2003, 2004, 2005, 2006, 2007, 2008, 2009, 2010, 2011, 2012, 2013, 2016, 2020	13	2003	2020	-3.4	0.011	0.567	0.027	Difference stationary	Increasing	-3.594	0.006	0.568	0.026	Difference stationary	Decreasing	Yes
A. baumannii	Carbapenem	DALYs - Under5 - Enterococcus faecium - Resistance to one or more antibiotics	Abau_abaQ	-0.754305	0.000190571	AUS, CHN, IND, KOR, SWE, THA, USA	7	2003, 2004, 2005, 2006, 2007, 2008, 2009, 2010, 2011, 2012, 2013, 2016, 2020	13	2003	2020	-3.4	0.011	0.567	0.027	Difference stationary	Increasing	-3.594	0.006	0.568	0.026	Difference stationary	Decreasing	Yes
A. baumannii	Carbapenem	Deaths - Under5 - Enterobacter spp. - Trimethoprim-Sulfamethoxazole	Abau_abaQ	-0.756038	0.000180609	AUS, CHN, IND, KOR, SWE, THA, USA	7	2003, 2004, 2005, 2006, 2007, 2008, 2009, 2010, 2011, 2012, 2013, 2016, 2020	13	2003	2020	-1.452	0.557	0.618	0.021	Not stationary	Increasing	-3.585	0.006	0.65	0.018	Difference stationary	Decreasing	Yes
A. baumannii	Carbapenem	Deaths - Under5 - Enterobacter spp. - Trimethoprim-Sulfamethoxazole	Abau_abaQ	-0.756038	0.000180609	AUS, CHN, IND, KOR, SWE, THA, USA	7	2003, 2004, 2005, 2006, 2007, 2008, 2009, 2010, 2011, 2012, 2013, 2016, 2020	13	2003	2020	-1.452	0.557	0.618	0.021	Not stationary	Increasing	-3.585	0.006	0.65	0.018	Difference stationary	Decreasing	Yes
A. baumannii	Carbapenem	DALYs - Under5 - Acinetobacter baumannii - Fluoroquinolones	Abau_abaQ	-0.713842	0.000598	AUS, CHN, IND, KOR, SWE, THA, USA	7	2003, 2004, 2005, 2006, 2007, 2008, 2009, 2010, 2011, 2012, 2013, 2016, 2020	13	2003	2020	-2.706	0.073	0.543	0.032	Not stationary	Increasing	-3.584	0.006	0.542	0.032	Difference stationary	Decreasing	Yes
A. baumannii	Carbapenem	DALYs - Under5 - Acinetobacter baumannii - Fluoroquinolones	Abau_abaQ	-0.713842	0.000598	AUS, CHN, IND, KOR, SWE, THA, USA	7	2003, 2004, 2005, 2006, 2007, 2008, 2009, 2010, 2011, 2012, 2013, 2016, 2020	13	2003	2020	-2.706	0.073	0.543	0.032	Not stationary	Increasing	-3.584	0.006	0.542	0.032	Difference stationary	Decreasing	Yes
A. baumannii	Carbapenem	DALYs - AllAges - Enterococcus faecalis - Resistance to one or more antibiotics	Abau_abaQ	-0.75	0.000217374	AUS, CHN, IND, KOR, SWE, THA, USA	7	2003, 2004, 2005, 2006, 2007, 2008, 2009, 2010, 2011, 2012, 2013, 2016, 2020	13	2003	2020	-7.623	0	0.657	0.017	Difference stationary	Increasing	-3.584	0.006	0.744	0.01	Difference stationary	Decreasing	Yes
A. baumannii	Carbapenem	DALYs - AllAges - Enterococcus faecalis - Resistance to one or more antibiotics	Abau_abaQ	-0.75	0.000217374	AUS, CHN, IND, KOR, SWE, THA, USA	7	2003, 2004, 2005, 2006, 2007, 2008, 2009, 2010, 2011, 2012, 2013, 2016, 2020	13	2003	2020	-7.623	0	0.657	0.017	Difference stationary	Increasing	-3.584	0.006	0.744	0.01	Difference stationary	Decreasing	Yes
A. baumannii	Carbapenem	DALYs - AgeStandardized - Citrobacter spp. - Fluoroquinolones	Abau_abaQ	-0.799136	4.06e-05	AUS, CHN, IND, KOR, SWE, THA, USA	7	2003, 2004, 2005, 2006, 2007, 2008, 2009, 2010, 2011, 2012, 2013, 2016, 2020	13	2003	2020	-3.887	0.002	0.692	0.014	Difference stationary	Increasing	-3.551	0.007	0.73	0.011	Difference stationary	Decreasing	Yes
A. baumannii	Carbapenem	DALYs - AgeStandardized - Citrobacter spp. - Fluoroquinolones	Abau_abaQ	-0.799136	4.06e-05	AUS, CHN, IND, KOR, SWE, THA, USA	7	2003, 2004, 2005, 2006, 2007, 2008, 2009, 2010, 2011, 2012, 2013, 2016, 2020	13	2003	2020	-3.887	0.002	0.692	0.014	Difference stationary	Increasing	-3.551	0.007	0.73	0.011	Difference stationary	Decreasing	Yes
A. baumannii	Carbapenem	Deaths - Over70 - Enterobacter spp. - Trimethoprim-Sulfamethoxazole	Abau_abaQ	-0.69647	0.000923635	AUS, CHN, IND, KOR, SWE, THA, USA	7	2003, 2004, 2005, 2006, 2007, 2008, 2009, 2010, 2011, 2012, 2013, 2016, 2020	13	2003	2020	-3.138	0.024	0.627	0.02	Difference stationary	Increasing	-3.512	0.008	0.671	0.016	Difference stationary	Decreasing	Yes
A. baumannii	Carbapenem	Deaths - Over70 - Enterobacter spp. - Trimethoprim-Sulfamethoxazole	Abau_abaQ	-0.69647	0.000923635	AUS, CHN, IND, KOR, SWE, THA, USA	7	2003, 2004, 2005, 2006, 2007, 2008, 2009, 2010, 2011, 2012, 2013, 2016, 2020	13	2003	2020	-3.138	0.024	0.627	0.02	Difference stationary	Increasing	-3.512	0.008	0.671	0.016	Difference stationary	Decreasing	Yes
A. baumannii	Carbapenem	Deaths - Over70 - All pathogens - Aminoglycosides	Abau_abaQ	-0.800474	3.85e-05	AUS, CHN, IND, KOR, SWE, THA, USA	7	2003, 2004, 2005, 2006, 2007, 2008, 2009, 2010, 2011, 2012, 2013, 2016, 2020	13	2003	2020	-4.798	0	0.644	0.019	Difference stationary	Increasing	-3.489	0.008	0.72	0.012	Difference stationary	Decreasing	Yes
A. baumannii	Carbapenem	Deaths - Over70 - All pathogens - Aminoglycosides	Abau_abaQ	-0.800474	3.85e-05	AUS, CHN, IND, KOR, SWE, THA, USA	7	2003, 2004, 2005, 2006, 2007, 2008, 2009, 2010, 2011, 2012, 2013, 2016, 2020	13	2003	2020	-4.798	0	0.644	0.019	Difference stationary	Increasing	-3.489	0.008	0.72	0.012	Difference stationary	Decreasing	Yes
A. baumannii	Carbapenem	DALYs - Over70 - Acinetobacter baumannii - Resistance to one or more antibiotics	Abau_abaQ	-0.801762	3.66e-05	AUS, CHN, IND, KOR, SWE, THA, USA	7	2003, 2004, 2005, 2006, 2007, 2008, 2009, 2010, 2011, 2012, 2013, 2016, 2020	13	2003	2020	-2.883	0.047	0.627	0.02	Not stationary	Increasing	-3.481	0.008	0.642	0.019	Difference stationary	Decreasing	Yes
A. baumannii	Carbapenem	DALYs - Over70 - Acinetobacter baumannii - Resistance to one or more antibiotics	Abau_abaQ	-0.801762	3.66e-05	AUS, CHN, IND, KOR, SWE, THA, USA	7	2003, 2004, 2005, 2006, 2007, 2008, 2009, 2010, 2011, 2012, 2013, 2016, 2020	13	2003	2020	-2.883	0.047	0.627	0.02	Not stationary	Increasing	-3.481	0.008	0.642	0.019	Difference stationary	Decreasing	Yes
A. baumannii	Carbapenem	DALYs - AllAges - Serratia spp. - Resistance to one or more antibiotics	Abau_abaQ	-0.81593	2.05e-05	AUS, CHN, IND, KOR, SWE, THA, USA	7	2003, 2004, 2005, 2006, 2007, 2008, 2009, 2010, 2011, 2012, 2013, 2016, 2020	13	2003	2020	-2.903	0.045	0.595	0.023	Not stationary	Increasing	-3.475	0.009	0.638	0.019	Difference stationary	Decreasing	Yes
A. baumannii	Carbapenem	DALYs - AllAges - Serratia spp. - Resistance to one or more antibiotics	Abau_abaQ	-0.81593	2.05e-05	AUS, CHN, IND, KOR, SWE, THA, USA	7	2003, 2004, 2005, 2006, 2007, 2008, 2009, 2010, 2011, 2012, 2013, 2016, 2020	13	2003	2020	-2.903	0.045	0.595	0.023	Not stationary	Increasing	-3.475	0.009	0.638	0.019	Difference stationary	Decreasing	Yes
A. baumannii	Carbapenem	Deaths - Over70 - Enterobacter spp. - Fourth-generation cephalosporins	Abau_abaQ	-0.665206	0.00188391	AUS, CHN, IND, KOR, SWE, THA, USA	7	2003, 2004, 2005, 2006, 2007, 2008, 2009, 2010, 2011, 2012, 2013, 2016, 2020	13	2003	2020	-1.653	0.455	0.595	0.023	Not stationary	Increasing	-3.429	0.01	0.597	0.023	Difference stationary	Decreasing	Yes
A. baumannii	Carbapenem	Deaths - Over70 - Enterobacter spp. - Fourth-generation cephalosporins	Abau_abaQ	-0.665206	0.00188391	AUS, CHN, IND, KOR, SWE, THA, USA	7	2003, 2004, 2005, 2006, 2007, 2008, 2009, 2010, 2011, 2012, 2013, 2016, 2020	13	2003	2020	-1.653	0.455	0.595	0.023	Not stationary	Increasing	-3.429	0.01	0.597	0.023	Difference stationary	Decreasing	Yes
A. baumannii	Carbapenem	DALYs - Over70 - Citrobacter spp. - Resistance to one or more antibiotics	Abau_abaQ	-0.778708	8.57e-05	AUS, CHN, IND, KOR, SWE, THA, USA	7	2003, 2004, 2005, 2006, 2007, 2008, 2009, 2010, 2011, 2012, 2013, 2016, 2020	13	2003	2020	-3.541	0.007	0.658	0.017	Difference stationary	Increasing	-3.422	0.01	0.668	0.016	Difference stationary	Decreasing	Yes
A. baumannii	Carbapenem	DALYs - Over70 - Citrobacter spp. - Resistance to one or more antibiotics	Abau_abaQ	-0.778708	8.57e-05	AUS, CHN, IND, KOR, SWE, THA, USA	7	2003, 2004, 2005, 2006, 2007, 2008, 2009, 2010, 2011, 2012, 2013, 2016, 2020	13	2003	2020	-3.541	0.007	0.658	0.017	Difference stationary	Increasing	-3.422	0.01	0.668	0.016	Difference stationary	Decreasing	Yes
A. baumannii	Carbapenem	Deaths - Under5 - Morganella spp. - Fluoroquinolones	Abau_abaQ	-0.786319	6.55e-05	AUS, CHN, IND, KOR, SWE, THA, USA	7	2003, 2004, 2005, 2006, 2007, 2008, 2009, 2010, 2011, 2012, 2013, 2016, 2020	13	2003	2020	-2.434	0.132	0.58	0.024	Not stationary	Increasing	-3.413	0.011	0.58	0.024	Difference stationary	Decreasing	Yes
A. baumannii	Carbapenem	Deaths - Under5 - Morganella spp. - Fluoroquinolones	Abau_abaQ	-0.786319	6.55e-05	AUS, CHN, IND, KOR, SWE, THA, USA	7	2003, 2004, 2005, 2006, 2007, 2008, 2009, 2010, 2011, 2012, 2013, 2016, 2020	13	2003	2020	-2.434	0.132	0.58	0.024	Not stationary	Increasing	-3.413	0.011	0.58	0.024	Difference stationary	Decreasing	Yes
A. baumannii	Carbapenem	DALYs - Under5 - Enterobacter spp. - Fourth-generation cephalosporins	Abau_abaQ	-0.68406	0.00123805	AUS, CHN, IND, KOR, SWE, THA, USA	7	2003, 2004, 2005, 2006, 2007, 2008, 2009, 2010, 2011, 2012, 2013, 2016, 2020	13	2003	2020	-6.711	0	0.589	0.024	Difference stationary	Increasing	-3.319	0.014	0.586	0.024	Difference stationary	Decreasing	Yes
A. baumannii	Carbapenem	DALYs - Under5 - Enterobacter spp. - Fourth-generation cephalosporins	Abau_abaQ	-0.68406	0.00123805	AUS, CHN, IND, KOR, SWE, THA, USA	7	2003, 2004, 2005, 2006, 2007, 2008, 2009, 2010, 2011, 2012, 2013, 2016, 2020	13	2003	2020	-6.711	0	0.589	0.024	Difference stationary	Increasing	-3.319	0.014	0.586	0.024	Difference stationary	Decreasing	Yes
A. baumannii	Carbapenem	DALYs - AgeStandardized - All pathogens - Resistance to one or more antibiotics	Abau_abaQ	-0.861591	2.14e-06	AUS, CHN, IND, KOR, SWE, THA, USA	7	2003, 2004, 2005, 2006, 2007, 2008, 2009, 2010, 2011, 2012, 2013, 2016, 2020	13	2003	2020	-1.864	0.349	0.652	0.018	Not stationary	Increasing	-3.317	0.014	0.661	0.017	Difference stationary	Decreasing	Yes
A. baumannii	Carbapenem	DALYs - AgeStandardized - All pathogens - Resistance to one or more antibiotics	Abau_abaQ	-0.861591	2.14e-06	AUS, CHN, IND, KOR, SWE, THA, USA	7	2003, 2004, 2005, 2006, 2007, 2008, 2009, 2010, 2011, 2012, 2013, 2016, 2020	13	2003	2020	-1.864	0.349	0.652	0.018	Not stationary	Increasing	-3.317	0.014	0.661	0.017	Difference stationary	Decreasing	Yes
A. baumannii	Carbapenem	Deaths - AgeStandardized - Serratia spp. - Aminoglycosides	Abau_abaQ	-0.712861	0.000613364	AUS, CHN, IND, KOR, SWE, THA, USA	7	2003, 2004, 2005, 2006, 2007, 2008, 2009, 2010, 2011, 2012, 2013, 2016, 2020	13	2003	2020	-0.741	0.836	0.647	0.018	Not stationary	Increasing	-3.299	0.015	0.628	0.02	Difference stationary	Decreasing	Yes
A. baumannii	Carbapenem	Deaths - AgeStandardized - Serratia spp. - Aminoglycosides	Abau_abaQ	-0.712861	0.000613364	AUS, CHN, IND, KOR, SWE, THA, USA	7	2003, 2004, 2005, 2006, 2007, 2008, 2009, 2010, 2011, 2012, 2013, 2016, 2020	13	2003	2020	-0.741	0.836	0.647	0.018	Not stationary	Increasing	-3.299	0.015	0.628	0.02	Difference stationary	Decreasing	Yes
A. baumannii	Carbapenem	Deaths - Under5 - Acinetobacter baumannii - Resistance to one or more antibiotics	Abau_abaQ	-0.786818	6.43e-05	AUS, CHN, IND, KOR, SWE, THA, USA	7	2003, 2004, 2005, 2006, 2007, 2008, 2009, 2010, 2011, 2012, 2013, 2016, 2020	13	2003	2020	-9.063	0	0.515	0.038	Difference stationary	Increasing	-3.256	0.017	0.517	0.038	Difference stationary	Decreasing	Yes
A. baumannii	Carbapenem	Deaths - Under5 - Acinetobacter baumannii - Resistance to one or more antibiotics	Abau_abaQ	-0.786818	6.43e-05	AUS, CHN, IND, KOR, SWE, THA, USA	7	2003, 2004, 2005, 2006, 2007, 2008, 2009, 2010, 2011, 2012, 2013, 2016, 2020	13	2003	2020	-9.063	0	0.515	0.038	Difference stationary	Increasing	-3.256	0.017	0.517	0.038	Difference stationary	Decreasing	Yes
A. baumannii	Carbapenem	DALYs - AgeStandardized - All pathogens - Fluoroquinolones	Abau_abaQ	-0.826035	1.32e-05	AUS, CHN, IND, KOR, SWE, THA, USA	7	2003, 2004, 2005, 2006, 2007, 2008, 2009, 2010, 2011, 2012, 2013, 2016, 2020	13	2003	2020	-1.435	0.565	0.601	0.023	Not stationary	Increasing	-3.232	0.018	0.603	0.022	Difference stationary	Decreasing	Yes
A. baumannii	Carbapenem	DALYs - AgeStandardized - All pathogens - Fluoroquinolones	Abau_abaQ	-0.826035	1.32e-05	AUS, CHN, IND, KOR, SWE, THA, USA	7	2003, 2004, 2005, 2006, 2007, 2008, 2009, 2010, 2011, 2012, 2013, 2016, 2020	13	2003	2020	-1.435	0.565	0.601	0.023	Not stationary	Increasing	-3.232	0.018	0.603	0.022	Difference stationary	Decreasing	Yes
A. baumannii	Carbapenem	Deaths - Under5 - Escherichia coli - Aminoglycosides	Abau_abaQ	-0.829427	1.13e-05	AUS, CHN, IND, KOR, SWE, THA, USA	7	2003, 2004, 2005, 2006, 2007, 2008, 2009, 2010, 2011, 2012, 2013, 2016, 2020	13	2003	2020	-10.741	0	0.597	0.023	Difference stationary	Increasing	-3.209	0.019	0.614	0.021	Difference stationary	Decreasing	Yes
A. baumannii	Carbapenem	Deaths - Under5 - Escherichia coli - Aminoglycosides	Abau_abaQ	-0.829427	1.13e-05	AUS, CHN, IND, KOR, SWE, THA, USA	7	2003, 2004, 2005, 2006, 2007, 2008, 2009, 2010, 2011, 2012, 2013, 2016, 2020	13	2003	2020	-10.741	0	0.597	0.023	Difference stationary	Increasing	-3.209	0.019	0.614	0.021	Difference stationary	Decreasing	Yes
A. baumannii	Carbapenem	DALYs - Under5 - Proteus spp. - Resistance to one or more antibiotics	Abau_abaQ	-0.874999	9.46e-07	AUS, CHN, IND, KOR, SWE, THA, USA	7	2003, 2004, 2005, 2006, 2007, 2008, 2009, 2010, 2011, 2012, 2013, 2016, 2020	13	2003	2020	-3.166	0.022	0.67	0.016	Difference stationary	Increasing	-3.199	0.02	0.722	0.012	Difference stationary	Decreasing	Yes
A. baumannii	Carbapenem	DALYs - Under5 - Proteus spp. - Resistance to one or more antibiotics	Abau_abaQ	-0.874999	9.46e-07	AUS, CHN, IND, KOR, SWE, THA, USA	7	2003, 2004, 2005, 2006, 2007, 2008, 2009, 2010, 2011, 2012, 2013, 2016, 2020	13	2003	2020	-3.166	0.022	0.67	0.016	Difference stationary	Increasing	-3.199	0.02	0.722	0.012	Difference stationary	Decreasing	Yes
A. baumannii	Carbapenem	Deaths - AgeStandardized - All pathogens - Resistance to one or more antibiotics	Abau_abaQ	-0.874307	9.89e-07	AUS, CHN, IND, KOR, SWE, THA, USA	7	2003, 2004, 2005, 2006, 2007, 2008, 2009, 2010, 2011, 2012, 2013, 2016, 2020	13	2003	2020	-3.132	0.024	0.671	0.016	Difference stationary	Increasing	-3.198	0.02	0.702	0.013	Difference stationary	Decreasing	Yes
A. baumannii	Carbapenem	Deaths - AgeStandardized - All pathogens - Resistance to one or more antibiotics	Abau_abaQ	-0.874307	9.89e-07	AUS, CHN, IND, KOR, SWE, THA, USA	7	2003, 2004, 2005, 2006, 2007, 2008, 2009, 2010, 2011, 2012, 2013, 2016, 2020	13	2003	2020	-3.132	0.024	0.671	0.016	Difference stationary	Increasing	-3.198	0.02	0.702	0.013	Difference stationary	Decreasing	Yes
A. baumannii	Carbapenem	Deaths - Under5 - Enterococcus faecium - Fluoroquinolones	Abau_abaQ	-0.795776	4.61e-05	AUS, CHN, IND, KOR, SWE, THA, USA	7	2003, 2004, 2005, 2006, 2007, 2008, 2009, 2010, 2011, 2012, 2013, 2016, 2020	13	2003	2020	-1.117	0.708	0.523	0.037	Not stationary	Increasing	-3.149	0.023	0.523	0.036	Difference stationary	Decreasing	Yes
A. baumannii	Carbapenem	Deaths - Under5 - Enterococcus faecium - Fluoroquinolones	Abau_abaQ	-0.795776	4.61e-05	AUS, CHN, IND, KOR, SWE, THA, USA	7	2003, 2004, 2005, 2006, 2007, 2008, 2009, 2010, 2011, 2012, 2013, 2016, 2020	13	2003	2020	-1.117	0.708	0.523	0.037	Not stationary	Increasing	-3.149	0.023	0.523	0.036	Difference stationary	Decreasing	Yes
A. baumannii	Carbapenem	Deaths - AgeStandardized - All pathogens - Fluoroquinolones	Abau_abaQ	-0.84674	4.84e-06	AUS, CHN, IND, KOR, SWE, THA, USA	7	2003, 2004, 2005, 2006, 2007, 2008, 2009, 2010, 2011, 2012, 2013, 2016, 2020	13	2003	2020	-3.691	0.004	0.652	0.018	Difference stationary	Increasing	-3.128	0.025	0.659	0.017	Difference stationary	Decreasing	Yes
A. baumannii	Carbapenem	Deaths - AgeStandardized - All pathogens - Fluoroquinolones	Abau_abaQ	-0.84674	4.84e-06	AUS, CHN, IND, KOR, SWE, THA, USA	7	2003, 2004, 2005, 2006, 2007, 2008, 2009, 2010, 2011, 2012, 2013, 2016, 2020	13	2003	2020	-3.691	0.004	0.652	0.018	Difference stationary	Increasing	-3.128	0.025	0.659	0.017	Difference stationary	Decreasing	Yes
A. baumannii	Carbapenem	Deaths - Over70 - Enterobacter spp. - Aminoglycosides	Abau_abaQ	-0.797301	4.35e-05	AUS, CHN, IND, KOR, SWE, THA, USA	7	2003, 2004, 2005, 2006, 2007, 2008, 2009, 2010, 2011, 2012, 2013, 2016, 2020	13	2003	2020	-4.647	0	0.647	0.018	Difference stationary	Increasing	-3.101	0.027	0.692	0.014	Difference stationary	Decreasing	Yes
A. baumannii	Carbapenem	Deaths - Over70 - Enterobacter spp. - Aminoglycosides	Abau_abaQ	-0.797301	4.35e-05	AUS, CHN, IND, KOR, SWE, THA, USA	7	2003, 2004, 2005, 2006, 2007, 2008, 2009, 2010, 2011, 2012, 2013, 2016, 2020	13	2003	2020	-4.647	0	0.647	0.018	Difference stationary	Increasing	-3.101	0.027	0.692	0.014	Difference stationary	Decreasing	Yes
A. baumannii	Carbapenem	DALYs - AgeStandardized - Serratia spp. - Fourth-generation cephalosporins	Abau_abaQ	-0.694786	0.000961894	AUS, CHN, IND, KOR, SWE, THA, USA	7	2003, 2004, 2005, 2006, 2007, 2008, 2009, 2010, 2011, 2012, 2013, 2016, 2020	13	2003	2020	-2.388	0.145	0.571	0.026	Not stationary	Increasing	-3.06	0.03	0.575	0.025	Difference stationary	Decreasing	Yes
A. baumannii	Carbapenem	DALYs - AgeStandardized - Serratia spp. - Fourth-generation cephalosporins	Abau_abaQ	-0.694786	0.000961894	AUS, CHN, IND, KOR, SWE, THA, USA	7	2003, 2004, 2005, 2006, 2007, 2008, 2009, 2010, 2011, 2012, 2013, 2016, 2020	13	2003	2020	-2.388	0.145	0.571	0.026	Not stationary	Increasing	-3.06	0.03	0.575	0.025	Difference stationary	Decreasing	Yes
A. baumannii	Carbapenem	DALYs - AgeStandardized - Enterobacter spp. - Trimethoprim-Sulfamethoxazole	Abau_abaQ	-0.683443	0.00125577	AUS, CHN, IND, KOR, SWE, THA, USA	7	2003, 2004, 2005, 2006, 2007, 2008, 2009, 2010, 2011, 2012, 2013, 2016, 2020	13	2003	2020	-2.449	0.128	0.663	0.017	Not stationary	Increasing	-3	0.035	0.741	0.01	Difference stationary	Decreasing	Yes
A. baumannii	Carbapenem	DALYs - AgeStandardized - Enterobacter spp. - Trimethoprim-Sulfamethoxazole	Abau_abaQ	-0.683443	0.00125577	AUS, CHN, IND, KOR, SWE, THA, USA	7	2003, 2004, 2005, 2006, 2007, 2008, 2009, 2010, 2011, 2012, 2013, 2016, 2020	13	2003	2020	-2.449	0.128	0.663	0.017	Not stationary	Increasing	-3	0.035	0.741	0.01	Difference stationary	Decreasing	Yes
A. baumannii	Carbapenem	DALYs - Under5 - Klebsiella pneumoniae - Resistance to one or more antibiotics	Abau_abaQ	-0.749521	0.000220541	AUS, CHN, IND, KOR, SWE, THA, USA	7	2003, 2004, 2005, 2006, 2007, 2008, 2009, 2010, 2011, 2012, 2013, 2016, 2020	13	2003	2020	-2.441	0.131	0.542	0.032	Not stationary	Increasing	-2.998	0.035	0.542	0.032	Difference stationary	Decreasing	Yes
A. baumannii	Carbapenem	DALYs - Under5 - Klebsiella pneumoniae - Resistance to one or more antibiotics	Abau_abaQ	-0.749521	0.000220541	AUS, CHN, IND, KOR, SWE, THA, USA	7	2003, 2004, 2005, 2006, 2007, 2008, 2009, 2010, 2011, 2012, 2013, 2016, 2020	13	2003	2020	-2.441	0.131	0.542	0.032	Not stationary	Increasing	-2.998	0.035	0.542	0.032	Difference stationary	Decreasing	Yes
A. baumannii	Carbapenem	DALYs - Over70 - All pathogens - Fluoroquinolones	Abau_abaQ	-0.84567	5.11e-06	AUS, CHN, IND, KOR, SWE, THA, USA	7	2003, 2004, 2005, 2006, 2007, 2008, 2009, 2010, 2011, 2012, 2013, 2016, 2020	13	2003	2020	-1.642	0.461	0.652	0.018	Not stationary	Increasing	-2.99	0.036	0.659	0.017	Difference stationary	Decreasing	Yes
A. baumannii	Carbapenem	DALYs - Over70 - All pathogens - Fluoroquinolones	Abau_abaQ	-0.84567	5.11e-06	AUS, CHN, IND, KOR, SWE, THA, USA	7	2003, 2004, 2005, 2006, 2007, 2008, 2009, 2010, 2011, 2012, 2013, 2016, 2020	13	2003	2020	-1.642	0.461	0.652	0.018	Not stationary	Increasing	-2.99	0.036	0.659	0.017	Difference stationary	Decreasing	Yes
A. baumannii	Carbapenem	Deaths - AgeStandardized - All pathogens - Aminoglycosides	Abau_abaQ	-0.769968	0.00011539	AUS, CHN, IND, KOR, SWE, THA, USA	7	2003, 2004, 2005, 2006, 2007, 2008, 2009, 2010, 2011, 2012, 2013, 2016, 2020	13	2003	2020	-2.879	0.048	0.616	0.021	Not stationary	Increasing	-2.978	0.037	0.703	0.013	Difference stationary	Decreasing	Yes
A. baumannii	Carbapenem	Deaths - AgeStandardized - All pathogens - Aminoglycosides	Abau_abaQ	-0.769968	0.00011539	AUS, CHN, IND, KOR, SWE, THA, USA	7	2003, 2004, 2005, 2006, 2007, 2008, 2009, 2010, 2011, 2012, 2013, 2016, 2020	13	2003	2020	-2.879	0.048	0.616	0.021	Not stationary	Increasing	-2.978	0.037	0.703	0.013	Difference stationary	Decreasing	Yes
A. baumannii	Carbapenem	DALYs - Under5 - Enterobacter spp. - Trimethoprim-Sulfamethoxazole	Abau_abaQ	-0.756767	0.000176552	AUS, CHN, IND, KOR, SWE, THA, USA	7	2003, 2004, 2005, 2006, 2007, 2008, 2009, 2010, 2011, 2012, 2013, 2016, 2020	13	2003	2020	-1.951	0.308	0.617	0.021	Not stationary	Increasing	-2.94	0.041	0.65	0.018	Not stationary	Decreasing	Yes
A. baumannii	Carbapenem	DALYs - Under5 - Enterobacter spp. - Trimethoprim-Sulfamethoxazole	Abau_abaQ	-0.756767	0.000176552	AUS, CHN, IND, KOR, SWE, THA, USA	7	2003, 2004, 2005, 2006, 2007, 2008, 2009, 2010, 2011, 2012, 2013, 2016, 2020	13	2003	2020	-1.951	0.308	0.617	0.021	Not stationary	Increasing	-2.94	0.041	0.65	0.018	Not stationary	Decreasing	Yes
A. baumannii	Carbapenem	DALYs - Under5 - All pathogens - Fluoroquinolones	Abau_abaQ	-0.816807	1.98e-05	AUS, CHN, IND, KOR, SWE, THA, USA	7	2003, 2004, 2005, 2006, 2007, 2008, 2009, 2010, 2011, 2012, 2013, 2016, 2020	13	2003	2020	-2.021	0.277	0.56	0.028	Not stationary	Increasing	-2.902	0.045	0.557	0.029	Not stationary	Decreasing	Yes
A. baumannii	Carbapenem	DALYs - Under5 - All pathogens - Fluoroquinolones	Abau_abaQ	-0.816807	1.98e-05	AUS, CHN, IND, KOR, SWE, THA, USA	7	2003, 2004, 2005, 2006, 2007, 2008, 2009, 2010, 2011, 2012, 2013, 2016, 2020	13	2003	2020	-2.021	0.277	0.56	0.028	Not stationary	Increasing	-2.902	0.045	0.557	0.029	Not stationary	Decreasing	Yes
A. baumannii	Carbapenem	DALYs - Over70 - Enterococcus faecalis - Resistance to one or more antibiotics	Abau_abaQ	-0.826364	1.3e-05	AUS, CHN, IND, KOR, SWE, THA, USA	7	2003, 2004, 2005, 2006, 2007, 2008, 2009, 2010, 2011, 2012, 2013, 2016, 2020	13	2003	2020	-4.578	0	0.669	0.016	Difference stationary	Increasing	-2.901	0.045	0.676	0.016	Not stationary	Decreasing	Yes
A. baumannii	Carbapenem	DALYs - Over70 - Enterococcus faecalis - Resistance to one or more antibiotics	Abau_abaQ	-0.826364	1.3e-05	AUS, CHN, IND, KOR, SWE, THA, USA	7	2003, 2004, 2005, 2006, 2007, 2008, 2009, 2010, 2011, 2012, 2013, 2016, 2020	13	2003	2020	-4.578	0	0.669	0.016	Difference stationary	Increasing	-2.901	0.045	0.676	0.016	Not stationary	Decreasing	Yes
A. baumannii	Carbapenem	DALYs - AllAges - Enterobacter spp. - Resistance to one or more antibiotics	Abau_abaQ	-0.73373	0.000349505	AUS, CHN, IND, KOR, SWE, THA, USA	7	2003, 2004, 2005, 2006, 2007, 2008, 2009, 2010, 2011, 2012, 2013, 2016, 2020	13	2003	2020	-3.428	0.01	0.569	0.026	Difference stationary	Increasing	-2.885	0.047	0.615	0.021	Not stationary	Decreasing	Yes
A. baumannii	Carbapenem	DALYs - AllAges - Enterobacter spp. - Resistance to one or more antibiotics	Abau_abaQ	-0.73373	0.000349505	AUS, CHN, IND, KOR, SWE, THA, USA	7	2003, 2004, 2005, 2006, 2007, 2008, 2009, 2010, 2011, 2012, 2013, 2016, 2020	13	2003	2020	-3.428	0.01	0.569	0.026	Difference stationary	Increasing	-2.885	0.047	0.615	0.021	Not stationary	Decreasing	Yes
A. baumannii	Carbapenem	Deaths - Under5 - All pathogens - Anti-pseudomonal penicillin / Beta-lactamase inhibitors	Abau_abaQ	-0.848466	4.42e-06	AUS, CHN, IND, KOR, SWE, THA, USA	7	2003, 2004, 2005, 2006, 2007, 2008, 2009, 2010, 2011, 2012, 2013, 2016, 2020	13	2003	2020	-0.377	0.914	0.655	0.018	Not stationary	Increasing	-2.85	0.051	0.684	0.015	Not stationary	Decreasing	Yes
A. baumannii	Carbapenem	Deaths - Under5 - All pathogens - Anti-pseudomonal penicillin / Beta-lactamase inhibitors	Abau_abaQ	-0.848466	4.42e-06	AUS, CHN, IND, KOR, SWE, THA, USA	7	2003, 2004, 2005, 2006, 2007, 2008, 2009, 2010, 2011, 2012, 2013, 2016, 2020	13	2003	2020	-0.377	0.914	0.655	0.018	Not stationary	Increasing	-2.85	0.051	0.684	0.015	Not stationary	Decreasing	Yes
A. baumannii	Carbapenem	DALYs - Over70 - Proteus spp. - Third-generation cephalosporins	Abau_abaQ	-0.772049	0.000107637	AUS, CHN, IND, KOR, SWE, THA, USA	7	2003, 2004, 2005, 2006, 2007, 2008, 2009, 2010, 2011, 2012, 2013, 2016, 2020	13	2003	2020	-0.977	0.762	0.811	0.01	Not stationary	Increasing	-2.844	0.052	0.911	0.01	Not stationary	Decreasing	Yes
A. baumannii	Carbapenem	DALYs - Over70 - Proteus spp. - Third-generation cephalosporins	Abau_abaQ	-0.772049	0.000107637	AUS, CHN, IND, KOR, SWE, THA, USA	7	2003, 2004, 2005, 2006, 2007, 2008, 2009, 2010, 2011, 2012, 2013, 2016, 2020	13	2003	2020	-0.977	0.762	0.811	0.01	Not stationary	Increasing	-2.844	0.052	0.911	0.01	Not stationary	Decreasing	Yes
A. baumannii	Carbapenem	DALYs - Over70 - Morganella spp. - Fluoroquinolones	Abau_abaQ	-0.82367	1.47e-05	AUS, CHN, IND, KOR, SWE, THA, USA	7	2003, 2004, 2005, 2006, 2007, 2008, 2009, 2010, 2011, 2012, 2013, 2016, 2020	13	2003	2020	-5.42	0	0.663	0.017	Difference stationary	Increasing	-2.835	0.053	0.705	0.013	Not stationary	Decreasing	Yes
A. baumannii	Carbapenem	DALYs - Over70 - Morganella spp. - Fluoroquinolones	Abau_abaQ	-0.82367	1.47e-05	AUS, CHN, IND, KOR, SWE, THA, USA	7	2003, 2004, 2005, 2006, 2007, 2008, 2009, 2010, 2011, 2012, 2013, 2016, 2020	13	2003	2020	-5.42	0	0.663	0.017	Difference stationary	Increasing	-2.835	0.053	0.705	0.013	Not stationary	Decreasing	Yes
A. baumannii	Carbapenem	DALYs - Under5 - Proteus spp. - Third-generation cephalosporins	Abau_abaQ	-0.878504	7.52e-07	AUS, CHN, IND, KOR, SWE, THA, USA	7	2003, 2004, 2005, 2006, 2007, 2008, 2009, 2010, 2011, 2012, 2013, 2016, 2020	13	2003	2020	-3.324	0.014	0.679	0.015	Difference stationary	Increasing	-2.818	0.056	0.68	0.015	Not stationary	Decreasing	Yes
A. baumannii	Carbapenem	DALYs - Under5 - Proteus spp. - Third-generation cephalosporins	Abau_abaQ	-0.878504	7.52e-07	AUS, CHN, IND, KOR, SWE, THA, USA	7	2003, 2004, 2005, 2006, 2007, 2008, 2009, 2010, 2011, 2012, 2013, 2016, 2020	13	2003	2020	-3.324	0.014	0.679	0.015	Difference stationary	Increasing	-2.818	0.056	0.68	0.015	Not stationary	Decreasing	Yes
A. baumannii	Carbapenem	DALYs - Under5 - Streptococcus pneumoniae - Resistance to one or more antibiotics	Abau_abaQ	-0.776329	9.31e-05	AUS, CHN, IND, KOR, SWE, THA, USA	7	2003, 2004, 2005, 2006, 2007, 2008, 2009, 2010, 2011, 2012, 2013, 2016, 2020	13	2003	2020	-2.288	0.176	0.579	0.025	Not stationary	Increasing	-2.79	0.06	0.592	0.023	Not stationary	Decreasing	Yes
A. baumannii	Carbapenem	DALYs - Under5 - Streptococcus pneumoniae - Resistance to one or more antibiotics	Abau_abaQ	-0.776329	9.31e-05	AUS, CHN, IND, KOR, SWE, THA, USA	7	2003, 2004, 2005, 2006, 2007, 2008, 2009, 2010, 2011, 2012, 2013, 2016, 2020	13	2003	2020	-2.288	0.176	0.579	0.025	Not stationary	Increasing	-2.79	0.06	0.592	0.023	Not stationary	Decreasing	Yes
A. baumannii	Carbapenem	Deaths - Over70 - Enterobacter spp. - Resistance to one or more antibiotics	Abau_abaQ	-0.80224	3.59e-05	AUS, CHN, IND, KOR, SWE, THA, USA	7	2003, 2004, 2005, 2006, 2007, 2008, 2009, 2010, 2011, 2012, 2013, 2016, 2020	13	2003	2020	-1.517	0.525	0.637	0.019	Not stationary	Increasing	-2.763	0.064	0.673	0.016	Not stationary	Decreasing	Yes
A. baumannii	Carbapenem	Deaths - Over70 - Enterobacter spp. - Resistance to one or more antibiotics	Abau_abaQ	-0.80224	3.59e-05	AUS, CHN, IND, KOR, SWE, THA, USA	7	2003, 2004, 2005, 2006, 2007, 2008, 2009, 2010, 2011, 2012, 2013, 2016, 2020	13	2003	2020	-1.517	0.525	0.637	0.019	Not stationary	Increasing	-2.763	0.064	0.673	0.016	Not stationary	Decreasing	Yes
A. baumannii	Carbapenem	DALYs - AgeStandardized - Proteus spp. - Third-generation cephalosporins	Abau_abaQ	-0.807359	2.93e-05	AUS, CHN, IND, KOR, SWE, THA, USA	7	2003, 2004, 2005, 2006, 2007, 2008, 2009, 2010, 2011, 2012, 2013, 2016, 2020	13	2003	2020	-3.49	0.008	0.775	0.01	Difference stationary	Increasing	-2.759	0.064	0.838	0.01	Not stationary	Decreasing	Yes
A. baumannii	Carbapenem	DALYs - AgeStandardized - Proteus spp. - Third-generation cephalosporins	Abau_abaQ	-0.807359	2.93e-05	AUS, CHN, IND, KOR, SWE, THA, USA	7	2003, 2004, 2005, 2006, 2007, 2008, 2009, 2010, 2011, 2012, 2013, 2016, 2020	13	2003	2020	-3.49	0.008	0.775	0.01	Difference stationary	Increasing	-2.759	0.064	0.838	0.01	Not stationary	Decreasing	Yes
A. baumannii	Carbapenem	Deaths - AgeStandardized - Enterobacter spp. - Fourth-generation cephalosporins	Abau_abaQ	-0.669462	0.0017179	AUS, CHN, IND, KOR, SWE, THA, USA	7	2003, 2004, 2005, 2006, 2007, 2008, 2009, 2010, 2011, 2012, 2013, 2016, 2020	13	2003	2020	-4.962	0	0.601	0.023	Difference stationary	Increasing	-2.638	0.085	0.605	0.022	Not stationary	Decreasing	Yes
A. baumannii	Carbapenem	Deaths - AgeStandardized - Enterobacter spp. - Fourth-generation cephalosporins	Abau_abaQ	-0.669462	0.0017179	AUS, CHN, IND, KOR, SWE, THA, USA	7	2003, 2004, 2005, 2006, 2007, 2008, 2009, 2010, 2011, 2012, 2013, 2016, 2020	13	2003	2020	-4.962	0	0.601	0.023	Difference stationary	Increasing	-2.638	0.085	0.605	0.022	Not stationary	Decreasing	Yes
A. baumannii	Carbapenem	Deaths - AgeStandardized - Enterobacter spp. - Trimethoprim-Sulfamethoxazole	Abau_abaQ	-0.671112	0.0016569	AUS, CHN, IND, KOR, SWE, THA, USA	7	2003, 2004, 2005, 2006, 2007, 2008, 2009, 2010, 2011, 2012, 2013, 2016, 2020	13	2003	2020	-1.237	0.657	0.627	0.02	Not stationary	Increasing	-2.63	0.087	0.702	0.013	Not stationary	Decreasing	Yes
A. baumannii	Carbapenem	Deaths - AgeStandardized - Enterobacter spp. - Trimethoprim-Sulfamethoxazole	Abau_abaQ	-0.671112	0.0016569	AUS, CHN, IND, KOR, SWE, THA, USA	7	2003, 2004, 2005, 2006, 2007, 2008, 2009, 2010, 2011, 2012, 2013, 2016, 2020	13	2003	2020	-1.237	0.657	0.627	0.02	Not stationary	Increasing	-2.63	0.087	0.702	0.013	Not stationary	Decreasing	Yes
A. baumannii	Carbapenem	DALYs - AgeStandardized - Morganella spp. - Resistance to one or more antibiotics	Abau_abaQ	-0.770197	0.000114514	AUS, CHN, IND, KOR, SWE, THA, USA	7	2003, 2004, 2005, 2006, 2007, 2008, 2009, 2010, 2011, 2012, 2013, 2016, 2020	13	2003	2020	-3.692	0.004	0.585	0.024	Difference stationary	Increasing	-2.623	0.088	0.59	0.024	Not stationary	Decreasing	Yes
A. baumannii	Carbapenem	DALYs - AgeStandardized - Morganella spp. - Resistance to one or more antibiotics	Abau_abaQ	-0.770197	0.000114514	AUS, CHN, IND, KOR, SWE, THA, USA	7	2003, 2004, 2005, 2006, 2007, 2008, 2009, 2010, 2011, 2012, 2013, 2016, 2020	13	2003	2020	-3.692	0.004	0.585	0.024	Difference stationary	Increasing	-2.623	0.088	0.59	0.024	Not stationary	Decreasing	Yes
A. baumannii	Carbapenem	DALYs - Over70 - Citrobacter spp. - Aminoglycosides	Abau_abaQ	-0.827081	1.26e-05	AUS, CHN, IND, KOR, SWE, THA, USA	7	2003, 2004, 2005, 2006, 2007, 2008, 2009, 2010, 2011, 2012, 2013, 2016, 2020	13	2003	2020	-9.944	0	0.705	0.013	Difference stationary	Increasing	-2.592	0.095	0.758	0.01	Not stationary	Decreasing	Yes
A. baumannii	Carbapenem	DALYs - Over70 - Citrobacter spp. - Aminoglycosides	Abau_abaQ	-0.827081	1.26e-05	AUS, CHN, IND, KOR, SWE, THA, USA	7	2003, 2004, 2005, 2006, 2007, 2008, 2009, 2010, 2011, 2012, 2013, 2016, 2020	13	2003	2020	-9.944	0	0.705	0.013	Difference stationary	Increasing	-2.592	0.095	0.758	0.01	Not stationary	Decreasing	Yes
A. baumannii	Carbapenem	DALYs - Over70 - Serratia spp. - Resistance to one or more antibiotics	Abau_abaQ	-0.886935	4.2e-07	AUS, CHN, IND, KOR, SWE, THA, USA	7	2003, 2004, 2005, 2006, 2007, 2008, 2009, 2010, 2011, 2012, 2013, 2016, 2020	13	2003	2020	-2.119	0.237	0.665	0.017	Not stationary	Increasing	-2.548	0.104	0.709	0.013	Not stationary	Decreasing	Yes
A. baumannii	Carbapenem	DALYs - Over70 - Serratia spp. - Resistance to one or more antibiotics	Abau_abaQ	-0.886935	4.2e-07	AUS, CHN, IND, KOR, SWE, THA, USA	7	2003, 2004, 2005, 2006, 2007, 2008, 2009, 2010, 2011, 2012, 2013, 2016, 2020	13	2003	2020	-2.119	0.237	0.665	0.017	Not stationary	Increasing	-2.548	0.104	0.709	0.013	Not stationary	Decreasing	Yes
A. baumannii	Carbapenem	DALYs - Under5 - Enterobacter spp. - Resistance to one or more antibiotics	Abau_abaQ	-0.806289	3.06e-05	AUS, CHN, IND, KOR, SWE, THA, USA	7	2003, 2004, 2005, 2006, 2007, 2008, 2009, 2010, 2011, 2012, 2013, 2016, 2020	13	2003	2020	-2.713	0.072	0.562	0.028	Not stationary	Increasing	-2.52	0.111	0.568	0.026	Not stationary	Decreasing	Yes
A. baumannii	Carbapenem	DALYs - Under5 - Enterobacter spp. - Resistance to one or more antibiotics	Abau_abaQ	-0.806289	3.06e-05	AUS, CHN, IND, KOR, SWE, THA, USA	7	2003, 2004, 2005, 2006, 2007, 2008, 2009, 2010, 2011, 2012, 2013, 2016, 2020	13	2003	2020	-2.713	0.072	0.562	0.028	Not stationary	Increasing	-2.52	0.111	0.568	0.026	Not stationary	Decreasing	Yes
A. baumannii	Carbapenem	DALYs - Under5 - All pathogens - Third-generation cephalosporins	Abau_abaQ	-0.838952	7.17e-06	AUS, CHN, IND, KOR, SWE, THA, USA	7	2003, 2004, 2005, 2006, 2007, 2008, 2009, 2010, 2011, 2012, 2013, 2016, 2020	13	2003	2020	-1.695	0.434	0.655	0.018	Not stationary	Increasing	-2.467	0.124	0.678	0.016	Not stationary	Decreasing	Yes
A. baumannii	Carbapenem	DALYs - Under5 - All pathogens - Third-generation cephalosporins	Abau_abaQ	-0.838952	7.17e-06	AUS, CHN, IND, KOR, SWE, THA, USA	7	2003, 2004, 2005, 2006, 2007, 2008, 2009, 2010, 2011, 2012, 2013, 2016, 2020	13	2003	2020	-1.695	0.434	0.655	0.018	Not stationary	Increasing	-2.467	0.124	0.678	0.016	Not stationary	Decreasing	Yes
A. baumannii	Carbapenem	DALYs - Under5 - Acinetobacter baumannii - Resistance to one or more antibiotics	Abau_abaQ	-0.786967	6.4e-05	AUS, CHN, IND, KOR, SWE, THA, USA	7	2003, 2004, 2005, 2006, 2007, 2008, 2009, 2010, 2011, 2012, 2013, 2016, 2020	13	2003	2020	-1.507	0.53	0.517	0.038	Not stationary	Increasing	-2.464	0.125	0.516	0.038	Not stationary	Decreasing	Yes
A. baumannii	Carbapenem	DALYs - Under5 - Acinetobacter baumannii - Resistance to one or more antibiotics	Abau_abaQ	-0.786967	6.4e-05	AUS, CHN, IND, KOR, SWE, THA, USA	7	2003, 2004, 2005, 2006, 2007, 2008, 2009, 2010, 2011, 2012, 2013, 2016, 2020	13	2003	2020	-1.507	0.53	0.517	0.038	Not stationary	Increasing	-2.464	0.125	0.516	0.038	Not stationary	Decreasing	Yes
A. baumannii	Carbapenem	DALYs - AllAges - Serratia spp. - Aminoglycosides	Abau_abaQ	-0.659078	0.00214619	AUS, CHN, IND, KOR, SWE, THA, USA	7	2003, 2004, 2005, 2006, 2007, 2008, 2009, 2010, 2011, 2012, 2013, 2016, 2020	13	2003	2020	-2.048	0.266	0.601	0.023	Not stationary	Increasing	-2.339	0.16	0.658	0.017	Not stationary	Decreasing	Yes
A. baumannii	Carbapenem	DALYs - AllAges - Serratia spp. - Aminoglycosides	Abau_abaQ	-0.659078	0.00214619	AUS, CHN, IND, KOR, SWE, THA, USA	7	2003, 2004, 2005, 2006, 2007, 2008, 2009, 2010, 2011, 2012, 2013, 2016, 2020	13	2003	2020	-2.048	0.266	0.601	0.023	Not stationary	Increasing	-2.339	0.16	0.658	0.017	Not stationary	Decreasing	Yes
A. baumannii	Carbapenem	DALYs - AgeStandardized - Acinetobacter baumannii - Resistance to one or more antibiotics	Abau_abaQ	-0.759094	0.000164114	AUS, CHN, IND, KOR, SWE, THA, USA	7	2003, 2004, 2005, 2006, 2007, 2008, 2009, 2010, 2011, 2012, 2013, 2016, 2020	13	2003	2020	-14.43	0	0.547	0.031	Difference stationary	Increasing	-2.29	0.175	0.559	0.028	Not stationary	Decreasing	Yes
A. baumannii	Carbapenem	DALYs - AgeStandardized - Acinetobacter baumannii - Resistance to one or more antibiotics	Abau_abaQ	-0.759094	0.000164114	AUS, CHN, IND, KOR, SWE, THA, USA	7	2003, 2004, 2005, 2006, 2007, 2008, 2009, 2010, 2011, 2012, 2013, 2016, 2020	13	2003	2020	-14.43	0	0.547	0.031	Difference stationary	Increasing	-2.29	0.175	0.559	0.028	Not stationary	Decreasing	Yes
A. baumannii	Carbapenem	Neonatal preterm birth	Abau_abaQ	-0.755348	0.000184522	AUS, CHN, IND, KOR, SWE, THA, USA	7	2003, 2004, 2005, 2006, 2007, 2008, 2009, 2010, 2011, 2012, 2013, 2016, 2020	13	2003	2020	-2.985	0.036	0.683	0.015	Difference stationary	Increasing	-2.274	0.18	0.703	0.013	Not stationary	Decreasing	Yes
A. baumannii	Carbapenem	Neonatal preterm birth	Abau_abaQ	-0.755348	0.000184522	AUS, CHN, IND, KOR, SWE, THA, USA	7	2003, 2004, 2005, 2006, 2007, 2008, 2009, 2010, 2011, 2012, 2013, 2016, 2020	13	2003	2020	-2.985	0.036	0.683	0.015	Difference stationary	Increasing	-2.274	0.18	0.703	0.013	Not stationary	Decreasing	Yes
A. baumannii	Carbapenem	Deaths - AgeStandardized - Proteus spp. - Resistance to one or more antibiotics	Abau_abaQ	-0.86808	1.46e-06	AUS, CHN, IND, KOR, SWE, THA, USA	7	2003, 2004, 2005, 2006, 2007, 2008, 2009, 2010, 2011, 2012, 2013, 2016, 2020	13	2003	2020	-0.179	0.941	0.74	0.01	Not stationary	Increasing	-2.27	0.182	0.788	0.01	Not stationary	Decreasing	Yes
A. baumannii	Carbapenem	Deaths - AgeStandardized - Proteus spp. - Resistance to one or more antibiotics	Abau_abaQ	-0.86808	1.46e-06	AUS, CHN, IND, KOR, SWE, THA, USA	7	2003, 2004, 2005, 2006, 2007, 2008, 2009, 2010, 2011, 2012, 2013, 2016, 2020	13	2003	2020	-0.179	0.941	0.74	0.01	Not stationary	Increasing	-2.27	0.182	0.788	0.01	Not stationary	Decreasing	Yes
A. baumannii	Carbapenem	DALYs - AgeStandardized - All pathogens - Anti-pseudomonal penicillin / Beta-lactamase inhibitors	Abau_abaQ	-0.819169	1.79e-05	AUS, CHN, IND, KOR, SWE, THA, USA	7	2003, 2004, 2005, 2006, 2007, 2008, 2009, 2010, 2011, 2012, 2013, 2016, 2020	13	2003	2020	-14.949	0	0.744	0.01	Difference stationary	Increasing	-2.244	0.191	0.848	0.01	Not stationary	Decreasing	Yes
A. baumannii	Carbapenem	DALYs - AgeStandardized - All pathogens - Anti-pseudomonal penicillin / Beta-lactamase inhibitors	Abau_abaQ	-0.819169	1.79e-05	AUS, CHN, IND, KOR, SWE, THA, USA	7	2003, 2004, 2005, 2006, 2007, 2008, 2009, 2010, 2011, 2012, 2013, 2016, 2020	13	2003	2020	-14.949	0	0.744	0.01	Difference stationary	Increasing	-2.244	0.191	0.848	0.01	Not stationary	Decreasing	Yes
A. baumannii	Carbapenem	DALYs - AgeStandardized - Serratia spp. - Aminoglycosides	Abau_abaQ	-0.745428	0.000249273	AUS, CHN, IND, KOR, SWE, THA, USA	7	2003, 2004, 2005, 2006, 2007, 2008, 2009, 2010, 2011, 2012, 2013, 2016, 2020	13	2003	2020	-5.148	0	0.601	0.023	Difference stationary	Increasing	-2.21	0.203	0.66	0.017	Not stationary	Decreasing	Yes
A. baumannii	Carbapenem	DALYs - AgeStandardized - Serratia spp. - Aminoglycosides	Abau_abaQ	-0.745428	0.000249273	AUS, CHN, IND, KOR, SWE, THA, USA	7	2003, 2004, 2005, 2006, 2007, 2008, 2009, 2010, 2011, 2012, 2013, 2016, 2020	13	2003	2020	-5.148	0	0.601	0.023	Difference stationary	Increasing	-2.21	0.203	0.66	0.017	Not stationary	Decreasing	Yes
A. baumannii	Carbapenem	DALYs - AgeStandardized - Enterobacter spp. - Aminoglycosides	Abau_abaQ	-0.771224	0.000110658	AUS, CHN, IND, KOR, SWE, THA, USA	7	2003, 2004, 2005, 2006, 2007, 2008, 2009, 2010, 2011, 2012, 2013, 2016, 2020	13	2003	2020	-0.9	0.788	0.621	0.021	Not stationary	Increasing	-2.149	0.225	0.666	0.017	Not stationary	Decreasing	Yes
A. baumannii	Carbapenem	DALYs - AgeStandardized - Enterobacter spp. - Aminoglycosides	Abau_abaQ	-0.771224	0.000110658	AUS, CHN, IND, KOR, SWE, THA, USA	7	2003, 2004, 2005, 2006, 2007, 2008, 2009, 2010, 2011, 2012, 2013, 2016, 2020	13	2003	2020	-0.9	0.788	0.621	0.021	Not stationary	Increasing	-2.149	0.225	0.666	0.017	Not stationary	Decreasing	Yes
A. baumannii	Carbapenem	DALYs - Under5 - Klebsiella pneumoniae - Trimethoprim-Sulfamethoxazole	Abau_abaQ	-0.670328	0.00168567	AUS, CHN, IND, KOR, SWE, THA, USA	7	2003, 2004, 2005, 2006, 2007, 2008, 2009, 2010, 2011, 2012, 2013, 2016, 2020	13	2003	2020	-1.682	0.441	0.524	0.036	Not stationary	Increasing	-2.09	0.248	0.524	0.036	Not stationary	Decreasing	Yes
A. baumannii	Carbapenem	DALYs - Under5 - Klebsiella pneumoniae - Trimethoprim-Sulfamethoxazole	Abau_abaQ	-0.670328	0.00168567	AUS, CHN, IND, KOR, SWE, THA, USA	7	2003, 2004, 2005, 2006, 2007, 2008, 2009, 2010, 2011, 2012, 2013, 2016, 2020	13	2003	2020	-1.682	0.441	0.524	0.036	Not stationary	Increasing	-2.09	0.248	0.524	0.036	Not stationary	Decreasing	Yes
A. baumannii	Carbapenem	Deaths - AgeStandardized - Citrobacter spp. - Resistance to one or more antibiotics	Abau_abaQ	-0.759251	0.000163301	AUS, CHN, IND, KOR, SWE, THA, USA	7	2003, 2004, 2005, 2006, 2007, 2008, 2009, 2010, 2011, 2012, 2013, 2016, 2020	13	2003	2020	-3.974	0.002	0.646	0.018	Difference stationary	Increasing	-2.076	0.254	0.648	0.018	Not stationary	Decreasing	Yes
A. baumannii	Carbapenem	Deaths - AgeStandardized - Citrobacter spp. - Resistance to one or more antibiotics	Abau_abaQ	-0.759251	0.000163301	AUS, CHN, IND, KOR, SWE, THA, USA	7	2003, 2004, 2005, 2006, 2007, 2008, 2009, 2010, 2011, 2012, 2013, 2016, 2020	13	2003	2020	-3.974	0.002	0.646	0.018	Difference stationary	Increasing	-2.076	0.254	0.648	0.018	Not stationary	Decreasing	Yes
A. baumannii	Carbapenem	DALYs - AllAges - All pathogens - Aminoglycosides	Abau_abaQ	-0.772904	0.000104584	AUS, CHN, IND, KOR, SWE, THA, USA	7	2003, 2004, 2005, 2006, 2007, 2008, 2009, 2010, 2011, 2012, 2013, 2016, 2020	13	2003	2020	-4.864	0	0.629	0.02	Difference stationary	Increasing	-2.054	0.263	0.668	0.016	Not stationary	Decreasing	Yes
A. baumannii	Carbapenem	DALYs - AllAges - All pathogens - Aminoglycosides	Abau_abaQ	-0.772904	0.000104584	AUS, CHN, IND, KOR, SWE, THA, USA	7	2003, 2004, 2005, 2006, 2007, 2008, 2009, 2010, 2011, 2012, 2013, 2016, 2020	13	2003	2020	-4.864	0	0.629	0.02	Difference stationary	Increasing	-2.054	0.263	0.668	0.016	Not stationary	Decreasing	Yes
A. baumannii	Carbapenem	DALYs - Over70 - Proteus spp. - Resistance to one or more antibiotics	Abau_abaQ	-0.842931	5.88e-06	AUS, CHN, IND, KOR, SWE, THA, USA	7	2003, 2004, 2005, 2006, 2007, 2008, 2009, 2010, 2011, 2012, 2013, 2016, 2020	13	2003	2020	-1.901	0.331	0.79	0.01	Not stationary	Increasing	-2.026	0.275	0.827	0.01	Not stationary	Decreasing	Yes
A. baumannii	Carbapenem	DALYs - Over70 - Proteus spp. - Resistance to one or more antibiotics	Abau_abaQ	-0.842931	5.88e-06	AUS, CHN, IND, KOR, SWE, THA, USA	7	2003, 2004, 2005, 2006, 2007, 2008, 2009, 2010, 2011, 2012, 2013, 2016, 2020	13	2003	2020	-1.901	0.331	0.79	0.01	Not stationary	Increasing	-2.026	0.275	0.827	0.01	Not stationary	Decreasing	Yes
A. baumannii	Carbapenem	Deaths - Over70 - Proteus spp. - Resistance to one or more antibiotics	Abau_abaQ	-0.855774	2.98e-06	AUS, CHN, IND, KOR, SWE, THA, USA	7	2003, 2004, 2005, 2006, 2007, 2008, 2009, 2010, 2011, 2012, 2013, 2016, 2020	13	2003	2020	-13.667	0	0.851	0.01	Difference stationary	Increasing	-2.006	0.284	0.939	0.01	Not stationary	Decreasing	Yes
A. baumannii	Carbapenem	Deaths - Over70 - Proteus spp. - Resistance to one or more antibiotics	Abau_abaQ	-0.855774	2.98e-06	AUS, CHN, IND, KOR, SWE, THA, USA	7	2003, 2004, 2005, 2006, 2007, 2008, 2009, 2010, 2011, 2012, 2013, 2016, 2020	13	2003	2020	-13.667	0	0.851	0.01	Difference stationary	Increasing	-2.006	0.284	0.939	0.01	Not stationary	Decreasing	Yes
A. baumannii	Carbapenem	DALYs - AgeStandardized - Pseudomonas aeruginosa - Resistance to one or more antibiotics	Abau_abaQ	-0.799518	4e-05	AUS, CHN, IND, KOR, SWE, THA, USA	7	2003, 2004, 2005, 2006, 2007, 2008, 2009, 2010, 2011, 2012, 2013, 2016, 2020	13	2003	2020	-6.646	0	0.662	0.017	Difference stationary	Increasing	-1.983	0.294	0.693	0.014	Not stationary	Decreasing	Yes
A. baumannii	Carbapenem	DALYs - AgeStandardized - Pseudomonas aeruginosa - Resistance to one or more antibiotics	Abau_abaQ	-0.799518	4e-05	AUS, CHN, IND, KOR, SWE, THA, USA	7	2003, 2004, 2005, 2006, 2007, 2008, 2009, 2010, 2011, 2012, 2013, 2016, 2020	13	2003	2020	-6.646	0	0.662	0.017	Difference stationary	Increasing	-1.983	0.294	0.693	0.014	Not stationary	Decreasing	Yes
A. baumannii	Carbapenem	DALYs - AgeStandardized - Streptococcus pneumoniae - Resistance to one or more antibiotics	Abau_abaQ	-0.786023	6.62e-05	AUS, CHN, IND, KOR, SWE, THA, USA	7	2003, 2004, 2005, 2006, 2007, 2008, 2009, 2010, 2011, 2012, 2013, 2016, 2020	13	2003	2020	-1.342	0.61	0.62	0.021	Not stationary	Increasing	-1.952	0.308	0.65	0.018	Not stationary	Decreasing	Yes
A. baumannii	Carbapenem	DALYs - AgeStandardized - Streptococcus pneumoniae - Resistance to one or more antibiotics	Abau_abaQ	-0.786023	6.62e-05	AUS, CHN, IND, KOR, SWE, THA, USA	7	2003, 2004, 2005, 2006, 2007, 2008, 2009, 2010, 2011, 2012, 2013, 2016, 2020	13	2003	2020	-1.342	0.61	0.62	0.021	Not stationary	Increasing	-1.952	0.308	0.65	0.018	Not stationary	Decreasing	Yes
A. baumannii	Carbapenem	DALYs - AllAges - Pseudomonas aeruginosa - Aminoglycosides	Abau_abaQ	-0.668851	0.00174094	AUS, CHN, IND, KOR, SWE, THA, USA	7	2003, 2004, 2005, 2006, 2007, 2008, 2009, 2010, 2011, 2012, 2013, 2016, 2020	13	2003	2020	-4.192	0.001	0.672	0.016	Difference stationary	Increasing	-1.951	0.309	0.771	0.01	Not stationary	Decreasing	Yes
A. baumannii	Carbapenem	DALYs - AllAges - Pseudomonas aeruginosa - Aminoglycosides	Abau_abaQ	-0.668851	0.00174094	AUS, CHN, IND, KOR, SWE, THA, USA	7	2003, 2004, 2005, 2006, 2007, 2008, 2009, 2010, 2011, 2012, 2013, 2016, 2020	13	2003	2020	-4.192	0.001	0.672	0.016	Difference stationary	Increasing	-1.951	0.309	0.771	0.01	Not stationary	Decreasing	Yes
A. baumannii	Carbapenem	DALYs - Under5 - Acinetobacter baumannii - Anti-pseudomonal penicillin / Beta-lactamase inhibitors	Abau_abaQ	-0.844906	5.32e-06	AUS, CHN, IND, KOR, SWE, THA, USA	7	2003, 2004, 2005, 2006, 2007, 2008, 2009, 2010, 2011, 2012, 2013, 2016, 2020	13	2003	2020	-5.629	0	0.623	0.021	Difference stationary	Increasing	-1.941	0.313	0.662	0.017	Not stationary	Decreasing	Yes
A. baumannii	Carbapenem	DALYs - Under5 - Acinetobacter baumannii - Anti-pseudomonal penicillin / Beta-lactamase inhibitors	Abau_abaQ	-0.844906	5.32e-06	AUS, CHN, IND, KOR, SWE, THA, USA	7	2003, 2004, 2005, 2006, 2007, 2008, 2009, 2010, 2011, 2012, 2013, 2016, 2020	13	2003	2020	-5.629	0	0.623	0.021	Difference stationary	Increasing	-1.941	0.313	0.662	0.017	Not stationary	Decreasing	Yes
A. baumannii	Carbapenem	DALYs - AllAges - Citrobacter spp. - Fluoroquinolones	Abau_abaQ	-0.733702	0.000349777	AUS, CHN, IND, KOR, SWE, THA, USA	7	2003, 2004, 2005, 2006, 2007, 2008, 2009, 2010, 2011, 2012, 2013, 2016, 2020	13	2003	2020	-2.14	0.229	0.714	0.012	Not stationary	Increasing	-1.924	0.321	0.769	0.01	Not stationary	Decreasing	Yes
A. baumannii	Carbapenem	DALYs - AllAges - Citrobacter spp. - Fluoroquinolones	Abau_abaQ	-0.733702	0.000349777	AUS, CHN, IND, KOR, SWE, THA, USA	7	2003, 2004, 2005, 2006, 2007, 2008, 2009, 2010, 2011, 2012, 2013, 2016, 2020	13	2003	2020	-2.14	0.229	0.714	0.012	Not stationary	Increasing	-1.924	0.321	0.769	0.01	Not stationary	Decreasing	Yes
A. baumannii	Carbapenem	Current health expenditure per capita, PPP (current international $)	Abau_abaQ	0.680317	0.00134884	AUS, CHN, IND, KOR, SWE, THA, USA	7	2003, 2004, 2005, 2006, 2007, 2008, 2009, 2010, 2011, 2012, 2013, 2016, 2020	13	2003	2020	-4.583	0	0.852	0.01	Difference stationary	Increasing	-1.913	0.326	0.727	0.011	Not stationary	Decreasing	Yes
A. baumannii	Carbapenem	Current health expenditure per capita, PPP (current international $)	Abau_abaQ	0.680317	0.00134884	AUS, CHN, IND, KOR, SWE, THA, USA	7	2003, 2004, 2005, 2006, 2007, 2008, 2009, 2010, 2011, 2012, 2013, 2016, 2020	13	2003	2020	-4.583	0	0.852	0.01	Difference stationary	Increasing	-1.913	0.326	0.727	0.011	Not stationary	Decreasing	Yes
A. baumannii	Carbapenem	Deaths - AgeStandardized - Enterococcus faecalis - Resistance to one or more antibiotics	Abau_abaQ	-0.824752	1.4e-05	AUS, CHN, IND, KOR, SWE, THA, USA	7	2003, 2004, 2005, 2006, 2007, 2008, 2009, 2010, 2011, 2012, 2013, 2016, 2020	13	2003	2020	-8.764	0	0.678	0.016	Difference stationary	Increasing	-1.88	0.342	0.718	0.012	Not stationary	Decreasing	Yes
A. baumannii	Carbapenem	Deaths - AgeStandardized - Enterococcus faecalis - Resistance to one or more antibiotics	Abau_abaQ	-0.824752	1.4e-05	AUS, CHN, IND, KOR, SWE, THA, USA	7	2003, 2004, 2005, 2006, 2007, 2008, 2009, 2010, 2011, 2012, 2013, 2016, 2020	13	2003	2020	-8.764	0	0.678	0.016	Difference stationary	Increasing	-1.88	0.342	0.718	0.012	Not stationary	Decreasing	Yes
A. baumannii	Carbapenem	Deaths - AgeStandardized - Pseudomonas aeruginosa - Resistance to one or more antibiotics	Abau_abaQ	-0.781882	7.67e-05	AUS, CHN, IND, KOR, SWE, THA, USA	7	2003, 2004, 2005, 2006, 2007, 2008, 2009, 2010, 2011, 2012, 2013, 2016, 2020	13	2003	2020	-0.795	0.821	0.778	0.01	Not stationary	Increasing	-1.862	0.35	0.872	0.01	Not stationary	Decreasing	Yes
A. baumannii	Carbapenem	Deaths - AgeStandardized - Pseudomonas aeruginosa - Resistance to one or more antibiotics	Abau_abaQ	-0.781882	7.67e-05	AUS, CHN, IND, KOR, SWE, THA, USA	7	2003, 2004, 2005, 2006, 2007, 2008, 2009, 2010, 2011, 2012, 2013, 2016, 2020	13	2003	2020	-0.795	0.821	0.778	0.01	Not stationary	Increasing	-1.862	0.35	0.872	0.01	Not stationary	Decreasing	Yes
A. baumannii	Carbapenem	Deaths - Under5 - Acinetobacter baumannii - Anti-pseudomonal penicillin / Beta-lactamase inhibitors	Abau_abaQ	-0.844811	5.34e-06	AUS, CHN, IND, KOR, SWE, THA, USA	7	2003, 2004, 2005, 2006, 2007, 2008, 2009, 2010, 2011, 2012, 2013, 2016, 2020	13	2003	2020	-4.948	0	0.621	0.021	Difference stationary	Increasing	-1.86	0.351	0.662	0.017	Not stationary	Decreasing	Yes
A. baumannii	Carbapenem	Deaths - Under5 - Acinetobacter baumannii - Anti-pseudomonal penicillin / Beta-lactamase inhibitors	Abau_abaQ	-0.844811	5.34e-06	AUS, CHN, IND, KOR, SWE, THA, USA	7	2003, 2004, 2005, 2006, 2007, 2008, 2009, 2010, 2011, 2012, 2013, 2016, 2020	13	2003	2020	-4.948	0	0.621	0.021	Difference stationary	Increasing	-1.86	0.351	0.662	0.017	Not stationary	Decreasing	Yes
A. baumannii	Carbapenem	Deaths - Under5 - Enterococcus faecalis - Resistance to one or more antibiotics	Abau_abaQ	-0.803638	3.4e-05	AUS, CHN, IND, KOR, SWE, THA, USA	7	2003, 2004, 2005, 2006, 2007, 2008, 2009, 2010, 2011, 2012, 2013, 2016, 2020	13	2003	2020	-2.253	0.187	0.646	0.018	Not stationary	Increasing	-1.849	0.356	0.65	0.018	Not stationary	Decreasing	Yes
A. baumannii	Carbapenem	Deaths - Under5 - Enterococcus faecalis - Resistance to one or more antibiotics	Abau_abaQ	-0.803638	3.4e-05	AUS, CHN, IND, KOR, SWE, THA, USA	7	2003, 2004, 2005, 2006, 2007, 2008, 2009, 2010, 2011, 2012, 2013, 2016, 2020	13	2003	2020	-2.253	0.187	0.646	0.018	Not stationary	Increasing	-1.849	0.356	0.65	0.018	Not stationary	Decreasing	Yes
A. baumannii	Carbapenem	DALYs - AgeStandardized - Enterococcus faecalis - Resistance to one or more antibiotics	Abau_abaQ	-0.818538	1.84e-05	AUS, CHN, IND, KOR, SWE, THA, USA	7	2003, 2004, 2005, 2006, 2007, 2008, 2009, 2010, 2011, 2012, 2013, 2016, 2020	13	2003	2020	-10.643	0	0.655	0.018	Difference stationary	Increasing	-1.842	0.36	0.729	0.011	Not stationary	Decreasing	Yes
A. baumannii	Carbapenem	DALYs - AgeStandardized - Enterococcus faecalis - Resistance to one or more antibiotics	Abau_abaQ	-0.818538	1.84e-05	AUS, CHN, IND, KOR, SWE, THA, USA	7	2003, 2004, 2005, 2006, 2007, 2008, 2009, 2010, 2011, 2012, 2013, 2016, 2020	13	2003	2020	-10.643	0	0.655	0.018	Difference stationary	Increasing	-1.842	0.36	0.729	0.011	Not stationary	Decreasing	Yes
A. baumannii	Carbapenem	Deaths - Under5 - Klebsiella pneumoniae - Resistance to one or more antibiotics	Abau_abaQ	-0.749211	0.000222616	AUS, CHN, IND, KOR, SWE, THA, USA	7	2003, 2004, 2005, 2006, 2007, 2008, 2009, 2010, 2011, 2012, 2013, 2016, 2020	13	2003	2020	-24.866	0	0.541	0.032	Difference stationary	Increasing	-1.841	0.36	0.542	0.032	Not stationary	Decreasing	Yes
A. baumannii	Carbapenem	Deaths - Under5 - Klebsiella pneumoniae - Resistance to one or more antibiotics	Abau_abaQ	-0.749211	0.000222616	AUS, CHN, IND, KOR, SWE, THA, USA	7	2003, 2004, 2005, 2006, 2007, 2008, 2009, 2010, 2011, 2012, 2013, 2016, 2020	13	2003	2020	-24.866	0	0.541	0.032	Difference stationary	Increasing	-1.841	0.36	0.542	0.032	Not stationary	Decreasing	Yes
A. baumannii	Carbapenem	Deaths - Under5 - Serratia spp. - Aminoglycosides	Abau_abaQ	-0.805739	3.13e-05	AUS, CHN, IND, KOR, SWE, THA, USA	7	2003, 2004, 2005, 2006, 2007, 2008, 2009, 2010, 2011, 2012, 2013, 2016, 2020	13	2003	2020	-4.489	0	0.61	0.022	Difference stationary	Increasing	-1.795	0.383	0.655	0.018	Not stationary	Decreasing	Yes
A. baumannii	Carbapenem	Deaths - Under5 - Serratia spp. - Aminoglycosides	Abau_abaQ	-0.805739	3.13e-05	AUS, CHN, IND, KOR, SWE, THA, USA	7	2003, 2004, 2005, 2006, 2007, 2008, 2009, 2010, 2011, 2012, 2013, 2016, 2020	13	2003	2020	-4.489	0	0.61	0.022	Difference stationary	Increasing	-1.795	0.383	0.655	0.018	Not stationary	Decreasing	Yes
A. baumannii	Carbapenem	Deaths - AgeStandardized - Morganella spp. - Fluoroquinolones	Abau_abaQ	-0.813023	2.32e-05	AUS, CHN, IND, KOR, SWE, THA, USA	7	2003, 2004, 2005, 2006, 2007, 2008, 2009, 2010, 2011, 2012, 2013, 2016, 2020	13	2003	2020	-1.603	0.482	0.641	0.019	Not stationary	Increasing	-1.741	0.41	0.652	0.018	Not stationary	Decreasing	Yes
A. baumannii	Carbapenem	Deaths - AgeStandardized - Morganella spp. - Fluoroquinolones	Abau_abaQ	-0.813023	2.32e-05	AUS, CHN, IND, KOR, SWE, THA, USA	7	2003, 2004, 2005, 2006, 2007, 2008, 2009, 2010, 2011, 2012, 2013, 2016, 2020	13	2003	2020	-1.603	0.482	0.641	0.019	Not stationary	Increasing	-1.741	0.41	0.652	0.018	Not stationary	Decreasing	Yes
A. baumannii	Carbapenem	Deaths - AgeStandardized - Enterococcus faecalis - Fluoroquinolones	Abau_abaQ	-0.808344	2.82e-05	AUS, CHN, IND, KOR, SWE, THA, USA	7	2003, 2004, 2005, 2006, 2007, 2008, 2009, 2010, 2011, 2012, 2013, 2016, 2020	13	2003	2020	-5.388	0	0.7	0.014	Difference stationary	Increasing	-1.741	0.41	0.769	0.01	Not stationary	Decreasing	Yes
A. baumannii	Carbapenem	Deaths - AgeStandardized - Enterococcus faecalis - Fluoroquinolones	Abau_abaQ	-0.808344	2.82e-05	AUS, CHN, IND, KOR, SWE, THA, USA	7	2003, 2004, 2005, 2006, 2007, 2008, 2009, 2010, 2011, 2012, 2013, 2016, 2020	13	2003	2020	-5.388	0	0.7	0.014	Difference stationary	Increasing	-1.741	0.41	0.769	0.01	Not stationary	Decreasing	Yes
A. baumannii	Carbapenem	Deaths - Under5 - All pathogens - Fluoroquinolones	Abau_abaQ	-0.816432	2.01e-05	AUS, CHN, IND, KOR, SWE, THA, USA	7	2003, 2004, 2005, 2006, 2007, 2008, 2009, 2010, 2011, 2012, 2013, 2016, 2020	13	2003	2020	-0.909	0.785	0.56	0.028	Not stationary	Increasing	-1.74	0.411	0.557	0.029	Not stationary	Decreasing	Yes
A. baumannii	Carbapenem	Deaths - Under5 - All pathogens - Fluoroquinolones	Abau_abaQ	-0.816432	2.01e-05	AUS, CHN, IND, KOR, SWE, THA, USA	7	2003, 2004, 2005, 2006, 2007, 2008, 2009, 2010, 2011, 2012, 2013, 2016, 2020	13	2003	2020	-0.909	0.785	0.56	0.028	Not stationary	Increasing	-1.74	0.411	0.557	0.029	Not stationary	Decreasing	Yes
A. baumannii	Carbapenem	DALYs - AgeStandardized - All pathogens - Aminoglycosides	Abau_abaQ	-0.787523	6.27e-05	AUS, CHN, IND, KOR, SWE, THA, USA	7	2003, 2004, 2005, 2006, 2007, 2008, 2009, 2010, 2011, 2012, 2013, 2016, 2020	13	2003	2020	-2.389	0.145	0.626	0.02	Not stationary	Increasing	-1.706	0.428	0.676	0.016	Not stationary	Decreasing	Yes
A. baumannii	Carbapenem	DALYs - AgeStandardized - All pathogens - Aminoglycosides	Abau_abaQ	-0.787523	6.27e-05	AUS, CHN, IND, KOR, SWE, THA, USA	7	2003, 2004, 2005, 2006, 2007, 2008, 2009, 2010, 2011, 2012, 2013, 2016, 2020	13	2003	2020	-2.389	0.145	0.626	0.02	Not stationary	Increasing	-1.706	0.428	0.676	0.016	Not stationary	Decreasing	Yes
A. baumannii	Carbapenem	Deaths - AgeStandardized - Proteus spp. - Third-generation cephalosporins	Abau_abaQ	-0.816988	1.96e-05	AUS, CHN, IND, KOR, SWE, THA, USA	7	2003, 2004, 2005, 2006, 2007, 2008, 2009, 2010, 2011, 2012, 2013, 2016, 2020	13	2003	2020	-2.755	0.065	0.779	0.01	Not stationary	Increasing	-1.487	0.54	0.844	0.01	Not stationary	Decreasing	Yes
A. baumannii	Carbapenem	Deaths - AgeStandardized - Proteus spp. - Third-generation cephalosporins	Abau_abaQ	-0.816988	1.96e-05	AUS, CHN, IND, KOR, SWE, THA, USA	7	2003, 2004, 2005, 2006, 2007, 2008, 2009, 2010, 2011, 2012, 2013, 2016, 2020	13	2003	2020	-2.755	0.065	0.779	0.01	Not stationary	Increasing	-1.487	0.54	0.844	0.01	Not stationary	Decreasing	Yes
A. baumannii	Carbapenem	Deaths - Under5 - Enterobacter spp. - Fluoroquinolones	Abau_abaQ	-0.797927	4.25e-05	AUS, CHN, IND, KOR, SWE, THA, USA	7	2003, 2004, 2005, 2006, 2007, 2008, 2009, 2010, 2011, 2012, 2013, 2016, 2020	13	2003	2020	-4.578	0	0.555	0.029	Difference stationary	Increasing	-1.429	0.568	0.557	0.029	Not stationary	Decreasing	Yes
A. baumannii	Carbapenem	Deaths - Under5 - Enterobacter spp. - Fluoroquinolones	Abau_abaQ	-0.797927	4.25e-05	AUS, CHN, IND, KOR, SWE, THA, USA	7	2003, 2004, 2005, 2006, 2007, 2008, 2009, 2010, 2011, 2012, 2013, 2016, 2020	13	2003	2020	-4.578	0	0.555	0.029	Difference stationary	Increasing	-1.429	0.568	0.557	0.029	Not stationary	Decreasing	Yes
A. baumannii	Carbapenem	DALYs - Under5 - Enterobacter spp. - Aminoglycosides	Abau_abaQ	-0.808753	2.77e-05	AUS, CHN, IND, KOR, SWE, THA, USA	7	2003, 2004, 2005, 2006, 2007, 2008, 2009, 2010, 2011, 2012, 2013, 2016, 2020	13	2003	2020	-2.343	0.158	0.604	0.022	Not stationary	Increasing	-1.21	0.669	0.634	0.02	Not stationary	Decreasing	Yes
A. baumannii	Carbapenem	DALYs - Under5 - Enterobacter spp. - Aminoglycosides	Abau_abaQ	-0.808753	2.77e-05	AUS, CHN, IND, KOR, SWE, THA, USA	7	2003, 2004, 2005, 2006, 2007, 2008, 2009, 2010, 2011, 2012, 2013, 2016, 2020	13	2003	2020	-2.343	0.158	0.604	0.022	Not stationary	Increasing	-1.21	0.669	0.634	0.02	Not stationary	Decreasing	Yes
A. baumannii	Carbapenem	DALYs - AllAges - Enterobacter spp. - Carbapenems	Abau_abaQ	-0.725018	0.000444661	AUS, CHN, IND, KOR, SWE, THA, USA	7	2003, 2004, 2005, 2006, 2007, 2008, 2009, 2010, 2011, 2012, 2013, 2016, 2020	13	2003	2020	-4.629	0	0.478	0.047	Difference stationary	Increasing	-0.604	0.87	0.477	0.047	Not stationary	Decreasing	Yes
A. baumannii	Carbapenem	DALYs - AllAges - Enterobacter spp. - Carbapenems	Abau_abaQ	-0.725018	0.000444661	AUS, CHN, IND, KOR, SWE, THA, USA	7	2003, 2004, 2005, 2006, 2007, 2008, 2009, 2010, 2011, 2012, 2013, 2016, 2020	13	2003	2020	-4.629	0	0.478	0.047	Difference stationary	Increasing	-0.604	0.87	0.477	0.047	Not stationary	Decreasing	Yes
A. baumannii	Carbapenem	DALYs - AllAges - Enterobacter spp. - Aminoglycosides	Abau_abaQ	-0.721377	0.000490459	AUS, CHN, IND, KOR, SWE, THA, USA	7	2003, 2004, 2005, 2006, 2007, 2008, 2009, 2010, 2011, 2012, 2013, 2016, 2020	13	2003	2020	-2.626	0.088	0.625	0.02	Not stationary	Increasing	-0.216	0.937	0.676	0.016	Not stationary	Decreasing	Yes
A. baumannii	Carbapenem	DALYs - AllAges - Enterobacter spp. - Aminoglycosides	Abau_abaQ	-0.721377	0.000490459	AUS, CHN, IND, KOR, SWE, THA, USA	7	2003, 2004, 2005, 2006, 2007, 2008, 2009, 2010, 2011, 2012, 2013, 2016, 2020	13	2003	2020	-2.626	0.088	0.625	0.02	Not stationary	Increasing	-0.216	0.937	0.676	0.016	Not stationary	Decreasing	Yes
A. baumannii	Folate	Deaths - AllAges - Morganella spp. - Resistance to one or more antibiotics	Abau_abaQ	-0.523269	0.0453187	IND, TZA, USA	3	2003, 2004, 2005, 2006, 2007, 2008, 2009, 2010, 2011, 2012, 2013, 2014, 2016, 2020	14	2003	2020	-5.341	0	0.958	0.01	Difference stationary	Increasing	5.629	1	0.967	0.01	Not stationary	Decreasing	Yes
A. baumannii	Fluoroquinolone	DALYs - Under5 - Pseudomonas aeruginosa - Aminoglycosides	Abau_amvA	-0.549951	0.0147089	AUS, CHN, IND, KOR, SWE, TZA, USA	7	2003, 2004, 2005, 2006, 2007, 2008, 2009, 2010, 2011, 2012, 2013, 2014, 2016, 2020	14	2003	2020	-29.966	0	0.7	0.014	Difference stationary	Increasing	-6.2	0	0.708	0.013	Difference stationary	Decreasing	Yes
A. baumannii	Fluoroquinolone	DALYs - Under5 - All pathogens - Aminoglycosides	Abau_amvA	-0.500751	0.0289778	AUS, CHN, IND, KOR, SWE, TZA, USA	7	2003, 2004, 2005, 2006, 2007, 2008, 2009, 2010, 2011, 2012, 2013, 2014, 2016, 2020	14	2003	2020	-0.936	0.776	0.571	0.026	Not stationary	Increasing	-4.39	0	0.622	0.021	Difference stationary	Decreasing	Yes
A. baumannii	Fluoroquinolone	Deaths - Under5 - Pseudomonas aeruginosa - Aminoglycosides	Abau_amvA	-0.548996	0.0149179	AUS, CHN, IND, KOR, SWE, TZA, USA	7	2003, 2004, 2005, 2006, 2007, 2008, 2009, 2010, 2011, 2012, 2013, 2014, 2016, 2020	14	2003	2020	-1.03	0.742	0.701	0.013	Not stationary	Increasing	-4.076	0.001	0.705	0.013	Difference stationary	Decreasing	Yes
A. baumannii	Carbapenem	Deaths - Under5 - Pseudomonas aeruginosa - Fluoroquinolones	abeS	-0.730967	0.000377602	AUS, CHN, IND, KOR, SWE, THA, USA	7	2003, 2004, 2005, 2006, 2007, 2008, 2009, 2010, 2011, 2012, 2013, 2016, 2020	13	2003	2020	-4.138	0.001	0.603	0.022	Difference stationary	Increasing	-37.485	0	0.603	0.022	Difference stationary	Decreasing	Yes
A. baumannii	Carbapenem	Deaths - Under5 - Pseudomonas aeruginosa - Aminoglycosides	abeS	-0.837557	7.67e-06	AUS, CHN, IND, KOR, SWE, THA, USA	7	2003, 2004, 2005, 2006, 2007, 2008, 2009, 2010, 2011, 2012, 2013, 2016, 2020	13	2003	2020	-2.182	0.213	0.659	0.017	Not stationary	Increasing	-22.501	0	0.692	0.014	Difference stationary	Decreasing	Yes
A. baumannii	Carbapenem	DALYs - AgeStandardized - Pseudomonas aeruginosa - Aminoglycosides	abeS	-0.794641	4.82e-05	AUS, CHN, IND, KOR, SWE, THA, USA	7	2003, 2004, 2005, 2006, 2007, 2008, 2009, 2010, 2011, 2012, 2013, 2016, 2020	13	2003	2020	-0.931	0.778	0.644	0.019	Not stationary	Increasing	-17.422	0	0.706	0.013	Difference stationary	Decreasing	Yes
A. baumannii	Carbapenem	DALYs - Under5 - Enterococcus faecalis - Resistance to one or more antibiotics	abeS	-0.756599	0.000177476	AUS, CHN, IND, KOR, SWE, THA, USA	7	2003, 2004, 2005, 2006, 2007, 2008, 2009, 2010, 2011, 2012, 2013, 2016, 2020	13	2003	2020	-73.634	0	0.608	0.022	Difference stationary	Increasing	-16.97	0	0.649	0.018	Difference stationary	Decreasing	Yes
A. baumannii	Carbapenem	Deaths - Under5 - Pseudomonas aeruginosa - Resistance to one or more antibiotics	abeS	-0.799425	4.01e-05	AUS, CHN, IND, KOR, SWE, THA, USA	7	2003, 2004, 2005, 2006, 2007, 2008, 2009, 2010, 2011, 2012, 2013, 2016, 2020	13	2003	2020	-4.501	0	0.576	0.025	Difference stationary	Increasing	-16.57	0	0.578	0.025	Difference stationary	Decreasing	Yes
A. baumannii	Carbapenem	DALYs - AgeStandardized - Enterococcus faecalis - Fluoroquinolones	abeS	-0.817676	1.91e-05	AUS, CHN, IND, KOR, SWE, THA, USA	7	2003, 2004, 2005, 2006, 2007, 2008, 2009, 2010, 2011, 2012, 2013, 2016, 2020	13	2003	2020	-8.352	0	0.619	0.021	Difference stationary	Increasing	-15.607	0	0.75	0.01	Difference stationary	Decreasing	Yes
A. baumannii	Carbapenem	Deaths - AgeStandardized - All pathogens - Anti-pseudomonal penicillin / Beta-lactamase inhibitors	abeS	-0.833061	9.52e-06	AUS, CHN, IND, KOR, SWE, THA, USA	7	2003, 2004, 2005, 2006, 2007, 2008, 2009, 2010, 2011, 2012, 2013, 2016, 2020	13	2003	2020	-1.94	0.314	0.746	0.01	Not stationary	Increasing	-14.406	0	0.856	0.01	Difference stationary	Decreasing	Yes
A. baumannii	Carbapenem	DALYs - Under5 - All pathogens - Anti-pseudomonal penicillin / Beta-lactamase inhibitors	abeS	-0.837995	7.51e-06	AUS, CHN, IND, KOR, SWE, THA, USA	7	2003, 2004, 2005, 2006, 2007, 2008, 2009, 2010, 2011, 2012, 2013, 2016, 2020	13	2003	2020	-5.215	0	0.608	0.022	Difference stationary	Increasing	-13.623	0	0.684	0.015	Difference stationary	Decreasing	Yes
A. baumannii	Carbapenem	Deaths - Over70 - Pseudomonas aeruginosa - Aminoglycosides	abeS	-0.729597	0.000392239	AUS, CHN, IND, KOR, SWE, THA, USA	7	2003, 2004, 2005, 2006, 2007, 2008, 2009, 2010, 2011, 2012, 2013, 2016, 2020	13	2003	2020	-16.671	0	0.782	0.01	Difference stationary	Increasing	-13.544	0	0.788	0.01	Difference stationary	Decreasing	Yes
A. baumannii	Carbapenem	Deaths - AgeStandardized - Citrobacter spp. - Fluoroquinolones	abeS	-0.785764	6.68e-05	AUS, CHN, IND, KOR, SWE, THA, USA	7	2003, 2004, 2005, 2006, 2007, 2008, 2009, 2010, 2011, 2012, 2013, 2016, 2020	13	2003	2020	-4.078	0.001	0.644	0.019	Difference stationary	Increasing	-13.357	0	0.78	0.01	Difference stationary	Decreasing	Yes
A. baumannii	Carbapenem	DALYs - AllAges - All pathogens - Anti-pseudomonal penicillin / Beta-lactamase inhibitors	abeS	-0.76062	0.000156369	AUS, CHN, IND, KOR, SWE, THA, USA	7	2003, 2004, 2005, 2006, 2007, 2008, 2009, 2010, 2011, 2012, 2013, 2016, 2020	13	2003	2020	-10.052	0	0.824	0.01	Difference stationary	Increasing	-13.351	0	0.911	0.01	Difference stationary	Decreasing	Yes
A. baumannii	Carbapenem	Deaths - Under5 - Morganella spp. - Resistance to one or more antibiotics	abeS	-0.705971	0.000730915	AUS, CHN, IND, KOR, SWE, THA, USA	7	2003, 2004, 2005, 2006, 2007, 2008, 2009, 2010, 2011, 2012, 2013, 2016, 2020	13	2003	2020	-1.117	0.708	0.568	0.026	Not stationary	Increasing	-11.014	0	0.568	0.026	Difference stationary	Decreasing	Yes
A. baumannii	Carbapenem	Deaths - AllAges - Enterobacter spp. - Aminoglycosides	abeS	-0.784522	6.99e-05	AUS, CHN, IND, KOR, SWE, THA, USA	7	2003, 2004, 2005, 2006, 2007, 2008, 2009, 2010, 2011, 2012, 2013, 2016, 2020	13	2003	2020	-4.144	0.001	0.673	0.016	Difference stationary	Increasing	-9.93	0	0.646	0.018	Difference stationary	Decreasing	Yes
A. baumannii	Carbapenem	Deaths - AgeStandardized - Pseudomonas aeruginosa - Aminoglycosides	abeS	-0.808702	2.78e-05	AUS, CHN, IND, KOR, SWE, THA, USA	7	2003, 2004, 2005, 2006, 2007, 2008, 2009, 2010, 2011, 2012, 2013, 2016, 2020	13	2003	2020	-0.986	0.758	0.659	0.017	Not stationary	Increasing	-9.85	0	0.7	0.014	Difference stationary	Decreasing	Yes
A. baumannii	Carbapenem	Deaths - Over70 - All pathogens - Anti-pseudomonal penicillin / Beta-lactamase inhibitors	abeS	-0.817716	1.9e-05	AUS, CHN, IND, KOR, SWE, THA, USA	7	2003, 2004, 2005, 2006, 2007, 2008, 2009, 2010, 2011, 2012, 2013, 2016, 2020	13	2003	2020	-9.371	0	0.856	0.01	Difference stationary	Increasing	-9.294	0	0.951	0.01	Difference stationary	Decreasing	Yes
A. baumannii	Carbapenem	DALYs - Under5 - Enterococcus faecium - Fluoroquinolones	abeS	-0.853911	3.3e-06	AUS, CHN, IND, KOR, SWE, THA, USA	7	2003, 2004, 2005, 2006, 2007, 2008, 2009, 2010, 2011, 2012, 2013, 2016, 2020	13	2003	2020	-1.525	0.521	0.523	0.037	Not stationary	Increasing	-9.089	0	0.524	0.036	Difference stationary	Decreasing	Yes
A. baumannii	Carbapenem	Deaths - Under5 - Enterococcus faecium - Resistance to one or more antibiotics	abeS	-0.703586	0.000775772	AUS, CHN, IND, KOR, SWE, THA, USA	7	2003, 2004, 2005, 2006, 2007, 2008, 2009, 2010, 2011, 2012, 2013, 2016, 2020	13	2003	2020	-2.747	0.066	0.564	0.027	Not stationary	Increasing	-8.887	0	0.569	0.026	Difference stationary	Decreasing	Yes
A. baumannii	Carbapenem	DALYs - AllAges - Enterobacter spp. - Fluoroquinolones	abeS	-0.779425	8.36e-05	AUS, CHN, IND, KOR, SWE, THA, USA	7	2003, 2004, 2005, 2006, 2007, 2008, 2009, 2010, 2011, 2012, 2013, 2016, 2020	13	2003	2020	-2.529	0.109	0.577	0.025	Not stationary	Increasing	-8.886	0	0.593	0.023	Difference stationary	Decreasing	Yes
A. baumannii	Carbapenem	DALYs - Over70 - Enterobacter spp. - Aminoglycosides	abeS	-0.854878	3.13e-06	AUS, CHN, IND, KOR, SWE, THA, USA	7	2003, 2004, 2005, 2006, 2007, 2008, 2009, 2010, 2011, 2012, 2013, 2016, 2020	13	2003	2020	-4.182	0.001	0.652	0.018	Difference stationary	Increasing	-8.061	0	0.701	0.013	Difference stationary	Decreasing	Yes
A. baumannii	Carbapenem	DALYs - Over70 - All pathogens - Aminoglycosides	abeS	-0.860034	2.35e-06	AUS, CHN, IND, KOR, SWE, THA, USA	7	2003, 2004, 2005, 2006, 2007, 2008, 2009, 2010, 2011, 2012, 2013, 2016, 2020	13	2003	2020	-4.311	0	0.644	0.019	Difference stationary	Increasing	-8.051	0	0.694	0.014	Difference stationary	Decreasing	Yes
A. baumannii	Carbapenem	Deaths - Over70 - Morganella spp. - Fluoroquinolones	abeS	-0.759194	0.000163595	AUS, CHN, IND, KOR, SWE, THA, USA	7	2003, 2004, 2005, 2006, 2007, 2008, 2009, 2010, 2011, 2012, 2013, 2016, 2020	13	2003	2020	-7.613	0	0.638	0.019	Difference stationary	Increasing	-7.925	0	0.778	0.01	Difference stationary	Decreasing	Yes
A. baumannii	Carbapenem	DALYs - Over70 - Citrobacter spp. - Fluoroquinolones	abeS	-0.775544	9.56e-05	AUS, CHN, IND, KOR, SWE, THA, USA	7	2003, 2004, 2005, 2006, 2007, 2008, 2009, 2010, 2011, 2012, 2013, 2016, 2020	13	2003	2020	-4.215	0.001	0.661	0.017	Difference stationary	Increasing	-7.904	0	0.766	0.01	Difference stationary	Decreasing	Yes
A. baumannii	Carbapenem	DALYs - AgeStandardized - Morganella spp. - Fluoroquinolones	abeS	-0.734916	0.000337991	AUS, CHN, IND, KOR, SWE, THA, USA	7	2003, 2004, 2005, 2006, 2007, 2008, 2009, 2010, 2011, 2012, 2013, 2016, 2020	13	2003	2020	-3.231	0.018	0.62	0.021	Difference stationary	Increasing	-7.495	0	0.623	0.021	Difference stationary	Decreasing	Yes
A. baumannii	Carbapenem	Deaths - Under5 - Staphylococcus aureus - Vancomycin	abeS	-0.742796	0.000269376	AUS, CHN, IND, KOR, SWE, THA, USA	7	2003, 2004, 2005, 2006, 2007, 2008, 2009, 2010, 2011, 2012, 2013, 2016, 2020	13	2003	2020	-3.118	0.025	0.559	0.028	Difference stationary	Increasing	-7.465	0	0.555	0.029	Difference stationary	Decreasing	Yes
A. baumannii	Carbapenem	DALYs - Over70 - All pathogens - Resistance to one or more antibiotics	abeS	-0.832673	9.7e-06	AUS, CHN, IND, KOR, SWE, THA, USA	7	2003, 2004, 2005, 2006, 2007, 2008, 2009, 2010, 2011, 2012, 2013, 2016, 2020	13	2003	2020	-4.856	0	0.644	0.019	Difference stationary	Increasing	-7.352	0	0.684	0.015	Difference stationary	Decreasing	Yes
A. baumannii	Carbapenem	Deaths - Under5 - Serratia spp. - Resistance to one or more antibiotics	abeS	-0.836088	8.24e-06	AUS, CHN, IND, KOR, SWE, THA, USA	7	2003, 2004, 2005, 2006, 2007, 2008, 2009, 2010, 2011, 2012, 2013, 2016, 2020	13	2003	2020	-3.905	0.002	0.551	0.03	Difference stationary	Increasing	-7.307	0	0.551	0.03	Difference stationary	Decreasing	Yes
A. baumannii	Carbapenem	DALYs - Under5 - Pseudomonas aeruginosa - Resistance to one or more antibiotics	abeS	-0.799579	3.99e-05	AUS, CHN, IND, KOR, SWE, THA, USA	7	2003, 2004, 2005, 2006, 2007, 2008, 2009, 2010, 2011, 2012, 2013, 2016, 2020	13	2003	2020	-1.527	0.52	0.58	0.024	Not stationary	Increasing	-7.128	0	0.579	0.025	Difference stationary	Decreasing	Yes
A. baumannii	Carbapenem	DALYs - Over70 - Acinetobacter baumannii - Anti-pseudomonal penicillin / Beta-lactamase inhibitors	abeS	-0.844064	5.55e-06	AUS, CHN, IND, KOR, SWE, THA, USA	7	2003, 2004, 2005, 2006, 2007, 2008, 2009, 2010, 2011, 2012, 2013, 2016, 2020	13	2003	2020	-0.711	0.844	0.627	0.02	Not stationary	Increasing	-7.052	0	0.694	0.014	Difference stationary	Decreasing	Yes
A. baumannii	Carbapenem	Deaths - Over70 - Citrobacter spp. - Fluoroquinolones	abeS	-0.768714	0.000120289	AUS, CHN, IND, KOR, SWE, THA, USA	7	2003, 2004, 2005, 2006, 2007, 2008, 2009, 2010, 2011, 2012, 2013, 2016, 2020	13	2003	2020	-3.294	0.015	0.673	0.016	Difference stationary	Increasing	-6.906	0	0.782	0.01	Difference stationary	Decreasing	Yes
A. baumannii	Carbapenem	Deaths - Over70 - Proteus spp. - Third-generation cephalosporins	abeS	-0.813936	2.23e-05	AUS, CHN, IND, KOR, SWE, THA, USA	7	2003, 2004, 2005, 2006, 2007, 2008, 2009, 2010, 2011, 2012, 2013, 2016, 2020	13	2003	2020	-2.011	0.282	0.832	0.01	Not stationary	Increasing	-6.744	0	0.932	0.01	Difference stationary	Decreasing	Yes
A. baumannii	Carbapenem	Deaths - Under5 - Enterococcus faecalis - Fluoroquinolones	abeS	-0.755548	0.000183377	AUS, CHN, IND, KOR, SWE, THA, USA	7	2003, 2004, 2005, 2006, 2007, 2008, 2009, 2010, 2011, 2012, 2013, 2016, 2020	13	2003	2020	-3.693	0.004	0.59	0.024	Difference stationary	Increasing	-6.673	0	0.599	0.023	Difference stationary	Decreasing	Yes
A. baumannii	Carbapenem	Diabetes mellitus type 1	abeS	-0.835759	8.37e-06	AUS, CHN, IND, KOR, SWE, THA, USA	7	2003, 2004, 2005, 2006, 2007, 2008, 2009, 2010, 2011, 2012, 2013, 2016, 2020	13	2003	2020	-2.645	0.084	0.588	0.024	Not stationary	Increasing	-6.634	0	0.603	0.022	Difference stationary	Decreasing	Yes
A. baumannii	Carbapenem	DALYs - Under5 - Escherichia coli - Aminoglycosides	abeS	-0.89492	2.32e-07	AUS, CHN, IND, KOR, SWE, THA, USA	7	2003, 2004, 2005, 2006, 2007, 2008, 2009, 2010, 2011, 2012, 2013, 2016, 2020	13	2003	2020	-3.726	0.004	0.602	0.022	Difference stationary	Increasing	-6.616	0	0.615	0.021	Difference stationary	Decreasing	Yes
A. baumannii	Carbapenem	DALYs - Under5 - Citrobacter spp. - Fluoroquinolones	abeS	-0.826909	1.27e-05	AUS, CHN, IND, KOR, SWE, THA, USA	7	2003, 2004, 2005, 2006, 2007, 2008, 2009, 2010, 2011, 2012, 2013, 2016, 2020	13	2003	2020	-2.595	0.094	0.593	0.023	Not stationary	Increasing	-6.475	0	0.593	0.023	Difference stationary	Decreasing	Yes
A. baumannii	Carbapenem	Deaths - Under5 - All pathogens - Resistance to one or more antibiotics	abeS	-0.832365	9.84e-06	AUS, CHN, IND, KOR, SWE, THA, USA	7	2003, 2004, 2005, 2006, 2007, 2008, 2009, 2010, 2011, 2012, 2013, 2016, 2020	13	2003	2020	-2.424	0.135	0.56	0.028	Not stationary	Increasing	-6.406	0	0.562	0.028	Difference stationary	Decreasing	Yes
A. baumannii	Carbapenem	Deaths - AllAges - All pathogens - Aminoglycosides	abeS	-0.805421	3.17e-05	AUS, CHN, IND, KOR, SWE, THA, USA	7	2003, 2004, 2005, 2006, 2007, 2008, 2009, 2010, 2011, 2012, 2013, 2016, 2020	13	2003	2020	-9.759	0	0.671	0.016	Difference stationary	Increasing	-6.304	0	0.646	0.018	Difference stationary	Decreasing	Yes
A. baumannii	Carbapenem	DALYs - Under5 - Citrobacter spp. - Aminoglycosides	abeS	-0.80102	3.77e-05	AUS, CHN, IND, KOR, SWE, THA, USA	7	2003, 2004, 2005, 2006, 2007, 2008, 2009, 2010, 2011, 2012, 2013, 2016, 2020	13	2003	2020	-2.723	0.07	0.524	0.036	Not stationary	Increasing	-6.104	0	0.522	0.037	Difference stationary	Decreasing	Yes
A. baumannii	Carbapenem	DALYs - Over70 - Enterobacter spp. - Resistance to one or more antibiotics	abeS	-0.850467	3.98e-06	AUS, CHN, IND, KOR, SWE, THA, USA	7	2003, 2004, 2005, 2006, 2007, 2008, 2009, 2010, 2011, 2012, 2013, 2016, 2020	13	2003	2020	-1.564	0.502	0.625	0.02	Not stationary	Increasing	-6.092	0	0.659	0.017	Difference stationary	Decreasing	Yes
A. baumannii	Carbapenem	DALYs - Under5 - All pathogens - Resistance to one or more antibiotics	abeS	-0.833068	9.52e-06	AUS, CHN, IND, KOR, SWE, THA, USA	7	2003, 2004, 2005, 2006, 2007, 2008, 2009, 2010, 2011, 2012, 2013, 2016, 2020	13	2003	2020	-22.654	0	0.561	0.028	Difference stationary	Increasing	-6.02	0	0.562	0.028	Difference stationary	Decreasing	Yes
A. baumannii	Carbapenem	DALYs - Over70 - Pseudomonas aeruginosa - Resistance to one or more antibiotics	abeS	-0.774442	9.93e-05	AUS, CHN, IND, KOR, SWE, THA, USA	7	2003, 2004, 2005, 2006, 2007, 2008, 2009, 2010, 2011, 2012, 2013, 2016, 2020	13	2003	2020	-5.75	0	0.711	0.013	Difference stationary	Increasing	-5.835	0	0.798	0.01	Difference stationary	Decreasing	Yes
A. baumannii	Carbapenem	Deaths - Under5 - Enterobacter spp. - Aminoglycosides	abeS	-0.875597	9.1e-07	AUS, CHN, IND, KOR, SWE, THA, USA	7	2003, 2004, 2005, 2006, 2007, 2008, 2009, 2010, 2011, 2012, 2013, 2016, 2020	13	2003	2020	-1.804	0.378	0.605	0.022	Not stationary	Increasing	-5.824	0	0.636	0.019	Difference stationary	Decreasing	Yes
A. baumannii	Carbapenem	Deaths - AgeStandardized - Morganella spp. - Resistance to one or more antibiotics	abeS	-0.725635	0.000437263	AUS, CHN, IND, KOR, SWE, THA, USA	7	2003, 2004, 2005, 2006, 2007, 2008, 2009, 2010, 2011, 2012, 2013, 2016, 2020	13	2003	2020	-3.24	0.018	0.608	0.022	Difference stationary	Increasing	-5.505	0	0.609	0.022	Difference stationary	Decreasing	Yes
A. baumannii	Carbapenem	DALYs - Under5 - Morganella spp. - Resistance to one or more antibiotics	abeS	-0.706679	0.00071802	AUS, CHN, IND, KOR, SWE, THA, USA	7	2003, 2004, 2005, 2006, 2007, 2008, 2009, 2010, 2011, 2012, 2013, 2016, 2020	13	2003	2020	-13.275	0	0.568	0.026	Difference stationary	Increasing	-5.492	0	0.568	0.026	Difference stationary	Decreasing	Yes
A. baumannii	Carbapenem	Deaths - Under5 - Streptococcus pneumoniae - Resistance to one or more antibiotics	abeS	-0.833201	9.46e-06	AUS, CHN, IND, KOR, SWE, THA, USA	7	2003, 2004, 2005, 2006, 2007, 2008, 2009, 2010, 2011, 2012, 2013, 2016, 2020	13	2003	2020	-4.729	0	0.585	0.024	Difference stationary	Increasing	-5.197	0	0.595	0.023	Difference stationary	Decreasing	Yes
A. baumannii	Carbapenem	Deaths - AgeStandardized - Serratia spp. - Fourth-generation cephalosporins	abeS	-0.634436	0.00352684	AUS, CHN, IND, KOR, SWE, THA, USA	7	2003, 2004, 2005, 2006, 2007, 2008, 2009, 2010, 2011, 2012, 2013, 2016, 2020	13	2003	2020	-3.371	0.012	0.568	0.026	Difference stationary	Increasing	-5.103	0	0.572	0.025	Difference stationary	Decreasing	Yes
A. baumannii	Carbapenem	DALYs - Under5 - Morganella spp. - Fluoroquinolones	abeS	-0.74968	0.000219487	AUS, CHN, IND, KOR, SWE, THA, USA	7	2003, 2004, 2005, 2006, 2007, 2008, 2009, 2010, 2011, 2012, 2013, 2016, 2020	13	2003	2020	-5.209	0	0.586	0.024	Difference stationary	Increasing	-5.046	0	0.58	0.024	Difference stationary	Decreasing	Yes
A. baumannii	Carbapenem	Deaths - AgeStandardized - Enterobacter spp. - Aminoglycosides	abeS	-0.832697	9.69e-06	AUS, CHN, IND, KOR, SWE, THA, USA	7	2003, 2004, 2005, 2006, 2007, 2008, 2009, 2010, 2011, 2012, 2013, 2016, 2020	13	2003	2020	-6.945	0	0.607	0.022	Difference stationary	Increasing	-4.938	0	0.654	0.018	Difference stationary	Decreasing	Yes
A. baumannii	Carbapenem	Deaths - Under5 - Citrobacter spp. - Fluoroquinolones	abeS	-0.826729	1.28e-05	AUS, CHN, IND, KOR, SWE, THA, USA	7	2003, 2004, 2005, 2006, 2007, 2008, 2009, 2010, 2011, 2012, 2013, 2016, 2020	13	2003	2020	-5.896	0	0.591	0.023	Difference stationary	Increasing	-4.938	0	0.595	0.023	Difference stationary	Decreasing	Yes
A. baumannii	Carbapenem	DALYs - Under5 - Serratia spp. - Resistance to one or more antibiotics	abeS	-0.836212	8.19e-06	AUS, CHN, IND, KOR, SWE, THA, USA	7	2003, 2004, 2005, 2006, 2007, 2008, 2009, 2010, 2011, 2012, 2013, 2016, 2020	13	2003	2020	-1.904	0.33	0.552	0.03	Not stationary	Increasing	-4.937	0	0.551	0.03	Difference stationary	Decreasing	Yes
A. baumannii	Carbapenem	DALYs - Over70 - Enterococcus faecalis - Fluoroquinolones	abeS	-0.817847	1.89e-05	AUS, CHN, IND, KOR, SWE, THA, USA	7	2003, 2004, 2005, 2006, 2007, 2008, 2009, 2010, 2011, 2012, 2013, 2016, 2020	13	2003	2020	-16.249	0	0.654	0.018	Difference stationary	Increasing	-4.936	0	0.671	0.016	Difference stationary	Decreasing	Yes
A. baumannii	Carbapenem	DALYs - AllAges - Acinetobacter baumannii - Anti-pseudomonal penicillin / Beta-lactamase inhibitors	abeS	-0.834861	8.74e-06	AUS, CHN, IND, KOR, SWE, THA, USA	7	2003, 2004, 2005, 2006, 2007, 2008, 2009, 2010, 2011, 2012, 2013, 2016, 2020	13	2003	2020	-4.114	0.001	0.691	0.014	Difference stationary	Increasing	-4.928	0	0.674	0.016	Difference stationary	Decreasing	Yes
A. baumannii	Carbapenem	DALYs - Under5 - Streptococcus pneumoniae - Macrolides	abeS	-0.768808	0.000119916	AUS, CHN, IND, KOR, SWE, THA, USA	7	2003, 2004, 2005, 2006, 2007, 2008, 2009, 2010, 2011, 2012, 2013, 2016, 2020	13	2003	2020	-107.989	0	0.533	0.034	Difference stationary	Increasing	-4.909	0	0.534	0.034	Difference stationary	Decreasing	Yes
A. baumannii	Carbapenem	DALYs - Over70 - All pathogens - Anti-pseudomonal penicillin / Beta-lactamase inhibitors	abeS	-0.826278	1.3e-05	AUS, CHN, IND, KOR, SWE, THA, USA	7	2003, 2004, 2005, 2006, 2007, 2008, 2009, 2010, 2011, 2012, 2013, 2016, 2020	13	2003	2020	-3.779	0.003	0.794	0.01	Difference stationary	Increasing	-4.907	0	0.911	0.01	Difference stationary	Decreasing	Yes
A. baumannii	Carbapenem	DALYs - Over70 - Morganella spp. - Resistance to one or more antibiotics	abeS	-0.732691	0.000359859	AUS, CHN, IND, KOR, SWE, THA, USA	7	2003, 2004, 2005, 2006, 2007, 2008, 2009, 2010, 2011, 2012, 2013, 2016, 2020	13	2003	2020	-22.6	0	0.647	0.018	Difference stationary	Increasing	-4.887	0	0.66	0.017	Difference stationary	Decreasing	Yes
A. baumannii	Carbapenem	DALYs - AgeStandardized - Acinetobacter baumannii - Anti-pseudomonal penicillin / Beta-lactamase inhibitors	abeS	-0.842988	5.86e-06	AUS, CHN, IND, KOR, SWE, THA, USA	7	2003, 2004, 2005, 2006, 2007, 2008, 2009, 2010, 2011, 2012, 2013, 2016, 2020	13	2003	2020	-6.666	0	0.615	0.021	Difference stationary	Increasing	-4.862	0	0.688	0.015	Difference stationary	Decreasing	Yes
A. baumannii	Carbapenem	DALYs - AgeStandardized - Enterobacter spp. - Carbapenems	abeS	-0.776743	9.18e-05	AUS, CHN, IND, KOR, SWE, THA, USA	7	2003, 2004, 2005, 2006, 2007, 2008, 2009, 2010, 2011, 2012, 2013, 2016, 2020	13	2003	2020	-8.052	0	0.511	0.039	Difference stationary	Increasing	-4.827	0	0.526	0.036	Difference stationary	Decreasing	Yes
A. baumannii	Carbapenem	DALYs - Over70 - Pseudomonas aeruginosa - Aminoglycosides	abeS	-0.783113	7.35e-05	AUS, CHN, IND, KOR, SWE, THA, USA	7	2003, 2004, 2005, 2006, 2007, 2008, 2009, 2010, 2011, 2012, 2013, 2016, 2020	13	2003	2020	-4.221	0.001	0.743	0.01	Difference stationary	Increasing	-4.733	0	0.754	0.01	Difference stationary	Decreasing	Yes
A. baumannii	Carbapenem	Deaths - Under5 - Klebsiella pneumoniae - Trimethoprim-Sulfamethoxazole	abeS	-0.72797	0.000410226	AUS, CHN, IND, KOR, SWE, THA, USA	7	2003, 2004, 2005, 2006, 2007, 2008, 2009, 2010, 2011, 2012, 2013, 2016, 2020	13	2003	2020	-4.602	0	0.529	0.035	Difference stationary	Increasing	-4.666	0	0.526	0.036	Difference stationary	Decreasing	Yes
A. baumannii	Carbapenem	Deaths - Under5 - Enterobacter spp. - Resistance to one or more antibiotics	abeS	-0.865481	1.71e-06	AUS, CHN, IND, KOR, SWE, THA, USA	7	2003, 2004, 2005, 2006, 2007, 2008, 2009, 2010, 2011, 2012, 2013, 2016, 2020	13	2003	2020	-4.155	0.001	0.561	0.028	Difference stationary	Increasing	-4.539	0	0.566	0.027	Difference stationary	Decreasing	Yes
A. baumannii	Carbapenem	DALYs - AgeStandardized - Enterobacter spp. - Fluoroquinolones	abeS	-0.817789	1.9e-05	AUS, CHN, IND, KOR, SWE, THA, USA	7	2003, 2004, 2005, 2006, 2007, 2008, 2009, 2010, 2011, 2012, 2013, 2016, 2020	13	2003	2020	-4.645	0	0.59	0.024	Difference stationary	Increasing	-4.503	0	0.597	0.023	Difference stationary	Decreasing	Yes
A. baumannii	Carbapenem	DALYs - Over70 - Serratia spp. - Aminoglycosides	abeS	-0.790897	5.54e-05	AUS, CHN, IND, KOR, SWE, THA, USA	7	2003, 2004, 2005, 2006, 2007, 2008, 2009, 2010, 2011, 2012, 2013, 2016, 2020	13	2003	2020	-0.807	0.817	0.626	0.02	Not stationary	Increasing	-4.457	0	0.672	0.016	Difference stationary	Decreasing	Yes
A. baumannii	Carbapenem	DALYs - AgeStandardized - Proteus spp. - Resistance to one or more antibiotics	abeS	-0.855789	2.98e-06	AUS, CHN, IND, KOR, SWE, THA, USA	7	2003, 2004, 2005, 2006, 2007, 2008, 2009, 2010, 2011, 2012, 2013, 2016, 2020	13	2003	2020	-2.788	0.06	0.666	0.017	Not stationary	Increasing	-4.454	0	0.739	0.01	Difference stationary	Decreasing	Yes
A. baumannii	Carbapenem	Deaths - Under5 - Citrobacter spp. - Resistance to one or more antibiotics	abeS	-0.712516	0.00061885	AUS, CHN, IND, KOR, SWE, THA, USA	7	2003, 2004, 2005, 2006, 2007, 2008, 2009, 2010, 2011, 2012, 2013, 2016, 2020	13	2003	2020	-10.18	0	0.596	0.023	Difference stationary	Increasing	-4.446	0	0.598	0.023	Difference stationary	Decreasing	Yes
A. baumannii	Carbapenem	DALYs - AgeStandardized - Acinetobacter baumannii - Third-generation cephalosporins	abeS	-0.75496	0.000186751	AUS, CHN, IND, KOR, SWE, THA, USA	7	2003, 2004, 2005, 2006, 2007, 2008, 2009, 2010, 2011, 2012, 2013, 2016, 2020	13	2003	2020	-3.415	0.01	0.666	0.017	Difference stationary	Increasing	-4.419	0	0.717	0.012	Difference stationary	Decreasing	Yes
A. baumannii	Carbapenem	DALYs - AgeStandardized - Citrobacter spp. - Resistance to one or more antibiotics	abeS	-0.606216	0.00593364	AUS, CHN, IND, KOR, SWE, THA, USA	7	2003, 2004, 2005, 2006, 2007, 2008, 2009, 2010, 2011, 2012, 2013, 2016, 2020	13	2003	2020	-9.899	0	0.621	0.021	Difference stationary	Increasing	-4.359	0	0.63	0.02	Difference stationary	Decreasing	Yes
A. baumannii	Carbapenem	DALYs - Under5 - Enterobacter spp. - Fluoroquinolones	abeS	-0.845619	5.12e-06	AUS, CHN, IND, KOR, SWE, THA, USA	7	2003, 2004, 2005, 2006, 2007, 2008, 2009, 2010, 2011, 2012, 2013, 2016, 2020	13	2003	2020	-2.964	0.038	0.553	0.03	Difference stationary	Increasing	-4.332	0	0.558	0.029	Difference stationary	Decreasing	Yes
A. baumannii	Carbapenem	Deaths - AgeStandardized - Serratia spp. - Resistance to one or more antibiotics	abeS	-0.859017	2.49e-06	AUS, CHN, IND, KOR, SWE, THA, USA	7	2003, 2004, 2005, 2006, 2007, 2008, 2009, 2010, 2011, 2012, 2013, 2016, 2020	13	2003	2020	-3.588	0.006	0.631	0.02	Difference stationary	Increasing	-4.332	0	0.664	0.017	Difference stationary	Decreasing	Yes
A. baumannii	Carbapenem	Deaths - AgeStandardized - Escherichia coli - Aminoglycosides	abeS	-0.841179	6.42e-06	AUS, CHN, IND, KOR, SWE, THA, USA	7	2003, 2004, 2005, 2006, 2007, 2008, 2009, 2010, 2011, 2012, 2013, 2016, 2020	13	2003	2020	-2.142	0.228	0.626	0.02	Not stationary	Increasing	-4.313	0	0.71	0.013	Difference stationary	Decreasing	Yes
A. baumannii	Carbapenem	Deaths - Under5 - Proteus spp. - Third-generation cephalosporins	abeS	-0.883002	5.54e-07	AUS, CHN, IND, KOR, SWE, THA, USA	7	2003, 2004, 2005, 2006, 2007, 2008, 2009, 2010, 2011, 2012, 2013, 2016, 2020	13	2003	2020	-4.365	0	0.62	0.021	Difference stationary	Increasing	-4.313	0	0.681	0.015	Difference stationary	Decreasing	Yes
A. baumannii	Carbapenem	DALYs - Under5 - Pseudomonas aeruginosa - Fluoroquinolones	abeS	-0.731241	0.000374736	AUS, CHN, IND, KOR, SWE, THA, USA	7	2003, 2004, 2005, 2006, 2007, 2008, 2009, 2010, 2011, 2012, 2013, 2016, 2020	13	2003	2020	-1.37	0.596	0.6	0.023	Not stationary	Increasing	-4.306	0	0.603	0.022	Difference stationary	Decreasing	Yes
A. baumannii	Carbapenem	DALYs - AgeStandardized - Escherichia coli - Aminoglycosides	abeS	-0.862929	1.98e-06	AUS, CHN, IND, KOR, SWE, THA, USA	7	2003, 2004, 2005, 2006, 2007, 2008, 2009, 2010, 2011, 2012, 2013, 2016, 2020	13	2003	2020	-1.648	0.458	0.624	0.02	Not stationary	Increasing	-4.3	0	0.699	0.014	Difference stationary	Decreasing	Yes
A. baumannii	Carbapenem	Deaths - Under5 - Acinetobacter baumannii - Fluoroquinolones	abeS	-0.732213	0.000364707	AUS, CHN, IND, KOR, SWE, THA, USA	7	2003, 2004, 2005, 2006, 2007, 2008, 2009, 2010, 2011, 2012, 2013, 2016, 2020	13	2003	2020	-5.01	0	0.543	0.032	Difference stationary	Increasing	-4.288	0	0.542	0.032	Difference stationary	Decreasing	Yes
A. baumannii	Carbapenem	Neonatal sepsis and other neonatal infections	abeS	-0.826451	1.29e-05	AUS, CHN, IND, KOR, SWE, THA, USA	7	2003, 2004, 2005, 2006, 2007, 2008, 2009, 2010, 2011, 2012, 2013, 2016, 2020	13	2003	2020	-2.101	0.244	0.527	0.035	Not stationary	Increasing	-4.255	0.001	0.53	0.035	Difference stationary	Decreasing	Yes
A. baumannii	Carbapenem	Deaths - Under5 - Acinetobacter baumannii - Third-generation cephalosporins	abeS	-0.839698	6.91e-06	AUS, CHN, IND, KOR, SWE, THA, USA	7	2003, 2004, 2005, 2006, 2007, 2008, 2009, 2010, 2011, 2012, 2013, 2016, 2020	13	2003	2020	-4.629	0	0.612	0.022	Difference stationary	Increasing	-4.238	0.001	0.679	0.015	Difference stationary	Decreasing	Yes
A. baumannii	Carbapenem	DALYs - Under5 - Staphylococcus aureus - Vancomycin	abeS	-0.742725	0.000269935	AUS, CHN, IND, KOR, SWE, THA, USA	7	2003, 2004, 2005, 2006, 2007, 2008, 2009, 2010, 2011, 2012, 2013, 2016, 2020	13	2003	2020	-3.487	0.008	0.552	0.03	Difference stationary	Increasing	-4.177	0.001	0.555	0.029	Difference stationary	Decreasing	Yes
A. baumannii	Carbapenem	Deaths - Under5 - Serratia spp. - Fourth-generation cephalosporins	abeS	-0.646334	0.00278953	AUS, CHN, IND, KOR, SWE, THA, USA	7	2003, 2004, 2005, 2006, 2007, 2008, 2009, 2010, 2011, 2012, 2013, 2016, 2020	13	2003	2020	-3.703	0.004	0.562	0.028	Difference stationary	Increasing	-4.137	0.001	0.558	0.029	Difference stationary	Decreasing	Yes
A. baumannii	Carbapenem	DALYs - Under5 - Klebsiella pneumoniae - Aminoglycosides	abeS	-0.744639	0.00025516	AUS, CHN, IND, KOR, SWE, THA, USA	7	2003, 2004, 2005, 2006, 2007, 2008, 2009, 2010, 2011, 2012, 2013, 2016, 2020	13	2003	2020	-5.578	0	0.543	0.032	Difference stationary	Increasing	-4.136	0.001	0.544	0.032	Difference stationary	Decreasing	Yes
A. baumannii	Carbapenem	DALYs - Under5 - Serratia spp. - Aminoglycosides	abeS	-0.866251	1.63e-06	AUS, CHN, IND, KOR, SWE, THA, USA	7	2003, 2004, 2005, 2006, 2007, 2008, 2009, 2010, 2011, 2012, 2013, 2016, 2020	13	2003	2020	-4.82	0	0.616	0.021	Difference stationary	Increasing	-4.118	0.001	0.653	0.018	Difference stationary	Decreasing	Yes
A. baumannii	Carbapenem	DALYs - Under5 - Enterococcus faecalis - Fluoroquinolones	abeS	-0.755597	0.000183098	AUS, CHN, IND, KOR, SWE, THA, USA	7	2003, 2004, 2005, 2006, 2007, 2008, 2009, 2010, 2011, 2012, 2013, 2016, 2020	13	2003	2020	-4.648	0	0.6	0.023	Difference stationary	Increasing	-4.109	0.001	0.601	0.023	Difference stationary	Decreasing	Yes
A. baumannii	Carbapenem	Deaths - Under5 - Proteus spp. - Resistance to one or more antibiotics	abeS	-0.870358	1.27e-06	AUS, CHN, IND, KOR, SWE, THA, USA	7	2003, 2004, 2005, 2006, 2007, 2008, 2009, 2010, 2011, 2012, 2013, 2016, 2020	13	2003	2020	-4.435	0	0.601	0.023	Difference stationary	Increasing	-4.109	0.001	0.724	0.011	Difference stationary	Decreasing	Yes
A. baumannii	Carbapenem	Deaths - Under5 - Enterobacter spp. - Fourth-generation cephalosporins	abeS	-0.689347	0.00109463	AUS, CHN, IND, KOR, SWE, THA, USA	7	2003, 2004, 2005, 2006, 2007, 2008, 2009, 2010, 2011, 2012, 2013, 2016, 2020	13	2003	2020	-1.409	0.578	0.584	0.024	Not stationary	Increasing	-4.102	0.001	0.586	0.024	Difference stationary	Decreasing	Yes
A. baumannii	Carbapenem	Deaths - Under5 - All pathogens - Aminoglycosides	abeS	-0.863726	1.89e-06	AUS, CHN, IND, KOR, SWE, THA, USA	7	2003, 2004, 2005, 2006, 2007, 2008, 2009, 2010, 2011, 2012, 2013, 2016, 2020	13	2003	2020	-7.228	0	0.586	0.024	Difference stationary	Increasing	-4.086	0.001	0.622	0.021	Difference stationary	Decreasing	Yes
A. baumannii	Carbapenem	Deaths - Over70 - Acinetobacter baumannii - Anti-pseudomonal penicillin / Beta-lactamase inhibitors	abeS	-0.843774	5.63e-06	AUS, CHN, IND, KOR, SWE, THA, USA	7	2003, 2004, 2005, 2006, 2007, 2008, 2009, 2010, 2011, 2012, 2013, 2016, 2020	13	2003	2020	-6.127	0	0.623	0.021	Difference stationary	Increasing	-4.085	0.001	0.697	0.014	Difference stationary	Decreasing	Yes
A. baumannii	Carbapenem	Deaths - AllAges - Pseudomonas aeruginosa - Aminoglycosides	abeS	-0.718827	0.000524865	AUS, CHN, IND, KOR, SWE, THA, USA	7	2003, 2004, 2005, 2006, 2007, 2008, 2009, 2010, 2011, 2012, 2013, 2016, 2020	13	2003	2020	-5.872	0	0.659	0.017	Difference stationary	Increasing	-4.012	0.001	0.789	0.01	Difference stationary	Decreasing	Yes
A. baumannii	Carbapenem	Deaths - Over70 - Serratia spp. - Resistance to one or more antibiotics	abeS	-0.847596	4.63e-06	AUS, CHN, IND, KOR, SWE, THA, USA	7	2003, 2004, 2005, 2006, 2007, 2008, 2009, 2010, 2011, 2012, 2013, 2016, 2020	13	2003	2020	-2.364	0.152	0.64	0.019	Not stationary	Increasing	-4.009	0.001	0.725	0.011	Difference stationary	Decreasing	Yes
A. baumannii	Carbapenem	Deaths - Under5 - Klebsiella pneumoniae - Aminoglycosides	abeS	-0.74476	0.000254248	AUS, CHN, IND, KOR, SWE, THA, USA	7	2003, 2004, 2005, 2006, 2007, 2008, 2009, 2010, 2011, 2012, 2013, 2016, 2020	13	2003	2020	-2.648	0.083	0.543	0.032	Not stationary	Increasing	-3.998	0.001	0.545	0.031	Difference stationary	Decreasing	Yes
A. baumannii	Carbapenem	DALYs - AgeStandardized - Serratia spp. - Resistance to one or more antibiotics	abeS	-0.849069	4.28e-06	AUS, CHN, IND, KOR, SWE, THA, USA	7	2003, 2004, 2005, 2006, 2007, 2008, 2009, 2010, 2011, 2012, 2013, 2016, 2020	13	2003	2020	-16.864	0	0.621	0.021	Difference stationary	Increasing	-3.944	0.002	0.667	0.017	Difference stationary	Decreasing	Yes
A. baumannii	Carbapenem	Deaths - Under5 - Citrobacter spp. - Aminoglycosides	abeS	-0.800474	3.85e-05	AUS, CHN, IND, KOR, SWE, THA, USA	7	2003, 2004, 2005, 2006, 2007, 2008, 2009, 2010, 2011, 2012, 2013, 2016, 2020	13	2003	2020	-6.648	0	0.52	0.037	Difference stationary	Increasing	-3.873	0.002	0.523	0.036	Difference stationary	Decreasing	Yes
A. baumannii	Carbapenem	DALYs - Under5 - Serratia spp. - Fourth-generation cephalosporins	abeS	-0.647212	0.00274065	AUS, CHN, IND, KOR, SWE, THA, USA	7	2003, 2004, 2005, 2006, 2007, 2008, 2009, 2010, 2011, 2012, 2013, 2016, 2020	13	2003	2020	-6.939	0	0.558	0.029	Difference stationary	Increasing	-3.871	0.002	0.559	0.028	Difference stationary	Decreasing	Yes
A. baumannii	Carbapenem	DALYs - Under5 - Acinetobacter baumannii - Third-generation cephalosporins	abeS	-0.839648	6.93e-06	AUS, CHN, IND, KOR, SWE, THA, USA	7	2003, 2004, 2005, 2006, 2007, 2008, 2009, 2010, 2011, 2012, 2013, 2016, 2020	13	2003	2020	-2.345	0.158	0.613	0.021	Not stationary	Increasing	-3.857	0.002	0.68	0.015	Difference stationary	Decreasing	Yes
A. baumannii	Carbapenem	DALYs - AgeStandardized - Enterobacter spp. - Resistance to one or more antibiotics	abeS	-0.834878	8.73e-06	AUS, CHN, IND, KOR, SWE, THA, USA	7	2003, 2004, 2005, 2006, 2007, 2008, 2009, 2010, 2011, 2012, 2013, 2016, 2020	13	2003	2020	-4.982	0	0.593	0.023	Difference stationary	Increasing	-3.827	0.003	0.621	0.021	Difference stationary	Decreasing	Yes
A. baumannii	Carbapenem	Deaths - Under5 - All pathogens - Third-generation cephalosporins	abeS	-0.789454	5.84e-05	AUS, CHN, IND, KOR, SWE, THA, USA	7	2003, 2004, 2005, 2006, 2007, 2008, 2009, 2010, 2011, 2012, 2013, 2016, 2020	13	2003	2020	-16.459	0	0.629	0.02	Difference stationary	Increasing	-3.824	0.003	0.677	0.016	Difference stationary	Decreasing	Yes
A. baumannii	Carbapenem	Deaths - Under5 - Streptococcus pneumoniae - Macrolides	abeS	-0.770053	0.000115064	AUS, CHN, IND, KOR, SWE, THA, USA	7	2003, 2004, 2005, 2006, 2007, 2008, 2009, 2010, 2011, 2012, 2013, 2016, 2020	13	2003	2020	-3.468	0.009	0.53	0.035	Difference stationary	Increasing	-3.814	0.003	0.533	0.034	Difference stationary	Decreasing	Yes
A. baumannii	Carbapenem	Deaths - AgeStandardized - Acinetobacter baumannii - Anti-pseudomonal penicillin / Beta-lactamase inhibitors	abeS	-0.842909	5.88e-06	AUS, CHN, IND, KOR, SWE, THA, USA	7	2003, 2004, 2005, 2006, 2007, 2008, 2009, 2010, 2011, 2012, 2013, 2016, 2020	13	2003	2020	-1.887	0.338	0.612	0.022	Not stationary	Increasing	-3.798	0.003	0.672	0.016	Difference stationary	Decreasing	Yes
A. baumannii	Carbapenem	DALYs - Under5 - Citrobacter spp. - Resistance to one or more antibiotics	abeS	-0.713031	0.000610674	AUS, CHN, IND, KOR, SWE, THA, USA	7	2003, 2004, 2005, 2006, 2007, 2008, 2009, 2010, 2011, 2012, 2013, 2016, 2020	13	2003	2020	-1.47	0.549	0.598	0.023	Not stationary	Increasing	-3.786	0.003	0.598	0.023	Difference stationary	Decreasing	Yes
A. baumannii	Carbapenem	DALYs - Under5 - All pathogens - Aminoglycosides	abeS	-0.863973	1.87e-06	AUS, CHN, IND, KOR, SWE, THA, USA	7	2003, 2004, 2005, 2006, 2007, 2008, 2009, 2010, 2011, 2012, 2013, 2016, 2020	13	2003	2020	-2.379	0.148	0.587	0.024	Not stationary	Increasing	-3.737	0.004	0.622	0.021	Difference stationary	Decreasing	Yes
A. baumannii	Carbapenem	Deaths - AllAges - Acinetobacter baumannii - Anti-pseudomonal penicillin / Beta-lactamase inhibitors	abeS	-0.82808	1.2e-05	AUS, CHN, IND, KOR, SWE, THA, USA	7	2003, 2004, 2005, 2006, 2007, 2008, 2009, 2010, 2011, 2012, 2013, 2016, 2020	13	2003	2020	-2.677	0.078	0.667	0.017	Not stationary	Increasing	-3.68	0.004	0.722	0.012	Difference stationary	Decreasing	Yes
A. baumannii	Carbapenem	DALYs - Under5 - Pseudomonas aeruginosa - Aminoglycosides	abeS	-0.837324	7.76e-06	AUS, CHN, IND, KOR, SWE, THA, USA	7	2003, 2004, 2005, 2006, 2007, 2008, 2009, 2010, 2011, 2012, 2013, 2016, 2020	13	2003	2020	-4.147	0.001	0.652	0.018	Difference stationary	Increasing	-3.664	0.005	0.689	0.015	Difference stationary	Decreasing	Yes
A. baumannii	Carbapenem	DALYs - Under5 - Enterococcus faecium - Resistance to one or more antibiotics	abeS	-0.703919	0.000769376	AUS, CHN, IND, KOR, SWE, THA, USA	7	2003, 2004, 2005, 2006, 2007, 2008, 2009, 2010, 2011, 2012, 2013, 2016, 2020	13	2003	2020	-2.839	0.053	0.561	0.028	Not stationary	Increasing	-3.594	0.006	0.568	0.026	Difference stationary	Decreasing	Yes
A. baumannii	Carbapenem	Deaths - Under5 - Enterobacter spp. - Trimethoprim-Sulfamethoxazole	abeS	-0.843538	5.7e-06	AUS, CHN, IND, KOR, SWE, THA, USA	7	2003, 2004, 2005, 2006, 2007, 2008, 2009, 2010, 2011, 2012, 2013, 2016, 2020	13	2003	2020	-2.662	0.081	0.62	0.021	Not stationary	Increasing	-3.585	0.006	0.65	0.018	Difference stationary	Decreasing	Yes
A. baumannii	Carbapenem	DALYs - AllAges - Enterococcus faecalis - Resistance to one or more antibiotics	abeS	-0.676003	0.00148665	AUS, CHN, IND, KOR, SWE, THA, USA	7	2003, 2004, 2005, 2006, 2007, 2008, 2009, 2010, 2011, 2012, 2013, 2016, 2020	13	2003	2020	-5.403	0	0.639	0.019	Difference stationary	Increasing	-3.584	0.006	0.744	0.01	Difference stationary	Decreasing	Yes
A. baumannii	Carbapenem	DALYs - Under5 - Acinetobacter baumannii - Fluoroquinolones	abeS	-0.732341	0.000363405	AUS, CHN, IND, KOR, SWE, THA, USA	7	2003, 2004, 2005, 2006, 2007, 2008, 2009, 2010, 2011, 2012, 2013, 2016, 2020	13	2003	2020	-32.106	0	0.538	0.033	Difference stationary	Increasing	-3.584	0.006	0.542	0.032	Difference stationary	Decreasing	Yes
A. baumannii	Carbapenem	DALYs - AgeStandardized - Citrobacter spp. - Fluoroquinolones	abeS	-0.792759	5.17e-05	AUS, CHN, IND, KOR, SWE, THA, USA	7	2003, 2004, 2005, 2006, 2007, 2008, 2009, 2010, 2011, 2012, 2013, 2016, 2020	13	2003	2020	-5.65	0	0.606	0.022	Difference stationary	Increasing	-3.551	0.007	0.73	0.011	Difference stationary	Decreasing	Yes
A. baumannii	Carbapenem	Deaths - Over70 - Enterobacter spp. - Trimethoprim-Sulfamethoxazole	abeS	-0.790881	5.54e-05	AUS, CHN, IND, KOR, SWE, THA, USA	7	2003, 2004, 2005, 2006, 2007, 2008, 2009, 2010, 2011, 2012, 2013, 2016, 2020	13	2003	2020	-3.808	0.003	0.623	0.021	Difference stationary	Increasing	-3.512	0.008	0.671	0.016	Difference stationary	Decreasing	Yes
A. baumannii	Carbapenem	Deaths - Over70 - All pathogens - Aminoglycosides	abeS	-0.857557	2.7e-06	AUS, CHN, IND, KOR, SWE, THA, USA	7	2003, 2004, 2005, 2006, 2007, 2008, 2009, 2010, 2011, 2012, 2013, 2016, 2020	13	2003	2020	-3.821	0.003	0.642	0.019	Difference stationary	Increasing	-3.489	0.008	0.72	0.012	Difference stationary	Decreasing	Yes
A. baumannii	Carbapenem	DALYs - Over70 - Acinetobacter baumannii - Resistance to one or more antibiotics	abeS	-0.863897	1.87e-06	AUS, CHN, IND, KOR, SWE, THA, USA	7	2003, 2004, 2005, 2006, 2007, 2008, 2009, 2010, 2011, 2012, 2013, 2016, 2020	13	2003	2020	-18.189	0	0.629	0.02	Difference stationary	Increasing	-3.481	0.008	0.642	0.019	Difference stationary	Decreasing	Yes
A. baumannii	Carbapenem	DALYs - AllAges - Serratia spp. - Resistance to one or more antibiotics	abeS	-0.822259	1.56e-05	AUS, CHN, IND, KOR, SWE, THA, USA	7	2003, 2004, 2005, 2006, 2007, 2008, 2009, 2010, 2011, 2012, 2013, 2016, 2020	13	2003	2020	-6.766	0	0.597	0.023	Difference stationary	Increasing	-3.475	0.009	0.638	0.019	Difference stationary	Decreasing	Yes
A. baumannii	Carbapenem	Deaths - Over70 - Enterobacter spp. - Fourth-generation cephalosporins	abeS	-0.670404	0.00168285	AUS, CHN, IND, KOR, SWE, THA, USA	7	2003, 2004, 2005, 2006, 2007, 2008, 2009, 2010, 2011, 2012, 2013, 2016, 2020	13	2003	2020	-4.692	0	0.6	0.023	Difference stationary	Increasing	-3.429	0.01	0.597	0.023	Difference stationary	Decreasing	Yes
A. baumannii	Carbapenem	DALYs - Over70 - Citrobacter spp. - Resistance to one or more antibiotics	abeS	-0.670721	0.00167122	AUS, CHN, IND, KOR, SWE, THA, USA	7	2003, 2004, 2005, 2006, 2007, 2008, 2009, 2010, 2011, 2012, 2013, 2016, 2020	13	2003	2020	-1.017	0.747	0.652	0.018	Not stationary	Increasing	-3.422	0.01	0.668	0.016	Difference stationary	Decreasing	Yes
A. baumannii	Carbapenem	Deaths - Under5 - Morganella spp. - Fluoroquinolones	abeS	-0.749201	0.00022268	AUS, CHN, IND, KOR, SWE, THA, USA	7	2003, 2004, 2005, 2006, 2007, 2008, 2009, 2010, 2011, 2012, 2013, 2016, 2020	13	2003	2020	-2.673	0.079	0.575	0.025	Not stationary	Increasing	-3.413	0.011	0.58	0.024	Difference stationary	Decreasing	Yes
A. baumannii	Carbapenem	DALYs - Under5 - Enterobacter spp. - Fourth-generation cephalosporins	abeS	-0.689408	0.00109308	AUS, CHN, IND, KOR, SWE, THA, USA	7	2003, 2004, 2005, 2006, 2007, 2008, 2009, 2010, 2011, 2012, 2013, 2016, 2020	13	2003	2020	-2.95	0.04	0.586	0.024	Not stationary	Increasing	-3.319	0.014	0.586	0.024	Difference stationary	Decreasing	Yes
A. baumannii	Carbapenem	DALYs - AgeStandardized - All pathogens - Resistance to one or more antibiotics	abeS	-0.824302	1.43e-05	AUS, CHN, IND, KOR, SWE, THA, USA	7	2003, 2004, 2005, 2006, 2007, 2008, 2009, 2010, 2011, 2012, 2013, 2016, 2020	13	2003	2020	-7.894	0	0.598	0.023	Difference stationary	Increasing	-3.317	0.014	0.661	0.017	Difference stationary	Decreasing	Yes
A. baumannii	Carbapenem	Deaths - AgeStandardized - Serratia spp. - Aminoglycosides	abeS	-0.800617	3.83e-05	AUS, CHN, IND, KOR, SWE, THA, USA	7	2003, 2004, 2005, 2006, 2007, 2008, 2009, 2010, 2011, 2012, 2013, 2016, 2020	13	2003	2020	-2.653	0.083	0.647	0.018	Not stationary	Increasing	-3.299	0.015	0.628	0.02	Difference stationary	Decreasing	Yes
A. baumannii	Carbapenem	Deaths - Under5 - Acinetobacter baumannii - Resistance to one or more antibiotics	abeS	-0.84449	5.43e-06	AUS, CHN, IND, KOR, SWE, THA, USA	7	2003, 2004, 2005, 2006, 2007, 2008, 2009, 2010, 2011, 2012, 2013, 2016, 2020	13	2003	2020	-5.022	0	0.515	0.038	Difference stationary	Increasing	-3.256	0.017	0.517	0.038	Difference stationary	Decreasing	Yes
A. baumannii	Carbapenem	DALYs - AgeStandardized - All pathogens - Fluoroquinolones	abeS	-0.763842	0.000141034	AUS, CHN, IND, KOR, SWE, THA, USA	7	2003, 2004, 2005, 2006, 2007, 2008, 2009, 2010, 2011, 2012, 2013, 2016, 2020	13	2003	2020	-1.104	0.714	0.603	0.022	Not stationary	Increasing	-3.232	0.018	0.603	0.022	Difference stationary	Decreasing	Yes
A. baumannii	Carbapenem	Deaths - Under5 - Escherichia coli - Aminoglycosides	abeS	-0.8948	2.34e-07	AUS, CHN, IND, KOR, SWE, THA, USA	7	2003, 2004, 2005, 2006, 2007, 2008, 2009, 2010, 2011, 2012, 2013, 2016, 2020	13	2003	2020	-2.526	0.109	0.597	0.023	Not stationary	Increasing	-3.209	0.019	0.614	0.021	Difference stationary	Decreasing	Yes
A. baumannii	Carbapenem	DALYs - Under5 - Proteus spp. - Resistance to one or more antibiotics	abeS	-0.869949	1.3e-06	AUS, CHN, IND, KOR, SWE, THA, USA	7	2003, 2004, 2005, 2006, 2007, 2008, 2009, 2010, 2011, 2012, 2013, 2016, 2020	13	2003	2020	-8.28	0	0.591	0.023	Difference stationary	Increasing	-3.199	0.02	0.722	0.012	Difference stationary	Decreasing	Yes
A. baumannii	Carbapenem	Deaths - AgeStandardized - All pathogens - Resistance to one or more antibiotics	abeS	-0.850832	3.9e-06	AUS, CHN, IND, KOR, SWE, THA, USA	7	2003, 2004, 2005, 2006, 2007, 2008, 2009, 2010, 2011, 2012, 2013, 2016, 2020	13	2003	2020	-6.832	0	0.595	0.023	Difference stationary	Increasing	-3.198	0.02	0.702	0.013	Difference stationary	Decreasing	Yes
A. baumannii	Carbapenem	Deaths - Under5 - Enterococcus faecium - Fluoroquinolones	abeS	-0.853702	3.34e-06	AUS, CHN, IND, KOR, SWE, THA, USA	7	2003, 2004, 2005, 2006, 2007, 2008, 2009, 2010, 2011, 2012, 2013, 2016, 2020	13	2003	2020	-2.09	0.249	0.52	0.037	Not stationary	Increasing	-3.149	0.023	0.523	0.036	Difference stationary	Decreasing	Yes
A. baumannii	Carbapenem	Deaths - AgeStandardized - All pathogens - Fluoroquinolones	abeS	-0.792131	5.29e-05	AUS, CHN, IND, KOR, SWE, THA, USA	7	2003, 2004, 2005, 2006, 2007, 2008, 2009, 2010, 2011, 2012, 2013, 2016, 2020	13	2003	2020	-3.809	0.003	0.642	0.019	Difference stationary	Increasing	-3.128	0.025	0.659	0.017	Difference stationary	Decreasing	Yes
A. baumannii	Carbapenem	Deaths - Over70 - Enterobacter spp. - Aminoglycosides	abeS	-0.860364	2.3e-06	AUS, CHN, IND, KOR, SWE, THA, USA	7	2003, 2004, 2005, 2006, 2007, 2008, 2009, 2010, 2011, 2012, 2013, 2016, 2020	13	2003	2020	-3.763	0.003	0.647	0.018	Difference stationary	Increasing	-3.101	0.027	0.692	0.014	Difference stationary	Decreasing	Yes
A. baumannii	Carbapenem	DALYs - AgeStandardized - Serratia spp. - Fourth-generation cephalosporins	abeS	-0.635129	0.00347989	AUS, CHN, IND, KOR, SWE, THA, USA	7	2003, 2004, 2005, 2006, 2007, 2008, 2009, 2010, 2011, 2012, 2013, 2016, 2020	13	2003	2020	-5.566	0	0.569	0.026	Difference stationary	Increasing	-3.06	0.03	0.575	0.025	Difference stationary	Decreasing	Yes
A. baumannii	Carbapenem	DALYs - AgeStandardized - Enterobacter spp. - Trimethoprim-Sulfamethoxazole	abeS	-0.776022	9.41e-05	AUS, CHN, IND, KOR, SWE, THA, USA	7	2003, 2004, 2005, 2006, 2007, 2008, 2009, 2010, 2011, 2012, 2013, 2016, 2020	13	2003	2020	-3.449	0.009	0.66	0.017	Difference stationary	Increasing	-3	0.035	0.741	0.01	Difference stationary	Decreasing	Yes
A. baumannii	Carbapenem	DALYs - Under5 - Klebsiella pneumoniae - Resistance to one or more antibiotics	abeS	-0.771982	0.00010788	AUS, CHN, IND, KOR, SWE, THA, USA	7	2003, 2004, 2005, 2006, 2007, 2008, 2009, 2010, 2011, 2012, 2013, 2016, 2020	13	2003	2020	-1.25	0.652	0.542	0.032	Not stationary	Increasing	-2.998	0.035	0.542	0.032	Difference stationary	Decreasing	Yes
A. baumannii	Carbapenem	DALYs - Over70 - All pathogens - Fluoroquinolones	abeS	-0.794611	4.82e-05	AUS, CHN, IND, KOR, SWE, THA, USA	7	2003, 2004, 2005, 2006, 2007, 2008, 2009, 2010, 2011, 2012, 2013, 2016, 2020	13	2003	2020	-3.868	0.002	0.65	0.018	Difference stationary	Increasing	-2.99	0.036	0.659	0.017	Difference stationary	Decreasing	Yes
A. baumannii	Carbapenem	Deaths - AgeStandardized - All pathogens - Aminoglycosides	abeS	-0.840389	6.68e-06	AUS, CHN, IND, KOR, SWE, THA, USA	7	2003, 2004, 2005, 2006, 2007, 2008, 2009, 2010, 2011, 2012, 2013, 2016, 2020	13	2003	2020	-1.743	0.409	0.626	0.02	Not stationary	Increasing	-2.978	0.037	0.703	0.013	Difference stationary	Decreasing	Yes
A. baumannii	Carbapenem	DALYs - Under5 - Enterobacter spp. - Trimethoprim-Sulfamethoxazole	abeS	-0.844035	5.56e-06	AUS, CHN, IND, KOR, SWE, THA, USA	7	2003, 2004, 2005, 2006, 2007, 2008, 2009, 2010, 2011, 2012, 2013, 2016, 2020	13	2003	2020	-6.489	0	0.619	0.021	Difference stationary	Increasing	-2.94	0.041	0.65	0.018	Not stationary	Decreasing	Yes
A. baumannii	Carbapenem	DALYs - Under5 - All pathogens - Fluoroquinolones	abeS	-0.784911	6.89e-05	AUS, CHN, IND, KOR, SWE, THA, USA	7	2003, 2004, 2005, 2006, 2007, 2008, 2009, 2010, 2011, 2012, 2013, 2016, 2020	13	2003	2020	-5.124	0	0.557	0.029	Difference stationary	Increasing	-2.902	0.045	0.557	0.029	Not stationary	Decreasing	Yes
A. baumannii	Carbapenem	DALYs - Over70 - Enterococcus faecalis - Resistance to one or more antibiotics	abeS	-0.772384	0.000106435	AUS, CHN, IND, KOR, SWE, THA, USA	7	2003, 2004, 2005, 2006, 2007, 2008, 2009, 2010, 2011, 2012, 2013, 2016, 2020	13	2003	2020	-4.52	0	0.625	0.02	Difference stationary	Increasing	-2.901	0.045	0.676	0.016	Not stationary	Decreasing	Yes
A. baumannii	Carbapenem	DALYs - AllAges - Enterobacter spp. - Resistance to one or more antibiotics	abeS	-0.824771	1.4e-05	AUS, CHN, IND, KOR, SWE, THA, USA	7	2003, 2004, 2005, 2006, 2007, 2008, 2009, 2010, 2011, 2012, 2013, 2016, 2020	13	2003	2020	-3.249	0.017	0.577	0.025	Difference stationary	Increasing	-2.885	0.047	0.615	0.021	Not stationary	Decreasing	Yes
A. baumannii	Carbapenem	Deaths - Under5 - All pathogens - Anti-pseudomonal penicillin / Beta-lactamase inhibitors	abeS	-0.838084	7.48e-06	AUS, CHN, IND, KOR, SWE, THA, USA	7	2003, 2004, 2005, 2006, 2007, 2008, 2009, 2010, 2011, 2012, 2013, 2016, 2020	13	2003	2020	-3.974	0.002	0.609	0.022	Difference stationary	Increasing	-2.85	0.051	0.684	0.015	Not stationary	Decreasing	Yes
A. baumannii	Carbapenem	DALYs - Over70 - Proteus spp. - Third-generation cephalosporins	abeS	-0.796001	4.58e-05	AUS, CHN, IND, KOR, SWE, THA, USA	7	2003, 2004, 2005, 2006, 2007, 2008, 2009, 2010, 2011, 2012, 2013, 2016, 2020	13	2003	2020	-1.817	0.372	0.814	0.01	Not stationary	Increasing	-2.844	0.052	0.911	0.01	Not stationary	Decreasing	Yes
A. baumannii	Carbapenem	DALYs - Over70 - Morganella spp. - Fluoroquinolones	abeS	-0.764212	0.00013936	AUS, CHN, IND, KOR, SWE, THA, USA	7	2003, 2004, 2005, 2006, 2007, 2008, 2009, 2010, 2011, 2012, 2013, 2016, 2020	13	2003	2020	-6.717	0	0.613	0.021	Difference stationary	Increasing	-2.835	0.053	0.705	0.013	Not stationary	Decreasing	Yes
A. baumannii	Carbapenem	DALYs - Under5 - Proteus spp. - Third-generation cephalosporins	abeS	-0.882736	5.65e-07	AUS, CHN, IND, KOR, SWE, THA, USA	7	2003, 2004, 2005, 2006, 2007, 2008, 2009, 2010, 2011, 2012, 2013, 2016, 2020	13	2003	2020	-4.779	0	0.621	0.021	Difference stationary	Increasing	-2.818	0.056	0.68	0.015	Not stationary	Decreasing	Yes
A. baumannii	Carbapenem	DALYs - Under5 - Streptococcus pneumoniae - Resistance to one or more antibiotics	abeS	-0.832663	9.7e-06	AUS, CHN, IND, KOR, SWE, THA, USA	7	2003, 2004, 2005, 2006, 2007, 2008, 2009, 2010, 2011, 2012, 2013, 2016, 2020	13	2003	2020	-3.671	0.005	0.58	0.024	Difference stationary	Increasing	-2.79	0.06	0.592	0.023	Not stationary	Decreasing	Yes
A. baumannii	Carbapenem	Deaths - Over70 - Enterobacter spp. - Resistance to one or more antibiotics	abeS	-0.853639	3.35e-06	AUS, CHN, IND, KOR, SWE, THA, USA	7	2003, 2004, 2005, 2006, 2007, 2008, 2009, 2010, 2011, 2012, 2013, 2016, 2020	13	2003	2020	-2.423	0.135	0.621	0.021	Not stationary	Increasing	-2.763	0.064	0.673	0.016	Not stationary	Decreasing	Yes
A. baumannii	Carbapenem	DALYs - AgeStandardized - Proteus spp. - Third-generation cephalosporins	abeS	-0.822388	1.55e-05	AUS, CHN, IND, KOR, SWE, THA, USA	7	2003, 2004, 2005, 2006, 2007, 2008, 2009, 2010, 2011, 2012, 2013, 2016, 2020	13	2003	2020	-2.928	0.042	0.786	0.01	Not stationary	Increasing	-2.759	0.064	0.838	0.01	Not stationary	Decreasing	Yes
A. baumannii	Carbapenem	Deaths - AgeStandardized - Enterobacter spp. - Fourth-generation cephalosporins	abeS	-0.666263	0.00184147	AUS, CHN, IND, KOR, SWE, THA, USA	7	2003, 2004, 2005, 2006, 2007, 2008, 2009, 2010, 2011, 2012, 2013, 2016, 2020	13	2003	2020	-7.567	0	0.604	0.022	Difference stationary	Increasing	-2.638	0.085	0.605	0.022	Not stationary	Decreasing	Yes
A. baumannii	Carbapenem	Deaths - AgeStandardized - Enterobacter spp. - Trimethoprim-Sulfamethoxazole	abeS	-0.770581	0.000113061	AUS, CHN, IND, KOR, SWE, THA, USA	7	2003, 2004, 2005, 2006, 2007, 2008, 2009, 2010, 2011, 2012, 2013, 2016, 2020	13	2003	2020	-2.939	0.041	0.626	0.02	Not stationary	Increasing	-2.63	0.087	0.702	0.013	Not stationary	Decreasing	Yes
A. baumannii	Carbapenem	DALYs - AgeStandardized - Morganella spp. - Resistance to one or more antibiotics	abeS	-0.681684	0.00130744	AUS, CHN, IND, KOR, SWE, THA, USA	7	2003, 2004, 2005, 2006, 2007, 2008, 2009, 2010, 2011, 2012, 2013, 2016, 2020	13	2003	2020	-2.543	0.105	0.589	0.024	Not stationary	Increasing	-2.623	0.088	0.59	0.024	Not stationary	Decreasing	Yes
A. baumannii	Carbapenem	DALYs - Over70 - Citrobacter spp. - Aminoglycosides	abeS	-0.830254	1.09e-05	AUS, CHN, IND, KOR, SWE, THA, USA	7	2003, 2004, 2005, 2006, 2007, 2008, 2009, 2010, 2011, 2012, 2013, 2016, 2020	13	2003	2020	-2.192	0.209	0.635	0.019	Not stationary	Increasing	-2.592	0.095	0.758	0.01	Not stationary	Decreasing	Yes
A. baumannii	Carbapenem	DALYs - Over70 - Serratia spp. - Resistance to one or more antibiotics	abeS	-0.85768	2.68e-06	AUS, CHN, IND, KOR, SWE, THA, USA	7	2003, 2004, 2005, 2006, 2007, 2008, 2009, 2010, 2011, 2012, 2013, 2016, 2020	13	2003	2020	-5.109	0	0.623	0.021	Difference stationary	Increasing	-2.548	0.104	0.709	0.013	Not stationary	Decreasing	Yes
A. baumannii	Carbapenem	DALYs - Under5 - Enterobacter spp. - Resistance to one or more antibiotics	abeS	-0.865762	1.68e-06	AUS, CHN, IND, KOR, SWE, THA, USA	7	2003, 2004, 2005, 2006, 2007, 2008, 2009, 2010, 2011, 2012, 2013, 2016, 2020	13	2003	2020	-3.386	0.011	0.566	0.027	Difference stationary	Increasing	-2.52	0.111	0.568	0.026	Not stationary	Decreasing	Yes
A. baumannii	Carbapenem	DALYs - Under5 - All pathogens - Third-generation cephalosporins	abeS	-0.792149	5.29e-05	AUS, CHN, IND, KOR, SWE, THA, USA	7	2003, 2004, 2005, 2006, 2007, 2008, 2009, 2010, 2011, 2012, 2013, 2016, 2020	13	2003	2020	-9.389	0	0.626	0.02	Difference stationary	Increasing	-2.467	0.124	0.678	0.016	Not stationary	Decreasing	Yes
A. baumannii	Carbapenem	DALYs - Under5 - Acinetobacter baumannii - Resistance to one or more antibiotics	abeS	-0.844597	5.4e-06	AUS, CHN, IND, KOR, SWE, THA, USA	7	2003, 2004, 2005, 2006, 2007, 2008, 2009, 2010, 2011, 2012, 2013, 2016, 2020	13	2003	2020	-7.648	0	0.519	0.037	Difference stationary	Increasing	-2.464	0.125	0.516	0.038	Not stationary	Decreasing	Yes
A. baumannii	Carbapenem	DALYs - AllAges - Serratia spp. - Aminoglycosides	abeS	-0.776376	9.29e-05	AUS, CHN, IND, KOR, SWE, THA, USA	7	2003, 2004, 2005, 2006, 2007, 2008, 2009, 2010, 2011, 2012, 2013, 2016, 2020	13	2003	2020	-1.47	0.548	0.605	0.022	Not stationary	Increasing	-2.339	0.16	0.658	0.017	Not stationary	Decreasing	Yes
A. baumannii	Carbapenem	DALYs - AgeStandardized - Acinetobacter baumannii - Resistance to one or more antibiotics	abeS	-0.843396	5.74e-06	AUS, CHN, IND, KOR, SWE, THA, USA	7	2003, 2004, 2005, 2006, 2007, 2008, 2009, 2010, 2011, 2012, 2013, 2016, 2020	13	2003	2020	-1.231	0.66	0.558	0.029	Not stationary	Increasing	-2.29	0.175	0.559	0.028	Not stationary	Decreasing	Yes
A. baumannii	Carbapenem	Neonatal preterm birth	abeS	-0.738093	0.000308731	AUS, CHN, IND, KOR, SWE, THA, USA	7	2003, 2004, 2005, 2006, 2007, 2008, 2009, 2010, 2011, 2012, 2013, 2016, 2020	13	2003	2020	-4.81	0	0.632	0.02	Difference stationary	Increasing	-2.274	0.18	0.703	0.013	Not stationary	Decreasing	Yes
A. baumannii	Carbapenem	Deaths - AgeStandardized - Proteus spp. - Resistance to one or more antibiotics	abeS	-0.877691	7.94e-07	AUS, CHN, IND, KOR, SWE, THA, USA	7	2003, 2004, 2005, 2006, 2007, 2008, 2009, 2010, 2011, 2012, 2013, 2016, 2020	13	2003	2020	-3.528	0.007	0.724	0.011	Difference stationary	Increasing	-2.27	0.182	0.788	0.01	Not stationary	Decreasing	Yes
A. baumannii	Carbapenem	DALYs - AgeStandardized - All pathogens - Anti-pseudomonal penicillin / Beta-lactamase inhibitors	abeS	-0.820002	1.72e-05	AUS, CHN, IND, KOR, SWE, THA, USA	7	2003, 2004, 2005, 2006, 2007, 2008, 2009, 2010, 2011, 2012, 2013, 2016, 2020	13	2003	2020	-3.669	0.005	0.741	0.01	Difference stationary	Increasing	-2.244	0.191	0.848	0.01	Not stationary	Decreasing	Yes
A. baumannii	Carbapenem	DALYs - AgeStandardized - Serratia spp. - Aminoglycosides	abeS	-0.829504	1.12e-05	AUS, CHN, IND, KOR, SWE, THA, USA	7	2003, 2004, 2005, 2006, 2007, 2008, 2009, 2010, 2011, 2012, 2013, 2016, 2020	13	2003	2020	-3.506	0.008	0.604	0.022	Difference stationary	Increasing	-2.21	0.203	0.66	0.017	Not stationary	Decreasing	Yes
A. baumannii	Carbapenem	DALYs - AgeStandardized - Enterobacter spp. - Aminoglycosides	abeS	-0.843075	5.84e-06	AUS, CHN, IND, KOR, SWE, THA, USA	7	2003, 2004, 2005, 2006, 2007, 2008, 2009, 2010, 2011, 2012, 2013, 2016, 2020	13	2003	2020	-4.844	0	0.621	0.021	Difference stationary	Increasing	-2.149	0.225	0.666	0.017	Not stationary	Decreasing	Yes
A. baumannii	Carbapenem	DALYs - Under5 - Klebsiella pneumoniae - Trimethoprim-Sulfamethoxazole	abeS	-0.728486	0.000404448	AUS, CHN, IND, KOR, SWE, THA, USA	7	2003, 2004, 2005, 2006, 2007, 2008, 2009, 2010, 2011, 2012, 2013, 2016, 2020	13	2003	2020	-0.797	0.82	0.53	0.035	Not stationary	Increasing	-2.09	0.248	0.524	0.036	Not stationary	Decreasing	Yes
A. baumannii	Carbapenem	Deaths - AgeStandardized - Citrobacter spp. - Resistance to one or more antibiotics	abeS	-0.652583	0.00245659	AUS, CHN, IND, KOR, SWE, THA, USA	7	2003, 2004, 2005, 2006, 2007, 2008, 2009, 2010, 2011, 2012, 2013, 2016, 2020	13	2003	2020	-4.036	0.001	0.638	0.019	Difference stationary	Increasing	-2.076	0.254	0.648	0.018	Not stationary	Decreasing	Yes
A. baumannii	Carbapenem	DALYs - AllAges - All pathogens - Aminoglycosides	abeS	-0.844816	5.34e-06	AUS, CHN, IND, KOR, SWE, THA, USA	7	2003, 2004, 2005, 2006, 2007, 2008, 2009, 2010, 2011, 2012, 2013, 2016, 2020	13	2003	2020	-3.491	0.008	0.625	0.02	Difference stationary	Increasing	-2.054	0.263	0.668	0.016	Not stationary	Decreasing	Yes
A. baumannii	Carbapenem	DALYs - Over70 - Proteus spp. - Resistance to one or more antibiotics	abeS	-0.838021	7.5e-06	AUS, CHN, IND, KOR, SWE, THA, USA	7	2003, 2004, 2005, 2006, 2007, 2008, 2009, 2010, 2011, 2012, 2013, 2016, 2020	13	2003	2020	-1.654	0.455	0.783	0.01	Not stationary	Increasing	-2.026	0.275	0.827	0.01	Not stationary	Decreasing	Yes
A. baumannii	Carbapenem	Deaths - Over70 - Proteus spp. - Resistance to one or more antibiotics	abeS	-0.85028	4.02e-06	AUS, CHN, IND, KOR, SWE, THA, USA	7	2003, 2004, 2005, 2006, 2007, 2008, 2009, 2010, 2011, 2012, 2013, 2016, 2020	13	2003	2020	-12.283	0	0.854	0.01	Difference stationary	Increasing	-2.006	0.284	0.939	0.01	Not stationary	Decreasing	Yes
A. baumannii	Carbapenem	DALYs - AgeStandardized - Pseudomonas aeruginosa - Resistance to one or more antibiotics	abeS	-0.779926	8.22e-05	AUS, CHN, IND, KOR, SWE, THA, USA	7	2003, 2004, 2005, 2006, 2007, 2008, 2009, 2010, 2011, 2012, 2013, 2016, 2020	13	2003	2020	-3.545	0.007	0.633	0.02	Difference stationary	Increasing	-1.983	0.294	0.693	0.014	Not stationary	Decreasing	Yes
A. baumannii	Carbapenem	DALYs - AgeStandardized - Streptococcus pneumoniae - Resistance to one or more antibiotics	abeS	-0.833493	9.33e-06	AUS, CHN, IND, KOR, SWE, THA, USA	7	2003, 2004, 2005, 2006, 2007, 2008, 2009, 2010, 2011, 2012, 2013, 2016, 2020	13	2003	2020	-2.827	0.055	0.619	0.021	Not stationary	Increasing	-1.952	0.308	0.65	0.018	Not stationary	Decreasing	Yes
A. baumannii	Carbapenem	DALYs - AllAges - Pseudomonas aeruginosa - Aminoglycosides	abeS	-0.732991	0.000356843	AUS, CHN, IND, KOR, SWE, THA, USA	7	2003, 2004, 2005, 2006, 2007, 2008, 2009, 2010, 2011, 2012, 2013, 2016, 2020	13	2003	2020	-31.271	0	0.681	0.015	Difference stationary	Increasing	-1.951	0.309	0.771	0.01	Not stationary	Decreasing	Yes
A. baumannii	Carbapenem	DALYs - Under5 - Acinetobacter baumannii - Anti-pseudomonal penicillin / Beta-lactamase inhibitors	abeS	-0.875615	9.09e-07	AUS, CHN, IND, KOR, SWE, THA, USA	7	2003, 2004, 2005, 2006, 2007, 2008, 2009, 2010, 2011, 2012, 2013, 2016, 2020	13	2003	2020	-5.32	0	0.621	0.021	Difference stationary	Increasing	-1.941	0.313	0.662	0.017	Not stationary	Decreasing	Yes
A. baumannii	Carbapenem	DALYs - AllAges - Citrobacter spp. - Fluoroquinolones	abeS	-0.763717	0.000141606	AUS, CHN, IND, KOR, SWE, THA, USA	7	2003, 2004, 2005, 2006, 2007, 2008, 2009, 2010, 2011, 2012, 2013, 2016, 2020	13	2003	2020	-3.908	0.002	0.635	0.019	Difference stationary	Increasing	-1.924	0.321	0.769	0.01	Not stationary	Decreasing	Yes
A. baumannii	Carbapenem	Current health expenditure per capita, PPP (current international $)	abeS	0.669051	0.00173338	AUS, CHN, IND, KOR, SWE, THA, USA	7	2003, 2004, 2005, 2006, 2007, 2008, 2009, 2010, 2011, 2012, 2013, 2016, 2020	13	2003	2020	-1.802	0.379	0.81	0.01	Not stationary	Increasing	-1.913	0.326	0.727	0.011	Not stationary	Decreasing	Yes
A. baumannii	Carbapenem	Deaths - AgeStandardized - Enterococcus faecalis - Resistance to one or more antibiotics	abeS	-0.768324	0.000121848	AUS, CHN, IND, KOR, SWE, THA, USA	7	2003, 2004, 2005, 2006, 2007, 2008, 2009, 2010, 2011, 2012, 2013, 2016, 2020	13	2003	2020	-3.773	0.003	0.619	0.021	Difference stationary	Increasing	-1.88	0.342	0.718	0.012	Not stationary	Decreasing	Yes
A. baumannii	Carbapenem	Deaths - AgeStandardized - Pseudomonas aeruginosa - Resistance to one or more antibiotics	abeS	-0.768866	0.000119687	AUS, CHN, IND, KOR, SWE, THA, USA	7	2003, 2004, 2005, 2006, 2007, 2008, 2009, 2010, 2011, 2012, 2013, 2016, 2020	13	2003	2020	-0.856	0.802	0.769	0.01	Not stationary	Increasing	-1.862	0.35	0.872	0.01	Not stationary	Decreasing	Yes
A. baumannii	Carbapenem	Deaths - Under5 - Acinetobacter baumannii - Anti-pseudomonal penicillin / Beta-lactamase inhibitors	abeS	-0.875574	9.11e-07	AUS, CHN, IND, KOR, SWE, THA, USA	7	2003, 2004, 2005, 2006, 2007, 2008, 2009, 2010, 2011, 2012, 2013, 2016, 2020	13	2003	2020	-5.568	0	0.624	0.02	Difference stationary	Increasing	-1.86	0.351	0.662	0.017	Not stationary	Decreasing	Yes
A. baumannii	Carbapenem	Deaths - Under5 - Enterococcus faecalis - Resistance to one or more antibiotics	abeS	-0.756196	0.000179722	AUS, CHN, IND, KOR, SWE, THA, USA	7	2003, 2004, 2005, 2006, 2007, 2008, 2009, 2010, 2011, 2012, 2013, 2016, 2020	13	2003	2020	-11.893	0	0.619	0.021	Difference stationary	Increasing	-1.849	0.356	0.65	0.018	Not stationary	Decreasing	Yes
A. baumannii	Carbapenem	DALYs - AgeStandardized - Enterococcus faecalis - Resistance to one or more antibiotics	abeS	-0.746925	0.000238418	AUS, CHN, IND, KOR, SWE, THA, USA	7	2003, 2004, 2005, 2006, 2007, 2008, 2009, 2010, 2011, 2012, 2013, 2016, 2020	13	2003	2020	-5.724	0	0.619	0.021	Difference stationary	Increasing	-1.842	0.36	0.729	0.011	Not stationary	Decreasing	Yes
A. baumannii	Carbapenem	Deaths - Under5 - Klebsiella pneumoniae - Resistance to one or more antibiotics	abeS	-0.771926	0.000108084	AUS, CHN, IND, KOR, SWE, THA, USA	7	2003, 2004, 2005, 2006, 2007, 2008, 2009, 2010, 2011, 2012, 2013, 2016, 2020	13	2003	2020	-1.589	0.489	0.542	0.032	Not stationary	Increasing	-1.841	0.36	0.542	0.032	Not stationary	Decreasing	Yes
A. baumannii	Carbapenem	Deaths - Under5 - Serratia spp. - Aminoglycosides	abeS	-0.865762	1.68e-06	AUS, CHN, IND, KOR, SWE, THA, USA	7	2003, 2004, 2005, 2006, 2007, 2008, 2009, 2010, 2011, 2012, 2013, 2016, 2020	13	2003	2020	-4.076	0.001	0.613	0.021	Difference stationary	Increasing	-1.795	0.383	0.655	0.018	Not stationary	Decreasing	Yes
A. baumannii	Carbapenem	Deaths - AgeStandardized - Enterococcus faecalis - Fluoroquinolones	abeS	-0.810844	2.54e-05	AUS, CHN, IND, KOR, SWE, THA, USA	7	2003, 2004, 2005, 2006, 2007, 2008, 2009, 2010, 2011, 2012, 2013, 2016, 2020	13	2003	2020	-2.983	0.036	0.676	0.016	Difference stationary	Increasing	-1.741	0.41	0.769	0.01	Not stationary	Decreasing	Yes
A. baumannii	Carbapenem	Deaths - AgeStandardized - Morganella spp. - Fluoroquinolones	abeS	-0.760221	0.000158366	AUS, CHN, IND, KOR, SWE, THA, USA	7	2003, 2004, 2005, 2006, 2007, 2008, 2009, 2010, 2011, 2012, 2013, 2016, 2020	13	2003	2020	-7.22	0	0.621	0.021	Difference stationary	Increasing	-1.741	0.41	0.652	0.018	Not stationary	Decreasing	Yes
A. baumannii	Carbapenem	Deaths - Under5 - All pathogens - Fluoroquinolones	abeS	-0.78432	7.04e-05	AUS, CHN, IND, KOR, SWE, THA, USA	7	2003, 2004, 2005, 2006, 2007, 2008, 2009, 2010, 2011, 2012, 2013, 2016, 2020	13	2003	2020	-3.717	0.004	0.559	0.028	Difference stationary	Increasing	-1.74	0.411	0.557	0.029	Not stationary	Decreasing	Yes
A. baumannii	Carbapenem	DALYs - AgeStandardized - All pathogens - Aminoglycosides	abeS	-0.85058	3.95e-06	AUS, CHN, IND, KOR, SWE, THA, USA	7	2003, 2004, 2005, 2006, 2007, 2008, 2009, 2010, 2011, 2012, 2013, 2016, 2020	13	2003	2020	-4.068	0.001	0.634	0.02	Difference stationary	Increasing	-1.706	0.428	0.676	0.016	Not stationary	Decreasing	Yes
A. baumannii	Carbapenem	Deaths - AgeStandardized - Proteus spp. - Third-generation cephalosporins	abeS	-0.834665	8.82e-06	AUS, CHN, IND, KOR, SWE, THA, USA	7	2003, 2004, 2005, 2006, 2007, 2008, 2009, 2010, 2011, 2012, 2013, 2016, 2020	13	2003	2020	-15.015	0	0.78	0.01	Difference stationary	Increasing	-1.487	0.54	0.844	0.01	Not stationary	Decreasing	Yes
A. baumannii	Carbapenem	Deaths - Under5 - Enterobacter spp. - Fluoroquinolones	abeS	-0.845421	5.18e-06	AUS, CHN, IND, KOR, SWE, THA, USA	7	2003, 2004, 2005, 2006, 2007, 2008, 2009, 2010, 2011, 2012, 2013, 2016, 2020	13	2003	2020	-2.327	0.163	0.557	0.029	Not stationary	Increasing	-1.429	0.568	0.557	0.029	Not stationary	Decreasing	Yes
A. baumannii	Carbapenem	DALYs - Under5 - Enterobacter spp. - Aminoglycosides	abeS	-0.875901	8.92e-07	AUS, CHN, IND, KOR, SWE, THA, USA	7	2003, 2004, 2005, 2006, 2007, 2008, 2009, 2010, 2011, 2012, 2013, 2016, 2020	13	2003	2020	-5.808	0	0.607	0.022	Difference stationary	Increasing	-1.21	0.669	0.634	0.02	Not stationary	Decreasing	Yes
A. baumannii	Carbapenem	DALYs - AllAges - Enterobacter spp. - Carbapenems	abeS	-0.792011	5.32e-05	AUS, CHN, IND, KOR, SWE, THA, USA	7	2003, 2004, 2005, 2006, 2007, 2008, 2009, 2010, 2011, 2012, 2013, 2016, 2020	13	2003	2020	-2.26	0.185	0.476	0.047	Not stationary	Increasing	-0.604	0.87	0.477	0.047	Not stationary	Decreasing	Yes
A. baumannii	Carbapenem	DALYs - AllAges - Enterobacter spp. - Aminoglycosides	abeS	-0.806552	3.03e-05	AUS, CHN, IND, KOR, SWE, THA, USA	7	2003, 2004, 2005, 2006, 2007, 2008, 2009, 2010, 2011, 2012, 2013, 2016, 2020	13	2003	2020	-3.062	0.029	0.619	0.021	Difference stationary	Increasing	-0.216	0.937	0.676	0.016	Not stationary	Decreasing	Yes
S. sonnei	Tetracycline	Deaths - AgeStandardized - Acinetobacter baumannii - Anti-pseudomonal penicillin / Beta-lactamase inhibitors	acrE	-0.626575	0.0164967	CHN, GBR, IND, NPL, PAK, VNM	6	2003, 2005, 2007, 2008, 2009, 2010, 2011, 2012, 2013, 2014, 2015, 2016	12	2003	2016	-3.018	0.033	0.827	0.01	Difference stationary	Increasing	-12.296	0	0.962	0.01	Difference stationary	Decreasing	No
S. sonnei	Tetracycline	DALYs - AllAges - Acinetobacter baumannii - Anti-pseudomonal penicillin / Beta-lactamase inhibitors	acrE	-0.614251	0.0194352	CHN, GBR, IND, NPL, PAK, VNM	6	2003, 2005, 2007, 2008, 2009, 2010, 2011, 2012, 2013, 2014, 2015, 2016	12	2003	2016	-4.317	0	0.652	0.018	Difference stationary	Increasing	-12.063	0	0.682	0.015	Difference stationary	Decreasing	No
S. sonnei	Tetracycline	Deaths - AgeStandardized - Citrobacter spp. - Fluoroquinolones	acrE	-0.655286	0.0109628	CHN, GBR, IND, NPL, PAK, VNM	6	2003, 2005, 2007, 2008, 2009, 2010, 2011, 2012, 2013, 2014, 2015, 2016	12	2003	2016	-13.14	0	0.464	0.05	Difference stationary	Increasing	-10.163	0	0.471	0.048	Difference stationary	Decreasing	No
E. coli	Cephem	Deaths - Over70 - Serratia spp. - Aminoglycosides	acrE	-0.500784	0.000114953	BRA, CHN, DEU, DNK, FRA, GBR, GMB, IND, ITA, KEN, MLI, MOZ, NOR, PAK, PRT, THA, TZA, USA	18	2001, 2002, 2003, 2004, 2005, 2006, 2007, 2008, 2009, 2010, 2011, 2012, 2013, 2014, 2015, 2016, 2017, 2018, 2019, 2020, 2021	21	2001	2021	-3.125	0.025	0.641	0.019	Difference stationary	Increasing	-6.597	0	0.663	0.017	Difference stationary	Decreasing	No
S. sonnei	Tetracycline	Deaths - Over70 - Acinetobacter baumannii - Anti-pseudomonal penicillin / Beta-lactamase inhibitors	acrE	-0.626344	0.0165487	CHN, GBR, IND, NPL, PAK, VNM	6	2003, 2005, 2007, 2008, 2009, 2010, 2011, 2012, 2013, 2014, 2015, 2016	12	2003	2016	-5.718	0	0.774	0.01	Difference stationary	Increasing	-5.949	0	0.922	0.01	Difference stationary	Decreasing	No
E. coli	Cephem	DALYs - AllAges - Serratia spp. - Aminoglycosides	acrE	-0.552394	1.49e-05	BRA, CHN, DEU, DNK, FRA, GBR, GMB, IND, ITA, KEN, MLI, MOZ, NOR, PAK, PRT, THA, TZA, USA	18	2001, 2002, 2003, 2004, 2005, 2006, 2007, 2008, 2009, 2010, 2011, 2012, 2013, 2014, 2015, 2016, 2017, 2018, 2019, 2020, 2021	21	2001	2021	-5.676	0	0.666	0.017	Difference stationary	Increasing	-4.905	0	0.695	0.014	Difference stationary	Decreasing	No
E. coli	Cephem	Deaths - AgeStandardized - Serratia spp. - Aminoglycosides	acrE	-0.531597	3.53e-05	BRA, CHN, DEU, DNK, FRA, GBR, GMB, IND, ITA, KEN, MLI, MOZ, NOR, PAK, PRT, THA, TZA, USA	18	2001, 2002, 2003, 2004, 2005, 2006, 2007, 2008, 2009, 2010, 2011, 2012, 2013, 2014, 2015, 2016, 2017, 2018, 2019, 2020, 2021	21	2001	2021	-2.807	0.057	0.661	0.017	Not stationary	Increasing	-4.614	0	0.703	0.013	Difference stationary	Decreasing	No
S. sonnei	Tetracycline	Deaths - AllAges - Acinetobacter baumannii - Anti-pseudomonal penicillin / Beta-lactamase inhibitors	acrE	-0.661161	0.0100327	CHN, GBR, IND, NPL, PAK, VNM	6	2003, 2005, 2007, 2008, 2009, 2010, 2011, 2012, 2013, 2014, 2015, 2016	12	2003	2016	-4.31	0	0.683	0.015	Difference stationary	Increasing	-4.279	0	0.774	0.01	Difference stationary	Decreasing	No
E. coli	Cephem	Meningitis	acrE	-0.612144	8.72e-07	BRA, CHN, DEU, DNK, FRA, GBR, GMB, IND, ITA, KEN, MLI, MOZ, NOR, PAK, PRT, THA, TZA, USA	18	2001, 2002, 2003, 2004, 2005, 2006, 2007, 2008, 2009, 2010, 2011, 2012, 2013, 2014, 2015, 2016, 2017, 2018, 2019, 2020, 2021	21	2001	2021	-3.877	0.002	0.966	0.01	Difference stationary	Increasing	-3.91	0.002	1.11	0.01	Difference stationary	Decreasing	No
S. sonnei	Tetracycline	DALYs - AgeStandardized - Acinetobacter baumannii - Anti-pseudomonal penicillin / Beta-lactamase inhibitors	acrE	-0.62074	0.0178425	CHN, GBR, IND, NPL, PAK, VNM	6	2003, 2005, 2007, 2008, 2009, 2010, 2011, 2012, 2013, 2014, 2015, 2016	12	2003	2016	-12.306	0	0.802	0.01	Difference stationary	Increasing	-3.623	0.005	0.946	0.01	Difference stationary	Decreasing	No
S. sonnei	Tetracycline	Deaths - Under5 - Enterococcus faecium - Resistance to one or more antibiotics	acrE	-0.644137	0.0129084	CHN, GBR, IND, NPL, PAK, VNM	6	2003, 2005, 2007, 2008, 2009, 2010, 2011, 2012, 2013, 2014, 2015, 2016	12	2003	2016	-10.347	0	0.548	0.031	Difference stationary	Increasing	-3.454	0.009	0.591	0.023	Difference stationary	Decreasing	No
S. sonnei	Tetracycline	Deaths - AllAges - All pathogens - Anti-pseudomonal penicillin / Beta-lactamase inhibitors	acrE	-0.553792	0.0399117	CHN, GBR, IND, NPL, PAK, VNM	6	2003, 2005, 2007, 2008, 2009, 2010, 2011, 2012, 2013, 2014, 2015, 2016	12	2003	2016	-3.753	0.003	0.555	0.029	Difference stationary	Increasing	-3.009	0.034	0.579	0.025	Difference stationary	Decreasing	No
E. coli	Cephem	DALYs - Under5 - All pathogens - Trimethoprim-Sulfamethoxazole	acrE	-0.609466	1e-06	BRA, CHN, DEU, DNK, FRA, GBR, GMB, IND, ITA, KEN, MLI, MOZ, NOR, PAK, PRT, THA, TZA, USA	18	2001, 2002, 2003, 2004, 2005, 2006, 2007, 2008, 2009, 2010, 2011, 2012, 2013, 2014, 2015, 2016, 2017, 2018, 2019, 2020, 2021	21	2001	2021	-6.096	0	0.701	0.013	Difference stationary	Increasing	-2.915	0.044	0.71	0.013	Not stationary	Decreasing	No
E. coli	Cephem	DALYs - Over70 - Serratia spp. - Aminoglycosides	acrE	-0.50367	0.000103406	BRA, CHN, DEU, DNK, FRA, GBR, GMB, IND, ITA, KEN, MLI, MOZ, NOR, PAK, PRT, THA, TZA, USA	18	2001, 2002, 2003, 2004, 2005, 2006, 2007, 2008, 2009, 2010, 2011, 2012, 2013, 2014, 2015, 2016, 2017, 2018, 2019, 2020, 2021	21	2001	2021	-2.993	0.036	0.64	0.019	Difference stationary	Increasing	-2.684	0.077	0.668	0.016	Not stationary	Decreasing	No
S. sonnei	Tetracycline	Deaths - Under5 - Staphylococcus aureus - Fluoroquinolones	acrE	-0.729872	0.00304319	CHN, GBR, IND, NPL, PAK, VNM	6	2003, 2005, 2007, 2008, 2009, 2010, 2011, 2012, 2013, 2014, 2015, 2016	12	2003	2016	-8.186	0	0.882	0.01	Difference stationary	Increasing	-2.421	0.136	0.879	0.01	Not stationary	Decreasing	No
S. sonnei	Tetracycline	DALYs - Over70 - Acinetobacter baumannii - Anti-pseudomonal penicillin / Beta-lactamase inhibitors	acrE	-0.629119	0.0159348	CHN, GBR, IND, NPL, PAK, VNM	6	2003, 2005, 2007, 2008, 2009, 2010, 2011, 2012, 2013, 2014, 2015, 2016	12	2003	2016	-2.828	0.054	0.826	0.01	Not stationary	Increasing	-2.239	0.192	0.951	0.01	Not stationary	Decreasing	No
S. sonnei	Tetracycline	GDP per capita, PPP (current international $)	acrE	0.647556	0.0122858	CHN, GBR, IND, NPL, PAK, VNM	6	2003, 2005, 2007, 2008, 2009, 2010, 2011, 2012, 2013, 2014, 2015, 2016	12	2003	2016	-1.803	0.379	0.751	0.01	Not stationary	Increasing	-2.181	0.213	0.637	0.019	Not stationary	Decreasing	No
S. sonnei	Tetracycline	Deaths - Under5 - Acinetobacter baumannii - Anti-pseudomonal penicillin / Beta-lactamase inhibitors	acrE	-0.614466	0.0193807	CHN, GBR, IND, NPL, PAK, VNM	6	2003, 2005, 2007, 2008, 2009, 2010, 2011, 2012, 2013, 2014, 2015, 2016	12	2003	2016	-1.566	0.501	0.721	0.012	Not stationary	Increasing	-2.105	0.242	0.796	0.01	Not stationary	Decreasing	No
S. sonnei	Tetracycline	DALYs - Under5 - Enterococcus faecium - Resistance to one or more antibiotics	acrE	-0.644009	0.0129323	CHN, GBR, IND, NPL, PAK, VNM	6	2003, 2005, 2007, 2008, 2009, 2010, 2011, 2012, 2013, 2014, 2015, 2016	12	2003	2016	-1.748	0.407	0.556	0.029	Not stationary	Increasing	-2.029	0.274	0.592	0.023	Not stationary	Decreasing	No
S. sonnei	Tetracycline	DALYs - Under5 - Acinetobacter baumannii - Anti-pseudomonal penicillin / Beta-lactamase inhibitors	acrE	-0.614522	0.0193666	CHN, GBR, IND, NPL, PAK, VNM	6	2003, 2005, 2007, 2008, 2009, 2010, 2011, 2012, 2013, 2014, 2015, 2016	12	2003	2016	-3.766	0.003	0.717	0.012	Difference stationary	Increasing	-1.529	0.519	0.793	0.01	Not stationary	Decreasing	No
E. coli	Cephem	Deaths - Under5 - All pathogens - Trimethoprim-Sulfamethoxazole	acrE	-0.61128	9.12e-07	BRA, CHN, DEU, DNK, FRA, GBR, GMB, IND, ITA, KEN, MLI, MOZ, NOR, PAK, PRT, THA, TZA, USA	18	2001, 2002, 2003, 2004, 2005, 2006, 2007, 2008, 2009, 2010, 2011, 2012, 2013, 2014, 2015, 2016, 2017, 2018, 2019, 2020, 2021	21	2001	2021	-4.379	0	0.7	0.014	Difference stationary	Increasing	-1.452	0.557	0.709	0.013	Not stationary	Decreasing	No
S. sonnei	Tetracycline	DALYs - AgeStandardized - Staphylococcus aureus - Fluoroquinolones	acrE	-0.628246	0.0161261	CHN, GBR, IND, NPL, PAK, VNM	6	2003, 2005, 2007, 2008, 2009, 2010, 2011, 2012, 2013, 2014, 2015, 2016	12	2003	2016	-3.804	0.003	0.84	0.01	Difference stationary	Increasing	-0.243	0.933	0.716	0.012	Not stationary	Decreasing	No
S. sonnei	Tetracycline	Typhoid and paratyphoid	acrE	-0.590283	0.0262638	CHN, GBR, IND, NPL, PAK, VNM	6	2003, 2005, 2007, 2008, 2009, 2010, 2011, 2012, 2013, 2014, 2015, 2016	12	2003	2016	-4.476	0	1.02	0.01	Difference stationary	Increasing	0.499	0.985	1.037	0.01	Not stationary	Decreasing	No
E. coli	Cephem	Deaths - Over70 - Serratia spp. - Aminoglycosides	acrF	-0.504189	0.000101446	BRA, CHN, DEU, DNK, FRA, GBR, GMB, IND, ITA, KEN, MLI, MOZ, NOR, PAK, PRT, THA, TZA, USA	18	2001, 2002, 2003, 2004, 2005, 2006, 2007, 2008, 2009, 2010, 2011, 2012, 2013, 2014, 2015, 2016, 2017, 2018, 2019, 2020, 2021	21	2001	2021	-20.11	0	0.639	0.019	Difference stationary	Increasing	-6.597	0	0.663	0.017	Difference stationary	Decreasing	No
E. coli	Cephem	Deaths - Over70 - Serratia spp. - Aminoglycosides	acrF	-0.504189	0.000101446	BRA, CHN, DEU, DNK, FRA, GBR, GMB, IND, ITA, KEN, MLI, MOZ, NOR, PAK, PRT, THA, TZA, USA	18	2001, 2002, 2003, 2004, 2005, 2006, 2007, 2008, 2009, 2010, 2011, 2012, 2013, 2014, 2015, 2016, 2017, 2018, 2019, 2020, 2021	21	2001	2021	-20.11	0	0.639	0.019	Difference stationary	Increasing	-6.597	0	0.663	0.017	Difference stationary	Decreasing	No
E. coli	Fluoroquinolone	DALYs - Over70 - Enterococcus faecalis - Resistance to one or more antibiotics	acrF	-0.525094	1.39e-05	AUS, BRA, CHN, DEU, DNK, FRA, GBR, GMB, IND, ITA, JPN, KEN, MLI, MOZ, NOR, PAK, PRT, RWA, THA, TZA, USA	21	2001, 2002, 2003, 2004, 2005, 2006, 2007, 2008, 2009, 2010, 2011, 2012, 2013, 2014, 2015, 2016, 2017, 2018, 2019, 2020, 2021	21	2001	2021	-9.99	0	0.815	0.01	Difference stationary	Increasing	-5.797	0	0.851	0.01	Difference stationary	Decreasing	Yes
E. coli	Fluoroquinolone	Deaths - AgeStandardized - Enterococcus faecalis - Resistance to one or more antibiotics	acrF	-0.521259	1.65e-05	AUS, BRA, CHN, DEU, DNK, FRA, GBR, GMB, IND, ITA, JPN, KEN, MLI, MOZ, NOR, PAK, PRT, RWA, THA, TZA, USA	21	2001, 2002, 2003, 2004, 2005, 2006, 2007, 2008, 2009, 2010, 2011, 2012, 2013, 2014, 2015, 2016, 2017, 2018, 2019, 2020, 2021	21	2001	2021	-7.967	0	0.821	0.01	Difference stationary	Increasing	-5.661	0	0.833	0.01	Difference stationary	Decreasing	Yes
E. coli	Fluoroquinolone	DALYs - Over70 - Serratia spp. - Aminoglycosides	acrF	-0.573918	1.33e-06	AUS, BRA, CHN, DEU, DNK, FRA, GBR, GMB, IND, ITA, JPN, KEN, MLI, MOZ, NOR, PAK, PRT, RWA, THA, TZA, USA	21	2001, 2002, 2003, 2004, 2005, 2006, 2007, 2008, 2009, 2010, 2011, 2012, 2013, 2014, 2015, 2016, 2017, 2018, 2019, 2020, 2021	21	2001	2021	-2.252	0.188	0.633	0.02	Not stationary	Increasing	-5.081	0	0.649	0.018	Difference stationary	Decreasing	Yes
E. coli	Cephem	DALYs - AllAges - Serratia spp. - Aminoglycosides	acrF	-0.549267	1.7e-05	BRA, CHN, DEU, DNK, FRA, GBR, GMB, IND, ITA, KEN, MLI, MOZ, NOR, PAK, PRT, THA, TZA, USA	18	2001, 2002, 2003, 2004, 2005, 2006, 2007, 2008, 2009, 2010, 2011, 2012, 2013, 2014, 2015, 2016, 2017, 2018, 2019, 2020, 2021	21	2001	2021	-2.096	0.246	0.661	0.017	Not stationary	Increasing	-4.905	0	0.695	0.014	Difference stationary	Decreasing	No
E. coli	Cephem	DALYs - AllAges - Serratia spp. - Aminoglycosides	acrF	-0.549267	1.7e-05	BRA, CHN, DEU, DNK, FRA, GBR, GMB, IND, ITA, KEN, MLI, MOZ, NOR, PAK, PRT, THA, TZA, USA	18	2001, 2002, 2003, 2004, 2005, 2006, 2007, 2008, 2009, 2010, 2011, 2012, 2013, 2014, 2015, 2016, 2017, 2018, 2019, 2020, 2021	21	2001	2021	-2.096	0.246	0.661	0.017	Not stationary	Increasing	-4.905	0	0.695	0.014	Difference stationary	Decreasing	No
E. coli	Fluoroquinolone	DALYs - AgeStandardized - Enterococcus faecalis - Resistance to one or more antibiotics	acrF	-0.524465	1.43e-05	AUS, BRA, CHN, DEU, DNK, FRA, GBR, GMB, IND, ITA, JPN, KEN, MLI, MOZ, NOR, PAK, PRT, RWA, THA, TZA, USA	21	2001, 2002, 2003, 2004, 2005, 2006, 2007, 2008, 2009, 2010, 2011, 2012, 2013, 2014, 2015, 2016, 2017, 2018, 2019, 2020, 2021	21	2001	2021	-7.455	0	0.823	0.01	Difference stationary	Increasing	-4.869	0	0.829	0.01	Difference stationary	Decreasing	Yes
E. coli	Cephem	Deaths - AgeStandardized - Serratia spp. - Aminoglycosides	acrF	-0.531086	3.6e-05	BRA, CHN, DEU, DNK, FRA, GBR, GMB, IND, ITA, KEN, MLI, MOZ, NOR, PAK, PRT, THA, TZA, USA	18	2001, 2002, 2003, 2004, 2005, 2006, 2007, 2008, 2009, 2010, 2011, 2012, 2013, 2014, 2015, 2016, 2017, 2018, 2019, 2020, 2021	21	2001	2021	-2.442	0.13	0.669	0.016	Not stationary	Increasing	-4.614	0	0.703	0.013	Difference stationary	Decreasing	No
E. coli	Cephem	Deaths - AgeStandardized - Serratia spp. - Aminoglycosides	acrF	-0.531086	3.6e-05	BRA, CHN, DEU, DNK, FRA, GBR, GMB, IND, ITA, KEN, MLI, MOZ, NOR, PAK, PRT, THA, TZA, USA	18	2001, 2002, 2003, 2004, 2005, 2006, 2007, 2008, 2009, 2010, 2011, 2012, 2013, 2014, 2015, 2016, 2017, 2018, 2019, 2020, 2021	21	2001	2021	-2.442	0.13	0.669	0.016	Not stationary	Increasing	-4.614	0	0.703	0.013	Difference stationary	Decreasing	No
E. coli	Fluoroquinolone	Deaths - Under5 - All pathogens - Trimethoprim-Sulfamethoxazole	acrF	-0.653725	1.12e-08	AUS, BRA, CHN, DEU, DNK, FRA, GBR, GMB, IND, ITA, JPN, KEN, MLI, MOZ, NOR, PAK, PRT, RWA, THA, TZA, USA	21	2001, 2002, 2003, 2004, 2005, 2006, 2007, 2008, 2009, 2010, 2011, 2012, 2013, 2014, 2015, 2016, 2017, 2018, 2019, 2020, 2021	21	2001	2021	-5.433	0	0.708	0.013	Difference stationary	Increasing	-3.948	0.002	0.718	0.012	Difference stationary	Decreasing	Yes
E. coli	Cephem	Meningitis	acrF	-0.611352	9.09e-07	BRA, CHN, DEU, DNK, FRA, GBR, GMB, IND, ITA, KEN, MLI, MOZ, NOR, PAK, PRT, THA, TZA, USA	18	2001, 2002, 2003, 2004, 2005, 2006, 2007, 2008, 2009, 2010, 2011, 2012, 2013, 2014, 2015, 2016, 2017, 2018, 2019, 2020, 2021	21	2001	2021	-11.684	0	0.998	0.01	Difference stationary	Increasing	-3.91	0.002	1.11	0.01	Difference stationary	Decreasing	No
E. coli	Cephem	Meningitis	acrF	-0.611352	9.09e-07	BRA, CHN, DEU, DNK, FRA, GBR, GMB, IND, ITA, KEN, MLI, MOZ, NOR, PAK, PRT, THA, TZA, USA	18	2001, 2002, 2003, 2004, 2005, 2006, 2007, 2008, 2009, 2010, 2011, 2012, 2013, 2014, 2015, 2016, 2017, 2018, 2019, 2020, 2021	21	2001	2021	-11.684	0	0.998	0.01	Difference stationary	Increasing	-3.91	0.002	1.11	0.01	Difference stationary	Decreasing	No
E. coli	Fluoroquinolone	Deaths - AgeStandardized - Serratia spp. - Aminoglycosides	acrF	-0.604749	2.45e-07	AUS, BRA, CHN, DEU, DNK, FRA, GBR, GMB, IND, ITA, JPN, KEN, MLI, MOZ, NOR, PAK, PRT, RWA, THA, TZA, USA	21	2001, 2002, 2003, 2004, 2005, 2006, 2007, 2008, 2009, 2010, 2011, 2012, 2013, 2014, 2015, 2016, 2017, 2018, 2019, 2020, 2021	21	2001	2021	-2.426	0.135	0.659	0.017	Not stationary	Increasing	-3.662	0.005	0.694	0.014	Difference stationary	Decreasing	Yes
E. coli	Fluoroquinolone	DALYs - AllAges - Serratia spp. - Aminoglycosides	acrF	-0.620482	9.62e-08	AUS, BRA, CHN, DEU, DNK, FRA, GBR, GMB, IND, ITA, JPN, KEN, MLI, MOZ, NOR, PAK, PRT, RWA, THA, TZA, USA	21	2001, 2002, 2003, 2004, 2005, 2006, 2007, 2008, 2009, 2010, 2011, 2012, 2013, 2014, 2015, 2016, 2017, 2018, 2019, 2020, 2021	21	2001	2021	-3.444	0.01	0.659	0.017	Difference stationary	Increasing	-3.079	0.028	0.692	0.014	Difference stationary	Decreasing	Yes
E. coli	Cephem	DALYs - Under5 - All pathogens - Trimethoprim-Sulfamethoxazole	acrF	-0.607875	1.09e-06	BRA, CHN, DEU, DNK, FRA, GBR, GMB, IND, ITA, KEN, MLI, MOZ, NOR, PAK, PRT, THA, TZA, USA	18	2001, 2002, 2003, 2004, 2005, 2006, 2007, 2008, 2009, 2010, 2011, 2012, 2013, 2014, 2015, 2016, 2017, 2018, 2019, 2020, 2021	21	2001	2021	-1.965	0.302	0.703	0.013	Not stationary	Increasing	-2.915	0.044	0.71	0.013	Not stationary	Decreasing	No
E. coli	Cephem	DALYs - Under5 - All pathogens - Trimethoprim-Sulfamethoxazole	acrF	-0.607875	1.09e-06	BRA, CHN, DEU, DNK, FRA, GBR, GMB, IND, ITA, KEN, MLI, MOZ, NOR, PAK, PRT, THA, TZA, USA	18	2001, 2002, 2003, 2004, 2005, 2006, 2007, 2008, 2009, 2010, 2011, 2012, 2013, 2014, 2015, 2016, 2017, 2018, 2019, 2020, 2021	21	2001	2021	-1.965	0.302	0.703	0.013	Not stationary	Increasing	-2.915	0.044	0.71	0.013	Not stationary	Decreasing	No
E. coli	Cephem	DALYs - Over70 - Serratia spp. - Aminoglycosides	acrF	-0.505873	9.53e-05	BRA, CHN, DEU, DNK, FRA, GBR, GMB, IND, ITA, KEN, MLI, MOZ, NOR, PAK, PRT, THA, TZA, USA	18	2001, 2002, 2003, 2004, 2005, 2006, 2007, 2008, 2009, 2010, 2011, 2012, 2013, 2014, 2015, 2016, 2017, 2018, 2019, 2020, 2021	21	2001	2021	-2.401	0.142	0.644	0.019	Not stationary	Increasing	-2.684	0.077	0.668	0.016	Not stationary	Decreasing	No
E. coli	Cephem	DALYs - Over70 - Serratia spp. - Aminoglycosides	acrF	-0.505873	9.53e-05	BRA, CHN, DEU, DNK, FRA, GBR, GMB, IND, ITA, KEN, MLI, MOZ, NOR, PAK, PRT, THA, TZA, USA	18	2001, 2002, 2003, 2004, 2005, 2006, 2007, 2008, 2009, 2010, 2011, 2012, 2013, 2014, 2015, 2016, 2017, 2018, 2019, 2020, 2021	21	2001	2021	-2.401	0.142	0.644	0.019	Not stationary	Increasing	-2.684	0.077	0.668	0.016	Not stationary	Decreasing	No
E. coli	Fluoroquinolone	Deaths - Over70 - Serratia spp. - Aminoglycosides	acrF	-0.569968	1.63e-06	AUS, BRA, CHN, DEU, DNK, FRA, GBR, GMB, IND, ITA, JPN, KEN, MLI, MOZ, NOR, PAK, PRT, RWA, THA, TZA, USA	21	2001, 2002, 2003, 2004, 2005, 2006, 2007, 2008, 2009, 2010, 2011, 2012, 2013, 2014, 2015, 2016, 2017, 2018, 2019, 2020, 2021	21	2001	2021	-5.338	0	0.626	0.02	Difference stationary	Increasing	-2.662	0.081	0.644	0.019	Not stationary	Decreasing	Yes
E. coli	Fluoroquinolone	DALYs - Under5 - All pathogens - Trimethoprim-Sulfamethoxazole	acrF	-0.651658	1.29e-08	AUS, BRA, CHN, DEU, DNK, FRA, GBR, GMB, IND, ITA, JPN, KEN, MLI, MOZ, NOR, PAK, PRT, RWA, THA, TZA, USA	21	2001, 2002, 2003, 2004, 2005, 2006, 2007, 2008, 2009, 2010, 2011, 2012, 2013, 2014, 2015, 2016, 2017, 2018, 2019, 2020, 2021	21	2001	2021	-2.606	0.092	0.713	0.012	Not stationary	Increasing	-2.345	0.158	0.72	0.012	Not stationary	Decreasing	Yes
E. coli	Cephem	Deaths - Under5 - All pathogens - Trimethoprim-Sulfamethoxazole	acrF	-0.610093	9.7e-07	BRA, CHN, DEU, DNK, FRA, GBR, GMB, IND, ITA, KEN, MLI, MOZ, NOR, PAK, PRT, THA, TZA, USA	18	2001, 2002, 2003, 2004, 2005, 2006, 2007, 2008, 2009, 2010, 2011, 2012, 2013, 2014, 2015, 2016, 2017, 2018, 2019, 2020, 2021	21	2001	2021	-1.464	0.551	0.703	0.013	Not stationary	Increasing	-1.452	0.557	0.709	0.013	Not stationary	Decreasing	No
E. coli	Cephem	Deaths - Under5 - All pathogens - Trimethoprim-Sulfamethoxazole	acrF	-0.610093	9.7e-07	BRA, CHN, DEU, DNK, FRA, GBR, GMB, IND, ITA, KEN, MLI, MOZ, NOR, PAK, PRT, THA, TZA, USA	18	2001, 2002, 2003, 2004, 2005, 2006, 2007, 2008, 2009, 2010, 2011, 2012, 2013, 2014, 2015, 2016, 2017, 2018, 2019, 2020, 2021	21	2001	2021	-1.464	0.551	0.703	0.013	Not stationary	Increasing	-1.452	0.557	0.709	0.013	Not stationary	Decreasing	No
E. coli	Fluoroquinolone	Population living in slums (% of urban population)	acrF	-0.924369	0.00036359	IND, KEN, MLI, PAK, RWA, THA, TZA	7	2008, 2010, 2014, 2016, 2020	5	2008	2020	-2.561	0.101	1.037	0.01	Not stationary	Increasing	-0.197	0.939	1.035	0.01	Not stationary	Decreasing	Yes
S. sonnei	Penicilin	Poverty headcount ratio at $6.85 a day (2017 PPP) (% of population)	acrS	-0.738817	0.0146466	AUS, BTN, CHN, GBR, IND, NPL, PAK, VNM	8	2007, 2009, 2010, 2011, 2012, 2014, 2015, 2016, 2018	9	2007	2018	-3.073	0.029	0.534	0.034	Difference stationary	Increasing	-3.213	0.019	0.536	0.033	Difference stationary	Decreasing	No
A. baumannii	Folate	DALYs - AllAges - Serratia spp. - Aminoglycosides	adeC	-0.553243	0.0324111	IND, TZA, USA	3	2003, 2004, 2005, 2006, 2007, 2008, 2009, 2010, 2011, 2012, 2013, 2014, 2016, 2020	14	2003	2020	-72.67	0	0.595	0.023	Difference stationary	Increasing	-18.402	0	0.672	0.016	Difference stationary	Decreasing	Yes
A. baumannii	Fluoroquinolone	DALYs - AgeStandardized - Serratia spp. - Aminoglycosides	adeC	-0.544318	0.0159761	AUS, CHN, IND, KOR, SWE, TZA, USA	7	2003, 2004, 2005, 2006, 2007, 2008, 2009, 2010, 2011, 2012, 2013, 2014, 2016, 2020	14	2003	2020	-5.669	0	0.653	0.018	Difference stationary	Increasing	-17.149	0	0.637	0.019	Difference stationary	Decreasing	Yes
A. baumannii	Fluoroquinolone	DALYs - Over70 - All pathogens - Aminoglycosides	adeC	-0.512018	0.0250178	AUS, CHN, IND, KOR, SWE, TZA, USA	7	2003, 2004, 2005, 2006, 2007, 2008, 2009, 2010, 2011, 2012, 2013, 2014, 2016, 2020	14	2003	2020	-4.483	0	0.63	0.02	Difference stationary	Increasing	-9.695	0	0.711	0.013	Difference stationary	Decreasing	Yes
A. baumannii	Fluoroquinolone	Deaths - Under5 - Acinetobacter baumannii - Anti-pseudomonal penicillin / Beta-lactamase inhibitors	adeC	-0.536623	0.0178459	AUS, CHN, IND, KOR, SWE, TZA, USA	7	2003, 2004, 2005, 2006, 2007, 2008, 2009, 2010, 2011, 2012, 2013, 2014, 2016, 2020	14	2003	2020	-6.343	0	0.615	0.021	Difference stationary	Increasing	-7.694	0	0.683	0.015	Difference stationary	Decreasing	Yes
A. baumannii	Fluoroquinolone	Deaths - AllAges - Serratia spp. - Aminoglycosides	adeC	-0.546342	0.0155111	AUS, CHN, IND, KOR, SWE, TZA, USA	7	2003, 2004, 2005, 2006, 2007, 2008, 2009, 2010, 2011, 2012, 2013, 2014, 2016, 2020	14	2003	2020	-5.507	0	0.559	0.028	Difference stationary	Increasing	-7.513	0	0.604	0.022	Difference stationary	Decreasing	Yes
A. baumannii	Fluoroquinolone	DALYs - Under5 - Acinetobacter baumannii - Anti-pseudomonal penicillin / Beta-lactamase inhibitors	adeC	-0.53636	0.0179128	AUS, CHN, IND, KOR, SWE, TZA, USA	7	2003, 2004, 2005, 2006, 2007, 2008, 2009, 2010, 2011, 2012, 2013, 2014, 2016, 2020	14	2003	2020	-3.663	0.005	0.602	0.022	Difference stationary	Increasing	-7.17	0	0.688	0.015	Difference stationary	Decreasing	Yes
A. baumannii	Fluoroquinolone	DALYs - AgeStandardized - All pathogens - Aminoglycosides	adeC	-0.564045	0.0118879	AUS, CHN, IND, KOR, SWE, TZA, USA	7	2003, 2004, 2005, 2006, 2007, 2008, 2009, 2010, 2011, 2012, 2013, 2014, 2016, 2020	14	2003	2020	-57.985	0	0.609	0.022	Difference stationary	Increasing	-6.884	0	0.686	0.015	Difference stationary	Decreasing	Yes
A. baumannii	Folate	Deaths - Under5 - All pathogens - Aminoglycosides	adeC	-0.525189	0.0443935	IND, TZA, USA	3	2003, 2004, 2005, 2006, 2007, 2008, 2009, 2010, 2011, 2012, 2013, 2014, 2016, 2020	14	2003	2020	-16.218	0	0.583	0.024	Difference stationary	Increasing	-6.669	0	0.655	0.018	Difference stationary	Decreasing	Yes
A. baumannii	Fluoroquinolone	DALYs - Under5 - Pseudomonas aeruginosa - Aminoglycosides	adeC	-0.548772	0.0149672	AUS, CHN, IND, KOR, SWE, TZA, USA	7	2003, 2004, 2005, 2006, 2007, 2008, 2009, 2010, 2011, 2012, 2013, 2014, 2016, 2020	14	2003	2020	-5.496	0	0.71	0.013	Difference stationary	Increasing	-6.2	0	0.708	0.013	Difference stationary	Decreasing	Yes
A. baumannii	Fluoroquinolone	DALYs - AllAges - All pathogens - Aminoglycosides	adeC	-0.557167	0.0132046	AUS, CHN, IND, KOR, SWE, TZA, USA	7	2003, 2004, 2005, 2006, 2007, 2008, 2009, 2010, 2011, 2012, 2013, 2014, 2016, 2020	14	2003	2020	-3.935	0.002	0.61	0.022	Difference stationary	Increasing	-5.9	0	0.696	0.014	Difference stationary	Decreasing	Yes
A. baumannii	Fluoroquinolone	Deaths - Under5 - Serratia spp. - Aminoglycosides	adeC	-0.551259	0.0144266	AUS, CHN, IND, KOR, SWE, TZA, USA	7	2003, 2004, 2005, 2006, 2007, 2008, 2009, 2010, 2011, 2012, 2013, 2014, 2016, 2020	14	2003	2020	-3.425	0.01	0.597	0.023	Difference stationary	Increasing	-5.799	0	0.644	0.019	Difference stationary	Decreasing	Yes
A. baumannii	Fluoroquinolone	Deaths - AgeStandardized - Escherichia coli - Aminoglycosides	adeC	-0.519132	0.0227453	AUS, CHN, IND, KOR, SWE, TZA, USA	7	2003, 2004, 2005, 2006, 2007, 2008, 2009, 2010, 2011, 2012, 2013, 2014, 2016, 2020	14	2003	2020	-3.47	0.009	0.6	0.023	Difference stationary	Increasing	-5.027	0	0.673	0.016	Difference stationary	Decreasing	Yes
A. baumannii	Fluoroquinolone	DALYs - Over70 - Acinetobacter baumannii - Anti-pseudomonal penicillin / Beta-lactamase inhibitors	adeC	-0.524299	0.0211993	AUS, CHN, IND, KOR, SWE, TZA, USA	7	2003, 2004, 2005, 2006, 2007, 2008, 2009, 2010, 2011, 2012, 2013, 2014, 2016, 2020	14	2003	2020	-2.241	0.192	0.681	0.015	Not stationary	Increasing	-4.802	0	0.652	0.018	Difference stationary	Decreasing	Yes
A. baumannii	Fluoroquinolone	Deaths - Under5 - Acinetobacter baumannii - Resistance to one or more antibiotics	adeC	-0.605048	0.00605665	AUS, CHN, IND, KOR, SWE, TZA, USA	7	2003, 2004, 2005, 2006, 2007, 2008, 2009, 2010, 2011, 2012, 2013, 2014, 2016, 2020	14	2003	2020	-20.291	0	0.517	0.038	Difference stationary	Increasing	-4.788	0	0.521	0.037	Difference stationary	Decreasing	Yes
A. baumannii	Folate	DALYs - Under5 - All pathogens - Aminoglycosides	adeC	-0.528075	0.0430289	IND, TZA, USA	3	2003, 2004, 2005, 2006, 2007, 2008, 2009, 2010, 2011, 2012, 2013, 2014, 2016, 2020	14	2003	2020	-4.658	0	0.586	0.024	Difference stationary	Increasing	-4.444	0	0.646	0.018	Difference stationary	Decreasing	Yes
A. baumannii	Fluoroquinolone	DALYs - Under5 - All pathogens - Aminoglycosides	adeC	-0.582409	0.00888257	AUS, CHN, IND, KOR, SWE, TZA, USA	7	2003, 2004, 2005, 2006, 2007, 2008, 2009, 2010, 2011, 2012, 2013, 2014, 2016, 2020	14	2003	2020	-3.356	0.013	0.577	0.025	Difference stationary	Increasing	-4.39	0	0.622	0.021	Difference stationary	Decreasing	Yes
A. baumannii	Fluoroquinolone	Deaths - Over70 - Acinetobacter baumannii - Anti-pseudomonal penicillin / Beta-lactamase inhibitors	adeC	-0.520482	0.0223332	AUS, CHN, IND, KOR, SWE, TZA, USA	7	2003, 2004, 2005, 2006, 2007, 2008, 2009, 2010, 2011, 2012, 2013, 2014, 2016, 2020	14	2003	2020	-5.022	0	0.673	0.016	Difference stationary	Increasing	-4.301	0	0.66	0.017	Difference stationary	Decreasing	Yes
A. baumannii	Fluoroquinolone	Deaths - AllAges - Enterobacter spp. - Fluoroquinolones	adeC	-0.536763	0.0178104	AUS, CHN, IND, KOR, SWE, TZA, USA	7	2003, 2004, 2005, 2006, 2007, 2008, 2009, 2010, 2011, 2012, 2013, 2014, 2016, 2020	14	2003	2020	-4.987	0	0.591	0.023	Difference stationary	Increasing	-4.12	0.001	0.591	0.023	Difference stationary	Decreasing	Yes
A. baumannii	Fluoroquinolone	Deaths - Under5 - Pseudomonas aeruginosa - Aminoglycosides	adeC	-0.547179	0.015322	AUS, CHN, IND, KOR, SWE, TZA, USA	7	2003, 2004, 2005, 2006, 2007, 2008, 2009, 2010, 2011, 2012, 2013, 2014, 2016, 2020	14	2003	2020	-6.673	0	0.694	0.014	Difference stationary	Increasing	-4.076	0.001	0.705	0.013	Difference stationary	Decreasing	Yes
A. baumannii	Fluoroquinolone	Deaths - Over70 - All pathogens - Aminoglycosides	adeC	-0.544893	0.0158428	AUS, CHN, IND, KOR, SWE, TZA, USA	7	2003, 2004, 2005, 2006, 2007, 2008, 2009, 2010, 2011, 2012, 2013, 2014, 2016, 2020	14	2003	2020	-4.242	0.001	0.617	0.021	Difference stationary	Increasing	-4.01	0.001	0.687	0.015	Difference stationary	Decreasing	Yes
A. baumannii	Folate	DALYs - Under5 - Staphylococcus aureus - Trimethoprim-Sulfamethoxazole	adeC	-0.612572	0.0151945	IND, TZA, USA	3	2003, 2004, 2005, 2006, 2007, 2008, 2009, 2010, 2011, 2012, 2013, 2014, 2016, 2020	14	2003	2020	-6.67	0	0.502	0.041	Difference stationary	Increasing	-3.901	0.002	0.508	0.04	Difference stationary	Decreasing	Yes
A. baumannii	Folate	Deaths - Under5 - Staphylococcus aureus - Trimethoprim-Sulfamethoxazole	adeC	-0.611961	0.0153245	IND, TZA, USA	3	2003, 2004, 2005, 2006, 2007, 2008, 2009, 2010, 2011, 2012, 2013, 2014, 2016, 2020	14	2003	2020	-1.979	0.296	0.502	0.041	Not stationary	Increasing	-3.855	0.002	0.509	0.04	Difference stationary	Decreasing	Yes
A. baumannii	Fluoroquinolone	DALYs - AgeStandardized - Acinetobacter baumannii - Anti-pseudomonal penicillin / Beta-lactamase inhibitors	adeC	-0.53815	0.0174616	AUS, CHN, IND, KOR, SWE, TZA, USA	7	2003, 2004, 2005, 2006, 2007, 2008, 2009, 2010, 2011, 2012, 2013, 2014, 2016, 2020	14	2003	2020	-1.825	0.368	0.657	0.017	Not stationary	Increasing	-3.806	0.003	0.658	0.017	Difference stationary	Decreasing	Yes
A. baumannii	Fluoroquinolone	Deaths - AllAges - All pathogens - Aminoglycosides	adeC	-0.556805	0.0132769	AUS, CHN, IND, KOR, SWE, TZA, USA	7	2003, 2004, 2005, 2006, 2007, 2008, 2009, 2010, 2011, 2012, 2013, 2014, 2016, 2020	14	2003	2020	-8.189	0	0.621	0.021	Difference stationary	Increasing	-3.575	0.006	0.671	0.016	Difference stationary	Decreasing	Yes
A. baumannii	Fluoroquinolone	Deaths - AgeStandardized - Serratia spp. - Aminoglycosides	adeC	-0.521162	0.0221275	AUS, CHN, IND, KOR, SWE, TZA, USA	7	2003, 2004, 2005, 2006, 2007, 2008, 2009, 2010, 2011, 2012, 2013, 2014, 2016, 2020	14	2003	2020	-1.999	0.287	0.627	0.02	Not stationary	Increasing	-3.526	0.007	0.686	0.015	Difference stationary	Decreasing	Yes
A. baumannii	Fluoroquinolone	DALYs - AllAges - Serratia spp. - Aminoglycosides	adeC	-0.551858	0.0142986	AUS, CHN, IND, KOR, SWE, TZA, USA	7	2003, 2004, 2005, 2006, 2007, 2008, 2009, 2010, 2011, 2012, 2013, 2014, 2016, 2020	14	2003	2020	-71.623	0	0.589	0.024	Difference stationary	Increasing	-3.403	0.011	0.661	0.017	Difference stationary	Decreasing	Yes
A. baumannii	Folate	Deaths - AllAges - Serratia spp. - Aminoglycosides	adeC	-0.556116	0.0313381	IND, TZA, USA	3	2003, 2004, 2005, 2006, 2007, 2008, 2009, 2010, 2011, 2012, 2013, 2014, 2016, 2020	14	2003	2020	-75.193	0	0.558	0.029	Difference stationary	Increasing	-3.354	0.013	0.62	0.021	Difference stationary	Decreasing	Yes
A. baumannii	Fluoroquinolone	DALYs - AllAges - Enterobacter spp. - Fluoroquinolones	adeC	-0.550432	0.0146045	AUS, CHN, IND, KOR, SWE, TZA, USA	7	2003, 2004, 2005, 2006, 2007, 2008, 2009, 2010, 2011, 2012, 2013, 2014, 2016, 2020	14	2003	2020	-4.067	0.001	0.617	0.021	Difference stationary	Increasing	-3.338	0.013	0.665	0.017	Difference stationary	Decreasing	Yes
A. baumannii	Folate	Deaths - AgeStandardized - All pathogens - Aminoglycosides	adeC	-0.522219	0.045831	IND, TZA, USA	3	2003, 2004, 2005, 2006, 2007, 2008, 2009, 2010, 2011, 2012, 2013, 2014, 2016, 2020	14	2003	2020	-2.526	0.109	0.687	0.015	Not stationary	Increasing	-2.734	0.068	0.656	0.018	Not stationary	Decreasing	Yes
A. baumannii	Fluoroquinolone	DALYs - Under5 - Acinetobacter baumannii - Resistance to one or more antibiotics	adeC	-0.605121	0.00604885	AUS, CHN, IND, KOR, SWE, TZA, USA	7	2003, 2004, 2005, 2006, 2007, 2008, 2009, 2010, 2011, 2012, 2013, 2014, 2016, 2020	14	2003	2020	-1.135	0.701	0.517	0.038	Not stationary	Increasing	-2.414	0.138	0.519	0.037	Not stationary	Decreasing	Yes
A. baumannii	Fluoroquinolone	Deaths - Under5 - All pathogens - Aminoglycosides	adeC	-0.580383	0.00918028	AUS, CHN, IND, KOR, SWE, TZA, USA	7	2003, 2004, 2005, 2006, 2007, 2008, 2009, 2010, 2011, 2012, 2013, 2014, 2016, 2020	14	2003	2020	-4.115	0.001	0.578	0.025	Difference stationary	Increasing	-2.337	0.16	0.62	0.021	Not stationary	Decreasing	Yes
A. baumannii	Fluoroquinolone	DALYs - AllAges - Acinetobacter baumannii - Anti-pseudomonal penicillin / Beta-lactamase inhibitors	adeC	-0.509385	0.0259027	AUS, CHN, IND, KOR, SWE, TZA, USA	7	2003, 2004, 2005, 2006, 2007, 2008, 2009, 2010, 2011, 2012, 2013, 2014, 2016, 2020	14	2003	2020	-2.616	0.09	0.652	0.018	Not stationary	Increasing	-2.102	0.244	0.651	0.018	Not stationary	Decreasing	Yes
A. baumannii	Fluoroquinolone	Deaths - AllAges - Acinetobacter baumannii - Anti-pseudomonal penicillin / Beta-lactamase inhibitors	adeC	-0.516782	0.0234772	AUS, CHN, IND, KOR, SWE, TZA, USA	7	2003, 2004, 2005, 2006, 2007, 2008, 2009, 2010, 2011, 2012, 2013, 2014, 2016, 2020	14	2003	2020	-4.33	0	0.634	0.02	Difference stationary	Increasing	-1.94	0.313	0.693	0.014	Not stationary	Decreasing	Yes
A. baumannii	Fluoroquinolone	DALYs - Under5 - Serratia spp. - Aminoglycosides	adeC	-0.550513	0.0145871	AUS, CHN, IND, KOR, SWE, TZA, USA	7	2003, 2004, 2005, 2006, 2007, 2008, 2009, 2010, 2011, 2012, 2013, 2014, 2016, 2020	14	2003	2020	-5.145	0	0.58	0.024	Difference stationary	Increasing	-1.929	0.319	0.643	0.019	Not stationary	Decreasing	Yes
A. baumannii	Fluoroquinolone	Deaths - AgeStandardized - All pathogens - Aminoglycosides	adeC	-0.568354	0.0111184	AUS, CHN, IND, KOR, SWE, TZA, USA	7	2003, 2004, 2005, 2006, 2007, 2008, 2009, 2010, 2011, 2012, 2013, 2014, 2016, 2020	14	2003	2020	-2.879	0.048	0.675	0.016	Not stationary	Increasing	-1.687	0.438	0.671	0.016	Not stationary	Decreasing	Yes
A. baumannii	Fluoroquinolone	DALYs - AgeStandardized - Escherichia coli - Aminoglycosides	adeC	-0.523461	0.0214443	AUS, CHN, IND, KOR, SWE, TZA, USA	7	2003, 2004, 2005, 2006, 2007, 2008, 2009, 2010, 2011, 2012, 2013, 2014, 2016, 2020	14	2003	2020	-1.897	0.333	0.608	0.022	Not stationary	Increasing	-1.375	0.594	0.668	0.016	Not stationary	Decreasing	Yes
A. baumannii	Fluoroquinolone	Deaths - AgeStandardized - Acinetobacter baumannii - Anti-pseudomonal penicillin / Beta-lactamase inhibitors	adeC	-0.538136	0.0174653	AUS, CHN, IND, KOR, SWE, TZA, USA	7	2003, 2004, 2005, 2006, 2007, 2008, 2009, 2010, 2011, 2012, 2013, 2014, 2016, 2020	14	2003	2020	-4.304	0	0.653	0.018	Difference stationary	Increasing	-1.166	0.688	0.634	0.02	Not stationary	Decreasing	Yes
A. baumannii	Carbapenem	Deaths - Under5 - Pseudomonas aeruginosa - Fluoroquinolones	adeG	-0.731202	0.000375146	AUS, CHN, IND, KOR, SWE, THA, USA	7	2003, 2004, 2005, 2006, 2007, 2008, 2009, 2010, 2011, 2012, 2013, 2016, 2020	13	2003	2020	-4.324	0	0.601	0.023	Difference stationary	Increasing	-37.485	0	0.603	0.022	Difference stationary	Decreasing	Yes
A. baumannii	Carbapenem	Deaths - Under5 - Pseudomonas aeruginosa - Aminoglycosides	adeG	-0.834485	8.9e-06	AUS, CHN, IND, KOR, SWE, THA, USA	7	2003, 2004, 2005, 2006, 2007, 2008, 2009, 2010, 2011, 2012, 2013, 2016, 2020	13	2003	2020	-4.285	0	0.66	0.017	Difference stationary	Increasing	-22.501	0	0.692	0.014	Difference stationary	Decreasing	Yes
A. baumannii	Carbapenem	DALYs - AgeStandardized - Pseudomonas aeruginosa - Aminoglycosides	adeG	-0.791059	5.51e-05	AUS, CHN, IND, KOR, SWE, THA, USA	7	2003, 2004, 2005, 2006, 2007, 2008, 2009, 2010, 2011, 2012, 2013, 2016, 2020	13	2003	2020	-17.393	0	0.64	0.019	Difference stationary	Increasing	-17.422	0	0.706	0.013	Difference stationary	Decreasing	Yes
A. baumannii	Carbapenem	DALYs - Under5 - Enterococcus faecalis - Resistance to one or more antibiotics	adeG	-0.756532	0.000177849	AUS, CHN, IND, KOR, SWE, THA, USA	7	2003, 2004, 2005, 2006, 2007, 2008, 2009, 2010, 2011, 2012, 2013, 2016, 2020	13	2003	2020	-9.703	0	0.618	0.021	Difference stationary	Increasing	-16.97	0	0.649	0.018	Difference stationary	Decreasing	Yes
A. baumannii	Carbapenem	Deaths - Under5 - Pseudomonas aeruginosa - Resistance to one or more antibiotics	adeG	-0.798839	4.1e-05	AUS, CHN, IND, KOR, SWE, THA, USA	7	2003, 2004, 2005, 2006, 2007, 2008, 2009, 2010, 2011, 2012, 2013, 2016, 2020	13	2003	2020	-1.97	0.3	0.574	0.025	Not stationary	Increasing	-16.57	0	0.578	0.025	Difference stationary	Decreasing	Yes
A. baumannii	Carbapenem	DALYs - AgeStandardized - Enterococcus faecalis - Fluoroquinolones	adeG	-0.816738	1.98e-05	AUS, CHN, IND, KOR, SWE, THA, USA	7	2003, 2004, 2005, 2006, 2007, 2008, 2009, 2010, 2011, 2012, 2013, 2016, 2020	13	2003	2020	-12.431	0	0.615	0.021	Difference stationary	Increasing	-15.607	0	0.75	0.01	Difference stationary	Decreasing	Yes
A. baumannii	Carbapenem	Deaths - AgeStandardized - All pathogens - Anti-pseudomonal penicillin / Beta-lactamase inhibitors	adeG	-0.830536	1.07e-05	AUS, CHN, IND, KOR, SWE, THA, USA	7	2003, 2004, 2005, 2006, 2007, 2008, 2009, 2010, 2011, 2012, 2013, 2016, 2020	13	2003	2020	-15.586	0	0.743	0.01	Difference stationary	Increasing	-14.406	0	0.856	0.01	Difference stationary	Decreasing	Yes
[truncated: 5,372 more rows]
