# Supplementary material for: Genomic and socioeconomic drivers of antimicrobial resistance forecast to 2050
Source: Cell Genom. 2026 Jun 3;6(7):101273. doi: 10.1016/j.xgen.2026.101273 (PMC13347946; doi:10.1016/j.xgen.2026.101273)
Supplement: Table S17. Increasing and stationary indicator-feature pairs, considering features with increasing prevalence, using a marginal prevalence rate, related to STAR Methods — List of feature-indicator pairs whose prevalence is strongly correlated (Pearson correlation ρ > │0.5│, p-value <0.05) with indicator forecasts to be increasing/stationary by 2050. For each pair, the following information is provided: number of isolates, countries, and years included in the forecasting analysis; and the trend analysis performed for both the indicator and the feature forecasting using ADF and KPSS test statistics at a 95% confidence level. [file mmc17.xlsx]

## Sheet: TableS17
Species	Antibiotic Class	Indicator	Feature	Pearson r	Pearson p-value	Countries	Num Countries	Years	Num Years	First Year	Last Year	Feature ADF Test statistic	Feature ADF p-value	Feature KPSS Test statistic	Feature KPSS p-value	Feature Result 95%	Feature Trend 95%	Indicator ADF Test statistic	Indicator ADF p-value	Indicator KPSS Test statistic	Indicator KPSS p-value	Indicator Result 95%	Indicator Trend 95%	WHO/ESKAPE
K. pneumoniae	Nitrofurans	Deaths - AllAges - Klebsiella pneumoniae - Fluoroquinolones	qnrB6_Tn5403	0.599917	0.0109035	BLZ, BRB, DEU, DMA, GRD, HTI, ITA, LCA, USA	9	2009, 2010, 2011, 2012, 2013, 2014, 2015, 2016, 2017, 2018, 2019	11	2009	2019	-13.287	0	0.607	0.022	Difference stationary	Increasing	-12711900000000	0	0.594	0.023	Difference stationary	Increasing	Yes
A. baumannii	Tetracycline	Raised fasting blood glucose (>= 7.0 mmol/L) (crude estimate)	blaOXA-23	0.649794	0.0221862	KOR, USA	2	2003, 2004, 2005, 2006, 2007, 2008, 2009, 2010, 2011, 2012, 2013	11	2003	2013	-51.512	0	0.608	0.022	Difference stationary	Increasing	-421.987	0	0.611	0.022	Difference stationary	Increasing	Yes
A. baumannii	Tetracycline	Raised fasting blood glucose (>= 7.0 mmol/L) (crude estimate)	rep_cluster_1254	0.689659	0.013079	KOR, USA	2	2003, 2004, 2005, 2006, 2007, 2008, 2009, 2010, 2011, 2012, 2013	11	2003	2013	-7.462	0	0.607	0.022	Difference stationary	Increasing	-421.987	0	0.611	0.022	Difference stationary	Increasing	Yes
A. baumannii	Tetracycline	Raised fasting blood glucose (>= 7.0 mmol/L) (crude estimate)	armA	0.717156	0.00865965	KOR, USA	2	2003, 2004, 2005, 2006, 2007, 2008, 2009, 2010, 2011, 2012, 2013	11	2003	2013	-10.452	0	0.614	0.021	Difference stationary	Increasing	-421.987	0	0.611	0.022	Difference stationary	Increasing	Yes
A. baumannii	Tetracycline	Raised fasting blood glucose (>= 7.0 mmol/L) (crude estimate)	msrE	0.86753	0.000256127	KOR, USA	2	2003, 2004, 2005, 2006, 2007, 2008, 2009, 2010, 2011, 2012, 2013	11	2003	2013	-4.637	0	0.574	0.025	Difference stationary	Increasing	-421.987	0	0.611	0.022	Difference stationary	Increasing	Yes
A. baumannii	Tetracycline	Raised fasting blood glucose (>= 7.0 mmol/L) (crude estimate)	mphE	0.86753	0.000256127	KOR, USA	2	2003, 2004, 2005, 2006, 2007, 2008, 2009, 2010, 2011, 2012, 2013	11	2003	2013	-4.743	0	0.577	0.025	Difference stationary	Increasing	-421.987	0	0.611	0.022	Difference stationary	Increasing	Yes
A. baumannii	Tetracycline	Raised fasting blood glucose (>= 7.0 mmol/L) (crude estimate)	adeC	0.693482	0.0123819	KOR, USA	2	2003, 2004, 2005, 2006, 2007, 2008, 2009, 2010, 2011, 2012, 2013	11	2003	2013	-3.10396e+06	0	0.607	0.022	Difference stationary	Increasing	-421.987	0	0.611	0.022	Difference stationary	Increasing	Yes
A. baumannii	Tetracycline	Raised fasting blood glucose (>= 7.0 mmol/L) (crude estimate)	catB8	0.648266	0.0226082	KOR, USA	2	2003, 2004, 2005, 2006, 2007, 2008, 2009, 2010, 2011, 2012, 2013	11	2003	2013	-44.546	0	0.612	0.022	Difference stationary	Increasing	-421.987	0	0.611	0.022	Difference stationary	Increasing	Yes
A. baumannii	Tetracycline	Raised fasting blood glucose (>= 7.0 mmol/L) (crude estimate)	abeS	0.700129	0.0112359	KOR, USA	2	2003, 2004, 2005, 2006, 2007, 2008, 2009, 2010, 2011, 2012, 2013	11	2003	2013	-12.663	0	0.529	0.035	Difference stationary	Increasing	-421.987	0	0.611	0.022	Difference stationary	Increasing	Yes
E. faecium	Lipopeptide	DALYs - AllAges - All pathogens - Extensive drug resistance in TB	vanSA	0.680915	0.00519797	AUS, DNK, NZL, PAK, USA	5	2007, 2008, 2009, 2011, 2012, 2013, 2014, 2015, 2017, 2018	10	2007	2018	-8.88	0	0.556	0.029	Difference stationary	Increasing	-178.358	0	0.549	0.031	Difference stationary	Increasing	Yes
E. faecium	Lipopeptide	DALYs - AllAges - All pathogens - Extensive drug resistance in TB	sat-4	0.755943	0.00111278	AUS, DNK, NZL, PAK, USA	5	2007, 2008, 2009, 2011, 2012, 2013, 2014, 2015, 2017, 2018	10	2007	2018	-0.841	0.807	0.549	0.031	Not stationary	Increasing	-178.358	0	0.549	0.031	Difference stationary	Increasing	Yes
E. faecium	Lipopeptide	DALYs - AllAges - All pathogens - Extensive drug resistance in TB	vanYA	0.68154	0.0051409	AUS, DNK, NZL, PAK, USA	5	2007, 2008, 2009, 2011, 2012, 2013, 2014, 2015, 2017, 2018	10	2007	2018	-2.206	0.204	0.551	0.03	Not stationary	Increasing	-178.358	0	0.549	0.031	Difference stationary	Increasing	Yes
A. baumannii	Carbapenem	Deaths - AllAges - Proteus spp. - Aminopenicillin	abeS	0.520954	0.0221903	AUS, CHN, IND, KOR, SWE, THA, USA	7	2003, 2004, 2005, 2006, 2007, 2008, 2009, 2010, 2011, 2012, 2013, 2016, 2020	13	2003	2020	-10.588	0	0.639	0.019	Difference stationary	Increasing	-151.107	0	0.684	0.015	Difference stationary	Increasing	Yes
A. baumannii	Carbapenem	Deaths - AllAges - Proteus spp. - Aminopenicillin	cmlA5	0.609493	0.00559942	AUS, CHN, IND, KOR, SWE, THA, USA	7	2003, 2004, 2005, 2006, 2007, 2008, 2009, 2010, 2011, 2012, 2013, 2016, 2020	13	2003	2020	-20.144	0	0.69	0.014	Difference stationary	Increasing	-151.107	0	0.684	0.015	Difference stationary	Increasing	Yes
S. sonnei	Cephem	Deaths - AllAges - Enterococcus faecium - Resistance to one or more antibiotics	mrx	0.639075	0.00102816	AUS, BTN, CHN, GBR, IND, NPL, PAK, THA, VNM	9	2005, 2007, 2008, 2009, 2010, 2011, 2012, 2013, 2014, 2015, 2016, 2017, 2018	13	2005	2018	-12.811	0	0.686	0.015	Difference stationary	Increasing	-120.046	0	0.696	0.014	Difference stationary	Increasing	No
S. sonnei	Cephem	Deaths - AllAges - Enterococcus faecium - Resistance to one or more antibiotics	blaCTX-M-3	0.684609	0.000314029	AUS, BTN, CHN, GBR, IND, NPL, PAK, THA, VNM	9	2005, 2007, 2008, 2009, 2010, 2011, 2012, 2013, 2014, 2015, 2016, 2017, 2018	13	2005	2018	-8.058	0	0.682	0.015	Difference stationary	Increasing	-120.046	0	0.696	0.014	Difference stationary	Increasing	No
S. sonnei	Cephem	Deaths - AllAges - Enterococcus faecium - Resistance to one or more antibiotics	ermB	0.834274	7.52e-07	AUS, BTN, CHN, GBR, IND, NPL, PAK, THA, VNM	9	2005, 2007, 2008, 2009, 2010, 2011, 2012, 2013, 2014, 2015, 2016, 2017, 2018	13	2005	2018	-9.877	0	0.686	0.015	Difference stationary	Increasing	-120.046	0	0.696	0.014	Difference stationary	Increasing	No
S. sonnei	Cephem	Deaths - AllAges - Enterococcus faecium - Resistance to one or more antibiotics	IS6100_mrx_aadA5_dfrA17_mphA_qacEdelta1_sul1	0.734785	6.52e-05	AUS, BTN, CHN, GBR, IND, NPL, PAK, THA, VNM	9	2005, 2007, 2008, 2009, 2010, 2011, 2012, 2013, 2014, 2015, 2016, 2017, 2018	13	2005	2018	-11.011	0	0.686	0.015	Difference stationary	Increasing	-120.046	0	0.696	0.014	Difference stationary	Increasing	No
S. sonnei	Cephem	Deaths - AllAges - Enterococcus faecium - Resistance to one or more antibiotics	mphA	0.666188	0.000519618	AUS, BTN, CHN, GBR, IND, NPL, PAK, THA, VNM	9	2005, 2007, 2008, 2009, 2010, 2011, 2012, 2013, 2014, 2015, 2016, 2017, 2018	13	2005	2018	-8.993	0	0.684	0.015	Difference stationary	Increasing	-120.046	0	0.696	0.014	Difference stationary	Increasing	No
A. baumannii	Carbapenem	DALYs - AgeStandardized - Proteus spp. - Aminopenicillin	abeS	0.50987	0.0257378	AUS, CHN, IND, KOR, SWE, THA, USA	7	2003, 2004, 2005, 2006, 2007, 2008, 2009, 2010, 2011, 2012, 2013, 2016, 2020	13	2003	2020	-11849.4	0	0.641	0.019	Difference stationary	Increasing	-85.111	0	0.698	0.014	Difference stationary	Increasing	Yes
S. sonnei	Folate	Livestock production index (2014-2016 = 100)	IS6100_mrx_aadA5_dfrA17_mphA_qacEdelta1_sul1	0.710692	0.000305322	AUS, BTN, CHN, GBR, IND, NPL, PAK, VNM	8	2003, 2005, 2007, 2008, 2009, 2010, 2011, 2012, 2013, 2014, 2015, 2016, 2017, 2018	14	2003	2018	-35.289	0	0.734	0.01	Difference stationary	Increasing	-42.659	0	0.738	0.01	Difference stationary	Increasing	No
S. sonnei	Folate	Livestock production index (2014-2016 = 100)	IS6100_mrx_mphA	0.589117	0.00495335	AUS, BTN, CHN, GBR, IND, NPL, PAK, VNM	8	2003, 2005, 2007, 2008, 2009, 2010, 2011, 2012, 2013, 2014, 2015, 2016, 2017, 2018	14	2003	2018	-3.713	0.004	0.733	0.011	Difference stationary	Increasing	-42.659	0	0.738	0.01	Difference stationary	Increasing	No
S. sonnei	Folate	Livestock production index (2014-2016 = 100)	aadA	0.521822	0.0152546	AUS, BTN, CHN, GBR, IND, NPL, PAK, VNM	8	2003, 2005, 2007, 2008, 2009, 2010, 2011, 2012, 2013, 2014, 2015, 2016, 2017, 2018	14	2003	2018	-54.638	0	0.73	0.011	Difference stationary	Increasing	-42.659	0	0.738	0.01	Difference stationary	Increasing	No
S. sonnei	Folate	Livestock production index (2014-2016 = 100)	IncI-gamma/K1/rep_cluster_2131	0.509258	0.0183773	AUS, BTN, CHN, GBR, IND, NPL, PAK, VNM	8	2003, 2005, 2007, 2008, 2009, 2010, 2011, 2012, 2013, 2014, 2015, 2016, 2017, 2018	14	2003	2018	-26.207	0	0.725	0.011	Difference stationary	Increasing	-42.659	0	0.738	0.01	Difference stationary	Increasing	No
S. sonnei	Folate	Livestock production index (2014-2016 = 100)	IncI-gamma/K1	0.533283	0.0127937	AUS, BTN, CHN, GBR, IND, NPL, PAK, VNM	8	2003, 2005, 2007, 2008, 2009, 2010, 2011, 2012, 2013, 2014, 2015, 2016, 2017, 2018	14	2003	2018	-15.371	0	0.736	0.01	Difference stationary	Increasing	-42.659	0	0.738	0.01	Difference stationary	Increasing	No
S. sonnei	Folate	Livestock production index (2014-2016 = 100)	qacEdelta1	0.802457	1.21e-05	AUS, BTN, CHN, GBR, IND, NPL, PAK, VNM	8	2003, 2005, 2007, 2008, 2009, 2010, 2011, 2012, 2013, 2014, 2015, 2016, 2017, 2018	14	2003	2018	-18.314	0	0.731	0.011	Difference stationary	Increasing	-42.659	0	0.738	0.01	Difference stationary	Increasing	No
S. sonnei	Folate	Livestock production index (2014-2016 = 100)	IncFIA	0.692054	0.000509132	AUS, BTN, CHN, GBR, IND, NPL, PAK, VNM	8	2003, 2005, 2007, 2008, 2009, 2010, 2011, 2012, 2013, 2014, 2015, 2016, 2017, 2018	14	2003	2018	-6.452	0	0.736	0.01	Difference stationary	Increasing	-42.659	0	0.738	0.01	Difference stationary	Increasing	No
S. sonnei	Folate	Livestock production index (2014-2016 = 100)	sul1	0.808491	9.21e-06	AUS, BTN, CHN, GBR, IND, NPL, PAK, VNM	8	2003, 2005, 2007, 2008, 2009, 2010, 2011, 2012, 2013, 2014, 2015, 2016, 2017, 2018	14	2003	2018	-27.182	0	0.729	0.011	Difference stationary	Increasing	-42.659	0	0.738	0.01	Difference stationary	Increasing	No
S. sonnei	Folate	Livestock production index (2014-2016 = 100)	rep_cluster_2358/rep_cluster_2373	0.545703	0.0105015	AUS, BTN, CHN, GBR, IND, NPL, PAK, VNM	8	2003, 2005, 2007, 2008, 2009, 2010, 2011, 2012, 2013, 2014, 2015, 2016, 2017, 2018	14	2003	2018	-14.065	0	0.727	0.011	Difference stationary	Increasing	-42.659	0	0.738	0.01	Difference stationary	Increasing	No
K. pneumoniae	Nitrofurans	Deaths - Over70 - Klebsiella pneumoniae - Fluoroquinolones	qnrB6_Tn5403	0.53744	0.0260871	BLZ, BRB, DEU, DMA, GRD, HTI, ITA, LCA, USA	9	2009, 2010, 2011, 2012, 2013, 2014, 2015, 2016, 2017, 2018, 2019	11	2009	2019	-3.419	0.01	0.611	0.022	Difference stationary	Increasing	-38.804	0	0.607	0.022	Difference stationary	Increasing	Yes
K. pneumoniae	Phenicol	DALYs - Over70 - All pathogens - Penicillin	IncFIA/IncR/rep_cluster_1254	0.856535	9.17e-05	GRC, IND, MWI, NPL, USA	5	2005, 2009, 2010, 2011, 2012, 2013, 2014, 2016, 2020	9	2005	2020	-2.343	0.158	0.744	0.01	Not stationary	Increasing	-31.756	0	0.748	0.01	Difference stationary	Increasing	Yes
K. pneumoniae	Phenicol	DALYs - Over70 - All pathogens - Penicillin	IncFIA/IncFIC	0.838752	0.000177607	GRC, IND, MWI, NPL, USA	5	2005, 2009, 2010, 2011, 2012, 2013, 2014, 2016, 2020	9	2005	2020	-2.357	0.154	0.741	0.01	Not stationary	Increasing	-31.756	0	0.748	0.01	Difference stationary	Increasing	Yes
C. diphtheriae	Folate	DALYs - AllAges - Non-typhoidal Salmonella - Fluoroquinolones	dfrA1	-0.951778	0.00343196	FRA, RUS	2	1993, 2011, 2014, 2015, 2016, 2017	6	1993	2017	-2.837	0.053	0.927	0.01	Not stationary	Increasing	-26.7	0	0.651	0.018	Difference stationary	Increasing	No
C. diphtheriae	Folate	DALYs - AllAges - Non-typhoidal Salmonella - Fluoroquinolones	dfrA1	-0.951778	0.00343196	FRA, RUS	2	1993, 2011, 2014, 2015, 2016, 2017	6	1993	2017	-2.837	0.053	0.927	0.01	Not stationary	Increasing	-26.7	0	0.651	0.018	Difference stationary	Increasing	No
C. diphtheriae	Folate	DALYs - AllAges - Non-typhoidal Salmonella - Fluoroquinolones	ermX	-0.884341	0.0192921	FRA, RUS	2	1993, 2011, 2014, 2015, 2016, 2017	6	1993	2017	0.269	0.976	0.799	0.01	Not stationary	Increasing	-26.7	0	0.651	0.018	Difference stationary	Increasing	No
C. diphtheriae	Folate	DALYs - AllAges - Non-typhoidal Salmonella - Fluoroquinolones	ermX	-0.884341	0.0192921	FRA, RUS	2	1993, 2011, 2014, 2015, 2016, 2017	6	1993	2017	0.269	0.976	0.799	0.01	Not stationary	Increasing	-26.7	0	0.651	0.018	Difference stationary	Increasing	No
C. diphtheriae	Folate	DALYs - AllAges - Non-typhoidal Salmonella - Fluoroquinolones	tet(O)	-0.937529	0.005732	FRA, RUS	2	1993, 2011, 2014, 2015, 2016, 2017	6	1993	2017	-5.268	0	0.929	0.01	Difference stationary	Increasing	-26.7	0	0.651	0.018	Difference stationary	Increasing	No
C. diphtheriae	Folate	DALYs - AllAges - Non-typhoidal Salmonella - Fluoroquinolones	tet(O)	-0.937529	0.005732	FRA, RUS	2	1993, 2011, 2014, 2015, 2016, 2017	6	1993	2017	-5.268	0	0.929	0.01	Difference stationary	Increasing	-26.7	0	0.651	0.018	Difference stationary	Increasing	No
S. pneumoniae	Lincosamide	DALYs - AllAges - Haemophilus influenzae - Resistance to one or more antibiotics	aph(3')-IIIa	0.510698	0.00767757	CAN, DNK, USA	3	1998, 1999, 2000, 2001, 2002, 2003, 2004, 2005, 2006, 2007, 2008, 2009, 2010, 2011, 2012, 2013, 2014, 2015, 2018	19	1998	2018	-68.735	0	0.878	0.01	Difference stationary	Increasing	-25.174	0	0.87	0.01	Difference stationary	Increasing	No
S. aureus	Cephem	Deaths - AgeStandardized - Pseudomonas aeruginosa - Carbapenems	rep_cluster_1017/rep_cluster_1733/rep_cluster_2100	0.911777	1.42e-05	CHN, DEU, DNK, GBR, THA, USA	6	2008, 2009, 2010, 2011, 2012, 2013, 2014, 2015, 2018, 2019	10	2008	2019	-48.935	0	0.685	0.015	Difference stationary	Increasing	-24.314	0	0.686	0.015	Difference stationary	Increasing	Yes
S. agalactiae	Tetracycline	GDP per capita, PPP (current international $)	tet(O)	0.768726	0.0258097	CAN, DNK, USA	3	2006, 2010, 2011, 2012, 2013, 2014, 2018	7	2006	2018	-3.727	0.004	0.643	0.019	Difference stationary	Increasing	-23.567	0	0.625	0.02	Difference stationary	Increasing	No
E. faecium	Lipopeptide	Deaths - Over70 - All pathogens - Extensive drug resistance in TB	vanSA	0.719837	0.00247878	AUS, DNK, NZL, PAK, USA	5	2007, 2008, 2009, 2011, 2012, 2013, 2014, 2015, 2017, 2018	10	2007	2018	-8.357	0	0.539	0.033	Difference stationary	Increasing	-23.27	0	0.535	0.034	Difference stationary	Increasing	Yes
E. faecium	Lipopeptide	Deaths - Over70 - All pathogens - Extensive drug resistance in TB	vanYA	0.726199	0.0021716	AUS, DNK, NZL, PAK, USA	5	2007, 2008, 2009, 2011, 2012, 2013, 2014, 2015, 2017, 2018	10	2007	2018	-5.193	0	0.54	0.033	Difference stationary	Increasing	-23.27	0	0.535	0.034	Difference stationary	Increasing	Yes
E. faecium	Lipopeptide	Deaths - Over70 - All pathogens - Extensive drug resistance in TB	sat-4	0.704413	0.0033693	AUS, DNK, NZL, PAK, USA	5	2007, 2008, 2009, 2011, 2012, 2013, 2014, 2015, 2017, 2018	10	2007	2018	-5.311	0	0.54	0.033	Difference stationary	Increasing	-23.27	0	0.535	0.034	Difference stationary	Increasing	Yes
S. agalactiae	Macrolide	Protein-energy malnutrition	ermB	0.878824	0.00405383	CAN, DNK, USA	3	2006, 2010, 2011, 2012, 2013, 2014, 2018	7	2006	2018	-9.899	0	0.917	0.01	Difference stationary	Increasing	-23.222	0	0.523	0.036	Difference stationary	Increasing	No
S. agalactiae	Lincosamide	Deaths - AllAges - Haemophilus influenzae - Resistance to one or more antibiotics	ermB	0.770656	0.0252086	CAN, DNK, USA	3	2006, 2010, 2011, 2012, 2013, 2014, 2018	7	2006	2018	-4.548	0	0.618	0.021	Difference stationary	Increasing	-23.102	0	0.624	0.02	Difference stationary	Increasing	No
S. sonnei	Folate	Deaths - AllAges - Enterococcus faecium - Resistance to one or more antibiotics	sul1	0.707356	0.000335529	AUS, BTN, CHN, GBR, IND, NPL, PAK, VNM	8	2003, 2005, 2007, 2008, 2009, 2010, 2011, 2012, 2013, 2014, 2015, 2016, 2017, 2018	14	2003	2018	-6.929	0	0.748	0.01	Difference stationary	Increasing	-22.023	0	0.748	0.01	Difference stationary	Increasing	No
S. sonnei	Folate	Deaths - AllAges - Enterococcus faecium - Resistance to one or more antibiotics	aadA	0.601943	0.00388806	AUS, BTN, CHN, GBR, IND, NPL, PAK, VNM	8	2003, 2005, 2007, 2008, 2009, 2010, 2011, 2012, 2013, 2014, 2015, 2016, 2017, 2018	14	2003	2018	-4.397	0	0.751	0.01	Difference stationary	Increasing	-22.023	0	0.748	0.01	Difference stationary	Increasing	No
S. sonnei	Folate	Deaths - AllAges - Enterococcus faecium - Resistance to one or more antibiotics	IncFIA	0.761604	6.05e-05	AUS, BTN, CHN, GBR, IND, NPL, PAK, VNM	8	2003, 2005, 2007, 2008, 2009, 2010, 2011, 2012, 2013, 2014, 2015, 2016, 2017, 2018	14	2003	2018	-3.583	0.006	0.752	0.01	Difference stationary	Increasing	-22.023	0	0.748	0.01	Difference stationary	Increasing	No
S. sonnei	Folate	Deaths - AllAges - Enterococcus faecium - Resistance to one or more antibiotics	qacEdelta1	0.704074	0.000367706	AUS, BTN, CHN, GBR, IND, NPL, PAK, VNM	8	2003, 2005, 2007, 2008, 2009, 2010, 2011, 2012, 2013, 2014, 2015, 2016, 2017, 2018	14	2003	2018	-2.212	0.202	0.751	0.01	Not stationary	Increasing	-22.023	0	0.748	0.01	Difference stationary	Increasing	No
S. sonnei	Folate	Deaths - AllAges - Enterococcus faecium - Resistance to one or more antibiotics	IS6100_mrx_aadA5_dfrA17_mphA_qacEdelta1_sul1	0.777806	3.32e-05	AUS, BTN, CHN, GBR, IND, NPL, PAK, VNM	8	2003, 2005, 2007, 2008, 2009, 2010, 2011, 2012, 2013, 2014, 2015, 2016, 2017, 2018	14	2003	2018	-5.347	0	0.751	0.01	Difference stationary	Increasing	-22.023	0	0.748	0.01	Difference stationary	Increasing	No
S. sonnei	Aminoglycoside	Deaths - AllAges - Enterococcus faecium - Resistance to one or more antibiotics	acrF	0.746009	0.000584553	AUS, CHN, GBR, IND, NPL, PAK, VNM	7	2003, 2005, 2007, 2008, 2009, 2010, 2011, 2012, 2013, 2014, 2015, 2016, 2017, 2018	14	2003	2018	-5.56	0	0.755	0.01	Difference stationary	Increasing	-21.94	0	0.754	0.01	Difference stationary	Increasing	No
S. sonnei	Aminoglycoside	Deaths - AllAges - Enterococcus faecium - Resistance to one or more antibiotics	Col156/rep_cluster_2335	0.502513	0.0398047	AUS, CHN, GBR, IND, NPL, PAK, VNM	7	2003, 2005, 2007, 2008, 2009, 2010, 2011, 2012, 2013, 2014, 2015, 2016, 2017, 2018	14	2003	2018	-2.569	0.1	0.758	0.01	Not stationary	Increasing	-21.94	0	0.754	0.01	Difference stationary	Increasing	No
S. sonnei	Aminoglycoside	Deaths - AllAges - Enterococcus faecium - Resistance to one or more antibiotics	blaCTX-M-15	0.686541	0.00233617	AUS, CHN, GBR, IND, NPL, PAK, VNM	7	2003, 2005, 2007, 2008, 2009, 2010, 2011, 2012, 2013, 2014, 2015, 2016, 2017, 2018	14	2003	2018	-2.761	0.064	0.757	0.01	Not stationary	Increasing	-21.94	0	0.754	0.01	Difference stationary	Increasing	No
S. sonnei	Aminoglycoside	Deaths - AllAges - Enterococcus faecium - Resistance to one or more antibiotics	aph(3'')-Ib_blaTEM-40_Tn2_sul2	0.502513	0.0398047	AUS, CHN, GBR, IND, NPL, PAK, VNM	7	2003, 2005, 2007, 2008, 2009, 2010, 2011, 2012, 2013, 2014, 2015, 2016, 2017, 2018	14	2003	2018	-8.866	0	0.765	0.01	Difference stationary	Increasing	-21.94	0	0.754	0.01	Difference stationary	Increasing	No
S. sonnei	Aminoglycoside	Deaths - AllAges - Enterococcus faecium - Resistance to one or more antibiotics	IncI-gamma/K1/IncQ1	0.502513	0.0398047	AUS, CHN, GBR, IND, NPL, PAK, VNM	7	2003, 2005, 2007, 2008, 2009, 2010, 2011, 2012, 2013, 2014, 2015, 2016, 2017, 2018	14	2003	2018	-4.022	0.001	0.753	0.01	Difference stationary	Increasing	-21.94	0	0.754	0.01	Difference stationary	Increasing	No
S. sonnei	Aminoglycoside	Deaths - AllAges - Enterococcus faecium - Resistance to one or more antibiotics	blaCTX-M-3	0.75183	0.000500459	AUS, CHN, GBR, IND, NPL, PAK, VNM	7	2003, 2005, 2007, 2008, 2009, 2010, 2011, 2012, 2013, 2014, 2015, 2016, 2017, 2018	14	2003	2018	-2.516	0.112	0.755	0.01	Not stationary	Increasing	-21.94	0	0.754	0.01	Difference stationary	Increasing	No
S. sonnei	Aminoglycoside	Deaths - AllAges - Enterococcus faecium - Resistance to one or more antibiotics	blaTEM-40_Tn2	0.502513	0.0398047	AUS, CHN, GBR, IND, NPL, PAK, VNM	7	2003, 2005, 2007, 2008, 2009, 2010, 2011, 2012, 2013, 2014, 2015, 2016, 2017, 2018	14	2003	2018	-2.037	0.271	0.758	0.01	Not stationary	Increasing	-21.94	0	0.754	0.01	Difference stationary	Increasing	No
S. sonnei	Aminoglycoside	Deaths - AllAges - Enterococcus faecium - Resistance to one or more antibiotics	blaTEM-34_Tn2	0.516228	0.0338865	AUS, CHN, GBR, IND, NPL, PAK, VNM	7	2003, 2005, 2007, 2008, 2009, 2010, 2011, 2012, 2013, 2014, 2015, 2016, 2017, 2018	14	2003	2018	-2.189	0.21	0.756	0.01	Not stationary	Increasing	-21.94	0	0.754	0.01	Difference stationary	Increasing	No
S. sonnei	Aminoglycoside	Deaths - AllAges - Enterococcus faecium - Resistance to one or more antibiotics	IncI-gamma/K1/rep_cluster_2335	0.502513	0.0398047	AUS, CHN, GBR, IND, NPL, PAK, VNM	7	2003, 2005, 2007, 2008, 2009, 2010, 2011, 2012, 2013, 2014, 2015, 2016, 2017, 2018	14	2003	2018	-3.181	0.021	0.755	0.01	Difference stationary	Increasing	-21.94	0	0.754	0.01	Difference stationary	Increasing	No
S. sonnei	Aminoglycoside	Deaths - AllAges - Enterococcus faecium - Resistance to one or more antibiotics	IncFIA/IncFIB/IncFIC/rep_cluster_2344	0.502513	0.0398047	AUS, CHN, GBR, IND, NPL, PAK, VNM	7	2003, 2005, 2007, 2008, 2009, 2010, 2011, 2012, 2013, 2014, 2015, 2016, 2017, 2018	14	2003	2018	-2.035	0.271	0.754	0.01	Not stationary	Increasing	-21.94	0	0.754	0.01	Difference stationary	Increasing	No
S. sonnei	Aminoglycoside	Deaths - AllAges - Enterococcus faecium - Resistance to one or more antibiotics	aadA	0.634199	0.00625332	AUS, CHN, GBR, IND, NPL, PAK, VNM	7	2003, 2005, 2007, 2008, 2009, 2010, 2011, 2012, 2013, 2014, 2015, 2016, 2017, 2018	14	2003	2018	-5.089	0	0.75	0.01	Difference stationary	Increasing	-21.94	0	0.754	0.01	Difference stationary	Increasing	No
S. sonnei	Aminoglycoside	Deaths - AllAges - Enterococcus faecium - Resistance to one or more antibiotics	aadA	0.634199	0.00625332	AUS, CHN, GBR, IND, NPL, PAK, VNM	7	2003, 2005, 2007, 2008, 2009, 2010, 2011, 2012, 2013, 2014, 2015, 2016, 2017, 2018	14	2003	2018	-5.089	0	0.75	0.01	Difference stationary	Increasing	-21.94	0	0.754	0.01	Difference stationary	Increasing	No
S. sonnei	Aminoglycoside	Deaths - AllAges - Enterococcus faecium - Resistance to one or more antibiotics	blaTEM-34	0.899887	8.73e-07	AUS, CHN, GBR, IND, NPL, PAK, VNM	7	2003, 2005, 2007, 2008, 2009, 2010, 2011, 2012, 2013, 2014, 2015, 2016, 2017, 2018	14	2003	2018	-6.9	0	0.757	0.01	Difference stationary	Increasing	-21.94	0	0.754	0.01	Difference stationary	Increasing	No
S. sonnei	Aminoglycoside	Deaths - AllAges - Enterococcus faecium - Resistance to one or more antibiotics	IncFIA/IncFIC/rep_cluster_2131	0.502513	0.0398047	AUS, CHN, GBR, IND, NPL, PAK, VNM	7	2003, 2005, 2007, 2008, 2009, 2010, 2011, 2012, 2013, 2014, 2015, 2016, 2017, 2018	14	2003	2018	-2.04	0.269	0.752	0.01	Not stationary	Increasing	-21.94	0	0.754	0.01	Difference stationary	Increasing	No
S. sonnei	Aminoglycoside	Deaths - AllAges - Enterococcus faecium - Resistance to one or more antibiotics	IncFIA/IncFIC	0.664798	0.00359623	AUS, CHN, GBR, IND, NPL, PAK, VNM	7	2003, 2005, 2007, 2008, 2009, 2010, 2011, 2012, 2013, 2014, 2015, 2016, 2017, 2018	14	2003	2018	-2.275	0.18	0.758	0.01	Not stationary	Increasing	-21.94	0	0.754	0.01	Difference stationary	Increasing	No
S. sonnei	Folate	Deaths - AllAges - All pathogens - Vancomycin	aadA	0.56086	0.00816959	AUS, BTN, CHN, GBR, IND, NPL, PAK, VNM	8	2003, 2005, 2007, 2008, 2009, 2010, 2011, 2012, 2013, 2014, 2015, 2016, 2017, 2018	14	2003	2018	-5.739	0	0.743	0.01	Difference stationary	Increasing	-20.924	0	0.745	0.01	Difference stationary	Increasing	No
S. sonnei	Folate	Deaths - AllAges - All pathogens - Vancomycin	IS6100_mrx_aadA5_dfrA17_mphA_qacEdelta1_sul1	0.758713	6.7e-05	AUS, BTN, CHN, GBR, IND, NPL, PAK, VNM	8	2003, 2005, 2007, 2008, 2009, 2010, 2011, 2012, 2013, 2014, 2015, 2016, 2017, 2018	14	2003	2018	-3.396	0.011	0.739	0.01	Difference stationary	Increasing	-20.924	0	0.745	0.01	Difference stationary	Increasing	No
S. sonnei	Folate	Deaths - AllAges - All pathogens - Vancomycin	IncFIA	0.73233	0.00016028	AUS, BTN, CHN, GBR, IND, NPL, PAK, VNM	8	2003, 2005, 2007, 2008, 2009, 2010, 2011, 2012, 2013, 2014, 2015, 2016, 2017, 2018	14	2003	2018	-31.146	0	0.742	0.01	Difference stationary	Increasing	-20.924	0	0.745	0.01	Difference stationary	Increasing	No
S. sonnei	Folate	Deaths - AllAges - All pathogens - Vancomycin	sul1	0.726989	0.000188949	AUS, BTN, CHN, GBR, IND, NPL, PAK, VNM	8	2003, 2005, 2007, 2008, 2009, 2010, 2011, 2012, 2013, 2014, 2015, 2016, 2017, 2018	14	2003	2018	-22.394	0	0.74	0.01	Difference stationary	Increasing	-20.924	0	0.745	0.01	Difference stationary	Increasing	No
S. sonnei	Folate	Deaths - AllAges - All pathogens - Vancomycin	qacEdelta1	0.72352	0.000209848	AUS, BTN, CHN, GBR, IND, NPL, PAK, VNM	8	2003, 2005, 2007, 2008, 2009, 2010, 2011, 2012, 2013, 2014, 2015, 2016, 2017, 2018	14	2003	2018	-2.732	0.069	0.741	0.01	Not stationary	Increasing	-20.924	0	0.745	0.01	Difference stationary	Increasing	No
S. agalactiae	Tetracycline	Deaths - AllAges - Group B Streptococcus - Macrolides	tet(O)	0.890282	0.0030362	CAN, DNK, USA	3	2006, 2010, 2011, 2012, 2013, 2014, 2018	7	2006	2018	-3.519	0.008	0.631	0.02	Difference stationary	Increasing	-19.858	0	0.65	0.018	Difference stationary	Increasing	No
S. sonnei	Penicilin	Deaths - AllAges - Enterococcus faecium - Resistance to one or more antibiotics	blaTEM-34	0.890327	6.46e-08	AUS, BTN, CHN, GBR, IND, NPL, PAK, VNM	8	2003, 2005, 2007, 2008, 2009, 2010, 2011, 2012, 2013, 2014, 2015, 2016, 2017, 2018	14	2003	2018	-8.33	0	0.749	0.01	Difference stationary	Increasing	-19.37	0	0.747	0.01	Difference stationary	Increasing	No
S. sonnei	Penicilin	Deaths - AllAges - Enterococcus faecium - Resistance to one or more antibiotics	aadA	0.601943	0.00388806	AUS, BTN, CHN, GBR, IND, NPL, PAK, VNM	8	2003, 2005, 2007, 2008, 2009, 2010, 2011, 2012, 2013, 2014, 2015, 2016, 2017, 2018	14	2003	2018	-2.205	0.204	0.749	0.01	Not stationary	Increasing	-19.37	0	0.747	0.01	Difference stationary	Increasing	No
S. sonnei	Penicilin	Deaths - AllAges - Enterococcus faecium - Resistance to one or more antibiotics	blaTEM-34_Tn2	0.503991	0.0198303	AUS, BTN, CHN, GBR, IND, NPL, PAK, VNM	8	2003, 2005, 2007, 2008, 2009, 2010, 2011, 2012, 2013, 2014, 2015, 2016, 2017, 2018	14	2003	2018	-2.292	0.175	0.747	0.01	Not stationary	Increasing	-19.37	0	0.747	0.01	Difference stationary	Increasing	No
S. sonnei	Penicilin	Deaths - AllAges - Enterococcus faecium - Resistance to one or more antibiotics	mrx	0.683758	0.000631843	AUS, BTN, CHN, GBR, IND, NPL, PAK, VNM	8	2003, 2005, 2007, 2008, 2009, 2010, 2011, 2012, 2013, 2014, 2015, 2016, 2017, 2018	14	2003	2018	-5.875	0	0.747	0.01	Difference stationary	Increasing	-19.37	0	0.747	0.01	Difference stationary	Increasing	No
S. sonnei	Penicilin	Deaths - AllAges - Enterococcus faecium - Resistance to one or more antibiotics	IncFIA/IncFII	0.806662	1e-05	AUS, BTN, CHN, GBR, IND, NPL, PAK, VNM	8	2003, 2005, 2007, 2008, 2009, 2010, 2011, 2012, 2013, 2014, 2015, 2016, 2017, 2018	14	2003	2018	-7.265	0	0.749	0.01	Difference stationary	Increasing	-19.37	0	0.747	0.01	Difference stationary	Increasing	No
S. sonnei	Penicilin	Deaths - AllAges - Enterococcus faecium - Resistance to one or more antibiotics	catA1	0.836566	2.29e-06	AUS, BTN, CHN, GBR, IND, NPL, PAK, VNM	8	2003, 2005, 2007, 2008, 2009, 2010, 2011, 2012, 2013, 2014, 2015, 2016, 2017, 2018	14	2003	2018	-2.613	0.09	0.751	0.01	Not stationary	Increasing	-19.37	0	0.747	0.01	Difference stationary	Increasing	No
S. sonnei	Penicilin	Deaths - AllAges - Enterococcus faecium - Resistance to one or more antibiotics	dfrA8	0.597929	0.00419864	AUS, BTN, CHN, GBR, IND, NPL, PAK, VNM	8	2003, 2005, 2007, 2008, 2009, 2010, 2011, 2012, 2013, 2014, 2015, 2016, 2017, 2018	14	2003	2018	-21.519	0	0.749	0.01	Difference stationary	Increasing	-19.37	0	0.747	0.01	Difference stationary	Increasing	No
S. sonnei	Penicilin	Deaths - AllAges - Enterococcus faecium - Resistance to one or more antibiotics	blaCTX-M-15_ISKpn19_qnrS1	0.584858	0.00535664	AUS, BTN, CHN, GBR, IND, NPL, PAK, VNM	8	2003, 2005, 2007, 2008, 2009, 2010, 2011, 2012, 2013, 2014, 2015, 2016, 2017, 2018	14	2003	2018	-7.798	0	0.753	0.01	Difference stationary	Increasing	-19.37	0	0.747	0.01	Difference stationary	Increasing	No
S. sonnei	Penicilin	Deaths - AllAges - Enterococcus faecium - Resistance to one or more antibiotics	qnrS1	0.532061	0.0130398	AUS, BTN, CHN, GBR, IND, NPL, PAK, VNM	8	2003, 2005, 2007, 2008, 2009, 2010, 2011, 2012, 2013, 2014, 2015, 2016, 2017, 2018	14	2003	2018	-3.501	0.008	0.756	0.01	Difference stationary	Increasing	-19.37	0	0.747	0.01	Difference stationary	Increasing	No
S. sonnei	Penicilin	Deaths - AllAges - Enterococcus faecium - Resistance to one or more antibiotics	tet(B)	0.660959	0.00110611	AUS, BTN, CHN, GBR, IND, NPL, PAK, VNM	8	2003, 2005, 2007, 2008, 2009, 2010, 2011, 2012, 2013, 2014, 2015, 2016, 2017, 2018	14	2003	2018	-2.653	0.082	0.752	0.01	Not stationary	Increasing	-19.37	0	0.747	0.01	Difference stationary	Increasing	No
S. sonnei	Penicilin	Deaths - AllAges - Enterococcus faecium - Resistance to one or more antibiotics	blaOXA-1	0.845488	1.4e-06	AUS, BTN, CHN, GBR, IND, NPL, PAK, VNM	8	2003, 2005, 2007, 2008, 2009, 2010, 2011, 2012, 2013, 2014, 2015, 2016, 2017, 2018	14	2003	2018	-27.129	0	0.749	0.01	Difference stationary	Increasing	-19.37	0	0.747	0.01	Difference stationary	Increasing	No
S. sonnei	Penicilin	Deaths - AllAges - Enterococcus faecium - Resistance to one or more antibiotics	aadA5	0.699887	0.000412563	AUS, BTN, CHN, GBR, IND, NPL, PAK, VNM	8	2003, 2005, 2007, 2008, 2009, 2010, 2011, 2012, 2013, 2014, 2015, 2016, 2017, 2018	14	2003	2018	-2.743	0.067	0.748	0.01	Not stationary	Increasing	-19.37	0	0.747	0.01	Difference stationary	Increasing	No
S. sonnei	Penicilin	Deaths - AllAges - Enterococcus faecium - Resistance to one or more antibiotics	dfrA17	0.698085	0.000433264	AUS, BTN, CHN, GBR, IND, NPL, PAK, VNM	8	2003, 2005, 2007, 2008, 2009, 2010, 2011, 2012, 2013, 2014, 2015, 2016, 2017, 2018	14	2003	2018	-8.442	0	0.749	0.01	Difference stationary	Increasing	-19.37	0	0.747	0.01	Difference stationary	Increasing	No
S. sonnei	Penicilin	Deaths - AllAges - Enterococcus faecium - Resistance to one or more antibiotics	IS6100_mrx_aadA5_dfrA17_mphA_qacEdelta1_sul1	0.777806	3.32e-05	AUS, BTN, CHN, GBR, IND, NPL, PAK, VNM	8	2003, 2005, 2007, 2008, 2009, 2010, 2011, 2012, 2013, 2014, 2015, 2016, 2017, 2018	14	2003	2018	-2.556	0.102	0.749	0.01	Not stationary	Increasing	-19.37	0	0.747	0.01	Difference stationary	Increasing	No
S. sonnei	Penicilin	Deaths - AllAges - Enterococcus faecium - Resistance to one or more antibiotics	blaCTX-M-3	0.72207	0.000219151	AUS, BTN, CHN, GBR, IND, NPL, PAK, VNM	8	2003, 2005, 2007, 2008, 2009, 2010, 2011, 2012, 2013, 2014, 2015, 2016, 2017, 2018	14	2003	2018	-3.285	0.016	0.751	0.01	Difference stationary	Increasing	-19.37	0	0.747	0.01	Difference stationary	Increasing	No
S. sonnei	Penicilin	Deaths - AllAges - Enterococcus faecium - Resistance to one or more antibiotics	blaCTX-M-27	0.801723	1.24e-05	AUS, BTN, CHN, GBR, IND, NPL, PAK, VNM	8	2003, 2005, 2007, 2008, 2009, 2010, 2011, 2012, 2013, 2014, 2015, 2016, 2017, 2018	14	2003	2018	-4.37	0	0.749	0.01	Difference stationary	Increasing	-19.37	0	0.747	0.01	Difference stationary	Increasing	No
S. sonnei	Penicilin	Deaths - AllAges - Enterococcus faecium - Resistance to one or more antibiotics	mphA	0.683758	0.000631843	AUS, BTN, CHN, GBR, IND, NPL, PAK, VNM	8	2003, 2005, 2007, 2008, 2009, 2010, 2011, 2012, 2013, 2014, 2015, 2016, 2017, 2018	14	2003	2018	-3.111	0.026	0.749	0.01	Difference stationary	Increasing	-19.37	0	0.747	0.01	Difference stationary	Increasing	No
N. gonorrhoeae	Penicilin	Lipopeptides	blaTEM-135	0.726138	0.000289009	AUS, CAN, JPN, NZL	4	2001, 2005, 2006, 2007, 2008, 2009, 2010, 2011, 2012, 2013, 2014, 2015, 2017	13	2001	2017	-30.166	0	0.824	0.01	Difference stationary	Increasing	-19.065	0	0.819	0.01	Difference stationary	Increasing	No
N. gonorrhoeae	Penicilin	Lipopeptides	IncP	0.740445	0.000188934	AUS, CAN, JPN, NZL	4	2001, 2005, 2006, 2007, 2008, 2009, 2010, 2011, 2012, 2013, 2014, 2015, 2017	13	2001	2017	-22.747	0	0.818	0.01	Difference stationary	Increasing	-19.065	0	0.819	0.01	Difference stationary	Increasing	No
K. pneumoniae	Phenicol	Deaths - Over70 - All pathogens - Penicillin	IncFIA/IncR/rep_cluster_1254	0.850864	0.000114283	GRC, IND, MWI, NPL, USA	5	2005, 2009, 2010, 2011, 2012, 2013, 2014, 2016, 2020	9	2005	2020	-2.678	0.078	0.739	0.01	Not stationary	Increasing	-18.978	0	0.746	0.01	Difference stationary	Increasing	Yes
K. pneumoniae	Phenicol	Deaths - Over70 - All pathogens - Penicillin	IncFIA/IncFIC	0.832565	0.000219498	GRC, IND, MWI, NPL, USA	5	2005, 2009, 2010, 2011, 2012, 2013, 2014, 2016, 2020	9	2005	2020	-3.261	0.017	0.742	0.01	Difference stationary	Increasing	-18.978	0	0.746	0.01	Difference stationary	Increasing	Yes
S. sonnei	Aminoglycoside	Deaths - AllAges - All pathogens - Vancomycin	IncI-gamma/K1/rep_cluster_2335	0.505781	0.0383282	AUS, CHN, GBR, IND, NPL, PAK, VNM	7	2003, 2005, 2007, 2008, 2009, 2010, 2011, 2012, 2013, 2014, 2015, 2016, 2017, 2018	14	2003	2018	-2.477	0.121	0.752	0.01	Not stationary	Increasing	-18.643	0	0.755	0.01	Difference stationary	Increasing	No
S. sonnei	Aminoglycoside	Deaths - AllAges - All pathogens - Vancomycin	IncFIA/IncFIB/IncFIC/rep_cluster_2344	0.505781	0.0383282	AUS, CHN, GBR, IND, NPL, PAK, VNM	7	2003, 2005, 2007, 2008, 2009, 2010, 2011, 2012, 2013, 2014, 2015, 2016, 2017, 2018	14	2003	2018	-7.955	0	0.748	0.01	Difference stationary	Increasing	-18.643	0	0.755	0.01	Difference stationary	Increasing	No
S. sonnei	Aminoglycoside	Deaths - AllAges - All pathogens - Vancomycin	blaTEM-34	0.89643	1.11e-06	AUS, CHN, GBR, IND, NPL, PAK, VNM	7	2003, 2005, 2007, 2008, 2009, 2010, 2011, 2012, 2013, 2014, 2015, 2016, 2017, 2018	14	2003	2018	-4.914	0	0.745	0.01	Difference stationary	Increasing	-18.643	0	0.755	0.01	Difference stationary	Increasing	No
S. sonnei	Aminoglycoside	Deaths - AllAges - All pathogens - Vancomycin	blaTEM-40_Tn2	0.505781	0.0383282	AUS, CHN, GBR, IND, NPL, PAK, VNM	7	2003, 2005, 2007, 2008, 2009, 2010, 2011, 2012, 2013, 2014, 2015, 2016, 2017, 2018	14	2003	2018	-28.041	0	0.751	0.01	Difference stationary	Increasing	-18.643	0	0.755	0.01	Difference stationary	Increasing	No
S. sonnei	Aminoglycoside	Deaths - AllAges - All pathogens - Vancomycin	aadA	0.614873	0.00862024	AUS, CHN, GBR, IND, NPL, PAK, VNM	7	2003, 2005, 2007, 2008, 2009, 2010, 2011, 2012, 2013, 2014, 2015, 2016, 2017, 2018	14	2003	2018	-2.914	0.044	0.746	0.01	Not stationary	Increasing	-18.643	0	0.755	0.01	Difference stationary	Increasing	No
S. sonnei	Aminoglycoside	Deaths - AllAges - All pathogens - Vancomycin	aadA	0.614873	0.00862024	AUS, CHN, GBR, IND, NPL, PAK, VNM	7	2003, 2005, 2007, 2008, 2009, 2010, 2011, 2012, 2013, 2014, 2015, 2016, 2017, 2018	14	2003	2018	-2.914	0.044	0.746	0.01	Not stationary	Increasing	-18.643	0	0.755	0.01	Difference stationary	Increasing	No
S. sonnei	Aminoglycoside	Deaths - AllAges - All pathogens - Vancomycin	IncI-gamma/K1/IncQ1	0.505781	0.0383282	AUS, CHN, GBR, IND, NPL, PAK, VNM	7	2003, 2005, 2007, 2008, 2009, 2010, 2011, 2012, 2013, 2014, 2015, 2016, 2017, 2018	14	2003	2018	-38.729	0	0.753	0.01	Difference stationary	Increasing	-18.643	0	0.755	0.01	Difference stationary	Increasing	No
S. sonnei	Aminoglycoside	Deaths - AllAges - All pathogens - Vancomycin	blaCTX-M-3	0.711143	0.00137118	AUS, CHN, GBR, IND, NPL, PAK, VNM	7	2003, 2005, 2007, 2008, 2009, 2010, 2011, 2012, 2013, 2014, 2015, 2016, 2017, 2018	14	2003	2018	-18.308	0	0.748	0.01	Difference stationary	Increasing	-18.643	0	0.755	0.01	Difference stationary	Increasing	No
S. sonnei	Aminoglycoside	Deaths - AllAges - All pathogens - Vancomycin	IncFIA/IncFIC/rep_cluster_2131	0.505781	0.0383282	AUS, CHN, GBR, IND, NPL, PAK, VNM	7	2003, 2005, 2007, 2008, 2009, 2010, 2011, 2012, 2013, 2014, 2015, 2016, 2017, 2018	14	2003	2018	-37.468	0	0.748	0.01	Difference stationary	Increasing	-18.643	0	0.755	0.01	Difference stationary	Increasing	No
S. sonnei	Aminoglycoside	Deaths - AllAges - All pathogens - Vancomycin	Col156/rep_cluster_2335	0.505781	0.0383282	AUS, CHN, GBR, IND, NPL, PAK, VNM	7	2003, 2005, 2007, 2008, 2009, 2010, 2011, 2012, 2013, 2014, 2015, 2016, 2017, 2018	14	2003	2018	-12.307	0	0.752	0.01	Difference stationary	Increasing	-18.643	0	0.755	0.01	Difference stationary	Increasing	No
S. sonnei	Aminoglycoside	Deaths - AllAges - All pathogens - Vancomycin	acrF	0.726284	0.000961555	AUS, CHN, GBR, IND, NPL, PAK, VNM	7	2003, 2005, 2007, 2008, 2009, 2010, 2011, 2012, 2013, 2014, 2015, 2016, 2017, 2018	14	2003	2018	-5.155	0	0.748	0.01	Difference stationary	Increasing	-18.643	0	0.755	0.01	Difference stationary	Increasing	No
S. sonnei	Aminoglycoside	Deaths - AllAges - All pathogens - Vancomycin	blaCTX-M-15	0.682	0.00256379	AUS, CHN, GBR, IND, NPL, PAK, VNM	7	2003, 2005, 2007, 2008, 2009, 2010, 2011, 2012, 2013, 2014, 2015, 2016, 2017, 2018	14	2003	2018	-4.676	0	0.746	0.01	Difference stationary	Increasing	-18.643	0	0.755	0.01	Difference stationary	Increasing	No
S. sonnei	Aminoglycoside	Deaths - AllAges - All pathogens - Vancomycin	blaTEM-34_Tn2	0.543085	0.0242672	AUS, CHN, GBR, IND, NPL, PAK, VNM	7	2003, 2005, 2007, 2008, 2009, 2010, 2011, 2012, 2013, 2014, 2015, 2016, 2017, 2018	14	2003	2018	-8.146	0	0.746	0.01	Difference stationary	Increasing	-18.643	0	0.755	0.01	Difference stationary	Increasing	No
S. sonnei	Aminoglycoside	Deaths - AllAges - All pathogens - Vancomycin	aph(3'')-Ib_blaTEM-40_Tn2_sul2	0.505781	0.0383282	AUS, CHN, GBR, IND, NPL, PAK, VNM	7	2003, 2005, 2007, 2008, 2009, 2010, 2011, 2012, 2013, 2014, 2015, 2016, 2017, 2018	14	2003	2018	-25.911	0	0.754	0.01	Difference stationary	Increasing	-18.643	0	0.755	0.01	Difference stationary	Increasing	No
S. sonnei	Aminoglycoside	Deaths - AllAges - All pathogens - Vancomycin	IncFIA/IncFIC	0.62764	0.00698918	AUS, CHN, GBR, IND, NPL, PAK, VNM	7	2003, 2005, 2007, 2008, 2009, 2010, 2011, 2012, 2013, 2014, 2015, 2016, 2017, 2018	14	2003	2018	-2.277	0.18	0.747	0.01	Not stationary	Increasing	-18.643	0	0.755	0.01	Difference stationary	Increasing	No
E. coli	Macrolide	DALYs - AllAges - Citrobacter spp. - Fluoroquinolones	rmtB	-0.514684	0.0496322	GMB, IND, KEN, MLI, MOZ, PAK, PRT	7	2008, 2009, 2010, 2019, 2020, 2021	6	2008	2021	0.533	0.986	0.831	0.01	Not stationary	Increasing	-18.438	0	0.487	0.045	Difference stationary	Increasing	No
E. coli	Macrolide	DALYs - AllAges - Citrobacter spp. - Fluoroquinolones	ble	-0.514674	0.049637	GMB, IND, KEN, MLI, MOZ, PAK, PRT	7	2008, 2009, 2010, 2019, 2020, 2021	6	2008	2021	-22.599	0	0.503	0.041	Difference stationary	Increasing	-18.438	0	0.487	0.045	Difference stationary	Increasing	No
E. coli	B-lactam Combined Agents	Life expectancy at birth, total (years)	mdtM	0.721371	2.17e-06	CHN, DEU, DNK, GBR, JPN, PAK, PRT, THA, TZA, USA	10	2001, 2002, 2003, 2004, 2005, 2006, 2007, 2008, 2009, 2010, 2011, 2012, 2013, 2014, 2015, 2016, 2017, 2018, 2019, 2020, 2021	21	2001	2021	-4.018	0.001	0.779	0.01	Difference stationary	Increasing	-16.51	0	0.782	0.01	Difference stationary	Increasing	No
E. coli	B-lactam Combined Agents	Life expectancy at birth, total (years)	mdtN	0.773548	1.3e-07	CHN, DEU, DNK, GBR, JPN, PAK, PRT, THA, TZA, USA	10	2001, 2002, 2003, 2004, 2005, 2006, 2007, 2008, 2009, 2010, 2011, 2012, 2013, 2014, 2015, 2016, 2017, 2018, 2019, 2020, 2021	21	2001	2021	-4.556	0	0.765	0.01	Difference stationary	Increasing	-16.51	0	0.782	0.01	Difference stationary	Increasing	No
E. coli	Fluoroquinolone	People with basic handwashing facilities including soap and water (% of population)	mrx	0.674273	0.0161812	IND, MOZ, PAK, RWA, THA, TZA	6	2009, 2010, 2013, 2014, 2015, 2016, 2017, 2019, 2020	9	2009	2020	-26.234	0	0.839	0.01	Difference stationary	Increasing	-16.32	0	0.892	0.01	Difference stationary	Increasing	Yes
E. coli	Fluoroquinolone	People with basic handwashing facilities including soap and water (% of population)	mrx	0.674273	0.0161812	IND, MOZ, PAK, RWA, THA, TZA	6	2009, 2010, 2013, 2014, 2015, 2016, 2017, 2019, 2020	9	2009	2020	-26.234	0	0.839	0.01	Difference stationary	Increasing	-16.32	0	0.892	0.01	Difference stationary	Increasing	Yes
E. coli	Fluoroquinolone	People with basic handwashing facilities including soap and water (% of population)	mrx	0.674273	0.0161812	IND, MOZ, PAK, RWA, THA, TZA	6	2009, 2010, 2013, 2014, 2015, 2016, 2017, 2019, 2020	9	2009	2020	-26.234	0	0.839	0.01	Difference stationary	Increasing	-16.32	0	0.892	0.01	Difference stationary	Increasing	Yes
E. coli	Fluoroquinolone	People with basic handwashing facilities including soap and water (% of population)	rmtB	0.624662	0.0298911	IND, MOZ, PAK, RWA, THA, TZA	6	2009, 2010, 2013, 2014, 2015, 2016, 2017, 2019, 2020	9	2009	2020	-5.497	0	0.817	0.01	Difference stationary	Increasing	-16.32	0	0.892	0.01	Difference stationary	Increasing	Yes
E. coli	Fluoroquinolone	People with basic handwashing facilities including soap and water (% of population)	ble	0.621554	0.0309623	IND, MOZ, PAK, RWA, THA, TZA	6	2009, 2010, 2013, 2014, 2015, 2016, 2017, 2019, 2020	9	2009	2020	-7.209	0	0.818	0.01	Difference stationary	Increasing	-16.32	0	0.892	0.01	Difference stationary	Increasing	Yes
E. coli	Fluoroquinolone	People with basic handwashing facilities including soap and water (% of population)	aadA2	0.69861	0.0114906	IND, MOZ, PAK, RWA, THA, TZA	6	2009, 2010, 2013, 2014, 2015, 2016, 2017, 2019, 2020	9	2009	2020	-37.907	0	0.82	0.01	Difference stationary	Increasing	-16.32	0	0.892	0.01	Difference stationary	Increasing	Yes
E. coli	Fluoroquinolone	People with basic handwashing facilities including soap and water (% of population)	aadA2	0.69861	0.0114906	IND, MOZ, PAK, RWA, THA, TZA	6	2009, 2010, 2013, 2014, 2015, 2016, 2017, 2019, 2020	9	2009	2020	-37.907	0	0.82	0.01	Difference stationary	Increasing	-16.32	0	0.892	0.01	Difference stationary	Increasing	Yes
E. coli	Fluoroquinolone	People with basic handwashing facilities including soap and water (% of population)	dfrA12	0.669643	0.0172122	IND, MOZ, PAK, RWA, THA, TZA	6	2009, 2010, 2013, 2014, 2015, 2016, 2017, 2019, 2020	9	2009	2020	-34.103	0	0.828	0.01	Difference stationary	Increasing	-16.32	0	0.892	0.01	Difference stationary	Increasing	Yes
E. coli	Fluoroquinolone	People with basic handwashing facilities including soap and water (% of population)	qacEdelta1	0.596551	0.0406052	IND, MOZ, PAK, RWA, THA, TZA	6	2009, 2010, 2013, 2014, 2015, 2016, 2017, 2019, 2020	9	2009	2020	-3.377	0.012	0.807	0.01	Difference stationary	Increasing	-16.32	0	0.892	0.01	Difference stationary	Increasing	Yes
E. coli	Fluoroquinolone	People with basic handwashing facilities including soap and water (% of population)	qacEdelta1	0.596551	0.0406052	IND, MOZ, PAK, RWA, THA, TZA	6	2009, 2010, 2013, 2014, 2015, 2016, 2017, 2019, 2020	9	2009	2020	-3.377	0.012	0.807	0.01	Difference stationary	Increasing	-16.32	0	0.892	0.01	Difference stationary	Increasing	Yes
E. coli	Fluoroquinolone	People with basic handwashing facilities including soap and water (% of population)	sul1	0.707644	0.0100373	IND, MOZ, PAK, RWA, THA, TZA	6	2009, 2010, 2013, 2014, 2015, 2016, 2017, 2019, 2020	9	2009	2020	-4.129	0.001	0.835	0.01	Difference stationary	Increasing	-16.32	0	0.892	0.01	Difference stationary	Increasing	Yes
E. coli	Fluoroquinolone	People with basic handwashing facilities including soap and water (% of population)	blaEC-15	0.602262	0.0382367	IND, MOZ, PAK, RWA, THA, TZA	6	2009, 2010, 2013, 2014, 2015, 2016, 2017, 2019, 2020	9	2009	2020	-25.482	0	0.827	0.01	Difference stationary	Increasing	-16.32	0	0.892	0.01	Difference stationary	Increasing	Yes
E. coli	Fluoroquinolone	People with basic handwashing facilities including soap and water (% of population)	blaNDM-5	0.614457	0.0335114	IND, MOZ, PAK, RWA, THA, TZA	6	2009, 2010, 2013, 2014, 2015, 2016, 2017, 2019, 2020	9	2009	2020	-4.039	0.001	0.795	0.01	Difference stationary	Increasing	-16.32	0	0.892	0.01	Difference stationary	Increasing	Yes
E. coli	Fluoroquinolone	People with basic handwashing facilities including soap and water (% of population)	blaCMY-59	0.611182	0.0347369	IND, MOZ, PAK, RWA, THA, TZA	6	2009, 2010, 2013, 2014, 2015, 2016, 2017, 2019, 2020	9	2009	2020	-2.704	0.073	0.821	0.01	Not stationary	Increasing	-16.32	0	0.892	0.01	Difference stationary	Increasing	Yes
E. coli	Fluoroquinolone	People with basic handwashing facilities including soap and water (% of population)	mphA	0.671707	0.0167468	IND, MOZ, PAK, RWA, THA, TZA	6	2009, 2010, 2013, 2014, 2015, 2016, 2017, 2019, 2020	9	2009	2020	-3.714	0.004	0.834	0.01	Difference stationary	Increasing	-16.32	0	0.892	0.01	Difference stationary	Increasing	Yes
E. coli	Fluoroquinolone	People with basic handwashing facilities including soap and water (% of population)	mphA	0.671707	0.0167468	IND, MOZ, PAK, RWA, THA, TZA	6	2009, 2010, 2013, 2014, 2015, 2016, 2017, 2019, 2020	9	2009	2020	-3.714	0.004	0.834	0.01	Difference stationary	Increasing	-16.32	0	0.892	0.01	Difference stationary	Increasing	Yes
E. coli	Fluoroquinolone	People with basic handwashing facilities including soap and water (% of population)	mphA	0.671707	0.0167468	IND, MOZ, PAK, RWA, THA, TZA	6	2009, 2010, 2013, 2014, 2015, 2016, 2017, 2019, 2020	9	2009	2020	-3.714	0.004	0.834	0.01	Difference stationary	Increasing	-16.32	0	0.892	0.01	Difference stationary	Increasing	Yes
E. coli	Fluoroquinolone	People with basic handwashing facilities including soap and water (% of population)	mdtC	0.591357	0.0428485	IND, MOZ, PAK, RWA, THA, TZA	6	2009, 2010, 2013, 2014, 2015, 2016, 2017, 2019, 2020	9	2009	2020	-6.589	0	0.849	0.01	Difference stationary	Increasing	-16.32	0	0.892	0.01	Difference stationary	Increasing	Yes
E. coli	Aminoglycoside	People using safely managed sanitation services (% of population)	mdtN	0.594782	2.65e-06	BRA, CHN, DEU, DNK, FRA, GBR, GMB, IND, ITA, JPN, KEN, MLI, NOR, PRT, THA, TZA, USA	17	2001, 2002, 2003, 2004, 2005, 2006, 2007, 2008, 2009, 2010, 2011, 2012, 2013, 2014, 2015, 2016, 2017, 2018, 2019, 2020, 2021	21	2001	2021	-3.446	0.009	0.838	0.01	Difference stationary	Increasing	-15.445	0	0.846	0.01	Difference stationary	Increasing	No
E. coli	Aminoglycoside	People using safely managed sanitation services (% of population)	mdtN	0.594782	2.65e-06	BRA, CHN, DEU, DNK, FRA, GBR, GMB, IND, ITA, JPN, KEN, MLI, NOR, PRT, THA, TZA, USA	17	2001, 2002, 2003, 2004, 2005, 2006, 2007, 2008, 2009, 2010, 2011, 2012, 2013, 2014, 2015, 2016, 2017, 2018, 2019, 2020, 2021	21	2001	2021	-3.446	0.009	0.838	0.01	Difference stationary	Increasing	-15.445	0	0.846	0.01	Difference stationary	Increasing	No
E. coli	Penicilin	People using safely managed sanitation services (% of population)	mdtN	0.579089	1.05e-05	BRA, DEU, DNK, FRA, GBR, GMB, IND, ITA, KEN, MLI, NOR, PRT, THA, TZA, USA	15	2001, 2002, 2003, 2004, 2005, 2006, 2007, 2008, 2009, 2010, 2011, 2012, 2013, 2014, 2015, 2016, 2017, 2018, 2019, 2020, 2021	21	2001	2021	-7.614	0	0.836	0.01	Difference stationary	Increasing	-14.701	0	0.843	0.01	Difference stationary	Increasing	No
E. coli	Penicilin	People using safely managed sanitation services (% of population)	mdtN	0.579089	1.05e-05	BRA, DEU, DNK, FRA, GBR, GMB, IND, ITA, KEN, MLI, NOR, PRT, THA, TZA, USA	15	2001, 2002, 2003, 2004, 2005, 2006, 2007, 2008, 2009, 2010, 2011, 2012, 2013, 2014, 2015, 2016, 2017, 2018, 2019, 2020, 2021	21	2001	2021	-7.614	0	0.836	0.01	Difference stationary	Increasing	-14.701	0	0.843	0.01	Difference stationary	Increasing	No
C. diphtheriae	Tetracycline	Deaths - AgeStandardized - Shigella spp. - Resistance to one or more antibiotics	sul1	-0.883997	0.0194046	FRA, RUS	2	1993, 2011, 2014, 2015, 2016, 2017	6	1993	2017	-4.835	0	0.886	0.01	Difference stationary	Increasing	-14.341	0	0.677	0.016	Difference stationary	Increasing	No
E. coli	Tetracycline	People using safely managed sanitation services (% of population)	mdtN	0.597689	9.17e-06	BRA, CHN, DEU, DNK, FRA, GBR, GMB, IND, ITA, KEN, MLI, NOR, PRT, USA	14	2002, 2003, 2004, 2005, 2006, 2007, 2008, 2009, 2010, 2011, 2012, 2013, 2014, 2015, 2016, 2017, 2018, 2019, 2020, 2021	20	2002	2021	-4.367	0	0.805	0.01	Difference stationary	Increasing	-14.304	0	0.825	0.01	Difference stationary	Increasing	No
S. sonnei	Tetracycline	Population density (people per sq. km of land area)	blaCTX-M-14	0.544119	0.0442705	CHN, GBR, IND, NPL, PAK, VNM	6	2003, 2005, 2007, 2008, 2009, 2010, 2011, 2012, 2013, 2014, 2015, 2016	12	2003	2016	-5.484	0	0.742	0.01	Difference stationary	Increasing	-14.214	0	0.707	0.013	Difference stationary	Increasing	No
S. sonnei	Tetracycline	Population density (people per sq. km of land area)	blaTEM-34	0.605152	0.0218467	CHN, GBR, IND, NPL, PAK, VNM	6	2003, 2005, 2007, 2008, 2009, 2010, 2011, 2012, 2013, 2014, 2015, 2016	12	2003	2016	-3.985	0.001	0.727	0.011	Difference stationary	Increasing	-14.214	0	0.707	0.013	Difference stationary	Increasing	No
S. sonnei	Tetracycline	Population density (people per sq. km of land area)	aac(3)-IId	0.5484	0.0423005	CHN, GBR, IND, NPL, PAK, VNM	6	2003, 2005, 2007, 2008, 2009, 2010, 2011, 2012, 2013, 2014, 2015, 2016	12	2003	2016	-2.775	0.062	0.758	0.01	Not stationary	Increasing	-14.214	0	0.707	0.013	Difference stationary	Increasing	No
S. sonnei	Tetracycline	Population density (people per sq. km of land area)	blaCMY-59	0.541914	0.0453111	CHN, GBR, IND, NPL, PAK, VNM	6	2003, 2005, 2007, 2008, 2009, 2010, 2011, 2012, 2013, 2014, 2015, 2016	12	2003	2016	-5.122	0	0.779	0.01	Difference stationary	Increasing	-14.214	0	0.707	0.013	Difference stationary	Increasing	No
S. sonnei	Tetracycline	Population density (people per sq. km of land area)	IncI2	0.566098	0.0348324	CHN, GBR, IND, NPL, PAK, VNM	6	2003, 2005, 2007, 2008, 2009, 2010, 2011, 2012, 2013, 2014, 2015, 2016	12	2003	2016	-10.576	0	0.679	0.015	Difference stationary	Increasing	-14.214	0	0.707	0.013	Difference stationary	Increasing	No
S. sonnei	Tetracycline	Population density (people per sq. km of land area)	rep_cluster_2358/rep_cluster_2373	0.541914	0.0453111	CHN, GBR, IND, NPL, PAK, VNM	6	2003, 2005, 2007, 2008, 2009, 2010, 2011, 2012, 2013, 2014, 2015, 2016	12	2003	2016	-7.957	0	0.698	0.014	Difference stationary	Increasing	-14.214	0	0.707	0.013	Difference stationary	Increasing	No
S. sonnei	Tetracycline	Population density (people per sq. km of land area)	rep_cluster_2358	0.541914	0.0453111	CHN, GBR, IND, NPL, PAK, VNM	6	2003, 2005, 2007, 2008, 2009, 2010, 2011, 2012, 2013, 2014, 2015, 2016	12	2003	2016	-3.208	0.02	0.684	0.015	Difference stationary	Increasing	-14.214	0	0.707	0.013	Difference stationary	Increasing	No
S. sonnei	Tetracycline	Population density (people per sq. km of land area)	IncI-gamma/K1/rep_cluster_2131	0.541914	0.0453111	CHN, GBR, IND, NPL, PAK, VNM	6	2003, 2005, 2007, 2008, 2009, 2010, 2011, 2012, 2013, 2014, 2015, 2016	12	2003	2016	-4.681	0	0.733	0.011	Difference stationary	Increasing	-14.214	0	0.707	0.013	Difference stationary	Increasing	No
S. sonnei	Tetracycline	Population density (people per sq. km of land area)	blaCTX-M-14_IS903B_ISEc23_ISEc9	0.541914	0.0453111	CHN, GBR, IND, NPL, PAK, VNM	6	2003, 2005, 2007, 2008, 2009, 2010, 2011, 2012, 2013, 2014, 2015, 2016	12	2003	2016	-4.902	0	0.686	0.015	Difference stationary	Increasing	-14.214	0	0.707	0.013	Difference stationary	Increasing	No
S. sonnei	Tetracycline	Population density (people per sq. km of land area)	blaCTX-M-14_ISEc9	0.544494	0.0440954	CHN, GBR, IND, NPL, PAK, VNM	6	2003, 2005, 2007, 2008, 2009, 2010, 2011, 2012, 2013, 2014, 2015, 2016	12	2003	2016	-4.423	0	0.711	0.013	Difference stationary	Increasing	-14.214	0	0.707	0.013	Difference stationary	Increasing	No
S. sonnei	Tetracycline	Population density (people per sq. km of land area)	aac(3)-IId_blaCTX-M-14_IS26_IS903B_ISCfr1_ISEc9_blaTEM-34	0.541914	0.0453111	CHN, GBR, IND, NPL, PAK, VNM	6	2003, 2005, 2007, 2008, 2009, 2010, 2011, 2012, 2013, 2014, 2015, 2016	12	2003	2016	-6.392	0	0.735	0.01	Difference stationary	Increasing	-14.214	0	0.707	0.013	Difference stationary	Increasing	No
S. sonnei	Tetracycline	Population density (people per sq. km of land area)	blaCMY-59_ISEc9	0.541914	0.0453111	CHN, GBR, IND, NPL, PAK, VNM	6	2003, 2005, 2007, 2008, 2009, 2010, 2011, 2012, 2013, 2014, 2015, 2016	12	2003	2016	-1.868	0.347	0.724	0.011	Not stationary	Increasing	-14.214	0	0.707	0.013	Difference stationary	Increasing	No
K. pneumoniae	Nitrofurans	Raised fasting blood glucose (>= 7.0 mmol/L) (crude estimate)	qnrB6	0.782558	0.0375192	DEU, USA	2	2009, 2010, 2011, 2012, 2013, 2014	6	2009	2014	-12.86	0	0.48	0.046	Difference stationary	Increasing	-13.253	0	0.481	0.046	Difference stationary	Increasing	Yes
P. aeruginosa	Aminoglycoside	Deaths - Over70 - Proteus spp. - Aminopenicillin	dfrA10	0.611121	0.00042898	ARG, BRA, CHN, DEU, DNK, ESP, FRA, IND, ITA, USA, VEN	11	2004, 2005, 2006, 2007, 2008, 2009, 2010, 2011, 2012, 2013, 2015, 2016, 2018	13	2004	2018	-6.38	0	0.633	0.02	Difference stationary	Increasing	-13.166	0	0.632	0.02	Difference stationary	Increasing	Yes
P. aeruginosa	Aminoglycoside	Deaths - AgeStandardized - Proteus spp. - Aminopenicillin	dfrA10	0.559888	0.00158712	ARG, BRA, CHN, DEU, DNK, ESP, FRA, IND, ITA, USA, VEN	11	2004, 2005, 2006, 2007, 2008, 2009, 2010, 2011, 2012, 2013, 2015, 2016, 2018	13	2004	2018	-15.346	0	0.655	0.018	Difference stationary	Increasing	-12.742	0	0.663	0.017	Difference stationary	Increasing	Yes
S. sonnei	Penicilin	People using safely managed sanitation services (% of population)	blaOXA-1	0.537734	0.0144682	AUS, BTN, CHN, GBR, IND, NPL, VNM	7	2003, 2005, 2008, 2009, 2010, 2011, 2012, 2013, 2014, 2015, 2016, 2017, 2018	13	2003	2018	-2.567	0.1	0.768	0.01	Not stationary	Increasing	-12.718	0	0.743	0.01	Difference stationary	Increasing	No
S. sonnei	Penicilin	People using safely managed sanitation services (% of population)	qnrS1	0.612199	0.0041167	AUS, BTN, CHN, GBR, IND, NPL, VNM	7	2003, 2005, 2008, 2009, 2010, 2011, 2012, 2013, 2014, 2015, 2016, 2017, 2018	13	2003	2018	-1.536	0.515	0.763	0.01	Not stationary	Increasing	-12.718	0	0.743	0.01	Difference stationary	Increasing	No
S. sonnei	Penicilin	People using safely managed sanitation services (% of population)	blaTEM-34	0.57359	0.00818823	AUS, BTN, CHN, GBR, IND, NPL, VNM	7	2003, 2005, 2008, 2009, 2010, 2011, 2012, 2013, 2014, 2015, 2016, 2017, 2018	13	2003	2018	-2.496	0.116	0.751	0.01	Not stationary	Increasing	-12.718	0	0.743	0.01	Difference stationary	Increasing	No
S. sonnei	Penicilin	People using safely managed sanitation services (% of population)	catA1	0.53429	0.0152334	AUS, BTN, CHN, GBR, IND, NPL, VNM	7	2003, 2005, 2008, 2009, 2010, 2011, 2012, 2013, 2014, 2015, 2016, 2017, 2018	13	2003	2018	-2.544	0.105	0.766	0.01	Not stationary	Increasing	-12.718	0	0.743	0.01	Difference stationary	Increasing	No
S. sonnei	Penicilin	People using safely managed sanitation services (% of population)	sul2	0.557411	0.010667	AUS, BTN, CHN, GBR, IND, NPL, VNM	7	2003, 2005, 2008, 2009, 2010, 2011, 2012, 2013, 2014, 2015, 2016, 2017, 2018	13	2003	2018	-2.392	0.144	0.739	0.01	Not stationary	Increasing	-12.718	0	0.743	0.01	Difference stationary	Increasing	No
S. sonnei	Penicilin	People using safely managed sanitation services (% of population)	blaCTX-M-3	0.50337	0.0236632	AUS, BTN, CHN, GBR, IND, NPL, VNM	7	2003, 2005, 2008, 2009, 2010, 2011, 2012, 2013, 2014, 2015, 2016, 2017, 2018	13	2003	2018	-17.259	0	0.798	0.01	Difference stationary	Increasing	-12.718	0	0.743	0.01	Difference stationary	Increasing	No
S. agalactiae	Tetracycline	DALYs - AgeStandardized - Haemophilus influenzae - Aminopenicillin	tet(O)	0.863376	0.00574017	CAN, DNK, USA	3	2006, 2010, 2011, 2012, 2013, 2014, 2018	7	2006	2018	-1.799	0.381	0.747	0.01	Not stationary	Increasing	-12.716	0	0.743	0.01	Difference stationary	Increasing	No
S. suis	Tetracycline	Current health expenditure per capita, PPP (current international $)	ermB	0.580526	0.0295053	CAN, GBR, VNM	3	2000, 2001, 2002, 2006, 2007, 2009, 2010, 2011, 2013, 2014, 2015, 2016	12	2000	2016	-23.023	0	0.92	0.01	Difference stationary	Increasing	-12.071	0	0.952	0.01	Difference stationary	Increasing	No
S. suis	Tetracycline	Current health expenditure per capita, PPP (current international $)	ermB	0.580526	0.0295053	CAN, GBR, VNM	3	2000, 2001, 2002, 2006, 2007, 2009, 2010, 2011, 2013, 2014, 2015, 2016	12	2000	2016	-23.023	0	0.92	0.01	Difference stationary	Increasing	-12.071	0	0.952	0.01	Difference stationary	Increasing	No
S. suis	Tetracycline	Current health expenditure per capita, PPP (current international $)	tet(O)	0.871308	4.94e-05	CAN, GBR, VNM	3	2000, 2001, 2002, 2006, 2007, 2009, 2010, 2011, 2013, 2014, 2015, 2016	12	2000	2016	-4.453	0	0.898	0.01	Difference stationary	Increasing	-12.071	0	0.952	0.01	Difference stationary	Increasing	No
S. suis	Tetracycline	Current health expenditure per capita, PPP (current international $)	tet(O)	0.871308	4.94e-05	CAN, GBR, VNM	3	2000, 2001, 2002, 2006, 2007, 2009, 2010, 2011, 2013, 2014, 2015, 2016	12	2000	2016	-4.453	0	0.898	0.01	Difference stationary	Increasing	-12.071	0	0.952	0.01	Difference stationary	Increasing	No
E. coli	B-lactam Combined Agents	People with basic handwashing facilities including soap and water (% of population)	floR	0.955618	0.00291097	PAK, THA, TZA	3	2013, 2014, 2015, 2016, 2017	5	2013	2017	-11.985	0	0.564	0.027	Difference stationary	Increasing	-11.951	0	0.58	0.024	Difference stationary	Increasing	No
A. baumannii	Folate	DALYs - Over70 - Neisseria gonorrhoeae - Fluoroquinolones	sul2	0.584207	0.0222015	IND, TZA, USA	3	2003, 2004, 2005, 2006, 2007, 2008, 2009, 2010, 2011, 2012, 2013, 2014, 2016, 2020	14	2003	2020	-6.924	0	0.696	0.014	Difference stationary	Increasing	-11.812	0	0.696	0.014	Difference stationary	Increasing	Yes
A. baumannii	Folate	DALYs - Over70 - Neisseria gonorrhoeae - Fluoroquinolones	rep_cluster_1172/rep_cluster_1254	0.651257	0.00853977	IND, TZA, USA	3	2003, 2004, 2005, 2006, 2007, 2008, 2009, 2010, 2011, 2012, 2013, 2014, 2016, 2020	14	2003	2020	-8.402	0	0.701	0.013	Difference stationary	Increasing	-11.812	0	0.696	0.014	Difference stationary	Increasing	Yes
S. agalactiae	Lincosamide	Deaths - AllAges - Haemophilus influenzae - Aminopenicillin	ermB	0.794695	0.0184396	CAN, DNK, USA	3	2006, 2010, 2011, 2012, 2013, 2014, 2018	7	2006	2018	-10.737	0	0.622	0.021	Difference stationary	Increasing	-11.707	0	0.63	0.02	Difference stationary	Increasing	No
E. faecium	Lipopeptide	Raised fasting blood glucose (>= 7.0 mmol/L) (crude estimate)	sat-4	0.75	0.0124779	AUS, NZL, PAK, USA	4	2007, 2008, 2009, 2011, 2012, 2013, 2014	7	2007	2014	-10.466	0	0.512	0.039	Difference stationary	Increasing	-11.604	0	0.501	0.041	Difference stationary	Increasing	Yes
E. faecium	Lipopeptide	Raised fasting blood glucose (>= 7.0 mmol/L) (crude estimate)	tet(L)	0.795988	0.00587653	AUS, NZL, PAK, USA	4	2007, 2008, 2009, 2011, 2012, 2013, 2014	7	2007	2014	-4.741	0	0.522	0.037	Difference stationary	Increasing	-11.604	0	0.501	0.041	Difference stationary	Increasing	Yes
E. faecium	Lipopeptide	Raised fasting blood glucose (>= 7.0 mmol/L) (crude estimate)	vanYA	0.725445	0.0175695	AUS, NZL, PAK, USA	4	2007, 2008, 2009, 2011, 2012, 2013, 2014	7	2007	2014	-239.58	0	0.521	0.037	Difference stationary	Increasing	-11.604	0	0.501	0.041	Difference stationary	Increasing	Yes
E. faecium	Lipopeptide	Raised fasting blood glucose (>= 7.0 mmol/L) (crude estimate)	vanSA	0.716279	0.0197923	AUS, NZL, PAK, USA	4	2007, 2008, 2009, 2011, 2012, 2013, 2014	7	2007	2014	-477.307	0	0.527	0.036	Difference stationary	Increasing	-11.604	0	0.501	0.041	Difference stationary	Increasing	Yes
E. coli	B-lactam Combined Agents	Urban population (% of total population)	evgS	0.557644	0.000747405	CHN, DEU, DNK, GBR, JPN, PAK, PRT, THA, TZA, USA	10	2001, 2002, 2003, 2004, 2005, 2006, 2007, 2008, 2009, 2010, 2011, 2012, 2013, 2014, 2015, 2016, 2017, 2018, 2019, 2020, 2021	21	2001	2021	-6.432	0	0.802	0.01	Difference stationary	Increasing	-11.571	0	0.801	0.01	Difference stationary	Increasing	No
E. coli	B-lactam Combined Agents	Urban population (% of total population)	mdtM	0.798177	2.63e-08	CHN, DEU, DNK, GBR, JPN, PAK, PRT, THA, TZA, USA	10	2001, 2002, 2003, 2004, 2005, 2006, 2007, 2008, 2009, 2010, 2011, 2012, 2013, 2014, 2015, 2016, 2017, 2018, 2019, 2020, 2021	21	2001	2021	-5.345	0	0.808	0.01	Difference stationary	Increasing	-11.571	0	0.801	0.01	Difference stationary	Increasing	No
E. coli	B-lactam Combined Agents	Urban population (% of total population)	mdtN	0.8439	6.89e-10	CHN, DEU, DNK, GBR, JPN, PAK, PRT, THA, TZA, USA	10	2001, 2002, 2003, 2004, 2005, 2006, 2007, 2008, 2009, 2010, 2011, 2012, 2013, 2014, 2015, 2016, 2017, 2018, 2019, 2020, 2021	21	2001	2021	-2.359	0.154	0.807	0.01	Not stationary	Increasing	-11.571	0	0.801	0.01	Difference stationary	Increasing	No
A. baumannii	Folate	People using at least basic drinking water services (% of population)	rep_cluster_1172/rep_cluster_1254	0.743573	0.00357419	IND, TZA, USA	3	2005, 2006, 2007, 2008, 2009, 2010, 2011, 2012, 2013, 2014, 2016, 2020	12	2005	2020	-3.1	0.027	0.73	0.011	Difference stationary	Increasing	-11.444	0	0.742	0.01	Difference stationary	Increasing	Yes
A. baumannii	Folate	People using at least basic drinking water services (% of population)	sul2	0.657589	0.0145767	IND, TZA, USA	3	2005, 2006, 2007, 2008, 2009, 2010, 2011, 2012, 2013, 2014, 2016, 2020	12	2005	2020	-4.056	0.001	0.72	0.012	Difference stationary	Increasing	-11.444	0	0.742	0.01	Difference stationary	Increasing	Yes
C. diphtheriae	Folate	Income share held by second 20%	tet(O)	0.929373	0.0222912	FRA	1	2011, 2014, 2015, 2016, 2017	5	2011	2017	-14294.2	0	0.528	0.035	Difference stationary	Increasing	-11.374	0	0.528	0.035	Difference stationary	Increasing	No
C. diphtheriae	Folate	Income share held by second 20%	tet(O)	0.929373	0.0222912	FRA	1	2011, 2014, 2015, 2016, 2017	5	2011	2017	-14294.2	0	0.528	0.035	Difference stationary	Increasing	-11.374	0	0.528	0.035	Difference stationary	Increasing	No
C. diphtheriae	Folate	Income share held by second 20%	ermX	0.902187	0.0361787	FRA	1	2011, 2014, 2015, 2016, 2017	5	2011	2017	-97871457062	0	0.53	0.035	Difference stationary	Increasing	-11.374	0	0.528	0.035	Difference stationary	Increasing	No
C. diphtheriae	Folate	Income share held by second 20%	ermX	0.902187	0.0361787	FRA	1	2011, 2014, 2015, 2016, 2017	5	2011	2017	-97871457062	0	0.53	0.035	Difference stationary	Increasing	-11.374	0	0.528	0.035	Difference stationary	Increasing	No
S. sonnei	Folate	Deaths - AllAges - Enterococcus faecium - Fluoroquinolones	IS6100_mrx_aadA5_dfrA17_mphA_qacEdelta1_sul1	0.730036	0.000172099	AUS, BTN, CHN, GBR, IND, NPL, PAK, VNM	8	2003, 2005, 2007, 2008, 2009, 2010, 2011, 2012, 2013, 2014, 2015, 2016, 2017, 2018	14	2003	2018	-46.695	0	0.738	0.01	Difference stationary	Increasing	-11.288	0	0.729	0.011	Difference stationary	Increasing	No
S. sonnei	Folate	Deaths - AllAges - Enterococcus faecium - Fluoroquinolones	sul1	0.685631	0.000602136	AUS, BTN, CHN, GBR, IND, NPL, PAK, VNM	8	2003, 2005, 2007, 2008, 2009, 2010, 2011, 2012, 2013, 2014, 2015, 2016, 2017, 2018	14	2003	2018	-2.665	0.08	0.737	0.01	Not stationary	Increasing	-11.288	0	0.729	0.011	Difference stationary	Increasing	No
S. sonnei	Folate	Deaths - AllAges - Enterococcus faecium - Fluoroquinolones	IncFIA	0.72563	0.00019691	AUS, BTN, CHN, GBR, IND, NPL, PAK, VNM	8	2003, 2005, 2007, 2008, 2009, 2010, 2011, 2012, 2013, 2014, 2015, 2016, 2017, 2018	14	2003	2018	-5.256	0	0.738	0.01	Difference stationary	Increasing	-11.288	0	0.729	0.011	Difference stationary	Increasing	No
S. sonnei	Folate	Deaths - AllAges - Enterococcus faecium - Fluoroquinolones	qacEdelta1	0.682422	0.000653783	AUS, BTN, CHN, GBR, IND, NPL, PAK, VNM	8	2003, 2005, 2007, 2008, 2009, 2010, 2011, 2012, 2013, 2014, 2015, 2016, 2017, 2018	14	2003	2018	-12.089	0	0.738	0.01	Difference stationary	Increasing	-11.288	0	0.729	0.011	Difference stationary	Increasing	No
S. agalactiae	Tetracycline	DALYs - AllAges - Group B Streptococcus - Macrolides	tet(O)	0.845172	0.00823467	CAN, DNK, USA	3	2006, 2010, 2011, 2012, 2013, 2014, 2018	7	2006	2018	-5.92	0	0.685	0.015	Difference stationary	Increasing	-11.167	0	0.676	0.016	Difference stationary	Increasing	No
E. coli	B-lactam Combined Agents	People using safely managed sanitation services (% of population)	mdtM	0.731968	2.87e-06	CHN, DEU, DNK, GBR, JPN, PRT, THA, TZA, USA	9	2001, 2002, 2003, 2004, 2005, 2006, 2007, 2008, 2009, 2010, 2011, 2012, 2013, 2014, 2015, 2016, 2017, 2018, 2019, 2020, 2021	21	2001	2021	-7.818	0	0.793	0.01	Difference stationary	Increasing	-10.999	0	0.802	0.01	Difference stationary	Increasing	No
E. coli	B-lactam Combined Agents	People using safely managed sanitation services (% of population)	mdtN	0.77366	3.33e-07	CHN, DEU, DNK, GBR, JPN, PRT, THA, TZA, USA	9	2001, 2002, 2003, 2004, 2005, 2006, 2007, 2008, 2009, 2010, 2011, 2012, 2013, 2014, 2015, 2016, 2017, 2018, 2019, 2020, 2021	21	2001	2021	-4.094	0.001	0.801	0.01	Difference stationary	Increasing	-10.999	0	0.802	0.01	Difference stationary	Increasing	No
S. aureus	Cephem	People using safely managed sanitation services (% of population)	rep_cluster_1017/rep_cluster_1733/rep_cluster_2100	0.587669	0.0346793	CHN, DEU, DNK, GBR, THA, USA	6	2008, 2009, 2010, 2011, 2012, 2013, 2014, 2015, 2018, 2019	10	2008	2019	-2.623	0.088	0.83	0.01	Not stationary	Increasing	-10.744	0	0.904	0.01	Difference stationary	Increasing	Yes
K. pneumoniae	Phenicol	DALYs - Over70 - Streptococcus pneumoniae - Penicillin	IncFIA/IncR/rep_cluster_1254	0.853522	0.000103216	GRC, IND, MWI, NPL, USA	5	2005, 2009, 2010, 2011, 2012, 2013, 2014, 2016, 2020	9	2005	2020	-3.027	0.032	0.745	0.01	Difference stationary	Increasing	-10.735	0	0.746	0.01	Difference stationary	Increasing	Yes
K. pneumoniae	Phenicol	DALYs - Over70 - Streptococcus pneumoniae - Penicillin	IncFIA/IncFIC	0.83605	0.000195022	GRC, IND, MWI, NPL, USA	5	2005, 2009, 2010, 2011, 2012, 2013, 2014, 2016, 2020	9	2005	2020	-2.232	0.195	0.744	0.01	Not stationary	Increasing	-10.735	0	0.746	0.01	Difference stationary	Increasing	Yes
P. aeruginosa	Aminoglycoside	DALYs - AllAges - Proteus spp. - Aminopenicillin	dfrA10	0.543133	0.00232971	ARG, BRA, CHN, DEU, DNK, ESP, FRA, IND, ITA, USA, VEN	11	2004, 2005, 2006, 2007, 2008, 2009, 2010, 2011, 2012, 2013, 2015, 2016, 2018	13	2004	2018	-12.672	0	0.684	0.015	Difference stationary	Increasing	-10.415	0	0.689	0.015	Difference stationary	Increasing	Yes
K. pneumoniae	Phenicol	Deaths - Over70 - Streptococcus pneumoniae - Penicillin	IncFIA/IncR/rep_cluster_1254	0.847861	0.00012793	GRC, IND, MWI, NPL, USA	5	2005, 2009, 2010, 2011, 2012, 2013, 2014, 2016, 2020	9	2005	2020	-3.04	0.031	0.75	0.01	Difference stationary	Increasing	-10.207	0	0.747	0.01	Difference stationary	Increasing	Yes
K. pneumoniae	Phenicol	Deaths - Over70 - Streptococcus pneumoniae - Penicillin	IncFIA/IncFIC	0.830056	0.000238606	GRC, IND, MWI, NPL, USA	5	2005, 2009, 2010, 2011, 2012, 2013, 2014, 2016, 2020	9	2005	2020	-2.755	0.065	0.748	0.01	Not stationary	Increasing	-10.207	0	0.747	0.01	Difference stationary	Increasing	Yes
E. faecium	Lipopeptide	DALYs - AllAges - Group A Streptococcus - Macrolides	vanSA	0.69312	0.00416995	AUS, DNK, NZL, PAK, USA	5	2007, 2008, 2009, 2011, 2012, 2013, 2014, 2015, 2017, 2018	10	2007	2018	-2.156	0.223	0.655	0.018	Not stationary	Increasing	-9.854	0	0.662	0.017	Difference stationary	Increasing	Yes
E. faecium	Lipopeptide	DALYs - AllAges - Group A Streptococcus - Macrolides	rep_cluster_889/rep_cluster_893/rep_cluster_943	0.589784	0.0206602	AUS, DNK, NZL, PAK, USA	5	2007, 2008, 2009, 2011, 2012, 2013, 2014, 2015, 2017, 2018	10	2007	2018	-2.576	0.098	0.677	0.016	Not stationary	Increasing	-9.854	0	0.662	0.017	Difference stationary	Increasing	Yes
E. faecium	Lipopeptide	DALYs - AllAges - Group A Streptococcus - Macrolides	vanYA	0.71612	0.00267378	AUS, DNK, NZL, PAK, USA	5	2007, 2008, 2009, 2011, 2012, 2013, 2014, 2015, 2017, 2018	10	2007	2018	-3.05	0.03	0.656	0.018	Difference stationary	Increasing	-9.854	0	0.662	0.017	Difference stationary	Increasing	Yes
E. faecium	Lipopeptide	DALYs - AllAges - Group A Streptococcus - Macrolides	sat-4	0.64791	0.00900327	AUS, DNK, NZL, PAK, USA	5	2007, 2008, 2009, 2011, 2012, 2013, 2014, 2015, 2017, 2018	10	2007	2018	-6.208	0	0.655	0.018	Difference stationary	Increasing	-9.854	0	0.662	0.017	Difference stationary	Increasing	Yes
A. baumannii	Carbapenem	DALYs - AllAges - Proteus spp. - Aminopenicillin	abeS	0.535986	0.0180083	AUS, CHN, IND, KOR, SWE, THA, USA	7	2003, 2004, 2005, 2006, 2007, 2008, 2009, 2010, 2011, 2012, 2013, 2016, 2020	13	2003	2020	-3878380000000	0	0.626	0.02	Difference stationary	Increasing	-9.394	0	0.673	0.016	Difference stationary	Increasing	Yes
A. baumannii	Carbapenem	DALYs - AllAges - Proteus spp. - Aminopenicillin	cmlA5	0.594144	0.00730828	AUS, CHN, IND, KOR, SWE, THA, USA	7	2003, 2004, 2005, 2006, 2007, 2008, 2009, 2010, 2011, 2012, 2013, 2016, 2020	13	2003	2020	-84.61	0	0.679	0.015	Difference stationary	Increasing	-9.394	0	0.673	0.016	Difference stationary	Increasing	Yes
S. agalactiae	Tetracycline	DALYs - AllAges - Group B Streptococcus - Fluoroquinolones	tet(O)	0.924051	0.00103378	CAN, DNK, USA	3	2006, 2010, 2011, 2012, 2013, 2014, 2018	7	2006	2018	-10.917	0	0.595	0.023	Difference stationary	Increasing	-9.257	0	0.593	0.023	Difference stationary	Increasing	No
S. aureus	Aminoglycoside	Current health expenditure per capita, PPP (current international $)	Efae_ACT_chl	0.53219	0.0042714	CHN, DEU, DNK, GBR, GHA, SGP, THA, USA	8	2001, 2002, 2003, 2004, 2005, 2006, 2007, 2008, 2009, 2010, 2011, 2012, 2013, 2014, 2015, 2018	16	2001	2018	-3.992	0.001	0.858	0.01	Difference stationary	Increasing	-9.146	0	0.857	0.01	Difference stationary	Increasing	Yes
E. faecium	Lipopeptide	Current health expenditure per capita, PPP (current international $)	vanSA	0.583464	0.0224133	AUS, DNK, NZL, PAK, USA	5	2007, 2008, 2009, 2011, 2012, 2013, 2014, 2015, 2017, 2018	10	2007	2018	-2.406	0.14	0.781	0.01	Not stationary	Increasing	-9.101	0	0.843	0.01	Difference stationary	Increasing	Yes
E. faecium	Lipopeptide	Current health expenditure per capita, PPP (current international $)	vanYA	0.593949	0.0195634	AUS, DNK, NZL, PAK, USA	5	2007, 2008, 2009, 2011, 2012, 2013, 2014, 2015, 2017, 2018	10	2007	2018	-4.525	0	0.767	0.01	Difference stationary	Increasing	-9.101	0	0.843	0.01	Difference stationary	Increasing	Yes
E. faecium	Lipopeptide	Current health expenditure per capita, PPP (current international $)	sat-4	0.546335	0.0351042	AUS, DNK, NZL, PAK, USA	5	2007, 2008, 2009, 2011, 2012, 2013, 2014, 2015, 2017, 2018	10	2007	2018	-2.594	0.094	0.768	0.01	Not stationary	Increasing	-9.101	0	0.843	0.01	Difference stationary	Increasing	Yes
K. pneumoniae	Phenicol	Deaths - AgeStandardized - All pathogens - Penicillin	IncFIA/IncR/rep_cluster_1254	0.820493	0.000324179	GRC, IND, MWI, NPL, USA	5	2005, 2009, 2010, 2011, 2012, 2013, 2014, 2016, 2020	9	2005	2020	-2.701	0.074	0.732	0.011	Not stationary	Increasing	-8.934	0	0.734	0.01	Difference stationary	Increasing	Yes
K. pneumoniae	Phenicol	Deaths - AgeStandardized - All pathogens - Penicillin	IncFIA/IncFIC	0.802331	0.000554238	GRC, IND, MWI, NPL, USA	5	2005, 2009, 2010, 2011, 2012, 2013, 2014, 2016, 2020	9	2005	2020	-3.107	0.026	0.729	0.011	Difference stationary	Increasing	-8.934	0	0.734	0.01	Difference stationary	Increasing	Yes
S. sonnei	Tetracycline	Carbapenems	ISVsa3_sul2	0.737383	0.00960632	CHN, GBR, IND, PAK	4	2005, 2007, 2008, 2009, 2010, 2011, 2012, 2013, 2014, 2015, 2016	11	2005	2016	-10.794	0	0.7	0.014	Difference stationary	Increasing	-8.735	0	0.705	0.013	Difference stationary	Increasing	No
S. sonnei	Tetracycline	Carbapenems	blaTEM-34	0.956441	4.13e-06	CHN, GBR, IND, PAK	4	2005, 2007, 2008, 2009, 2010, 2011, 2012, 2013, 2014, 2015, 2016	11	2005	2016	-9.193	0	0.698	0.014	Difference stationary	Increasing	-8.735	0	0.705	0.013	Difference stationary	Increasing	No
S. sonnei	Tetracycline	Carbapenems	IncI2	0.664593	0.0256934	CHN, GBR, IND, PAK	4	2005, 2007, 2008, 2009, 2010, 2011, 2012, 2013, 2014, 2015, 2016	11	2005	2016	-19.346	0	0.698	0.014	Difference stationary	Increasing	-8.735	0	0.705	0.013	Difference stationary	Increasing	No
S. sonnei	Tetracycline	Carbapenems	blaCTX-M-14	0.611061	0.0457963	CHN, GBR, IND, PAK	4	2005, 2007, 2008, 2009, 2010, 2011, 2012, 2013, 2014, 2015, 2016	11	2005	2016	-6.257	0	0.694	0.014	Difference stationary	Increasing	-8.735	0	0.705	0.013	Difference stationary	Increasing	No
S. sonnei	Tetracycline	Carbapenems	catA1	0.678923	0.0216082	CHN, GBR, IND, PAK	4	2005, 2007, 2008, 2009, 2010, 2011, 2012, 2013, 2014, 2015, 2016	11	2005	2016	-12.185	0	0.699	0.014	Difference stationary	Increasing	-8.735	0	0.705	0.013	Difference stationary	Increasing	No
S. sonnei	Tetracycline	Carbapenems	blaOXA-1	0.678923	0.0216082	CHN, GBR, IND, PAK	4	2005, 2007, 2008, 2009, 2010, 2011, 2012, 2013, 2014, 2015, 2016	11	2005	2016	-11.269	0	0.699	0.014	Difference stationary	Increasing	-8.735	0	0.705	0.013	Difference stationary	Increasing	No
A. baumannii	Tetracycline	DALYs - AgeStandardized - Proteus spp. - Aminopenicillin	blaPER-7	0.60741	0.0163212	IND, KOR, USA	3	2003, 2004, 2005, 2006, 2007, 2008, 2009, 2010, 2011, 2012, 2013, 2016, 2020	13	2003	2020	-3.991	0.001	0.685	0.015	Difference stationary	Increasing	-8.37	0	0.684	0.015	Difference stationary	Increasing	Yes
A. baumannii	Tetracycline	DALYs - AgeStandardized - Proteus spp. - Aminopenicillin	sul2	0.681127	0.00517863	IND, KOR, USA	3	2003, 2004, 2005, 2006, 2007, 2008, 2009, 2010, 2011, 2012, 2013, 2016, 2020	13	2003	2020	-80.35	0	0.689	0.015	Difference stationary	Increasing	-8.37	0	0.684	0.015	Difference stationary	Increasing	Yes
A. baumannii	Tetracycline	DALYs - AgeStandardized - Proteus spp. - Aminopenicillin	rep_cluster_1254	0.609239	0.015915	IND, KOR, USA	3	2003, 2004, 2005, 2006, 2007, 2008, 2009, 2010, 2011, 2012, 2013, 2016, 2020	13	2003	2020	-19.019	0	0.69	0.014	Difference stationary	Increasing	-8.37	0	0.684	0.015	Difference stationary	Increasing	Yes
A. baumannii	Tetracycline	DALYs - AgeStandardized - Proteus spp. - Aminopenicillin	aph(3'')-Ib	0.549047	0.0340278	IND, KOR, USA	3	2003, 2004, 2005, 2006, 2007, 2008, 2009, 2010, 2011, 2012, 2013, 2016, 2020	13	2003	2020	-7.389	0	0.683	0.015	Difference stationary	Increasing	-8.37	0	0.684	0.015	Difference stationary	Increasing	Yes
A. baumannii	Tetracycline	DALYs - AgeStandardized - Proteus spp. - Aminopenicillin	rep_cluster_1172/rep_cluster_1254	0.666506	0.00665939	IND, KOR, USA	3	2003, 2004, 2005, 2006, 2007, 2008, 2009, 2010, 2011, 2012, 2013, 2016, 2020	13	2003	2020	-15.533	0	0.691	0.014	Difference stationary	Increasing	-8.37	0	0.684	0.015	Difference stationary	Increasing	Yes
A. baumannii	Tetracycline	Deaths - AllAges - Proteus spp. - Aminopenicillin	rep_cluster_1254	0.627561	0.0122601	IND, KOR, USA	3	2003, 2004, 2005, 2006, 2007, 2008, 2009, 2010, 2011, 2012, 2013, 2016, 2020	13	2003	2020	-6.107	0	0.746	0.01	Difference stationary	Increasing	-8.308	0	0.763	0.01	Difference stationary	Increasing	Yes
A. baumannii	Tetracycline	Deaths - AllAges - Proteus spp. - Aminopenicillin	blaPER-7	0.627753	0.0122257	IND, KOR, USA	3	2003, 2004, 2005, 2006, 2007, 2008, 2009, 2010, 2011, 2012, 2013, 2016, 2020	13	2003	2020	-10.857	0	0.751	0.01	Difference stationary	Increasing	-8.308	0	0.763	0.01	Difference stationary	Increasing	Yes
A. baumannii	Tetracycline	Deaths - AllAges - Proteus spp. - Aminopenicillin	sul2	0.704977	0.00333279	IND, KOR, USA	3	2003, 2004, 2005, 2006, 2007, 2008, 2009, 2010, 2011, 2012, 2013, 2016, 2020	13	2003	2020	-8.359	0	0.74	0.01	Difference stationary	Increasing	-8.308	0	0.763	0.01	Difference stationary	Increasing	Yes
A. baumannii	Tetracycline	Deaths - AllAges - Proteus spp. - Aminopenicillin	aph(3'')-Ib	0.547292	0.0347215	IND, KOR, USA	3	2003, 2004, 2005, 2006, 2007, 2008, 2009, 2010, 2011, 2012, 2013, 2016, 2020	13	2003	2020	-9.661	0	0.754	0.01	Difference stationary	Increasing	-8.308	0	0.763	0.01	Difference stationary	Increasing	Yes
A. baumannii	Tetracycline	Deaths - AllAges - Proteus spp. - Aminopenicillin	rep_cluster_1172/rep_cluster_1254	0.712286	0.00288753	IND, KOR, USA	3	2003, 2004, 2005, 2006, 2007, 2008, 2009, 2010, 2011, 2012, 2013, 2016, 2020	13	2003	2020	-10.713	0	0.748	0.01	Difference stationary	Increasing	-8.308	0	0.763	0.01	Difference stationary	Increasing	Yes
K. pneumoniae	Nitrofurans	DALYs - AllAges - Enterococcus faecium - Fluoroquinolones	qnrB6	0.550531	0.0220184	BLZ, BRB, DEU, DMA, GRD, HTI, ITA, LCA, USA	9	2009, 2010, 2011, 2012, 2013, 2014, 2015, 2016, 2017, 2018, 2019	11	2009	2019	-9.598	0	0.58	0.024	Difference stationary	Increasing	-8.209	0	0.57	0.026	Difference stationary	Increasing	Yes
K. pneumoniae	Nitrofurans	DALYs - AllAges - Enterococcus faecium - Fluoroquinolones	qnrB6_Tn5403	0.632368	0.00645209	BLZ, BRB, DEU, DMA, GRD, HTI, ITA, LCA, USA	9	2009, 2010, 2011, 2012, 2013, 2014, 2015, 2016, 2017, 2018, 2019	11	2009	2019	-655.573	0	0.58	0.024	Difference stationary	Increasing	-8.209	0	0.57	0.026	Difference stationary	Increasing	Yes
S. aureus	Cephem	Deaths - Under5 - Group B Streptococcus - Fluoroquinolones	rep_cluster_1017/rep_cluster_1733/rep_cluster_2100	0.947824	8.5e-07	CHN, DEU, DNK, GBR, THA, USA	6	2008, 2009, 2010, 2011, 2012, 2013, 2014, 2015, 2018, 2019	10	2008	2019	-7.762	0	0.687	0.015	Difference stationary	Increasing	-8.068	0	0.665	0.017	Difference stationary	Increasing	Yes
S. sonnei	Penicilin	Livestock production index (2014-2016 = 100)	aadA5	0.803795	1.14e-05	AUS, BTN, CHN, GBR, IND, NPL, PAK, VNM	8	2003, 2005, 2007, 2008, 2009, 2010, 2011, 2012, 2013, 2014, 2015, 2016, 2017, 2018	14	2003	2018	-15.242	0	0.735	0.01	Difference stationary	Increasing	-7.969	0	0.738	0.01	Difference stationary	Increasing	No
S. sonnei	Penicilin	Livestock production index (2014-2016 = 100)	blaOXA-1	0.638344	0.00184537	AUS, BTN, CHN, GBR, IND, NPL, PAK, VNM	8	2003, 2005, 2007, 2008, 2009, 2010, 2011, 2012, 2013, 2014, 2015, 2016, 2017, 2018	14	2003	2018	-56.646	0	0.736	0.01	Difference stationary	Increasing	-7.969	0	0.738	0.01	Difference stationary	Increasing	No
S. sonnei	Penicilin	Livestock production index (2014-2016 = 100)	IS6100_mrx_aadA5_dfrA17_mphA_qacEdelta1_sul1	0.710692	0.000305322	AUS, BTN, CHN, GBR, IND, NPL, PAK, VNM	8	2003, 2005, 2007, 2008, 2009, 2010, 2011, 2012, 2013, 2014, 2015, 2016, 2017, 2018	14	2003	2018	-4.67	0	0.731	0.011	Difference stationary	Increasing	-7.969	0	0.738	0.01	Difference stationary	Increasing	No
S. sonnei	Penicilin	Livestock production index (2014-2016 = 100)	IS6100_mrx_mphA	0.589117	0.00495335	AUS, BTN, CHN, GBR, IND, NPL, PAK, VNM	8	2003, 2005, 2007, 2008, 2009, 2010, 2011, 2012, 2013, 2014, 2015, 2016, 2017, 2018	14	2003	2018	-13.225	0	0.734	0.01	Difference stationary	Increasing	-7.969	0	0.738	0.01	Difference stationary	Increasing	No
S. sonnei	Penicilin	Livestock production index (2014-2016 = 100)	catA1	0.635579	0.00195917	AUS, BTN, CHN, GBR, IND, NPL, PAK, VNM	8	2003, 2005, 2007, 2008, 2009, 2010, 2011, 2012, 2013, 2014, 2015, 2016, 2017, 2018	14	2003	2018	-86.036	0	0.733	0.011	Difference stationary	Increasing	-7.969	0	0.738	0.01	Difference stationary	Increasing	No
S. sonnei	Penicilin	Livestock production index (2014-2016 = 100)	mrx	0.819115	5.6e-06	AUS, BTN, CHN, GBR, IND, NPL, PAK, VNM	8	2003, 2005, 2007, 2008, 2009, 2010, 2011, 2012, 2013, 2014, 2015, 2016, 2017, 2018	14	2003	2018	-31.972	0	0.731	0.011	Difference stationary	Increasing	-7.969	0	0.738	0.01	Difference stationary	Increasing	No
S. sonnei	Penicilin	Livestock production index (2014-2016 = 100)	blaTEM-34	0.818542	5.75e-06	AUS, BTN, CHN, GBR, IND, NPL, PAK, VNM	8	2003, 2005, 2007, 2008, 2009, 2010, 2011, 2012, 2013, 2014, 2015, 2016, 2017, 2018	14	2003	2018	-9.121	0	0.738	0.01	Difference stationary	Increasing	-7.969	0	0.738	0.01	Difference stationary	Increasing	No
S. sonnei	Penicilin	Livestock production index (2014-2016 = 100)	aadA	0.521822	0.0152546	AUS, BTN, CHN, GBR, IND, NPL, PAK, VNM	8	2003, 2005, 2007, 2008, 2009, 2010, 2011, 2012, 2013, 2014, 2015, 2016, 2017, 2018	14	2003	2018	-9.672	0	0.736	0.01	Difference stationary	Increasing	-7.969	0	0.738	0.01	Difference stationary	Increasing	No
S. sonnei	Penicilin	Livestock production index (2014-2016 = 100)	IncI-gamma/K1/rep_cluster_2131	0.509258	0.0183773	AUS, BTN, CHN, GBR, IND, NPL, PAK, VNM	8	2003, 2005, 2007, 2008, 2009, 2010, 2011, 2012, 2013, 2014, 2015, 2016, 2017, 2018	14	2003	2018	-2.47	0.123	0.742	0.01	Not stationary	Increasing	-7.969	0	0.738	0.01	Difference stationary	Increasing	No
S. sonnei	Penicilin	Livestock production index (2014-2016 = 100)	mphA	0.819115	5.6e-06	AUS, BTN, CHN, GBR, IND, NPL, PAK, VNM	8	2003, 2005, 2007, 2008, 2009, 2010, 2011, 2012, 2013, 2014, 2015, 2016, 2017, 2018	14	2003	2018	-30.942	0	0.739	0.01	Difference stationary	Increasing	-7.969	0	0.738	0.01	Difference stationary	Increasing	No
S. sonnei	Penicilin	Livestock production index (2014-2016 = 100)	blaCTX-M-3	0.62093	0.00266563	AUS, BTN, CHN, GBR, IND, NPL, PAK, VNM	8	2003, 2005, 2007, 2008, 2009, 2010, 2011, 2012, 2013, 2014, 2015, 2016, 2017, 2018	14	2003	2018	-141.893	0	0.728	0.011	Difference stationary	Increasing	-7.969	0	0.738	0.01	Difference stationary	Increasing	No
S. sonnei	Penicilin	Livestock production index (2014-2016 = 100)	dfrA17	0.804018	1.13e-05	AUS, BTN, CHN, GBR, IND, NPL, PAK, VNM	8	2003, 2005, 2007, 2008, 2009, 2010, 2011, 2012, 2013, 2014, 2015, 2016, 2017, 2018	14	2003	2018	-65.409	0	0.735	0.01	Difference stationary	Increasing	-7.969	0	0.738	0.01	Difference stationary	Increasing	No
S. sonnei	Penicilin	Livestock production index (2014-2016 = 100)	tet(B)	0.581762	0.00566641	AUS, BTN, CHN, GBR, IND, NPL, PAK, VNM	8	2003, 2005, 2007, 2008, 2009, 2010, 2011, 2012, 2013, 2014, 2015, 2016, 2017, 2018	14	2003	2018	-2.376	0.149	0.738	0.01	Not stationary	Increasing	-7.969	0	0.738	0.01	Difference stationary	Increasing	No
S. sonnei	Penicilin	Livestock production index (2014-2016 = 100)	blaCTX-M-27	0.54096	0.0113337	AUS, BTN, CHN, GBR, IND, NPL, PAK, VNM	8	2003, 2005, 2007, 2008, 2009, 2010, 2011, 2012, 2013, 2014, 2015, 2016, 2017, 2018	14	2003	2018	-60.974	0	0.74	0.01	Difference stationary	Increasing	-7.969	0	0.738	0.01	Difference stationary	Increasing	No
S. sonnei	Penicilin	Livestock production index (2014-2016 = 100)	IncFIA/IncFII	0.628365	0.0022843	AUS, BTN, CHN, GBR, IND, NPL, PAK, VNM	8	2003, 2005, 2007, 2008, 2009, 2010, 2011, 2012, 2013, 2014, 2015, 2016, 2017, 2018	14	2003	2018	-3.606	0.006	0.737	0.01	Difference stationary	Increasing	-7.969	0	0.738	0.01	Difference stationary	Increasing	No
S. sonnei	Penicilin	Livestock production index (2014-2016 = 100)	dfrA8	0.529265	0.0136169	AUS, BTN, CHN, GBR, IND, NPL, PAK, VNM	8	2003, 2005, 2007, 2008, 2009, 2010, 2011, 2012, 2013, 2014, 2015, 2016, 2017, 2018	14	2003	2018	-3.681	0.004	0.736	0.01	Difference stationary	Increasing	-7.969	0	0.738	0.01	Difference stationary	Increasing	No
A. baumannii	Tetracycline	Deaths - AgeStandardized - Proteus spp. - Aminopenicillin	blaPER-7	0.621125	0.0134606	IND, KOR, USA	3	2003, 2004, 2005, 2006, 2007, 2008, 2009, 2010, 2011, 2012, 2013, 2016, 2020	13	2003	2020	-7.77	0	0.689	0.015	Difference stationary	Increasing	-7.928	0	0.691	0.014	Difference stationary	Increasing	Yes
A. baumannii	Tetracycline	Deaths - AgeStandardized - Proteus spp. - Aminopenicillin	rep_cluster_1254	0.627319	0.0123038	IND, KOR, USA	3	2003, 2004, 2005, 2006, 2007, 2008, 2009, 2010, 2011, 2012, 2013, 2016, 2020	13	2003	2020	-15.548	0	0.69	0.014	Difference stationary	Increasing	-7.928	0	0.691	0.014	Difference stationary	Increasing	Yes
A. baumannii	Tetracycline	Deaths - AgeStandardized - Proteus spp. - Aminopenicillin	sul2	0.693134	0.00416884	IND, KOR, USA	3	2003, 2004, 2005, 2006, 2007, 2008, 2009, 2010, 2011, 2012, 2013, 2016, 2020	13	2003	2020	-32.109	0	0.686	0.015	Difference stationary	Increasing	-7.928	0	0.691	0.014	Difference stationary	Increasing	Yes
A. baumannii	Tetracycline	Deaths - AgeStandardized - Proteus spp. - Aminopenicillin	rep_cluster_1172/rep_cluster_1254	0.678253	0.0054468	IND, KOR, USA	3	2003, 2004, 2005, 2006, 2007, 2008, 2009, 2010, 2011, 2012, 2013, 2016, 2020	13	2003	2020	-16.948	0	0.693	0.014	Difference stationary	Increasing	-7.928	0	0.691	0.014	Difference stationary	Increasing	Yes
A. baumannii	Tetracycline	Deaths - AgeStandardized - Proteus spp. - Aminopenicillin	aph(3'')-Ib	0.57514	0.0248929	IND, KOR, USA	3	2003, 2004, 2005, 2006, 2007, 2008, 2009, 2010, 2011, 2012, 2013, 2016, 2020	13	2003	2020	-10.006	0	0.694	0.014	Difference stationary	Increasing	-7.928	0	0.691	0.014	Difference stationary	Increasing	Yes
S. agalactiae	Tetracycline	Deaths - AllAges - Group B Streptococcus - Penicillin	tet(O)	0.844053	0.00840707	CAN, DNK, USA	3	2006, 2010, 2011, 2012, 2013, 2014, 2018	7	2006	2018	-6.573	0	0.613	0.021	Difference stationary	Increasing	-7.906	0	0.577	0.025	Difference stationary	Increasing	No
S. sonnei	Aminoglycoside	Deaths - AllAges - Escherichia coli - Resistance to one or more antibiotics	acrF	0.540921	0.0249528	AUS, CHN, GBR, IND, NPL, PAK, VNM	7	2003, 2005, 2007, 2008, 2009, 2010, 2011, 2012, 2013, 2014, 2015, 2016, 2017, 2018	14	2003	2018	-4.8	0	0.673	0.016	Difference stationary	Increasing	-7.859	0	0.675	0.016	Difference stationary	Increasing	No
S. sonnei	Aminoglycoside	Deaths - AllAges - Escherichia coli - Resistance to one or more antibiotics	IncFIA/IncFIC	0.563198	0.0185689	AUS, CHN, GBR, IND, NPL, PAK, VNM	7	2003, 2005, 2007, 2008, 2009, 2010, 2011, 2012, 2013, 2014, 2015, 2016, 2017, 2018	14	2003	2018	-2.544	0.105	0.681	0.015	Not stationary	Increasing	-7.859	0	0.675	0.016	Difference stationary	Increasing	No
S. sonnei	Aminoglycoside	Deaths - AllAges - Escherichia coli - Resistance to one or more antibiotics	blaCTX-M-15	0.616886	0.00834472	AUS, CHN, GBR, IND, NPL, PAK, VNM	7	2003, 2005, 2007, 2008, 2009, 2010, 2011, 2012, 2013, 2014, 2015, 2016, 2017, 2018	14	2003	2018	-4.121	0.001	0.677	0.016	Difference stationary	Increasing	-7.859	0	0.675	0.016	Difference stationary	Increasing	No
S. sonnei	Aminoglycoside	Deaths - AllAges - Escherichia coli - Resistance to one or more antibiotics	blaCTX-M-3	0.582534	0.0141343	AUS, CHN, GBR, IND, NPL, PAK, VNM	7	2003, 2005, 2007, 2008, 2009, 2010, 2011, 2012, 2013, 2014, 2015, 2016, 2017, 2018	14	2003	2018	-8.988	0	0.669	0.016	Difference stationary	Increasing	-7.859	0	0.675	0.016	Difference stationary	Increasing	No
S. sonnei	Aminoglycoside	Deaths - AllAges - Escherichia coli - Resistance to one or more antibiotics	blaTEM-34	0.671199	0.0031786	AUS, CHN, GBR, IND, NPL, PAK, VNM	7	2003, 2005, 2007, 2008, 2009, 2010, 2011, 2012, 2013, 2014, 2015, 2016, 2017, 2018	14	2003	2018	-5.88	0	0.67	0.016	Difference stationary	Increasing	-7.859	0	0.675	0.016	Difference stationary	Increasing	No
S. sonnei	Aminoglycoside	Deaths - AllAges - Escherichia coli - Resistance to one or more antibiotics	IS6100_mrx_mphA	0.540599	0.0250562	AUS, CHN, GBR, IND, NPL, PAK, VNM	7	2003, 2005, 2007, 2008, 2009, 2010, 2011, 2012, 2013, 2014, 2015, 2016, 2017, 2018	14	2003	2018	-23.127	0	0.68	0.015	Difference stationary	Increasing	-7.859	0	0.675	0.016	Difference stationary	Increasing	No
S. sonnei	Aminoglycoside	Deaths - AllAges - Citrobacter spp. - Carbapenems	blaTEM-34	0.922919	1.32e-07	AUS, CHN, GBR, IND, NPL, PAK, VNM	7	2003, 2005, 2007, 2008, 2009, 2010, 2011, 2012, 2013, 2014, 2015, 2016, 2017, 2018	14	2003	2018	-2.441	0.131	0.751	0.01	Not stationary	Increasing	-7.735	0	0.764	0.01	Difference stationary	Increasing	No
S. sonnei	Aminoglycoside	Deaths - AllAges - Citrobacter spp. - Carbapenems	IS6100_mrx_mphA	0.550494	0.022029	AUS, CHN, GBR, IND, NPL, PAK, VNM	7	2003, 2005, 2007, 2008, 2009, 2010, 2011, 2012, 2013, 2014, 2015, 2016, 2017, 2018	14	2003	2018	-41.044	0	0.749	0.01	Difference stationary	Increasing	-7.735	0	0.764	0.01	Difference stationary	Increasing	No
S. sonnei	Aminoglycoside	Deaths - AllAges - Citrobacter spp. - Carbapenems	acrF	0.730368	0.000870386	AUS, CHN, GBR, IND, NPL, PAK, VNM	7	2003, 2005, 2007, 2008, 2009, 2010, 2011, 2012, 2013, 2014, 2015, 2016, 2017, 2018	14	2003	2018	-16.745	0	0.746	0.01	Difference stationary	Increasing	-7.735	0	0.764	0.01	Difference stationary	Increasing	No
S. sonnei	Aminoglycoside	Deaths - AllAges - Citrobacter spp. - Carbapenems	IncFIA/IncFIC	0.611763	0.00906031	AUS, CHN, GBR, IND, NPL, PAK, VNM	7	2003, 2005, 2007, 2008, 2009, 2010, 2011, 2012, 2013, 2014, 2015, 2016, 2017, 2018	14	2003	2018	-2.546	0.105	0.747	0.01	Not stationary	Increasing	-7.735	0	0.764	0.01	Difference stationary	Increasing	No
S. sonnei	Aminoglycoside	Deaths - AllAges - Citrobacter spp. - Carbapenems	blaCTX-M-3	0.547552	0.0228977	AUS, CHN, GBR, IND, NPL, PAK, VNM	7	2003, 2005, 2007, 2008, 2009, 2010, 2011, 2012, 2013, 2014, 2015, 2016, 2017, 2018	14	2003	2018	-8.971	0	0.747	0.01	Difference stationary	Increasing	-7.735	0	0.764	0.01	Difference stationary	Increasing	No
S. sonnei	Aminoglycoside	Deaths - AllAges - Citrobacter spp. - Carbapenems	aadA	0.70008	0.00175348	AUS, CHN, GBR, IND, NPL, PAK, VNM	7	2003, 2005, 2007, 2008, 2009, 2010, 2011, 2012, 2013, 2014, 2015, 2016, 2017, 2018	14	2003	2018	-3.073	0.029	0.75	0.01	Difference stationary	Increasing	-7.735	0	0.764	0.01	Difference stationary	Increasing	No
S. sonnei	Aminoglycoside	Deaths - AllAges - Citrobacter spp. - Carbapenems	aadA	0.70008	0.00175348	AUS, CHN, GBR, IND, NPL, PAK, VNM	7	2003, 2005, 2007, 2008, 2009, 2010, 2011, 2012, 2013, 2014, 2015, 2016, 2017, 2018	14	2003	2018	-3.073	0.029	0.75	0.01	Difference stationary	Increasing	-7.735	0	0.764	0.01	Difference stationary	Increasing	No
S. sonnei	Tetracycline	Macrolides	blaCTX-M-14	0.728143	0.0110603	CHN, GBR, IND, PAK	4	2005, 2007, 2008, 2009, 2010, 2011, 2012, 2013, 2014, 2015, 2016	11	2005	2016	-4.903	0	0.684	0.015	Difference stationary	Increasing	-7.583	0	0.683	0.015	Difference stationary	Increasing	No
S. sonnei	Tetracycline	Macrolides	aac(3)-IId	0.736921	0.00967562	CHN, GBR, IND, PAK	4	2005, 2007, 2008, 2009, 2010, 2011, 2012, 2013, 2014, 2015, 2016	11	2005	2016	-12.617	0	0.687	0.015	Difference stationary	Increasing	-7.583	0	0.683	0.015	Difference stationary	Increasing	No
S. sonnei	Tetracycline	Macrolides	IncI2	0.774163	0.00516207	CHN, GBR, IND, PAK	4	2005, 2007, 2008, 2009, 2010, 2011, 2012, 2013, 2014, 2015, 2016	11	2005	2016	-10.079	0	0.681	0.015	Difference stationary	Increasing	-7.583	0	0.683	0.015	Difference stationary	Increasing	No
S. sonnei	Tetracycline	Macrolides	blaCMY-59	0.723652	0.0118218	CHN, GBR, IND, PAK	4	2005, 2007, 2008, 2009, 2010, 2011, 2012, 2013, 2014, 2015, 2016	11	2005	2016	-18.938	0	0.679	0.015	Difference stationary	Increasing	-7.583	0	0.683	0.015	Difference stationary	Increasing	No
S. sonnei	Tetracycline	Macrolides	blaCTX-M-14_IS903B_ISEc23_ISEc9	0.723652	0.0118218	CHN, GBR, IND, PAK	4	2005, 2007, 2008, 2009, 2010, 2011, 2012, 2013, 2014, 2015, 2016	11	2005	2016	-5.237	0	0.68	0.015	Difference stationary	Increasing	-7.583	0	0.683	0.015	Difference stationary	Increasing	No
S. sonnei	Tetracycline	Macrolides	blaTEM-34	0.96786	1.07e-06	CHN, GBR, IND, PAK	4	2005, 2007, 2008, 2009, 2010, 2011, 2012, 2013, 2014, 2015, 2016	11	2005	2016	-5.068	0	0.681	0.015	Difference stationary	Increasing	-7.583	0	0.683	0.015	Difference stationary	Increasing	No
S. sonnei	Tetracycline	Macrolides	blaCTX-M-14_ISEc9	0.728908	0.0109342	CHN, GBR, IND, PAK	4	2005, 2007, 2008, 2009, 2010, 2011, 2012, 2013, 2014, 2015, 2016	11	2005	2016	-54.267	0	0.681	0.015	Difference stationary	Increasing	-7.583	0	0.683	0.015	Difference stationary	Increasing	No
S. sonnei	Tetracycline	Macrolides	IncI-gamma/K1/rep_cluster_2131	0.723652	0.0118218	CHN, GBR, IND, PAK	4	2005, 2007, 2008, 2009, 2010, 2011, 2012, 2013, 2014, 2015, 2016	11	2005	2016	-12.205	0	0.689	0.015	Difference stationary	Increasing	-7.583	0	0.683	0.015	Difference stationary	Increasing	No
S. sonnei	Tetracycline	Proportion of people living below 50 percent of median income (%)	blaTEM-34	0.938227	0.00560608	CHN, GBR, IND, NPL, PAK	5	2007, 2009, 2010, 2011, 2015, 2016	6	2007	2016	-11.073	0	0.668	0.016	Difference stationary	Increasing	-7.556	0	0.634	0.02	Difference stationary	Increasing	No
S. sonnei	Tetracycline	Proportion of people living below 50 percent of median income (%)	ISVsa3_sul2	0.827768	0.041941	CHN, GBR, IND, NPL, PAK	5	2007, 2009, 2010, 2011, 2015, 2016	6	2007	2016	-7.022	0	0.672	0.016	Difference stationary	Increasing	-7.556	0	0.634	0.02	Difference stationary	Increasing	No
E. faecium	Lipopeptide	Deaths - Over70 - Group A Streptococcus - Resistance to one or more antibiotics	vanSA	0.71248	0.0028764	AUS, DNK, NZL, PAK, USA	5	2007, 2008, 2009, 2011, 2012, 2013, 2014, 2015, 2017, 2018	10	2007	2018	-1.274	0.641	0.577	0.025	Not stationary	Increasing	-7.5	0	0.572	0.025	Difference stationary	Increasing	Yes
E. faecium	Lipopeptide	Deaths - Over70 - Group A Streptococcus - Resistance to one or more antibiotics	rep_cluster_889/rep_cluster_893/rep_cluster_943	0.539991	0.0377218	AUS, DNK, NZL, PAK, USA	5	2007, 2008, 2009, 2011, 2012, 2013, 2014, 2015, 2017, 2018	10	2007	2018	-1.97	0.3	0.586	0.024	Not stationary	Increasing	-7.5	0	0.572	0.025	Difference stationary	Increasing	Yes
E. faecium	Lipopeptide	Deaths - Over70 - Group A Streptococcus - Resistance to one or more antibiotics	sat-4	0.693393	0.00414894	AUS, DNK, NZL, PAK, USA	5	2007, 2008, 2009, 2011, 2012, 2013, 2014, 2015, 2017, 2018	10	2007	2018	-2.618	0.089	0.574	0.025	Not stationary	Increasing	-7.5	0	0.572	0.025	Difference stationary	Increasing	Yes
E. faecium	Lipopeptide	Deaths - Over70 - Group A Streptococcus - Resistance to one or more antibiotics	vanYA	0.734981	0.00179853	AUS, DNK, NZL, PAK, USA	5	2007, 2008, 2009, 2011, 2012, 2013, 2014, 2015, 2017, 2018	10	2007	2018	-4.095	0.001	0.577	0.025	Difference stationary	Increasing	-7.5	0	0.572	0.025	Difference stationary	Increasing	Yes
A. baumannii	Folate	Current health expenditure per capita (current US$)	rep_cluster_1172/rep_cluster_1254	0.596338	0.0189548	IND, TZA, USA	3	2003, 2004, 2005, 2006, 2007, 2008, 2009, 2010, 2011, 2012, 2013, 2014, 2016, 2020	14	2003	2020	-3.058	0.03	0.918	0.01	Difference stationary	Increasing	-7.493	0	0.964	0.01	Difference stationary	Increasing	Yes
A. baumannii	Folate	Current health expenditure per capita (current US$)	armA	0.620606	0.0135612	IND, TZA, USA	3	2003, 2004, 2005, 2006, 2007, 2008, 2009, 2010, 2011, 2012, 2013, 2014, 2016, 2020	14	2003	2020	-12.726	0	0.913	0.01	Difference stationary	Increasing	-7.493	0	0.964	0.01	Difference stationary	Increasing	Yes
A. baumannii	Folate	Current health expenditure per capita (current US$)	rep_cluster_1254	0.692896	0.00418724	IND, TZA, USA	3	2003, 2004, 2005, 2006, 2007, 2008, 2009, 2010, 2011, 2012, 2013, 2014, 2016, 2020	14	2003	2020	-7.976	0	0.926	0.01	Difference stationary	Increasing	-7.493	0	0.964	0.01	Difference stationary	Increasing	Yes
S. aureus	Fluoroquinolone	Current health expenditure per capita, PPP (current international $)	Efae_ACT_chl	0.52681	0.0016344	CHN, DEU, DNK, GBR, GHA, SGP, THA, USA	8	2001, 2002, 2003, 2004, 2005, 2006, 2007, 2008, 2009, 2010, 2011, 2012, 2013, 2014, 2015, 2018	16	2001	2018	-3.464	0.009	0.931	0.01	Difference stationary	Increasing	-7.263	0	0.951	0.01	Difference stationary	Increasing	Yes
S. agalactiae	Tetracycline	Deaths - AgeStandardized - All pathogens - Anti-pseudomonal penicillin / Beta-lactamase inhibitors	tet(O)	-0.712483	0.0473434	CAN, DNK, USA	3	2006, 2010, 2011, 2012, 2013, 2014, 2018	7	2006	2018	-6.518	0	0.84	0.01	Difference stationary	Increasing	-7.231	0	0.683	0.015	Difference stationary	Increasing	No
S. sonnei	Penicilin	Deaths - AllAges - All pathogens - Vancomycin	qnrS1	0.556486	0.00879394	AUS, BTN, CHN, GBR, IND, NPL, PAK, VNM	8	2003, 2005, 2007, 2008, 2009, 2010, 2011, 2012, 2013, 2014, 2015, 2016, 2017, 2018	14	2003	2018	-2.749	0.066	0.742	0.01	Not stationary	Increasing	-7.214	0	0.745	0.01	Difference stationary	Increasing	No
S. sonnei	Penicilin	Deaths - AllAges - All pathogens - Vancomycin	IncFIA/IncFII	0.796931	1.53e-05	AUS, BTN, CHN, GBR, IND, NPL, PAK, VNM	8	2003, 2005, 2007, 2008, 2009, 2010, 2011, 2012, 2013, 2014, 2015, 2016, 2017, 2018	14	2003	2018	-10.598	0	0.741	0.01	Difference stationary	Increasing	-7.214	0	0.745	0.01	Difference stationary	Increasing	No
S. sonnei	Penicilin	Deaths - AllAges - All pathogens - Vancomycin	blaCTX-M-3	0.675827	0.000771856	AUS, BTN, CHN, GBR, IND, NPL, PAK, VNM	8	2003, 2005, 2007, 2008, 2009, 2010, 2011, 2012, 2013, 2014, 2015, 2016, 2017, 2018	14	2003	2018	-5.131	0	0.743	0.01	Difference stationary	Increasing	-7.214	0	0.745	0.01	Difference stationary	Increasing	No
S. sonnei	Penicilin	Deaths - AllAges - All pathogens - Vancomycin	dfrA8	0.543219	0.0109307	AUS, BTN, CHN, GBR, IND, NPL, PAK, VNM	8	2003, 2005, 2007, 2008, 2009, 2010, 2011, 2012, 2013, 2014, 2015, 2016, 2017, 2018	14	2003	2018	-2.251	0.188	0.745	0.01	Not stationary	Increasing	-7.214	0	0.745	0.01	Difference stationary	Increasing	No
S. sonnei	Penicilin	Deaths - AllAges - All pathogens - Vancomycin	blaTEM-34	0.861319	5.34e-07	AUS, BTN, CHN, GBR, IND, NPL, PAK, VNM	8	2003, 2005, 2007, 2008, 2009, 2010, 2011, 2012, 2013, 2014, 2015, 2016, 2017, 2018	14	2003	2018	-25.654	0	0.736	0.01	Difference stationary	Increasing	-7.214	0	0.745	0.01	Difference stationary	Increasing	No
S. sonnei	Penicilin	Deaths - AllAges - All pathogens - Vancomycin	catA1	0.799907	1.35e-05	AUS, BTN, CHN, GBR, IND, NPL, PAK, VNM	8	2003, 2005, 2007, 2008, 2009, 2010, 2011, 2012, 2013, 2014, 2015, 2016, 2017, 2018	14	2003	2018	-2.975	0.037	0.742	0.01	Difference stationary	Increasing	-7.214	0	0.745	0.01	Difference stationary	Increasing	No
S. sonnei	Penicilin	Deaths - AllAges - All pathogens - Vancomycin	blaTEM-34_Tn2	0.526438	0.0142212	AUS, BTN, CHN, GBR, IND, NPL, PAK, VNM	8	2003, 2005, 2007, 2008, 2009, 2010, 2011, 2012, 2013, 2014, 2015, 2016, 2017, 2018	14	2003	2018	-2.148	0.226	0.746	0.01	Not stationary	Increasing	-7.214	0	0.745	0.01	Difference stationary	Increasing	No
S. sonnei	Penicilin	Deaths - AllAges - All pathogens - Vancomycin	dfrA17	0.717954	0.000247527	AUS, BTN, CHN, GBR, IND, NPL, PAK, VNM	8	2003, 2005, 2007, 2008, 2009, 2010, 2011, 2012, 2013, 2014, 2015, 2016, 2017, 2018	14	2003	2018	-5.239	0	0.74	0.01	Difference stationary	Increasing	-7.214	0	0.745	0.01	Difference stationary	Increasing	No
S. sonnei	Penicilin	Deaths - AllAges - All pathogens - Vancomycin	IS6100_mrx_aadA5_dfrA17_mphA_qacEdelta1_sul1	0.758713	6.7e-05	AUS, BTN, CHN, GBR, IND, NPL, PAK, VNM	8	2003, 2005, 2007, 2008, 2009, 2010, 2011, 2012, 2013, 2014, 2015, 2016, 2017, 2018	14	2003	2018	-15.88	0	0.742	0.01	Difference stationary	Increasing	-7.214	0	0.745	0.01	Difference stationary	Increasing	No
S. sonnei	Penicilin	Deaths - AllAges - All pathogens - Vancomycin	tet(B)	0.62021	0.00270527	AUS, BTN, CHN, GBR, IND, NPL, PAK, VNM	8	2003, 2005, 2007, 2008, 2009, 2010, 2011, 2012, 2013, 2014, 2015, 2016, 2017, 2018	14	2003	2018	-68.069	0	0.741	0.01	Difference stationary	Increasing	-7.214	0	0.745	0.01	Difference stationary	Increasing	No
S. sonnei	Penicilin	Deaths - AllAges - All pathogens - Vancomycin	blaOXA-1	0.809691	8.72e-06	AUS, BTN, CHN, GBR, IND, NPL, PAK, VNM	8	2003, 2005, 2007, 2008, 2009, 2010, 2011, 2012, 2013, 2014, 2015, 2016, 2017, 2018	14	2003	2018	-4.874	0	0.74	0.01	Difference stationary	Increasing	-7.214	0	0.745	0.01	Difference stationary	Increasing	No
S. sonnei	Penicilin	Deaths - AllAges - All pathogens - Vancomycin	aadA	0.56086	0.00816959	AUS, BTN, CHN, GBR, IND, NPL, PAK, VNM	8	2003, 2005, 2007, 2008, 2009, 2010, 2011, 2012, 2013, 2014, 2015, 2016, 2017, 2018	14	2003	2018	-33.224	0	0.741	0.01	Difference stationary	Increasing	-7.214	0	0.745	0.01	Difference stationary	Increasing	No
S. sonnei	Penicilin	Deaths - AllAges - All pathogens - Vancomycin	blaCTX-M-15_ISKpn19_qnrS1	0.588874	0.0049757	AUS, BTN, CHN, GBR, IND, NPL, PAK, VNM	8	2003, 2005, 2007, 2008, 2009, 2010, 2011, 2012, 2013, 2014, 2015, 2016, 2017, 2018	14	2003	2018	-16.479	0	0.742	0.01	Difference stationary	Increasing	-7.214	0	0.745	0.01	Difference stationary	Increasing	No
S. sonnei	Penicilin	Deaths - AllAges - All pathogens - Vancomycin	mrx	0.709091	0.00031951	AUS, BTN, CHN, GBR, IND, NPL, PAK, VNM	8	2003, 2005, 2007, 2008, 2009, 2010, 2011, 2012, 2013, 2014, 2015, 2016, 2017, 2018	14	2003	2018	-4.513	0	0.741	0.01	Difference stationary	Increasing	-7.214	0	0.745	0.01	Difference stationary	Increasing	No
S. sonnei	Penicilin	Deaths - AllAges - All pathogens - Vancomycin	mphA	0.709091	0.00031951	AUS, BTN, CHN, GBR, IND, NPL, PAK, VNM	8	2003, 2005, 2007, 2008, 2009, 2010, 2011, 2012, 2013, 2014, 2015, 2016, 2017, 2018	14	2003	2018	-2.813	0.056	0.741	0.01	Not stationary	Increasing	-7.214	0	0.745	0.01	Difference stationary	Increasing	No
S. sonnei	Penicilin	Deaths - AllAges - All pathogens - Vancomycin	blaCTX-M-27	0.796011	1.59e-05	AUS, BTN, CHN, GBR, IND, NPL, PAK, VNM	8	2003, 2005, 2007, 2008, 2009, 2010, 2011, 2012, 2013, 2014, 2015, 2016, 2017, 2018	14	2003	2018	-37.335	0	0.743	0.01	Difference stationary	Increasing	-7.214	0	0.745	0.01	Difference stationary	Increasing	No
S. sonnei	Penicilin	Deaths - AllAges - All pathogens - Vancomycin	aadA5	0.719491	0.000236585	AUS, BTN, CHN, GBR, IND, NPL, PAK, VNM	8	2003, 2005, 2007, 2008, 2009, 2010, 2011, 2012, 2013, 2014, 2015, 2016, 2017, 2018	14	2003	2018	-2.249	0.189	0.737	0.01	Not stationary	Increasing	-7.214	0	0.745	0.01	Difference stationary	Increasing	No
S. agalactiae	Tetracycline	DALYs - AllAges - Group A Streptococcus - Resistance to one or more antibiotics	tet(O)	0.945599	0.000386241	CAN, DNK, USA	3	2006, 2010, 2011, 2012, 2013, 2014, 2018	7	2006	2018	-5.456	0	0.609	0.022	Difference stationary	Increasing	-7.103	0	0.605	0.022	Difference stationary	Increasing	No
E. coli	B-lactam Combined Agents	Population density (people per sq. km of land area)	mdtM	0.735754	1.07e-06	CHN, DEU, DNK, GBR, JPN, PAK, PRT, THA, TZA, USA	10	2001, 2002, 2003, 2004, 2005, 2006, 2007, 2008, 2009, 2010, 2011, 2012, 2013, 2014, 2015, 2016, 2017, 2018, 2019, 2020, 2021	21	2001	2021	-2.274	0.18	0.759	0.01	Not stationary	Increasing	-7.09	0	0.76	0.01	Difference stationary	Increasing	No
E. coli	B-lactam Combined Agents	Population density (people per sq. km of land area)	evgS	0.524974	0.00170843	CHN, DEU, DNK, GBR, JPN, PAK, PRT, THA, TZA, USA	10	2001, 2002, 2003, 2004, 2005, 2006, 2007, 2008, 2009, 2010, 2011, 2012, 2013, 2014, 2015, 2016, 2017, 2018, 2019, 2020, 2021	21	2001	2021	-6.732	0	0.761	0.01	Difference stationary	Increasing	-7.09	0	0.76	0.01	Difference stationary	Increasing	No
E. coli	B-lactam Combined Agents	Population density (people per sq. km of land area)	mdtN	0.844026	6.81e-10	CHN, DEU, DNK, GBR, JPN, PAK, PRT, THA, TZA, USA	10	2001, 2002, 2003, 2004, 2005, 2006, 2007, 2008, 2009, 2010, 2011, 2012, 2013, 2014, 2015, 2016, 2017, 2018, 2019, 2020, 2021	21	2001	2021	-15.015	0	0.753	0.01	Difference stationary	Increasing	-7.09	0	0.76	0.01	Difference stationary	Increasing	No
S. sonnei	Cephem	GDP per capita, PPP (current international $)	ermB	0.657942	0.000643982	AUS, BTN, CHN, GBR, IND, NPL, PAK, THA, VNM	9	2005, 2007, 2008, 2009, 2010, 2011, 2012, 2013, 2014, 2015, 2016, 2017, 2018	13	2005	2018	-2.301	0.172	0.804	0.01	Not stationary	Increasing	-7.019	0	0.823	0.01	Difference stationary	Increasing	No
S. sonnei	Cephem	GDP per capita, PPP (current international $)	mrx	0.55784	0.00567696	AUS, BTN, CHN, GBR, IND, NPL, PAK, THA, VNM	9	2005, 2007, 2008, 2009, 2010, 2011, 2012, 2013, 2014, 2015, 2016, 2017, 2018	13	2005	2018	-5.47	0	0.784	0.01	Difference stationary	Increasing	-7.019	0	0.823	0.01	Difference stationary	Increasing	No
S. sonnei	Cephem	GDP per capita, PPP (current international $)	mphA	0.601063	0.00241896	AUS, BTN, CHN, GBR, IND, NPL, PAK, THA, VNM	9	2005, 2007, 2008, 2009, 2010, 2011, 2012, 2013, 2014, 2015, 2016, 2017, 2018	13	2005	2018	-2.895	0.046	0.8	0.01	Not stationary	Increasing	-7.019	0	0.823	0.01	Difference stationary	Increasing	No
S. sonnei	Cephem	GDP per capita, PPP (current international $)	IS6100_mrx_aadA5_dfrA17_mphA_qacEdelta1_sul1	0.572806	0.00428026	AUS, BTN, CHN, GBR, IND, NPL, PAK, THA, VNM	9	2005, 2007, 2008, 2009, 2010, 2011, 2012, 2013, 2014, 2015, 2016, 2017, 2018	13	2005	2018	-4.652	0	0.791	0.01	Difference stationary	Increasing	-7.019	0	0.823	0.01	Difference stationary	Increasing	No
S. sonnei	Cephem	GDP per capita, PPP (current international $)	blaCTX-M-3	0.599938	0.00247703	AUS, BTN, CHN, GBR, IND, NPL, PAK, THA, VNM	9	2005, 2007, 2008, 2009, 2010, 2011, 2012, 2013, 2014, 2015, 2016, 2017, 2018	13	2005	2018	-3.172	0.022	0.797	0.01	Difference stationary	Increasing	-7.019	0	0.823	0.01	Difference stationary	Increasing	No
S. agalactiae	Macrolide	DALYs - AllAges - Group A Streptococcus - Macrolides	ermB	0.724765	0.0419579	CAN, DNK, USA	3	2006, 2010, 2011, 2012, 2013, 2014, 2018	7	2006	2018	-1.666	0.449	0.609	0.022	Not stationary	Increasing	-6.971	0	0.604	0.022	Difference stationary	Increasing	No
S. sonnei	Penicilin	Deaths - AllAges - Enterococcus faecium - Fluoroquinolones	blaTEM-34	0.839888	1.91e-06	AUS, BTN, CHN, GBR, IND, NPL, PAK, VNM	8	2003, 2005, 2007, 2008, 2009, 2010, 2011, 2012, 2013, 2014, 2015, 2016, 2017, 2018	14	2003	2018	-5.1	0	0.734	0.01	Difference stationary	Increasing	-6.816	0	0.729	0.011	Difference stationary	Increasing	No
S. sonnei	Penicilin	Deaths - AllAges - Enterococcus faecium - Fluoroquinolones	blaCTX-M-3	0.703694	0.0003716	AUS, BTN, CHN, GBR, IND, NPL, PAK, VNM	8	2003, 2005, 2007, 2008, 2009, 2010, 2011, 2012, 2013, 2014, 2015, 2016, 2017, 2018	14	2003	2018	-2.618	0.089	0.739	0.01	Not stationary	Increasing	-6.816	0	0.729	0.011	Difference stationary	Increasing	No
S. sonnei	Penicilin	Deaths - AllAges - Enterococcus faecium - Fluoroquinolones	dfrA17	0.678458	0.000722754	AUS, BTN, CHN, GBR, IND, NPL, PAK, VNM	8	2003, 2005, 2007, 2008, 2009, 2010, 2011, 2012, 2013, 2014, 2015, 2016, 2017, 2018	14	2003	2018	-2.65	0.083	0.736	0.01	Not stationary	Increasing	-6.816	0	0.729	0.011	Difference stationary	Increasing	No
S. sonnei	Penicilin	Deaths - AllAges - Enterococcus faecium - Fluoroquinolones	mrx	0.671426	0.000860373	AUS, BTN, CHN, GBR, IND, NPL, PAK, VNM	8	2003, 2005, 2007, 2008, 2009, 2010, 2011, 2012, 2013, 2014, 2015, 2016, 2017, 2018	14	2003	2018	-2.945	0.04	0.735	0.01	Difference stationary	Increasing	-6.816	0	0.729	0.011	Difference stationary	Increasing	No
S. sonnei	Penicilin	Deaths - AllAges - Enterococcus faecium - Fluoroquinolones	IS6100_mrx_aadA5_dfrA17_mphA_qacEdelta1_sul1	0.730036	0.000172099	AUS, BTN, CHN, GBR, IND, NPL, PAK, VNM	8	2003, 2005, 2007, 2008, 2009, 2010, 2011, 2012, 2013, 2014, 2015, 2016, 2017, 2018	14	2003	2018	-3.607	0.006	0.732	0.011	Difference stationary	Increasing	-6.816	0	0.729	0.011	Difference stationary	Increasing	No
S. sonnei	Penicilin	Deaths - AllAges - Enterococcus faecium - Fluoroquinolones	aadA5	0.679489	0.00070424	AUS, BTN, CHN, GBR, IND, NPL, PAK, VNM	8	2003, 2005, 2007, 2008, 2009, 2010, 2011, 2012, 2013, 2014, 2015, 2016, 2017, 2018	14	2003	2018	-2.925	0.042	0.741	0.01	Not stationary	Increasing	-6.816	0	0.729	0.011	Difference stationary	Increasing	No
S. sonnei	Penicilin	Deaths - AllAges - Enterococcus faecium - Fluoroquinolones	dfrA8	0.620122	0.00271015	AUS, BTN, CHN, GBR, IND, NPL, PAK, VNM	8	2003, 2005, 2007, 2008, 2009, 2010, 2011, 2012, 2013, 2014, 2015, 2016, 2017, 2018	14	2003	2018	-6.371	0	0.737	0.01	Difference stationary	Increasing	-6.816	0	0.729	0.011	Difference stationary	Increasing	No
S. sonnei	Penicilin	Deaths - AllAges - Enterococcus faecium - Fluoroquinolones	catA1	0.783277	2.68e-05	AUS, BTN, CHN, GBR, IND, NPL, PAK, VNM	8	2003, 2005, 2007, 2008, 2009, 2010, 2011, 2012, 2013, 2014, 2015, 2016, 2017, 2018	14	2003	2018	-2.621	0.089	0.739	0.01	Not stationary	Increasing	-6.816	0	0.729	0.011	Difference stationary	Increasing	No
S. sonnei	Penicilin	Deaths - AllAges - Enterococcus faecium - Fluoroquinolones	qnrS1	0.50746	0.0188634	AUS, BTN, CHN, GBR, IND, NPL, PAK, VNM	8	2003, 2005, 2007, 2008, 2009, 2010, 2011, 2012, 2013, 2014, 2015, 2016, 2017, 2018	14	2003	2018	-2.496	0.116	0.736	0.01	Not stationary	Increasing	-6.816	0	0.729	0.011	Difference stationary	Increasing	No
S. sonnei	Penicilin	Deaths - AllAges - Enterococcus faecium - Fluoroquinolones	blaCTX-M-27	0.68517	0.000609331	AUS, BTN, CHN, GBR, IND, NPL, PAK, VNM	8	2003, 2005, 2007, 2008, 2009, 2010, 2011, 2012, 2013, 2014, 2015, 2016, 2017, 2018	14	2003	2018	-2.204	0.205	0.735	0.01	Not stationary	Increasing	-6.816	0	0.729	0.011	Difference stationary	Increasing	No
S. sonnei	Penicilin	Deaths - AllAges - Enterococcus faecium - Fluoroquinolones	IncFIA/IncFII	0.706264	0.000345952	AUS, BTN, CHN, GBR, IND, NPL, PAK, VNM	8	2003, 2005, 2007, 2008, 2009, 2010, 2011, 2012, 2013, 2014, 2015, 2016, 2017, 2018	14	2003	2018	-29.326	0	0.733	0.011	Difference stationary	Increasing	-6.816	0	0.729	0.011	Difference stationary	Increasing	No
S. sonnei	Penicilin	Deaths - AllAges - Enterococcus faecium - Fluoroquinolones	mphA	0.671426	0.000860373	AUS, BTN, CHN, GBR, IND, NPL, PAK, VNM	8	2003, 2005, 2007, 2008, 2009, 2010, 2011, 2012, 2013, 2014, 2015, 2016, 2017, 2018	14	2003	2018	-2.949	0.04	0.74	0.01	Difference stationary	Increasing	-6.816	0	0.729	0.011	Difference stationary	Increasing	No
S. sonnei	Penicilin	Deaths - AllAges - Enterococcus faecium - Fluoroquinolones	blaOXA-1	0.788438	2.18e-05	AUS, BTN, CHN, GBR, IND, NPL, PAK, VNM	8	2003, 2005, 2007, 2008, 2009, 2010, 2011, 2012, 2013, 2014, 2015, 2016, 2017, 2018	14	2003	2018	-2.159	0.221	0.741	0.01	Not stationary	Increasing	-6.816	0	0.729	0.011	Difference stationary	Increasing	No
S. sonnei	Penicilin	Deaths - AllAges - Enterococcus faecium - Fluoroquinolones	tet(B)	0.675264	0.000782727	AUS, BTN, CHN, GBR, IND, NPL, PAK, VNM	8	2003, 2005, 2007, 2008, 2009, 2010, 2011, 2012, 2013, 2014, 2015, 2016, 2017, 2018	14	2003	2018	-16.547	0	0.738	0.01	Difference stationary	Increasing	-6.816	0	0.729	0.011	Difference stationary	Increasing	No
A. baumannii	Tetracycline	DALYs - Over70 - Proteus spp. - Aminopenicillin	rep_cluster_1254	0.607781	0.0162382	IND, KOR, USA	3	2003, 2004, 2005, 2006, 2007, 2008, 2009, 2010, 2011, 2012, 2013, 2016, 2020	13	2003	2020	-7.732	0	0.707	0.013	Difference stationary	Increasing	-6.773	0	0.716	0.012	Difference stationary	Increasing	Yes
A. baumannii	Tetracycline	DALYs - Over70 - Proteus spp. - Aminopenicillin	aph(3'')-Ib	0.526743	0.043655	IND, KOR, USA	3	2003, 2004, 2005, 2006, 2007, 2008, 2009, 2010, 2011, 2012, 2013, 2016, 2020	13	2003	2020	-5.876	0	0.702	0.013	Difference stationary	Increasing	-6.773	0	0.716	0.012	Difference stationary	Increasing	Yes
A. baumannii	Tetracycline	DALYs - Over70 - Proteus spp. - Aminopenicillin	rep_cluster_1172/rep_cluster_1254	0.638183	0.0104626	IND, KOR, USA	3	2003, 2004, 2005, 2006, 2007, 2008, 2009, 2010, 2011, 2012, 2013, 2016, 2020	13	2003	2020	-9.999	0	0.708	0.013	Difference stationary	Increasing	-6.773	0	0.716	0.012	Difference stationary	Increasing	Yes
A. baumannii	Tetracycline	DALYs - Over70 - Proteus spp. - Aminopenicillin	blaPER-7	0.571917	0.0259069	IND, KOR, USA	3	2003, 2004, 2005, 2006, 2007, 2008, 2009, 2010, 2011, 2012, 2013, 2016, 2020	13	2003	2020	-8.998	0	0.709	0.013	Difference stationary	Increasing	-6.773	0	0.716	0.012	Difference stationary	Increasing	Yes
A. baumannii	Tetracycline	DALYs - Over70 - Proteus spp. - Aminopenicillin	sul2	0.663682	0.00698034	IND, KOR, USA	3	2003, 2004, 2005, 2006, 2007, 2008, 2009, 2010, 2011, 2012, 2013, 2016, 2020	13	2003	2020	-10.081	0	0.707	0.013	Difference stationary	Increasing	-6.773	0	0.716	0.012	Difference stationary	Increasing	Yes
S. agalactiae	Lincosamide	GDP per capita, PPP (current international $)	ermB	0.78385	0.0213309	CAN, DNK, USA	3	2006, 2010, 2011, 2012, 2013, 2014, 2018	7	2006	2018	-4.472	0	0.625	0.02	Difference stationary	Increasing	-6.748	0	0.623	0.021	Difference stationary	Increasing	No
S. agalactiae	Lincosamide	Age dependency ratio, old (% of working-age population)	ermB	0.84131	0.00883927	CAN, DNK, USA	3	2006, 2010, 2011, 2012, 2013, 2014, 2018	7	2006	2018	-2.564	0.101	0.896	0.01	Not stationary	Increasing	-6.732	0	0.746	0.01	Difference stationary	Increasing	No
S. aureus	Cephem	Deaths - AllAges - Haemophilus influenzae - Resistance to one or more antibiotics	rep_cluster_1017/rep_cluster_1733/rep_cluster_2100	0.818019	0.000632715	CHN, DEU, DNK, GBR, THA, USA	6	2008, 2009, 2010, 2011, 2012, 2013, 2014, 2015, 2018, 2019	10	2008	2019	-2.119	0.237	0.882	0.01	Not stationary	Increasing	-6.699	0	0.708	0.013	Difference stationary	Increasing	Yes
C. diphtheriae	Folate	DALYs - Under5 - Acinetobacter baumannii - Fluoroquinolones	ermX	-0.843394	0.0348676	FRA, RUS	2	1993, 2011, 2014, 2015, 2016, 2017	6	1993	2017	-0.43	0.905	0.921	0.01	Not stationary	Increasing	-6.611	0	0.654	0.018	Difference stationary	Increasing	No
C. diphtheriae	Folate	DALYs - Under5 - Acinetobacter baumannii - Fluoroquinolones	ermX	-0.843394	0.0348676	FRA, RUS	2	1993, 2011, 2014, 2015, 2016, 2017	6	1993	2017	-0.43	0.905	0.921	0.01	Not stationary	Increasing	-6.611	0	0.654	0.018	Difference stationary	Increasing	No
E. coli	Cephem	People using safely managed sanitation services (% of population)	mdtN	0.568428	1.66e-05	BRA, CHN, DEU, DNK, FRA, GBR, GMB, IND, ITA, KEN, MLI, NOR, PRT, THA, TZA, USA	16	2001, 2002, 2003, 2004, 2005, 2006, 2007, 2008, 2009, 2010, 2011, 2012, 2013, 2014, 2015, 2016, 2017, 2018, 2019, 2020, 2021	21	2001	2021	-5.455	0	0.841	0.01	Difference stationary	Increasing	-6.493	0	0.845	0.01	Difference stationary	Increasing	No
E. coli	Cephem	People using safely managed sanitation services (% of population)	mdtN	0.568428	1.66e-05	BRA, CHN, DEU, DNK, FRA, GBR, GMB, IND, ITA, KEN, MLI, NOR, PRT, THA, TZA, USA	16	2001, 2002, 2003, 2004, 2005, 2006, 2007, 2008, 2009, 2010, 2011, 2012, 2013, 2014, 2015, 2016, 2017, 2018, 2019, 2020, 2021	21	2001	2021	-5.455	0	0.841	0.01	Difference stationary	Increasing	-6.493	0	0.845	0.01	Difference stationary	Increasing	Yes
E. coli	Cephem	People using safely managed sanitation services (% of population)	mdtN	0.568428	1.66e-05	BRA, CHN, DEU, DNK, FRA, GBR, GMB, IND, ITA, KEN, MLI, NOR, PRT, THA, TZA, USA	16	2001, 2002, 2003, 2004, 2005, 2006, 2007, 2008, 2009, 2010, 2011, 2012, 2013, 2014, 2015, 2016, 2017, 2018, 2019, 2020, 2021	21	2001	2021	-5.455	0	0.841	0.01	Difference stationary	Increasing	-6.493	0	0.845	0.01	Difference stationary	Increasing	No
S. agalactiae	Lincosamide	DALYs - AllAges - Group A Streptococcus - Resistance to one or more antibiotics	ermB	0.722893	0.0427532	CAN, DNK, USA	3	2006, 2010, 2011, 2012, 2013, 2014, 2018	7	2006	2018	-0.769	0.828	0.609	0.022	Not stationary	Increasing	-6.423	0	0.606	0.022	Difference stationary	Increasing	No
A. baumannii	Carbapenem	Deaths - AgeStandardized - Proteus spp. - Aminopenicillin	abeS	0.505971	0.0270862	AUS, CHN, IND, KOR, SWE, THA, USA	7	2003, 2004, 2005, 2006, 2007, 2008, 2009, 2010, 2011, 2012, 2013, 2016, 2020	13	2003	2020	-3.019	0.033	0.646	0.018	Difference stationary	Increasing	-6.297	0	0.701	0.013	Difference stationary	Increasing	Yes
S. sonnei	Cephem	DALYs - AllAges - Group B Streptococcus - Macrolides	mphA	0.583111	0.00349658	AUS, BTN, CHN, GBR, IND, NPL, PAK, THA, VNM	9	2005, 2007, 2008, 2009, 2010, 2011, 2012, 2013, 2014, 2015, 2016, 2017, 2018	13	2005	2018	-3.807	0.003	0.726	0.011	Difference stationary	Increasing	-6.235	0	0.702	0.013	Difference stationary	Increasing	No
S. sonnei	Cephem	DALYs - AllAges - Group B Streptococcus - Macrolides	mrx	0.583483	0.00347076	AUS, BTN, CHN, GBR, IND, NPL, PAK, THA, VNM	9	2005, 2007, 2008, 2009, 2010, 2011, 2012, 2013, 2014, 2015, 2016, 2017, 2018	13	2005	2018	-2.519	0.111	0.725	0.011	Not stationary	Increasing	-6.235	0	0.702	0.013	Difference stationary	Increasing	No
S. sonnei	Cephem	DALYs - AllAges - Group B Streptococcus - Macrolides	blaCTX-M-3	0.813006	2.42e-06	AUS, BTN, CHN, GBR, IND, NPL, PAK, THA, VNM	9	2005, 2007, 2008, 2009, 2010, 2011, 2012, 2013, 2014, 2015, 2016, 2017, 2018	13	2005	2018	-2.964	0.038	0.721	0.012	Difference stationary	Increasing	-6.235	0	0.702	0.013	Difference stationary	Increasing	No
S. sonnei	Cephem	DALYs - AllAges - Group B Streptococcus - Macrolides	ermB	0.889934	1.32e-08	AUS, BTN, CHN, GBR, IND, NPL, PAK, THA, VNM	9	2005, 2007, 2008, 2009, 2010, 2011, 2012, 2013, 2014, 2015, 2016, 2017, 2018	13	2005	2018	-27.467	0	0.719	0.012	Difference stationary	Increasing	-6.235	0	0.702	0.013	Difference stationary	Increasing	No
S. sonnei	Cephem	DALYs - AllAges - Group B Streptococcus - Macrolides	IS6100_mrx_aadA5_dfrA17_mphA_qacEdelta1_sul1	0.853419	2.27e-07	AUS, BTN, CHN, GBR, IND, NPL, PAK, THA, VNM	9	2005, 2007, 2008, 2009, 2010, 2011, 2012, 2013, 2014, 2015, 2016, 2017, 2018	13	2005	2018	-53.668	0	0.722	0.012	Difference stationary	Increasing	-6.235	0	0.702	0.013	Difference stationary	Increasing	No
S. sonnei	Cephem	DALYs - AllAges - Group B Streptococcus - Macrolides	blaCTX-M-15_ISEc9	0.514271	0.0120549	AUS, BTN, CHN, GBR, IND, NPL, PAK, THA, VNM	9	2005, 2007, 2008, 2009, 2010, 2011, 2012, 2013, 2014, 2015, 2016, 2017, 2018	13	2005	2018	-3.359	0.012	0.72	0.012	Difference stationary	Increasing	-6.235	0	0.702	0.013	Difference stationary	Increasing	No
A. baumannii	Tetracycline	DALYs - AllAges - Proteus spp. - Aminopenicillin	blaPER-7	0.623412	0.013024	IND, KOR, USA	3	2003, 2004, 2005, 2006, 2007, 2008, 2009, 2010, 2011, 2012, 2013, 2016, 2020	13	2003	2020	-14.483	0	0.729	0.011	Difference stationary	Increasing	-6.188	0	0.729	0.011	Difference stationary	Increasing	Yes
A. baumannii	Tetracycline	DALYs - AllAges - Proteus spp. - Aminopenicillin	sul2	0.684662	0.00486315	IND, KOR, USA	3	2003, 2004, 2005, 2006, 2007, 2008, 2009, 2010, 2011, 2012, 2013, 2016, 2020	13	2003	2020	-18.35	0	0.729	0.011	Difference stationary	Increasing	-6.188	0	0.729	0.011	Difference stationary	Increasing	Yes
A. baumannii	Tetracycline	DALYs - AllAges - Proteus spp. - Aminopenicillin	aph(3'')-Ib	0.514708	0.0496197	IND, KOR, USA	3	2003, 2004, 2005, 2006, 2007, 2008, 2009, 2010, 2011, 2012, 2013, 2016, 2020	13	2003	2020	-8.826	0	0.724	0.011	Difference stationary	Increasing	-6.188	0	0.729	0.011	Difference stationary	Increasing	Yes
A. baumannii	Tetracycline	DALYs - AllAges - Proteus spp. - Aminopenicillin	rep_cluster_1172/rep_cluster_1254	0.692876	0.0041888	IND, KOR, USA	3	2003, 2004, 2005, 2006, 2007, 2008, 2009, 2010, 2011, 2012, 2013, 2016, 2020	13	2003	2020	-9.656	0	0.727	0.011	Difference stationary	Increasing	-6.188	0	0.729	0.011	Difference stationary	Increasing	Yes
A. baumannii	Tetracycline	DALYs - AllAges - Proteus spp. - Aminopenicillin	rep_cluster_1254	0.600648	0.0178935	IND, KOR, USA	3	2003, 2004, 2005, 2006, 2007, 2008, 2009, 2010, 2011, 2012, 2013, 2016, 2020	13	2003	2020	-10.314	0	0.725	0.011	Difference stationary	Increasing	-6.188	0	0.729	0.011	Difference stationary	Increasing	Yes
A. baumannii	Carbapenem	Population ages 65 and above (% of total population)	cmlA5	0.769532	0.000117074	AUS, CHN, IND, KOR, SWE, THA, USA	7	2003, 2004, 2005, 2006, 2007, 2008, 2009, 2010, 2011, 2012, 2013, 2016, 2020	13	2003	2020	-7.384	0	0.861	0.01	Difference stationary	Increasing	-6.155	0	0.913	0.01	Difference stationary	Increasing	Yes
A. baumannii	Carbapenem	Population ages 65 and above (% of total population)	aac(6')-Ian	0.643361	0.00296058	AUS, CHN, IND, KOR, SWE, THA, USA	7	2003, 2004, 2005, 2006, 2007, 2008, 2009, 2010, 2011, 2012, 2013, 2016, 2020	13	2003	2020	-3.678	0.004	0.869	0.01	Difference stationary	Increasing	-6.155	0	0.913	0.01	Difference stationary	Increasing	Yes
A. baumannii	Carbapenem	Population ages 65 and above (% of total population)	aac(6')-Ian	0.643361	0.00296058	AUS, CHN, IND, KOR, SWE, THA, USA	7	2003, 2004, 2005, 2006, 2007, 2008, 2009, 2010, 2011, 2012, 2013, 2016, 2020	13	2003	2020	-3.678	0.004	0.869	0.01	Difference stationary	Increasing	-6.155	0	0.913	0.01	Difference stationary	Increasing	Yes
A. baumannii	Carbapenem	Population ages 65 and above (% of total population)	armA	0.51509	0.0240155	AUS, CHN, IND, KOR, SWE, THA, USA	7	2003, 2004, 2005, 2006, 2007, 2008, 2009, 2010, 2011, 2012, 2013, 2016, 2020	13	2003	2020	-2.995	0.035	0.858	0.01	Difference stationary	Increasing	-6.155	0	0.913	0.01	Difference stationary	Increasing	Yes
A. baumannii	Carbapenem	Population ages 65 and above (% of total population)	armA	0.51509	0.0240155	AUS, CHN, IND, KOR, SWE, THA, USA	7	2003, 2004, 2005, 2006, 2007, 2008, 2009, 2010, 2011, 2012, 2013, 2016, 2020	13	2003	2020	-2.995	0.035	0.858	0.01	Difference stationary	Increasing	-6.155	0	0.913	0.01	Difference stationary	Increasing	Yes
A. baumannii	Carbapenem	Population ages 65 and above (% of total population)	blaPER-7	0.629133	0.00390365	AUS, CHN, IND, KOR, SWE, THA, USA	7	2003, 2004, 2005, 2006, 2007, 2008, 2009, 2010, 2011, 2012, 2013, 2016, 2020	13	2003	2020	-5.047	0	0.852	0.01	Difference stationary	Increasing	-6.155	0	0.913	0.01	Difference stationary	Increasing	Yes
A. baumannii	Carbapenem	Population ages 65 and above (% of total population)	rep_cluster_1172/rep_cluster_1254	0.723013	0.000469411	AUS, CHN, IND, KOR, SWE, THA, USA	7	2003, 2004, 2005, 2006, 2007, 2008, 2009, 2010, 2011, 2012, 2013, 2016, 2020	13	2003	2020	-3.734	0.004	0.86	0.01	Difference stationary	Increasing	-6.155	0	0.913	0.01	Difference stationary	Increasing	Yes
A. baumannii	Carbapenem	Population ages 65 and above (% of total population)	rep_cluster_1172/rep_cluster_1254	0.723013	0.000469411	AUS, CHN, IND, KOR, SWE, THA, USA	7	2003, 2004, 2005, 2006, 2007, 2008, 2009, 2010, 2011, 2012, 2013, 2016, 2020	13	2003	2020	-3.734	0.004	0.86	0.01	Difference stationary	Increasing	-6.155	0	0.913	0.01	Difference stationary	Increasing	Yes
S. sonnei	Penicilin	Proportion of people living below 50 percent of median income (%)	qnrS1	0.695048	0.0256729	AUS, BTN, CHN, GBR, IND, NPL, PAK, VNM	8	2007, 2009, 2010, 2011, 2012, 2014, 2015, 2016, 2018	9	2007	2018	-3.253	0.017	0.478	0.047	Difference stationary	Increasing	-6.135	0	0.482	0.046	Difference stationary	Increasing	No
K. pneumoniae	Nitrofurans	DALYs - AllAges - Klebsiella pneumoniae - Fluoroquinolones	qnrB6_Tn5403	0.621091	0.00779161	BLZ, BRB, DEU, DMA, GRD, HTI, ITA, LCA, USA	9	2009, 2010, 2011, 2012, 2013, 2014, 2015, 2016, 2017, 2018, 2019	11	2009	2019	-0.927	0.779	0.617	0.021	Not stationary	Increasing	-6.124	0	0.607	0.022	Difference stationary	Increasing	Yes
S. agalactiae	Tetracycline	Cellulitis	tet(O)	0.934516	0.000667976	CAN, DNK, USA	3	2006, 2010, 2011, 2012, 2013, 2014, 2018	7	2006	2018	-5.959	0	0.626	0.02	Difference stationary	Increasing	-6.101	0	0.625	0.02	Difference stationary	Increasing	No
S. agalactiae	Tetracycline	DALYs - AllAges - Haemophilus influenzae - Aminopenicillin	tet(O)	0.777202	0.0232344	CAN, DNK, USA	3	2006, 2010, 2011, 2012, 2013, 2014, 2018	7	2006	2018	-4.236	0.001	0.639	0.019	Difference stationary	Increasing	-6.076	0	0.62	0.021	Difference stationary	Increasing	No
S. sonnei	Aminoglycoside	Deaths - AllAges - Enterococcus faecium - Fluoroquinolones	blaCTX-M-3	0.735851	0.000759346	AUS, CHN, GBR, IND, NPL, PAK, VNM	7	2003, 2005, 2007, 2008, 2009, 2010, 2011, 2012, 2013, 2014, 2015, 2016, 2017, 2018	14	2003	2018	-3.021	0.033	0.746	0.01	Difference stationary	Increasing	-5.996	0	0.737	0.01	Difference stationary	Increasing	No
S. sonnei	Aminoglycoside	Deaths - AllAges - Enterococcus faecium - Fluoroquinolones	aadA	0.533106	0.027555	AUS, CHN, GBR, IND, NPL, PAK, VNM	7	2003, 2005, 2007, 2008, 2009, 2010, 2011, 2012, 2013, 2014, 2015, 2016, 2017, 2018	14	2003	2018	-3.465	0.009	0.751	0.01	Difference stationary	Increasing	-5.996	0	0.737	0.01	Difference stationary	Increasing	No
S. sonnei	Aminoglycoside	Deaths - AllAges - Enterococcus faecium - Fluoroquinolones	aadA	0.533106	0.027555	AUS, CHN, GBR, IND, NPL, PAK, VNM	7	2003, 2005, 2007, 2008, 2009, 2010, 2011, 2012, 2013, 2014, 2015, 2016, 2017, 2018	14	2003	2018	-3.465	0.009	0.751	0.01	Difference stationary	Increasing	-5.996	0	0.737	0.01	Difference stationary	Increasing	No
S. sonnei	Aminoglycoside	Deaths - AllAges - Enterococcus faecium - Fluoroquinolones	IncFIA/IncFIC	0.689264	0.00220776	AUS, CHN, GBR, IND, NPL, PAK, VNM	7	2003, 2005, 2007, 2008, 2009, 2010, 2011, 2012, 2013, 2014, 2015, 2016, 2017, 2018	14	2003	2018	-3.433	0.01	0.754	0.01	Difference stationary	Increasing	-5.996	0	0.737	0.01	Difference stationary	Increasing	No
S. sonnei	Aminoglycoside	Deaths - AllAges - Enterococcus faecium - Fluoroquinolones	blaTEM-34	0.850529	1.52e-05	AUS, CHN, GBR, IND, NPL, PAK, VNM	7	2003, 2005, 2007, 2008, 2009, 2010, 2011, 2012, 2013, 2014, 2015, 2016, 2017, 2018	14	2003	2018	-3.075	0.028	0.748	0.01	Difference stationary	Increasing	-5.996	0	0.737	0.01	Difference stationary	Increasing	No
S. sonnei	Aminoglycoside	Deaths - AllAges - Enterococcus faecium - Fluoroquinolones	acrF	0.717237	0.00119181	AUS, CHN, GBR, IND, NPL, PAK, VNM	7	2003, 2005, 2007, 2008, 2009, 2010, 2011, 2012, 2013, 2014, 2015, 2016, 2017, 2018	14	2003	2018	-2.356	0.155	0.749	0.01	Not stationary	Increasing	-5.996	0	0.737	0.01	Difference stationary	Increasing	No
S. sonnei	Aminoglycoside	Deaths - AllAges - Enterococcus faecium - Fluoroquinolones	blaCTX-M-15	0.708917	0.001442	AUS, CHN, GBR, IND, NPL, PAK, VNM	7	2003, 2005, 2007, 2008, 2009, 2010, 2011, 2012, 2013, 2014, 2015, 2016, 2017, 2018	14	2003	2018	-2.426	0.135	0.747	0.01	Not stationary	Increasing	-5.996	0	0.737	0.01	Difference stationary	Increasing	No
S. agalactiae	Tetracycline	DALYs - AllAges - Pseudomonas aeruginosa - Fluoroquinolones	tet(O)	-0.760182	0.0285769	CAN, DNK, USA	3	2006, 2010, 2011, 2012, 2013, 2014, 2018	7	2006	2018	-14.354	0	0.846	0.01	Difference stationary	Increasing	-5.975	0	0.99	0.01	Difference stationary	Increasing	No
E. faecium	Glycopeptide	DALYs - AllAges - Group B Streptococcus - Fluoroquinolones	mef(H)	0.587581	0.000206287	AUS, DEU, DNK, GBR, IRL, NZL, PAK, USA	8	2001, 2002, 2003, 2004, 2005, 2006, 2007, 2008, 2009, 2010, 2011, 2012, 2013, 2014, 2015, 2017, 2018	17	2001	2018	-4.067	0.001	0.824	0.01	Difference stationary	Increasing	-5.943	0	0.826	0.01	Difference stationary	Increasing	Yes
S. sonnei	Cephem	Population density (people per sq. km of land area)	mphA	0.548848	0.00668573	AUS, BTN, CHN, GBR, IND, NPL, PAK, THA, VNM	9	2005, 2007, 2008, 2009, 2010, 2011, 2012, 2013, 2014, 2015, 2016, 2017, 2018	13	2005	2018	-1.915	0.325	0.729	0.011	Not stationary	Increasing	-5.925	0	0.688	0.015	Difference stationary	Increasing	No
E. faecium	Lipopeptide	Deaths - AgeStandardized - All pathogens - Extensive drug resistance in TB	vanSA	0.695889	0.00396091	AUS, DNK, NZL, PAK, USA	5	2007, 2008, 2009, 2011, 2012, 2013, 2014, 2015, 2017, 2018	10	2007	2018	-3.943	0.002	0.55	0.03	Difference stationary	Increasing	-5.917	0	0.544	0.032	Difference stationary	Increasing	Yes
E. faecium	Lipopeptide	Deaths - AgeStandardized - All pathogens - Extensive drug resistance in TB	vanYA	0.697551	0.00383955	AUS, DNK, NZL, PAK, USA	5	2007, 2008, 2009, 2011, 2012, 2013, 2014, 2015, 2017, 2018	10	2007	2018	-0.774	0.827	0.548	0.031	Not stationary	Increasing	-5.917	0	0.544	0.032	Difference stationary	Increasing	Yes
E. faecium	Lipopeptide	Deaths - AgeStandardized - All pathogens - Extensive drug resistance in TB	sat-4	0.728214	0.00208095	AUS, DNK, NZL, PAK, USA	5	2007, 2008, 2009, 2011, 2012, 2013, 2014, 2015, 2017, 2018	10	2007	2018	-0.161	0.943	0.551	0.03	Not stationary	Increasing	-5.917	0	0.544	0.032	Difference stationary	Increasing	Yes
S. agalactiae	Tetracycline	Skin and subcutaneous diseases	tet(O)	0.943172	0.000439481	CAN, DNK, USA	3	2006, 2010, 2011, 2012, 2013, 2014, 2018	7	2006	2018	-1.789	0.386	0.603	0.022	Not stationary	Increasing	-5.884	0	0.608	0.022	Difference stationary	Increasing	No
E. coli	Cephem	Life expectancy at birth, total (years)	mdtN	0.530402	3.7e-05	BRA, CHN, DEU, DNK, FRA, GBR, GMB, IND, ITA, KEN, MLI, MOZ, NOR, PAK, PRT, THA, TZA, USA	18	2001, 2002, 2003, 2004, 2005, 2006, 2007, 2008, 2009, 2010, 2011, 2012, 2013, 2014, 2015, 2016, 2017, 2018, 2019, 2020, 2021	21	2001	2021	-5.848	0	0.741	0.01	Difference stationary	Increasing	-5.86	0	0.782	0.01	Difference stationary	Increasing	No
E. coli	Cephem	Life expectancy at birth, total (years)	mdtN	0.530402	3.7e-05	BRA, CHN, DEU, DNK, FRA, GBR, GMB, IND, ITA, KEN, MLI, MOZ, NOR, PAK, PRT, THA, TZA, USA	18	2001, 2002, 2003, 2004, 2005, 2006, 2007, 2008, 2009, 2010, 2011, 2012, 2013, 2014, 2015, 2016, 2017, 2018, 2019, 2020, 2021	21	2001	2021	-5.848	0	0.741	0.01	Difference stationary	Increasing	-5.86	0	0.782	0.01	Difference stationary	Increasing	Yes
E. coli	Cephem	Life expectancy at birth, total (years)	mdtN	0.530402	3.7e-05	BRA, CHN, DEU, DNK, FRA, GBR, GMB, IND, ITA, KEN, MLI, MOZ, NOR, PAK, PRT, THA, TZA, USA	18	2001, 2002, 2003, 2004, 2005, 2006, 2007, 2008, 2009, 2010, 2011, 2012, 2013, 2014, 2015, 2016, 2017, 2018, 2019, 2020, 2021	21	2001	2021	-5.848	0	0.741	0.01	Difference stationary	Increasing	-5.86	0	0.782	0.01	Difference stationary	Increasing	No
E. faecium	Glycopeptide	Deaths - AllAges - Group B Streptococcus - Fluoroquinolones	mef(H)	0.573315	0.00031819	AUS, DEU, DNK, GBR, IRL, NZL, PAK, USA	8	2001, 2002, 2003, 2004, 2005, 2006, 2007, 2008, 2009, 2010, 2011, 2012, 2013, 2014, 2015, 2017, 2018	17	2001	2018	-7.256	0	0.833	0.01	Difference stationary	Increasing	-5.845	0	0.826	0.01	Difference stationary	Increasing	Yes
S. agalactiae	Lincosamide	Deaths - Over70 - All pathogens - Extensive drug resistance in TB	ermB	0.739087	0.0361688	CAN, DNK, USA	3	2006, 2010, 2011, 2012, 2013, 2014, 2018	7	2006	2018	-3.511	0.008	0.674	0.016	Difference stationary	Increasing	-5.778	0	0.696	0.014	Difference stationary	Increasing	No
S. aureus	Cephem	Deaths - AgeStandardized - Haemophilus influenzae - Resistance to one or more antibiotics	rep_cluster_1017/rep_cluster_1733/rep_cluster_2100	0.883634	6.18e-05	CHN, DEU, DNK, GBR, THA, USA	6	2008, 2009, 2010, 2011, 2012, 2013, 2014, 2015, 2018, 2019	10	2008	2019	-4.852	0	0.696	0.014	Difference stationary	Increasing	-5.742	0	0.7	0.014	Difference stationary	Increasing	Yes
S. aureus	Cephem	DALYs - AgeStandardized - Acinetobacter baumannii - Resistance to one or more antibiotics	rep_cluster_1017/rep_cluster_1733/rep_cluster_2100	-0.670309	0.0121698	CHN, DEU, DNK, GBR, THA, USA	6	2008, 2009, 2010, 2011, 2012, 2013, 2014, 2015, 2018, 2019	10	2008	2019	-7.102	0	0.867	0.01	Difference stationary	Increasing	-5.668	0	0.77	0.01	Difference stationary	Increasing	Yes
E. coli	Macrolide	Carbapenems	rmtB	0.795855	0.0102998	IND, PAK, PRT	3	2008, 2009, 2010, 2019, 2020, 2021	6	2008	2021	-19.366	0	0.641	0.019	Difference stationary	Increasing	-5.612	0	0.555	0.029	Difference stationary	Increasing	No
E. coli	Macrolide	Carbapenems	ble	0.794967	0.0104477	IND, PAK, PRT	3	2008, 2009, 2010, 2019, 2020, 2021	6	2008	2021	-0.557	0.88	0.616	0.021	Not stationary	Increasing	-5.612	0	0.555	0.029	Difference stationary	Increasing	No
S. aureus	Cephem	Deaths - AgeStandardized - Group B Streptococcus - Resistance to one or more antibiotics	rep_cluster_1017/rep_cluster_1733/rep_cluster_2100	0.779221	0.00169072	CHN, DEU, DNK, GBR, THA, USA	6	2008, 2009, 2010, 2011, 2012, 2013, 2014, 2015, 2018, 2019	10	2008	2019	-43.142	0	0.639	0.019	Difference stationary	Increasing	-5.572	0	0.625	0.02	Difference stationary	Increasing	Yes
S. aureus	Cephem	Deaths - Under5 - Escherichia coli - Aminopenicillin	rep_cluster_1017/rep_cluster_1733/rep_cluster_2100	0.782915	0.00155273	CHN, DEU, DNK, GBR, THA, USA	6	2008, 2009, 2010, 2011, 2012, 2013, 2014, 2015, 2018, 2019	10	2008	2019	-1.607	0.48	0.91	0.01	Not stationary	Increasing	-5.513	0	0.964	0.01	Difference stationary	Increasing	Yes
E. coli	B-lactam Combined Agents	Diabetes and kidney diseases	blaEC-18	0.510046	0.00242705	CHN, DEU, DNK, GBR, JPN, PAK, PRT, THA, TZA, USA	10	2001, 2002, 2003, 2004, 2005, 2006, 2007, 2008, 2009, 2010, 2011, 2012, 2013, 2014, 2015, 2016, 2017, 2018, 2019, 2020, 2021	21	2001	2021	-8.762	0	0.805	0.01	Difference stationary	Increasing	-5.504	0	0.823	0.01	Difference stationary	Increasing	No
E. coli	B-lactam Combined Agents	Diabetes and kidney diseases	mdtN	0.814634	7.96e-09	CHN, DEU, DNK, GBR, JPN, PAK, PRT, THA, TZA, USA	10	2001, 2002, 2003, 2004, 2005, 2006, 2007, 2008, 2009, 2010, 2011, 2012, 2013, 2014, 2015, 2016, 2017, 2018, 2019, 2020, 2021	21	2001	2021	-2.956	0.039	0.809	0.01	Difference stationary	Increasing	-5.504	0	0.823	0.01	Difference stationary	Increasing	No
E. coli	B-lactam Combined Agents	Diabetes and kidney diseases	evgS	0.611212	0.00015779	CHN, DEU, DNK, GBR, JPN, PAK, PRT, THA, TZA, USA	10	2001, 2002, 2003, 2004, 2005, 2006, 2007, 2008, 2009, 2010, 2011, 2012, 2013, 2014, 2015, 2016, 2017, 2018, 2019, 2020, 2021	21	2001	2021	-4.095	0.001	0.81	0.01	Difference stationary	Increasing	-5.504	0	0.823	0.01	Difference stationary	Increasing	No
E. coli	B-lactam Combined Agents	Diabetes and kidney diseases	mdtC	0.606616	0.000182307	CHN, DEU, DNK, GBR, JPN, PAK, PRT, THA, TZA, USA	10	2001, 2002, 2003, 2004, 2005, 2006, 2007, 2008, 2009, 2010, 2011, 2012, 2013, 2014, 2015, 2016, 2017, 2018, 2019, 2020, 2021	21	2001	2021	-2.731	0.069	0.809	0.01	Not stationary	Increasing	-5.504	0	0.823	0.01	Difference stationary	Increasing	No
E. coli	B-lactam Combined Agents	Diabetes and kidney diseases	mdtM	0.793736	3.57e-08	CHN, DEU, DNK, GBR, JPN, PAK, PRT, THA, TZA, USA	10	2001, 2002, 2003, 2004, 2005, 2006, 2007, 2008, 2009, 2010, 2011, 2012, 2013, 2014, 2015, 2016, 2017, 2018, 2019, 2020, 2021	21	2001	2021	-3.211	0.019	0.812	0.01	Difference stationary	Increasing	-5.504	0	0.823	0.01	Difference stationary	Increasing	No
E. coli	Tetracycline	Life expectancy at birth, total (years)	mdtN	0.543582	3.12e-05	BRA, CHN, DEU, DNK, FRA, GBR, GMB, IND, ITA, KEN, MLI, MOZ, NOR, PAK, PRT, RWA, USA	17	2002, 2003, 2004, 2005, 2006, 2007, 2008, 2009, 2010, 2011, 2012, 2013, 2014, 2015, 2016, 2017, 2018, 2019, 2020, 2021	20	2002	2021	-3.551	0.007	0.684	0.015	Difference stationary	Increasing	-5.418	0	0.695	0.014	Difference stationary	Increasing	No
S. agalactiae	Lincosamide	DALYs - Over70 - Haemophilus influenzae - Resistance to one or more antibiotics	ermB	0.834208	0.0100232	CAN, DNK, USA	3	2006, 2010, 2011, 2012, 2013, 2014, 2018	7	2006	2018	-3.61	0.006	0.913	0.01	Difference stationary	Increasing	-5.396	0	0.662	0.017	Difference stationary	Increasing	No
A. baumannii	Tetracycline	DALYs - Over70 - Neisseria gonorrhoeae - Fluoroquinolones	blaPER-7	0.66312	0.00704555	IND, KOR, USA	3	2003, 2004, 2005, 2006, 2007, 2008, 2009, 2010, 2011, 2012, 2013, 2016, 2020	13	2003	2020	-24.664	0	0.682	0.015	Difference stationary	Increasing	-5.368	0	0.686	0.015	Difference stationary	Increasing	Yes
A. baumannii	Tetracycline	DALYs - Over70 - Neisseria gonorrhoeae - Fluoroquinolones	sul2	0.591761	0.0201339	IND, KOR, USA	3	2003, 2004, 2005, 2006, 2007, 2008, 2009, 2010, 2011, 2012, 2013, 2016, 2020	13	2003	2020	-77.157	0	0.684	0.015	Difference stationary	Increasing	-5.368	0	0.686	0.015	Difference stationary	Increasing	Yes
A. baumannii	Tetracycline	DALYs - Over70 - Neisseria gonorrhoeae - Fluoroquinolones	rep_cluster_1172/rep_cluster_1254	0.69534	0.00400167	IND, KOR, USA	3	2003, 2004, 2005, 2006, 2007, 2008, 2009, 2010, 2011, 2012, 2013, 2016, 2020	13	2003	2020	-2.205	0.204	0.688	0.015	Not stationary	Increasing	-5.368	0	0.686	0.015	Difference stationary	Increasing	Yes
A. baumannii	Carbapenem	Age dependency ratio, old (% of working-age population)	rep_cluster_1172/rep_cluster_1254	0.709888	0.000661966	AUS, CHN, IND, KOR, SWE, THA, USA	7	2003, 2004, 2005, 2006, 2007, 2008, 2009, 2010, 2011, 2012, 2013, 2016, 2020	13	2003	2020	-3.488	0.008	0.86	0.01	Difference stationary	Increasing	-5.334	0	0.912	0.01	Difference stationary	Increasing	Yes
A. baumannii	Carbapenem	Age dependency ratio, old (% of working-age population)	rep_cluster_1172/rep_cluster_1254	0.709888	0.000661966	AUS, CHN, IND, KOR, SWE, THA, USA	7	2003, 2004, 2005, 2006, 2007, 2008, 2009, 2010, 2011, 2012, 2013, 2016, 2020	13	2003	2020	-3.488	0.008	0.86	0.01	Difference stationary	Increasing	-5.334	0	0.912	0.01	Difference stationary	Increasing	Yes
A. baumannii	Carbapenem	Age dependency ratio, old (% of working-age population)	armA	0.524427	0.0211621	AUS, CHN, IND, KOR, SWE, THA, USA	7	2003, 2004, 2005, 2006, 2007, 2008, 2009, 2010, 2011, 2012, 2013, 2016, 2020	13	2003	2020	-3.076	0.028	0.858	0.01	Difference stationary	Increasing	-5.334	0	0.912	0.01	Difference stationary	Increasing	Yes
A. baumannii	Carbapenem	Age dependency ratio, old (% of working-age population)	armA	0.524427	0.0211621	AUS, CHN, IND, KOR, SWE, THA, USA	7	2003, 2004, 2005, 2006, 2007, 2008, 2009, 2010, 2011, 2012, 2013, 2016, 2020	13	2003	2020	-3.076	0.028	0.858	0.01	Difference stationary	Increasing	-5.334	0	0.912	0.01	Difference stationary	Increasing	Yes
A. baumannii	Carbapenem	Age dependency ratio, old (% of working-age population)	aac(6')-Ian	0.631	0.00376744	AUS, CHN, IND, KOR, SWE, THA, USA	7	2003, 2004, 2005, 2006, 2007, 2008, 2009, 2010, 2011, 2012, 2013, 2016, 2020	13	2003	2020	-4.871	0	0.859	0.01	Difference stationary	Increasing	-5.334	0	0.912	0.01	Difference stationary	Increasing	Yes
A. baumannii	Carbapenem	Age dependency ratio, old (% of working-age population)	aac(6')-Ian	0.631	0.00376744	AUS, CHN, IND, KOR, SWE, THA, USA	7	2003, 2004, 2005, 2006, 2007, 2008, 2009, 2010, 2011, 2012, 2013, 2016, 2020	13	2003	2020	-4.871	0	0.859	0.01	Difference stationary	Increasing	-5.334	0	0.912	0.01	Difference stationary	Increasing	Yes
A. baumannii	Carbapenem	Age dependency ratio, old (% of working-age population)	blaPER-7	0.636096	0.00341525	AUS, CHN, IND, KOR, SWE, THA, USA	7	2003, 2004, 2005, 2006, 2007, 2008, 2009, 2010, 2011, 2012, 2013, 2016, 2020	13	2003	2020	-7.882	0	0.858	0.01	Difference stationary	Increasing	-5.334	0	0.912	0.01	Difference stationary	Increasing	Yes
A. baumannii	Carbapenem	Age dependency ratio, old (% of working-age population)	cmlA5	0.781674	7.73e-05	AUS, CHN, IND, KOR, SWE, THA, USA	7	2003, 2004, 2005, 2006, 2007, 2008, 2009, 2010, 2011, 2012, 2013, 2016, 2020	13	2003	2020	-3.341	0.013	0.867	0.01	Difference stationary	Increasing	-5.334	0	0.912	0.01	Difference stationary	Increasing	Yes
A. baumannii	Folate	DALYs - AgeStandardized - Neisseria gonorrhoeae - Fluoroquinolones	sul2	0.557095	0.0309786	IND, TZA, USA	3	2003, 2004, 2005, 2006, 2007, 2008, 2009, 2010, 2011, 2012, 2013, 2014, 2016, 2020	14	2003	2020	-25.108	0	0.693	0.014	Difference stationary	Increasing	-5.331	0	0.695	0.014	Difference stationary	Increasing	Yes
A. baumannii	Folate	DALYs - AgeStandardized - Neisseria gonorrhoeae - Fluoroquinolones	rep_cluster_1172/rep_cluster_1254	0.56478	0.0282635	IND, TZA, USA	3	2003, 2004, 2005, 2006, 2007, 2008, 2009, 2010, 2011, 2012, 2013, 2014, 2016, 2020	14	2003	2020	-19.124	0	0.69	0.014	Difference stationary	Increasing	-5.331	0	0.695	0.014	Difference stationary	Increasing	Yes
A. baumannii	Tetracycline	DALYs - AgeStandardized - Neisseria gonorrhoeae - Fluoroquinolones	rep_cluster_1172/rep_cluster_1254	0.665763	0.00674269	IND, KOR, USA	3	2003, 2004, 2005, 2006, 2007, 2008, 2009, 2010, 2011, 2012, 2013, 2016, 2020	13	2003	2020	-8.492	0	0.69	0.014	Difference stationary	Increasing	-5.306	0	0.691	0.014	Difference stationary	Increasing	Yes
A. baumannii	Tetracycline	DALYs - AgeStandardized - Neisseria gonorrhoeae - Fluoroquinolones	blaPER-7	0.669485	0.00633347	IND, KOR, USA	3	2003, 2004, 2005, 2006, 2007, 2008, 2009, 2010, 2011, 2012, 2013, 2016, 2020	13	2003	2020	-38.097	0	0.687	0.015	Difference stationary	Increasing	-5.306	0	0.691	0.014	Difference stationary	Increasing	Yes
A. baumannii	Tetracycline	DALYs - AgeStandardized - Neisseria gonorrhoeae - Fluoroquinolones	sul2	0.727126	0.00212953	IND, KOR, USA	3	2003, 2004, 2005, 2006, 2007, 2008, 2009, 2010, 2011, 2012, 2013, 2016, 2020	13	2003	2020	-8.574	0	0.685	0.015	Difference stationary	Increasing	-5.306	0	0.691	0.014	Difference stationary	Increasing	Yes
S. agalactiae	Lincosamide	Deaths - Over70 - Morganella spp. - Resistance to one or more antibiotics	ermB	-0.836564	0.0096199	CAN, DNK, USA	3	2006, 2010, 2011, 2012, 2013, 2014, 2018	7	2006	2018	-5.491	0	0.926	0.01	Difference stationary	Increasing	-5.228	0	0.674	0.016	Difference stationary	Increasing	No
A. baumannii	Folate	Respiratory infections and tuberculosis	sat-2	0.907571	2.98e-06	IND, TZA, USA	3	2003, 2004, 2005, 2006, 2007, 2008, 2009, 2010, 2011, 2012, 2013, 2014, 2016, 2020	14	2003	2020	-4.787	0	0.967	0.01	Difference stationary	Increasing	-5.216	0	0.691	0.014	Difference stationary	Increasing	Yes
A. baumannii	Folate	Respiratory infections and tuberculosis	sul2	0.631565	0.0115564	IND, TZA, USA	3	2003, 2004, 2005, 2006, 2007, 2008, 2009, 2010, 2011, 2012, 2013, 2014, 2016, 2020	14	2003	2020	-9.215	0	0.831	0.01	Difference stationary	Increasing	-5.216	0	0.691	0.014	Difference stationary	Increasing	Yes
A. baumannii	Folate	Respiratory infections and tuberculosis	aph(3'')-Ib_aph(6)-Id_ISVsa3_sul2	0.807794	0.000269713	IND, TZA, USA	3	2003, 2004, 2005, 2006, 2007, 2008, 2009, 2010, 2011, 2012, 2013, 2014, 2016, 2020	14	2003	2020	0.545	0.986	0.897	0.01	Not stationary	Increasing	-5.216	0	0.691	0.014	Difference stationary	Increasing	Yes
A. baumannii	Folate	Respiratory infections and tuberculosis	dfrA1	0.907571	2.98e-06	IND, TZA, USA	3	2003, 2004, 2005, 2006, 2007, 2008, 2009, 2010, 2011, 2012, 2013, 2014, 2016, 2020	14	2003	2020	-3.555	0.007	0.986	0.01	Difference stationary	Increasing	-5.216	0	0.691	0.014	Difference stationary	Increasing	Yes
A. baumannii	Folate	Respiratory infections and tuberculosis	rep_cluster_1254	0.618271	0.0140211	IND, TZA, USA	3	2003, 2004, 2005, 2006, 2007, 2008, 2009, 2010, 2011, 2012, 2013, 2014, 2016, 2020	14	2003	2020	-20.478	0	0.568	0.026	Difference stationary	Increasing	-5.216	0	0.691	0.014	Difference stationary	Increasing	Yes
A. baumannii	Folate	Respiratory infections and tuberculosis	rep_cluster_1172	0.610233	0.0156972	IND, TZA, USA	3	2003, 2004, 2005, 2006, 2007, 2008, 2009, 2010, 2011, 2012, 2013, 2014, 2016, 2020	14	2003	2020	-14.99	0	0.664	0.017	Difference stationary	Increasing	-5.216	0	0.691	0.014	Difference stationary	Increasing	Yes
A. baumannii	Folate	Respiratory infections and tuberculosis	armA	0.687937	0.00458467	IND, TZA, USA	3	2003, 2004, 2005, 2006, 2007, 2008, 2009, 2010, 2011, 2012, 2013, 2014, 2016, 2020	14	2003	2020	2.061	0.999	0.973	0.01	Not stationary	Increasing	-5.216	0	0.691	0.014	Difference stationary	Increasing	Yes
A. baumannii	Folate	Respiratory infections and tuberculosis	rep_cluster_1172/rep_cluster_1254	0.754886	0.00114129	IND, TZA, USA	3	2003, 2004, 2005, 2006, 2007, 2008, 2009, 2010, 2011, 2012, 2013, 2014, 2016, 2020	14	2003	2020	-2.528	0.109	0.974	0.01	Not stationary	Increasing	-5.216	0	0.691	0.014	Difference stationary	Increasing	Yes
S. agalactiae	Tetracycline	DALYs - AllAges - Escherichia coli - Fluoroquinolones	tet(O)	0.814028	0.0139204	CAN, DNK, USA	3	2006, 2010, 2011, 2012, 2013, 2014, 2018	7	2006	2018	-1.705	0.429	0.64	0.019	Not stationary	Increasing	-5.183	0	0.644	0.019	Difference stationary	Increasing	No
S. aureus	Cephem	Protein-energy malnutrition	rep_cluster_1017/rep_cluster_1733/rep_cluster_2100	0.783645	0.00152656	CHN, DEU, DNK, GBR, THA, USA	6	2008, 2009, 2010, 2011, 2012, 2013, 2014, 2015, 2018, 2019	10	2008	2019	-111.988	0	0.638	0.019	Difference stationary	Increasing	-5.176	0	0.63	0.02	Difference stationary	Increasing	Yes
E. coli	Penicilin	Population density (people per sq. km of land area)	mdtN	0.657344	6.68e-08	BRA, DEU, DNK, FRA, GBR, GMB, IND, ITA, KEN, MLI, MOZ, NOR, PAK, PRT, THA, TZA, USA	17	2001, 2002, 2003, 2004, 2005, 2006, 2007, 2008, 2009, 2010, 2011, 2012, 2013, 2014, 2015, 2016, 2017, 2018, 2019, 2020, 2021	21	2001	2021	-6.843	0	0.766	0.01	Difference stationary	Increasing	-5.175	0	0.802	0.01	Difference stationary	Increasing	No
E. coli	Penicilin	Population density (people per sq. km of land area)	mdtN	0.657344	6.68e-08	BRA, DEU, DNK, FRA, GBR, GMB, IND, ITA, KEN, MLI, MOZ, NOR, PAK, PRT, THA, TZA, USA	17	2001, 2002, 2003, 2004, 2005, 2006, 2007, 2008, 2009, 2010, 2011, 2012, 2013, 2014, 2015, 2016, 2017, 2018, 2019, 2020, 2021	21	2001	2021	-6.843	0	0.766	0.01	Difference stationary	Increasing	-5.175	0	0.802	0.01	Difference stationary	Increasing	No
S. agalactiae	Tetracycline	Lower respiratory infections	tet(O)	0.88157	0.0037925	CAN, DNK, USA	3	2006, 2010, 2011, 2012, 2013, 2014, 2018	7	2006	2018	-3.091	0.027	0.676	0.016	Difference stationary	Increasing	-5.112	0	0.681	0.015	Difference stationary	Increasing	No
S. agalactiae	Macrolide	DALYs - AgeStandardized - Proteus spp. - Fluoroquinolones	ermB	-0.713559	0.046856	CAN, DNK, USA	3	2006, 2010, 2011, 2012, 2013, 2014, 2018	7	2006	2018	-0.146	0.945	0.692	0.014	Not stationary	Increasing	-5.08	0	0.82	0.01	Difference stationary	Increasing	No
S. sonnei	Tetracycline	Population, total	aac(3)-IId	0.628795	0.0160057	CHN, GBR, IND, NPL, PAK, VNM	6	2003, 2005, 2007, 2008, 2009, 2010, 2011, 2012, 2013, 2014, 2015, 2016	12	2003	2016	-1.516	0.526	0.694	0.014	Not stationary	Increasing	-5.031	0	0.67	0.016	Difference stationary	Increasing	No
S. sonnei	Tetracycline	Population, total	blaCMY-59	0.626452	0.0165243	CHN, GBR, IND, NPL, PAK, VNM	6	2003, 2005, 2007, 2008, 2009, 2010, 2011, 2012, 2013, 2014, 2015, 2016	12	2003	2016	-5.277	0	0.691	0.014	Difference stationary	Increasing	-5.031	0	0.67	0.016	Difference stationary	Increasing	No
S. sonnei	Tetracycline	Population, total	rep_cluster_2358/rep_cluster_2373	0.626452	0.0165243	CHN, GBR, IND, NPL, PAK, VNM	6	2003, 2005, 2007, 2008, 2009, 2010, 2011, 2012, 2013, 2014, 2015, 2016	12	2003	2016	-4.071	0.001	0.72	0.012	Difference stationary	Increasing	-5.031	0	0.67	0.016	Difference stationary	Increasing	No
S. sonnei	Tetracycline	Population, total	blaCMY-59_ISEc9	0.626452	0.0165243	CHN, GBR, IND, NPL, PAK, VNM	6	2003, 2005, 2007, 2008, 2009, 2010, 2011, 2012, 2013, 2014, 2015, 2016	12	2003	2016	-1.184	0.68	0.712	0.012	Not stationary	Increasing	-5.031	0	0.67	0.016	Difference stationary	Increasing	No
S. sonnei	Tetracycline	Population, total	blaCTX-M-14_IS903B_ISEc23_ISEc9	0.626452	0.0165243	CHN, GBR, IND, NPL, PAK, VNM	6	2003, 2005, 2007, 2008, 2009, 2010, 2011, 2012, 2013, 2014, 2015, 2016	12	2003	2016	-2.844	0.052	0.686	0.015	Not stationary	Increasing	-5.031	0	0.67	0.016	Difference stationary	Increasing	No
S. sonnei	Tetracycline	Population, total	IncI2	0.634112	0.0148744	CHN, GBR, IND, NPL, PAK, VNM	6	2003, 2005, 2007, 2008, 2009, 2010, 2011, 2012, 2013, 2014, 2015, 2016	12	2003	2016	-1.705	0.428	0.665	0.017	Not stationary	Increasing	-5.031	0	0.67	0.016	Difference stationary	Increasing	No
S. sonnei	Tetracycline	Population, total	rep_cluster_2358	0.626452	0.0165243	CHN, GBR, IND, NPL, PAK, VNM	6	2003, 2005, 2007, 2008, 2009, 2010, 2011, 2012, 2013, 2014, 2015, 2016	12	2003	2016	-2.655	0.082	0.712	0.012	Not stationary	Increasing	-5.031	0	0.67	0.016	Difference stationary	Increasing	No
S. sonnei	Tetracycline	Population, total	IncI-gamma/K1/rep_cluster_2131	0.626452	0.0165243	CHN, GBR, IND, NPL, PAK, VNM	6	2003, 2005, 2007, 2008, 2009, 2010, 2011, 2012, 2013, 2014, 2015, 2016	12	2003	2016	-2.148	0.226	0.689	0.015	Not stationary	Increasing	-5.031	0	0.67	0.016	Difference stationary	Increasing	No
S. sonnei	Tetracycline	Population, total	aac(3)-IId_blaCTX-M-14_IS26_IS903B_ISCfr1_ISEc9_blaTEM-34	0.626452	0.0165243	CHN, GBR, IND, NPL, PAK, VNM	6	2003, 2005, 2007, 2008, 2009, 2010, 2011, 2012, 2013, 2014, 2015, 2016	12	2003	2016	-23.265	0	0.674	0.016	Difference stationary	Increasing	-5.031	0	0.67	0.016	Difference stationary	Increasing	No
S. sonnei	Tetracycline	Population, total	blaCTX-M-14	0.627269	0.016342	CHN, GBR, IND, NPL, PAK, VNM	6	2003, 2005, 2007, 2008, 2009, 2010, 2011, 2012, 2013, 2014, 2015, 2016	12	2003	2016	-1.849	0.356	0.665	0.017	Not stationary	Increasing	-5.031	0	0.67	0.016	Difference stationary	Increasing	No
S. sonnei	Tetracycline	Population, total	blaCTX-M-14_ISEc9	0.627406	0.0163116	CHN, GBR, IND, NPL, PAK, VNM	6	2003, 2005, 2007, 2008, 2009, 2010, 2011, 2012, 2013, 2014, 2015, 2016	12	2003	2016	-13.539	0	0.678	0.016	Difference stationary	Increasing	-5.031	0	0.67	0.016	Difference stationary	Increasing	No
S. sonnei	Penicilin	Population, total	mrx	0.510595	0.0180226	AUS, BTN, CHN, GBR, IND, NPL, PAK, VNM	8	2003, 2005, 2007, 2008, 2009, 2010, 2011, 2012, 2013, 2014, 2015, 2016, 2017, 2018	14	2003	2018	-3.593	0.006	0.668	0.016	Difference stationary	Increasing	-4.996	0	0.616	0.021	Difference stationary	Increasing	No
S. sonnei	Penicilin	Population, total	mphA	0.510595	0.0180226	AUS, BTN, CHN, GBR, IND, NPL, PAK, VNM	8	2003, 2005, 2007, 2008, 2009, 2010, 2011, 2012, 2013, 2014, 2015, 2016, 2017, 2018	14	2003	2018	-2.637	0.086	0.624	0.02	Not stationary	Increasing	-4.996	0	0.616	0.021	Difference stationary	Increasing	No
E. faecium	Lipopeptide	Deaths - AgeStandardized - Mycobacterium tuberculosis - Extensive drug resistance in TB	vanYA	0.697551	0.00383955	AUS, DNK, NZL, PAK, USA	5	2007, 2008, 2009, 2011, 2012, 2013, 2014, 2015, 2017, 2018	10	2007	2018	-2.984	0.036	0.543	0.032	Difference stationary	Increasing	-4.99	0	0.545	0.032	Difference stationary	Increasing	Yes
E. faecium	Lipopeptide	Deaths - AgeStandardized - Mycobacterium tuberculosis - Extensive drug resistance in TB	sat-4	0.728214	0.00208095	AUS, DNK, NZL, PAK, USA	5	2007, 2008, 2009, 2011, 2012, 2013, 2014, 2015, 2017, 2018	10	2007	2018	-5.451	0	0.545	0.032	Difference stationary	Increasing	-4.99	0	0.545	0.032	Difference stationary	Increasing	Yes
E. faecium	Lipopeptide	Deaths - AgeStandardized - Mycobacterium tuberculosis - Extensive drug resistance in TB	vanSA	0.695889	0.00396091	AUS, DNK, NZL, PAK, USA	5	2007, 2008, 2009, 2011, 2012, 2013, 2014, 2015, 2017, 2018	10	2007	2018	-4.134	0.001	0.543	0.032	Difference stationary	Increasing	-4.99	0	0.545	0.032	Difference stationary	Increasing	Yes
A. baumannii	Folate	Population ages 65 and above (% of total population)	rep_cluster_1254	0.687461	0.0046243	IND, TZA, USA	3	2003, 2004, 2005, 2006, 2007, 2008, 2009, 2010, 2011, 2012, 2013, 2014, 2016, 2020	14	2003	2020	-5.408	0	0.79	0.01	Difference stationary	Increasing	-4.987	0	0.83	0.01	Difference stationary	Increasing	Yes
A. baumannii	Folate	Population ages 65 and above (% of total population)	rep_cluster_1172/rep_cluster_1254	0.600134	0.0180177	IND, TZA, USA	3	2003, 2004, 2005, 2006, 2007, 2008, 2009, 2010, 2011, 2012, 2013, 2014, 2016, 2020	14	2003	2020	-8.412	0	0.8	0.01	Difference stationary	Increasing	-4.987	0	0.83	0.01	Difference stationary	Increasing	Yes
A. baumannii	Folate	Population ages 65 and above (% of total population)	armA	0.612778	0.0151509	IND, TZA, USA	3	2003, 2004, 2005, 2006, 2007, 2008, 2009, 2010, 2011, 2012, 2013, 2014, 2016, 2020	14	2003	2020	-13.128	0	0.801	0.01	Difference stationary	Increasing	-4.987	0	0.83	0.01	Difference stationary	Increasing	Yes
A. baumannii	Folate	DALYs - Over70 - All pathogens - Extensive drug resistance in TB	blaCARB-5	-0.516832	0.0485255	IND, TZA, USA	3	2003, 2004, 2005, 2006, 2007, 2008, 2009, 2010, 2011, 2012, 2013, 2014, 2016, 2020	14	2003	2020	-12.902	0	0.756	0.01	Difference stationary	Increasing	-4.98	0	0.626	0.02	Difference stationary	Increasing	Yes
A. baumannii	Folate	DALYs - Over70 - All pathogens - Extensive drug resistance in TB	tet(A)	-0.576954	0.0243354	IND, TZA, USA	3	2003, 2004, 2005, 2006, 2007, 2008, 2009, 2010, 2011, 2012, 2013, 2014, 2016, 2020	14	2003	2020	-10.234	0	0.774	0.01	Difference stationary	Increasing	-4.98	0	0.626	0.02	Difference stationary	Increasing	Yes
A. baumannii	Folate	DALYs - Over70 - All pathogens - Extensive drug resistance in TB	IncP	-0.528111	0.0430121	IND, TZA, USA	3	2003, 2004, 2005, 2006, 2007, 2008, 2009, 2010, 2011, 2012, 2013, 2014, 2016, 2020	14	2003	2020	-2.587	0.096	0.933	0.01	Not stationary	Increasing	-4.98	0	0.626	0.02	Difference stationary	Increasing	Yes
S. agalactiae	Tetracycline	Respiratory infections and tuberculosis	tet(O)	0.868256	0.00516655	CAN, DNK, USA	3	2006, 2010, 2011, 2012, 2013, 2014, 2018	7	2006	2018	-3.709	0.004	0.812	0.01	Difference stationary	Increasing	-4.856	0	0.567	0.027	Difference stationary	Increasing	No
S. agalactiae	Macrolide	Deaths - Under5 - Citrobacter spp. - Resistance to one or more antibiotics	ermB	-0.77899	0.0227126	CAN, DNK, USA	3	2006, 2010, 2011, 2012, 2013, 2014, 2018	7	2006	2018	-12.004	0	0.914	0.01	Difference stationary	Increasing	-4.773	0	0.817	0.01	Difference stationary	Increasing	No
A. baumannii	Folate	People using safely managed sanitation services (% of population)	blaOXA-23	0.582774	0.0226115	IND, TZA, USA	3	2003, 2004, 2005, 2006, 2007, 2008, 2009, 2010, 2011, 2012, 2013, 2014, 2016, 2020	14	2003	2020	-1.99	0.291	0.584	0.024	Not stationary	Increasing	-4.739	0	0.581	0.024	Difference stationary	Increasing	Yes
A. baumannii	Folate	People using safely managed sanitation services (% of population)	msrE	0.721927	0.00237425	IND, TZA, USA	3	2003, 2004, 2005, 2006, 2007, 2008, 2009, 2010, 2011, 2012, 2013, 2014, 2016, 2020	14	2003	2020	-24.134	0	0.579	0.025	Difference stationary	Increasing	-4.739	0	0.581	0.024	Difference stationary	Increasing	Yes
A. baumannii	Folate	People using safely managed sanitation services (% of population)	aph(3'')-Ib	0.544055	0.0360287	IND, TZA, USA	3	2003, 2004, 2005, 2006, 2007, 2008, 2009, 2010, 2011, 2012, 2013, 2014, 2016, 2020	14	2003	2020	-5.98	0	0.593	0.023	Difference stationary	Increasing	-4.739	0	0.581	0.024	Difference stationary	Increasing	Yes
A. baumannii	Folate	People using safely managed sanitation services (% of population)	mphE	0.721927	0.00237425	IND, TZA, USA	3	2003, 2004, 2005, 2006, 2007, 2008, 2009, 2010, 2011, 2012, 2013, 2014, 2016, 2020	14	2003	2020	-2.578	0.098	0.565	0.027	Not stationary	Increasing	-4.739	0	0.581	0.024	Difference stationary	Increasing	Yes
E. coli	Penicilin	Life expectancy at birth, total (years)	mdtN	0.542206	2.29e-05	BRA, DEU, DNK, FRA, GBR, GMB, IND, ITA, KEN, MLI, MOZ, NOR, PAK, PRT, THA, TZA, USA	17	2001, 2002, 2003, 2004, 2005, 2006, 2007, 2008, 2009, 2010, 2011, 2012, 2013, 2014, 2015, 2016, 2017, 2018, 2019, 2020, 2021	21	2001	2021	-4.175	0.001	0.753	0.01	Difference stationary	Increasing	-4.716	0	0.783	0.01	Difference stationary	Increasing	No
E. coli	Penicilin	Life expectancy at birth, total (years)	mdtN	0.542206	2.29e-05	BRA, DEU, DNK, FRA, GBR, GMB, IND, ITA, KEN, MLI, MOZ, NOR, PAK, PRT, THA, TZA, USA	17	2001, 2002, 2003, 2004, 2005, 2006, 2007, 2008, 2009, 2010, 2011, 2012, 2013, 2014, 2015, 2016, 2017, 2018, 2019, 2020, 2021	21	2001	2021	-4.175	0.001	0.753	0.01	Difference stationary	Increasing	-4.716	0	0.783	0.01	Difference stationary	Increasing	No
C. diphtheriae	Folate	Trimethoprim	dfrA1	0.919982	0.0268433	FRA	1	2011, 2014, 2015, 2016, 2017	5	2011	2017	-7.058	0	0.813	0.01	Difference stationary	Increasing	-4.713	0	0.764	0.01	Difference stationary	Increasing	No
C. diphtheriae	Folate	Trimethoprim	dfrA1	0.919982	0.0268433	FRA	1	2011, 2014, 2015, 2016, 2017	5	2011	2017	-7.058	0	0.813	0.01	Difference stationary	Increasing	-4.713	0	0.764	0.01	Difference stationary	Increasing	No
C. diphtheriae	Folate	Trimethoprim	tet(O)	0.90778	0.0331491	FRA	1	2011, 2014, 2015, 2016, 2017	5	2011	2017	-2.459	0.126	0.815	0.01	Not stationary	Increasing	-4.713	0	0.764	0.01	Difference stationary	Increasing	No
C. diphtheriae	Folate	Trimethoprim	tet(O)	0.90778	0.0331491	FRA	1	2011, 2014, 2015, 2016, 2017	5	2011	2017	-2.459	0.126	0.815	0.01	Not stationary	Increasing	-4.713	0	0.764	0.01	Difference stationary	Increasing	No
S. agalactiae	Tetracycline	Lipopeptides	tet(O)	0.836917	0.00956045	CAN, DNK, USA	3	2006, 2010, 2011, 2012, 2013, 2014, 2018	7	2006	2018	-4.667	0	0.755	0.01	Difference stationary	Increasing	-4.71	0	0.742	0.01	Difference stationary	Increasing	No
C. diphtheriae	Tetracycline	Trimethoprim	tet(O)	0.960898	0.00922725	FRA	1	2011, 2014, 2015, 2016, 2017	5	2011	2017	-5.299	0	0.806	0.01	Difference stationary	Increasing	-4.709	0	0.763	0.01	Difference stationary	Increasing	No
S. sonnei	Tetracycline	Typhoid fever	pmrF	-0.547305	0.0427982	CHN, GBR, IND, NPL, PAK, VNM	6	2003, 2005, 2007, 2008, 2009, 2010, 2011, 2012, 2013, 2014, 2015, 2016	12	2003	2016	-9.227	0	0.881	0.01	Difference stationary	Increasing	-4.709	0	0.679	0.015	Difference stationary	Increasing	No
S. sonnei	Tetracycline	Typhoid fever	ISVsa3_sul2	-0.560128	0.0372329	CHN, GBR, IND, NPL, PAK, VNM	6	2003, 2005, 2007, 2008, 2009, 2010, 2011, 2012, 2013, 2014, 2015, 2016	12	2003	2016	-7.208	0	0.938	0.01	Difference stationary	Increasing	-4.709	0	0.679	0.015	Difference stationary	Increasing	No
S. sonnei	Aminoglycoside	Livestock production index (2014-2016 = 100)	blaTEM-34	0.820034	5.57e-05	AUS, CHN, GBR, IND, NPL, PAK, VNM	7	2003, 2005, 2007, 2008, 2009, 2010, 2011, 2012, 2013, 2014, 2015, 2016, 2017, 2018	14	2003	2018	-4.82	0	0.82	0.01	Difference stationary	Increasing	-4.663	0	0.813	0.01	Difference stationary	Increasing	No
S. sonnei	Aminoglycoside	Livestock production index (2014-2016 = 100)	blaCTX-M-3	0.629163	0.00681239	AUS, CHN, GBR, IND, NPL, PAK, VNM	7	2003, 2005, 2007, 2008, 2009, 2010, 2011, 2012, 2013, 2014, 2015, 2016, 2017, 2018	14	2003	2018	-3.807	0.003	0.822	0.01	Difference stationary	Increasing	-4.663	0	0.813	0.01	Difference stationary	Increasing	No
S. sonnei	Aminoglycoside	Livestock production index (2014-2016 = 100)	IncFIA/IncFIC	0.628001	0.0069469	AUS, CHN, GBR, IND, NPL, PAK, VNM	7	2003, 2005, 2007, 2008, 2009, 2010, 2011, 2012, 2013, 2014, 2015, 2016, 2017, 2018	14	2003	2018	-6.041	0	0.808	0.01	Difference stationary	Increasing	-4.663	0	0.813	0.01	Difference stationary	Increasing	No
S. sonnei	Aminoglycoside	Livestock production index (2014-2016 = 100)	aadA	0.507015	0.0377815	AUS, CHN, GBR, IND, NPL, PAK, VNM	7	2003, 2005, 2007, 2008, 2009, 2010, 2011, 2012, 2013, 2014, 2015, 2016, 2017, 2018	14	2003	2018	-4.179	0.001	0.802	0.01	Difference stationary	Increasing	-4.663	0	0.813	0.01	Difference stationary	Increasing	No
S. sonnei	Aminoglycoside	Livestock production index (2014-2016 = 100)	aadA	0.507015	0.0377815	AUS, CHN, GBR, IND, NPL, PAK, VNM	7	2003, 2005, 2007, 2008, 2009, 2010, 2011, 2012, 2013, 2014, 2015, 2016, 2017, 2018	14	2003	2018	-4.179	0.001	0.802	0.01	Difference stationary	Increasing	-4.663	0	0.813	0.01	Difference stationary	Increasing	No
S. sonnei	Aminoglycoside	Livestock production index (2014-2016 = 100)	acrF	0.579136	0.014846	AUS, CHN, GBR, IND, NPL, PAK, VNM	7	2003, 2005, 2007, 2008, 2009, 2010, 2011, 2012, 2013, 2014, 2015, 2016, 2017, 2018	14	2003	2018	-4.072	0.001	0.807	0.01	Difference stationary	Increasing	-4.663	0	0.813	0.01	Difference stationary	Increasing	No
S. sonnei	Aminoglycoside	Livestock production index (2014-2016 = 100)	IS6100_mrx_mphA	0.600461	0.0108128	AUS, CHN, GBR, IND, NPL, PAK, VNM	7	2003, 2005, 2007, 2008, 2009, 2010, 2011, 2012, 2013, 2014, 2015, 2016, 2017, 2018	14	2003	2018	-2.523	0.11	0.818	0.01	Not stationary	Increasing	-4.663	0	0.813	0.01	Difference stationary	Increasing	No
S. sonnei	Aminoglycoside	Livestock production index (2014-2016 = 100)	blaCTX-M-15	0.567945	0.017391	AUS, CHN, GBR, IND, NPL, PAK, VNM	7	2003, 2005, 2007, 2008, 2009, 2010, 2011, 2012, 2013, 2014, 2015, 2016, 2017, 2018	14	2003	2018	-4.562	0	0.802	0.01	Difference stationary	Increasing	-4.663	0	0.813	0.01	Difference stationary	Increasing	No
E. faecium	Lipopeptide	DALYs - AgeStandardized - All pathogens - Extensive drug resistance in TB	vanYA	0.680627	0.00522448	AUS, DNK, NZL, PAK, USA	5	2007, 2008, 2009, 2011, 2012, 2013, 2014, 2015, 2017, 2018	10	2007	2018	-4.059	0.001	0.55	0.03	Difference stationary	Increasing	-4.659	0	0.551	0.03	Difference stationary	Increasing	Yes
E. faecium	Lipopeptide	DALYs - AgeStandardized - All pathogens - Extensive drug resistance in TB	vanSA	0.679486	0.00533037	AUS, DNK, NZL, PAK, USA	5	2007, 2008, 2009, 2011, 2012, 2013, 2014, 2015, 2017, 2018	10	2007	2018	-0.195	0.939	0.55	0.03	Not stationary	Increasing	-4.659	0	0.551	0.03	Difference stationary	Increasing	Yes
E. faecium	Lipopeptide	DALYs - AgeStandardized - All pathogens - Extensive drug resistance in TB	sat-4	0.714713	0.00275065	AUS, DNK, NZL, PAK, USA	5	2007, 2008, 2009, 2011, 2012, 2013, 2014, 2015, 2017, 2018	10	2007	2018	-62.745	0	0.55	0.03	Difference stationary	Increasing	-4.659	0	0.551	0.03	Difference stationary	Increasing	Yes
A. baumannii	Fluoroquinolone	Deaths - AllAges - Mycobacterium tuberculosis - Extensive drug resistance in TB	rep_cluster_1254	0.654247	0.00237373	AUS, CHN, IND, KOR, SWE, TZA, USA	7	2003, 2004, 2005, 2006, 2007, 2008, 2009, 2010, 2011, 2012, 2013, 2014, 2016, 2020	14	2003	2020	-7.861	0	0.769	0.01	Difference stationary	Increasing	-4.638	0	0.783	0.01	Difference stationary	Increasing	Yes
S. agalactiae	Tetracycline	DALYs - AgeStandardized - Haemophilus influenzae - Resistance to one or more antibiotics	tet(O)	0.849362	0.00760927	CAN, DNK, USA	3	2006, 2010, 2011, 2012, 2013, 2014, 2018	7	2006	2018	-4.064	0.001	0.762	0.01	Difference stationary	Increasing	-4.596	0	0.758	0.01	Difference stationary	Increasing	No
S. aureus	Cephem	Otitis media	rep_cluster_1017/rep_cluster_1733/rep_cluster_2100	0.86934	0.000113498	CHN, DEU, DNK, GBR, THA, USA	6	2008, 2009, 2010, 2011, 2012, 2013, 2014, 2015, 2018, 2019	10	2008	2019	-4.323	0	0.895	0.01	Difference stationary	Increasing	-4.591	0	0.881	0.01	Difference stationary	Increasing	Yes
E. faecium	Glycopeptide	Deaths - AllAges - Group A Streptococcus - Macrolides	rep_cluster_1763	0.525505	0.001188	AUS, DEU, DNK, GBR, IRL, NZL, PAK, USA	8	2001, 2002, 2003, 2004, 2005, 2006, 2007, 2008, 2009, 2010, 2011, 2012, 2013, 2014, 2015, 2017, 2018	17	2001	2018	-2.449	0.128	0.853	0.01	Not stationary	Increasing	-4.59	0	0.853	0.01	Difference stationary	Increasing	Yes
E. faecium	Glycopeptide	Deaths - AllAges - Group A Streptococcus - Macrolides	mef(H)	0.51226	0.00165551	AUS, DEU, DNK, GBR, IRL, NZL, PAK, USA	8	2001, 2002, 2003, 2004, 2005, 2006, 2007, 2008, 2009, 2010, 2011, 2012, 2013, 2014, 2015, 2017, 2018	17	2001	2018	-2.72	0.071	0.858	0.01	Not stationary	Increasing	-4.59	0	0.853	0.01	Difference stationary	Increasing	Yes
A. baumannii	Fluoroquinolone	Deaths - AllAges - All pathogens - Extensive drug resistance in TB	rep_cluster_1254	0.654247	0.00237373	AUS, CHN, IND, KOR, SWE, TZA, USA	7	2003, 2004, 2005, 2006, 2007, 2008, 2009, 2010, 2011, 2012, 2013, 2014, 2016, 2020	14	2003	2020	-3.782	0.003	0.77	0.01	Difference stationary	Increasing	-4.582	0	0.785	0.01	Difference stationary	Increasing	Yes
S. agalactiae	Tetracycline	Deaths - AgeStandardized - Group A Streptococcus - Resistance to one or more antibiotics	tet(O)	0.919068	0.0012461	CAN, DNK, USA	3	2006, 2010, 2011, 2012, 2013, 2014, 2018	7	2006	2018	-11.048	0	0.655	0.018	Difference stationary	Increasing	-4.531	0	0.658	0.017	Difference stationary	Increasing	No
E. faecium	Lipopeptide	Deaths - Over70 - Mycobacterium tuberculosis - Extensive drug resistance in TB	vanSA	0.719837	0.00247878	AUS, DNK, NZL, PAK, USA	5	2007, 2008, 2009, 2011, 2012, 2013, 2014, 2015, 2017, 2018	10	2007	2018	-11.614	0	0.539	0.033	Difference stationary	Increasing	-4.503	0	0.535	0.034	Difference stationary	Increasing	Yes
E. faecium	Lipopeptide	Deaths - Over70 - Mycobacterium tuberculosis - Extensive drug resistance in TB	vanYA	0.726199	0.0021716	AUS, DNK, NZL, PAK, USA	5	2007, 2008, 2009, 2011, 2012, 2013, 2014, 2015, 2017, 2018	10	2007	2018	-1.491	0.538	0.54	0.033	Not stationary	Increasing	-4.503	0	0.535	0.034	Difference stationary	Increasing	Yes
E. faecium	Lipopeptide	Deaths - Over70 - Mycobacterium tuberculosis - Extensive drug resistance in TB	sat-4	0.704413	0.0033693	AUS, DNK, NZL, PAK, USA	5	2007, 2008, 2009, 2011, 2012, 2013, 2014, 2015, 2017, 2018	10	2007	2018	-1.948	0.31	0.536	0.033	Not stationary	Increasing	-4.503	0	0.535	0.034	Difference stationary	Increasing	Yes
E. faecium	Glycopeptide	Deaths - AllAges - Group B Streptococcus - Resistance to one or more antibiotics	mef(H)	0.541781	0.00077544	AUS, DEU, DNK, GBR, IRL, NZL, PAK, USA	8	2001, 2002, 2003, 2004, 2005, 2006, 2007, 2008, 2009, 2010, 2011, 2012, 2013, 2014, 2015, 2017, 2018	17	2001	2018	-6.029	0	0.817	0.01	Difference stationary	Increasing	-4.488	0	0.805	0.01	Difference stationary	Increasing	Yes
N. gonorrhoeae	Penicilin	DALYs - AgeStandardized - Group B Streptococcus - Fluoroquinolones	IncP	0.53932	0.00791295	AUS, CAN, JPN, NZL	4	1997, 1998, 2000, 2001, 2005, 2006, 2007, 2008, 2009, 2010, 2011, 2012, 2013, 2014, 2015, 2017	16	1997	2017	-3.081	0.028	0.905	0.01	Difference stationary	Increasing	-4.472	0	0.928	0.01	Difference stationary	Increasing	No
K. pneumoniae	Phenicol	Deaths - AllAges - Proteus spp. - Aminopenicillin	IncFIA/IncR/rep_cluster_1254	0.540303	0.0460827	GRC, IND, MWI, NPL, USA	5	2005, 2009, 2010, 2011, 2012, 2013, 2014, 2016, 2020	9	2005	2020	-6.28	0	0.651	0.018	Difference stationary	Increasing	-4.402	0	0.661	0.017	Difference stationary	Increasing	Yes
S. agalactiae	Lincosamide	DALYs - AgeStandardized - Haemophilus influenzae - Aminopenicillin	ermB	0.775811	0.0236457	CAN, DNK, USA	3	2006, 2010, 2011, 2012, 2013, 2014, 2018	7	2006	2018	-4.207	0.001	0.744	0.01	Difference stationary	Increasing	-4.368	0	0.745	0.01	Difference stationary	Increasing	No
S. sonnei	Tetracycline	wspd	eptA	0.868104	0.000250878	CHN, GBR, IND, PAK, VNM	5	2003, 2005, 2007, 2008, 2009, 2010, 2011, 2012, 2013, 2014, 2015, 2016	12	2003	2016	-79.165	0	0.523	0.036	Difference stationary	Increasing	-4.354	0	0.561	0.028	Difference stationary	Increasing	No
S. sonnei	Tetracycline	wspd	rep_cluster_2335	0.601536	0.0385322	CHN, GBR, IND, PAK, VNM	5	2003, 2005, 2007, 2008, 2009, 2010, 2011, 2012, 2013, 2014, 2015, 2016	12	2003	2016	-41.178	0	0.536	0.034	Difference stationary	Increasing	-4.354	0	0.561	0.028	Difference stationary	Increasing	No
S. sonnei	Tetracycline	wspd	sul2	0.585888	0.0453034	CHN, GBR, IND, PAK, VNM	5	2003, 2005, 2007, 2008, 2009, 2010, 2011, 2012, 2013, 2014, 2015, 2016	12	2003	2016	-1.484	0.541	0.553	0.03	Not stationary	Increasing	-4.354	0	0.561	0.028	Difference stationary	Increasing	No
S. agalactiae	Lincosamide	DALYs - AllAges - Haemophilus influenzae - Aminopenicillin	ermB	0.751205	0.0316739	CAN, DNK, USA	3	2006, 2010, 2011, 2012, 2013, 2014, 2018	7	2006	2018	-1.683	0.44	0.616	0.021	Not stationary	Increasing	-4.346	0	0.618	0.021	Difference stationary	Increasing	No
E. faecium	Lipopeptide	Deaths - Over70 - Group A Streptococcus - Macrolides	vanSA	0.71248	0.0028764	AUS, DNK, NZL, PAK, USA	5	2007, 2008, 2009, 2011, 2012, 2013, 2014, 2015, 2017, 2018	10	2007	2018	-1.099	0.715	0.571	0.026	Not stationary	Increasing	-4.339	0	0.573	0.025	Difference stationary	Increasing	Yes
E. faecium	Lipopeptide	Deaths - Over70 - Group A Streptococcus - Macrolides	vanYA	0.734981	0.00179853	AUS, DNK, NZL, PAK, USA	5	2007, 2008, 2009, 2011, 2012, 2013, 2014, 2015, 2017, 2018	10	2007	2018	-1.324	0.618	0.578	0.025	Not stationary	Increasing	-4.339	0	0.573	0.025	Difference stationary	Increasing	Yes
E. faecium	Lipopeptide	Deaths - Over70 - Group A Streptococcus - Macrolides	sat-4	0.693393	0.00414894	AUS, DNK, NZL, PAK, USA	5	2007, 2008, 2009, 2011, 2012, 2013, 2014, 2015, 2017, 2018	10	2007	2018	-1.627	0.469	0.578	0.025	Not stationary	Increasing	-4.339	0	0.573	0.025	Difference stationary	Increasing	Yes
E. faecium	Lipopeptide	Deaths - Over70 - Group A Streptococcus - Macrolides	rep_cluster_889/rep_cluster_893/rep_cluster_943	0.539991	0.0377218	AUS, DNK, NZL, PAK, USA	5	2007, 2008, 2009, 2011, 2012, 2013, 2014, 2015, 2017, 2018	10	2007	2018	-0.124	0.947	0.58	0.024	Not stationary	Increasing	-4.339	0	0.573	0.025	Difference stationary	Increasing	Yes
S. agalactiae	Macrolide	Deaths - Over70 - Mycobacterium tuberculosis - Extensive drug resistance in TB	ermB	0.744247	0.0342101	CAN, DNK, USA	3	2006, 2010, 2011, 2012, 2013, 2014, 2018	7	2006	2018	-7.096	0	0.667	0.017	Difference stationary	Increasing	-4.298	0	0.697	0.014	Difference stationary	Increasing	No
K. pneumoniae	Nitrofurans	Deaths - AllAges - Enterococcus faecium - Fluoroquinolones	qnrB6_Tn5403	0.604043	0.0102304	BLZ, BRB, DEU, DMA, GRD, HTI, ITA, LCA, USA	9	2009, 2010, 2011, 2012, 2013, 2014, 2015, 2016, 2017, 2018, 2019	11	2009	2019	-7.252	0	0.572	0.025	Difference stationary	Increasing	-4.291	0	0.573	0.025	Difference stationary	Increasing	Yes
K. pneumoniae	Nitrofurans	Deaths - AllAges - Enterococcus faecium - Fluoroquinolones	qnrB6	0.535169	0.0268485	BLZ, BRB, DEU, DMA, GRD, HTI, ITA, LCA, USA	9	2009, 2010, 2011, 2012, 2013, 2014, 2015, 2016, 2017, 2018, 2019	11	2009	2019	-5111.1	0	0.581	0.024	Difference stationary	Increasing	-4.291	0	0.573	0.025	Difference stationary	Increasing	Yes
A. baumannii	Carbapenem	Deaths - AllAges - All pathogens - Extensive drug resistance in TB	dfrA1	0.518547	0.0229258	AUS, CHN, IND, KOR, SWE, THA, USA	7	2003, 2004, 2005, 2006, 2007, 2008, 2009, 2010, 2011, 2012, 2013, 2016, 2020	13	2003	2020	-12.042	0	0.785	0.01	Difference stationary	Increasing	-4.269	0.001	0.772	0.01	Difference stationary	Increasing	Yes
A. baumannii	Carbapenem	Deaths - AllAges - All pathogens - Extensive drug resistance in TB	blaPER-7	0.530552	0.0194408	AUS, CHN, IND, KOR, SWE, THA, USA	7	2003, 2004, 2005, 2006, 2007, 2008, 2009, 2010, 2011, 2012, 2013, 2016, 2020	13	2003	2020	-6.608	0	0.775	0.01	Difference stationary	Increasing	-4.269	0.001	0.772	0.01	Difference stationary	Increasing	Yes
A. baumannii	Carbapenem	Deaths - AllAges - All pathogens - Extensive drug resistance in TB	cmlA5	0.715852	0.000567548	AUS, CHN, IND, KOR, SWE, THA, USA	7	2003, 2004, 2005, 2006, 2007, 2008, 2009, 2010, 2011, 2012, 2013, 2016, 2020	13	2003	2020	-3.6	0.006	0.783	0.01	Difference stationary	Increasing	-4.269	0.001	0.772	0.01	Difference stationary	Increasing	Yes
A. baumannii	Carbapenem	Deaths - AllAges - All pathogens - Extensive drug resistance in TB	rep_cluster_1254	0.585292	0.00847249	AUS, CHN, IND, KOR, SWE, THA, USA	7	2003, 2004, 2005, 2006, 2007, 2008, 2009, 2010, 2011, 2012, 2013, 2016, 2020	13	2003	2020	-4.847	0	0.784	0.01	Difference stationary	Increasing	-4.269	0.001	0.772	0.01	Difference stationary	Increasing	Yes
A. baumannii	Carbapenem	Deaths - AllAges - All pathogens - Extensive drug resistance in TB	sat-2	0.518547	0.0229258	AUS, CHN, IND, KOR, SWE, THA, USA	7	2003, 2004, 2005, 2006, 2007, 2008, 2009, 2010, 2011, 2012, 2013, 2016, 2020	13	2003	2020	-5.769	0	0.777	0.01	Difference stationary	Increasing	-4.269	0.001	0.772	0.01	Difference stationary	Increasing	Yes
A. baumannii	Carbapenem	Deaths - AllAges - All pathogens - Extensive drug resistance in TB	rep_cluster_1172/rep_cluster_1254	0.502286	0.0284109	AUS, CHN, IND, KOR, SWE, THA, USA	7	2003, 2004, 2005, 2006, 2007, 2008, 2009, 2010, 2011, 2012, 2013, 2016, 2020	13	2003	2020	-4.496	0	0.788	0.01	Difference stationary	Increasing	-4.269	0.001	0.772	0.01	Difference stationary	Increasing	Yes
A. baumannii	Carbapenem	Deaths - AllAges - All pathogens - Extensive drug resistance in TB	rep_cluster_1172/rep_cluster_1254	0.502286	0.0284109	AUS, CHN, IND, KOR, SWE, THA, USA	7	2003, 2004, 2005, 2006, 2007, 2008, 2009, 2010, 2011, 2012, 2013, 2016, 2020	13	2003	2020	-4.496	0	0.788	0.01	Difference stationary	Increasing	-4.269	0.001	0.772	0.01	Difference stationary	Increasing	Yes
E. faecium	Lipopeptide	DALYs - Over70 - Mycobacterium tuberculosis - Extensive drug resistance in TB	vanYA	0.730676	0.00197436	AUS, DNK, NZL, PAK, USA	5	2007, 2008, 2009, 2011, 2012, 2013, 2014, 2015, 2017, 2018	10	2007	2018	-15.419	0	0.539	0.033	Difference stationary	Increasing	-4.246	0.001	0.537	0.033	Difference stationary	Increasing	Yes
E. faecium	Lipopeptide	DALYs - Over70 - Mycobacterium tuberculosis - Extensive drug resistance in TB	sat-4	0.71891	0.00252633	AUS, DNK, NZL, PAK, USA	5	2007, 2008, 2009, 2011, 2012, 2013, 2014, 2015, 2017, 2018	10	2007	2018	-3.306	0.015	0.536	0.034	Difference stationary	Increasing	-4.246	0.001	0.537	0.033	Difference stationary	Increasing	Yes
E. faecium	Lipopeptide	DALYs - Over70 - Mycobacterium tuberculosis - Extensive drug resistance in TB	vanSA	0.725897	0.00218546	AUS, DNK, NZL, PAK, USA	5	2007, 2008, 2009, 2011, 2012, 2013, 2014, 2015, 2017, 2018	10	2007	2018	-3.68	0.004	0.54	0.033	Difference stationary	Increasing	-4.246	0.001	0.537	0.033	Difference stationary	Increasing	Yes
E. faecium	Lipopeptide	Deaths - AllAges - Mycobacterium tuberculosis - Extensive drug resistance in TB	vanYA	0.682555	0.00504925	AUS, DNK, NZL, PAK, USA	5	2007, 2008, 2009, 2011, 2012, 2013, 2014, 2015, 2017, 2018	10	2007	2018	-3.592	0.006	0.551	0.03	Difference stationary	Increasing	-4.22	0.001	0.552	0.03	Difference stationary	Increasing	Yes
E. faecium	Lipopeptide	Deaths - AllAges - Mycobacterium tuberculosis - Extensive drug resistance in TB	sat-4	0.76694	0.000848817	AUS, DNK, NZL, PAK, USA	5	2007, 2008, 2009, 2011, 2012, 2013, 2014, 2015, 2017, 2018	10	2007	2018	-3.875	0.002	0.548	0.031	Difference stationary	Increasing	-4.22	0.001	0.552	0.03	Difference stationary	Increasing	Yes
E. faecium	Lipopeptide	Deaths - AllAges - Mycobacterium tuberculosis - Extensive drug resistance in TB	vanSA	0.682128	0.00508771	AUS, DNK, NZL, PAK, USA	5	2007, 2008, 2009, 2011, 2012, 2013, 2014, 2015, 2017, 2018	10	2007	2018	0.069	0.964	0.552	0.03	Not stationary	Increasing	-4.22	0.001	0.552	0.03	Difference stationary	Increasing	Yes
A. baumannii	Carbapenem	Deaths - AllAges - Mycobacterium tuberculosis - Extensive drug resistance in TB	sat-2	0.518547	0.0229258	AUS, CHN, IND, KOR, SWE, THA, USA	7	2003, 2004, 2005, 2006, 2007, 2008, 2009, 2010, 2011, 2012, 2013, 2016, 2020	13	2003	2020	-4.523	0	0.783	0.01	Difference stationary	Increasing	-4.189	0.001	0.772	0.01	Difference stationary	Increasing	Yes
A. baumannii	Carbapenem	Deaths - AllAges - Mycobacterium tuberculosis - Extensive drug resistance in TB	dfrA1	0.518547	0.0229258	AUS, CHN, IND, KOR, SWE, THA, USA	7	2003, 2004, 2005, 2006, 2007, 2008, 2009, 2010, 2011, 2012, 2013, 2016, 2020	13	2003	2020	-11.423	0	0.784	0.01	Difference stationary	Increasing	-4.189	0.001	0.772	0.01	Difference stationary	Increasing	Yes
A. baumannii	Carbapenem	Deaths - AllAges - Mycobacterium tuberculosis - Extensive drug resistance in TB	blaPER-7	0.530552	0.0194408	AUS, CHN, IND, KOR, SWE, THA, USA	7	2003, 2004, 2005, 2006, 2007, 2008, 2009, 2010, 2011, 2012, 2013, 2016, 2020	13	2003	2020	-4.337	0	0.79	0.01	Difference stationary	Increasing	-4.189	0.001	0.772	0.01	Difference stationary	Increasing	Yes
A. baumannii	Carbapenem	Deaths - AllAges - Mycobacterium tuberculosis - Extensive drug resistance in TB	rep_cluster_1172/rep_cluster_1254	0.502286	0.0284109	AUS, CHN, IND, KOR, SWE, THA, USA	7	2003, 2004, 2005, 2006, 2007, 2008, 2009, 2010, 2011, 2012, 2013, 2016, 2020	13	2003	2020	-3.324	0.014	0.772	0.01	Difference stationary	Increasing	-4.189	0.001	0.772	0.01	Difference stationary	Increasing	Yes
A. baumannii	Carbapenem	Deaths - AllAges - Mycobacterium tuberculosis - Extensive drug resistance in TB	rep_cluster_1172/rep_cluster_1254	0.502286	0.0284109	AUS, CHN, IND, KOR, SWE, THA, USA	7	2003, 2004, 2005, 2006, 2007, 2008, 2009, 2010, 2011, 2012, 2013, 2016, 2020	13	2003	2020	-3.324	0.014	0.772	0.01	Difference stationary	Increasing	-4.189	0.001	0.772	0.01	Difference stationary	Increasing	Yes
A. baumannii	Carbapenem	Deaths - AllAges - Mycobacterium tuberculosis - Extensive drug resistance in TB	rep_cluster_1254	0.585292	0.00847249	AUS, CHN, IND, KOR, SWE, THA, USA	7	2003, 2004, 2005, 2006, 2007, 2008, 2009, 2010, 2011, 2012, 2013, 2016, 2020	13	2003	2020	-3.591	0.006	0.78	0.01	Difference stationary	Increasing	-4.189	0.001	0.772	0.01	Difference stationary	Increasing	Yes
A. baumannii	Carbapenem	Deaths - AllAges - Mycobacterium tuberculosis - Extensive drug resistance in TB	cmlA5	0.715852	0.000567548	AUS, CHN, IND, KOR, SWE, THA, USA	7	2003, 2004, 2005, 2006, 2007, 2008, 2009, 2010, 2011, 2012, 2013, 2016, 2020	13	2003	2020	-4.011	0.001	0.786	0.01	Difference stationary	Increasing	-4.189	0.001	0.772	0.01	Difference stationary	Increasing	Yes
E. faecium	Lipopeptide	DALYs - AgeStandardized - Mycobacterium tuberculosis - Extensive drug resistance in TB	vanSA	0.679486	0.00533037	AUS, DNK, NZL, PAK, USA	5	2007, 2008, 2009, 2011, 2012, 2013, 2014, 2015, 2017, 2018	10	2007	2018	-6.41	0	0.552	0.03	Difference stationary	Increasing	-4.185	0.001	0.551	0.03	Difference stationary	Increasing	Yes
E. faecium	Lipopeptide	DALYs - AgeStandardized - Mycobacterium tuberculosis - Extensive drug resistance in TB	vanYA	0.680627	0.00522448	AUS, DNK, NZL, PAK, USA	5	2007, 2008, 2009, 2011, 2012, 2013, 2014, 2015, 2017, 2018	10	2007	2018	-4.417	0	0.549	0.031	Difference stationary	Increasing	-4.185	0.001	0.551	0.03	Difference stationary	Increasing	Yes
E. faecium	Lipopeptide	DALYs - AgeStandardized - Mycobacterium tuberculosis - Extensive drug resistance in TB	sat-4	0.714713	0.00275065	AUS, DNK, NZL, PAK, USA	5	2007, 2008, 2009, 2011, 2012, 2013, 2014, 2015, 2017, 2018	10	2007	2018	-1.29	0.634	0.547	0.031	Not stationary	Increasing	-4.185	0.001	0.551	0.03	Difference stationary	Increasing	Yes
K. pneumoniae	Phenicol	Livestock production index (2014-2016 = 100)	qacEdelta1	0.570498	0.033138	GRC, IND, MWI, NPL, USA	5	2005, 2009, 2010, 2011, 2012, 2013, 2014, 2016, 2020	9	2005	2020	-1.852	0.355	0.461	0.051	Trend stationary	Increasing	-4.185	0.001	0.464	0.05	Difference stationary	Increasing	Yes
E. faecium	Lipopeptide	DALYs - AllAges - Escherichia coli - Fluoroquinolones	vanSA	0.778985	0.000620449	AUS, DNK, NZL, PAK, USA	5	2007, 2008, 2009, 2011, 2012, 2013, 2014, 2015, 2017, 2018	10	2007	2018	-7.995	0	0.607	0.022	Difference stationary	Increasing	-4.183	0.001	0.628	0.02	Difference stationary	Increasing	Yes
E. faecium	Lipopeptide	DALYs - AllAges - Escherichia coli - Fluoroquinolones	vanYA	0.790909	0.000446292	AUS, DNK, NZL, PAK, USA	5	2007, 2008, 2009, 2011, 2012, 2013, 2014, 2015, 2017, 2018	10	2007	2018	-9.481	0	0.61	0.022	Difference stationary	Increasing	-4.183	0.001	0.628	0.02	Difference stationary	Increasing	Yes
E. faecium	Lipopeptide	DALYs - AllAges - Escherichia coli - Fluoroquinolones	sat-4	0.765664	0.000876539	AUS, DNK, NZL, PAK, USA	5	2007, 2008, 2009, 2011, 2012, 2013, 2014, 2015, 2017, 2018	10	2007	2018	-0.709	0.844	0.612	0.022	Not stationary	Increasing	-4.183	0.001	0.628	0.02	Difference stationary	Increasing	Yes
A. baumannii	Tetracycline	Extensively drug-resistant tuberculosis	blaPER-7	0.756281	0.00110377	IND, KOR, USA	3	2003, 2004, 2005, 2006, 2007, 2008, 2009, 2010, 2011, 2012, 2013, 2016, 2020	13	2003	2020	-3.452	0.009	0.817	0.01	Difference stationary	Increasing	-4.15	0.001	0.816	0.01	Difference stationary	Increasing	Yes
A. baumannii	Tetracycline	Extensively drug-resistant tuberculosis	aph(3'')-Ib	0.590919	0.0203567	IND, KOR, USA	3	2003, 2004, 2005, 2006, 2007, 2008, 2009, 2010, 2011, 2012, 2013, 2016, 2020	13	2003	2020	-4.58	0	0.81	0.01	Difference stationary	Increasing	-4.15	0.001	0.816	0.01	Difference stationary	Increasing	Yes
A. baumannii	Tetracycline	Extensively drug-resistant tuberculosis	rep_cluster_1172/rep_cluster_1254	0.844164	7.57e-05	IND, KOR, USA	3	2003, 2004, 2005, 2006, 2007, 2008, 2009, 2010, 2011, 2012, 2013, 2016, 2020	13	2003	2020	-6.424	0	0.815	0.01	Difference stationary	Increasing	-4.15	0.001	0.816	0.01	Difference stationary	Increasing	Yes
A. baumannii	Tetracycline	Extensively drug-resistant tuberculosis	sul2	0.765211	0.000886556	IND, KOR, USA	3	2003, 2004, 2005, 2006, 2007, 2008, 2009, 2010, 2011, 2012, 2013, 2016, 2020	13	2003	2020	-4.385	0	0.812	0.01	Difference stationary	Increasing	-4.15	0.001	0.816	0.01	Difference stationary	Increasing	Yes
A. baumannii	Tetracycline	Extensively drug-resistant tuberculosis	rep_cluster_1254	0.696462	0.00391874	IND, KOR, USA	3	2003, 2004, 2005, 2006, 2007, 2008, 2009, 2010, 2011, 2012, 2013, 2016, 2020	13	2003	2020	-5.291	0	0.819	0.01	Difference stationary	Increasing	-4.15	0.001	0.816	0.01	Difference stationary	Increasing	Yes
E. coli	Penicilin	People with basic handwashing facilities including soap and water (% of population)	ble	0.694265	0.0177711	IND, MOZ, PAK, THA, TZA	5	2009, 2010, 2013, 2014, 2015, 2016, 2017, 2019, 2020	9	2009	2020	-3.823	0.003	0.842	0.01	Difference stationary	Increasing	-4.132	0.001	0.899	0.01	Difference stationary	Increasing	No
E. coli	Penicilin	People with basic handwashing facilities including soap and water (% of population)	ermB	0.671858	0.0235597	IND, MOZ, PAK, THA, TZA	5	2009, 2010, 2013, 2014, 2015, 2016, 2017, 2019, 2020	9	2009	2020	-3.684	0.004	0.801	0.01	Difference stationary	Increasing	-4.132	0.001	0.899	0.01	Difference stationary	Increasing	No
E. coli	Penicilin	People with basic handwashing facilities including soap and water (% of population)	mphA	0.658902	0.0274575	IND, MOZ, PAK, THA, TZA	5	2009, 2010, 2013, 2014, 2015, 2016, 2017, 2019, 2020	9	2009	2020	-9.516	0	0.832	0.01	Difference stationary	Increasing	-4.132	0.001	0.899	0.01	Difference stationary	Increasing	No
E. coli	Penicilin	People with basic handwashing facilities including soap and water (% of population)	blaNDM-5	0.68734	0.0194369	IND, MOZ, PAK, THA, TZA	5	2009, 2010, 2013, 2014, 2015, 2016, 2017, 2019, 2020	9	2009	2020	-7.096	0	0.816	0.01	Difference stationary	Increasing	-4.132	0.001	0.899	0.01	Difference stationary	Increasing	No
E. coli	Penicilin	People with basic handwashing facilities including soap and water (% of population)	blaEC-15	0.60987	0.0463385	IND, MOZ, PAK, THA, TZA	5	2009, 2010, 2013, 2014, 2015, 2016, 2017, 2019, 2020	9	2009	2020	-2.957	0.039	0.823	0.01	Difference stationary	Increasing	-4.132	0.001	0.899	0.01	Difference stationary	Increasing	No
E. coli	Penicilin	People with basic handwashing facilities including soap and water (% of population)	rmtB	0.697218	0.0170929	IND, MOZ, PAK, THA, TZA	5	2009, 2010, 2013, 2014, 2015, 2016, 2017, 2019, 2020	9	2009	2020	-3.528	0.007	0.817	0.01	Difference stationary	Increasing	-4.132	0.001	0.899	0.01	Difference stationary	Increasing	No
E. coli	Penicilin	People with basic handwashing facilities including soap and water (% of population)	mdtN	0.68072	0.0211309	IND, MOZ, PAK, THA, TZA	5	2009, 2010, 2013, 2014, 2015, 2016, 2017, 2019, 2020	9	2009	2020	-6.708	0	0.725	0.011	Difference stationary	Increasing	-4.132	0.001	0.899	0.01	Difference stationary	Increasing	No
E. coli	Penicilin	People with basic handwashing facilities including soap and water (% of population)	mdtN	0.68072	0.0211309	IND, MOZ, PAK, THA, TZA	5	2009, 2010, 2013, 2014, 2015, 2016, 2017, 2019, 2020	9	2009	2020	-6.708	0	0.725	0.011	Difference stationary	Increasing	-4.132	0.001	0.899	0.01	Difference stationary	Increasing	No
E. coli	Penicilin	People with basic handwashing facilities including soap and water (% of population)	sul1	0.697882	0.0169428	IND, MOZ, PAK, THA, TZA	5	2009, 2010, 2013, 2014, 2015, 2016, 2017, 2019, 2020	9	2009	2020	-8.004	0	0.817	0.01	Difference stationary	Increasing	-4.132	0.001	0.899	0.01	Difference stationary	Increasing	No
E. coli	Penicilin	People with basic handwashing facilities including soap and water (% of population)	blaCMY-59	0.67984	0.0213636	IND, MOZ, PAK, THA, TZA	5	2009, 2010, 2013, 2014, 2015, 2016, 2017, 2019, 2020	9	2009	2020	-3.766	0.003	0.843	0.01	Difference stationary	Increasing	-4.132	0.001	0.899	0.01	Difference stationary	Increasing	No
E. coli	Penicilin	People with basic handwashing facilities including soap and water (% of population)	IncI-gamma/K1	0.881629	0.00033246	IND, MOZ, PAK, THA, TZA	5	2009, 2010, 2013, 2014, 2015, 2016, 2017, 2019, 2020	9	2009	2020	-2.566	0.1	0.84	0.01	Not stationary	Increasing	-4.132	0.001	0.899	0.01	Difference stationary	Increasing	No
E. coli	Penicilin	People with basic handwashing facilities including soap and water (% of population)	IS6100_mrx_mphA	0.654075	0.0290194	IND, MOZ, PAK, THA, TZA	5	2009, 2010, 2013, 2014, 2015, 2016, 2017, 2019, 2020	9	2009	2020	-3.101	0.026	0.822	0.01	Difference stationary	Increasing	-4.132	0.001	0.899	0.01	Difference stationary	Increasing	No
A. baumannii	Fluoroquinolone	People using at least basic drinking water services (% of population)	sul2	0.554907	0.0207746	AUS, CHN, IND, KOR, SWE, TZA, USA	7	2005, 2006, 2007, 2008, 2009, 2010, 2011, 2012, 2013, 2014, 2016, 2020	12	2005	2020	-5.119	0	0.672	0.016	Difference stationary	Increasing	-4.131	0.001	0.689	0.015	Difference stationary	Increasing	Yes
S. agalactiae	Macrolide	DALYs - AllAges - Haemophilus influenzae - Aminopenicillin	ermB	0.756578	0.0297966	CAN, DNK, USA	3	2006, 2010, 2011, 2012, 2013, 2014, 2018	7	2006	2018	-2.655	0.082	0.622	0.021	Not stationary	Increasing	-4.059	0.001	0.619	0.021	Difference stationary	Increasing	No
N. gonorrhoeae	Penicilin	Population ages 65 and above (% of total population)	IncP	0.568841	0.00461866	AUS, CAN, JPN, NZL	4	1997, 1998, 2000, 2001, 2005, 2006, 2007, 2008, 2009, 2010, 2011, 2012, 2013, 2014, 2015, 2017	16	1997	2017	0.502	0.985	1.052	0.01	Not stationary	Increasing	-4.036	0.001	1.041	0.01	Difference stationary	Increasing	No
E. faecium	Lipopeptide	Deaths - AllAges - All pathogens - Extensive drug resistance in TB	sat-4	0.76694	0.000848817	AUS, DNK, NZL, PAK, USA	5	2007, 2008, 2009, 2011, 2012, 2013, 2014, 2015, 2017, 2018	10	2007	2018	-4.042	0.001	0.547	0.031	Difference stationary	Increasing	-4.026	0.001	0.551	0.03	Difference stationary	Increasing	Yes
E. faecium	Lipopeptide	Deaths - AllAges - All pathogens - Extensive drug resistance in TB	vanYA	0.682555	0.00504925	AUS, DNK, NZL, PAK, USA	5	2007, 2008, 2009, 2011, 2012, 2013, 2014, 2015, 2017, 2018	10	2007	2018	-1.229	0.661	0.552	0.03	Not stationary	Increasing	-4.026	0.001	0.551	0.03	Difference stationary	Increasing	Yes
E. faecium	Lipopeptide	Deaths - AllAges - All pathogens - Extensive drug resistance in TB	vanSA	0.682128	0.00508771	AUS, DNK, NZL, PAK, USA	5	2007, 2008, 2009, 2011, 2012, 2013, 2014, 2015, 2017, 2018	10	2007	2018	-5.816	0	0.552	0.03	Difference stationary	Increasing	-4.026	0.001	0.551	0.03	Difference stationary	Increasing	Yes
S. enterica	Cephem	Phosphonics	aph(3'')-Ib_aph(6)-Id_ISVsa3_floR_sul2_tet(A)	0.654784	0.0208482	DEU, IND, PRT, VNM	4	2008, 2009, 2010, 2011, 2012, 2013, 2015, 2016, 2017, 2019	10	2008	2019	-1.16	0.69	0.671	0.016	Not stationary	Increasing	-4.019	0.001	0.662	0.017	Difference stationary	Increasing	No
S. enterica	Cephem	Phosphonics	blaCTX-M-1_ISEc9	0.718289	0.00850553	DEU, IND, PRT, VNM	4	2008, 2009, 2010, 2011, 2012, 2013, 2015, 2016, 2017, 2019	10	2008	2019	-3.798	0.003	0.669	0.016	Difference stationary	Increasing	-4.019	0.001	0.662	0.017	Difference stationary	Increasing	No
S. enterica	Cephem	Phosphonics	fosA4	0.654784	0.0208482	DEU, IND, PRT, VNM	4	2008, 2009, 2010, 2011, 2012, 2013, 2015, 2016, 2017, 2019	10	2008	2019	-3.082	0.028	0.669	0.016	Difference stationary	Increasing	-4.019	0.001	0.662	0.017	Difference stationary	Increasing	No
S. enterica	Cephem	Phosphonics	aph(3'')-Ib_aph(6)-Id_IS1133	0.654784	0.0208482	DEU, IND, PRT, VNM	4	2008, 2009, 2010, 2011, 2012, 2013, 2015, 2016, 2017, 2019	10	2008	2019	-7.856	0	0.671	0.016	Difference stationary	Increasing	-4.019	0.001	0.662	0.017	Difference stationary	Increasing	No
S. enterica	Cephem	Phosphonics	blaCTX-M-14	0.718289	0.00850553	DEU, IND, PRT, VNM	4	2008, 2009, 2010, 2011, 2012, 2013, 2015, 2016, 2017, 2019	10	2008	2019	-5.506	0	0.672	0.016	Difference stationary	Increasing	-4.019	0.001	0.662	0.017	Difference stationary	Increasing	No
S. enterica	Cephem	Phosphonics	IncI-gamma/K1	0.791636	0.00215412	DEU, IND, PRT, VNM	4	2008, 2009, 2010, 2011, 2012, 2013, 2015, 2016, 2017, 2019	10	2008	2019	-1.689	0.437	0.668	0.016	Not stationary	Increasing	-4.019	0.001	0.662	0.017	Difference stationary	Increasing	No
S. enterica	Cephem	Phosphonics	IncI-gamma/K1	0.791636	0.00215412	DEU, IND, PRT, VNM	4	2008, 2009, 2010, 2011, 2012, 2013, 2015, 2016, 2017, 2019	10	2008	2019	-1.689	0.437	0.668	0.016	Not stationary	Increasing	-4.019	0.001	0.662	0.017	Difference stationary	Increasing	No
S. enterica	Cephem	Phosphonics	IS1B_tet(B)	0.654784	0.0208482	DEU, IND, PRT, VNM	4	2008, 2009, 2010, 2011, 2012, 2013, 2015, 2016, 2017, 2019	10	2008	2019	-6.118	0	0.674	0.016	Difference stationary	Increasing	-4.019	0.001	0.662	0.017	Difference stationary	Increasing	No
S. enterica	Cephem	Phosphonics	blaCTX-M-1	0.792673	0.00210501	DEU, IND, PRT, VNM	4	2008, 2009, 2010, 2011, 2012, 2013, 2015, 2016, 2017, 2019	10	2008	2019	-1.378	0.593	0.671	0.016	Not stationary	Increasing	-4.019	0.001	0.662	0.017	Difference stationary	Increasing	No
S. enterica	Cephem	Phosphonics	blaOXA-10	0.654784	0.0208482	DEU, IND, PRT, VNM	4	2008, 2009, 2010, 2011, 2012, 2013, 2015, 2016, 2017, 2019	10	2008	2019	-0.793	0.821	0.671	0.016	Not stationary	Increasing	-4.019	0.001	0.662	0.017	Difference stationary	Increasing	No
S. enterica	Cephem	Phosphonics	aac(3)-IIe	0.654784	0.0208482	DEU, IND, PRT, VNM	4	2008, 2009, 2010, 2011, 2012, 2013, 2015, 2016, 2017, 2019	10	2008	2019	-3.293	0.015	0.677	0.016	Difference stationary	Increasing	-4.019	0.001	0.662	0.017	Difference stationary	Increasing	No
S. enterica	Cephem	Phosphonics	aac(3)-IIe	0.654784	0.0208482	DEU, IND, PRT, VNM	4	2008, 2009, 2010, 2011, 2012, 2013, 2015, 2016, 2017, 2019	10	2008	2019	-3.293	0.015	0.677	0.016	Difference stationary	Increasing	-4.019	0.001	0.662	0.017	Difference stationary	Increasing	No
S. enterica	Cephem	Phosphonics	blaCTX-M-1_ISSbo1_ISVsa3_sul2	0.654784	0.0208482	DEU, IND, PRT, VNM	4	2008, 2009, 2010, 2011, 2012, 2013, 2015, 2016, 2017, 2019	10	2008	2019	-109.734	0	0.674	0.016	Difference stationary	Increasing	-4.019	0.001	0.662	0.017	Difference stationary	Increasing	No
S. enterica	Cephem	Phosphonics	IS1R_tet(B)	0.692753	0.0125126	DEU, IND, PRT, VNM	4	2008, 2009, 2010, 2011, 2012, 2013, 2015, 2016, 2017, 2019	10	2008	2019	-5.721	0	0.666	0.017	Difference stationary	Increasing	-4.019	0.001	0.662	0.017	Difference stationary	Increasing	No
S. enterica	Cephem	Phosphonics	blaCMY-59	0.651579	0.0217005	DEU, IND, PRT, VNM	4	2008, 2009, 2010, 2011, 2012, 2013, 2015, 2016, 2017, 2019	10	2008	2019	-6.947	0	0.678	0.016	Difference stationary	Increasing	-4.019	0.001	0.662	0.017	Difference stationary	Increasing	No
S. enterica	Cephem	Phosphonics	blaCMY-59	0.651579	0.0217005	DEU, IND, PRT, VNM	4	2008, 2009, 2010, 2011, 2012, 2013, 2015, 2016, 2017, 2019	10	2008	2019	-6.947	0	0.678	0.016	Difference stationary	Increasing	-4.019	0.001	0.662	0.017	Difference stationary	Increasing	No
S. enterica	Cephem	Phosphonics	blaCMY-59	0.651579	0.0217005	DEU, IND, PRT, VNM	4	2008, 2009, 2010, 2011, 2012, 2013, 2015, 2016, 2017, 2019	10	2008	2019	-6.947	0	0.678	0.016	Difference stationary	Increasing	-4.019	0.001	0.662	0.017	Difference stationary	Increasing	No
S. enterica	Cephem	Phosphonics	qnrB5	0.699263	0.0113805	DEU, IND, PRT, VNM	4	2008, 2009, 2010, 2011, 2012, 2013, 2015, 2016, 2017, 2019	10	2008	2019	-20.113	0	0.674	0.016	Difference stationary	Increasing	-4.019	0.001	0.662	0.017	Difference stationary	Increasing	No
S. enterica	Cephem	Phosphonics	blaCTX-M-14_ISEc9	0.654784	0.0208482	DEU, IND, PRT, VNM	4	2008, 2009, 2010, 2011, 2012, 2013, 2015, 2016, 2017, 2019	10	2008	2019	-1.988	0.292	0.668	0.016	Not stationary	Increasing	-4.019	0.001	0.662	0.017	Difference stationary	Increasing	No
S. enterica	Cephem	Phosphonics	IncI1/B/O	0.718289	0.00850553	DEU, IND, PRT, VNM	4	2008, 2009, 2010, 2011, 2012, 2013, 2015, 2016, 2017, 2019	10	2008	2019	-3.623	0.005	0.671	0.016	Difference stationary	Increasing	-4.019	0.001	0.662	0.017	Difference stationary	Increasing	No
S. enterica	Cephem	Phosphonics	IncI1/B/O	0.718289	0.00850553	DEU, IND, PRT, VNM	4	2008, 2009, 2010, 2011, 2012, 2013, 2015, 2016, 2017, 2019	10	2008	2019	-3.623	0.005	0.671	0.016	Difference stationary	Increasing	-4.019	0.001	0.662	0.017	Difference stationary	Increasing	No
S. enterica	Cephem	Phosphonics	blaCTX-M-55	0.623674	0.0302286	DEU, IND, PRT, VNM	4	2008, 2009, 2010, 2011, 2012, 2013, 2015, 2016, 2017, 2019	10	2008	2019	-1.578	0.495	0.668	0.016	Not stationary	Increasing	-4.019	0.001	0.662	0.017	Difference stationary	Increasing	No
S. enterica	Cephem	Phosphonics	blaCTX-M-55	0.623674	0.0302286	DEU, IND, PRT, VNM	4	2008, 2009, 2010, 2011, 2012, 2013, 2015, 2016, 2017, 2019	10	2008	2019	-1.578	0.495	0.668	0.016	Not stationary	Increasing	-4.019	0.001	0.662	0.017	Difference stationary	Increasing	No
S. enterica	Cephem	Phosphonics	IncC	0.69781	0.0116263	DEU, IND, PRT, VNM	4	2008, 2009, 2010, 2011, 2012, 2013, 2015, 2016, 2017, 2019	10	2008	2019	-3.238	0.018	0.669	0.016	Difference stationary	Increasing	-4.019	0.001	0.662	0.017	Difference stationary	Increasing	No
S. enterica	Cephem	Phosphonics	IncC	0.69781	0.0116263	DEU, IND, PRT, VNM	4	2008, 2009, 2010, 2011, 2012, 2013, 2015, 2016, 2017, 2019	10	2008	2019	-3.238	0.018	0.669	0.016	Difference stationary	Increasing	-4.019	0.001	0.662	0.017	Difference stationary	Increasing	No
S. enterica	Cephem	Phosphonics	IncC	0.69781	0.0116263	DEU, IND, PRT, VNM	4	2008, 2009, 2010, 2011, 2012, 2013, 2015, 2016, 2017, 2019	10	2008	2019	-3.238	0.018	0.669	0.016	Difference stationary	Increasing	-4.019	0.001	0.662	0.017	Difference stationary	Increasing	No
S. agalactiae	Lincosamide	Deaths - Over70 - Mycobacterium tuberculosis - Extensive drug resistance in TB	ermB	0.739087	0.0361688	CAN, DNK, USA	3	2006, 2010, 2011, 2012, 2013, 2014, 2018	7	2006	2018	-3.633	0.005	0.672	0.016	Difference stationary	Increasing	-4.009	0.001	0.697	0.014	Difference stationary	Increasing	No
C. diphtheriae	Folate	DALYs - Under5 - Non-typhoidal Salmonella - Resistance to one or more antibiotics	dfrA1	-0.944322	0.00456373	FRA, RUS	2	1993, 2011, 2014, 2015, 2016, 2017	6	1993	2017	-0.524	0.887	0.97	0.01	Not stationary	Increasing	-3.99	0.001	0.911	0.01	Difference stationary	Increasing	No
C. diphtheriae	Folate	DALYs - Under5 - Non-typhoidal Salmonella - Resistance to one or more antibiotics	dfrA1	-0.944322	0.00456373	FRA, RUS	2	1993, 2011, 2014, 2015, 2016, 2017	6	1993	2017	-0.524	0.887	0.97	0.01	Not stationary	Increasing	-3.99	0.001	0.911	0.01	Difference stationary	Increasing	No
C. diphtheriae	Folate	DALYs - Under5 - Non-typhoidal Salmonella - Resistance to one or more antibiotics	ermX	-0.897472	0.0152292	FRA, RUS	2	1993, 2011, 2014, 2015, 2016, 2017	6	1993	2017	-7.141	0	0.891	0.01	Difference stationary	Increasing	-3.99	0.001	0.911	0.01	Difference stationary	Increasing	No
C. diphtheriae	Folate	DALYs - Under5 - Non-typhoidal Salmonella - Resistance to one or more antibiotics	ermX	-0.897472	0.0152292	FRA, RUS	2	1993, 2011, 2014, 2015, 2016, 2017	6	1993	2017	-7.141	0	0.891	0.01	Difference stationary	Increasing	-3.99	0.001	0.911	0.01	Difference stationary	Increasing	No
C. diphtheriae	Folate	DALYs - Under5 - Non-typhoidal Salmonella - Resistance to one or more antibiotics	tet(O)	-0.955879	0.0028771	FRA, RUS	2	1993, 2011, 2014, 2015, 2016, 2017	6	1993	2017	-1.619	0.473	1.051	0.01	Not stationary	Increasing	-3.99	0.001	0.911	0.01	Difference stationary	Increasing	No
C. diphtheriae	Folate	DALYs - Under5 - Non-typhoidal Salmonella - Resistance to one or more antibiotics	tet(O)	-0.955879	0.0028771	FRA, RUS	2	1993, 2011, 2014, 2015, 2016, 2017	6	1993	2017	-1.619	0.473	1.051	0.01	Not stationary	Increasing	-3.99	0.001	0.911	0.01	Difference stationary	Increasing	No
K. pneumoniae	Nitrofurans	Urinary tract infections and interstitial nephritis	qnrB6_Tn5403	0.621929	0.00768509	BLZ, BRB, DEU, DMA, GRD, HTI, ITA, LCA, USA	9	2009, 2010, 2011, 2012, 2013, 2014, 2015, 2016, 2017, 2018, 2019	11	2009	2019	-16.041	0	0.6	0.023	Difference stationary	Increasing	-3.985	0.001	0.593	0.023	Difference stationary	Increasing	Yes
K. pneumoniae	Nitrofurans	Urinary tract infections and interstitial nephritis	qnrB6	0.657768	0.0041052	BLZ, BRB, DEU, DMA, GRD, HTI, ITA, LCA, USA	9	2009, 2010, 2011, 2012, 2013, 2014, 2015, 2016, 2017, 2018, 2019	11	2009	2019	-8.417	0	0.598	0.023	Difference stationary	Increasing	-3.985	0.001	0.593	0.023	Difference stationary	Increasing	Yes
C. diphtheriae	Tetracycline	Deaths - AllAges - Proteus spp. - Aminopenicillin	sul1	0.852646	0.0309702	FRA, RUS	2	1993, 2011, 2014, 2015, 2016, 2017	6	1993	2017	-1.846	0.358	0.927	0.01	Not stationary	Increasing	-3.979	0.002	0.856	0.01	Difference stationary	Increasing	No
E. coli	Penicilin	Current health expenditure per capita, PPP (current international $)	mdtN	0.532217	3.44e-05	BRA, DEU, DNK, FRA, GBR, GMB, IND, ITA, KEN, MLI, MOZ, NOR, PAK, PRT, THA, TZA, USA	17	2001, 2002, 2003, 2004, 2005, 2006, 2007, 2008, 2009, 2010, 2011, 2012, 2013, 2014, 2015, 2016, 2017, 2018, 2019, 2020, 2021	21	2001	2021	-3.124	0.025	1.035	0.01	Difference stationary	Increasing	-3.948	0.002	0.468	0.049	Difference stationary	Increasing	No
E. coli	Penicilin	Current health expenditure per capita, PPP (current international $)	mdtN	0.532217	3.44e-05	BRA, DEU, DNK, FRA, GBR, GMB, IND, ITA, KEN, MLI, MOZ, NOR, PAK, PRT, THA, TZA, USA	17	2001, 2002, 2003, 2004, 2005, 2006, 2007, 2008, 2009, 2010, 2011, 2012, 2013, 2014, 2015, 2016, 2017, 2018, 2019, 2020, 2021	21	2001	2021	-3.124	0.025	1.035	0.01	Difference stationary	Increasing	-3.948	0.002	0.468	0.049	Difference stationary	Increasing	No
S. agalactiae	Macrolide	DALYs - AgeStandardized - Haemophilus influenzae - Aminopenicillin	ermB	0.780093	0.0223941	CAN, DNK, USA	3	2006, 2010, 2011, 2012, 2013, 2014, 2018	7	2006	2018	-3.529	0.007	0.742	0.01	Difference stationary	Increasing	-3.928	0.002	0.743	0.01	Difference stationary	Increasing	No
S. agalactiae	Macrolide	Prevalence of obesity among adults, BMI &GreaterEqual; 30 (age-standardized estimate) (%)	ermB	0.784363	0.0211882	CAN, DNK, USA	3	2006, 2010, 2011, 2012, 2013, 2014, 2018	7	2006	2018	-6.416	0	0.544	0.032	Difference stationary	Increasing	-3.899	0.002	0.541	0.032	Difference stationary	Increasing	No
E. coli	Macrolide	Deaths - AllAges - Pseudomonas aeruginosa - Fluoroquinolones	ble	-0.588787	0.0209295	GMB, IND, KEN, MLI, MOZ, PAK, PRT	7	2008, 2009, 2010, 2019, 2020, 2021	6	2008	2021	-13.732	0	0.778	0.01	Difference stationary	Increasing	-3.867	0.002	0.773	0.01	Difference stationary	Increasing	No
E. coli	Macrolide	Deaths - AllAges - Pseudomonas aeruginosa - Fluoroquinolones	rmtB	-0.591278	0.0202613	GMB, IND, KEN, MLI, MOZ, PAK, PRT	7	2008, 2009, 2010, 2019, 2020, 2021	6	2008	2021	-14.107	0	0.731	0.011	Difference stationary	Increasing	-3.867	0.002	0.773	0.01	Difference stationary	Increasing	No
S. agalactiae	Macrolide	Deaths - Under5 - Escherichia coli - Trimethoprim-Sulfamethoxazole	ermB	-0.739708	0.0359294	CAN, DNK, USA	3	2006, 2010, 2011, 2012, 2013, 2014, 2018	7	2006	2018	-3.966	0.002	0.6	0.023	Difference stationary	Increasing	-3.855	0.002	0.569	0.026	Difference stationary	Increasing	No
S. agalactiae	Tetracycline	DALYs - AllAges - Group B Streptococcus - Resistance to one or more antibiotics	tet(O)	0.882058	0.00374726	CAN, DNK, USA	3	2006, 2010, 2011, 2012, 2013, 2014, 2018	7	2006	2018	-70.664	0	0.616	0.021	Difference stationary	Increasing	-3.845	0.002	0.636	0.019	Difference stationary	Increasing	No
A. baumannii	Tetracycline	People using at least basic drinking water services (% of population)	sul2	0.73633	0.00410258	IND, KOR, USA	3	2005, 2006, 2007, 2008, 2009, 2010, 2011, 2012, 2013, 2016, 2020	11	2005	2020	-5.444	0	0.754	0.01	Difference stationary	Increasing	-3.833	0.003	0.728	0.011	Difference stationary	Increasing	Yes
A. baumannii	Tetracycline	People using at least basic drinking water services (% of population)	blaPER-7	0.708175	0.00675102	IND, KOR, USA	3	2005, 2006, 2007, 2008, 2009, 2010, 2011, 2012, 2013, 2016, 2020	11	2005	2020	-3.809	0.003	0.755	0.01	Difference stationary	Increasing	-3.833	0.003	0.728	0.011	Difference stationary	Increasing	Yes
A. baumannii	Tetracycline	People using at least basic drinking water services (% of population)	rep_cluster_1172/rep_cluster_1254	0.801391	0.000989069	IND, KOR, USA	3	2005, 2006, 2007, 2008, 2009, 2010, 2011, 2012, 2013, 2016, 2020	11	2005	2020	-3.091	0.027	0.754	0.01	Difference stationary	Increasing	-3.833	0.003	0.728	0.011	Difference stationary	Increasing	Yes
S. sonnei	Cephem	Deaths - AllAges - Group B Streptococcus - Macrolides	blaCTX-M-15_ISEc9	0.552053	0.00631028	AUS, BTN, CHN, GBR, IND, NPL, PAK, THA, VNM	9	2005, 2007, 2008, 2009, 2010, 2011, 2012, 2013, 2014, 2015, 2016, 2017, 2018	13	2005	2018	-2.381	0.147	0.712	0.012	Not stationary	Increasing	-3.828	0.003	0.691	0.014	Difference stationary	Increasing	No
S. sonnei	Cephem	Deaths - AllAges - Group B Streptococcus - Macrolides	blaCTX-M-3	0.796458	5.45e-06	AUS, BTN, CHN, GBR, IND, NPL, PAK, THA, VNM	9	2005, 2007, 2008, 2009, 2010, 2011, 2012, 2013, 2014, 2015, 2016, 2017, 2018	13	2005	2018	-3.523	0.007	0.71	0.013	Difference stationary	Increasing	-3.828	0.003	0.691	0.014	Difference stationary	Increasing	No
S. sonnei	Cephem	Deaths - AllAges - Group B Streptococcus - Macrolides	IS6100_mrx_aadA5_dfrA17_mphA_qacEdelta1_sul1	0.870003	6.93e-08	AUS, BTN, CHN, GBR, IND, NPL, PAK, THA, VNM	9	2005, 2007, 2008, 2009, 2010, 2011, 2012, 2013, 2014, 2015, 2016, 2017, 2018	13	2005	2018	-2.867	0.049	0.707	0.013	Not stationary	Increasing	-3.828	0.003	0.691	0.014	Difference stationary	Increasing	No
S. sonnei	Cephem	Deaths - AllAges - Group B Streptococcus - Macrolides	mphA	0.623265	0.00148723	AUS, BTN, CHN, GBR, IND, NPL, PAK, THA, VNM	9	2005, 2007, 2008, 2009, 2010, 2011, 2012, 2013, 2014, 2015, 2016, 2017, 2018	13	2005	2018	-45.257	0	0.709	0.013	Difference stationary	Increasing	-3.828	0.003	0.691	0.014	Difference stationary	Increasing	No
S. sonnei	Cephem	Deaths - AllAges - Group B Streptococcus - Macrolides	ermB	0.926592	2.22e-10	AUS, BTN, CHN, GBR, IND, NPL, PAK, THA, VNM	9	2005, 2007, 2008, 2009, 2010, 2011, 2012, 2013, 2014, 2015, 2016, 2017, 2018	13	2005	2018	-3.91	0.002	0.708	0.013	Difference stationary	Increasing	-3.828	0.003	0.691	0.014	Difference stationary	Increasing	No
S. sonnei	Cephem	Deaths - AllAges - Group B Streptococcus - Macrolides	mrx	0.610877	0.00195953	AUS, BTN, CHN, GBR, IND, NPL, PAK, THA, VNM	9	2005, 2007, 2008, 2009, 2010, 2011, 2012, 2013, 2014, 2015, 2016, 2017, 2018	13	2005	2018	-9.577	0	0.711	0.013	Difference stationary	Increasing	-3.828	0.003	0.691	0.014	Difference stationary	Increasing	No
S. agalactiae	Lincosamide	Deaths - Under5 - Proteus spp. - Trimethoprim-Sulfamethoxazole	ermB	-0.752747	0.0311277	CAN, DNK, USA	3	2006, 2010, 2011, 2012, 2013, 2014, 2018	7	2006	2018	-12.62	0	0.829	0.01	Difference stationary	Increasing	-3.828	0.003	0.539	0.033	Difference stationary	Increasing	No
S. agalactiae	Lincosamide	Deaths - AgeStandardized - Haemophilus influenzae - Resistance to one or more antibiotics	ermB	0.745693	0.033673	CAN, DNK, USA	3	2006, 2010, 2011, 2012, 2013, 2014, 2018	7	2006	2018	-7.055	0	0.835	0.01	Difference stationary	Increasing	-3.808	0.003	0.532	0.034	Difference stationary	Increasing	No
S. agalactiae	Macrolide	Deaths - Over70 - Mycobacterium tuberculosis - Multi-drug resistance excluding extensive drug resistance in TB	ermB	0.773063	0.0244711	CAN, DNK, USA	3	2006, 2010, 2011, 2012, 2013, 2014, 2018	7	2006	2018	-2.828	0.054	0.367	0.091	Trend stationary	Increasing	-3.804	0.003	0.633	0.02	Difference stationary	Increasing	No
A. baumannii	Tetracycline	People using safely managed sanitation services (% of population)	adeC	0.638926	0.010345	IND, KOR, USA	3	2003, 2004, 2005, 2006, 2007, 2008, 2009, 2010, 2011, 2012, 2013, 2016, 2020	13	2003	2020	-3.713	0.004	0.606	0.022	Difference stationary	Increasing	-3.792	0.003	0.623	0.021	Difference stationary	Increasing	Yes
A. baumannii	Tetracycline	People using safely managed sanitation services (% of population)	msrE	0.693977	0.00410434	IND, KOR, USA	3	2003, 2004, 2005, 2006, 2007, 2008, 2009, 2010, 2011, 2012, 2013, 2016, 2020	13	2003	2020	-0.973	0.763	0.603	0.022	Not stationary	Increasing	-3.792	0.003	0.623	0.021	Difference stationary	Increasing	Yes
A. baumannii	Tetracycline	People using safely managed sanitation services (% of population)	rep_cluster_1254	0.685936	0.00475323	IND, KOR, USA	3	2003, 2004, 2005, 2006, 2007, 2008, 2009, 2010, 2011, 2012, 2013, 2016, 2020	13	2003	2020	-2.545	0.105	0.607	0.022	Not stationary	Increasing	-3.792	0.003	0.623	0.021	Difference stationary	Increasing	Yes
A. baumannii	Tetracycline	People using safely managed sanitation services (% of population)	mphE	0.693977	0.00410434	IND, KOR, USA	3	2003, 2004, 2005, 2006, 2007, 2008, 2009, 2010, 2011, 2012, 2013, 2016, 2020	13	2003	2020	-4.331	0	0.603	0.022	Difference stationary	Increasing	-3.792	0.003	0.623	0.021	Difference stationary	Increasing	Yes
A. baumannii	Tetracycline	People using safely managed sanitation services (% of population)	aph(3'')-Ib	0.564634	0.0283134	IND, KOR, USA	3	2003, 2004, 2005, 2006, 2007, 2008, 2009, 2010, 2011, 2012, 2013, 2016, 2020	13	2003	2020	-2.97	0.038	0.614	0.021	Difference stationary	Increasing	-3.792	0.003	0.623	0.021	Difference stationary	Increasing	Yes
A. baumannii	Tetracycline	People using safely managed sanitation services (% of population)	abeS	0.707336	0.00318343	IND, KOR, USA	3	2003, 2004, 2005, 2006, 2007, 2008, 2009, 2010, 2011, 2012, 2013, 2016, 2020	13	2003	2020	-0.947	0.772	0.593	0.023	Not stationary	Increasing	-3.792	0.003	0.623	0.021	Difference stationary	Increasing	Yes
E. faecium	Glycopeptide	Lipopeptides	mef(H)	0.547924	0.000795417	AUS, DEU, DNK, GBR, IRL, NZL, USA	7	2001, 2002, 2003, 2004, 2005, 2006, 2007, 2008, 2009, 2010, 2011, 2012, 2013, 2014, 2015, 2017, 2018	17	2001	2018	-13.812	0	1.019	0.01	Difference stationary	Increasing	-3.767	0.003	1	0.01	Difference stationary	Increasing	Yes
S. suis	Tetracycline	Current health expenditure per capita (current US$)	tet(O)	0.846282	0.000135615	CAN, GBR, VNM	3	2000, 2001, 2002, 2006, 2007, 2009, 2010, 2011, 2013, 2014, 2015, 2016	12	2000	2016	-12.64	0	0.661	0.017	Difference stationary	Increasing	-3.756	0.003	0.659	0.017	Difference stationary	Increasing	No
S. suis	Tetracycline	Current health expenditure per capita (current US$)	tet(O)	0.846282	0.000135615	CAN, GBR, VNM	3	2000, 2001, 2002, 2006, 2007, 2009, 2010, 2011, 2013, 2014, 2015, 2016	12	2000	2016	-12.64	0	0.661	0.017	Difference stationary	Increasing	-3.756	0.003	0.659	0.017	Difference stationary	Increasing	No
S. sonnei	Aminoglycoside	Raised fasting blood glucose (>= 7.0 mmol/L) (crude estimate)	aadA	-0.799292	0.00181129	IND, NPL, PAK, VNM	4	2003, 2005, 2007, 2008, 2009, 2010, 2011, 2012, 2013, 2014	10	2003	2014	-10.286	0	1.045	0.01	Difference stationary	Increasing	-3.745	0.004	1.009	0.01	Difference stationary	Increasing	No
S. sonnei	Aminoglycoside	Raised fasting blood glucose (>= 7.0 mmol/L) (crude estimate)	aadA	-0.799292	0.00181129	IND, NPL, PAK, VNM	4	2003, 2005, 2007, 2008, 2009, 2010, 2011, 2012, 2013, 2014	10	2003	2014	-10.286	0	1.045	0.01	Difference stationary	Increasing	-3.745	0.004	1.009	0.01	Difference stationary	Increasing	No
S. agalactiae	Macrolide	Deaths - AllAges - Haemophilus influenzae - Aminopenicillin	ermB	0.799711	0.0171902	CAN, DNK, USA	3	2006, 2010, 2011, 2012, 2013, 2014, 2018	7	2006	2018	-2.218	0.2	0.622	0.021	Not stationary	Increasing	-3.722	0.004	0.634	0.02	Difference stationary	Increasing	No
E. coli	B-lactam Combined Agents	Population, total	mdtM	0.751681	4.61e-07	CHN, DEU, DNK, GBR, JPN, PAK, PRT, THA, TZA, USA	10	2001, 2002, 2003, 2004, 2005, 2006, 2007, 2008, 2009, 2010, 2011, 2012, 2013, 2014, 2015, 2016, 2017, 2018, 2019, 2020, 2021	21	2001	2021	-43.538	0	0.744	0.01	Difference stationary	Increasing	-3.718	0.004	0.749	0.01	Difference stationary	Increasing	No
E. coli	B-lactam Combined Agents	Population, total	mdtN	0.850657	3.64e-10	CHN, DEU, DNK, GBR, JPN, PAK, PRT, THA, TZA, USA	10	2001, 2002, 2003, 2004, 2005, 2006, 2007, 2008, 2009, 2010, 2011, 2012, 2013, 2014, 2015, 2016, 2017, 2018, 2019, 2020, 2021	21	2001	2021	-1.105	0.713	0.748	0.01	Not stationary	Increasing	-3.718	0.004	0.749	0.01	Difference stationary	Increasing	No
E. coli	B-lactam Combined Agents	Population, total	evgS	0.540905	0.00115354	CHN, DEU, DNK, GBR, JPN, PAK, PRT, THA, TZA, USA	10	2001, 2002, 2003, 2004, 2005, 2006, 2007, 2008, 2009, 2010, 2011, 2012, 2013, 2014, 2015, 2016, 2017, 2018, 2019, 2020, 2021	21	2001	2021	-5.357	0	0.739	0.01	Difference stationary	Increasing	-3.718	0.004	0.749	0.01	Difference stationary	Increasing	No
S. aureus	Cephem	Deaths - AllAges - Haemophilus influenzae - Aminopenicillin	rep_cluster_1017/rep_cluster_1733/rep_cluster_2100	0.820872	0.000583442	CHN, DEU, DNK, GBR, THA, USA	6	2008, 2009, 2010, 2011, 2012, 2013, 2014, 2015, 2018, 2019	10	2008	2019	-3.076	0.028	0.78	0.01	Difference stationary	Increasing	-3.713	0.004	0.747	0.01	Difference stationary	Increasing	Yes
A. baumannii	Folate	Glycopeptides	mphE	0.702126	0.00511801	IND, USA	2	2003, 2004, 2005, 2006, 2007, 2008, 2009, 2010, 2011, 2012, 2013, 2016, 2020	13	2003	2020	-1.341	0.61	0.608	0.022	Not stationary	Increasing	-3.712	0.004	0.609	0.022	Difference stationary	Increasing	Yes
A. baumannii	Folate	Glycopeptides	msrE	0.702126	0.00511801	IND, USA	2	2003, 2004, 2005, 2006, 2007, 2008, 2009, 2010, 2011, 2012, 2013, 2016, 2020	13	2003	2020	-3.523	0.007	0.591	0.023	Difference stationary	Increasing	-3.712	0.004	0.609	0.022	Difference stationary	Increasing	Yes
A. baumannii	Folate	Glycopeptides	blaOXA-23	0.596298	0.0244033	IND, USA	2	2003, 2004, 2005, 2006, 2007, 2008, 2009, 2010, 2011, 2012, 2013, 2016, 2020	13	2003	2020	-3.153	0.023	0.606	0.022	Difference stationary	Increasing	-3.712	0.004	0.609	0.022	Difference stationary	Increasing	Yes
C. diphtheriae	Folate	People using safely managed sanitation services (% of population)	tet(O)	0.885408	0.0457566	FRA	1	2011, 2014, 2015, 2016, 2017	5	2011	2017	-4.054	0.001	0.588	0.024	Difference stationary	Increasing	-3.705	0.004	0.59	0.024	Difference stationary	Increasing	No
C. diphtheriae	Folate	People using safely managed sanitation services (% of population)	tet(O)	0.885408	0.0457566	FRA	1	2011, 2014, 2015, 2016, 2017	5	2011	2017	-4.054	0.001	0.588	0.024	Difference stationary	Increasing	-3.705	0.004	0.59	0.024	Difference stationary	Increasing	No
S. aureus	Cephem	Deaths - Under5 - Escherichia coli - Beta lactam / Beta-lactamase inhibitors	rep_cluster_1017/rep_cluster_1733/rep_cluster_2100	0.778346	0.00172475	CHN, DEU, DNK, GBR, THA, USA	6	2008, 2009, 2010, 2011, 2012, 2013, 2014, 2015, 2018, 2019	10	2008	2019	-8.82	0	0.937	0.01	Difference stationary	Increasing	-3.705	0.004	0.738	0.01	Difference stationary	Increasing	Yes
A. baumannii	Folate	Lipopeptides	mphE	0.550768	0.0412387	IND, USA	2	2003, 2004, 2005, 2006, 2007, 2008, 2009, 2010, 2011, 2012, 2013, 2016, 2020	13	2003	2020	-2.549	0.104	0.585	0.024	Not stationary	Increasing	-3.704	0.004	0.58	0.024	Difference stationary	Increasing	Yes
A. baumannii	Folate	Lipopeptides	msrE	0.550768	0.0412387	IND, USA	2	2003, 2004, 2005, 2006, 2007, 2008, 2009, 2010, 2011, 2012, 2013, 2016, 2020	13	2003	2020	-3.622	0.005	0.571	0.026	Difference stationary	Increasing	-3.704	0.004	0.58	0.024	Difference stationary	Increasing	Yes
S. agalactiae	Macrolide	Deaths - AllAges - Haemophilus influenzae - Resistance to one or more antibiotics	ermB	0.776235	0.0235199	CAN, DNK, USA	3	2006, 2010, 2011, 2012, 2013, 2014, 2018	7	2006	2018	-7.056	0	0.619	0.021	Difference stationary	Increasing	-3.649	0.005	0.624	0.02	Difference stationary	Increasing	No
E. faecium	Glycopeptide	Phosphonics	rep_cluster_1763/rep_cluster_185	0.531991	0.0339126	DEU, DNK, GBR, IRL, PAK	5	2005, 2006, 2007, 2008, 2009, 2010, 2011, 2012, 2014, 2015, 2017, 2018	12	2005	2018	-68.451	0	0.667	0.017	Difference stationary	Increasing	-3.599	0.006	0.661	0.017	Difference stationary	Increasing	Yes
E. faecium	Glycopeptide	Phosphonics	Inc18/rep_cluster_1118/rep_cluster_185	0.763245	0.000581984	DEU, DNK, GBR, IRL, PAK	5	2005, 2006, 2007, 2008, 2009, 2010, 2011, 2012, 2014, 2015, 2017, 2018	12	2005	2018	-1.792	0.384	0.669	0.016	Not stationary	Increasing	-3.599	0.006	0.661	0.017	Difference stationary	Increasing	Yes
E. faecium	Glycopeptide	Phosphonics	rep_cluster_1763/rep_cluster_893	0.763245	0.000581984	DEU, DNK, GBR, IRL, PAK	5	2005, 2006, 2007, 2008, 2009, 2010, 2011, 2012, 2014, 2015, 2017, 2018	12	2005	2018	-4.235	0.001	0.666	0.017	Difference stationary	Increasing	-3.599	0.006	0.661	0.017	Difference stationary	Increasing	Yes
E. faecium	Glycopeptide	Phosphonics	rep_cluster_1742/rep_cluster_185/rep_cluster_943	0.763245	0.000581984	DEU, DNK, GBR, IRL, PAK	5	2005, 2006, 2007, 2008, 2009, 2010, 2011, 2012, 2014, 2015, 2017, 2018	12	2005	2018	-12.366	0	0.665	0.017	Difference stationary	Increasing	-3.599	0.006	0.661	0.017	Difference stationary	Increasing	Yes
E. faecium	Glycopeptide	Phosphonics	vanSB	0.664049	0.00502591	DEU, DNK, GBR, IRL, PAK	5	2005, 2006, 2007, 2008, 2009, 2010, 2011, 2012, 2014, 2015, 2017, 2018	12	2005	2018	-4.166	0.001	0.67	0.016	Difference stationary	Increasing	-3.599	0.006	0.661	0.017	Difference stationary	Increasing	Yes
E. faecium	Glycopeptide	Phosphonics	mef(H)	0.598971	0.0142157	DEU, DNK, GBR, IRL, PAK	5	2005, 2006, 2007, 2008, 2009, 2010, 2011, 2012, 2014, 2015, 2017, 2018	12	2005	2018	-2.38	0.148	0.664	0.017	Not stationary	Increasing	-3.599	0.006	0.661	0.017	Difference stationary	Increasing	Yes
S. agalactiae	Lincosamide	Deaths - AllAges - Group B Streptococcus - Penicillin	ermB	0.799197	0.0173159	CAN, DNK, USA	3	2006, 2010, 2011, 2012, 2013, 2014, 2018	7	2006	2018	-5.691	0	0.589	0.024	Difference stationary	Increasing	-3.579	0.006	0.577	0.025	Difference stationary	Increasing	No
S. aureus	Cephem	DALYs - AllAges - Proteus spp. - Aminopenicillin	rep_cluster_1017/rep_cluster_1733/rep_cluster_2100	0.625934	0.0221097	CHN, DEU, DNK, GBR, THA, USA	6	2008, 2009, 2010, 2011, 2012, 2013, 2014, 2015, 2018, 2019	10	2008	2019	-6.487	0	0.854	0.01	Difference stationary	Increasing	-3.533	0.007	0.926	0.01	Difference stationary	Increasing	Yes
A. baumannii	Tetracycline	GDP per capita, PPP (current international $)	armA	0.631392	0.0115862	IND, KOR, USA	3	2003, 2004, 2005, 2006, 2007, 2008, 2009, 2010, 2011, 2012, 2013, 2016, 2020	13	2003	2020	-0.779	0.825	0.813	0.01	Not stationary	Increasing	-3.524	0.007	0.905	0.01	Difference stationary	Increasing	Yes
A. baumannii	Tetracycline	GDP per capita, PPP (current international $)	adeC	0.587289	0.0213391	IND, KOR, USA	3	2003, 2004, 2005, 2006, 2007, 2008, 2009, 2010, 2011, 2012, 2013, 2016, 2020	13	2003	2020	-1.468	0.549	0.805	0.01	Not stationary	Increasing	-3.524	0.007	0.905	0.01	Difference stationary	Increasing	Yes
A. baumannii	Tetracycline	GDP per capita, PPP (current international $)	abeS	0.616942	0.0142883	IND, KOR, USA	3	2003, 2004, 2005, 2006, 2007, 2008, 2009, 2010, 2011, 2012, 2013, 2016, 2020	13	2003	2020	-1.709	0.426	0.898	0.01	Not stationary	Increasing	-3.524	0.007	0.905	0.01	Difference stationary	Increasing	Yes
E. faecium	Lipopeptide	Urinary tract infections and interstitial nephritis	sat-4	0.658524	0.00759788	AUS, DNK, NZL, PAK, USA	5	2007, 2008, 2009, 2011, 2012, 2013, 2014, 2015, 2017, 2018	10	2007	2018	-9.907	0	0.566	0.027	Difference stationary	Increasing	-3.515	0.008	0.566	0.027	Difference stationary	Increasing	Yes
E. faecium	Lipopeptide	Urinary tract infections and interstitial nephritis	vanYA	0.669517	0.00633002	AUS, DNK, NZL, PAK, USA	5	2007, 2008, 2009, 2011, 2012, 2013, 2014, 2015, 2017, 2018	10	2007	2018	-1.735	0.413	0.558	0.029	Not stationary	Increasing	-3.515	0.008	0.566	0.027	Difference stationary	Increasing	Yes
E. faecium	Lipopeptide	Urinary tract infections and interstitial nephritis	vanSA	0.66222	0.00715122	AUS, DNK, NZL, PAK, USA	5	2007, 2008, 2009, 2011, 2012, 2013, 2014, 2015, 2017, 2018	10	2007	2018	-2.309	0.169	0.557	0.029	Not stationary	Increasing	-3.515	0.008	0.566	0.027	Difference stationary	Increasing	Yes
S. agalactiae	Tetracycline	Deaths - AllAges - Proteus spp. - Trimethoprim-Sulfamethoxazole	tet(O)	-0.715008	0.0462038	CAN, DNK, USA	3	2006, 2010, 2011, 2012, 2013, 2014, 2018	7	2006	2018	-3.957	0.002	0.791	0.01	Difference stationary	Increasing	-3.507	0.008	0.879	0.01	Difference stationary	Increasing	No
A. baumannii	Carbapenem	Raised fasting blood glucose (>= 7.0 mmol/L) (crude estimate)	mphE	0.573517	0.0253997	AUS, CHN, KOR, SWE, USA	5	2003, 2004, 2005, 2006, 2007, 2008, 2009, 2010, 2011, 2012, 2013	11	2003	2013	-19.729	0	0.639	0.019	Difference stationary	Increasing	-3.503	0.008	0.635	0.019	Difference stationary	Increasing	Yes
A. baumannii	Carbapenem	Raised fasting blood glucose (>= 7.0 mmol/L) (crude estimate)	msrE	0.572923	0.0255869	AUS, CHN, KOR, SWE, USA	5	2003, 2004, 2005, 2006, 2007, 2008, 2009, 2010, 2011, 2012, 2013	11	2003	2013	-159.634	0	0.642	0.019	Difference stationary	Increasing	-3.503	0.008	0.635	0.019	Difference stationary	Increasing	Yes
A. baumannii	Carbapenem	Raised fasting blood glucose (>= 7.0 mmol/L) (crude estimate)	msrE	0.572923	0.0255869	AUS, CHN, KOR, SWE, USA	5	2003, 2004, 2005, 2006, 2007, 2008, 2009, 2010, 2011, 2012, 2013	11	2003	2013	-159.634	0	0.642	0.019	Difference stationary	Increasing	-3.503	0.008	0.635	0.019	Difference stationary	Increasing	Yes
A. baumannii	Carbapenem	Raised fasting blood glucose (>= 7.0 mmol/L) (crude estimate)	Abau_abaF	0.544778	0.0357338	AUS, CHN, KOR, SWE, USA	5	2003, 2004, 2005, 2006, 2007, 2008, 2009, 2010, 2011, 2012, 2013	11	2003	2013	-8.477	0	0.635	0.019	Difference stationary	Increasing	-3.503	0.008	0.635	0.019	Difference stationary	Increasing	Yes
A. baumannii	Carbapenem	Raised fasting blood glucose (>= 7.0 mmol/L) (crude estimate)	Abau_abaF	0.544778	0.0357338	AUS, CHN, KOR, SWE, USA	5	2003, 2004, 2005, 2006, 2007, 2008, 2009, 2010, 2011, 2012, 2013	11	2003	2013	-8.477	0	0.635	0.019	Difference stationary	Increasing	-3.503	0.008	0.635	0.019	Difference stationary	Increasing	Yes
K. pneumoniae	Phenicol	Deaths - AllAges - Streptococcus pneumoniae - Penicillin	IncFIA/IncFIC	0.803741	0.000532677	GRC, IND, MWI, NPL, USA	5	2005, 2009, 2010, 2011, 2012, 2013, 2014, 2016, 2020	9	2005	2020	-3.562	0.007	0.811	0.01	Difference stationary	Increasing	-3.499	0.008	0.818	0.01	Difference stationary	Increasing	Yes
K. pneumoniae	Phenicol	Deaths - AllAges - Streptococcus pneumoniae - Penicillin	IncFIA/IncR/rep_cluster_1254	0.823492	0.000295044	GRC, IND, MWI, NPL, USA	5	2005, 2009, 2010, 2011, 2012, 2013, 2014, 2016, 2020	9	2005	2020	-3.218	0.019	0.814	0.01	Difference stationary	Increasing	-3.499	0.008	0.818	0.01	Difference stationary	Increasing	Yes
E. coli	Folate	People with basic handwashing facilities including soap and water (% of population)	rmtB	0.62477	0.0298545	IND, MOZ, PAK, RWA, THA, TZA	6	2009, 2010, 2013, 2014, 2015, 2016, 2017, 2019, 2020	9	2009	2020	-6.233	0	0.773	0.01	Difference stationary	Increasing	-3.491	0.008	0.833	0.01	Difference stationary	Increasing	No
E. coli	Folate	People with basic handwashing facilities including soap and water (% of population)	IS6100_mrx_mphA	0.589951	0.0434702	IND, MOZ, PAK, RWA, THA, TZA	6	2009, 2010, 2013, 2014, 2015, 2016, 2017, 2019, 2020	9	2009	2020	-9.042	0	0.804	0.01	Difference stationary	Increasing	-3.491	0.008	0.833	0.01	Difference stationary	Increasing	No
E. coli	Folate	People with basic handwashing facilities including soap and water (% of population)	blaNDM-5	0.615333	0.0331888	IND, MOZ, PAK, RWA, THA, TZA	6	2009, 2010, 2013, 2014, 2015, 2016, 2017, 2019, 2020	9	2009	2020	-3.907	0.002	0.776	0.01	Difference stationary	Increasing	-3.491	0.008	0.833	0.01	Difference stationary	Increasing	No
E. coli	Folate	People with basic handwashing facilities including soap and water (% of population)	mdtC	0.594696	0.0413968	IND, MOZ, PAK, RWA, THA, TZA	6	2009, 2010, 2013, 2014, 2015, 2016, 2017, 2019, 2020	9	2009	2020	-3.226	0.019	0.772	0.01	Difference stationary	Increasing	-3.491	0.008	0.833	0.01	Difference stationary	Increasing	No
E. coli	Folate	People with basic handwashing facilities including soap and water (% of population)	ble	0.621554	0.0309623	IND, MOZ, PAK, RWA, THA, TZA	6	2009, 2010, 2013, 2014, 2015, 2016, 2017, 2019, 2020	9	2009	2020	-4.961	0	0.792	0.01	Difference stationary	Increasing	-3.491	0.008	0.833	0.01	Difference stationary	Increasing	No
E. coli	Folate	People with basic handwashing facilities including soap and water (% of population)	ble	0.621554	0.0309623	IND, MOZ, PAK, RWA, THA, TZA	6	2009, 2010, 2013, 2014, 2015, 2016, 2017, 2019, 2020	9	2009	2020	-4.961	0	0.792	0.01	Difference stationary	Increasing	-3.491	0.008	0.833	0.01	Difference stationary	Increasing	No
E. coli	Folate	People with basic handwashing facilities including soap and water (% of population)	aadA2	0.698468	0.0115145	IND, MOZ, PAK, RWA, THA, TZA	6	2009, 2010, 2013, 2014, 2015, 2016, 2017, 2019, 2020	9	2009	2020	-7.067	0	0.773	0.01	Difference stationary	Increasing	-3.491	0.008	0.833	0.01	Difference stationary	Increasing	No
E. coli	Folate	People with basic handwashing facilities including soap and water (% of population)	aadA2	0.698468	0.0115145	IND, MOZ, PAK, RWA, THA, TZA	6	2009, 2010, 2013, 2014, 2015, 2016, 2017, 2019, 2020	9	2009	2020	-7.067	0	0.773	0.01	Difference stationary	Increasing	-3.491	0.008	0.833	0.01	Difference stationary	Increasing	No
E. coli	Folate	People with basic handwashing facilities including soap and water (% of population)	aadA2	0.698468	0.0115145	IND, MOZ, PAK, RWA, THA, TZA	6	2009, 2010, 2013, 2014, 2015, 2016, 2017, 2019, 2020	9	2009	2020	-7.067	0	0.773	0.01	Difference stationary	Increasing	-3.491	0.008	0.833	0.01	Difference stationary	Increasing	No
E. coli	Folate	People with basic handwashing facilities including soap and water (% of population)	mphA	0.673046	0.0164498	IND, MOZ, PAK, RWA, THA, TZA	6	2009, 2010, 2013, 2014, 2015, 2016, 2017, 2019, 2020	9	2009	2020	-5.962	0	0.799	0.01	Difference stationary	Increasing	-3.491	0.008	0.833	0.01	Difference stationary	Increasing	No
E. coli	Folate	People with basic handwashing facilities including soap and water (% of population)	mphA	0.673046	0.0164498	IND, MOZ, PAK, RWA, THA, TZA	6	2009, 2010, 2013, 2014, 2015, 2016, 2017, 2019, 2020	9	2009	2020	-5.962	0	0.799	0.01	Difference stationary	Increasing	-3.491	0.008	0.833	0.01	Difference stationary	Increasing	No
E. coli	Folate	People with basic handwashing facilities including soap and water (% of population)	qacEdelta1	0.600998	0.0387526	IND, MOZ, PAK, RWA, THA, TZA	6	2009, 2010, 2013, 2014, 2015, 2016, 2017, 2019, 2020	9	2009	2020	-4.301	0	0.767	0.01	Difference stationary	Increasing	-3.491	0.008	0.833	0.01	Difference stationary	Increasing	No
E. coli	Folate	People with basic handwashing facilities including soap and water (% of population)	qacEdelta1	0.600998	0.0387526	IND, MOZ, PAK, RWA, THA, TZA	6	2009, 2010, 2013, 2014, 2015, 2016, 2017, 2019, 2020	9	2009	2020	-4.301	0	0.767	0.01	Difference stationary	Increasing	-3.491	0.008	0.833	0.01	Difference stationary	Increasing	No
E. coli	Folate	People with basic handwashing facilities including soap and water (% of population)	qacEdelta1	0.600998	0.0387526	IND, MOZ, PAK, RWA, THA, TZA	6	2009, 2010, 2013, 2014, 2015, 2016, 2017, 2019, 2020	9	2009	2020	-4.301	0	0.767	0.01	Difference stationary	Increasing	-3.491	0.008	0.833	0.01	Difference stationary	Increasing	No
E. coli	Folate	People with basic handwashing facilities including soap and water (% of population)	sul1	0.711041	0.00952782	IND, MOZ, PAK, RWA, THA, TZA	6	2009, 2010, 2013, 2014, 2015, 2016, 2017, 2019, 2020	9	2009	2020	-2.202	0.205	0.783	0.01	Not stationary	Increasing	-3.491	0.008	0.833	0.01	Difference stationary	Increasing	No
E. coli	Folate	People with basic handwashing facilities including soap and water (% of population)	sul1	0.711041	0.00952782	IND, MOZ, PAK, RWA, THA, TZA	6	2009, 2010, 2013, 2014, 2015, 2016, 2017, 2019, 2020	9	2009	2020	-2.202	0.205	0.783	0.01	Not stationary	Increasing	-3.491	0.008	0.833	0.01	Difference stationary	Increasing	No
E. coli	Folate	People with basic handwashing facilities including soap and water (% of population)	mrx	0.675582	0.0158981	IND, MOZ, PAK, RWA, THA, TZA	6	2009, 2010, 2013, 2014, 2015, 2016, 2017, 2019, 2020	9	2009	2020	-6.843	0	0.801	0.01	Difference stationary	Increasing	-3.491	0.008	0.833	0.01	Difference stationary	Increasing	No
E. coli	Folate	People with basic handwashing facilities including soap and water (% of population)	mdtN	0.690284	0.0129632	IND, MOZ, PAK, RWA, THA, TZA	6	2009, 2010, 2013, 2014, 2015, 2016, 2017, 2019, 2020	9	2009	2020	-4.763	0	0.796	0.01	Difference stationary	Increasing	-3.491	0.008	0.833	0.01	Difference stationary	Increasing	No
E. coli	Folate	People with basic handwashing facilities including soap and water (% of population)	mdtN	0.690284	0.0129632	IND, MOZ, PAK, RWA, THA, TZA	6	2009, 2010, 2013, 2014, 2015, 2016, 2017, 2019, 2020	9	2009	2020	-4.763	0	0.796	0.01	Difference stationary	Increasing	-3.491	0.008	0.833	0.01	Difference stationary	Increasing	No
E. coli	Folate	People with basic handwashing facilities including soap and water (% of population)	mdtN	0.690284	0.0129632	IND, MOZ, PAK, RWA, THA, TZA	6	2009, 2010, 2013, 2014, 2015, 2016, 2017, 2019, 2020	9	2009	2020	-4.763	0	0.796	0.01	Difference stationary	Increasing	-3.491	0.008	0.833	0.01	Difference stationary	Increasing	No
E. coli	Folate	People with basic handwashing facilities including soap and water (% of population)	blaEC-15	0.614694	0.033424	IND, MOZ, PAK, RWA, THA, TZA	6	2009, 2010, 2013, 2014, 2015, 2016, 2017, 2019, 2020	9	2009	2020	-3.531	0.007	0.773	0.01	Difference stationary	Increasing	-3.491	0.008	0.833	0.01	Difference stationary	Increasing	No
E. coli	Folate	People with basic handwashing facilities including soap and water (% of population)	blaCMY-59	0.606366	0.0365965	IND, MOZ, PAK, RWA, THA, TZA	6	2009, 2010, 2013, 2014, 2015, 2016, 2017, 2019, 2020	9	2009	2020	-8.082	0	0.789	0.01	Difference stationary	Increasing	-3.491	0.008	0.833	0.01	Difference stationary	Increasing	No
E. coli	Folate	People with basic handwashing facilities including soap and water (% of population)	dfrA12	0.669509	0.0172429	IND, MOZ, PAK, RWA, THA, TZA	6	2009, 2010, 2013, 2014, 2015, 2016, 2017, 2019, 2020	9	2009	2020	-5.622	0	0.796	0.01	Difference stationary	Increasing	-3.491	0.008	0.833	0.01	Difference stationary	Increasing	No
E. coli	Folate	People with basic handwashing facilities including soap and water (% of population)	dfrA12	0.669509	0.0172429	IND, MOZ, PAK, RWA, THA, TZA	6	2009, 2010, 2013, 2014, 2015, 2016, 2017, 2019, 2020	9	2009	2020	-5.622	0	0.796	0.01	Difference stationary	Increasing	-3.491	0.008	0.833	0.01	Difference stationary	Increasing	No
E. faecium	Lipopeptide	Sexually transmitted infections excluding HIV	tet(S)	0.731331	0.00194675	AUS, DNK, NZL, PAK, USA	5	2007, 2008, 2009, 2011, 2012, 2013, 2014, 2015, 2017, 2018	10	2007	2018	-7.149	0	0.947	0.01	Difference stationary	Increasing	-3.484	0.008	0.949	0.01	Difference stationary	Increasing	Yes
E. faecium	Lipopeptide	Sexually transmitted infections excluding HIV	rep_cluster_1018	0.642896	0.00973409	AUS, DNK, NZL, PAK, USA	5	2007, 2008, 2009, 2011, 2012, 2013, 2014, 2015, 2017, 2018	10	2007	2018	-7.9	0	0.944	0.01	Difference stationary	Increasing	-3.484	0.008	0.949	0.01	Difference stationary	Increasing	Yes
E. faecium	Lipopeptide	Sexually transmitted infections excluding HIV	IS1251_vanA_vanHA_vanRA_vanSA_vanXA_vanYA_vanZA	0.689838	0.00442894	AUS, DNK, NZL, PAK, USA	5	2007, 2008, 2009, 2011, 2012, 2013, 2014, 2015, 2017, 2018	10	2007	2018	-8.789	0	0.945	0.01	Difference stationary	Increasing	-3.484	0.008	0.949	0.01	Difference stationary	Increasing	Yes
S. agalactiae	Macrolide	DALYs - Over70 - All pathogens - Extensive drug resistance in TB	ermB	0.785999	0.0207372	CAN, DNK, USA	3	2006, 2010, 2011, 2012, 2013, 2014, 2018	7	2006	2018	-6.108	0	0.654	0.018	Difference stationary	Increasing	-3.47	0.009	0.68	0.015	Difference stationary	Increasing	No
A. baumannii	Folate	Extensively drug-resistant tuberculosis	sul2	0.52523	0.0443739	IND, TZA, USA	3	2003, 2004, 2005, 2006, 2007, 2008, 2009, 2010, 2011, 2012, 2013, 2014, 2016, 2020	14	2003	2020	-3.407	0.011	0.892	0.01	Difference stationary	Increasing	-3.446	0.009	0.851	0.01	Difference stationary	Increasing	Yes
A. baumannii	Folate	Extensively drug-resistant tuberculosis	dfrA1	0.519542	0.0471558	IND, TZA, USA	3	2003, 2004, 2005, 2006, 2007, 2008, 2009, 2010, 2011, 2012, 2013, 2014, 2016, 2020	14	2003	2020	-3.094	0.027	0.861	0.01	Difference stationary	Increasing	-3.446	0.009	0.851	0.01	Difference stationary	Increasing	Yes
A. baumannii	Folate	Extensively drug-resistant tuberculosis	armA	0.625417	0.0126504	IND, TZA, USA	3	2003, 2004, 2005, 2006, 2007, 2008, 2009, 2010, 2011, 2012, 2013, 2014, 2016, 2020	14	2003	2020	-2.281	0.178	0.861	0.01	Not stationary	Increasing	-3.446	0.009	0.851	0.01	Difference stationary	Increasing	Yes
A. baumannii	Folate	Extensively drug-resistant tuberculosis	rep_cluster_1254	0.665878	0.00672972	IND, TZA, USA	3	2003, 2004, 2005, 2006, 2007, 2008, 2009, 2010, 2011, 2012, 2013, 2014, 2016, 2020	14	2003	2020	-2.998	0.035	0.861	0.01	Difference stationary	Increasing	-3.446	0.009	0.851	0.01	Difference stationary	Increasing	Yes
A. baumannii	Folate	Extensively drug-resistant tuberculosis	sat-2	0.519542	0.0471558	IND, TZA, USA	3	2003, 2004, 2005, 2006, 2007, 2008, 2009, 2010, 2011, 2012, 2013, 2014, 2016, 2020	14	2003	2020	-2.422	0.136	0.857	0.01	Not stationary	Increasing	-3.446	0.009	0.851	0.01	Difference stationary	Increasing	Yes
A. baumannii	Folate	Extensively drug-resistant tuberculosis	rep_cluster_1172/rep_cluster_1254	0.796415	0.000380615	IND, TZA, USA	3	2003, 2004, 2005, 2006, 2007, 2008, 2009, 2010, 2011, 2012, 2013, 2014, 2016, 2020	14	2003	2020	-3.938	0.002	0.874	0.01	Difference stationary	Increasing	-3.446	0.009	0.851	0.01	Difference stationary	Increasing	Yes
S. sonnei	Cephem	Mean years of schooling (highest score=1)	mphA	0.710701	0.000144369	AUS, BTN, CHN, GBR, IND, NPL, PAK, THA, VNM	9	2005, 2007, 2008, 2009, 2010, 2011, 2012, 2013, 2014, 2015, 2016, 2017, 2018	13	2005	2018	-8.955	0	0.817	0.01	Difference stationary	Increasing	-3.419	0.01	0.773	0.01	Difference stationary	Increasing	No
S. sonnei	Cephem	Mean years of schooling (highest score=1)	IS6100_mrx_aadA5_dfrA17_mphA_qacEdelta1_sul1	0.711721	0.000139815	AUS, BTN, CHN, GBR, IND, NPL, PAK, THA, VNM	9	2005, 2007, 2008, 2009, 2010, 2011, 2012, 2013, 2014, 2015, 2016, 2017, 2018	13	2005	2018	-3.564	0.006	0.771	0.01	Difference stationary	Increasing	-3.419	0.01	0.773	0.01	Difference stationary	Increasing	No
S. sonnei	Cephem	Mean years of schooling (highest score=1)	mrx	0.65975	0.000614713	AUS, BTN, CHN, GBR, IND, NPL, PAK, THA, VNM	9	2005, 2007, 2008, 2009, 2010, 2011, 2012, 2013, 2014, 2015, 2016, 2017, 2018	13	2005	2018	-4.111	0.001	0.803	0.01	Difference stationary	Increasing	-3.419	0.01	0.773	0.01	Difference stationary	Increasing	No
S. sonnei	Cephem	Mean years of schooling (highest score=1)	blaCTX-M-3	0.626695	0.00137505	AUS, BTN, CHN, GBR, IND, NPL, PAK, THA, VNM	9	2005, 2007, 2008, 2009, 2010, 2011, 2012, 2013, 2014, 2015, 2016, 2017, 2018	13	2005	2018	-3.549	0.007	0.774	0.01	Difference stationary	Increasing	-3.419	0.01	0.773	0.01	Difference stationary	Increasing	No
S. sonnei	Cephem	Mean years of schooling (highest score=1)	ermB	0.803511	3.89e-06	AUS, BTN, CHN, GBR, IND, NPL, PAK, THA, VNM	9	2005, 2007, 2008, 2009, 2010, 2011, 2012, 2013, 2014, 2015, 2016, 2017, 2018	13	2005	2018	-3.103	0.026	0.813	0.01	Difference stationary	Increasing	-3.419	0.01	0.773	0.01	Difference stationary	Increasing	No
S. sonnei	Aminoglycoside	Deaths - Over70 - Escherichia coli - Resistance to one or more antibiotics	blaTEM-34	0.531016	0.0282853	AUS, CHN, GBR, IND, NPL, PAK, VNM	7	2003, 2005, 2007, 2008, 2009, 2010, 2011, 2012, 2013, 2014, 2015, 2016, 2017, 2018	14	2003	2018	-6.22	0	0.64	0.019	Difference stationary	Increasing	-3.413	0.011	0.639	0.019	Difference stationary	Increasing	No
S. agalactiae	Lincosamide	DALYs - Over70 - All pathogens - Extensive drug resistance in TB	ermB	0.780973	0.0221422	CAN, DNK, USA	3	2006, 2010, 2011, 2012, 2013, 2014, 2018	7	2006	2018	-2.496	0.117	0.661	0.017	Not stationary	Increasing	-3.408	0.011	0.679	0.015	Difference stationary	Increasing	No
A. baumannii	Tetracycline	Other pneumoconiosis	blaPER-7	0.836503	0.000101435	IND, KOR, USA	3	2003, 2004, 2005, 2006, 2007, 2008, 2009, 2010, 2011, 2012, 2013, 2016, 2020	13	2003	2020	-2.693	0.075	0.828	0.01	Not stationary	Increasing	-3.391	0.011	0.801	0.01	Difference stationary	Increasing	Yes
A. baumannii	Tetracycline	Other pneumoconiosis	rep_cluster_1254	0.522652	0.0456191	IND, KOR, USA	3	2003, 2004, 2005, 2006, 2007, 2008, 2009, 2010, 2011, 2012, 2013, 2016, 2020	13	2003	2020	-3.551	0.007	0.825	0.01	Difference stationary	Increasing	-3.391	0.011	0.801	0.01	Difference stationary	Increasing	Yes
A. baumannii	Tetracycline	Other pneumoconiosis	sul2	0.71289	0.00285298	IND, KOR, USA	3	2003, 2004, 2005, 2006, 2007, 2008, 2009, 2010, 2011, 2012, 2013, 2016, 2020	13	2003	2020	-2.537	0.107	0.832	0.01	Not stationary	Increasing	-3.391	0.011	0.801	0.01	Difference stationary	Increasing	Yes
A. baumannii	Tetracycline	Other pneumoconiosis	rep_cluster_1172/rep_cluster_1254	0.953562	3.8e-08	IND, KOR, USA	3	2003, 2004, 2005, 2006, 2007, 2008, 2009, 2010, 2011, 2012, 2013, 2016, 2020	13	2003	2020	-2.304	0.171	0.818	0.01	Not stationary	Increasing	-3.391	0.011	0.801	0.01	Difference stationary	Increasing	Yes
A. baumannii	Folate	DALYs - Under5 - Non-typhoidal Salmonella - Resistance to one or more antibiotics	catA1	0.747008	0.00137299	IND, TZA, USA	3	2003, 2004, 2005, 2006, 2007, 2008, 2009, 2010, 2011, 2012, 2013, 2014, 2016, 2020	14	2003	2020	-5.518	0	0.978	0.01	Difference stationary	Increasing	-3.39	0.011	0.989	0.01	Difference stationary	Increasing	Yes
S. agalactiae	Tetracycline	Deaths - Over70 - Pseudomonas aeruginosa - Fluoroquinolones	tet(O)	-0.752319	0.0312788	CAN, DNK, USA	3	2006, 2010, 2011, 2012, 2013, 2014, 2018	7	2006	2018	-4.767	0	0.862	0.01	Difference stationary	Increasing	-3.389	0.011	0.669	0.016	Difference stationary	Increasing	No
S. agalactiae	Tetracycline	Deaths - Over70 - All pathogens - Extensive drug resistance in TB	tet(O)	0.755679	0.030106	CAN, DNK, USA	3	2006, 2010, 2011, 2012, 2013, 2014, 2018	7	2006	2018	-3.147	0.023	0.703	0.013	Difference stationary	Increasing	-3.383	0.012	0.699	0.014	Difference stationary	Increasing	No
S. enterica	Aminoglycoside	DALYs - Over70 - Escherichia coli - Fluoroquinolones	blaTEM-34	0.595292	8.28e-07	AUS, CAN, CHE, CHN, COG, GBR, IND, KHM, NPL, PNG, PRT, RWA, USA, VNM	14	1991, 1992, 1993, 1994, 1995, 1996, 1997, 1998, 1999, 2000, 2001, 2002, 2003, 2004, 2006, 2007, 2008, 2009, 2010, 2011, 2012, 2013, 2014, 2015, 2016, 2017, 2021	27	1991	2021	-11.832	0	0.915	0.01	Difference stationary	Increasing	-3.382	0.012	0.89	0.01	Difference stationary	Increasing	No
S. agalactiae	Tetracycline	Pyoderma	tet(O)	0.909406	0.00173483	CAN, DNK, USA	3	2006, 2010, 2011, 2012, 2013, 2014, 2018	7	2006	2018	-9.206	0	0.611	0.022	Difference stationary	Increasing	-3.381	0.012	0.623	0.021	Difference stationary	Increasing	No
S. agalactiae	Tetracycline	DALYs - Over70 - Mycobacterium tuberculosis - Extensive drug resistance in TB	tet(O)	0.742643	0.0348117	CAN, DNK, USA	3	2006, 2010, 2011, 2012, 2013, 2014, 2018	7	2006	2018	-3.807	0.003	0.673	0.016	Difference stationary	Increasing	-3.353	0.013	0.677	0.016	Difference stationary	Increasing	No
S. agalactiae	Tetracycline	Deaths - AgeStandardized - Group B Streptococcus - Fluoroquinolones	tet(O)	0.912913	0.00154525	CAN, DNK, USA	3	2006, 2010, 2011, 2012, 2013, 2014, 2018	7	2006	2018	-3.088	0.027	0.587	0.024	Difference stationary	Increasing	-3.343	0.013	0.6	0.023	Difference stationary	Increasing	No
K. pneumoniae	Aminoglycoside	Population density (people per sq. km of land area)	oqxA	0.511848	0.000123482	BLZ, BRB, CYM, DEU, DMA, DNK, GBR, GRC, GRD, HTI, ITA, LCA, MWI, NOR, NPL, THA, USA	17	2001, 2002, 2003, 2004, 2005, 2006, 2007, 2008, 2009, 2010, 2011, 2012, 2013, 2014, 2015, 2016, 2017, 2018, 2019	19	2001	2019	-6.12	0	0.75	0.01	Difference stationary	Increasing	-3.327	0.014	0.798	0.01	Difference stationary	Increasing	Yes
S. pneumoniae	Lincosamide	Population ages 65 and above (% of total population)	tet(M)	-0.610921	0.000916059	CAN, DNK, USA	3	1998, 1999, 2000, 2001, 2002, 2003, 2004, 2005, 2006, 2007, 2008, 2009, 2010, 2011, 2012, 2013, 2014, 2015, 2018	19	1998	2018	-2.387	0.145	0.161	0.1	Trend stationary	Increasing	-3.324	0.014	0.758	0.01	Difference stationary	Increasing	No
S. aureus	Cephem	DALYs - Under5 - Group B Streptococcus - Fluoroquinolones	rep_cluster_1017/rep_cluster_1733/rep_cluster_2100	0.947797	8.53e-07	CHN, DEU, DNK, GBR, THA, USA	6	2008, 2009, 2010, 2011, 2012, 2013, 2014, 2015, 2018, 2019	10	2008	2019	-8.514	0	0.69	0.014	Difference stationary	Increasing	-3.317	0.014	0.667	0.017	Difference stationary	Increasing	Yes
E. faecium	Lipopeptide	DALYs - AllAges - Mycobacterium tuberculosis - Extensive drug resistance in TB	vanYA	0.68154	0.0051409	AUS, DNK, NZL, PAK, USA	5	2007, 2008, 2009, 2011, 2012, 2013, 2014, 2015, 2017, 2018	10	2007	2018	-1.691	0.436	0.547	0.031	Not stationary	Increasing	-3.304	0.015	0.55	0.03	Difference stationary	Increasing	Yes
E. faecium	Lipopeptide	DALYs - AllAges - Mycobacterium tuberculosis - Extensive drug resistance in TB	vanSA	0.680915	0.00519797	AUS, DNK, NZL, PAK, USA	5	2007, 2008, 2009, 2011, 2012, 2013, 2014, 2015, 2017, 2018	10	2007	2018	-4.609	0	0.547	0.031	Difference stationary	Increasing	-3.304	0.015	0.55	0.03	Difference stationary	Increasing	Yes
E. faecium	Lipopeptide	DALYs - AllAges - Mycobacterium tuberculosis - Extensive drug resistance in TB	sat-4	0.755943	0.00111278	AUS, DNK, NZL, PAK, USA	5	2007, 2008, 2009, 2011, 2012, 2013, 2014, 2015, 2017, 2018	10	2007	2018	-2.679	0.078	0.547	0.031	Not stationary	Increasing	-3.304	0.015	0.55	0.03	Difference stationary	Increasing	Yes
K. pneumoniae	Nitrofurans	Diabetes and kidney diseases	qnrB6	0.584934	0.0136481	BLZ, BRB, DEU, DMA, GRD, HTI, ITA, LCA, USA	9	2009, 2010, 2011, 2012, 2013, 2014, 2015, 2016, 2017, 2018, 2019	11	2009	2019	-30.012	0	0.651	0.018	Difference stationary	Increasing	-3.287	0.015	0.645	0.019	Difference stationary	Increasing	Yes
K. pneumoniae	Nitrofurans	Diabetes and kidney diseases	qnrB6_Tn5403	0.671987	0.00313005	BLZ, BRB, DEU, DMA, GRD, HTI, ITA, LCA, USA	9	2009, 2010, 2011, 2012, 2013, 2014, 2015, 2016, 2017, 2018, 2019	11	2009	2019	-8.385	0	0.656	0.018	Difference stationary	Increasing	-3.287	0.015	0.645	0.019	Difference stationary	Increasing	Yes
E. faecium	Lipopeptide	DALYs - AllAges - Proteus spp. - Fluoroquinolones	vanYA	0.566462	0.0276941	AUS, DNK, NZL, PAK, USA	5	2007, 2008, 2009, 2011, 2012, 2013, 2014, 2015, 2017, 2018	10	2007	2018	-1.306	0.627	0.61	0.022	Not stationary	Increasing	-3.267	0.016	0.643	0.019	Difference stationary	Increasing	Yes
E. faecium	Lipopeptide	DALYs - AllAges - Proteus spp. - Fluoroquinolones	vanSA	0.556211	0.031303	AUS, DNK, NZL, PAK, USA	5	2007, 2008, 2009, 2011, 2012, 2013, 2014, 2015, 2017, 2018	10	2007	2018	-0.66	0.857	0.597	0.023	Not stationary	Increasing	-3.267	0.016	0.643	0.019	Difference stationary	Increasing	Yes
E. faecium	Lipopeptide	Extensively drug-resistant tuberculosis	sat-4	0.735242	0.00178828	AUS, DNK, NZL, PAK, USA	5	2007, 2008, 2009, 2011, 2012, 2013, 2014, 2015, 2017, 2018	10	2007	2018	-1.606	0.48	0.554	0.03	Not stationary	Increasing	-3.246	0.017	0.552	0.03	Difference stationary	Increasing	Yes
E. faecium	Lipopeptide	Extensively drug-resistant tuberculosis	vanYA	0.711967	0.00290592	AUS, DNK, NZL, PAK, USA	5	2007, 2008, 2009, 2011, 2012, 2013, 2014, 2015, 2017, 2018	10	2007	2018	-4.845	0	0.554	0.03	Difference stationary	Increasing	-3.246	0.017	0.552	0.03	Difference stationary	Increasing	Yes
E. faecium	Lipopeptide	Extensively drug-resistant tuberculosis	vanSA	0.71405	0.00278756	AUS, DNK, NZL, PAK, USA	5	2007, 2008, 2009, 2011, 2012, 2013, 2014, 2015, 2017, 2018	10	2007	2018	-6.054	0	0.555	0.029	Difference stationary	Increasing	-3.246	0.017	0.552	0.03	Difference stationary	Increasing	Yes
N. gonorrhoeae	Penicilin	Age dependency ratio, old (% of working-age population)	blaTEM-135	0.545908	0.00704613	AUS, CAN, JPN, NZL	4	1997, 1998, 2000, 2001, 2005, 2006, 2007, 2008, 2009, 2010, 2011, 2012, 2013, 2014, 2015, 2017	16	1997	2017	-1.537	0.515	0.997	0.01	Not stationary	Increasing	-3.243	0.018	0.996	0.01	Difference stationary	Increasing	No
N. gonorrhoeae	Penicilin	Age dependency ratio, old (% of working-age population)	IncP	0.58375	0.00345224	AUS, CAN, JPN, NZL	4	1997, 1998, 2000, 2001, 2005, 2006, 2007, 2008, 2009, 2010, 2011, 2012, 2013, 2014, 2015, 2017	16	1997	2017	-3.043	0.031	0.99	0.01	Difference stationary	Increasing	-3.243	0.018	0.996	0.01	Difference stationary	Increasing	No
E. faecium	Lipopeptide	Population density (people per sq. km of land area)	vanSA	0.525589	0.0442023	AUS, DNK, NZL, PAK, USA	5	2007, 2008, 2009, 2011, 2012, 2013, 2014, 2015, 2017, 2018	10	2007	2018	-24.52	0	0.644	0.019	Difference stationary	Increasing	-3.235	0.018	0.646	0.018	Difference stationary	Increasing	Yes
E. faecium	Lipopeptide	Population density (people per sq. km of land area)	sat-4	0.571875	0.0259202	AUS, DNK, NZL, PAK, USA	5	2007, 2008, 2009, 2011, 2012, 2013, 2014, 2015, 2017, 2018	10	2007	2018	-8.509	0	0.648	0.018	Difference stationary	Increasing	-3.235	0.018	0.646	0.018	Difference stationary	Increasing	Yes
E. faecium	Lipopeptide	Population density (people per sq. km of land area)	vanYA	0.562454	0.0290657	AUS, DNK, NZL, PAK, USA	5	2007, 2008, 2009, 2011, 2012, 2013, 2014, 2015, 2017, 2018	10	2007	2018	-8.574	0	0.65	0.018	Difference stationary	Increasing	-3.235	0.018	0.646	0.018	Difference stationary	Increasing	Yes
K. pneumoniae	Nitrofurans	DALYs - Over70 - Klebsiella pneumoniae - Fluoroquinolones	qnrB6_Tn5403	0.592409	0.0122178	BLZ, BRB, DEU, DMA, GRD, HTI, ITA, LCA, USA	9	2009, 2010, 2011, 2012, 2013, 2014, 2015, 2016, 2017, 2018, 2019	11	2009	2019	-10.799	0	0.614	0.021	Difference stationary	Increasing	-3.235	0.018	0.61	0.022	Difference stationary	Increasing	Yes
P. aeruginosa	Aminoglycoside	DALYs - AgeStandardized - Proteus spp. - Aminopenicillin	dfrA10	0.616363	0.000370465	ARG, BRA, CHN, DEU, DNK, ESP, FRA, IND, ITA, USA, VEN	11	2004, 2005, 2006, 2007, 2008, 2009, 2010, 2011, 2012, 2013, 2015, 2016, 2018	13	2004	2018	-3.654	0.005	0.639	0.019	Difference stationary	Increasing	-3.22	0.019	0.635	0.019	Difference stationary	Increasing	Yes
A. baumannii	Tetracycline	Population, total	abeS	0.648013	0.00898863	IND, KOR, USA	3	2003, 2004, 2005, 2006, 2007, 2008, 2009, 2010, 2011, 2012, 2013, 2016, 2020	13	2003	2020	-3.146	0.023	0.721	0.012	Difference stationary	Increasing	-3.212	0.019	0.839	0.01	Difference stationary	Increasing	Yes
A. baumannii	Tetracycline	Population, total	blaOXA-23	0.598771	0.0183499	IND, KOR, USA	3	2003, 2004, 2005, 2006, 2007, 2008, 2009, 2010, 2011, 2012, 2013, 2016, 2020	13	2003	2020	-35.099	0	0.784	0.01	Difference stationary	Increasing	-3.212	0.019	0.839	0.01	Difference stationary	Increasing	Yes
A. baumannii	Tetracycline	Population, total	msrE	0.605197	0.0168235	IND, KOR, USA	3	2003, 2004, 2005, 2006, 2007, 2008, 2009, 2010, 2011, 2012, 2013, 2016, 2020	13	2003	2020	-5.308	0	0.768	0.01	Difference stationary	Increasing	-3.212	0.019	0.839	0.01	Difference stationary	Increasing	Yes
A. baumannii	Tetracycline	Population, total	adeC	0.618133	0.0140488	IND, KOR, USA	3	2003, 2004, 2005, 2006, 2007, 2008, 2009, 2010, 2011, 2012, 2013, 2016, 2020	13	2003	2020	-5.212	0	0.774	0.01	Difference stationary	Increasing	-3.212	0.019	0.839	0.01	Difference stationary	Increasing	Yes
A. baumannii	Tetracycline	Population, total	mphE	0.605197	0.0168235	IND, KOR, USA	3	2003, 2004, 2005, 2006, 2007, 2008, 2009, 2010, 2011, 2012, 2013, 2016, 2020	13	2003	2020	-2.149	0.225	0.794	0.01	Not stationary	Increasing	-3.212	0.019	0.839	0.01	Difference stationary	Increasing	Yes
A. baumannii	Tetracycline	Population, total	rep_cluster_1254	0.531898	0.0412693	IND, KOR, USA	3	2003, 2004, 2005, 2006, 2007, 2008, 2009, 2010, 2011, 2012, 2013, 2016, 2020	13	2003	2020	-4.939	0	0.787	0.01	Difference stationary	Increasing	-3.212	0.019	0.839	0.01	Difference stationary	Increasing	Yes
A. baumannii	Tetracycline	Population, total	armA	0.683398	0.00497409	IND, KOR, USA	3	2003, 2004, 2005, 2006, 2007, 2008, 2009, 2010, 2011, 2012, 2013, 2016, 2020	13	2003	2020	-7.136	0	0.792	0.01	Difference stationary	Increasing	-3.212	0.019	0.839	0.01	Difference stationary	Increasing	Yes
A. baumannii	Tetracycline	Population, total	rep_cluster_1172/rep_cluster_1254	0.524883	0.0445402	IND, KOR, USA	3	2003, 2004, 2005, 2006, 2007, 2008, 2009, 2010, 2011, 2012, 2013, 2016, 2020	13	2003	2020	-8.251	0	0.791	0.01	Difference stationary	Increasing	-3.212	0.019	0.839	0.01	Difference stationary	Increasing	Yes
E. coli	Tetracycline	People with basic handwashing facilities including soap and water (% of population)	aadA5	0.798215	0.0175572	IND, MOZ, PAK, RWA	4	2009, 2010, 2014, 2016, 2017, 2019, 2020	7	2009	2020	-16.941	0	0.579	0.025	Difference stationary	Increasing	-3.211	0.019	0.589	0.024	Difference stationary	Increasing	No
E. coli	Tetracycline	People with basic handwashing facilities including soap and water (% of population)	aadA5	0.798215	0.0175572	IND, MOZ, PAK, RWA	4	2009, 2010, 2014, 2016, 2017, 2019, 2020	7	2009	2020	-16.941	0	0.579	0.025	Difference stationary	Increasing	-3.211	0.019	0.589	0.024	Difference stationary	Increasing	No
E. coli	Tetracycline	People with basic handwashing facilities including soap and water (% of population)	mdtN	0.727129	0.0409661	IND, MOZ, PAK, RWA	4	2009, 2010, 2014, 2016, 2017, 2019, 2020	7	2009	2020	-5.69	0	0.576	0.025	Difference stationary	Increasing	-3.211	0.019	0.589	0.024	Difference stationary	Increasing	No
E. coli	Tetracycline	People with basic handwashing facilities including soap and water (% of population)	mphA	0.719354	0.0442821	IND, MOZ, PAK, RWA	4	2009, 2010, 2014, 2016, 2017, 2019, 2020	7	2009	2020	-1.217	0.666	0.565	0.027	Not stationary	Increasing	-3.211	0.019	0.589	0.024	Difference stationary	Increasing	No
E. coli	Tetracycline	People with basic handwashing facilities including soap and water (% of population)	sul1	0.729355	0.0400454	IND, MOZ, PAK, RWA	4	2009, 2010, 2014, 2016, 2017, 2019, 2020	7	2009	2020	-21.151	0	0.578	0.025	Difference stationary	Increasing	-3.211	0.019	0.589	0.024	Difference stationary	Increasing	No
E. coli	Tetracycline	People with basic handwashing facilities including soap and water (% of population)	mrx	0.719354	0.0442821	IND, MOZ, PAK, RWA	4	2009, 2010, 2014, 2016, 2017, 2019, 2020	7	2009	2020	-1.686	0.438	0.586	0.024	Not stationary	Increasing	-3.211	0.019	0.589	0.024	Difference stationary	Increasing	No
E. coli	Tetracycline	People with basic handwashing facilities including soap and water (% of population)	blaEC-15	0.816259	0.0134495	IND, MOZ, PAK, RWA	4	2009, 2010, 2014, 2016, 2017, 2019, 2020	7	2009	2020	-10.036	0	0.578	0.025	Difference stationary	Increasing	-3.211	0.019	0.589	0.024	Difference stationary	Increasing	No
E. coli	Tetracycline	People with basic handwashing facilities including soap and water (% of population)	dfrA17	0.824472	0.0118027	IND, MOZ, PAK, RWA	4	2009, 2010, 2014, 2016, 2017, 2019, 2020	7	2009	2020	-1.604	0.482	0.575	0.025	Not stationary	Increasing	-3.211	0.019	0.589	0.024	Difference stationary	Increasing	No
N. gonorrhoeae	Penicilin	Deaths - AgeStandardized - Group B Streptococcus - Fluoroquinolones	IncP	0.516665	0.0115948	AUS, CAN, JPN, NZL	4	1997, 1998, 2000, 2001, 2005, 2006, 2007, 2008, 2009, 2010, 2011, 2012, 2013, 2014, 2015, 2017	16	1997	2017	-22.005	0	0.888	0.01	Difference stationary	Increasing	-3.194	0.02	0.91	0.01	Difference stationary	Increasing	No
E. faecium	Lipopeptide	Deaths - AllAges - Group A Streptococcus - Macrolides	vanSA	0.644803	0.00945085	AUS, DNK, NZL, PAK, USA	5	2007, 2008, 2009, 2011, 2012, 2013, 2014, 2015, 2017, 2018	10	2007	2018	-4.257	0.001	0.634	0.02	Difference stationary	Increasing	-3.179	0.021	0.641	0.019	Difference stationary	Increasing	Yes
E. faecium	Lipopeptide	Deaths - AllAges - Group A Streptococcus - Macrolides	sat-4	0.670015	0.00627691	AUS, DNK, NZL, PAK, USA	5	2007, 2008, 2009, 2011, 2012, 2013, 2014, 2015, 2017, 2018	10	2007	2018	-8.255	0	0.63	0.02	Difference stationary	Increasing	-3.179	0.021	0.641	0.019	Difference stationary	Increasing	Yes
E. faecium	Lipopeptide	Deaths - AllAges - Group A Streptococcus - Macrolides	vanYA	0.658841	0.00755863	AUS, DNK, NZL, PAK, USA	5	2007, 2008, 2009, 2011, 2012, 2013, 2014, 2015, 2017, 2018	10	2007	2018	-2.987	0.036	0.636	0.019	Difference stationary	Increasing	-3.179	0.021	0.641	0.019	Difference stationary	Increasing	Yes
S. sonnei	Aminoglycoside	People using safely managed sanitation services (% of population)	blaTEM-34	0.748934	0.000841924	AUS, CHN, GBR, IND, NPL, VNM	6	2003, 2005, 2008, 2009, 2010, 2011, 2012, 2013, 2014, 2015, 2016, 2017, 2018	13	2003	2018	-3.179	0.021	0.886	0.01	Difference stationary	Increasing	-3.172	0.022	0.819	0.01	Difference stationary	Increasing	No
S. sonnei	Aminoglycoside	People using safely managed sanitation services (% of population)	IncFIA/IncFIC	0.641193	0.00743238	AUS, CHN, GBR, IND, NPL, VNM	6	2003, 2005, 2008, 2009, 2010, 2011, 2012, 2013, 2014, 2015, 2016, 2017, 2018	13	2003	2018	-4.732	0	0.895	0.01	Difference stationary	Increasing	-3.172	0.022	0.819	0.01	Difference stationary	Increasing	No
S. sonnei	Aminoglycoside	People using safely managed sanitation services (% of population)	blaCTX-M-15	0.600947	0.0138172	AUS, CHN, GBR, IND, NPL, VNM	6	2003, 2005, 2008, 2009, 2010, 2011, 2012, 2013, 2014, 2015, 2016, 2017, 2018	13	2003	2018	-4.602	0	0.879	0.01	Difference stationary	Increasing	-3.172	0.022	0.819	0.01	Difference stationary	Increasing	No
S. sonnei	Aminoglycoside	People using safely managed sanitation services (% of population)	blaCTX-M-3	0.662326	0.0051821	AUS, CHN, GBR, IND, NPL, VNM	6	2003, 2005, 2008, 2009, 2010, 2011, 2012, 2013, 2014, 2015, 2016, 2017, 2018	13	2003	2018	-4.25	0.001	0.887	0.01	Difference stationary	Increasing	-3.172	0.022	0.819	0.01	Difference stationary	Increasing	No
S. sonnei	Aminoglycoside	People using safely managed sanitation services (% of population)	acrF	0.624914	0.00964576	AUS, CHN, GBR, IND, NPL, VNM	6	2003, 2005, 2008, 2009, 2010, 2011, 2012, 2013, 2014, 2015, 2016, 2017, 2018	13	2003	2018	-2.769	0.063	0.889	0.01	Not stationary	Increasing	-3.172	0.022	0.819	0.01	Difference stationary	Increasing	No
S. agalactiae	Lincosamide	Prevalence of obesity among adults, BMI &GreaterEqual; 30 (age-standardized estimate) (%)	ermB	0.779102	0.0226801	CAN, DNK, USA	3	2006, 2010, 2011, 2012, 2013, 2014, 2018	7	2006	2018	-2.923	0.043	0.515	0.038	Not stationary	Increasing	-3.17	0.022	0.543	0.032	Difference stationary	Increasing	No
E. coli	Cephem	People with basic handwashing facilities including soap and water (% of population)	aph(3'')-Ib_aph(6)-Id_IS5075_blaTEM-34_sul2	0.726269	0.0267036	IND, MOZ, PAK, THA, TZA	5	2009, 2010, 2013, 2014, 2015, 2016, 2017	7	2009	2017	-7.157	0	0.802	0.01	Difference stationary	Increasing	-3.16	0.022	0.767	0.01	Difference stationary	Increasing	No
E. coli	Cephem	People with basic handwashing facilities including soap and water (% of population)	aph(3'')-Ib_aph(6)-Id_IS5075_blaTEM-34_sul2	0.726269	0.0267036	IND, MOZ, PAK, THA, TZA	5	2009, 2010, 2013, 2014, 2015, 2016, 2017	7	2009	2017	-7.157	0	0.802	0.01	Difference stationary	Increasing	-3.16	0.022	0.767	0.01	Difference stationary	Increasing	Yes
E. coli	Cephem	People with basic handwashing facilities including soap and water (% of population)	tet(A)	0.829956	0.005629	IND, MOZ, PAK, THA, TZA	5	2009, 2010, 2013, 2014, 2015, 2016, 2017	7	2009	2017	-4.732	0	0.624	0.02	Difference stationary	Increasing	-3.16	0.022	0.767	0.01	Difference stationary	Increasing	No
E. coli	Cephem	People with basic handwashing facilities including soap and water (% of population)	tet(A)	0.829956	0.005629	IND, MOZ, PAK, THA, TZA	5	2009, 2010, 2013, 2014, 2015, 2016, 2017	7	2009	2017	-4.732	0	0.624	0.02	Difference stationary	Increasing	-3.16	0.022	0.767	0.01	Difference stationary	Increasing	No
E. coli	Cephem	People with basic handwashing facilities including soap and water (% of population)	cmlA1	0.804976	0.00886125	IND, MOZ, PAK, THA, TZA	5	2009, 2010, 2013, 2014, 2015, 2016, 2017	7	2009	2017	-4.659	0	0.805	0.01	Difference stationary	Increasing	-3.16	0.022	0.767	0.01	Difference stationary	Increasing	No
E. coli	Cephem	People with basic handwashing facilities including soap and water (% of population)	cmlA1	0.804976	0.00886125	IND, MOZ, PAK, THA, TZA	5	2009, 2010, 2013, 2014, 2015, 2016, 2017	7	2009	2017	-4.659	0	0.805	0.01	Difference stationary	Increasing	-3.16	0.022	0.767	0.01	Difference stationary	Increasing	Yes
E. coli	Cephem	People with basic handwashing facilities including soap and water (% of population)	floR	0.825619	0.00612015	IND, MOZ, PAK, THA, TZA	5	2009, 2010, 2013, 2014, 2015, 2016, 2017	7	2009	2017	-7.368	0	0.805	0.01	Difference stationary	Increasing	-3.16	0.022	0.767	0.01	Difference stationary	Increasing	No
E. coli	Cephem	People with basic handwashing facilities including soap and water (% of population)	floR	0.825619	0.00612015	IND, MOZ, PAK, THA, TZA	5	2009, 2010, 2013, 2014, 2015, 2016, 2017	7	2009	2017	-7.368	0	0.805	0.01	Difference stationary	Increasing	-3.16	0.022	0.767	0.01	Difference stationary	Increasing	Yes
E. coli	Cephem	People with basic handwashing facilities including soap and water (% of population)	floR	0.825619	0.00612015	IND, MOZ, PAK, THA, TZA	5	2009, 2010, 2013, 2014, 2015, 2016, 2017	7	2009	2017	-7.368	0	0.805	0.01	Difference stationary	Increasing	-3.16	0.022	0.767	0.01	Difference stationary	Increasing	No
E. coli	Cephem	People with basic handwashing facilities including soap and water (% of population)	mdtN	0.720207	0.0286435	IND, MOZ, PAK, THA, TZA	5	2009, 2010, 2013, 2014, 2015, 2016, 2017	7	2009	2017	-12.459	0	0.489	0.044	Difference stationary	Increasing	-3.16	0.022	0.767	0.01	Difference stationary	Increasing	No
E. coli	Cephem	People with basic handwashing facilities including soap and water (% of population)	mdtN	0.720207	0.0286435	IND, MOZ, PAK, THA, TZA	5	2009, 2010, 2013, 2014, 2015, 2016, 2017	7	2009	2017	-12.459	0	0.489	0.044	Difference stationary	Increasing	-3.16	0.022	0.767	0.01	Difference stationary	Increasing	Yes
E. coli	Cephem	People with basic handwashing facilities including soap and water (% of population)	mdtN	0.720207	0.0286435	IND, MOZ, PAK, THA, TZA	5	2009, 2010, 2013, 2014, 2015, 2016, 2017	7	2009	2017	-12.459	0	0.489	0.044	Difference stationary	Increasing	-3.16	0.022	0.767	0.01	Difference stationary	Increasing	No
E. coli	Cephem	People with basic handwashing facilities including soap and water (% of population)	IncI-gamma/K1	0.784842	0.0122368	IND, MOZ, PAK, THA, TZA	5	2009, 2010, 2013, 2014, 2015, 2016, 2017	7	2009	2017	-8.061	0	0.808	0.01	Difference stationary	Increasing	-3.16	0.022	0.767	0.01	Difference stationary	Increasing	Yes
E. coli	Cephem	People with basic handwashing facilities including soap and water (% of population)	IncI-gamma/K1	0.784842	0.0122368	IND, MOZ, PAK, THA, TZA	5	2009, 2010, 2013, 2014, 2015, 2016, 2017	7	2009	2017	-8.061	0	0.808	0.01	Difference stationary	Increasing	-3.16	0.022	0.767	0.01	Difference stationary	Increasing	No
E. coli	Cephem	People with basic handwashing facilities including soap and water (% of population)	aph(3'')-Ib	0.699885	0.0358132	IND, MOZ, PAK, THA, TZA	5	2009, 2010, 2013, 2014, 2015, 2016, 2017	7	2009	2017	-3.894	0.002	0.775	0.01	Difference stationary	Increasing	-3.16	0.022	0.767	0.01	Difference stationary	Increasing	No
E. coli	Cephem	People with basic handwashing facilities including soap and water (% of population)	IncI2	0.708931	0.0324929	IND, MOZ, PAK, THA, TZA	5	2009, 2010, 2013, 2014, 2015, 2016, 2017	7	2009	2017	-7.272	0	0.81	0.01	Difference stationary	Increasing	-3.16	0.022	0.767	0.01	Difference stationary	Increasing	Yes
E. coli	Cephem	People with basic handwashing facilities including soap and water (% of population)	IncFIB/IncFIC/rep_cluster_2244	0.743224	0.021741	IND, MOZ, PAK, THA, TZA	5	2009, 2010, 2013, 2014, 2015, 2016, 2017	7	2009	2017	-6.199	0	0.808	0.01	Difference stationary	Increasing	-3.16	0.022	0.767	0.01	Difference stationary	Increasing	Yes
S. agalactiae	Tetracycline	Deaths - AllAges - Group B Streptococcus - Fluoroquinolones	tet(O)	0.922146	0.0011119	CAN, DNK, USA	3	2006, 2010, 2011, 2012, 2013, 2014, 2018	7	2006	2018	-1.403	0.581	0.599	0.023	Not stationary	Increasing	-3.154	0.023	0.611	0.022	Difference stationary	Increasing	No
S. agalactiae	Lincosamide	DALYs - AllAges - Group A Streptococcus - Macrolides	ermB	0.722893	0.0427532	CAN, DNK, USA	3	2006, 2010, 2011, 2012, 2013, 2014, 2018	7	2006	2018	-1.457	0.555	0.61	0.022	Not stationary	Increasing	-3.139	0.024	0.605	0.022	Difference stationary	Increasing	No
E. coli	Phenicol	People with basic handwashing facilities including soap and water (% of population)	ble	0.720541	0.0285344	IND, MOZ, PAK, TZA	4	2009, 2010, 2013, 2014, 2016, 2017, 2019, 2020	8	2009	2020	-4.645	0	0.785	0.01	Difference stationary	Increasing	-3.134	0.024	0.836	0.01	Difference stationary	Increasing	No
E. coli	Phenicol	People with basic handwashing facilities including soap and water (% of population)	blaSFO-1	0.729201	0.0257971	IND, MOZ, PAK, TZA	4	2009, 2010, 2013, 2014, 2016, 2017, 2019, 2020	8	2009	2020	-3.78	0.003	0.787	0.01	Difference stationary	Increasing	-3.134	0.024	0.836	0.01	Difference stationary	Increasing	No
E. coli	Phenicol	People with basic handwashing facilities including soap and water (% of population)	aadA2	0.857141	0.00314631	IND, MOZ, PAK, TZA	4	2009, 2010, 2013, 2014, 2016, 2017, 2019, 2020	8	2009	2020	-22.721	0	0.797	0.01	Difference stationary	Increasing	-3.134	0.024	0.836	0.01	Difference stationary	Increasing	No
E. coli	Phenicol	People with basic handwashing facilities including soap and water (% of population)	blaCMY-59	0.699566	0.0359339	IND, MOZ, PAK, TZA	4	2009, 2010, 2013, 2014, 2016, 2017, 2019, 2020	8	2009	2020	-3.707	0.004	0.787	0.01	Difference stationary	Increasing	-3.134	0.024	0.836	0.01	Difference stationary	Increasing	No
E. coli	Phenicol	People with basic handwashing facilities including soap and water (% of population)	blaNDM-5	0.717905	0.0294037	IND, MOZ, PAK, TZA	4	2009, 2010, 2013, 2014, 2016, 2017, 2019, 2020	8	2009	2020	-3.316	0.014	0.786	0.01	Difference stationary	Increasing	-3.134	0.024	0.836	0.01	Difference stationary	Increasing	No
E. coli	Phenicol	People with basic handwashing facilities including soap and water (% of population)	mrx	0.673023	0.0469448	IND, MOZ, PAK, TZA	4	2009, 2010, 2013, 2014, 2016, 2017, 2019, 2020	8	2009	2020	-23.21	0	0.793	0.01	Difference stationary	Increasing	-3.134	0.024	0.836	0.01	Difference stationary	Increasing	No
S. agalactiae	Macrolide	GDP per capita, PPP (current international $)	ermB	0.789541	0.019781	CAN, DNK, USA	3	2006, 2010, 2011, 2012, 2013, 2014, 2018	7	2006	2018	-9.326	0	0.624	0.02	Difference stationary	Increasing	-3.124	0.025	0.625	0.02	Difference stationary	Increasing	No
S. agalactiae	Tetracycline	DALYs - AllAges - Haemophilus influenzae - Resistance to one or more antibiotics	tet(O)	0.716391	0.0455872	CAN, DNK, USA	3	2006, 2010, 2011, 2012, 2013, 2014, 2018	7	2006	2018	-4.215	0.001	0.601	0.023	Difference stationary	Increasing	-3.114	0.026	0.579	0.025	Difference stationary	Increasing	No
S. agalactiae	Tetracycline	Deaths - AllAges - Haemophilus influenzae - Resistance to one or more antibiotics	tet(O)	0.766167	0.0266204	CAN, DNK, USA	3	2006, 2010, 2011, 2012, 2013, 2014, 2018	7	2006	2018	-3.744	0.004	0.631	0.02	Difference stationary	Increasing	-3.097	0.027	0.625	0.02	Difference stationary	Increasing	No
P. aeruginosa	Aminoglycoside	Deaths - AllAges - Proteus spp. - Aminopenicillin	dfrA10	0.556606	0.00171376	ARG, BRA, CHN, DEU, DNK, ESP, FRA, IND, ITA, USA, VEN	11	2004, 2005, 2006, 2007, 2008, 2009, 2010, 2011, 2012, 2013, 2015, 2016, 2018	13	2004	2018	-22.055	0	0.676	0.016	Difference stationary	Increasing	-3.089	0.027	0.685	0.015	Difference stationary	Increasing	Yes
S. agalactiae	Tetracycline	Deaths - Over70 - Mycobacterium tuberculosis - Extensive drug resistance in TB	tet(O)	0.755679	0.030106	CAN, DNK, USA	3	2006, 2010, 2011, 2012, 2013, 2014, 2018	7	2006	2018	-4.698	0	0.696	0.014	Difference stationary	Increasing	-3.072	0.029	0.698	0.014	Difference stationary	Increasing	No
S. suis	Tetracycline	DALYs - Over70 - Escherichia coli - Fluoroquinolones	tet(O)	0.543955	0.0360696	CAN, GBR, VNM	3	1990, 2000, 2001, 2002, 2006, 2007, 2009, 2010, 2011, 2013, 2014, 2015, 2016	13	1990	2016	-3.005	0.034	0.864	0.01	Difference stationary	Increasing	-3.062	0.03	0.862	0.01	Difference stationary	Increasing	No
S. suis	Tetracycline	DALYs - Over70 - Escherichia coli - Fluoroquinolones	tet(O)	0.543955	0.0360696	CAN, GBR, VNM	3	1990, 2000, 2001, 2002, 2006, 2007, 2009, 2010, 2011, 2013, 2014, 2015, 2016	13	1990	2016	-3.005	0.034	0.864	0.01	Difference stationary	Increasing	-3.062	0.03	0.862	0.01	Difference stationary	Increasing	No
A. baumannii	Tetracycline	Life expectancy at birth, total (years)	adeC	0.535093	0.0398405	IND, KOR, USA	3	2003, 2004, 2005, 2006, 2007, 2008, 2009, 2010, 2011, 2012, 2013, 2016, 2020	13	2003	2020	-4.386	0	0.588	0.024	Difference stationary	Increasing	-3.007	0.034	0.591	0.023	Difference stationary	Increasing	Yes
A. baumannii	Tetracycline	Life expectancy at birth, total (years)	blaOXA-23	0.523266	0.0453201	IND, KOR, USA	3	2003, 2004, 2005, 2006, 2007, 2008, 2009, 2010, 2011, 2012, 2013, 2016, 2020	13	2003	2020	-2.925	0.042	0.585	0.024	Not stationary	Increasing	-3.007	0.034	0.591	0.023	Difference stationary	Increasing	Yes
A. baumannii	Tetracycline	Life expectancy at birth, total (years)	msrE	0.748856	0.0013155	IND, KOR, USA	3	2003, 2004, 2005, 2006, 2007, 2008, 2009, 2010, 2011, 2012, 2013, 2016, 2020	13	2003	2020	-1.605	0.481	0.583	0.024	Not stationary	Increasing	-3.007	0.034	0.591	0.023	Difference stationary	Increasing	Yes
A. baumannii	Tetracycline	Life expectancy at birth, total (years)	abeS	0.740597	0.00158829	IND, KOR, USA	3	2003, 2004, 2005, 2006, 2007, 2008, 2009, 2010, 2011, 2012, 2013, 2016, 2020	13	2003	2020	-17.931	0	0.519	0.037	Difference stationary	Increasing	-3.007	0.034	0.591	0.023	Difference stationary	Increasing	Yes
A. baumannii	Tetracycline	Life expectancy at birth, total (years)	rep_cluster_1254	0.707443	0.00317681	IND, KOR, USA	3	2003, 2004, 2005, 2006, 2007, 2008, 2009, 2010, 2011, 2012, 2013, 2016, 2020	13	2003	2020	-5.134	0	0.59	0.024	Difference stationary	Increasing	-3.007	0.034	0.591	0.023	Difference stationary	Increasing	Yes
A. baumannii	Tetracycline	Life expectancy at birth, total (years)	mphE	0.748856	0.0013155	IND, KOR, USA	3	2003, 2004, 2005, 2006, 2007, 2008, 2009, 2010, 2011, 2012, 2013, 2016, 2020	13	2003	2020	-3.507	0.008	0.575	0.025	Difference stationary	Increasing	-3.007	0.034	0.591	0.023	Difference stationary	Increasing	Yes
S. agalactiae	Macrolide	Deaths - Over70 - All pathogens - Extensive drug resistance in TB	ermB	0.744247	0.0342101	CAN, DNK, USA	3	2006, 2010, 2011, 2012, 2013, 2014, 2018	7	2006	2018	-2.249	0.189	0.657	0.017	Not stationary	Increasing	-3.003	0.035	0.697	0.014	Difference stationary	Increasing	No
S. aureus	Cephem	Livestock production index (2014-2016 = 100)	rep_cluster_1017/rep_cluster_1733/rep_cluster_2100	0.694544	0.00842751	CHN, DEU, DNK, GBR, THA, USA	6	2008, 2009, 2010, 2011, 2012, 2013, 2014, 2015, 2018, 2019	10	2008	2019	-0.911	0.784	0.551	0.03	Not stationary	Increasing	-3.002	0.035	0.546	0.031	Difference stationary	Increasing	Yes
S. enterica	Aminoglycoside	Deaths - Over70 - Escherichia coli - Fluoroquinolones	blaTEM-34	0.573214	2.57e-06	AUS, CAN, CHE, CHN, COG, GBR, IND, KHM, NPL, PNG, PRT, RWA, USA, VNM	14	1991, 1992, 1993, 1994, 1995, 1996, 1997, 1998, 1999, 2000, 2001, 2002, 2003, 2004, 2006, 2007, 2008, 2009, 2010, 2011, 2012, 2013, 2014, 2015, 2016, 2017, 2021	27	1991	2021	-3.848	0.002	0.908	0.01	Difference stationary	Increasing	-2.96	0.039	0.892	0.01	Difference stationary	Increasing	No
E. faecium	Lipopeptide	Deaths - AllAges - Proteus spp. - Fluoroquinolones	vanSA	0.521055	0.0464035	AUS, DNK, NZL, PAK, USA	5	2007, 2008, 2009, 2011, 2012, 2013, 2014, 2015, 2017, 2018	10	2007	2018	-2.406	0.14	0.558	0.029	Not stationary	Increasing	-2.942	0.041	0.59	0.024	Not stationary	Increasing	Yes
E. faecium	Lipopeptide	Deaths - AllAges - Proteus spp. - Fluoroquinolones	vanYA	0.524764	0.0445969	AUS, DNK, NZL, PAK, USA	5	2007, 2008, 2009, 2011, 2012, 2013, 2014, 2015, 2017, 2018	10	2007	2018	-3.473	0.009	0.555	0.029	Difference stationary	Increasing	-2.942	0.041	0.59	0.024	Not stationary	Increasing	Yes
S. aureus	Cephem	Deaths - AllAges - Morganella spp. - Fluoroquinolones	rep_cluster_1017/rep_cluster_1733/rep_cluster_2100	-0.706476	0.00694475	CHN, DEU, DNK, GBR, THA, USA	6	2008, 2009, 2010, 2011, 2012, 2013, 2014, 2015, 2018, 2019	10	2008	2019	-3.24	0.018	1.005	0.01	Difference stationary	Increasing	-2.933	0.042	0.714	0.012	Not stationary	Increasing	Yes
K. pneumoniae	Phenicol	Deaths - Under5 - All pathogens - Extensive drug resistance in TB	blaCTX-M-15	-0.637288	0.0142284	GRC, IND, MWI, NPL, USA	5	2005, 2009, 2010, 2011, 2012, 2013, 2014, 2016, 2020	9	2005	2020	2.484	0.999	0.795	0.01	Not stationary	Increasing	-2.927	0.042	0.887	0.01	Not stationary	Increasing	Yes
E. faecium	Lipopeptide	Deaths - Over70 - Enterococcus faecalis - Resistance to one or more antibiotics	Inc18/rep_cluster_1118	-0.529835	0.042212	AUS, DNK, NZL, PAK, USA	5	2007, 2008, 2009, 2011, 2012, 2013, 2014, 2015, 2017, 2018	10	2007	2018	-10.973	0	0.905	0.01	Difference stationary	Increasing	-2.911	0.044	0.809	0.01	Not stationary	Increasing	Yes
S. agalactiae	Tetracycline	Deaths - AllAges - Haemophilus influenzae - Aminopenicillin	tet(O)	0.793059	0.0188591	CAN, DNK, USA	3	2006, 2010, 2011, 2012, 2013, 2014, 2018	7	2006	2018	-2.611	0.091	0.633	0.02	Not stationary	Increasing	-2.89	0.046	0.633	0.02	Not stationary	Increasing	No
S. agalactiae	Tetracycline	Government Effectiveness: Estimate	tet(O)	-0.874436	0.00449484	CAN, DNK, USA	3	2006, 2010, 2011, 2012, 2013, 2014, 2018	7	2006	2018	-2.392	0.144	0.93	0.01	Not stationary	Increasing	-2.867	0.049	0.412	0.072	Trend stationary	Increasing	No
A. baumannii	Tetracycline	Access to clean fuels and technologies for cooking (% of population)	armA	0.537827	0.0386474	IND, KOR, USA	3	2003, 2004, 2005, 2006, 2007, 2008, 2009, 2010, 2011, 2012, 2013, 2016, 2020	13	2003	2020	-3.412	0.011	0.843	0.01	Difference stationary	Increasing	-2.846	0.052	0.842	0.01	Not stationary	Increasing	Yes
A. baumannii	Tetracycline	Access to clean fuels and technologies for cooking (% of population)	blaPER-7	0.827283	0.000141523	IND, KOR, USA	3	2003, 2004, 2005, 2006, 2007, 2008, 2009, 2010, 2011, 2012, 2013, 2016, 2020	13	2003	2020	-2.656	0.082	0.845	0.01	Not stationary	Increasing	-2.846	0.052	0.842	0.01	Not stationary	Increasing	Yes
A. baumannii	Tetracycline	Access to clean fuels and technologies for cooking (% of population)	rep_cluster_1172/rep_cluster_1254	0.966674	4.54e-09	IND, KOR, USA	3	2003, 2004, 2005, 2006, 2007, 2008, 2009, 2010, 2011, 2012, 2013, 2016, 2020	13	2003	2020	-2.213	0.202	0.833	0.01	Not stationary	Increasing	-2.846	0.052	0.842	0.01	Not stationary	Increasing	Yes
A. baumannii	Tetracycline	Access to clean fuels and technologies for cooking (% of population)	rep_cluster_1254	0.56409	0.0284996	IND, KOR, USA	3	2003, 2004, 2005, 2006, 2007, 2008, 2009, 2010, 2011, 2012, 2013, 2016, 2020	13	2003	2020	-2.626	0.088	0.843	0.01	Not stationary	Increasing	-2.846	0.052	0.842	0.01	Not stationary	Increasing	Yes
A. baumannii	Tetracycline	Access to clean fuels and technologies for cooking (% of population)	sul2	0.617206	0.0142349	IND, KOR, USA	3	2003, 2004, 2005, 2006, 2007, 2008, 2009, 2010, 2011, 2012, 2013, 2016, 2020	13	2003	2020	-2.725	0.07	0.845	0.01	Not stationary	Increasing	-2.846	0.052	0.842	0.01	Not stationary	Increasing	Yes
A. baumannii	Tetracycline	Glycopeptides	adeC	0.608443	0.0160908	IND, KOR, USA	3	2003, 2004, 2005, 2006, 2007, 2008, 2009, 2010, 2011, 2012, 2013, 2016, 2020	13	2003	2020	-3.477	0.009	0.603	0.022	Difference stationary	Increasing	-2.84	0.053	0.609	0.022	Not stationary	Increasing	Yes
A. baumannii	Tetracycline	Glycopeptides	mphE	0.686845	0.00467609	IND, KOR, USA	3	2003, 2004, 2005, 2006, 2007, 2008, 2009, 2010, 2011, 2012, 2013, 2016, 2020	13	2003	2020	-1.464	0.551	0.597	0.023	Not stationary	Increasing	-2.84	0.053	0.609	0.022	Not stationary	Increasing	Yes
A. baumannii	Tetracycline	Glycopeptides	rep_cluster_1254	0.626307	0.0124872	IND, KOR, USA	3	2003, 2004, 2005, 2006, 2007, 2008, 2009, 2010, 2011, 2012, 2013, 2016, 2020	13	2003	2020	-4.216	0.001	0.602	0.022	Difference stationary	Increasing	-2.84	0.053	0.609	0.022	Not stationary	Increasing	Yes
A. baumannii	Tetracycline	Glycopeptides	msrE	0.686845	0.00467609	IND, KOR, USA	3	2003, 2004, 2005, 2006, 2007, 2008, 2009, 2010, 2011, 2012, 2013, 2016, 2020	13	2003	2020	-1.538	0.515	0.605	0.022	Not stationary	Increasing	-2.84	0.053	0.609	0.022	Not stationary	Increasing	Yes
A. baumannii	Tetracycline	Glycopeptides	abeS	0.681402	0.00515346	IND, KOR, USA	3	2003, 2004, 2005, 2006, 2007, 2008, 2009, 2010, 2011, 2012, 2013, 2016, 2020	13	2003	2020	-4.379	0	0.6	0.023	Difference stationary	Increasing	-2.84	0.053	0.609	0.022	Not stationary	Increasing	Yes
S. pneumoniae	Lincosamide	Deaths - AllAges - Mycobacterium tuberculosis - Extensive drug resistance in TB	tet(M)	-0.626014	0.000624355	CAN, DNK, USA	3	1998, 1999, 2000, 2001, 2002, 2003, 2004, 2005, 2006, 2007, 2008, 2009, 2010, 2011, 2012, 2013, 2014, 2015, 2018	19	1998	2018	-2.23	0.196	0.978	0.01	Not stationary	Increasing	-2.835	0.053	0.343	0.1	Trend stationary	Increasing	No
S. sonnei	Tetracycline	Current health expenditure per capita (current US$)	eptA	0.634175	0.0148614	CHN, GBR, IND, NPL, PAK, VNM	6	2003, 2005, 2007, 2008, 2009, 2010, 2011, 2012, 2013, 2014, 2015, 2016	12	2003	2016	-1.587	0.49	0.806	0.01	Not stationary	Increasing	-2.825	0.055	0.847	0.01	Not stationary	Increasing	No
S. sonnei	Tetracycline	Current health expenditure per capita (current US$)	pmrF	0.641174	0.0134675	CHN, GBR, IND, NPL, PAK, VNM	6	2003, 2005, 2007, 2008, 2009, 2010, 2011, 2012, 2013, 2014, 2015, 2016	12	2003	2016	-22.295	0	0.823	0.01	Difference stationary	Increasing	-2.825	0.055	0.847	0.01	Not stationary	Increasing	No
S. sonnei	Penicilin	Raised fasting blood glucose (>= 7.0 mmol/L) (crude estimate)	aadA	-0.780765	0.0003574	BTN, IND, NPL, PAK, VNM	5	2003, 2005, 2007, 2008, 2009, 2010, 2011, 2012, 2013, 2014	10	2003	2014	-3.894	0.002	0.947	0.01	Difference stationary	Increasing	-2.815	0.056	1.031	0.01	Not stationary	Increasing	No
S. agalactiae	Tetracycline	DALYs - Over70 - All pathogens - Extensive drug resistance in TB	tet(O)	0.742643	0.0348117	CAN, DNK, USA	3	2006, 2010, 2011, 2012, 2013, 2014, 2018	7	2006	2018	-3.231	0.018	0.674	0.016	Difference stationary	Increasing	-2.811	0.057	0.679	0.015	Not stationary	Increasing	No
S. agalactiae	Macrolide	Extensively drug-resistant tuberculosis	ermB	0.796218	0.0180545	CAN, DNK, USA	3	2006, 2010, 2011, 2012, 2013, 2014, 2018	7	2006	2018	-17.877	0	0.77	0.01	Difference stationary	Increasing	-2.795	0.059	0.841	0.01	Not stationary	Increasing	No
A. baumannii	Folate	Deaths - Under5 - Non-typhoidal Salmonella - Resistance to one or more antibiotics	catA1	0.652682	0.00834823	IND, TZA, USA	3	2003, 2004, 2005, 2006, 2007, 2008, 2009, 2010, 2011, 2012, 2013, 2014, 2016, 2020	14	2003	2020	-7.539	0	0.982	0.01	Difference stationary	Increasing	-2.785	0.06	0.988	0.01	Not stationary	Increasing	Yes
S. suis	Tetracycline	Deaths - AgeStandardized - Acinetobacter baumannii - Third-generation cephalosporins	tet(O)	-0.565539	0.0280054	CAN, GBR, VNM	3	1990, 2000, 2001, 2002, 2006, 2007, 2009, 2010, 2011, 2013, 2014, 2015, 2016	13	1990	2016	-20.975	0	0.76	0.01	Difference stationary	Increasing	-2.764	0.064	0.389	0.082	Trend stationary	Increasing	No
S. suis	Tetracycline	Deaths - AgeStandardized - Acinetobacter baumannii - Third-generation cephalosporins	tet(O)	-0.565539	0.0280054	CAN, GBR, VNM	3	1990, 2000, 2001, 2002, 2006, 2007, 2009, 2010, 2011, 2013, 2014, 2015, 2016	13	1990	2016	-20.975	0	0.76	0.01	Difference stationary	Increasing	-2.764	0.064	0.389	0.082	Trend stationary	Increasing	No
S. sonnei	Aminoglycoside	Deaths - AllAges - Group B Streptococcus - Macrolides	aadA	0.507976	0.0373599	AUS, CHN, GBR, IND, NPL, PAK, VNM	7	2003, 2005, 2007, 2008, 2009, 2010, 2011, 2012, 2013, 2014, 2015, 2016, 2017, 2018	14	2003	2018	-4.4	0	0.793	0.01	Difference stationary	Increasing	-2.758	0.065	0.767	0.01	Not stationary	Increasing	No
S. sonnei	Aminoglycoside	Deaths - AllAges - Group B Streptococcus - Macrolides	aadA	0.507976	0.0373599	AUS, CHN, GBR, IND, NPL, PAK, VNM	7	2003, 2005, 2007, 2008, 2009, 2010, 2011, 2012, 2013, 2014, 2015, 2016, 2017, 2018	14	2003	2018	-4.4	0	0.793	0.01	Difference stationary	Increasing	-2.758	0.065	0.767	0.01	Not stationary	Increasing	No
S. sonnei	Aminoglycoside	Deaths - AllAges - Group B Streptococcus - Macrolides	blaCTX-M-3	0.797377	0.000126266	AUS, CHN, GBR, IND, NPL, PAK, VNM	7	2003, 2005, 2007, 2008, 2009, 2010, 2011, 2012, 2013, 2014, 2015, 2016, 2017, 2018	14	2003	2018	-2.673	0.079	0.79	0.01	Not stationary	Increasing	-2.758	0.065	0.767	0.01	Not stationary	Increasing	No
S. sonnei	Aminoglycoside	Deaths - AllAges - Group B Streptococcus - Macrolides	blaTEM-34	0.913808	2.96e-07	AUS, CHN, GBR, IND, NPL, PAK, VNM	7	2003, 2005, 2007, 2008, 2009, 2010, 2011, 2012, 2013, 2014, 2015, 2016, 2017, 2018	14	2003	2018	-2.414	0.138	0.789	0.01	Not stationary	Increasing	-2.758	0.065	0.767	0.01	Not stationary	Increasing	No
S. sonnei	Aminoglycoside	Deaths - AllAges - Group B Streptococcus - Macrolides	acrF	0.835706	2.95e-05	AUS, CHN, GBR, IND, NPL, PAK, VNM	7	2003, 2005, 2007, 2008, 2009, 2010, 2011, 2012, 2013, 2014, 2015, 2016, 2017, 2018	14	2003	2018	-2.208	0.203	0.789	0.01	Not stationary	Increasing	-2.758	0.065	0.767	0.01	Not stationary	Increasing	No
S. sonnei	Aminoglycoside	Deaths - AllAges - Group B Streptococcus - Macrolides	IncFIA/IncFIC	0.730579	0.000865865	AUS, CHN, GBR, IND, NPL, PAK, VNM	7	2003, 2005, 2007, 2008, 2009, 2010, 2011, 2012, 2013, 2014, 2015, 2016, 2017, 2018	14	2003	2018	-3.784	0.003	0.789	0.01	Difference stationary	Increasing	-2.758	0.065	0.767	0.01	Not stationary	Increasing	No
S. sonnei	Aminoglycoside	Deaths - AllAges - Group B Streptococcus - Macrolides	blaCTX-M-15	0.70351	0.0016266	AUS, CHN, GBR, IND, NPL, PAK, VNM	7	2003, 2005, 2007, 2008, 2009, 2010, 2011, 2012, 2013, 2014, 2015, 2016, 2017, 2018	14	2003	2018	-3.32	0.014	0.793	0.01	Difference stationary	Increasing	-2.758	0.065	0.767	0.01	Not stationary	Increasing	No
S. sonnei	Aminoglycoside	Deaths - AllAges - Group B Streptococcus - Macrolides	IncQ1	0.512182	0.0355573	AUS, CHN, GBR, IND, NPL, PAK, VNM	7	2003, 2005, 2007, 2008, 2009, 2010, 2011, 2012, 2013, 2014, 2015, 2016, 2017, 2018	14	2003	2018	-3.143	0.024	0.784	0.01	Difference stationary	Increasing	-2.758	0.065	0.767	0.01	Not stationary	Increasing	No
S. sonnei	Aminoglycoside	Protein-energy malnutrition	IncFIA/IncFIC	0.707356	0.00149341	AUS, CHN, GBR, IND, NPL, PAK, VNM	7	2003, 2005, 2007, 2008, 2009, 2010, 2011, 2012, 2013, 2014, 2015, 2016, 2017, 2018	14	2003	2018	-11.572	0	0.779	0.01	Difference stationary	Increasing	-2.757	0.065	0.751	0.01	Not stationary	Increasing	No
S. sonnei	Aminoglycoside	Protein-energy malnutrition	blaCTX-M-3	0.805311	9.59e-05	AUS, CHN, GBR, IND, NPL, PAK, VNM	7	2003, 2005, 2007, 2008, 2009, 2010, 2011, 2012, 2013, 2014, 2015, 2016, 2017, 2018	14	2003	2018	-2.371	0.15	0.773	0.01	Not stationary	Increasing	-2.757	0.065	0.751	0.01	Not stationary	Increasing	No
S. sonnei	Aminoglycoside	Protein-energy malnutrition	blaCTX-M-15	0.73435	0.000788508	AUS, CHN, GBR, IND, NPL, PAK, VNM	7	2003, 2005, 2007, 2008, 2009, 2010, 2011, 2012, 2013, 2014, 2015, 2016, 2017, 2018	14	2003	2018	-3.443	0.01	0.779	0.01	Difference stationary	Increasing	-2.757	0.065	0.751	0.01	Not stationary	Increasing	No
S. sonnei	Aminoglycoside	Protein-energy malnutrition	acrF	0.786119	0.000182855	AUS, CHN, GBR, IND, NPL, PAK, VNM	7	2003, 2005, 2007, 2008, 2009, 2010, 2011, 2012, 2013, 2014, 2015, 2016, 2017, 2018	14	2003	2018	-2.391	0.144	0.78	0.01	Not stationary	Increasing	-2.757	0.065	0.751	0.01	Not stationary	Increasing	No
S. sonnei	Aminoglycoside	Protein-energy malnutrition	blaTEM-34	0.899748	8.81e-07	AUS, CHN, GBR, IND, NPL, PAK, VNM	7	2003, 2005, 2007, 2008, 2009, 2010, 2011, 2012, 2013, 2014, 2015, 2016, 2017, 2018	14	2003	2018	-4.562	0	0.775	0.01	Difference stationary	Increasing	-2.757	0.065	0.751	0.01	Not stationary	Increasing	No
S. agalactiae	Lincosamide	Extensively drug-resistant tuberculosis	ermB	0.791876	0.0191659	CAN, DNK, USA	3	2006, 2010, 2011, 2012, 2013, 2014, 2018	7	2006	2018	-15.362	0	0.652	0.018	Difference stationary	Increasing	-2.746	0.066	0.828	0.01	Not stationary	Increasing	No
S. agalactiae	Tetracycline	DALYs - Under5 - Haemophilus influenzae - Third-generation cephalosporins	tet(O)	-0.70988	0.0485355	CAN, DNK, USA	3	2006, 2010, 2011, 2012, 2013, 2014, 2018	7	2006	2018	-3.898	0.002	0.761	0.01	Difference stationary	Increasing	-2.721	0.071	0.39	0.081	Trend stationary	Increasing	No
A. baumannii	Carbapenem	DALYs - Over70 - Proteus spp. - Aminopenicillin	abeS	0.534681	0.0183443	AUS, CHN, IND, KOR, SWE, THA, USA	7	2003, 2004, 2005, 2006, 2007, 2008, 2009, 2010, 2011, 2012, 2013, 2016, 2020	13	2003	2020	-4.253	0.001	0.641	0.019	Difference stationary	Increasing	-2.72	0.071	0.688	0.015	Not stationary	Increasing	Yes
S. aureus	Cephem	Deaths - Over70 - Acinetobacter baumannii - Resistance to one or more antibiotics	rep_cluster_1017/rep_cluster_1733/rep_cluster_2100	-0.700805	0.00762214	CHN, DEU, DNK, GBR, THA, USA	6	2008, 2009, 2010, 2011, 2012, 2013, 2014, 2015, 2018, 2019	10	2008	2019	-3.266	0.016	0.897	0.01	Difference stationary	Increasing	-2.699	0.074	0.141	0.1	Trend stationary	Increasing	Yes
S. suis	Tetracycline	DALYs - Under5 - All pathogens - Multi-drug resistance excluding extensive drug resistance in TB	tet(O)	-0.641085	0.0100091	CAN, GBR, VNM	3	1990, 2000, 2001, 2002, 2006, 2007, 2009, 2010, 2011, 2013, 2014, 2015, 2016	13	1990	2016	-3.288	0.015	0.925	0.01	Difference stationary	Increasing	-2.69	0.076	0.464	0.05	Not stationary	Increasing	No
S. suis	Tetracycline	DALYs - Under5 - All pathogens - Multi-drug resistance excluding extensive drug resistance in TB	tet(O)	-0.641085	0.0100091	CAN, GBR, VNM	3	1990, 2000, 2001, 2002, 2006, 2007, 2009, 2010, 2011, 2013, 2014, 2015, 2016	13	1990	2016	-3.288	0.015	0.925	0.01	Difference stationary	Increasing	-2.69	0.076	0.464	0.05	Not stationary	Increasing	No
S. sonnei	Cephem	Protein-energy malnutrition	mrx	0.61705	0.00171035	AUS, BTN, CHN, GBR, IND, NPL, PAK, THA, VNM	9	2005, 2007, 2008, 2009, 2010, 2011, 2012, 2013, 2014, 2015, 2016, 2017, 2018	13	2005	2018	-2.534	0.107	0.712	0.012	Not stationary	Increasing	-2.688	0.076	0.683	0.015	Not stationary	Increasing	No
S. sonnei	Cephem	Protein-energy malnutrition	blaCTX-M-15_ISEc9	0.517914	0.0113607	AUS, BTN, CHN, GBR, IND, NPL, PAK, THA, VNM	9	2005, 2007, 2008, 2009, 2010, 2011, 2012, 2013, 2014, 2015, 2016, 2017, 2018	13	2005	2018	-151.302	0	0.711	0.013	Difference stationary	Increasing	-2.688	0.076	0.683	0.015	Not stationary	Increasing	No
S. sonnei	Cephem	Protein-energy malnutrition	ermB	0.877208	3.94e-08	AUS, BTN, CHN, GBR, IND, NPL, PAK, THA, VNM	9	2005, 2007, 2008, 2009, 2010, 2011, 2012, 2013, 2014, 2015, 2016, 2017, 2018	13	2005	2018	-34.713	0	0.71	0.013	Difference stationary	Increasing	-2.688	0.076	0.683	0.015	Not stationary	Increasing	No
S. sonnei	Cephem	Protein-energy malnutrition	mphA	0.606834	0.00213892	AUS, BTN, CHN, GBR, IND, NPL, PAK, THA, VNM	9	2005, 2007, 2008, 2009, 2010, 2011, 2012, 2013, 2014, 2015, 2016, 2017, 2018	13	2005	2018	-2.562	0.101	0.712	0.012	Not stationary	Increasing	-2.688	0.076	0.683	0.015	Not stationary	Increasing	No
S. sonnei	Cephem	Protein-energy malnutrition	blaCTX-M-3	0.811805	2.57e-06	AUS, BTN, CHN, GBR, IND, NPL, PAK, THA, VNM	9	2005, 2007, 2008, 2009, 2010, 2011, 2012, 2013, 2014, 2015, 2016, 2017, 2018	13	2005	2018	-2.55	0.104	0.71	0.013	Not stationary	Increasing	-2.688	0.076	0.683	0.015	Not stationary	Increasing	No
S. sonnei	Cephem	Protein-energy malnutrition	IS6100_mrx_aadA5_dfrA17_mphA_qacEdelta1_sul1	0.856023	1.9e-07	AUS, BTN, CHN, GBR, IND, NPL, PAK, THA, VNM	9	2005, 2007, 2008, 2009, 2010, 2011, 2012, 2013, 2014, 2015, 2016, 2017, 2018	13	2005	2018	-128.171	0	0.707	0.013	Difference stationary	Increasing	-2.688	0.076	0.683	0.015	Not stationary	Increasing	No
S. suis	Tetracycline	People using safely managed sanitation services (% of population)	tet(O)	0.819789	0.000331343	CAN, GBR, VNM	3	2000, 2001, 2002, 2006, 2007, 2009, 2010, 2011, 2013, 2014, 2015, 2016	12	2000	2016	-3.003	0.035	0.77	0.01	Difference stationary	Increasing	-2.684	0.077	0.843	0.01	Not stationary	Increasing	No
S. suis	Tetracycline	People using safely managed sanitation services (% of population)	tet(O)	0.819789	0.000331343	CAN, GBR, VNM	3	2000, 2001, 2002, 2006, 2007, 2009, 2010, 2011, 2013, 2014, 2015, 2016	12	2000	2016	-3.003	0.035	0.77	0.01	Difference stationary	Increasing	-2.684	0.077	0.843	0.01	Not stationary	Increasing	No
S. agalactiae	Macrolide	Deaths - AgeStandardized - Haemophilus influenzae - Aminopenicillin	ermB	0.774953	0.0239015	CAN, DNK, USA	3	2006, 2010, 2011, 2012, 2013, 2014, 2018	7	2006	2018	-1.306	0.626	0.867	0.01	Not stationary	Increasing	-2.672	0.079	0.203	0.1	Trend stationary	Increasing	No
S. agalactiae	Macrolide	Otitis media	ermB	0.833192	0.0102003	CAN, DNK, USA	3	2006, 2010, 2011, 2012, 2013, 2014, 2018	7	2006	2018	-12.14	0	0.711	0.013	Difference stationary	Increasing	-2.672	0.079	0.723	0.011	Not stationary	Increasing	No
S. suis	Tetracycline	Deaths - AllAges - Escherichia coli - Fluoroquinolones	tet(O)	0.534129	0.0402679	CAN, GBR, VNM	3	1990, 2000, 2001, 2002, 2006, 2007, 2009, 2010, 2011, 2013, 2014, 2015, 2016	13	1990	2016	-2.583	0.097	0.889	0.01	Not stationary	Increasing	-2.659	0.081	0.89	0.01	Not stationary	Increasing	No
S. suis	Tetracycline	Deaths - AllAges - Escherichia coli - Fluoroquinolones	tet(O)	0.534129	0.0402679	CAN, GBR, VNM	3	1990, 2000, 2001, 2002, 2006, 2007, 2009, 2010, 2011, 2013, 2014, 2015, 2016	13	1990	2016	-2.583	0.097	0.889	0.01	Not stationary	Increasing	-2.659	0.081	0.89	0.01	Not stationary	Increasing	No
A. baumannii	Tetracycline	Respiratory infections and tuberculosis	armA	0.628279	0.0121317	IND, KOR, USA	3	2003, 2004, 2005, 2006, 2007, 2008, 2009, 2010, 2011, 2012, 2013, 2016, 2020	13	2003	2020	0.692	0.99	0.943	0.01	Not stationary	Increasing	-2.648	0.083	0.298	0.1	Trend stationary	Increasing	Yes
A. baumannii	Tetracycline	Respiratory infections and tuberculosis	rep_cluster_1172/rep_cluster_1254	0.622903	0.0131202	IND, KOR, USA	3	2003, 2004, 2005, 2006, 2007, 2008, 2009, 2010, 2011, 2012, 2013, 2016, 2020	13	2003	2020	-1.055	0.733	0.954	0.01	Not stationary	Increasing	-2.648	0.083	0.298	0.1	Trend stationary	Increasing	Yes
S. agalactiae	Tetracycline	Extensively drug-resistant tuberculosis	tet(O)	0.844066	0.00840492	CAN, DNK, USA	3	2006, 2010, 2011, 2012, 2013, 2014, 2018	7	2006	2018	-0.999	0.754	0.825	0.01	Not stationary	Increasing	-2.648	0.083	0.832	0.01	Not stationary	Increasing	No
S. suis	Tetracycline	GDP per capita, PPP (current international $)	tet(O)	0.674789	0.00578452	CAN, GBR, VNM	3	1990, 2000, 2001, 2002, 2006, 2007, 2009, 2010, 2011, 2013, 2014, 2015, 2016	13	1990	2016	-2.804	0.058	0.961	0.01	Not stationary	Increasing	-2.647	0.084	0.961	0.01	Not stationary	Increasing	No
S. suis	Tetracycline	GDP per capita, PPP (current international $)	tet(O)	0.674789	0.00578452	CAN, GBR, VNM	3	1990, 2000, 2001, 2002, 2006, 2007, 2009, 2010, 2011, 2013, 2014, 2015, 2016	13	1990	2016	-2.804	0.058	0.961	0.01	Not stationary	Increasing	-2.647	0.084	0.961	0.01	Not stationary	Increasing	No
A. baumannii	Folate	Other pneumoconiosis	dfrA1	0.676593	0.00560667	IND, TZA, USA	3	2003, 2004, 2005, 2006, 2007, 2008, 2009, 2010, 2011, 2012, 2013, 2014, 2016, 2020	14	2003	2020	-3.412	0.011	0.791	0.01	Difference stationary	Increasing	-2.637	0.086	0.794	0.01	Not stationary	Increasing	Yes
A. baumannii	Folate	Other pneumoconiosis	rep_cluster_1172/rep_cluster_1254	0.971712	1.58e-09	IND, TZA, USA	3	2003, 2004, 2005, 2006, 2007, 2008, 2009, 2010, 2011, 2012, 2013, 2014, 2016, 2020	14	2003	2020	-2.361	0.153	0.783	0.01	Not stationary	Increasing	-2.637	0.086	0.794	0.01	Not stationary	Increasing	Yes
A. baumannii	Folate	Other pneumoconiosis	sat-2	0.676593	0.00560667	IND, TZA, USA	3	2003, 2004, 2005, 2006, 2007, 2008, 2009, 2010, 2011, 2012, 2013, 2014, 2016, 2020	14	2003	2020	-2.424	0.135	0.793	0.01	Not stationary	Increasing	-2.637	0.086	0.794	0.01	Not stationary	Increasing	Yes
A. baumannii	Folate	Other pneumoconiosis	sul2	0.780269	0.000599386	IND, TZA, USA	3	2003, 2004, 2005, 2006, 2007, 2008, 2009, 2010, 2011, 2012, 2013, 2014, 2016, 2020	14	2003	2020	-2.397	0.143	0.788	0.01	Not stationary	Increasing	-2.637	0.086	0.794	0.01	Not stationary	Increasing	Yes
A. baumannii	Folate	Other pneumoconiosis	aph(3'')-Ib_aph(6)-Id_ISVsa3_sul2	0.600984	0.0178128	IND, TZA, USA	3	2003, 2004, 2005, 2006, 2007, 2008, 2009, 2010, 2011, 2012, 2013, 2014, 2016, 2020	14	2003	2020	-4.373	0	0.787	0.01	Difference stationary	Increasing	-2.637	0.086	0.794	0.01	Not stationary	Increasing	Yes
S. sonnei	Penicilin	GDP per capita, PPP (current international $)	sul2	0.56255	0.00793825	AUS, BTN, CHN, GBR, IND, NPL, PAK, VNM	8	2003, 2005, 2007, 2008, 2009, 2010, 2011, 2012, 2013, 2014, 2015, 2016, 2017, 2018	14	2003	2018	-0.703	0.846	0.984	0.01	Not stationary	Increasing	-2.636	0.086	0.525	0.036	Not stationary	Increasing	No
E. coli	Macrolide	Deaths - AllAges - Proteus spp. - Fluoroquinolones	mrx	0.604369	0.0170145	GMB, IND, KEN, MLI, MOZ, PAK, PRT	7	2008, 2009, 2010, 2019, 2020, 2021	6	2008	2021	-3.034	0.032	0.708	0.013	Difference stationary	Increasing	-2.597	0.094	0.684	0.015	Not stationary	Increasing	No
E. coli	Macrolide	Deaths - AllAges - Proteus spp. - Fluoroquinolones	ble	0.696182	0.00393934	GMB, IND, KEN, MLI, MOZ, PAK, PRT	7	2008, 2009, 2010, 2019, 2020, 2021	6	2008	2021	-2.659	0.081	0.707	0.013	Not stationary	Increasing	-2.597	0.094	0.684	0.015	Not stationary	Increasing	No
E. coli	Macrolide	Deaths - AllAges - Proteus spp. - Fluoroquinolones	rmtB	0.696617	0.00390736	GMB, IND, KEN, MLI, MOZ, PAK, PRT	7	2008, 2009, 2010, 2019, 2020, 2021	6	2008	2021	-3.543	0.007	0.706	0.013	Difference stationary	Increasing	-2.597	0.094	0.684	0.015	Not stationary	Increasing	No
E. coli	Macrolide	Deaths - AllAges - Proteus spp. - Fluoroquinolones	mphA	0.604369	0.0170145	GMB, IND, KEN, MLI, MOZ, PAK, PRT	7	2008, 2009, 2010, 2019, 2020, 2021	6	2008	2021	-2.895	0.046	0.708	0.013	Not stationary	Increasing	-2.597	0.094	0.684	0.015	Not stationary	Increasing	No
S. agalactiae	Macrolide	Deaths - AllAges - Group B Streptococcus - Penicillin	ermB	0.804017	0.0161613	CAN, DNK, USA	3	2006, 2010, 2011, 2012, 2013, 2014, 2018	7	2006	2018	-6.572	0	0.593	0.023	Difference stationary	Increasing	-2.583	0.097	0.578	0.025	Not stationary	Increasing	No
S. agalactiae	Tetracycline	DALYs - AllAges - All pathogens - Multi-drug resistance excluding extensive drug resistance in TB	tet(O)	0.817417	0.0132091	CAN, DNK, USA	3	2006, 2010, 2011, 2012, 2013, 2014, 2018	7	2006	2018	-5.821	0	0.873	0.01	Difference stationary	Increasing	-2.575	0.098	0.634	0.02	Not stationary	Increasing	No
S. suis	Tetracycline	Deaths - Over70 - Escherichia coli - Fluoroquinolones	tet(O)	0.571544	0.0260263	CAN, GBR, VNM	3	1990, 2000, 2001, 2002, 2006, 2007, 2009, 2010, 2011, 2013, 2014, 2015, 2016	13	1990	2016	-1.965	0.302	0.882	0.01	Not stationary	Increasing	-2.564	0.101	0.883	0.01	Not stationary	Increasing	No
S. suis	Tetracycline	Deaths - Over70 - Escherichia coli - Fluoroquinolones	tet(O)	0.571544	0.0260263	CAN, GBR, VNM	3	1990, 2000, 2001, 2002, 2006, 2007, 2009, 2010, 2011, 2013, 2014, 2015, 2016	13	1990	2016	-1.965	0.302	0.882	0.01	Not stationary	Increasing	-2.564	0.101	0.883	0.01	Not stationary	Increasing	No
E. coli	Macrolide	Deaths - Over70 - All pathogens - Extensive drug resistance in TB	ble	0.541083	0.0372614	GMB, IND, KEN, MLI, MOZ, PAK, PRT	7	2008, 2009, 2010, 2019, 2020, 2021	6	2008	2021	-2.367	0.151	0.73	0.011	Not stationary	Increasing	-2.56	0.102	0.693	0.014	Not stationary	Increasing	No
E. coli	Macrolide	Deaths - Over70 - All pathogens - Extensive drug resistance in TB	rmtB	0.540386	0.0375548	GMB, IND, KEN, MLI, MOZ, PAK, PRT	7	2008, 2009, 2010, 2019, 2020, 2021	6	2008	2021	-3.869	0.002	0.725	0.011	Difference stationary	Increasing	-2.56	0.102	0.693	0.014	Not stationary	Increasing	No
S. suis	Tetracycline	DALYs - AllAges - Escherichia coli - Fluoroquinolones	tet(O)	0.536591	0.0391834	CAN, GBR, VNM	3	1990, 2000, 2001, 2002, 2006, 2007, 2009, 2010, 2011, 2013, 2014, 2015, 2016	13	1990	2016	-1.803	0.379	0.878	0.01	Not stationary	Increasing	-2.557	0.102	0.874	0.01	Not stationary	Increasing	No
S. suis	Tetracycline	DALYs - AllAges - Escherichia coli - Fluoroquinolones	tet(O)	0.536591	0.0391834	CAN, GBR, VNM	3	1990, 2000, 2001, 2002, 2006, 2007, 2009, 2010, 2011, 2013, 2014, 2015, 2016	13	1990	2016	-1.803	0.379	0.878	0.01	Not stationary	Increasing	-2.557	0.102	0.874	0.01	Not stationary	Increasing	No
E. coli	Macrolide	Deaths - Over70 - Mycobacterium tuberculosis - Extensive drug resistance in TB	rmtB	0.540386	0.0375548	GMB, IND, KEN, MLI, MOZ, PAK, PRT	7	2008, 2009, 2010, 2019, 2020, 2021	6	2008	2021	-10.228	0	0.751	0.01	Difference stationary	Increasing	-2.53	0.108	0.692	0.014	Not stationary	Increasing	No
E. coli	Macrolide	Deaths - Over70 - Mycobacterium tuberculosis - Extensive drug resistance in TB	ble	0.541083	0.0372614	GMB, IND, KEN, MLI, MOZ, PAK, PRT	7	2008, 2009, 2010, 2019, 2020, 2021	6	2008	2021	-8.737	0	0.739	0.01	Difference stationary	Increasing	-2.53	0.108	0.692	0.014	Not stationary	Increasing	No
C. diphtheriae	Folate	Skin and subcutaneous diseases	dfrA1	0.884364	0.0192846	FRA, RUS	2	1993, 2011, 2014, 2015, 2016, 2017	6	1993	2017	-2.773	0.062	0.74	0.01	Not stationary	Increasing	-2.521	0.11	0.857	0.01	Not stationary	Increasing	No
C. diphtheriae	Folate	Skin and subcutaneous diseases	dfrA1	0.884364	0.0192846	FRA, RUS	2	1993, 2011, 2014, 2015, 2016, 2017	6	1993	2017	-2.773	0.062	0.74	0.01	Not stationary	Increasing	-2.521	0.11	0.857	0.01	Not stationary	Increasing	No
C. diphtheriae	Folate	Skin and subcutaneous diseases	tet(O)	0.977842	0.000731013	FRA, RUS	2	1993, 2011, 2014, 2015, 2016, 2017	6	1993	2017	3.266	1	0.753	0.01	Not stationary	Increasing	-2.521	0.11	0.857	0.01	Not stationary	Increasing	No
C. diphtheriae	Folate	Skin and subcutaneous diseases	tet(O)	0.977842	0.000731013	FRA, RUS	2	1993, 2011, 2014, 2015, 2016, 2017	6	1993	2017	3.266	1	0.753	0.01	Not stationary	Increasing	-2.521	0.11	0.857	0.01	Not stationary	Increasing	No
C. diphtheriae	Folate	Skin and subcutaneous diseases	ermX	0.942164	0.00492077	FRA, RUS	2	1993, 2011, 2014, 2015, 2016, 2017	6	1993	2017	1.081	0.995	0.851	0.01	Not stationary	Increasing	-2.521	0.11	0.857	0.01	Not stationary	Increasing	No
C. diphtheriae	Folate	Skin and subcutaneous diseases	ermX	0.942164	0.00492077	FRA, RUS	2	1993, 2011, 2014, 2015, 2016, 2017	6	1993	2017	1.081	0.995	0.851	0.01	Not stationary	Increasing	-2.521	0.11	0.857	0.01	Not stationary	Increasing	No
K. pneumoniae	Nitrofurans	Fluoroquinolones	mphE	-0.807993	0.00262104	DEU, ITA, USA	3	2009, 2010, 2011, 2012, 2013, 2014, 2015, 2016, 2017, 2019	10	2009	2019	-15.734	0	0.866	0.01	Difference stationary	Increasing	-2.521	0.11	0.302	0.1	Trend stationary	Increasing	Yes
K. pneumoniae	Nitrofurans	Fluoroquinolones	IncFIB/IncHI1B/rep_cluster_1254	-0.708578	0.0146559	DEU, ITA, USA	3	2009, 2010, 2011, 2012, 2013, 2014, 2015, 2016, 2017, 2019	10	2009	2019	-6.759	0	0.859	0.01	Difference stationary	Increasing	-2.521	0.11	0.302	0.1	Trend stationary	Increasing	Yes
K. pneumoniae	Nitrofurans	Fluoroquinolones	aph(3')-VIa	-0.765997	0.00597986	DEU, ITA, USA	3	2009, 2010, 2011, 2012, 2013, 2014, 2015, 2016, 2017, 2019	10	2009	2019	-1.001	0.753	0.899	0.01	Not stationary	Increasing	-2.521	0.11	0.302	0.1	Trend stationary	Increasing	Yes
K. pneumoniae	Nitrofurans	Fluoroquinolones	arr-3	-0.834245	0.0014081	DEU, ITA, USA	3	2009, 2010, 2011, 2012, 2013, 2014, 2015, 2016, 2017, 2019	10	2009	2019	-12.067	0	0.947	0.01	Difference stationary	Increasing	-2.521	0.11	0.302	0.1	Trend stationary	Increasing	Yes
K. pneumoniae	Nitrofurans	Fluoroquinolones	ISVsa3_sul2	-0.710841	0.014202	DEU, ITA, USA	3	2009, 2010, 2011, 2012, 2013, 2014, 2015, 2016, 2017, 2019	10	2009	2019	-11.786	0	0.897	0.01	Difference stationary	Increasing	-2.521	0.11	0.302	0.1	Trend stationary	Increasing	Yes
K. pneumoniae	Nitrofurans	Fluoroquinolones	IncFIB/IncR	-0.708982	0.0145741	DEU, ITA, USA	3	2009, 2010, 2011, 2012, 2013, 2014, 2015, 2016, 2017, 2019	10	2009	2019	-0.452	0.901	0.798	0.01	Not stationary	Increasing	-2.521	0.11	0.302	0.1	Trend stationary	Increasing	Yes
K. pneumoniae	Nitrofurans	Fluoroquinolones	msrE	-0.807993	0.00262104	DEU, ITA, USA	3	2009, 2010, 2011, 2012, 2013, 2014, 2015, 2016, 2017, 2019	10	2009	2019	-14.183	0	0.862	0.01	Difference stationary	Increasing	-2.521	0.11	0.302	0.1	Trend stationary	Increasing	Yes
K. pneumoniae	Nitrofurans	Fluoroquinolones	qnrS1	-0.797571	0.00327178	DEU, ITA, USA	3	2009, 2010, 2011, 2012, 2013, 2014, 2015, 2016, 2017, 2019	10	2009	2019	-4.981	0	0.931	0.01	Difference stationary	Increasing	-2.521	0.11	0.302	0.1	Trend stationary	Increasing	Yes
S. sonnei	Aminoglycoside	Population, total	blaTEM-34	0.50023	0.0408614	AUS, CHN, GBR, IND, NPL, PAK, VNM	7	2003, 2005, 2007, 2008, 2009, 2010, 2011, 2012, 2013, 2014, 2015, 2016, 2017, 2018	14	2003	2018	-5.497	0	0.731	0.011	Difference stationary	Increasing	-2.515	0.112	0.646	0.018	Not stationary	Increasing	No
S. sonnei	Aminoglycoside	Population, total	IS6100_mrx_mphA	0.576804	0.0153505	AUS, CHN, GBR, IND, NPL, PAK, VNM	7	2003, 2005, 2007, 2008, 2009, 2010, 2011, 2012, 2013, 2014, 2015, 2016, 2017, 2018	14	2003	2018	-3.398	0.011	0.647	0.018	Difference stationary	Increasing	-2.515	0.112	0.646	0.018	Not stationary	Increasing	No
S. sonnei	Aminoglycoside	Population, total	aac(3)-IId	0.53175	0.0280271	AUS, CHN, GBR, IND, NPL, PAK, VNM	7	2003, 2005, 2007, 2008, 2009, 2010, 2011, 2012, 2013, 2014, 2015, 2016, 2017, 2018	14	2003	2018	-2.204	0.205	0.725	0.011	Not stationary	Increasing	-2.515	0.112	0.646	0.018	Not stationary	Increasing	No
S. sonnei	Penicilin	Population density (people per sq. km of land area)	blaTEM-34	0.536855	0.0120964	AUS, BTN, CHN, GBR, IND, NPL, PAK, VNM	8	2003, 2005, 2007, 2008, 2009, 2010, 2011, 2012, 2013, 2014, 2015, 2016, 2017, 2018	14	2003	2018	-1.583	0.492	0.725	0.011	Not stationary	Increasing	-2.474	0.122	0.665	0.017	Not stationary	Increasing	No
S. sonnei	Penicilin	Population density (people per sq. km of land area)	mrx	0.56628	0.00744683	AUS, BTN, CHN, GBR, IND, NPL, PAK, VNM	8	2003, 2005, 2007, 2008, 2009, 2010, 2011, 2012, 2013, 2014, 2015, 2016, 2017, 2018	14	2003	2018	-2.31	0.169	0.713	0.012	Not stationary	Increasing	-2.474	0.122	0.665	0.017	Not stationary	Increasing	No
S. sonnei	Penicilin	Population density (people per sq. km of land area)	dfrA17	0.547911	0.0101314	AUS, BTN, CHN, GBR, IND, NPL, PAK, VNM	8	2003, 2005, 2007, 2008, 2009, 2010, 2011, 2012, 2013, 2014, 2015, 2016, 2017, 2018	14	2003	2018	-1.588	0.489	0.684	0.015	Not stationary	Increasing	-2.474	0.122	0.665	0.017	Not stationary	Increasing	No
S. sonnei	Penicilin	Population density (people per sq. km of land area)	aadA5	0.546696	0.0103336	AUS, BTN, CHN, GBR, IND, NPL, PAK, VNM	8	2003, 2005, 2007, 2008, 2009, 2010, 2011, 2012, 2013, 2014, 2015, 2016, 2017, 2018	14	2003	2018	-3.928	0.002	0.692	0.014	Difference stationary	Increasing	-2.474	0.122	0.665	0.017	Not stationary	Increasing	No
S. sonnei	Penicilin	Population density (people per sq. km of land area)	mphA	0.56628	0.00744683	AUS, BTN, CHN, GBR, IND, NPL, PAK, VNM	8	2003, 2005, 2007, 2008, 2009, 2010, 2011, 2012, 2013, 2014, 2015, 2016, 2017, 2018	14	2003	2018	-2.019	0.278	0.698	0.014	Not stationary	Increasing	-2.474	0.122	0.665	0.017	Not stationary	Increasing	No
E. coli	Macrolide	DALYs - AllAges - Shigella spp. - Fluoroquinolones	rmtB	-0.546768	0.0349306	GMB, IND, KEN, MLI, MOZ, PAK, PRT	7	2008, 2009, 2010, 2019, 2020, 2021	6	2008	2021	-4.754	0	0.655	0.018	Difference stationary	Increasing	-2.47	0.123	0.931	0.01	Not stationary	Increasing	No
E. coli	Macrolide	DALYs - AllAges - Shigella spp. - Fluoroquinolones	ble	-0.545149	0.0355827	GMB, IND, KEN, MLI, MOZ, PAK, PRT	7	2008, 2009, 2010, 2019, 2020, 2021	6	2008	2021	-1.541	0.513	0.807	0.01	Not stationary	Increasing	-2.47	0.123	0.931	0.01	Not stationary	Increasing	No
C. diphtheriae	Tetracycline	Deaths - AgeStandardized - All pathogens - Resistance to one or more antibiotics	sul1	-0.848336	0.0327587	FRA, RUS	2	1993, 2011, 2014, 2015, 2016, 2017	6	1993	2017	-17.173	0	0.831	0.01	Difference stationary	Increasing	-2.464	0.125	0.241	0.1	Trend stationary	Increasing	No
E. faecium	Lipopeptide	Urban population (% of total population)	vanSA	0.6732	0.00594487	AUS, DNK, NZL, PAK, USA	5	2007, 2008, 2009, 2011, 2012, 2013, 2014, 2015, 2017, 2018	10	2007	2018	-10.608	0	0.691	0.014	Difference stationary	Increasing	-2.46	0.125	0.725	0.011	Not stationary	Increasing	Yes
E. faecium	Lipopeptide	Urban population (% of total population)	vanYA	0.669098	0.00637513	AUS, DNK, NZL, PAK, USA	5	2007, 2008, 2009, 2011, 2012, 2013, 2014, 2015, 2017, 2018	10	2007	2018	-1.794	0.383	0.689	0.015	Not stationary	Increasing	-2.46	0.125	0.725	0.011	Not stationary	Increasing	Yes
E. faecium	Lipopeptide	Urban population (% of total population)	sat-4	0.825148	0.000152455	AUS, DNK, NZL, PAK, USA	5	2007, 2008, 2009, 2011, 2012, 2013, 2014, 2015, 2017, 2018	10	2007	2018	-2.562	0.101	0.691	0.014	Not stationary	Increasing	-2.46	0.125	0.725	0.011	Not stationary	Increasing	Yes
S. agalactiae	Macrolide	DALYs - Over70 - Mycobacterium tuberculosis - Extensive drug resistance in TB	ermB	0.785999	0.0207372	CAN, DNK, USA	3	2006, 2010, 2011, 2012, 2013, 2014, 2018	7	2006	2018	-2.733	0.069	0.656	0.018	Not stationary	Increasing	-2.443	0.13	0.681	0.015	Not stationary	Increasing	No
C. diphtheriae	Folate	Oxazolidinones	ermX	0.913755	0.0300079	FRA	1	2011, 2014, 2015, 2016, 2017	5	2011	2017	-2.598	0.094	0.837	0.01	Not stationary	Increasing	-2.431	0.133	0.822	0.01	Not stationary	Increasing	No
C. diphtheriae	Folate	Oxazolidinones	ermX	0.913755	0.0300079	FRA	1	2011, 2014, 2015, 2016, 2017	5	2011	2017	-2.598	0.094	0.837	0.01	Not stationary	Increasing	-2.431	0.133	0.822	0.01	Not stationary	Increasing	No
C. diphtheriae	Folate	Oxazolidinones	tet(O)	0.899884	0.0374503	FRA	1	2011, 2014, 2015, 2016, 2017	5	2011	2017	-2.454	0.127	0.837	0.01	Not stationary	Increasing	-2.431	0.133	0.822	0.01	Not stationary	Increasing	No
C. diphtheriae	Folate	Oxazolidinones	tet(O)	0.899884	0.0374503	FRA	1	2011, 2014, 2015, 2016, 2017	5	2011	2017	-2.454	0.127	0.837	0.01	Not stationary	Increasing	-2.431	0.133	0.822	0.01	Not stationary	Increasing	No
K. pneumoniae	Phenicol	Deaths - AgeStandardized - Streptococcus pneumoniae - Penicillin	IncFIA/IncFIC	0.799287	0.000603178	GRC, IND, MWI, NPL, USA	5	2005, 2009, 2010, 2011, 2012, 2013, 2014, 2016, 2020	9	2005	2020	-2.211	0.202	0.726	0.011	Not stationary	Increasing	-2.409	0.139	0.732	0.011	Not stationary	Increasing	Yes
K. pneumoniae	Phenicol	Deaths - AgeStandardized - Streptococcus pneumoniae - Penicillin	IncFIA/IncR/rep_cluster_1254	0.817552	0.000354967	GRC, IND, MWI, NPL, USA	5	2005, 2009, 2010, 2011, 2012, 2013, 2014, 2016, 2020	9	2005	2020	-2.326	0.164	0.727	0.011	Not stationary	Increasing	-2.409	0.139	0.732	0.011	Not stationary	Increasing	Yes
A. baumannii	Tetracycline	Deaths - AllAges - All pathogens - Extensive drug resistance in TB	blaPER-7	0.771649	0.000752573	IND, KOR, USA	3	2003, 2004, 2005, 2006, 2007, 2008, 2009, 2010, 2011, 2012, 2013, 2016, 2020	13	2003	2020	-3.213	0.019	0.862	0.01	Difference stationary	Increasing	-2.407	0.14	0.913	0.01	Not stationary	Increasing	Yes
A. baumannii	Tetracycline	Deaths - AllAges - All pathogens - Extensive drug resistance in TB	rep_cluster_1254	0.703221	0.00344746	IND, KOR, USA	3	2003, 2004, 2005, 2006, 2007, 2008, 2009, 2010, 2011, 2012, 2013, 2016, 2020	13	2003	2020	-2.219	0.2	0.881	0.01	Not stationary	Increasing	-2.407	0.14	0.913	0.01	Not stationary	Increasing	Yes
A. baumannii	Tetracycline	Deaths - AllAges - All pathogens - Extensive drug resistance in TB	sul2	0.729248	0.00203566	IND, KOR, USA	3	2003, 2004, 2005, 2006, 2007, 2008, 2009, 2010, 2011, 2012, 2013, 2016, 2020	13	2003	2020	-7.944	0	0.892	0.01	Difference stationary	Increasing	-2.407	0.14	0.913	0.01	Not stationary	Increasing	Yes
A. baumannii	Tetracycline	Deaths - AllAges - All pathogens - Extensive drug resistance in TB	aph(3'')-Ib	0.572713	0.0256536	IND, KOR, USA	3	2003, 2004, 2005, 2006, 2007, 2008, 2009, 2010, 2011, 2012, 2013, 2016, 2020	13	2003	2020	-3.708	0.004	0.861	0.01	Difference stationary	Increasing	-2.407	0.14	0.913	0.01	Not stationary	Increasing	Yes
A. baumannii	Tetracycline	Deaths - AllAges - All pathogens - Extensive drug resistance in TB	rep_cluster_1172/rep_cluster_1254	0.86064	3.82e-05	IND, KOR, USA	3	2003, 2004, 2005, 2006, 2007, 2008, 2009, 2010, 2011, 2012, 2013, 2016, 2020	13	2003	2020	-2.031	0.273	0.91	0.01	Not stationary	Increasing	-2.407	0.14	0.913	0.01	Not stationary	Increasing	Yes
A. baumannii	Carbapenem	GDP per capita, PPP (current international $)	armA	0.549187	0.014876	AUS, CHN, IND, KOR, SWE, THA, USA	7	2003, 2004, 2005, 2006, 2007, 2008, 2009, 2010, 2011, 2012, 2013, 2016, 2020	13	2003	2020	-5.171	0	0.634	0.02	Difference stationary	Increasing	-2.385	0.146	0.805	0.01	Not stationary	Increasing	Yes
A. baumannii	Carbapenem	GDP per capita, PPP (current international $)	armA	0.549187	0.014876	AUS, CHN, IND, KOR, SWE, THA, USA	7	2003, 2004, 2005, 2006, 2007, 2008, 2009, 2010, 2011, 2012, 2013, 2016, 2020	13	2003	2020	-5.171	0	0.634	0.02	Difference stationary	Increasing	-2.385	0.146	0.805	0.01	Not stationary	Increasing	Yes
C. diphtheriae	Folate	Refugee population by country or territory of asylum	ermX	0.920444	0.0266128	FRA	1	2011, 2014, 2015, 2016, 2017	5	2011	2017	-3.521	0.007	0.852	0.01	Difference stationary	Increasing	-2.383	0.147	0.842	0.01	Not stationary	Increasing	No
C. diphtheriae	Folate	Refugee population by country or territory of asylum	ermX	0.920444	0.0266128	FRA	1	2011, 2014, 2015, 2016, 2017	5	2011	2017	-3.521	0.007	0.852	0.01	Difference stationary	Increasing	-2.383	0.147	0.842	0.01	Not stationary	Increasing	No
C. diphtheriae	Folate	Refugee population by country or territory of asylum	tet(O)	0.942698	0.0163237	FRA	1	2011, 2014, 2015, 2016, 2017	5	2011	2017	-2.767	0.063	0.853	0.01	Not stationary	Increasing	-2.383	0.147	0.842	0.01	Not stationary	Increasing	No
C. diphtheriae	Folate	Refugee population by country or territory of asylum	tet(O)	0.942698	0.0163237	FRA	1	2011, 2014, 2015, 2016, 2017	5	2011	2017	-2.767	0.063	0.853	0.01	Not stationary	Increasing	-2.383	0.147	0.842	0.01	Not stationary	Increasing	No
E. coli	Cephem	Current health expenditure per capita, PPP (current international $)	mdtN	0.512811	7.35e-05	BRA, CHN, DEU, DNK, FRA, GBR, GMB, IND, ITA, KEN, MLI, MOZ, NOR, PAK, PRT, THA, TZA, USA	18	2001, 2002, 2003, 2004, 2005, 2006, 2007, 2008, 2009, 2010, 2011, 2012, 2013, 2014, 2015, 2016, 2017, 2018, 2019, 2020, 2021	21	2001	2021	-2.351	0.156	0.861	0.01	Not stationary	Increasing	-2.375	0.149	0.97	0.01	Not stationary	Increasing	No
E. coli	Cephem	Current health expenditure per capita, PPP (current international $)	mdtN	0.512811	7.35e-05	BRA, CHN, DEU, DNK, FRA, GBR, GMB, IND, ITA, KEN, MLI, MOZ, NOR, PAK, PRT, THA, TZA, USA	18	2001, 2002, 2003, 2004, 2005, 2006, 2007, 2008, 2009, 2010, 2011, 2012, 2013, 2014, 2015, 2016, 2017, 2018, 2019, 2020, 2021	21	2001	2021	-2.351	0.156	0.861	0.01	Not stationary	Increasing	-2.375	0.149	0.97	0.01	Not stationary	Increasing	Yes
E. coli	Cephem	Current health expenditure per capita, PPP (current international $)	mdtN	0.512811	7.35e-05	BRA, CHN, DEU, DNK, FRA, GBR, GMB, IND, ITA, KEN, MLI, MOZ, NOR, PAK, PRT, THA, TZA, USA	18	2001, 2002, 2003, 2004, 2005, 2006, 2007, 2008, 2009, 2010, 2011, 2012, 2013, 2014, 2015, 2016, 2017, 2018, 2019, 2020, 2021	21	2001	2021	-2.351	0.156	0.861	0.01	Not stationary	Increasing	-2.375	0.149	0.97	0.01	Not stationary	Increasing	No
S. sonnei	Folate	People using safely managed sanitation services (% of population)	sul2	0.557411	0.010667	AUS, BTN, CHN, GBR, IND, NPL, VNM	7	2003, 2005, 2008, 2009, 2010, 2011, 2012, 2013, 2014, 2015, 2016, 2017, 2018	13	2003	2018	-7.917	0	0.727	0.011	Difference stationary	Increasing	-2.366	0.152	0.742	0.01	Not stationary	Increasing	No
S. sonnei	Cephem	Deaths - AllAges - Escherichia coli - Beta lactam / Beta-lactamase inhibitors	blaCTX-M-3	0.785905	8.81e-06	AUS, BTN, CHN, GBR, IND, NPL, PAK, THA, VNM	9	2005, 2007, 2008, 2009, 2010, 2011, 2012, 2013, 2014, 2015, 2016, 2017, 2018	13	2005	2018	-96.117	0	0.69	0.014	Difference stationary	Increasing	-2.353	0.155	0.674	0.016	Not stationary	Increasing	No
S. sonnei	Cephem	Deaths - AllAges - Escherichia coli - Beta lactam / Beta-lactamase inhibitors	IS6100_mrx_aadA5_dfrA17_mphA_qacEdelta1_sul1	0.787746	8.12e-06	AUS, BTN, CHN, GBR, IND, NPL, PAK, THA, VNM	9	2005, 2007, 2008, 2009, 2010, 2011, 2012, 2013, 2014, 2015, 2016, 2017, 2018	13	2005	2018	-188.64	0	0.691	0.014	Difference stationary	Increasing	-2.353	0.155	0.674	0.016	Not stationary	Increasing	No
S. sonnei	Cephem	Deaths - AllAges - Escherichia coli - Beta lactam / Beta-lactamase inhibitors	ermB	0.880241	3.07e-08	AUS, BTN, CHN, GBR, IND, NPL, PAK, THA, VNM	9	2005, 2007, 2008, 2009, 2010, 2011, 2012, 2013, 2014, 2015, 2016, 2017, 2018	13	2005	2018	-48.861	0	0.69	0.014	Difference stationary	Increasing	-2.353	0.155	0.674	0.016	Not stationary	Increasing	No
S. sonnei	Cephem	Deaths - AllAges - Escherichia coli - Beta lactam / Beta-lactamase inhibitors	mrx	0.611417	0.00193659	AUS, BTN, CHN, GBR, IND, NPL, PAK, THA, VNM	9	2005, 2007, 2008, 2009, 2010, 2011, 2012, 2013, 2014, 2015, 2016, 2017, 2018	13	2005	2018	-97.154	0	0.692	0.014	Difference stationary	Increasing	-2.353	0.155	0.674	0.016	Not stationary	Increasing	No
S. sonnei	Cephem	Deaths - AllAges - Escherichia coli - Beta lactam / Beta-lactamase inhibitors	mphA	0.64441	0.000903576	AUS, BTN, CHN, GBR, IND, NPL, PAK, THA, VNM	9	2005, 2007, 2008, 2009, 2010, 2011, 2012, 2013, 2014, 2015, 2016, 2017, 2018	13	2005	2018	-23.005	0	0.694	0.014	Difference stationary	Increasing	-2.353	0.155	0.674	0.016	Not stationary	Increasing	No
A. baumannii	Carbapenem	People using at least basic drinking water services (% of population)	Abau_abaQ	0.547792	0.0228259	AUS, CHN, IND, KOR, SWE, THA, USA	7	2005, 2006, 2007, 2008, 2009, 2010, 2011, 2012, 2013, 2016, 2020	11	2005	2020	-6.149	0	0.637	0.019	Difference stationary	Increasing	-2.331	0.162	0.684	0.015	Not stationary	Increasing	Yes
A. baumannii	Carbapenem	People using at least basic drinking water services (% of population)	Abau_abaQ	0.547792	0.0228259	AUS, CHN, IND, KOR, SWE, THA, USA	7	2005, 2006, 2007, 2008, 2009, 2010, 2011, 2012, 2013, 2016, 2020	11	2005	2020	-6.149	0	0.637	0.019	Difference stationary	Increasing	-2.331	0.162	0.684	0.015	Not stationary	Increasing	Yes
A. baumannii	Carbapenem	People using at least basic drinking water services (% of population)	cmlA5	0.545501	0.0235186	AUS, CHN, IND, KOR, SWE, THA, USA	7	2005, 2006, 2007, 2008, 2009, 2010, 2011, 2012, 2013, 2016, 2020	11	2005	2020	-6.339	0	0.673	0.016	Difference stationary	Increasing	-2.331	0.162	0.684	0.015	Not stationary	Increasing	Yes
S. aureus	Cephem	Deaths - Under5 - Group A Streptococcus - Macrolides	rep_cluster_1017/rep_cluster_1733/rep_cluster_2100	0.787557	0.00139203	CHN, DEU, DNK, GBR, THA, USA	6	2008, 2009, 2010, 2011, 2012, 2013, 2014, 2015, 2018, 2019	10	2008	2019	-11.032	0	0.778	0.01	Difference stationary	Increasing	-2.324	0.164	0.233	0.1	Trend stationary	Increasing	Yes
A. baumannii	Folate	GDP per capita, PPP (current international $)	tet(A)	-0.723396	0.00230297	IND, TZA, USA	3	2003, 2004, 2005, 2006, 2007, 2008, 2009, 2010, 2011, 2012, 2013, 2014, 2016, 2020	14	2003	2020	-0.713	0.843	0.974	0.01	Not stationary	Increasing	-2.317	0.167	0.721	0.012	Not stationary	Increasing	Yes
S. sonnei	Cephem	DALYs - AllAges - Escherichia coli - Beta lactam / Beta-lactamase inhibitors	mphA	0.598843	0.00253467	AUS, BTN, CHN, GBR, IND, NPL, PAK, THA, VNM	9	2005, 2007, 2008, 2009, 2010, 2011, 2012, 2013, 2014, 2015, 2016, 2017, 2018	13	2005	2018	-22.146	0	0.698	0.014	Difference stationary	Increasing	-2.285	0.177	0.677	0.016	Not stationary	Increasing	No
S. sonnei	Cephem	DALYs - AllAges - Escherichia coli - Beta lactam / Beta-lactamase inhibitors	IS6100_mrx_aadA5_dfrA17_mphA_qacEdelta1_sul1	0.774663	1.43e-05	AUS, BTN, CHN, GBR, IND, NPL, PAK, THA, VNM	9	2005, 2007, 2008, 2009, 2010, 2011, 2012, 2013, 2014, 2015, 2016, 2017, 2018	13	2005	2018	-182.514	0	0.697	0.014	Difference stationary	Increasing	-2.285	0.177	0.677	0.016	Not stationary	Increasing	No
S. sonnei	Cephem	DALYs - AllAges - Escherichia coli - Beta lactam / Beta-lactamase inhibitors	ermB	0.871653	6.11e-08	AUS, BTN, CHN, GBR, IND, NPL, PAK, THA, VNM	9	2005, 2007, 2008, 2009, 2010, 2011, 2012, 2013, 2014, 2015, 2016, 2017, 2018	13	2005	2018	-6.403	0	0.697	0.014	Difference stationary	Increasing	-2.285	0.177	0.677	0.016	Not stationary	Increasing	No
S. sonnei	Cephem	DALYs - AllAges - Escherichia coli - Beta lactam / Beta-lactamase inhibitors	blaCTX-M-3	0.792678	6.49e-06	AUS, BTN, CHN, GBR, IND, NPL, PAK, THA, VNM	9	2005, 2007, 2008, 2009, 2010, 2011, 2012, 2013, 2014, 2015, 2016, 2017, 2018	13	2005	2018	-93.392	0	0.695	0.014	Difference stationary	Increasing	-2.285	0.177	0.677	0.016	Not stationary	Increasing	No
S. sonnei	Cephem	DALYs - AllAges - Escherichia coli - Beta lactam / Beta-lactamase inhibitors	mrx	0.562585	0.00519806	AUS, BTN, CHN, GBR, IND, NPL, PAK, THA, VNM	9	2005, 2007, 2008, 2009, 2010, 2011, 2012, 2013, 2014, 2015, 2016, 2017, 2018	13	2005	2018	-16.739	0	0.702	0.013	Difference stationary	Increasing	-2.285	0.177	0.677	0.016	Not stationary	Increasing	No
S. agalactiae	Tetracycline	DALYs - AllAges - Group A Streptococcus - Macrolides	tet(O)	0.945599	0.000386241	CAN, DNK, USA	3	2006, 2010, 2011, 2012, 2013, 2014, 2018	7	2006	2018	-26.51	0	0.609	0.022	Difference stationary	Increasing	-2.279	0.179	0.605	0.022	Not stationary	Increasing	No
K. pneumoniae	Phenicol	Deaths - AllAges - All pathogens - Penicillin	IncFIA/IncR/rep_cluster_1254	0.827748	0.000257354	GRC, IND, MWI, NPL, USA	5	2005, 2009, 2010, 2011, 2012, 2013, 2014, 2016, 2020	9	2005	2020	-3.362	0.012	0.808	0.01	Difference stationary	Increasing	-2.252	0.188	0.816	0.01	Not stationary	Increasing	Yes
K. pneumoniae	Phenicol	Deaths - AllAges - All pathogens - Penicillin	IncFIA/IncFIC	0.80789	0.000473104	GRC, IND, MWI, NPL, USA	5	2005, 2009, 2010, 2011, 2012, 2013, 2014, 2016, 2020	9	2005	2020	-4.542	0	0.812	0.01	Difference stationary	Increasing	-2.252	0.188	0.816	0.01	Not stationary	Increasing	Yes
S. agalactiae	Tetracycline	Deaths - Under5 - Mycobacterium tuberculosis - Multi-drug resistance excluding extensive drug resistance in TB	Spyo_ermA	-0.808092	0.0152237	CAN, DNK, USA	3	2006, 2010, 2011, 2012, 2013, 2014, 2018	7	2006	2018	2.32	0.999	0.533	0.034	Not stationary	Increasing	-2.246	0.19	0.271	0.1	Trend stationary	Increasing	No
S. agalactiae	Tetracycline	DALYs - AgeStandardized - Proteus spp. - Aminopenicillin	tet(O)	0.724177	0.0422067	CAN, DNK, USA	3	2006, 2010, 2011, 2012, 2013, 2014, 2018	7	2006	2018	-2.703	0.073	0.798	0.01	Not stationary	Increasing	-2.239	0.192	0.474	0.048	Not stationary	Increasing	No
S. agalactiae	Macrolide	Deaths - Over70 - Proteus spp. - Trimethoprim-Sulfamethoxazole	ermB	-0.774807	0.0239452	CAN, DNK, USA	3	2006, 2010, 2011, 2012, 2013, 2014, 2018	7	2006	2018	-2.409	0.139	0.857	0.01	Not stationary	Increasing	-2.214	0.201	0.61	0.022	Not stationary	Increasing	No
A. baumannii	Folate	Access to clean fuels and technologies for cooking (% of population)	sat-2	0.722123	0.00236466	IND, TZA, USA	3	2003, 2004, 2005, 2006, 2007, 2008, 2009, 2010, 2011, 2012, 2013, 2014, 2016, 2020	14	2003	2020	-1.789	0.386	0.961	0.01	Not stationary	Increasing	-2.206	0.204	0.921	0.01	Not stationary	Increasing	Yes
A. baumannii	Folate	Access to clean fuels and technologies for cooking (% of population)	rep_cluster_1254	0.663438	0.00700859	IND, TZA, USA	3	2003, 2004, 2005, 2006, 2007, 2008, 2009, 2010, 2011, 2012, 2013, 2014, 2016, 2020	14	2003	2020	-2.886	0.047	0.958	0.01	Not stationary	Increasing	-2.206	0.204	0.921	0.01	Not stationary	Increasing	Yes
A. baumannii	Folate	Access to clean fuels and technologies for cooking (% of population)	armA	0.700169	0.00365434	IND, TZA, USA	3	2003, 2004, 2005, 2006, 2007, 2008, 2009, 2010, 2011, 2012, 2013, 2014, 2016, 2020	14	2003	2020	-3.677	0.004	0.957	0.01	Difference stationary	Increasing	-2.206	0.204	0.921	0.01	Not stationary	Increasing	Yes
A. baumannii	Folate	Access to clean fuels and technologies for cooking (% of population)	rep_cluster_1172/rep_cluster_1254	0.961711	1.11e-08	IND, TZA, USA	3	2003, 2004, 2005, 2006, 2007, 2008, 2009, 2010, 2011, 2012, 2013, 2014, 2016, 2020	14	2003	2020	-1.531	0.518	0.944	0.01	Not stationary	Increasing	-2.206	0.204	0.921	0.01	Not stationary	Increasing	Yes
A. baumannii	Folate	Access to clean fuels and technologies for cooking (% of population)	aph(3'')-Ib_aph(6)-Id_ISVsa3_sul2	0.599254	0.0182317	IND, TZA, USA	3	2003, 2004, 2005, 2006, 2007, 2008, 2009, 2010, 2011, 2012, 2013, 2014, 2016, 2020	14	2003	2020	-3.025	0.033	0.952	0.01	Difference stationary	Increasing	-2.206	0.204	0.921	0.01	Not stationary	Increasing	Yes
A. baumannii	Folate	Access to clean fuels and technologies for cooking (% of population)	dfrA1	0.722123	0.00236466	IND, TZA, USA	3	2003, 2004, 2005, 2006, 2007, 2008, 2009, 2010, 2011, 2012, 2013, 2014, 2016, 2020	14	2003	2020	-3.343	0.013	0.964	0.01	Difference stationary	Increasing	-2.206	0.204	0.921	0.01	Not stationary	Increasing	Yes
A. baumannii	Folate	Access to clean fuels and technologies for cooking (% of population)	sul2	0.647115	0.00911616	IND, TZA, USA	3	2003, 2004, 2005, 2006, 2007, 2008, 2009, 2010, 2011, 2012, 2013, 2014, 2016, 2020	14	2003	2020	-1.816	0.373	0.967	0.01	Not stationary	Increasing	-2.206	0.204	0.921	0.01	Not stationary	Increasing	Yes
A. baumannii	Tetracycline	Population density (people per sq. km of land area)	msrE	0.613987	0.0148963	IND, KOR, USA	3	2003, 2004, 2005, 2006, 2007, 2008, 2009, 2010, 2011, 2012, 2013, 2016, 2020	13	2003	2020	-25.195	0	0.789	0.01	Difference stationary	Increasing	-2.203	0.205	0.783	0.01	Not stationary	Increasing	Yes
A. baumannii	Tetracycline	Population density (people per sq. km of land area)	abeS	0.653596	0.00822717	IND, KOR, USA	3	2003, 2004, 2005, 2006, 2007, 2008, 2009, 2010, 2011, 2012, 2013, 2016, 2020	13	2003	2020	-1.779	0.391	0.667	0.017	Not stationary	Increasing	-2.203	0.205	0.783	0.01	Not stationary	Increasing	Yes
A. baumannii	Tetracycline	Population density (people per sq. km of land area)	adeC	0.611363	0.0154528	IND, KOR, USA	3	2003, 2004, 2005, 2006, 2007, 2008, 2009, 2010, 2011, 2012, 2013, 2016, 2020	13	2003	2020	-3.089	0.027	0.761	0.01	Difference stationary	Increasing	-2.203	0.205	0.783	0.01	Not stationary	Increasing	Yes
A. baumannii	Tetracycline	Population density (people per sq. km of land area)	armA	0.681343	0.00515889	IND, KOR, USA	3	2003, 2004, 2005, 2006, 2007, 2008, 2009, 2010, 2011, 2012, 2013, 2016, 2020	13	2003	2020	-3.16	0.022	0.776	0.01	Difference stationary	Increasing	-2.203	0.205	0.783	0.01	Not stationary	Increasing	Yes
A. baumannii	Tetracycline	Population density (people per sq. km of land area)	blaOXA-23	0.600311	0.0179748	IND, KOR, USA	3	2003, 2004, 2005, 2006, 2007, 2008, 2009, 2010, 2011, 2012, 2013, 2016, 2020	13	2003	2020	-27.067	0	0.795	0.01	Difference stationary	Increasing	-2.203	0.205	0.783	0.01	Not stationary	Increasing	Yes
A. baumannii	Tetracycline	Population density (people per sq. km of land area)	rep_cluster_1254	0.557701	0.0307578	IND, KOR, USA	3	2003, 2004, 2005, 2006, 2007, 2008, 2009, 2010, 2011, 2012, 2013, 2016, 2020	13	2003	2020	-4.686	0	0.782	0.01	Difference stationary	Increasing	-2.203	0.205	0.783	0.01	Not stationary	Increasing	Yes
A. baumannii	Tetracycline	Population density (people per sq. km of land area)	rep_cluster_1172/rep_cluster_1254	0.543793	0.0361363	IND, KOR, USA	3	2003, 2004, 2005, 2006, 2007, 2008, 2009, 2010, 2011, 2012, 2013, 2016, 2020	13	2003	2020	-4.985	0	0.815	0.01	Difference stationary	Increasing	-2.203	0.205	0.783	0.01	Not stationary	Increasing	Yes
A. baumannii	Tetracycline	Population density (people per sq. km of land area)	mphE	0.613987	0.0148963	IND, KOR, USA	3	2003, 2004, 2005, 2006, 2007, 2008, 2009, 2010, 2011, 2012, 2013, 2016, 2020	13	2003	2020	-2.099	0.245	0.774	0.01	Not stationary	Increasing	-2.203	0.205	0.783	0.01	Not stationary	Increasing	Yes
A. baumannii	Folate	DALYs - AgeStandardized - All pathogens - Extensive drug resistance in TB	rep_cluster_1254	0.675935	0.00567106	IND, TZA, USA	3	2003, 2004, 2005, 2006, 2007, 2008, 2009, 2010, 2011, 2012, 2013, 2014, 2016, 2020	14	2003	2020	-3.299	0.015	0.868	0.01	Difference stationary	Increasing	-2.2	0.206	0.963	0.01	Not stationary	Increasing	Yes
A. baumannii	Folate	DALYs - AgeStandardized - All pathogens - Extensive drug resistance in TB	rep_cluster_1172/rep_cluster_1254	0.805673	0.000288077	IND, TZA, USA	3	2003, 2004, 2005, 2006, 2007, 2008, 2009, 2010, 2011, 2012, 2013, 2014, 2016, 2020	14	2003	2020	-0.336	0.92	0.945	0.01	Not stationary	Increasing	-2.2	0.206	0.963	0.01	Not stationary	Increasing	Yes
A. baumannii	Folate	DALYs - AgeStandardized - All pathogens - Extensive drug resistance in TB	armA	0.637425	0.0105835	IND, TZA, USA	3	2003, 2004, 2005, 2006, 2007, 2008, 2009, 2010, 2011, 2012, 2013, 2014, 2016, 2020	14	2003	2020	-8.317	0	0.879	0.01	Difference stationary	Increasing	-2.2	0.206	0.963	0.01	Not stationary	Increasing	Yes
P. aeruginosa	Aminoglycoside	DALYs - Over70 - Proteus spp. - Aminopenicillin	dfrA10	0.623448	0.000302594	ARG, BRA, CHN, DEU, DNK, ESP, FRA, IND, ITA, USA, VEN	11	2004, 2005, 2006, 2007, 2008, 2009, 2010, 2011, 2012, 2013, 2015, 2016, 2018	13	2004	2018	-58.925	0	0.639	0.019	Difference stationary	Increasing	-2.197	0.207	0.632	0.02	Not stationary	Increasing	Yes
S. aureus	Cephem	DALYs - Under5 - Group B Streptococcus - Resistance to one or more antibiotics	rep_cluster_1017/rep_cluster_1733/rep_cluster_2100	0.783633	0.00152697	CHN, DEU, DNK, GBR, THA, USA	6	2008, 2009, 2010, 2011, 2012, 2013, 2014, 2015, 2018, 2019	10	2008	2019	-2.312	0.168	0.922	0.01	Not stationary	Increasing	-2.182	0.213	0.342	0.1	Trend stationary	Increasing	Yes
S. pneumoniae	Lincosamide	DALYs - AgeStandardized - Haemophilus influenzae - Aminopenicillin	aph(3')-IIIa	0.608	0.000984437	CAN, DNK, USA	3	1998, 1999, 2000, 2001, 2002, 2003, 2004, 2005, 2006, 2007, 2008, 2009, 2010, 2011, 2012, 2013, 2014, 2015, 2018	19	1998	2018	-4.983	0	0.905	0.01	Difference stationary	Increasing	-2.164	0.219	0.901	0.01	Not stationary	Increasing	No
S. aureus	Cephem	DALYs - Under5 - Group A Streptococcus - Macrolides	rep_cluster_1017/rep_cluster_1733/rep_cluster_2100	0.790245	0.00130512	CHN, DEU, DNK, GBR, THA, USA	6	2008, 2009, 2010, 2011, 2012, 2013, 2014, 2015, 2018, 2019	10	2008	2019	-3.503	0.008	0.956	0.01	Difference stationary	Increasing	-2.14	0.229	0.615	0.021	Not stationary	Increasing	Yes
A. baumannii	Folate	DALYs - AllAges - All pathogens - Extensive drug resistance in TB	rep_cluster_1172/rep_cluster_1254	0.787139	0.000496382	IND, TZA, USA	3	2003, 2004, 2005, 2006, 2007, 2008, 2009, 2010, 2011, 2012, 2013, 2014, 2016, 2020	14	2003	2020	-2.073	0.256	0.923	0.01	Not stationary	Increasing	-2.139	0.229	0.948	0.01	Not stationary	Increasing	Yes
A. baumannii	Folate	DALYs - AllAges - All pathogens - Extensive drug resistance in TB	armA	0.653044	0.00830015	IND, TZA, USA	3	2003, 2004, 2005, 2006, 2007, 2008, 2009, 2010, 2011, 2012, 2013, 2014, 2016, 2020	14	2003	2020	-3.793	0.003	0.933	0.01	Difference stationary	Increasing	-2.139	0.229	0.948	0.01	Not stationary	Increasing	Yes
A. baumannii	Folate	DALYs - AllAges - All pathogens - Extensive drug resistance in TB	rep_cluster_1254	0.697054	0.00387555	IND, TZA, USA	3	2003, 2004, 2005, 2006, 2007, 2008, 2009, 2010, 2011, 2012, 2013, 2014, 2016, 2020	14	2003	2020	-10.968	0	0.896	0.01	Difference stationary	Increasing	-2.139	0.229	0.948	0.01	Not stationary	Increasing	Yes
E. coli	Aminoglycoside	People with basic handwashing facilities including soap and water (% of population)	blaCMY-59	0.606082	0.0367086	IND, MOZ, PAK, RWA, THA, TZA	6	2009, 2010, 2013, 2014, 2015, 2016, 2017, 2019, 2020	9	2009	2020	-8.499	0	0.829	0.01	Difference stationary	Increasing	-2.133	0.232	0.88	0.01	Not stationary	Increasing	No
E. coli	Aminoglycoside	People with basic handwashing facilities including soap and water (% of population)	blaCMY-59	0.606082	0.0367086	IND, MOZ, PAK, RWA, THA, TZA	6	2009, 2010, 2013, 2014, 2015, 2016, 2017, 2019, 2020	9	2009	2020	-8.499	0	0.829	0.01	Difference stationary	Increasing	-2.133	0.232	0.88	0.01	Not stationary	Increasing	No
E. coli	Aminoglycoside	People with basic handwashing facilities including soap and water (% of population)	blaCMY-59	0.606082	0.0367086	IND, MOZ, PAK, RWA, THA, TZA	6	2009, 2010, 2013, 2014, 2015, 2016, 2017, 2019, 2020	9	2009	2020	-8.499	0	0.829	0.01	Difference stationary	Increasing	-2.133	0.232	0.88	0.01	Not stationary	Increasing	No
E. coli	Aminoglycoside	People with basic handwashing facilities including soap and water (% of population)	sul1	0.705245	0.010409	IND, MOZ, PAK, RWA, THA, TZA	6	2009, 2010, 2013, 2014, 2015, 2016, 2017, 2019, 2020	9	2009	2020	-2.294	0.174	0.844	0.01	Not stationary	Increasing	-2.133	0.232	0.88	0.01	Not stationary	Increasing	No
E. coli	Aminoglycoside	People with basic handwashing facilities including soap and water (% of population)	sul1	0.705245	0.010409	IND, MOZ, PAK, RWA, THA, TZA	6	2009, 2010, 2013, 2014, 2015, 2016, 2017, 2019, 2020	9	2009	2020	-2.294	0.174	0.844	0.01	Not stationary	Increasing	-2.133	0.232	0.88	0.01	Not stationary	Increasing	No
E. coli	Aminoglycoside	People with basic handwashing facilities including soap and water (% of population)	ble	0.621554	0.0309623	IND, MOZ, PAK, RWA, THA, TZA	6	2009, 2010, 2013, 2014, 2015, 2016, 2017, 2019, 2020	9	2009	2020	-7.09	0	0.815	0.01	Difference stationary	Increasing	-2.133	0.232	0.88	0.01	Not stationary	Increasing	No
E. coli	Aminoglycoside	People with basic handwashing facilities including soap and water (% of population)	ble	0.621554	0.0309623	IND, MOZ, PAK, RWA, THA, TZA	6	2009, 2010, 2013, 2014, 2015, 2016, 2017, 2019, 2020	9	2009	2020	-7.09	0	0.815	0.01	Difference stationary	Increasing	-2.133	0.232	0.88	0.01	Not stationary	Increasing	No
E. coli	Aminoglycoside	People with basic handwashing facilities including soap and water (% of population)	aadA2	0.698462	0.0115155	IND, MOZ, PAK, RWA, THA, TZA	6	2009, 2010, 2013, 2014, 2015, 2016, 2017, 2019, 2020	9	2009	2020	-3.771	0.003	0.819	0.01	Difference stationary	Increasing	-2.133	0.232	0.88	0.01	Not stationary	Increasing	No
E. coli	Aminoglycoside	People with basic handwashing facilities including soap and water (% of population)	dfrA12	0.669087	0.0173392	IND, MOZ, PAK, RWA, THA, TZA	6	2009, 2010, 2013, 2014, 2015, 2016, 2017, 2019, 2020	9	2009	2020	-1.242	0.655	0.817	0.01	Not stationary	Increasing	-2.133	0.232	0.88	0.01	Not stationary	Increasing	No
E. coli	Aminoglycoside	People with basic handwashing facilities including soap and water (% of population)	dfrA12	0.669087	0.0173392	IND, MOZ, PAK, RWA, THA, TZA	6	2009, 2010, 2013, 2014, 2015, 2016, 2017, 2019, 2020	9	2009	2020	-1.242	0.655	0.817	0.01	Not stationary	Increasing	-2.133	0.232	0.88	0.01	Not stationary	Increasing	No
E. coli	Aminoglycoside	People with basic handwashing facilities including soap and water (% of population)	blaNDM-5	0.615333	0.0331888	IND, MOZ, PAK, RWA, THA, TZA	6	2009, 2010, 2013, 2014, 2015, 2016, 2017, 2019, 2020	9	2009	2020	-2.482	0.12	0.835	0.01	Not stationary	Increasing	-2.133	0.232	0.88	0.01	Not stationary	Increasing	No
E. coli	Aminoglycoside	People with basic handwashing facilities including soap and water (% of population)	blaNDM-5	0.615333	0.0331888	IND, MOZ, PAK, RWA, THA, TZA	6	2009, 2010, 2013, 2014, 2015, 2016, 2017, 2019, 2020	9	2009	2020	-2.482	0.12	0.835	0.01	Not stationary	Increasing	-2.133	0.232	0.88	0.01	Not stationary	Increasing	No
E. coli	Aminoglycoside	People with basic handwashing facilities including soap and water (% of population)	blaNDM-5	0.615333	0.0331888	IND, MOZ, PAK, RWA, THA, TZA	6	2009, 2010, 2013, 2014, 2015, 2016, 2017, 2019, 2020	9	2009	2020	-2.482	0.12	0.835	0.01	Not stationary	Increasing	-2.133	0.232	0.88	0.01	Not stationary	Increasing	No
E. coli	Aminoglycoside	People with basic handwashing facilities including soap and water (% of population)	blaEC-15	0.613807	0.0337519	IND, MOZ, PAK, RWA, THA, TZA	6	2009, 2010, 2013, 2014, 2015, 2016, 2017, 2019, 2020	9	2009	2020	-5.261	0	0.806	0.01	Difference stationary	Increasing	-2.133	0.232	0.88	0.01	Not stationary	Increasing	No
E. coli	Aminoglycoside	People with basic handwashing facilities including soap and water (% of population)	blaEC-15	0.613807	0.0337519	IND, MOZ, PAK, RWA, THA, TZA	6	2009, 2010, 2013, 2014, 2015, 2016, 2017, 2019, 2020	9	2009	2020	-5.261	0	0.806	0.01	Difference stationary	Increasing	-2.133	0.232	0.88	0.01	Not stationary	Increasing	No
E. coli	Aminoglycoside	People with basic handwashing facilities including soap and water (% of population)	mdtC	0.59646	0.040644	IND, MOZ, PAK, RWA, THA, TZA	6	2009, 2010, 2013, 2014, 2015, 2016, 2017, 2019, 2020	9	2009	2020	-2.313	0.168	0.82	0.01	Not stationary	Increasing	-2.133	0.232	0.88	0.01	Not stationary	Increasing	No
E. coli	Aminoglycoside	People with basic handwashing facilities including soap and water (% of population)	IS6100_mrx_mphA	0.589951	0.0434702	IND, MOZ, PAK, RWA, THA, TZA	6	2009, 2010, 2013, 2014, 2015, 2016, 2017, 2019, 2020	9	2009	2020	-4.171	0.001	0.844	0.01	Difference stationary	Increasing	-2.133	0.232	0.88	0.01	Not stationary	Increasing	No
E. coli	Aminoglycoside	People with basic handwashing facilities including soap and water (% of population)	IS6100_mrx_mphA	0.589951	0.0434702	IND, MOZ, PAK, RWA, THA, TZA	6	2009, 2010, 2013, 2014, 2015, 2016, 2017, 2019, 2020	9	2009	2020	-4.171	0.001	0.844	0.01	Difference stationary	Increasing	-2.133	0.232	0.88	0.01	Not stationary	Increasing	No
E. coli	Aminoglycoside	People with basic handwashing facilities including soap and water (% of population)	mdtN	0.690379	0.0129457	IND, MOZ, PAK, RWA, THA, TZA	6	2009, 2010, 2013, 2014, 2015, 2016, 2017, 2019, 2020	9	2009	2020	-3.62	0.005	0.832	0.01	Difference stationary	Increasing	-2.133	0.232	0.88	0.01	Not stationary	Increasing	No
E. coli	Aminoglycoside	People with basic handwashing facilities including soap and water (% of population)	mdtN	0.690379	0.0129457	IND, MOZ, PAK, RWA, THA, TZA	6	2009, 2010, 2013, 2014, 2015, 2016, 2017, 2019, 2020	9	2009	2020	-3.62	0.005	0.832	0.01	Difference stationary	Increasing	-2.133	0.232	0.88	0.01	Not stationary	Increasing	No
E. coli	Aminoglycoside	People with basic handwashing facilities including soap and water (% of population)	mphA	0.671313	0.0168349	IND, MOZ, PAK, RWA, THA, TZA	6	2009, 2010, 2013, 2014, 2015, 2016, 2017, 2019, 2020	9	2009	2020	-29.231	0	0.813	0.01	Difference stationary	Increasing	-2.133	0.232	0.88	0.01	Not stationary	Increasing	No
E. coli	Aminoglycoside	People with basic handwashing facilities including soap and water (% of population)	mphA	0.671313	0.0168349	IND, MOZ, PAK, RWA, THA, TZA	6	2009, 2010, 2013, 2014, 2015, 2016, 2017, 2019, 2020	9	2009	2020	-29.231	0	0.813	0.01	Difference stationary	Increasing	-2.133	0.232	0.88	0.01	Not stationary	Increasing	No
E. coli	Aminoglycoside	People with basic handwashing facilities including soap and water (% of population)	mrx	0.673837	0.0162762	IND, MOZ, PAK, RWA, THA, TZA	6	2009, 2010, 2013, 2014, 2015, 2016, 2017, 2019, 2020	9	2009	2020	-4.871	0	0.816	0.01	Difference stationary	Increasing	-2.133	0.232	0.88	0.01	Not stationary	Increasing	No
E. coli	Aminoglycoside	People with basic handwashing facilities including soap and water (% of population)	rmtB	0.62477	0.0298545	IND, MOZ, PAK, RWA, THA, TZA	6	2009, 2010, 2013, 2014, 2015, 2016, 2017, 2019, 2020	9	2009	2020	-2.737	0.068	0.847	0.01	Not stationary	Increasing	-2.133	0.232	0.88	0.01	Not stationary	Increasing	No
E. coli	Aminoglycoside	People with basic handwashing facilities including soap and water (% of population)	rmtB	0.62477	0.0298545	IND, MOZ, PAK, RWA, THA, TZA	6	2009, 2010, 2013, 2014, 2015, 2016, 2017, 2019, 2020	9	2009	2020	-2.737	0.068	0.847	0.01	Not stationary	Increasing	-2.133	0.232	0.88	0.01	Not stationary	Increasing	No
E. coli	Aminoglycoside	People with basic handwashing facilities including soap and water (% of population)	rmtB	0.62477	0.0298545	IND, MOZ, PAK, RWA, THA, TZA	6	2009, 2010, 2013, 2014, 2015, 2016, 2017, 2019, 2020	9	2009	2020	-2.737	0.068	0.847	0.01	Not stationary	Increasing	-2.133	0.232	0.88	0.01	Not stationary	Increasing	No
S. sonnei	Cephem	Deaths - AllAges - All pathogens - Vancomycin	ermB	0.789815	7.4e-06	AUS, BTN, CHN, GBR, IND, NPL, PAK, THA, VNM	9	2005, 2007, 2008, 2009, 2010, 2011, 2012, 2013, 2014, 2015, 2016, 2017, 2018	13	2005	2018	-26.477	0	0.693	0.014	Difference stationary	Increasing	-2.116	0.238	0.707	0.013	Not stationary	Increasing	No
S. sonnei	Cephem	Deaths - AllAges - All pathogens - Vancomycin	blaCTX-M-3	0.679983	0.000357536	AUS, BTN, CHN, GBR, IND, NPL, PAK, THA, VNM	9	2005, 2007, 2008, 2009, 2010, 2011, 2012, 2013, 2014, 2015, 2016, 2017, 2018	13	2005	2018	-44.072	0	0.692	0.014	Difference stationary	Increasing	-2.116	0.238	0.707	0.013	Not stationary	Increasing	No
S. sonnei	Cephem	Deaths - AllAges - All pathogens - Vancomycin	IS6100_mrx_aadA5_dfrA17_mphA_qacEdelta1_sul1	0.762014	2.39e-05	AUS, BTN, CHN, GBR, IND, NPL, PAK, THA, VNM	9	2005, 2007, 2008, 2009, 2010, 2011, 2012, 2013, 2014, 2015, 2016, 2017, 2018	13	2005	2018	-6.42	0	0.694	0.014	Difference stationary	Increasing	-2.116	0.238	0.707	0.013	Not stationary	Increasing	No
S. sonnei	Cephem	Deaths - AllAges - All pathogens - Vancomycin	mphA	0.70758	0.000159112	AUS, BTN, CHN, GBR, IND, NPL, PAK, THA, VNM	9	2005, 2007, 2008, 2009, 2010, 2011, 2012, 2013, 2014, 2015, 2016, 2017, 2018	13	2005	2018	-3.654	0.005	0.694	0.014	Difference stationary	Increasing	-2.116	0.238	0.707	0.013	Not stationary	Increasing	No
S. sonnei	Cephem	Deaths - AllAges - All pathogens - Vancomycin	mrx	0.712345	0.000137089	AUS, BTN, CHN, GBR, IND, NPL, PAK, THA, VNM	9	2005, 2007, 2008, 2009, 2010, 2011, 2012, 2013, 2014, 2015, 2016, 2017, 2018	13	2005	2018	-2.806	0.057	0.694	0.014	Not stationary	Increasing	-2.116	0.238	0.707	0.013	Not stationary	Increasing	No
A. baumannii	Tetracycline	Deaths - AllAges - Mycobacterium tuberculosis - Extensive drug resistance in TB	rep_cluster_1254	0.703221	0.00344746	IND, KOR, USA	3	2003, 2004, 2005, 2006, 2007, 2008, 2009, 2010, 2011, 2012, 2013, 2016, 2020	13	2003	2020	-2.268	0.182	0.877	0.01	Not stationary	Increasing	-2.114	0.239	0.913	0.01	Not stationary	Increasing	Yes
A. baumannii	Tetracycline	Deaths - AllAges - Mycobacterium tuberculosis - Extensive drug resistance in TB	aph(3'')-Ib	0.572713	0.0256536	IND, KOR, USA	3	2003, 2004, 2005, 2006, 2007, 2008, 2009, 2010, 2011, 2012, 2013, 2016, 2020	13	2003	2020	-8.521	0	0.843	0.01	Difference stationary	Increasing	-2.114	0.239	0.913	0.01	Not stationary	Increasing	Yes
A. baumannii	Tetracycline	Deaths - AllAges - Mycobacterium tuberculosis - Extensive drug resistance in TB	blaPER-7	0.771649	0.000752573	IND, KOR, USA	3	2003, 2004, 2005, 2006, 2007, 2008, 2009, 2010, 2011, 2012, 2013, 2016, 2020	13	2003	2020	-5.488	0	0.882	0.01	Difference stationary	Increasing	-2.114	0.239	0.913	0.01	Not stationary	Increasing	Yes
A. baumannii	Tetracycline	Deaths - AllAges - Mycobacterium tuberculosis - Extensive drug resistance in TB	rep_cluster_1172/rep_cluster_1254	0.86064	3.82e-05	IND, KOR, USA	3	2003, 2004, 2005, 2006, 2007, 2008, 2009, 2010, 2011, 2012, 2013, 2016, 2020	13	2003	2020	-1.936	0.315	0.918	0.01	Not stationary	Increasing	-2.114	0.239	0.913	0.01	Not stationary	Increasing	Yes
A. baumannii	Tetracycline	Deaths - AllAges - Mycobacterium tuberculosis - Extensive drug resistance in TB	sul2	0.729248	0.00203566	IND, KOR, USA	3	2003, 2004, 2005, 2006, 2007, 2008, 2009, 2010, 2011, 2012, 2013, 2016, 2020	13	2003	2020	-4.771	0	0.887	0.01	Difference stationary	Increasing	-2.114	0.239	0.913	0.01	Not stationary	Increasing	Yes
E. coli	Aminoglycoside	Life expectancy at birth, total (years)	mdtN	0.561606	4.5e-06	BRA, CHN, DEU, DNK, FRA, GBR, GMB, IND, ITA, JPN, KEN, MLI, MOZ, NOR, PAK, PRT, RWA, THA, TZA, USA	20	2001, 2002, 2003, 2004, 2005, 2006, 2007, 2008, 2009, 2010, 2011, 2012, 2013, 2014, 2015, 2016, 2017, 2018, 2019, 2020, 2021	21	2001	2021	-6.612	0	0.714	0.012	Difference stationary	Increasing	-2.108	0.241	0.779	0.01	Not stationary	Increasing	No
E. coli	Aminoglycoside	Life expectancy at birth, total (years)	mdtN	0.561606	4.5e-06	BRA, CHN, DEU, DNK, FRA, GBR, GMB, IND, ITA, JPN, KEN, MLI, MOZ, NOR, PAK, PRT, RWA, THA, TZA, USA	20	2001, 2002, 2003, 2004, 2005, 2006, 2007, 2008, 2009, 2010, 2011, 2012, 2013, 2014, 2015, 2016, 2017, 2018, 2019, 2020, 2021	21	2001	2021	-6.612	0	0.714	0.012	Difference stationary	Increasing	-2.108	0.241	0.779	0.01	Not stationary	Increasing	No
E. coli	B-lactam Combined Agents	Deaths - AllAges - Group A Streptococcus - Resistance to one or more antibiotics	evgS	0.574345	0.000473547	CHN, DEU, DNK, GBR, JPN, PAK, PRT, THA, TZA, USA	10	2001, 2002, 2003, 2004, 2005, 2006, 2007, 2008, 2009, 2010, 2011, 2012, 2013, 2014, 2015, 2016, 2017, 2018, 2019, 2020, 2021	21	2001	2021	-2.274	0.18	0.88	0.01	Not stationary	Increasing	-2.105	0.243	0.866	0.01	Not stationary	Increasing	No
E. coli	B-lactam Combined Agents	Deaths - AllAges - Group A Streptococcus - Resistance to one or more antibiotics	mdtN	0.650549	4.16e-05	CHN, DEU, DNK, GBR, JPN, PAK, PRT, THA, TZA, USA	10	2001, 2002, 2003, 2004, 2005, 2006, 2007, 2008, 2009, 2010, 2011, 2012, 2013, 2014, 2015, 2016, 2017, 2018, 2019, 2020, 2021	21	2001	2021	-2.091	0.248	0.886	0.01	Not stationary	Increasing	-2.105	0.243	0.866	0.01	Not stationary	Increasing	No
E. coli	B-lactam Combined Agents	Deaths - AllAges - Group A Streptococcus - Resistance to one or more antibiotics	mdtM	0.5491	0.000935373	CHN, DEU, DNK, GBR, JPN, PAK, PRT, THA, TZA, USA	10	2001, 2002, 2003, 2004, 2005, 2006, 2007, 2008, 2009, 2010, 2011, 2012, 2013, 2014, 2015, 2016, 2017, 2018, 2019, 2020, 2021	21	2001	2021	-3.62	0.005	0.89	0.01	Difference stationary	Increasing	-2.105	0.243	0.866	0.01	Not stationary	Increasing	No
S. agalactiae	Macrolide	Urban population (% of total population)	ermB	0.770931	0.0251237	CAN, DNK, USA	3	2006, 2010, 2011, 2012, 2013, 2014, 2018	7	2006	2018	-0.367	0.916	0.447	0.057	Trend stationary	Increasing	-2.105	0.243	0.447	0.057	Trend stationary	Increasing	No
S. agalactiae	Tetracycline	Deaths - Under5 - Haemophilus influenzae - Third-generation cephalosporins	tet(O)	-0.709297	0.048805	CAN, DNK, USA	3	2006, 2010, 2011, 2012, 2013, 2014, 2018	7	2006	2018	-4.492	0	0.534	0.034	Difference stationary	Increasing	-2.101	0.244	0.509	0.04	Not stationary	Increasing	No
E. faecium	Lipopeptide	Deaths - Under5 - Mycobacterium tuberculosis - Extensive drug resistance in TB	vanSA	0.70501	0.00333065	AUS, DNK, NZL, PAK, USA	5	2007, 2008, 2009, 2011, 2012, 2013, 2014, 2015, 2017, 2018	10	2007	2018	-1.456	0.555	0.89	0.01	Not stationary	Increasing	-2.092	0.248	0.912	0.01	Not stationary	Increasing	Yes
E. faecium	Lipopeptide	Deaths - Under5 - Mycobacterium tuberculosis - Extensive drug resistance in TB	sat-4	0.730036	0.00200166	AUS, DNK, NZL, PAK, USA	5	2007, 2008, 2009, 2011, 2012, 2013, 2014, 2015, 2017, 2018	10	2007	2018	-2.58	0.097	0.854	0.01	Not stationary	Increasing	-2.092	0.248	0.912	0.01	Not stationary	Increasing	Yes
E. faecium	Lipopeptide	Deaths - Under5 - Mycobacterium tuberculosis - Extensive drug resistance in TB	vanYA	0.702985	0.0034631	AUS, DNK, NZL, PAK, USA	5	2007, 2008, 2009, 2011, 2012, 2013, 2014, 2015, 2017, 2018	10	2007	2018	-3.215	0.019	0.847	0.01	Difference stationary	Increasing	-2.092	0.248	0.912	0.01	Not stationary	Increasing	Yes
A. baumannii	Tetracycline	Deaths - AllAges - Staphylococcus aureus - Macrolides	adeC	0.568899	0.0268844	IND, KOR, USA	3	2003, 2004, 2005, 2006, 2007, 2008, 2009, 2010, 2011, 2012, 2013, 2016, 2020	13	2003	2020	-1.947	0.311	0.51	0.039	Not stationary	Increasing	-2.086	0.25	0.522	0.037	Not stationary	Increasing	Yes
A. baumannii	Tetracycline	Deaths - AllAges - Staphylococcus aureus - Macrolides	rep_cluster_1254	0.713873	0.00279744	IND, KOR, USA	3	2003, 2004, 2005, 2006, 2007, 2008, 2009, 2010, 2011, 2012, 2013, 2016, 2020	13	2003	2020	-2.864	0.05	0.516	0.038	Not stationary	Increasing	-2.086	0.25	0.522	0.037	Not stationary	Increasing	Yes
A. baumannii	Tetracycline	Deaths - AllAges - Staphylococcus aureus - Macrolides	mphE	0.798953	0.000353132	IND, KOR, USA	3	2003, 2004, 2005, 2006, 2007, 2008, 2009, 2010, 2011, 2012, 2013, 2016, 2020	13	2003	2020	-2.657	0.082	0.521	0.037	Not stationary	Increasing	-2.086	0.25	0.522	0.037	Not stationary	Increasing	Yes
A. baumannii	Tetracycline	Deaths - AllAges - Staphylococcus aureus - Macrolides	abeS	0.693975	0.00410451	IND, KOR, USA	3	2003, 2004, 2005, 2006, 2007, 2008, 2009, 2010, 2011, 2012, 2013, 2016, 2020	13	2003	2020	-8.051	0	0.534	0.034	Difference stationary	Increasing	-2.086	0.25	0.522	0.037	Not stationary	Increasing	Yes
A. baumannii	Tetracycline	Deaths - AllAges - Staphylococcus aureus - Macrolides	msrE	0.798953	0.000353132	IND, KOR, USA	3	2003, 2004, 2005, 2006, 2007, 2008, 2009, 2010, 2011, 2012, 2013, 2016, 2020	13	2003	2020	-1.718	0.422	0.504	0.041	Not stationary	Increasing	-2.086	0.25	0.522	0.037	Not stationary	Increasing	Yes
A. baumannii	Tetracycline	Deaths - AllAges - Staphylococcus aureus - Macrolides	blaOXA-23	0.535742	0.039555	IND, KOR, USA	3	2003, 2004, 2005, 2006, 2007, 2008, 2009, 2010, 2011, 2012, 2013, 2016, 2020	13	2003	2020	-2.11	0.241	0.527	0.036	Not stationary	Increasing	-2.086	0.25	0.522	0.037	Not stationary	Increasing	Yes
E. coli	B-lactam Combined Agents	Deaths - AllAges - Group A Streptococcus - Macrolides	mdtM	0.5491	0.000935373	CHN, DEU, DNK, GBR, JPN, PAK, PRT, THA, TZA, USA	10	2001, 2002, 2003, 2004, 2005, 2006, 2007, 2008, 2009, 2010, 2011, 2012, 2013, 2014, 2015, 2016, 2017, 2018, 2019, 2020, 2021	21	2001	2021	-2.04	0.269	0.89	0.01	Not stationary	Increasing	-2.082	0.252	0.866	0.01	Not stationary	Increasing	No
E. coli	B-lactam Combined Agents	Deaths - AllAges - Group A Streptococcus - Macrolides	evgS	0.574345	0.000473547	CHN, DEU, DNK, GBR, JPN, PAK, PRT, THA, TZA, USA	10	2001, 2002, 2003, 2004, 2005, 2006, 2007, 2008, 2009, 2010, 2011, 2012, 2013, 2014, 2015, 2016, 2017, 2018, 2019, 2020, 2021	21	2001	2021	-2.517	0.111	0.891	0.01	Not stationary	Increasing	-2.082	0.252	0.866	0.01	Not stationary	Increasing	No
E. coli	B-lactam Combined Agents	Deaths - AllAges - Group A Streptococcus - Macrolides	mdtN	0.650549	4.16e-05	CHN, DEU, DNK, GBR, JPN, PAK, PRT, THA, TZA, USA	10	2001, 2002, 2003, 2004, 2005, 2006, 2007, 2008, 2009, 2010, 2011, 2012, 2013, 2014, 2015, 2016, 2017, 2018, 2019, 2020, 2021	21	2001	2021	-3.209	0.019	0.887	0.01	Difference stationary	Increasing	-2.082	0.252	0.866	0.01	Not stationary	Increasing	No
S. suis	Tetracycline	Deaths - AllAges - Proteus spp. - Fluoroquinolones	tet(O)	0.703236	0.00344645	CAN, GBR, VNM	3	1990, 2000, 2001, 2002, 2006, 2007, 2009, 2010, 2011, 2013, 2014, 2015, 2016	13	1990	2016	-1.563	0.502	0.906	0.01	Not stationary	Increasing	-2.07	0.257	0.909	0.01	Not stationary	Increasing	No
S. suis	Tetracycline	Deaths - AllAges - Proteus spp. - Fluoroquinolones	tet(O)	0.703236	0.00344645	CAN, GBR, VNM	3	1990, 2000, 2001, 2002, 2006, 2007, 2009, 2010, 2011, 2013, 2014, 2015, 2016	13	1990	2016	-1.563	0.502	0.906	0.01	Not stationary	Increasing	-2.07	0.257	0.909	0.01	Not stationary	Increasing	No
C. diphtheriae	Tetracycline	DALYs - Over70 - Neisseria gonorrhoeae - Fluoroquinolones	sul1	0.811895	0.0497475	FRA, RUS	2	1993, 2011, 2014, 2015, 2016, 2017	6	1993	2017	-4.033	0.001	0.909	0.01	Difference stationary	Increasing	-2.068	0.258	0.907	0.01	Not stationary	Increasing	No
E. coli	Aminoglycoside	Population density (people per sq. km of land area)	mdtN	0.661744	1.55e-08	BRA, CHN, DEU, DNK, FRA, GBR, GMB, IND, ITA, JPN, KEN, MLI, MOZ, NOR, PAK, PRT, RWA, THA, TZA, USA	20	2001, 2002, 2003, 2004, 2005, 2006, 2007, 2008, 2009, 2010, 2011, 2012, 2013, 2014, 2015, 2016, 2017, 2018, 2019, 2020, 2021	21	2001	2021	-4.993	0	0.77	0.01	Difference stationary	Increasing	-2.066	0.259	0.814	0.01	Not stationary	Increasing	No
E. coli	Aminoglycoside	Population density (people per sq. km of land area)	mdtN	0.661744	1.55e-08	BRA, CHN, DEU, DNK, FRA, GBR, GMB, IND, ITA, JPN, KEN, MLI, MOZ, NOR, PAK, PRT, RWA, THA, TZA, USA	20	2001, 2002, 2003, 2004, 2005, 2006, 2007, 2008, 2009, 2010, 2011, 2012, 2013, 2014, 2015, 2016, 2017, 2018, 2019, 2020, 2021	21	2001	2021	-4.993	0	0.77	0.01	Difference stationary	Increasing	-2.066	0.259	0.814	0.01	Not stationary	Increasing	No
S. aureus	Cephem	Deaths - Over70 - All pathogens - Aminopenicillin	rep_cluster_1017/rep_cluster_1733/rep_cluster_2100	0.765564	0.00228595	CHN, DEU, DNK, GBR, THA, USA	6	2008, 2009, 2010, 2011, 2012, 2013, 2014, 2015, 2018, 2019	10	2008	2019	-1.482	0.542	0.884	0.01	Not stationary	Increasing	-2.063	0.26	0.71	0.013	Not stationary	Increasing	Yes
S. agalactiae	Lincosamide	Deaths - AgeStandardized - Proteus spp. - Trimethoprim-Sulfamethoxazole	ermB	-0.802785	0.0164517	CAN, DNK, USA	3	2006, 2010, 2011, 2012, 2013, 2014, 2018	7	2006	2018	-2.424	0.135	0.921	0.01	Not stationary	Increasing	-2.052	0.264	0.784	0.01	Not stationary	Increasing	No
S. suis	Tetracycline	DALYs - AllAges - Proteus spp. - Trimethoprim-Sulfamethoxazole	tet(O)	0.669838	0.00629577	CAN, GBR, VNM	3	1990, 2000, 2001, 2002, 2006, 2007, 2009, 2010, 2011, 2013, 2014, 2015, 2016	13	1990	2016	-1.626	0.469	0.911	0.01	Not stationary	Increasing	-2.05	0.265	0.916	0.01	Not stationary	Increasing	No
S. suis	Tetracycline	DALYs - AllAges - Proteus spp. - Trimethoprim-Sulfamethoxazole	tet(O)	0.669838	0.00629577	CAN, GBR, VNM	3	1990, 2000, 2001, 2002, 2006, 2007, 2009, 2010, 2011, 2013, 2014, 2015, 2016	13	1990	2016	-1.626	0.469	0.911	0.01	Not stationary	Increasing	-2.05	0.265	0.916	0.01	Not stationary	Increasing	No
S. aureus	Cephem	DALYs - AllAges - Group B Streptococcus - Penicillin	rep_cluster_1017/rep_cluster_1733/rep_cluster_2100	0.83879	0.000338922	CHN, DEU, DNK, GBR, THA, USA	6	2008, 2009, 2010, 2011, 2012, 2013, 2014, 2015, 2018, 2019	10	2008	2019	-2.203	0.205	0.836	0.01	Not stationary	Increasing	-2.049	0.266	0.68	0.015	Not stationary	Increasing	Yes
A. baumannii	Folate	DALYs - AllAges - Mycobacterium tuberculosis - Extensive drug resistance in TB	armA	0.653044	0.00830015	IND, TZA, USA	3	2003, 2004, 2005, 2006, 2007, 2008, 2009, 2010, 2011, 2012, 2013, 2014, 2016, 2020	14	2003	2020	-10.404	0	0.916	0.01	Difference stationary	Increasing	-2.034	0.272	0.947	0.01	Not stationary	Increasing	Yes
A. baumannii	Folate	DALYs - AllAges - Mycobacterium tuberculosis - Extensive drug resistance in TB	rep_cluster_1172/rep_cluster_1254	0.787139	0.000496382	IND, TZA, USA	3	2003, 2004, 2005, 2006, 2007, 2008, 2009, 2010, 2011, 2012, 2013, 2014, 2016, 2020	14	2003	2020	-1.744	0.409	0.942	0.01	Not stationary	Increasing	-2.034	0.272	0.947	0.01	Not stationary	Increasing	Yes
A. baumannii	Folate	DALYs - AllAges - Mycobacterium tuberculosis - Extensive drug resistance in TB	rep_cluster_1254	0.697054	0.00387555	IND, TZA, USA	3	2003, 2004, 2005, 2006, 2007, 2008, 2009, 2010, 2011, 2012, 2013, 2014, 2016, 2020	14	2003	2020	-4.713	0	0.893	0.01	Difference stationary	Increasing	-2.034	0.272	0.947	0.01	Not stationary	Increasing	Yes
S. suis	Tetracycline	DALYs - AllAges - All pathogens - Aminopenicillin	tet(O)	0.532406	0.0410399	CAN, GBR, VNM	3	1990, 2000, 2001, 2002, 2006, 2007, 2009, 2010, 2011, 2013, 2014, 2015, 2016	13	1990	2016	-1.571	0.498	0.913	0.01	Not stationary	Increasing	-2.021	0.277	0.916	0.01	Not stationary	Increasing	No
S. suis	Tetracycline	DALYs - AllAges - All pathogens - Aminopenicillin	tet(O)	0.532406	0.0410399	CAN, GBR, VNM	3	1990, 2000, 2001, 2002, 2006, 2007, 2009, 2010, 2011, 2013, 2014, 2015, 2016	13	1990	2016	-1.571	0.498	0.913	0.01	Not stationary	Increasing	-2.021	0.277	0.916	0.01	Not stationary	Increasing	No
S. agalactiae	Tetracycline	Deaths - Over70 - Proteus spp. - Trimethoprim-Sulfamethoxazole	tet(O)	-0.805296	0.0158632	CAN, DNK, USA	3	2006, 2010, 2011, 2012, 2013, 2014, 2018	7	2006	2018	-3.159	0.022	0.813	0.01	Difference stationary	Increasing	-2.017	0.279	0.154	0.1	Trend stationary	Increasing	No
K. pneumoniae	Phenicol	DALYs - AllAges - Neisseria gonorrhoeae - Fluoroquinolones	oqxA	0.553667	0.0399655	GRC, IND, MWI, NPL, USA	5	2005, 2009, 2010, 2011, 2012, 2013, 2014, 2016, 2020	9	2005	2020	-3.194	0.02	0.557	0.029	Difference stationary	Increasing	-2.01	0.282	0.56	0.028	Not stationary	Increasing	Yes
K. pneumoniae	Phenicol	DALYs - AllAges - Neisseria gonorrhoeae - Fluoroquinolones	mphA	0.708229	0.00458746	GRC, IND, MWI, NPL, USA	5	2005, 2009, 2010, 2011, 2012, 2013, 2014, 2016, 2020	9	2005	2020	-7.92	0	0.554	0.03	Difference stationary	Increasing	-2.01	0.282	0.56	0.028	Not stationary	Increasing	Yes
K. pneumoniae	Phenicol	DALYs - AllAges - Neisseria gonorrhoeae - Fluoroquinolones	aph(3')-Ia	0.571057	0.032927	GRC, IND, MWI, NPL, USA	5	2005, 2009, 2010, 2011, 2012, 2013, 2014, 2016, 2020	9	2005	2020	-16.443	0	0.558	0.029	Difference stationary	Increasing	-2.01	0.282	0.56	0.028	Not stationary	Increasing	Yes
K. pneumoniae	Phenicol	DALYs - AllAges - Neisseria gonorrhoeae - Fluoroquinolones	blaKPC-2	0.536698	0.0478436	GRC, IND, MWI, NPL, USA	5	2005, 2009, 2010, 2011, 2012, 2013, 2014, 2016, 2020	9	2005	2020	-2.099	0.245	0.563	0.027	Not stationary	Increasing	-2.01	0.282	0.56	0.028	Not stationary	Increasing	Yes
K. pneumoniae	Phenicol	DALYs - AllAges - Neisseria gonorrhoeae - Fluoroquinolones	mrx	0.714676	0.00407473	GRC, IND, MWI, NPL, USA	5	2005, 2009, 2010, 2011, 2012, 2013, 2014, 2016, 2020	9	2005	2020	-1.38	0.592	0.559	0.028	Not stationary	Increasing	-2.01	0.282	0.56	0.028	Not stationary	Increasing	Yes
S. suis	Tetracycline	Deaths - Over70 - Escherichia coli - Resistance to one or more antibiotics	tet(O)	0.645714	0.00931784	CAN, GBR, VNM	3	1990, 2000, 2001, 2002, 2006, 2007, 2009, 2010, 2011, 2013, 2014, 2015, 2016	13	1990	2016	-1.827	0.367	0.903	0.01	Not stationary	Increasing	-2.007	0.284	0.906	0.01	Not stationary	Increasing	No
S. suis	Tetracycline	Deaths - Over70 - Escherichia coli - Resistance to one or more antibiotics	tet(O)	0.645714	0.00931784	CAN, GBR, VNM	3	1990, 2000, 2001, 2002, 2006, 2007, 2009, 2010, 2011, 2013, 2014, 2015, 2016	13	1990	2016	-1.827	0.367	0.903	0.01	Not stationary	Increasing	-2.007	0.284	0.906	0.01	Not stationary	Increasing	No
S. sonnei	Penicilin	Deaths - AllAges - Escherichia coli - Beta lactam / Beta-lactamase inhibitors	dfrA17	0.679457	0.000704804	AUS, BTN, CHN, GBR, IND, NPL, PAK, VNM	8	2003, 2005, 2007, 2008, 2009, 2010, 2011, 2012, 2013, 2014, 2015, 2016, 2017, 2018	14	2003	2018	-2.647	0.084	0.779	0.01	Not stationary	Increasing	-1.99	0.291	0.745	0.01	Not stationary	Increasing	No
S. sonnei	Penicilin	Deaths - AllAges - Escherichia coli - Beta lactam / Beta-lactamase inhibitors	aadA5	0.681535	0.0006687	AUS, BTN, CHN, GBR, IND, NPL, PAK, VNM	8	2003, 2005, 2007, 2008, 2009, 2010, 2011, 2012, 2013, 2014, 2015, 2016, 2017, 2018	14	2003	2018	-2.514	0.112	0.77	0.01	Not stationary	Increasing	-1.99	0.291	0.745	0.01	Not stationary	Increasing	No
S. sonnei	Penicilin	Deaths - AllAges - Escherichia coli - Beta lactam / Beta-lactamase inhibitors	mphA	0.654031	0.00129951	AUS, BTN, CHN, GBR, IND, NPL, PAK, VNM	8	2003, 2005, 2007, 2008, 2009, 2010, 2011, 2012, 2013, 2014, 2015, 2016, 2017, 2018	14	2003	2018	-4.06	0.001	0.773	0.01	Difference stationary	Increasing	-1.99	0.291	0.745	0.01	Not stationary	Increasing	No
S. sonnei	Penicilin	Deaths - AllAges - Escherichia coli - Beta lactam / Beta-lactamase inhibitors	blaOXA-1	0.927738	1.42e-09	AUS, BTN, CHN, GBR, IND, NPL, PAK, VNM	8	2003, 2005, 2007, 2008, 2009, 2010, 2011, 2012, 2013, 2014, 2015, 2016, 2017, 2018	14	2003	2018	-22.359	0	0.77	0.01	Difference stationary	Increasing	-1.99	0.291	0.745	0.01	Not stationary	Increasing	No
S. sonnei	Penicilin	Deaths - AllAges - Escherichia coli - Beta lactam / Beta-lactamase inhibitors	blaCTX-M-15_ISKpn19_qnrS1	0.529642	0.0135378	AUS, BTN, CHN, GBR, IND, NPL, PAK, VNM	8	2003, 2005, 2007, 2008, 2009, 2010, 2011, 2012, 2013, 2014, 2015, 2016, 2017, 2018	14	2003	2018	-2.628	0.087	0.774	0.01	Not stationary	Increasing	-1.99	0.291	0.745	0.01	Not stationary	Increasing	No
S. sonnei	Penicilin	Deaths - AllAges - Escherichia coli - Beta lactam / Beta-lactamase inhibitors	blaCTX-M-3	0.82454	4.29e-06	AUS, BTN, CHN, GBR, IND, NPL, PAK, VNM	8	2003, 2005, 2007, 2008, 2009, 2010, 2011, 2012, 2013, 2014, 2015, 2016, 2017, 2018	14	2003	2018	-2.38	0.147	0.772	0.01	Not stationary	Increasing	-1.99	0.291	0.745	0.01	Not stationary	Increasing	No
S. sonnei	Penicilin	Deaths - AllAges - Escherichia coli - Beta lactam / Beta-lactamase inhibitors	IS6100_mrx_aadA5_dfrA17_mphA_qacEdelta1_sul1	0.830728	3.13e-06	AUS, BTN, CHN, GBR, IND, NPL, PAK, VNM	8	2003, 2005, 2007, 2008, 2009, 2010, 2011, 2012, 2013, 2014, 2015, 2016, 2017, 2018	14	2003	2018	-2.852	0.051	0.771	0.01	Not stationary	Increasing	-1.99	0.291	0.745	0.01	Not stationary	Increasing	No
S. sonnei	Penicilin	Deaths - AllAges - Escherichia coli - Beta lactam / Beta-lactamase inhibitors	blaTEM-34	0.897133	3.61e-08	AUS, BTN, CHN, GBR, IND, NPL, PAK, VNM	8	2003, 2005, 2007, 2008, 2009, 2010, 2011, 2012, 2013, 2014, 2015, 2016, 2017, 2018	14	2003	2018	-2.701	0.074	0.769	0.01	Not stationary	Increasing	-1.99	0.291	0.745	0.01	Not stationary	Increasing	No
S. sonnei	Penicilin	Deaths - AllAges - Escherichia coli - Beta lactam / Beta-lactamase inhibitors	catA1	0.923156	2.51e-09	AUS, BTN, CHN, GBR, IND, NPL, PAK, VNM	8	2003, 2005, 2007, 2008, 2009, 2010, 2011, 2012, 2013, 2014, 2015, 2016, 2017, 2018	14	2003	2018	-4.633	0	0.769	0.01	Difference stationary	Increasing	-1.99	0.291	0.745	0.01	Not stationary	Increasing	No
S. sonnei	Penicilin	Deaths - AllAges - Escherichia coli - Beta lactam / Beta-lactamase inhibitors	qnrS1	0.595766	0.00437439	AUS, BTN, CHN, GBR, IND, NPL, PAK, VNM	8	2003, 2005, 2007, 2008, 2009, 2010, 2011, 2012, 2013, 2014, 2015, 2016, 2017, 2018	14	2003	2018	-2.142	0.228	0.778	0.01	Not stationary	Increasing	-1.99	0.291	0.745	0.01	Not stationary	Increasing	No
S. sonnei	Penicilin	Deaths - AllAges - Escherichia coli - Beta lactam / Beta-lactamase inhibitors	dfrA8	0.741935	0.00011806	AUS, BTN, CHN, GBR, IND, NPL, PAK, VNM	8	2003, 2005, 2007, 2008, 2009, 2010, 2011, 2012, 2013, 2014, 2015, 2016, 2017, 2018	14	2003	2018	-5.375	0	0.77	0.01	Difference stationary	Increasing	-1.99	0.291	0.745	0.01	Not stationary	Increasing	No
S. sonnei	Penicilin	Deaths - AllAges - Escherichia coli - Beta lactam / Beta-lactamase inhibitors	tet(B)	0.760207	6.36e-05	AUS, BTN, CHN, GBR, IND, NPL, PAK, VNM	8	2003, 2005, 2007, 2008, 2009, 2010, 2011, 2012, 2013, 2014, 2015, 2016, 2017, 2018	14	2003	2018	-2.465	0.124	0.772	0.01	Not stationary	Increasing	-1.99	0.291	0.745	0.01	Not stationary	Increasing	No
S. sonnei	Penicilin	Deaths - AllAges - Escherichia coli - Beta lactam / Beta-lactamase inhibitors	IncFIA/IncFII	0.816048	6.48e-06	AUS, BTN, CHN, GBR, IND, NPL, PAK, VNM	8	2003, 2005, 2007, 2008, 2009, 2010, 2011, 2012, 2013, 2014, 2015, 2016, 2017, 2018	14	2003	2018	-2.808	0.057	0.77	0.01	Not stationary	Increasing	-1.99	0.291	0.745	0.01	Not stationary	Increasing	No
S. sonnei	Penicilin	Deaths - AllAges - Escherichia coli - Beta lactam / Beta-lactamase inhibitors	blaCTX-M-27	0.788427	2.18e-05	AUS, BTN, CHN, GBR, IND, NPL, PAK, VNM	8	2003, 2005, 2007, 2008, 2009, 2010, 2011, 2012, 2013, 2014, 2015, 2016, 2017, 2018	14	2003	2018	-2.26	0.185	0.776	0.01	Not stationary	Increasing	-1.99	0.291	0.745	0.01	Not stationary	Increasing	No
S. sonnei	Penicilin	Deaths - AllAges - Escherichia coli - Beta lactam / Beta-lactamase inhibitors	mrx	0.654031	0.00129951	AUS, BTN, CHN, GBR, IND, NPL, PAK, VNM	8	2003, 2005, 2007, 2008, 2009, 2010, 2011, 2012, 2013, 2014, 2015, 2016, 2017, 2018	14	2003	2018	-2.918	0.043	0.775	0.01	Not stationary	Increasing	-1.99	0.291	0.745	0.01	Not stationary	Increasing	No
S. sonnei	Penicilin	Deaths - AllAges - Escherichia coli - Beta lactam / Beta-lactamase inhibitors	aadA	0.525655	0.0143923	AUS, BTN, CHN, GBR, IND, NPL, PAK, VNM	8	2003, 2005, 2007, 2008, 2009, 2010, 2011, 2012, 2013, 2014, 2015, 2016, 2017, 2018	14	2003	2018	-2.203	0.205	0.768	0.01	Not stationary	Increasing	-1.99	0.291	0.745	0.01	Not stationary	Increasing	No
S. sonnei	Aminoglycoside	DALYs - AllAges - Escherichia coli - Beta lactam / Beta-lactamase inhibitors	blaCTX-M-3	0.834793	3.07e-05	AUS, CHN, GBR, IND, NPL, PAK, VNM	7	2003, 2005, 2007, 2008, 2009, 2010, 2011, 2012, 2013, 2014, 2015, 2016, 2017, 2018	14	2003	2018	-2.813	0.056	0.782	0.01	Not stationary	Increasing	-1.989	0.291	0.756	0.01	Not stationary	Increasing	No
S. sonnei	Aminoglycoside	DALYs - AllAges - Escherichia coli - Beta lactam / Beta-lactamase inhibitors	acrF	0.78992	0.000161761	AUS, CHN, GBR, IND, NPL, PAK, VNM	7	2003, 2005, 2007, 2008, 2009, 2010, 2011, 2012, 2013, 2014, 2015, 2016, 2017, 2018	14	2003	2018	-2.725	0.07	0.781	0.01	Not stationary	Increasing	-1.989	0.291	0.756	0.01	Not stationary	Increasing	No
S. sonnei	Aminoglycoside	DALYs - AllAges - Escherichia coli - Beta lactam / Beta-lactamase inhibitors	blaCTX-M-15	0.721837	0.00106965	AUS, CHN, GBR, IND, NPL, PAK, VNM	7	2003, 2005, 2007, 2008, 2009, 2010, 2011, 2012, 2013, 2014, 2015, 2016, 2017, 2018	14	2003	2018	-8.547	0	0.784	0.01	Difference stationary	Increasing	-1.989	0.291	0.756	0.01	Not stationary	Increasing	No
S. sonnei	Aminoglycoside	DALYs - AllAges - Escherichia coli - Beta lactam / Beta-lactamase inhibitors	blaTEM-34	0.878421	3.51e-06	AUS, CHN, GBR, IND, NPL, PAK, VNM	7	2003, 2005, 2007, 2008, 2009, 2010, 2011, 2012, 2013, 2014, 2015, 2016, 2017, 2018	14	2003	2018	-2.271	0.181	0.784	0.01	Not stationary	Increasing	-1.989	0.291	0.756	0.01	Not stationary	Increasing	No
S. sonnei	Aminoglycoside	DALYs - AllAges - Escherichia coli - Beta lactam / Beta-lactamase inhibitors	IncFIA/IncFIC	0.753793	0.000474475	AUS, CHN, GBR, IND, NPL, PAK, VNM	7	2003, 2005, 2007, 2008, 2009, 2010, 2011, 2012, 2013, 2014, 2015, 2016, 2017, 2018	14	2003	2018	-7.942	0	0.782	0.01	Difference stationary	Increasing	-1.989	0.291	0.756	0.01	Not stationary	Increasing	No
C. diphtheriae	Folate	Cellulitis	tet(O)	0.845471	0.033974	FRA, RUS	2	1993, 2011, 2014, 2015, 2016, 2017	6	1993	2017	-2.302	0.171	0.919	0.01	Not stationary	Increasing	-1.988	0.292	0.919	0.01	Not stationary	Increasing	No
C. diphtheriae	Folate	Cellulitis	tet(O)	0.845471	0.033974	FRA, RUS	2	1993, 2011, 2014, 2015, 2016, 2017	6	1993	2017	-2.302	0.171	0.919	0.01	Not stationary	Increasing	-1.988	0.292	0.919	0.01	Not stationary	Increasing	No
S. sonnei	Aminoglycoside	Deaths - AllAges - Escherichia coli - Beta lactam / Beta-lactamase inhibitors	aadA	0.50112	0.0404469	AUS, CHN, GBR, IND, NPL, PAK, VNM	7	2003, 2005, 2007, 2008, 2009, 2010, 2011, 2012, 2013, 2014, 2015, 2016, 2017, 2018	14	2003	2018	-2.401	0.141	0.775	0.01	Not stationary	Increasing	-1.984	0.294	0.751	0.01	Not stationary	Increasing	No
S. sonnei	Aminoglycoside	Deaths - AllAges - Escherichia coli - Beta lactam / Beta-lactamase inhibitors	aadA	0.50112	0.0404469	AUS, CHN, GBR, IND, NPL, PAK, VNM	7	2003, 2005, 2007, 2008, 2009, 2010, 2011, 2012, 2013, 2014, 2015, 2016, 2017, 2018	14	2003	2018	-2.401	0.141	0.775	0.01	Not stationary	Increasing	-1.984	0.294	0.751	0.01	Not stationary	Increasing	No
S. sonnei	Aminoglycoside	Deaths - AllAges - Escherichia coli - Beta lactam / Beta-lactamase inhibitors	blaCTX-M-15	0.708317	0.00146158	AUS, CHN, GBR, IND, NPL, PAK, VNM	7	2003, 2005, 2007, 2008, 2009, 2010, 2011, 2012, 2013, 2014, 2015, 2016, 2017, 2018	14	2003	2018	-2.773	0.062	0.777	0.01	Not stationary	Increasing	-1.984	0.294	0.751	0.01	Not stationary	Increasing	No
S. sonnei	Aminoglycoside	Deaths - AllAges - Escherichia coli - Beta lactam / Beta-lactamase inhibitors	acrF	0.796714	0.000129127	AUS, CHN, GBR, IND, NPL, PAK, VNM	7	2003, 2005, 2007, 2008, 2009, 2010, 2011, 2012, 2013, 2014, 2015, 2016, 2017, 2018	14	2003	2018	-2.338	0.16	0.776	0.01	Not stationary	Increasing	-1.984	0.294	0.751	0.01	Not stationary	Increasing	No
S. sonnei	Aminoglycoside	Deaths - AllAges - Escherichia coli - Beta lactam / Beta-lactamase inhibitors	blaTEM-34	0.897703	1.02e-06	AUS, CHN, GBR, IND, NPL, PAK, VNM	7	2003, 2005, 2007, 2008, 2009, 2010, 2011, 2012, 2013, 2014, 2015, 2016, 2017, 2018	14	2003	2018	-3.671	0.005	0.775	0.01	Difference stationary	Increasing	-1.984	0.294	0.751	0.01	Not stationary	Increasing	No
S. sonnei	Aminoglycoside	Deaths - AllAges - Escherichia coli - Beta lactam / Beta-lactamase inhibitors	blaCTX-M-3	0.824843	4.61e-05	AUS, CHN, GBR, IND, NPL, PAK, VNM	7	2003, 2005, 2007, 2008, 2009, 2010, 2011, 2012, 2013, 2014, 2015, 2016, 2017, 2018	14	2003	2018	-5.439	0	0.775	0.01	Difference stationary	Increasing	-1.984	0.294	0.751	0.01	Not stationary	Increasing	No
S. sonnei	Aminoglycoside	Deaths - AllAges - Escherichia coli - Beta lactam / Beta-lactamase inhibitors	IncFIA/IncFIC	0.755607	0.000451465	AUS, CHN, GBR, IND, NPL, PAK, VNM	7	2003, 2005, 2007, 2008, 2009, 2010, 2011, 2012, 2013, 2014, 2015, 2016, 2017, 2018	14	2003	2018	-7.884	0	0.778	0.01	Difference stationary	Increasing	-1.984	0.294	0.751	0.01	Not stationary	Increasing	No
S. suis	Tetracycline	DALYs - Over70 - Proteus spp. - Fluoroquinolones	tet(O)	0.690124	0.00440589	CAN, GBR, VNM	3	1990, 2000, 2001, 2002, 2006, 2007, 2009, 2010, 2011, 2013, 2014, 2015, 2016	13	1990	2016	-1.832	0.365	0.897	0.01	Not stationary	Increasing	-1.981	0.295	0.901	0.01	Not stationary	Increasing	No
S. suis	Tetracycline	DALYs - Over70 - Proteus spp. - Fluoroquinolones	tet(O)	0.690124	0.00440589	CAN, GBR, VNM	3	1990, 2000, 2001, 2002, 2006, 2007, 2009, 2010, 2011, 2013, 2014, 2015, 2016	13	1990	2016	-1.832	0.365	0.897	0.01	Not stationary	Increasing	-1.981	0.295	0.901	0.01	Not stationary	Increasing	No
A. baumannii	Folate	Deaths - AllAges - Mycobacterium tuberculosis - Extensive drug resistance in TB	armA	0.650781	0.00860456	IND, TZA, USA	3	2003, 2004, 2005, 2006, 2007, 2008, 2009, 2010, 2011, 2012, 2013, 2014, 2016, 2020	14	2003	2020	-1.585	0.491	0.916	0.01	Not stationary	Increasing	-1.978	0.296	0.957	0.01	Not stationary	Increasing	Yes
A. baumannii	Folate	Deaths - AllAges - Mycobacterium tuberculosis - Extensive drug resistance in TB	rep_cluster_1172/rep_cluster_1254	0.801962	0.000322661	IND, TZA, USA	3	2003, 2004, 2005, 2006, 2007, 2008, 2009, 2010, 2011, 2012, 2013, 2014, 2016, 2020	14	2003	2020	-1.316	0.622	0.944	0.01	Not stationary	Increasing	-1.978	0.296	0.957	0.01	Not stationary	Increasing	Yes
A. baumannii	Folate	Deaths - AllAges - Mycobacterium tuberculosis - Extensive drug resistance in TB	rep_cluster_1254	0.685445	0.0047954	IND, TZA, USA	3	2003, 2004, 2005, 2006, 2007, 2008, 2009, 2010, 2011, 2012, 2013, 2014, 2016, 2020	14	2003	2020	-10.886	0	0.877	0.01	Difference stationary	Increasing	-1.978	0.296	0.957	0.01	Not stationary	Increasing	Yes
A. baumannii	Folate	Deaths - AllAges - Mycobacterium tuberculosis - Extensive drug resistance in TB	dfrA1	0.522767	0.045563	IND, TZA, USA	3	2003, 2004, 2005, 2006, 2007, 2008, 2009, 2010, 2011, 2012, 2013, 2014, 2016, 2020	14	2003	2020	-3.072	0.029	0.88	0.01	Difference stationary	Increasing	-1.978	0.296	0.957	0.01	Not stationary	Increasing	Yes
A. baumannii	Folate	Deaths - AllAges - Mycobacterium tuberculosis - Extensive drug resistance in TB	sat-2	0.522767	0.045563	IND, TZA, USA	3	2003, 2004, 2005, 2006, 2007, 2008, 2009, 2010, 2011, 2012, 2013, 2014, 2016, 2020	14	2003	2020	-7.798	0	0.887	0.01	Difference stationary	Increasing	-1.978	0.296	0.957	0.01	Not stationary	Increasing	Yes
S. agalactiae	Lincosamide	Other infectious diseases	ermB	0.716321	0.0456181	CAN, DNK, USA	3	2006, 2010, 2011, 2012, 2013, 2014, 2018	7	2006	2018	-0.365	0.916	0.817	0.01	Not stationary	Increasing	-1.975	0.298	0.435	0.062	Trend stationary	Increasing	No
S. sonnei	Aminoglycoside	DALYs - AllAges - Group B Streptococcus - Macrolides	blaCTX-M-3	0.807078	9.01e-05	AUS, CHN, GBR, IND, NPL, PAK, VNM	7	2003, 2005, 2007, 2008, 2009, 2010, 2011, 2012, 2013, 2014, 2015, 2016, 2017, 2018	14	2003	2018	-4.166	0.001	0.798	0.01	Difference stationary	Increasing	-1.974	0.298	0.78	0.01	Not stationary	Increasing	No
S. sonnei	Aminoglycoside	DALYs - AllAges - Group B Streptococcus - Macrolides	IncFIA/IncFIC	0.726173	0.000964121	AUS, CHN, GBR, IND, NPL, PAK, VNM	7	2003, 2005, 2007, 2008, 2009, 2010, 2011, 2012, 2013, 2014, 2015, 2016, 2017, 2018	14	2003	2018	-5.308	0	0.795	0.01	Difference stationary	Increasing	-1.974	0.298	0.78	0.01	Not stationary	Increasing	No
S. sonnei	Aminoglycoside	DALYs - AllAges - Group B Streptococcus - Macrolides	blaTEM-34	0.884818	2.39e-06	AUS, CHN, GBR, IND, NPL, PAK, VNM	7	2003, 2005, 2007, 2008, 2009, 2010, 2011, 2012, 2013, 2014, 2015, 2016, 2017, 2018	14	2003	2018	-2.484	0.12	0.8	0.01	Not stationary	Increasing	-1.974	0.298	0.78	0.01	Not stationary	Increasing	No
S. sonnei	Aminoglycoside	DALYs - AllAges - Group B Streptococcus - Macrolides	acrF	0.801677	0.000108953	AUS, CHN, GBR, IND, NPL, PAK, VNM	7	2003, 2005, 2007, 2008, 2009, 2010, 2011, 2012, 2013, 2014, 2015, 2016, 2017, 2018	14	2003	2018	-3.909	0.002	0.804	0.01	Difference stationary	Increasing	-1.974	0.298	0.78	0.01	Not stationary	Increasing	No
S. sonnei	Aminoglycoside	DALYs - AllAges - Group B Streptococcus - Macrolides	blaCTX-M-15	0.724966	0.000992589	AUS, CHN, GBR, IND, NPL, PAK, VNM	7	2003, 2005, 2007, 2008, 2009, 2010, 2011, 2012, 2013, 2014, 2015, 2016, 2017, 2018	14	2003	2018	-2.691	0.076	0.795	0.01	Not stationary	Increasing	-1.974	0.298	0.78	0.01	Not stationary	Increasing	No
E. faecium	Lipopeptide	Deaths - Under5 - All pathogens - Extensive drug resistance in TB	vanSA	0.70501	0.00333065	AUS, DNK, NZL, PAK, USA	5	2007, 2008, 2009, 2011, 2012, 2013, 2014, 2015, 2017, 2018	10	2007	2018	-1.968	0.301	0.894	0.01	Not stationary	Increasing	-1.972	0.299	0.91	0.01	Not stationary	Increasing	Yes
E. faecium	Lipopeptide	Deaths - Under5 - All pathogens - Extensive drug resistance in TB	sat-4	0.730036	0.00200166	AUS, DNK, NZL, PAK, USA	5	2007, 2008, 2009, 2011, 2012, 2013, 2014, 2015, 2017, 2018	10	2007	2018	-4.368	0	0.867	0.01	Difference stationary	Increasing	-1.972	0.299	0.91	0.01	Not stationary	Increasing	Yes
E. faecium	Lipopeptide	Deaths - Under5 - All pathogens - Extensive drug resistance in TB	vanYA	0.702985	0.0034631	AUS, DNK, NZL, PAK, USA	5	2007, 2008, 2009, 2011, 2012, 2013, 2014, 2015, 2017, 2018	10	2007	2018	-2.616	0.09	0.863	0.01	Not stationary	Increasing	-1.972	0.299	0.91	0.01	Not stationary	Increasing	Yes
S. suis	Tetracycline	DALYs - AgeStandardized - Enterobacter spp. - Anti-pseudomonal penicillin / Beta-lactamase inhibitors	tet(O)	-0.519769	0.0470422	CAN, GBR, VNM	3	1990, 2000, 2001, 2002, 2006, 2007, 2009, 2010, 2011, 2013, 2014, 2015, 2016	13	1990	2016	-10.668	0	0.946	0.01	Difference stationary	Increasing	-1.972	0.299	0.458	0.052	Trend stationary	Increasing	No
S. suis	Tetracycline	DALYs - AgeStandardized - Enterobacter spp. - Anti-pseudomonal penicillin / Beta-lactamase inhibitors	tet(O)	-0.519769	0.0470422	CAN, GBR, VNM	3	1990, 2000, 2001, 2002, 2006, 2007, 2009, 2010, 2011, 2013, 2014, 2015, 2016	13	1990	2016	-10.668	0	0.946	0.01	Difference stationary	Increasing	-1.972	0.299	0.458	0.052	Trend stationary	Increasing	No
S. sonnei	Penicilin	Protein-energy malnutrition	blaTEM-34	0.885494	9.54e-08	AUS, BTN, CHN, GBR, IND, NPL, PAK, VNM	8	2003, 2005, 2007, 2008, 2009, 2010, 2011, 2012, 2013, 2014, 2015, 2016, 2017, 2018	14	2003	2018	-4.218	0.001	0.776	0.01	Difference stationary	Increasing	-1.969	0.3	0.749	0.01	Not stationary	Increasing	No
S. sonnei	Penicilin	Protein-energy malnutrition	blaCTX-M-3	0.809258	8.89e-06	AUS, BTN, CHN, GBR, IND, NPL, PAK, VNM	8	2003, 2005, 2007, 2008, 2009, 2010, 2011, 2012, 2013, 2014, 2015, 2016, 2017, 2018	14	2003	2018	-2.727	0.07	0.778	0.01	Not stationary	Increasing	-1.969	0.3	0.749	0.01	Not stationary	Increasing	No
S. sonnei	Folate	Protein-energy malnutrition	IncFIA	0.857798	6.67e-07	AUS, BTN, CHN, GBR, IND, NPL, PAK, VNM	8	2003, 2005, 2007, 2008, 2009, 2010, 2011, 2012, 2013, 2014, 2015, 2016, 2017, 2018	14	2003	2018	-2.158	0.222	0.774	0.01	Not stationary	Increasing	-1.969	0.3	0.749	0.01	Not stationary	Increasing	No
S. sonnei	Penicilin	Protein-energy malnutrition	aadA5	0.651498	0.00137704	AUS, BTN, CHN, GBR, IND, NPL, PAK, VNM	8	2003, 2005, 2007, 2008, 2009, 2010, 2011, 2012, 2013, 2014, 2015, 2016, 2017, 2018	14	2003	2018	-2.178	0.214	0.776	0.01	Not stationary	Increasing	-1.969	0.3	0.749	0.01	Not stationary	Increasing	No
S. sonnei	Penicilin	Protein-energy malnutrition	qnrS1	0.582548	0.00558645	AUS, BTN, CHN, GBR, IND, NPL, PAK, VNM	8	2003, 2005, 2007, 2008, 2009, 2010, 2011, 2012, 2013, 2014, 2015, 2016, 2017, 2018	14	2003	2018	-4.65	0	0.783	0.01	Difference stationary	Increasing	-1.969	0.3	0.749	0.01	Not stationary	Increasing	No
S. sonnei	Folate	Protein-energy malnutrition	IS6100_mrx_aadA5_dfrA17_mphA_qacEdelta1_sul1	0.853393	8.76e-07	AUS, BTN, CHN, GBR, IND, NPL, PAK, VNM	8	2003, 2005, 2007, 2008, 2009, 2010, 2011, 2012, 2013, 2014, 2015, 2016, 2017, 2018	14	2003	2018	-2.248	0.189	0.78	0.01	Not stationary	Increasing	-1.969	0.3	0.749	0.01	Not stationary	Increasing	No
S. sonnei	Penicilin	Protein-energy malnutrition	dfrA17	0.648411	0.00147674	AUS, BTN, CHN, GBR, IND, NPL, PAK, VNM	8	2003, 2005, 2007, 2008, 2009, 2010, 2011, 2012, 2013, 2014, 2015, 2016, 2017, 2018	14	2003	2018	-2.24	0.192	0.783	0.01	Not stationary	Increasing	-1.969	0.3	0.749	0.01	Not stationary	Increasing	No
S. sonnei	Penicilin	Protein-energy malnutrition	blaOXA-1	0.930432	1e-09	AUS, BTN, CHN, GBR, IND, NPL, PAK, VNM	8	2003, 2005, 2007, 2008, 2009, 2010, 2011, 2012, 2013, 2014, 2015, 2016, 2017, 2018	14	2003	2018	-4.407	0	0.772	0.01	Difference stationary	Increasing	-1.969	0.3	0.749	0.01	Not stationary	Increasing	No
S. sonnei	Folate	Protein-energy malnutrition	aadA	0.527207	0.0140548	AUS, BTN, CHN, GBR, IND, NPL, PAK, VNM	8	2003, 2005, 2007, 2008, 2009, 2010, 2011, 2012, 2013, 2014, 2015, 2016, 2017, 2018	14	2003	2018	-2.211	0.202	0.778	0.01	Not stationary	Increasing	-1.969	0.3	0.749	0.01	Not stationary	Increasing	No
S. sonnei	Penicilin	Protein-energy malnutrition	blaCTX-M-27	0.822424	4.76e-06	AUS, BTN, CHN, GBR, IND, NPL, PAK, VNM	8	2003, 2005, 2007, 2008, 2009, 2010, 2011, 2012, 2013, 2014, 2015, 2016, 2017, 2018	14	2003	2018	-4.959	0	0.777	0.01	Difference stationary	Increasing	-1.969	0.3	0.749	0.01	Not stationary	Increasing	No
S. sonnei	Folate	Protein-energy malnutrition	sul1	0.658341	0.00117611	AUS, BTN, CHN, GBR, IND, NPL, PAK, VNM	8	2003, 2005, 2007, 2008, 2009, 2010, 2011, 2012, 2013, 2014, 2015, 2016, 2017, 2018	14	2003	2018	-3.01	0.034	0.778	0.01	Difference stationary	Increasing	-1.969	0.3	0.749	0.01	Not stationary	Increasing	No
S. sonnei	Penicilin	Protein-energy malnutrition	aadA	0.527207	0.0140548	AUS, BTN, CHN, GBR, IND, NPL, PAK, VNM	8	2003, 2005, 2007, 2008, 2009, 2010, 2011, 2012, 2013, 2014, 2015, 2016, 2017, 2018	14	2003	2018	-2.183	0.213	0.773	0.01	Not stationary	Increasing	-1.969	0.3	0.749	0.01	Not stationary	Increasing	No
S. sonnei	Penicilin	Protein-energy malnutrition	tet(B)	0.759822	6.44e-05	AUS, BTN, CHN, GBR, IND, NPL, PAK, VNM	8	2003, 2005, 2007, 2008, 2009, 2010, 2011, 2012, 2013, 2014, 2015, 2016, 2017, 2018	14	2003	2018	-2.195	0.208	0.778	0.01	Not stationary	Increasing	-1.969	0.3	0.749	0.01	Not stationary	Increasing	No
S. sonnei	Penicilin	Protein-energy malnutrition	mphA	0.607595	0.00348332	AUS, BTN, CHN, GBR, IND, NPL, PAK, VNM	8	2003, 2005, 2007, 2008, 2009, 2010, 2011, 2012, 2013, 2014, 2015, 2016, 2017, 2018	14	2003	2018	-3.076	0.028	0.775	0.01	Difference stationary	Increasing	-1.969	0.3	0.749	0.01	Not stationary	Increasing	No
S. sonnei	Folate	Protein-energy malnutrition	qacEdelta1	0.652996	0.00133073	AUS, BTN, CHN, GBR, IND, NPL, PAK, VNM	8	2003, 2005, 2007, 2008, 2009, 2010, 2011, 2012, 2013, 2014, 2015, 2016, 2017, 2018	14	2003	2018	-2.492	0.118	0.779	0.01	Not stationary	Increasing	-1.969	0.3	0.749	0.01	Not stationary	Increasing	No
S. sonnei	Penicilin	Protein-energy malnutrition	IncFIA/IncFII	0.871041	2.78e-07	AUS, BTN, CHN, GBR, IND, NPL, PAK, VNM	8	2003, 2005, 2007, 2008, 2009, 2010, 2011, 2012, 2013, 2014, 2015, 2016, 2017, 2018	14	2003	2018	-2.777	0.062	0.773	0.01	Not stationary	Increasing	-1.969	0.3	0.749	0.01	Not stationary	Increasing	No
S. sonnei	Penicilin	Protein-energy malnutrition	dfrA8	0.70808	0.000328764	AUS, BTN, CHN, GBR, IND, NPL, PAK, VNM	8	2003, 2005, 2007, 2008, 2009, 2010, 2011, 2012, 2013, 2014, 2015, 2016, 2017, 2018	14	2003	2018	-2.719	0.071	0.778	0.01	Not stationary	Increasing	-1.969	0.3	0.749	0.01	Not stationary	Increasing	No
S. sonnei	Penicilin	Protein-energy malnutrition	catA1	0.925661	1.85e-09	AUS, BTN, CHN, GBR, IND, NPL, PAK, VNM	8	2003, 2005, 2007, 2008, 2009, 2010, 2011, 2012, 2013, 2014, 2015, 2016, 2017, 2018	14	2003	2018	-3.342	0.013	0.772	0.01	Difference stationary	Increasing	-1.969	0.3	0.749	0.01	Not stationary	Increasing	No
S. sonnei	Penicilin	Protein-energy malnutrition	mrx	0.607595	0.00348332	AUS, BTN, CHN, GBR, IND, NPL, PAK, VNM	8	2003, 2005, 2007, 2008, 2009, 2010, 2011, 2012, 2013, 2014, 2015, 2016, 2017, 2018	14	2003	2018	-2.517	0.111	0.779	0.01	Not stationary	Increasing	-1.969	0.3	0.749	0.01	Not stationary	Increasing	No
S. sonnei	Penicilin	Protein-energy malnutrition	IS6100_mrx_aadA5_dfrA17_mphA_qacEdelta1_sul1	0.853393	8.76e-07	AUS, BTN, CHN, GBR, IND, NPL, PAK, VNM	8	2003, 2005, 2007, 2008, 2009, 2010, 2011, 2012, 2013, 2014, 2015, 2016, 2017, 2018	14	2003	2018	-2.408	0.14	0.779	0.01	Not stationary	Increasing	-1.969	0.3	0.749	0.01	Not stationary	Increasing	No
S. sonnei	Penicilin	Protein-energy malnutrition	blaCTX-M-15_ISKpn19_qnrS1	0.55182	0.00950243	AUS, BTN, CHN, GBR, IND, NPL, PAK, VNM	8	2003, 2005, 2007, 2008, 2009, 2010, 2011, 2012, 2013, 2014, 2015, 2016, 2017, 2018	14	2003	2018	-7.869	0	0.78	0.01	Difference stationary	Increasing	-1.969	0.3	0.749	0.01	Not stationary	Increasing	No
S. sonnei	Tetracycline	DALYs - AgeStandardized - Proteus spp. - Trimethoprim-Sulfamethoxazole	blaCTX-M-14_ISEc9	0.557502	0.0383264	CHN, GBR, IND, NPL, PAK, VNM	6	2003, 2005, 2007, 2008, 2009, 2010, 2011, 2012, 2013, 2014, 2015, 2016	12	2003	2016	-2.411	0.139	0.805	0.01	Not stationary	Increasing	-1.966	0.301	0.785	0.01	Not stationary	Increasing	No
S. sonnei	Tetracycline	DALYs - AgeStandardized - Proteus spp. - Trimethoprim-Sulfamethoxazole	aac(3)-IId	0.566481	0.0346822	CHN, GBR, IND, NPL, PAK, VNM	6	2003, 2005, 2007, 2008, 2009, 2010, 2011, 2012, 2013, 2014, 2015, 2016	12	2003	2016	-3.1	0.027	0.805	0.01	Difference stationary	Increasing	-1.966	0.301	0.785	0.01	Not stationary	Increasing	No
S. sonnei	Tetracycline	DALYs - AgeStandardized - Proteus spp. - Trimethoprim-Sulfamethoxazole	catA1	0.676851	0.00784529	CHN, GBR, IND, NPL, PAK, VNM	6	2003, 2005, 2007, 2008, 2009, 2010, 2011, 2012, 2013, 2014, 2015, 2016	12	2003	2016	-3.737	0.004	0.808	0.01	Difference stationary	Increasing	-1.966	0.301	0.785	0.01	Not stationary	Increasing	No
S. sonnei	Tetracycline	DALYs - AgeStandardized - Proteus spp. - Trimethoprim-Sulfamethoxazole	blaCTX-M-14	0.556646	0.0386878	CHN, GBR, IND, NPL, PAK, VNM	6	2003, 2005, 2007, 2008, 2009, 2010, 2011, 2012, 2013, 2014, 2015, 2016	12	2003	2016	-6.38	0	0.799	0.01	Difference stationary	Increasing	-1.966	0.301	0.785	0.01	Not stationary	Increasing	No
S. sonnei	Tetracycline	DALYs - AgeStandardized - Proteus spp. - Trimethoprim-Sulfamethoxazole	IncI-gamma/K1/IncQ1	0.676851	0.00784529	CHN, GBR, IND, NPL, PAK, VNM	6	2003, 2005, 2007, 2008, 2009, 2010, 2011, 2012, 2013, 2014, 2015, 2016	12	2003	2016	-2.815	0.056	0.807	0.01	Not stationary	Increasing	-1.966	0.301	0.785	0.01	Not stationary	Increasing	No
S. sonnei	Tetracycline	DALYs - AgeStandardized - Proteus spp. - Trimethoprim-Sulfamethoxazole	blaOXA-1	0.676851	0.00784529	CHN, GBR, IND, NPL, PAK, VNM	6	2003, 2005, 2007, 2008, 2009, 2010, 2011, 2012, 2013, 2014, 2015, 2016	12	2003	2016	-7.338	0	0.807	0.01	Difference stationary	Increasing	-1.966	0.301	0.785	0.01	Not stationary	Increasing	No
S. sonnei	Tetracycline	DALYs - AgeStandardized - Proteus spp. - Trimethoprim-Sulfamethoxazole	sul2	0.626975	0.0164075	CHN, GBR, IND, NPL, PAK, VNM	6	2003, 2005, 2007, 2008, 2009, 2010, 2011, 2012, 2013, 2014, 2015, 2016	12	2003	2016	-3.901	0.002	0.816	0.01	Difference stationary	Increasing	-1.966	0.301	0.785	0.01	Not stationary	Increasing	No
S. sonnei	Tetracycline	DALYs - AgeStandardized - Proteus spp. - Trimethoprim-Sulfamethoxazole	Col156/rep_cluster_2335	0.676851	0.00784529	CHN, GBR, IND, NPL, PAK, VNM	6	2003, 2005, 2007, 2008, 2009, 2010, 2011, 2012, 2013, 2014, 2015, 2016	12	2003	2016	-5.26	0	0.8	0.01	Difference stationary	Increasing	-1.966	0.301	0.785	0.01	Not stationary	Increasing	No
S. sonnei	Tetracycline	DALYs - AgeStandardized - Proteus spp. - Trimethoprim-Sulfamethoxazole	ISVsa3_sul2	0.728833	0.00310633	CHN, GBR, IND, NPL, PAK, VNM	6	2003, 2005, 2007, 2008, 2009, 2010, 2011, 2012, 2013, 2014, 2015, 2016	12	2003	2016	-9.978	0	0.808	0.01	Difference stationary	Increasing	-1.966	0.301	0.785	0.01	Not stationary	Increasing	No
S. sonnei	Tetracycline	DALYs - AgeStandardized - Proteus spp. - Trimethoprim-Sulfamethoxazole	IncI2	0.608727	0.0208738	CHN, GBR, IND, NPL, PAK, VNM	6	2003, 2005, 2007, 2008, 2009, 2010, 2011, 2012, 2013, 2014, 2015, 2016	12	2003	2016	-6.089	0	0.814	0.01	Difference stationary	Increasing	-1.966	0.301	0.785	0.01	Not stationary	Increasing	No
S. sonnei	Tetracycline	DALYs - AgeStandardized - Proteus spp. - Trimethoprim-Sulfamethoxazole	IncFIA/IncFIB/IncFIC/rep_cluster_2344	0.676851	0.00784529	CHN, GBR, IND, NPL, PAK, VNM	6	2003, 2005, 2007, 2008, 2009, 2010, 2011, 2012, 2013, 2014, 2015, 2016	12	2003	2016	-5.365	0	0.807	0.01	Difference stationary	Increasing	-1.966	0.301	0.785	0.01	Not stationary	Increasing	No
S. sonnei	Tetracycline	DALYs - AgeStandardized - Proteus spp. - Trimethoprim-Sulfamethoxazole	blaTEM-34	0.902245	1.02e-05	CHN, GBR, IND, NPL, PAK, VNM	6	2003, 2005, 2007, 2008, 2009, 2010, 2011, 2012, 2013, 2014, 2015, 2016	12	2003	2016	-3.56	0.007	0.828	0.01	Difference stationary	Increasing	-1.966	0.301	0.785	0.01	Not stationary	Increasing	No
S. sonnei	Tetracycline	DALYs - AgeStandardized - Proteus spp. - Trimethoprim-Sulfamethoxazole	tet(B)	0.552275	0.0405735	CHN, GBR, IND, NPL, PAK, VNM	6	2003, 2005, 2007, 2008, 2009, 2010, 2011, 2012, 2013, 2014, 2015, 2016	12	2003	2016	-7.36	0	0.797	0.01	Difference stationary	Increasing	-1.966	0.301	0.785	0.01	Not stationary	Increasing	No
A. baumannii	Tetracycline	Population ages 65 and above (% of total population)	tet(A)	-0.583393	0.0224337	IND, KOR, USA	3	2003, 2004, 2005, 2006, 2007, 2008, 2009, 2010, 2011, 2012, 2013, 2016, 2020	13	2003	2020	-2.131	0.232	0.45	0.056	Trend stationary	Increasing	-1.963	0.303	0.659	0.017	Not stationary	Increasing	Yes
S. agalactiae	Lincosamide	DALYs - AllAges - Escherichia coli - Fluoroquinolones	ermB	0.786378	0.0206333	CAN, DNK, USA	3	2006, 2010, 2011, 2012, 2013, 2014, 2018	7	2006	2018	-8.179	0	0.636	0.019	Difference stationary	Increasing	-1.96	0.304	0.65	0.018	Not stationary	Increasing	No
C. diphtheriae	Tetracycline	Cellulitis	sul1	0.85567	0.0297436	FRA, RUS	2	1993, 2011, 2014, 2015, 2016, 2017	6	1993	2017	-4.23	0.001	0.922	0.01	Difference stationary	Increasing	-1.958	0.305	0.919	0.01	Not stationary	Increasing	No
S. sonnei	Folate	Deaths - AllAges - Escherichia coli - Beta lactam / Beta-lactamase inhibitors	aadA	0.525655	0.0143923	AUS, BTN, CHN, GBR, IND, NPL, PAK, VNM	8	2003, 2005, 2007, 2008, 2009, 2010, 2011, 2012, 2013, 2014, 2015, 2016, 2017, 2018	14	2003	2018	-3.45	0.009	0.775	0.01	Difference stationary	Increasing	-1.958	0.305	0.745	0.01	Not stationary	Increasing	No
S. sonnei	Folate	Deaths - AllAges - Escherichia coli - Beta lactam / Beta-lactamase inhibitors	qacEdelta1	0.684553	0.000619083	AUS, BTN, CHN, GBR, IND, NPL, PAK, VNM	8	2003, 2005, 2007, 2008, 2009, 2010, 2011, 2012, 2013, 2014, 2015, 2016, 2017, 2018	14	2003	2018	-2.151	0.225	0.771	0.01	Not stationary	Increasing	-1.958	0.305	0.745	0.01	Not stationary	Increasing	No
S. sonnei	Folate	Deaths - AllAges - Escherichia coli - Beta lactam / Beta-lactamase inhibitors	sul1	0.688325	0.000561509	AUS, BTN, CHN, GBR, IND, NPL, PAK, VNM	8	2003, 2005, 2007, 2008, 2009, 2010, 2011, 2012, 2013, 2014, 2015, 2016, 2017, 2018	14	2003	2018	-2.387	0.146	0.77	0.01	Not stationary	Increasing	-1.958	0.305	0.745	0.01	Not stationary	Increasing	No
S. sonnei	Folate	Deaths - AllAges - Escherichia coli - Beta lactam / Beta-lactamase inhibitors	IncFIA	0.83893	2.02e-06	AUS, BTN, CHN, GBR, IND, NPL, PAK, VNM	8	2003, 2005, 2007, 2008, 2009, 2010, 2011, 2012, 2013, 2014, 2015, 2016, 2017, 2018	14	2003	2018	-2.488	0.118	0.772	0.01	Not stationary	Increasing	-1.958	0.305	0.745	0.01	Not stationary	Increasing	No
S. sonnei	Folate	Deaths - AllAges - Escherichia coli - Beta lactam / Beta-lactamase inhibitors	IS6100_mrx_aadA5_dfrA17_mphA_qacEdelta1_sul1	0.830728	3.13e-06	AUS, BTN, CHN, GBR, IND, NPL, PAK, VNM	8	2003, 2005, 2007, 2008, 2009, 2010, 2011, 2012, 2013, 2014, 2015, 2016, 2017, 2018	14	2003	2018	-2.893	0.046	0.771	0.01	Not stationary	Increasing	-1.958	0.305	0.745	0.01	Not stationary	Increasing	No
S. aureus	Cephem	Poverty headcount ratio at $2.15 a day (2017 PPP) (% of population)	rep_cluster_1017/rep_cluster_1733/rep_cluster_2100	0.977573	8.66e-09	CHN, DEU, DNK, GBR, THA, USA	6	2008, 2009, 2010, 2011, 2012, 2013, 2014, 2015, 2018, 2019	10	2008	2019	-11.084	0	0.652	0.018	Difference stationary	Increasing	-1.957	0.306	0.668	0.016	Not stationary	Increasing	Yes
S. agalactiae	Macrolide	Deaths - AgeStandardized - Proteus spp. - Trimethoprim-Sulfamethoxazole	ermB	-0.807502	0.0153573	CAN, DNK, USA	3	2006, 2010, 2011, 2012, 2013, 2014, 2018	7	2006	2018	-11.795	0	0.873	0.01	Difference stationary	Increasing	-1.952	0.308	0.256	0.1	Trend stationary	Increasing	No
S. agalactiae	Tetracycline	Deaths - AllAges - All pathogens - Multi-drug resistance excluding extensive drug resistance in TB	tet(O)	0.829423	0.0108747	CAN, DNK, USA	3	2006, 2010, 2011, 2012, 2013, 2014, 2018	7	2006	2018	-39.996	0	0.583	0.024	Difference stationary	Increasing	-1.949	0.309	0.732	0.011	Not stationary	Increasing	No
E. faecium	Glycopeptide	Deaths - AllAges - Group A Streptococcus - Resistance to one or more antibiotics	rep_cluster_1763	0.525505	0.001188	AUS, DEU, DNK, GBR, IRL, NZL, PAK, USA	8	2001, 2002, 2003, 2004, 2005, 2006, 2007, 2008, 2009, 2010, 2011, 2012, 2013, 2014, 2015, 2017, 2018	17	2001	2018	-2.74	0.067	0.853	0.01	Not stationary	Increasing	-1.944	0.312	0.851	0.01	Not stationary	Increasing	Yes
E. faecium	Glycopeptide	Deaths - AllAges - Group A Streptococcus - Resistance to one or more antibiotics	mef(H)	0.51226	0.00165551	AUS, DEU, DNK, GBR, IRL, NZL, PAK, USA	8	2001, 2002, 2003, 2004, 2005, 2006, 2007, 2008, 2009, 2010, 2011, 2012, 2013, 2014, 2015, 2017, 2018	17	2001	2018	-2.684	0.077	0.856	0.01	Not stationary	Increasing	-1.944	0.312	0.851	0.01	Not stationary	Increasing	Yes
S. agalactiae	Lincosamide	DALYs - Over70 - Mycobacterium tuberculosis - Extensive drug resistance in TB	ermB	0.780973	0.0221422	CAN, DNK, USA	3	2006, 2010, 2011, 2012, 2013, 2014, 2018	7	2006	2018	-3.866	0.002	0.66	0.017	Difference stationary	Increasing	-1.942	0.313	0.678	0.016	Not stationary	Increasing	No
C. diphtheriae	Folate	Bacterial skin diseases	tet(O)	0.837133	0.0376286	FRA, RUS	2	1993, 2011, 2014, 2015, 2016, 2017	6	1993	2017	-4.947	0	0.921	0.01	Difference stationary	Increasing	-1.941	0.313	0.925	0.01	Not stationary	Increasing	No
C. diphtheriae	Folate	Bacterial skin diseases	tet(O)	0.837133	0.0376286	FRA, RUS	2	1993, 2011, 2014, 2015, 2016, 2017	6	1993	2017	-4.947	0	0.921	0.01	Difference stationary	Increasing	-1.941	0.313	0.925	0.01	Not stationary	Increasing	No
S. agalactiae	Lincosamide	Current health expenditure per capita, PPP (current international $)	ermB	0.822439	0.0121978	CAN, DNK, USA	3	2006, 2010, 2011, 2012, 2013, 2014, 2018	7	2006	2018	-1.097	0.716	0.728	0.011	Not stationary	Increasing	-1.94	0.314	0.863	0.01	Not stationary	Increasing	No
A. baumannii	Folate	DALYs - Over70 - Klebsiella pneumoniae - Aminoglycosides	sat-2	0.867528	2.79e-05	IND, TZA, USA	3	2003, 2004, 2005, 2006, 2007, 2008, 2009, 2010, 2011, 2012, 2013, 2014, 2016, 2020	14	2003	2020	-5.13	0	0.596	0.023	Difference stationary	Increasing	-1.937	0.315	0.644	0.019	Not stationary	Increasing	Yes
A. baumannii	Folate	Income share held by third 20%	aph(3'')-Ib_aph(6)-Id_ISVsa3_sul2	0.705642	0.00480678	IND, USA	2	2003, 2004, 2005, 2006, 2007, 2008, 2009, 2010, 2011, 2012, 2013, 2016, 2020	13	2003	2020	-1.605	0.481	0.734	0.01	Not stationary	Increasing	-1.937	0.315	0.335	0.1	Trend stationary	Increasing	Yes
A. baumannii	Folate	Income share held by third 20%	armA	0.722793	0.00349434	IND, USA	2	2003, 2004, 2005, 2006, 2007, 2008, 2009, 2010, 2011, 2012, 2013, 2016, 2020	13	2003	2020	-1.852	0.355	0.206	0.1	Trend stationary	Increasing	-1.937	0.315	0.335	0.1	Trend stationary	Increasing	Yes
A. baumannii	Folate	DALYs - Over70 - Klebsiella pneumoniae - Aminoglycosides	sul2	0.618934	0.0138893	IND, TZA, USA	3	2003, 2004, 2005, 2006, 2007, 2008, 2009, 2010, 2011, 2012, 2013, 2014, 2016, 2020	14	2003	2020	-2.046	0.267	0.182	0.1	Trend stationary	Increasing	-1.937	0.315	0.644	0.019	Not stationary	Increasing	Yes
A. baumannii	Folate	Income share held by third 20%	sat-2	0.913715	4.94e-06	IND, USA	2	2003, 2004, 2005, 2006, 2007, 2008, 2009, 2010, 2011, 2012, 2013, 2016, 2020	13	2003	2020	-2.175	0.216	0.793	0.01	Not stationary	Increasing	-1.937	0.315	0.335	0.1	Trend stationary	Increasing	Yes
A. baumannii	Folate	Income share held by third 20%	rep_cluster_1172/rep_cluster_1254	0.774008	0.00115851	IND, USA	2	2003, 2004, 2005, 2006, 2007, 2008, 2009, 2010, 2011, 2012, 2013, 2016, 2020	13	2003	2020	-1.213	0.668	0.493	0.043	Not stationary	Increasing	-1.937	0.315	0.335	0.1	Trend stationary	Increasing	Yes
A. baumannii	Folate	DALYs - Over70 - Klebsiella pneumoniae - Aminoglycosides	aph(3'')-Ib_aph(6)-Id_ISVsa3_sul2	0.876641	1.8e-05	IND, TZA, USA	3	2003, 2004, 2005, 2006, 2007, 2008, 2009, 2010, 2011, 2012, 2013, 2014, 2016, 2020	14	2003	2020	-2.082	0.252	0.098	0.1	Trend stationary	Increasing	-1.937	0.315	0.644	0.019	Not stationary	Increasing	Yes
A. baumannii	Folate	DALYs - Over70 - Klebsiella pneumoniae - Aminoglycosides	dfrA1	0.867528	2.79e-05	IND, TZA, USA	3	2003, 2004, 2005, 2006, 2007, 2008, 2009, 2010, 2011, 2012, 2013, 2014, 2016, 2020	14	2003	2020	-2.238	0.193	0.554	0.03	Not stationary	Increasing	-1.937	0.315	0.644	0.019	Not stationary	Increasing	Yes
A. baumannii	Folate	DALYs - Over70 - Klebsiella pneumoniae - Aminoglycosides	qacEdelta1	0.526225	0.0439002	IND, TZA, USA	3	2003, 2004, 2005, 2006, 2007, 2008, 2009, 2010, 2011, 2012, 2013, 2014, 2016, 2020	14	2003	2020	-1.857	0.352	0.63	0.02	Not stationary	Increasing	-1.937	0.315	0.644	0.019	Not stationary	Increasing	Yes
A. baumannii	Folate	DALYs - Over70 - Klebsiella pneumoniae - Aminoglycosides	rep_cluster_1172/rep_cluster_1254	0.783307	0.000551888	IND, TZA, USA	3	2003, 2004, 2005, 2006, 2007, 2008, 2009, 2010, 2011, 2012, 2013, 2014, 2016, 2020	14	2003	2020	-1.295	0.631	0.885	0.01	Not stationary	Increasing	-1.937	0.315	0.644	0.019	Not stationary	Increasing	Yes
S. sonnei	Folate	DALYs - AllAges - Group B Streptococcus - Macrolides	sul1	0.63283	0.00207817	AUS, BTN, CHN, GBR, IND, NPL, PAK, VNM	8	2003, 2005, 2007, 2008, 2009, 2010, 2011, 2012, 2013, 2014, 2015, 2016, 2017, 2018	14	2003	2018	-2.939	0.041	0.794	0.01	Not stationary	Increasing	-1.937	0.315	0.772	0.01	Not stationary	Increasing	No
S. sonnei	Folate	DALYs - AllAges - Group B Streptococcus - Macrolides	IS6100_mrx_aadA5_dfrA17_mphA_qacEdelta1_sul1	0.85339	8.76e-07	AUS, BTN, CHN, GBR, IND, NPL, PAK, VNM	8	2003, 2005, 2007, 2008, 2009, 2010, 2011, 2012, 2013, 2014, 2015, 2016, 2017, 2018	14	2003	2018	-2.241	0.192	0.795	0.01	Not stationary	Increasing	-1.937	0.315	0.772	0.01	Not stationary	Increasing	No
S. sonnei	Folate	DALYs - AllAges - Group B Streptococcus - Macrolides	qacEdelta1	0.627439	0.00232915	AUS, BTN, CHN, GBR, IND, NPL, PAK, VNM	8	2003, 2005, 2007, 2008, 2009, 2010, 2011, 2012, 2013, 2014, 2015, 2016, 2017, 2018	14	2003	2018	-3.189	0.021	0.797	0.01	Difference stationary	Increasing	-1.937	0.315	0.772	0.01	Not stationary	Increasing	No
S. sonnei	Folate	DALYs - AllAges - Group B Streptococcus - Macrolides	IncFIA	0.867038	3.66e-07	AUS, BTN, CHN, GBR, IND, NPL, PAK, VNM	8	2003, 2005, 2007, 2008, 2009, 2010, 2011, 2012, 2013, 2014, 2015, 2016, 2017, 2018	14	2003	2018	-2.95	0.04	0.796	0.01	Difference stationary	Increasing	-1.937	0.315	0.772	0.01	Not stationary	Increasing	No
S. sonnei	Folate	DALYs - AllAges - Group B Streptococcus - Macrolides	aadA	0.508749	0.0185139	AUS, BTN, CHN, GBR, IND, NPL, PAK, VNM	8	2003, 2005, 2007, 2008, 2009, 2010, 2011, 2012, 2013, 2014, 2015, 2016, 2017, 2018	14	2003	2018	-3.548	0.007	0.8	0.01	Difference stationary	Increasing	-1.937	0.315	0.772	0.01	Not stationary	Increasing	No
S. sonnei	Penicilin	Deaths - AllAges - Group B Streptococcus - Macrolides	IS6100_mrx_aadA5_dfrA17_mphA_qacEdelta1_sul1	0.880835	1.37e-07	AUS, BTN, CHN, GBR, IND, NPL, PAK, VNM	8	2003, 2005, 2007, 2008, 2009, 2010, 2011, 2012, 2013, 2014, 2015, 2016, 2017, 2018	14	2003	2018	-2.672	0.079	0.783	0.01	Not stationary	Increasing	-1.934	0.316	0.759	0.01	Not stationary	Increasing	No
S. sonnei	Penicilin	Deaths - AllAges - Group B Streptococcus - Macrolides	blaOXA-1	0.945227	1.1e-10	AUS, BTN, CHN, GBR, IND, NPL, PAK, VNM	8	2003, 2005, 2007, 2008, 2009, 2010, 2011, 2012, 2013, 2014, 2015, 2016, 2017, 2018	14	2003	2018	-10.213	0	0.778	0.01	Difference stationary	Increasing	-1.934	0.316	0.759	0.01	Not stationary	Increasing	No
S. sonnei	Penicilin	Deaths - AllAges - Group B Streptococcus - Macrolides	blaCTX-M-3	0.804985	1.08e-05	AUS, BTN, CHN, GBR, IND, NPL, PAK, VNM	8	2003, 2005, 2007, 2008, 2009, 2010, 2011, 2012, 2013, 2014, 2015, 2016, 2017, 2018	14	2003	2018	-2.141	0.229	0.786	0.01	Not stationary	Increasing	-1.934	0.316	0.759	0.01	Not stationary	Increasing	No
S. sonnei	Penicilin	Deaths - AllAges - Group B Streptococcus - Macrolides	blaTEM-34	0.908775	1.21e-08	AUS, BTN, CHN, GBR, IND, NPL, PAK, VNM	8	2003, 2005, 2007, 2008, 2009, 2010, 2011, 2012, 2013, 2014, 2015, 2016, 2017, 2018	14	2003	2018	-2.369	0.151	0.785	0.01	Not stationary	Increasing	-1.934	0.316	0.759	0.01	Not stationary	Increasing	No
S. sonnei	Penicilin	Deaths - AllAges - Group B Streptococcus - Macrolides	qnrS1	0.587939	0.00506235	AUS, BTN, CHN, GBR, IND, NPL, PAK, VNM	8	2003, 2005, 2007, 2008, 2009, 2010, 2011, 2012, 2013, 2014, 2015, 2016, 2017, 2018	14	2003	2018	-2.098	0.245	0.784	0.01	Not stationary	Increasing	-1.934	0.316	0.759	0.01	Not stationary	Increasing	No
S. sonnei	Penicilin	Deaths - AllAges - Group B Streptococcus - Macrolides	blaCTX-M-27	0.786481	2.36e-05	AUS, BTN, CHN, GBR, IND, NPL, PAK, VNM	8	2003, 2005, 2007, 2008, 2009, 2010, 2011, 2012, 2013, 2014, 2015, 2016, 2017, 2018	14	2003	2018	-2.39	0.145	0.785	0.01	Not stationary	Increasing	-1.934	0.316	0.759	0.01	Not stationary	Increasing	No
S. sonnei	Penicilin	Deaths - AllAges - Group B Streptococcus - Macrolides	aadA	0.534369	0.0125785	AUS, BTN, CHN, GBR, IND, NPL, PAK, VNM	8	2003, 2005, 2007, 2008, 2009, 2010, 2011, 2012, 2013, 2014, 2015, 2016, 2017, 2018	14	2003	2018	-3.594	0.006	0.785	0.01	Difference stationary	Increasing	-1.934	0.316	0.759	0.01	Not stationary	Increasing	No
S. sonnei	Penicilin	Deaths - AllAges - Group B Streptococcus - Macrolides	dfrA8	0.747768	9.74e-05	AUS, BTN, CHN, GBR, IND, NPL, PAK, VNM	8	2003, 2005, 2007, 2008, 2009, 2010, 2011, 2012, 2013, 2014, 2015, 2016, 2017, 2018	14	2003	2018	-11.992	0	0.786	0.01	Difference stationary	Increasing	-1.934	0.316	0.759	0.01	Not stationary	Increasing	No
S. sonnei	Penicilin	Deaths - AllAges - Group B Streptococcus - Macrolides	catA1	0.945611	1.03e-10	AUS, BTN, CHN, GBR, IND, NPL, PAK, VNM	8	2003, 2005, 2007, 2008, 2009, 2010, 2011, 2012, 2013, 2014, 2015, 2016, 2017, 2018	14	2003	2018	-2.422	0.136	0.778	0.01	Not stationary	Increasing	-1.934	0.316	0.759	0.01	Not stationary	Increasing	No
S. sonnei	Penicilin	Deaths - AllAges - Group B Streptococcus - Macrolides	mrx	0.617778	0.00284269	AUS, BTN, CHN, GBR, IND, NPL, PAK, VNM	8	2003, 2005, 2007, 2008, 2009, 2010, 2011, 2012, 2013, 2014, 2015, 2016, 2017, 2018	14	2003	2018	-2.829	0.054	0.79	0.01	Not stationary	Increasing	-1.934	0.316	0.759	0.01	Not stationary	Increasing	No
S. sonnei	Penicilin	Deaths - AllAges - Group B Streptococcus - Macrolides	dfrA17	0.666121	0.000978363	AUS, BTN, CHN, GBR, IND, NPL, PAK, VNM	8	2003, 2005, 2007, 2008, 2009, 2010, 2011, 2012, 2013, 2014, 2015, 2016, 2017, 2018	14	2003	2018	-2.195	0.208	0.784	0.01	Not stationary	Increasing	-1.934	0.316	0.759	0.01	Not stationary	Increasing	No
S. sonnei	Folate	DALYs - AllAges - Escherichia coli - Beta lactam / Beta-lactamase inhibitors	IncFIA	0.836292	2.33e-06	AUS, BTN, CHN, GBR, IND, NPL, PAK, VNM	8	2003, 2005, 2007, 2008, 2009, 2010, 2011, 2012, 2013, 2014, 2015, 2016, 2017, 2018	14	2003	2018	-2.078	0.254	0.782	0.01	Not stationary	Increasing	-1.934	0.316	0.753	0.01	Not stationary	Increasing	No
S. sonnei	Folate	DALYs - AllAges - Escherichia coli - Beta lactam / Beta-lactamase inhibitors	IS6100_mrx_aadA5_dfrA17_mphA_qacEdelta1_sul1	0.822719	4.69e-06	AUS, BTN, CHN, GBR, IND, NPL, PAK, VNM	8	2003, 2005, 2007, 2008, 2009, 2010, 2011, 2012, 2013, 2014, 2015, 2016, 2017, 2018	14	2003	2018	-2.375	0.149	0.783	0.01	Not stationary	Increasing	-1.934	0.316	0.753	0.01	Not stationary	Increasing	No
S. sonnei	Penicilin	Deaths - AllAges - Group B Streptococcus - Macrolides	aadA5	0.669127	0.000909921	AUS, BTN, CHN, GBR, IND, NPL, PAK, VNM	8	2003, 2005, 2007, 2008, 2009, 2010, 2011, 2012, 2013, 2014, 2015, 2016, 2017, 2018	14	2003	2018	-2.134	0.231	0.788	0.01	Not stationary	Increasing	-1.934	0.316	0.759	0.01	Not stationary	Increasing	No
S. sonnei	Penicilin	Deaths - AllAges - Group B Streptococcus - Macrolides	tet(B)	0.748636	9.46e-05	AUS, BTN, CHN, GBR, IND, NPL, PAK, VNM	8	2003, 2005, 2007, 2008, 2009, 2010, 2011, 2012, 2013, 2014, 2015, 2016, 2017, 2018	14	2003	2018	-2.223	0.198	0.785	0.01	Not stationary	Increasing	-1.934	0.316	0.759	0.01	Not stationary	Increasing	No
S. sonnei	Folate	DALYs - AllAges - Escherichia coli - Beta lactam / Beta-lactamase inhibitors	qacEdelta1	0.641134	0.00173617	AUS, BTN, CHN, GBR, IND, NPL, PAK, VNM	8	2003, 2005, 2007, 2008, 2009, 2010, 2011, 2012, 2013, 2014, 2015, 2016, 2017, 2018	14	2003	2018	-2.19	0.21	0.783	0.01	Not stationary	Increasing	-1.934	0.316	0.753	0.01	Not stationary	Increasing	No
S. sonnei	Penicilin	Deaths - AllAges - Group B Streptococcus - Macrolides	IncFIA/IncFII	0.868718	3.27e-07	AUS, BTN, CHN, GBR, IND, NPL, PAK, VNM	8	2003, 2005, 2007, 2008, 2009, 2010, 2011, 2012, 2013, 2014, 2015, 2016, 2017, 2018	14	2003	2018	-2.806	0.057	0.784	0.01	Not stationary	Increasing	-1.934	0.316	0.759	0.01	Not stationary	Increasing	No
S. sonnei	Penicilin	Deaths - AllAges - Group B Streptococcus - Macrolides	mphA	0.617778	0.00284269	AUS, BTN, CHN, GBR, IND, NPL, PAK, VNM	8	2003, 2005, 2007, 2008, 2009, 2010, 2011, 2012, 2013, 2014, 2015, 2016, 2017, 2018	14	2003	2018	-2.856	0.051	0.787	0.01	Not stationary	Increasing	-1.934	0.316	0.759	0.01	Not stationary	Increasing	No
S. sonnei	Folate	DALYs - AllAges - Escherichia coli - Beta lactam / Beta-lactamase inhibitors	sul1	0.645383	0.0015804	AUS, BTN, CHN, GBR, IND, NPL, PAK, VNM	8	2003, 2005, 2007, 2008, 2009, 2010, 2011, 2012, 2013, 2014, 2015, 2016, 2017, 2018	14	2003	2018	-10.419	0	0.781	0.01	Difference stationary	Increasing	-1.934	0.316	0.753	0.01	Not stationary	Increasing	No
S. suis	Tetracycline	Mean years of schooling (highest score=1)	tet(O)	0.575961	0.0195479	CAN, GBR, VNM	3	1989, 1990, 2000, 2001, 2002, 2006, 2007, 2009, 2010, 2011, 2013, 2014, 2015, 2016	14	1989	2016	-1.754	0.404	0.935	0.01	Not stationary	Increasing	-1.934	0.316	0.935	0.01	Not stationary	Increasing	No
S. suis	Tetracycline	Mean years of schooling (highest score=1)	tet(O)	0.575961	0.0195479	CAN, GBR, VNM	3	1989, 1990, 2000, 2001, 2002, 2006, 2007, 2009, 2010, 2011, 2013, 2014, 2015, 2016	14	1989	2016	-1.754	0.404	0.935	0.01	Not stationary	Increasing	-1.934	0.316	0.935	0.01	Not stationary	Increasing	No
S. aureus	Cephem	DALYs - AgeStandardized - Haemophilus influenzae - Aminopenicillin	rep_cluster_1017/rep_cluster_1733/rep_cluster_2100	0.899754	2.81e-05	CHN, DEU, DNK, GBR, THA, USA	6	2008, 2009, 2010, 2011, 2012, 2013, 2014, 2015, 2018, 2019	10	2008	2019	-11.052	0	0.982	0.01	Difference stationary	Increasing	-1.929	0.318	0.204	0.1	Trend stationary	Increasing	Yes
S. suis	Tetracycline	Deaths - AllAges - Escherichia coli - Resistance to one or more antibiotics	tet(O)	0.66751	0.00654804	CAN, GBR, VNM	3	1990, 2000, 2001, 2002, 2006, 2007, 2009, 2010, 2011, 2013, 2014, 2015, 2016	13	1990	2016	-1.667	0.448	0.908	0.01	Not stationary	Increasing	-1.926	0.32	0.907	0.01	Not stationary	Increasing	No
S. suis	Tetracycline	Deaths - AllAges - Escherichia coli - Resistance to one or more antibiotics	tet(O)	0.66751	0.00654804	CAN, GBR, VNM	3	1990, 2000, 2001, 2002, 2006, 2007, 2009, 2010, 2011, 2013, 2014, 2015, 2016	13	1990	2016	-1.667	0.448	0.908	0.01	Not stationary	Increasing	-1.926	0.32	0.907	0.01	Not stationary	Increasing	No
S. sonnei	Penicilin	DALYs - AllAges - Escherichia coli - Beta lactam / Beta-lactamase inhibitors	blaTEM-34	0.873788	2.29e-07	AUS, BTN, CHN, GBR, IND, NPL, PAK, VNM	8	2003, 2005, 2007, 2008, 2009, 2010, 2011, 2012, 2013, 2014, 2015, 2016, 2017, 2018	14	2003	2018	-2.333	0.162	0.781	0.01	Not stationary	Increasing	-1.922	0.322	0.753	0.01	Not stationary	Increasing	No
S. sonnei	Penicilin	DALYs - AllAges - Escherichia coli - Beta lactam / Beta-lactamase inhibitors	aadA5	0.63841	0.0018427	AUS, BTN, CHN, GBR, IND, NPL, PAK, VNM	8	2003, 2005, 2007, 2008, 2009, 2010, 2011, 2012, 2013, 2014, 2015, 2016, 2017, 2018	14	2003	2018	-4.02	0.001	0.781	0.01	Difference stationary	Increasing	-1.922	0.322	0.753	0.01	Not stationary	Increasing	No
S. sonnei	Penicilin	DALYs - AllAges - Escherichia coli - Beta lactam / Beta-lactamase inhibitors	mrx	0.605627	0.00362006	AUS, BTN, CHN, GBR, IND, NPL, PAK, VNM	8	2003, 2005, 2007, 2008, 2009, 2010, 2011, 2012, 2013, 2014, 2015, 2016, 2017, 2018	14	2003	2018	-3.086	0.028	0.783	0.01	Difference stationary	Increasing	-1.922	0.322	0.753	0.01	Not stationary	Increasing	No
S. sonnei	Penicilin	DALYs - AllAges - Escherichia coli - Beta lactam / Beta-lactamase inhibitors	catA1	0.932826	7.27e-10	AUS, BTN, CHN, GBR, IND, NPL, PAK, VNM	8	2003, 2005, 2007, 2008, 2009, 2010, 2011, 2012, 2013, 2014, 2015, 2016, 2017, 2018	14	2003	2018	-2.473	0.122	0.777	0.01	Not stationary	Increasing	-1.922	0.322	0.753	0.01	Not stationary	Increasing	No
S. sonnei	Penicilin	DALYs - AllAges - Escherichia coli - Beta lactam / Beta-lactamase inhibitors	blaCTX-M-15_ISKpn19_qnrS1	0.541923	0.0111604	AUS, BTN, CHN, GBR, IND, NPL, PAK, VNM	8	2003, 2005, 2007, 2008, 2009, 2010, 2011, 2012, 2013, 2014, 2015, 2016, 2017, 2018	14	2003	2018	-2.155	0.223	0.779	0.01	Not stationary	Increasing	-1.922	0.322	0.753	0.01	Not stationary	Increasing	No
S. sonnei	Penicilin	DALYs - AllAges - Escherichia coli - Beta lactam / Beta-lactamase inhibitors	dfrA8	0.752716	8.24e-05	AUS, BTN, CHN, GBR, IND, NPL, PAK, VNM	8	2003, 2005, 2007, 2008, 2009, 2010, 2011, 2012, 2013, 2014, 2015, 2016, 2017, 2018	14	2003	2018	-11.702	0	0.785	0.01	Difference stationary	Increasing	-1.922	0.322	0.753	0.01	Not stationary	Increasing	No
S. sonnei	Penicilin	DALYs - AllAges - Escherichia coli - Beta lactam / Beta-lactamase inhibitors	blaOXA-1	0.937946	3.49e-10	AUS, BTN, CHN, GBR, IND, NPL, PAK, VNM	8	2003, 2005, 2007, 2008, 2009, 2010, 2011, 2012, 2013, 2014, 2015, 2016, 2017, 2018	14	2003	2018	-2.459	0.126	0.775	0.01	Not stationary	Increasing	-1.922	0.322	0.753	0.01	Not stationary	Increasing	No
S. sonnei	Penicilin	DALYs - AllAges - Escherichia coli - Beta lactam / Beta-lactamase inhibitors	blaCTX-M-27	0.797133	1.52e-05	AUS, BTN, CHN, GBR, IND, NPL, PAK, VNM	8	2003, 2005, 2007, 2008, 2009, 2010, 2011, 2012, 2013, 2014, 2015, 2016, 2017, 2018	14	2003	2018	-2.082	0.252	0.784	0.01	Not stationary	Increasing	-1.922	0.322	0.753	0.01	Not stationary	Increasing	No
S. sonnei	Penicilin	DALYs - AllAges - Escherichia coli - Beta lactam / Beta-lactamase inhibitors	mphA	0.605627	0.00362006	AUS, BTN, CHN, GBR, IND, NPL, PAK, VNM	8	2003, 2005, 2007, 2008, 2009, 2010, 2011, 2012, 2013, 2014, 2015, 2016, 2017, 2018	14	2003	2018	-2.282	0.178	0.784	0.01	Not stationary	Increasing	-1.922	0.322	0.753	0.01	Not stationary	Increasing	No
S. sonnei	Penicilin	DALYs - AllAges - Escherichia coli - Beta lactam / Beta-lactamase inhibitors	blaCTX-M-3	0.837888	2.14e-06	AUS, BTN, CHN, GBR, IND, NPL, PAK, VNM	8	2003, 2005, 2007, 2008, 2009, 2010, 2011, 2012, 2013, 2014, 2015, 2016, 2017, 2018	14	2003	2018	-2.79	0.06	0.779	0.01	Not stationary	Increasing	-1.922	0.322	0.753	0.01	Not stationary	Increasing	No
S. sonnei	Penicilin	DALYs - AllAges - Escherichia coli - Beta lactam / Beta-lactamase inhibitors	dfrA17	0.635988	0.00194199	AUS, BTN, CHN, GBR, IND, NPL, PAK, VNM	8	2003, 2005, 2007, 2008, 2009, 2010, 2011, 2012, 2013, 2014, 2015, 2016, 2017, 2018	14	2003	2018	-2.322	0.165	0.781	0.01	Not stationary	Increasing	-1.922	0.322	0.753	0.01	Not stationary	Increasing	No
[truncated: 635 more rows]
