# Supplementary material for: Genomic and socioeconomic drivers of antimicrobial resistance forecast to 2050
Source: Cell Genom. 2026 Jun 3;6(7):101273. doi: 10.1016/j.xgen.2026.101273 (PMC13347946; doi:10.1016/j.xgen.2026.101273)
Supplement: Table S18. Increasing and stationary indicator-feature pairs, considering features with increasing prevalence, using a resistant conditional prevalence rate, related to STAR Methods — List of feature-indicator pairs whose prevalence is strongly correlated (Pearson correlation ρ > │0.5│, p-value <0.05) with the indicators forecast to be increasing/stationary by 2050. For each pair the following information is provided: number of isolates, countries, and years included in the forecasting analysis; and the trend analyses using ADF and KPSS test statistics at a 95% confidence level. [file mmc18.xlsx]

## Sheet: TableS18
Species	Antibiotic Class	Indicator	Feature	Pearson r	Pearson p-value	Countries	Num Countries	Years	Num Years	First Year	Last Year	Feature ADF Test statistic	Feature ADF p-value	Feature KPSS Test statistic	Feature KPSS p-value	Feature Result 95%	Feature Trend 95%	Indicator ADF Test statistic	Indicator ADF p-value	Indicator KPSS Test statistic	Indicator KPSS p-value	Indicator Result 95%	Indicator Trend 95%	WHO/ESKAPE
K. pneumoniae	Nitrofurans	Deaths - AllAges - Klebsiella pneumoniae - Fluoroquinolones	oqxA	0.564643	0.018204	BLZ, BRB, DEU, DMA, GRD, HTI, ITA, LCA, USA	9	2009, 2010, 2011, 2012, 2013, 2014, 2015, 2016, 2017, 2018, 2019	11	2009	2019	-2.742	0.067	0.581	0.024	Not stationary	Increasing	-1.27119e+13	0	0.594	0.023	Difference stationary	Increasing	Yes
K. pneumoniae	Nitrofurans	Deaths - AllAges - Klebsiella pneumoniae - Fluoroquinolones	qnrB6_Tn5403	0.644503	0.00522417	BLZ, BRB, DEU, DMA, GRD, HTI, ITA, LCA, USA	9	2009, 2010, 2011, 2012, 2013, 2014, 2015, 2016, 2017, 2018, 2019	11	2009	2019	-3.215	0.019	0.607	0.022	Difference stationary	Increasing	-1.27119e+13	0	0.594	0.023	Difference stationary	Increasing	Yes
K. pneumoniae	Nitrofurans	Deaths - AllAges - Klebsiella pneumoniae - Fluoroquinolones	qnrB6	0.560748	0.0192008	BLZ, BRB, DEU, DMA, GRD, HTI, ITA, LCA, USA	9	2009, 2010, 2011, 2012, 2013, 2014, 2015, 2016, 2017, 2018, 2019	11	2009	2019	-1.625	0.47	0.613	0.021	Not stationary	Increasing	-1.27119e+13	0	0.594	0.023	Difference stationary	Increasing	Yes
K. pneumoniae	Nitrofurans	Deaths - AllAges - Klebsiella pneumoniae - Fluoroquinolones	oqxB	0.599219	0.0110207	BLZ, BRB, DEU, DMA, GRD, HTI, ITA, LCA, USA	9	2009, 2010, 2011, 2012, 2013, 2014, 2015, 2016, 2017, 2018, 2019	11	2009	2019	-114.49	0	0.585	0.024	Difference stationary	Increasing	-1.27119e+13	0	0.594	0.023	Difference stationary	Increasing	Yes
A. baumannii	Tetracycline	Raised fasting blood glucose (>= 7.0 mmol/L) (crude estimate)	blaOXA-23	0.752794	0.00749804	USA	1	2003, 2004, 2005, 2006, 2007, 2008, 2009, 2010, 2011, 2012, 2013	11	2003	2013	-1.22646e+13	0	0.598	0.023	Difference stationary	Increasing	-421.987	0	0.611	0.022	Difference stationary	Increasing	Yes
A. baumannii	Tetracycline	Raised fasting blood glucose (>= 7.0 mmol/L) (crude estimate)	dfrA16	0.605276	0.0484713	USA	1	2003, 2004, 2005, 2006, 2007, 2008, 2009, 2010, 2011, 2012, 2013	11	2003	2013	-30.062	0	0.604	0.022	Difference stationary	Increasing	-421.987	0	0.611	0.022	Difference stationary	Increasing	Yes
A. baumannii	Tetracycline	Raised fasting blood glucose (>= 7.0 mmol/L) (crude estimate)	blaCARB-4	0.605276	0.0484713	USA	1	2003, 2004, 2005, 2006, 2007, 2008, 2009, 2010, 2011, 2012, 2013	11	2003	2013	-83.218	0	0.604	0.022	Difference stationary	Increasing	-421.987	0	0.611	0.022	Difference stationary	Increasing	Yes
A. baumannii	Tetracycline	Raised fasting blood glucose (>= 7.0 mmol/L) (crude estimate)	mphE	0.864312	0.000598775	USA	1	2003, 2004, 2005, 2006, 2007, 2008, 2009, 2010, 2011, 2012, 2013	11	2003	2013	-8.274	0	0.553	0.03	Difference stationary	Increasing	-421.987	0	0.611	0.022	Difference stationary	Increasing	Yes
A. baumannii	Tetracycline	Raised fasting blood glucose (>= 7.0 mmol/L) (crude estimate)	ISApi2_mphE_msrE	0.605276	0.0484713	USA	1	2003, 2004, 2005, 2006, 2007, 2008, 2009, 2010, 2011, 2012, 2013	11	2003	2013	-71.852	0	0.609	0.022	Difference stationary	Increasing	-421.987	0	0.611	0.022	Difference stationary	Increasing	Yes
A. baumannii	Tetracycline	Raised fasting blood glucose (>= 7.0 mmol/L) (crude estimate)	aac(3)-IId_ISCfr1	0.605276	0.0484713	USA	1	2003, 2004, 2005, 2006, 2007, 2008, 2009, 2010, 2011, 2012, 2013	11	2003	2013	-857.108	0	0.606	0.022	Difference stationary	Increasing	-421.987	0	0.611	0.022	Difference stationary	Increasing	Yes
A. baumannii	Tetracycline	Raised fasting blood glucose (>= 7.0 mmol/L) (crude estimate)	msrE	0.864312	0.000598775	USA	1	2003, 2004, 2005, 2006, 2007, 2008, 2009, 2010, 2011, 2012, 2013	11	2003	2013	-4.544	0	0.58	0.024	Difference stationary	Increasing	-421.987	0	0.611	0.022	Difference stationary	Increasing	Yes
A. baumannii	Tetracycline	Raised fasting blood glucose (>= 7.0 mmol/L) (crude estimate)	aadT	0.605276	0.0484713	USA	1	2003, 2004, 2005, 2006, 2007, 2008, 2009, 2010, 2011, 2012, 2013	11	2003	2013	-421013	0	0.599	0.023	Difference stationary	Increasing	-421.987	0	0.611	0.022	Difference stationary	Increasing	Yes
E. faecium	Lipopeptide	DALYs - AllAges - All pathogens - Extensive drug resistance in TB	vanYA	0.854033	0.00694877	AUS, NZL, USA	3	2007, 2011, 2014, 2015, 2017, 2018	6	2007	2018	-3.685	0.004	0.551	0.03	Difference stationary	Increasing	-178.358	0	0.549	0.031	Difference stationary	Increasing	Yes
E. faecium	Lipopeptide	DALYs - AllAges - All pathogens - Extensive drug resistance in TB	vanSA	0.866584	0.00535873	AUS, NZL, USA	3	2007, 2011, 2014, 2015, 2017, 2018	6	2007	2018	-1.755	0.403	0.55	0.03	Not stationary	Increasing	-178.358	0	0.549	0.031	Difference stationary	Increasing	Yes
A. baumannii	Carbapenem	Deaths - AllAges - Proteus spp. - Aminopenicillin	cmlA5	0.613479	0.00521386	AUS, CHN, IND, KOR, SWE, THA, USA	7	2003, 2004, 2005, 2006, 2007, 2008, 2009, 2010, 2011, 2012, 2013, 2016, 2020	13	2003	2020	-13.436	0	0.687	0.015	Difference stationary	Increasing	-151.107	0	0.684	0.015	Difference stationary	Increasing	Yes
S. sonnei	Cephem	Deaths - AllAges - Enterococcus faecium - Resistance to one or more antibiotics	ermB	0.685757	0.00678009	AUS, BTN, CHN, GBR, IND, THA, VNM	7	2005, 2009, 2010, 2011, 2014, 2015, 2016, 2017, 2018	9	2005	2018	-16.842	0	0.681	0.015	Difference stationary	Increasing	-120.046	0	0.696	0.014	Difference stationary	Increasing	No
S. sonnei	Cephem	Deaths - AllAges - Enterococcus faecium - Resistance to one or more antibiotics	mphA	0.666871	0.00918834	AUS, BTN, CHN, GBR, IND, THA, VNM	7	2005, 2009, 2010, 2011, 2014, 2015, 2016, 2017, 2018	9	2005	2018	-4.013	0.001	0.681	0.015	Difference stationary	Increasing	-120.046	0	0.696	0.014	Difference stationary	Increasing	No
S. sonnei	Cephem	Deaths - AllAges - Enterococcus faecium - Resistance to one or more antibiotics	blaCTX-M-55	0.547412	0.0427494	AUS, BTN, CHN, GBR, IND, THA, VNM	7	2005, 2009, 2010, 2011, 2014, 2015, 2016, 2017, 2018	9	2005	2018	-39.325	0	0.681	0.015	Difference stationary	Increasing	-120.046	0	0.696	0.014	Difference stationary	Increasing	No
S. sonnei	Cephem	Deaths - AllAges - Enterococcus faecium - Resistance to one or more antibiotics	blaCTX-M-55	0.547412	0.0427494	AUS, BTN, CHN, GBR, IND, THA, VNM	7	2005, 2009, 2010, 2011, 2014, 2015, 2016, 2017, 2018	9	2005	2018	-39.325	0	0.681	0.015	Difference stationary	Increasing	-120.046	0	0.696	0.014	Difference stationary	Increasing	No
S. sonnei	Cephem	Deaths - AllAges - Enterococcus faecium - Resistance to one or more antibiotics	blaCTX-M-15_ISEc9	0.540382	0.0460446	AUS, BTN, CHN, GBR, IND, THA, VNM	7	2005, 2009, 2010, 2011, 2014, 2015, 2016, 2017, 2018	9	2005	2018	-57.224	0	0.68	0.015	Difference stationary	Increasing	-120.046	0	0.696	0.014	Difference stationary	Increasing	No
S. sonnei	Cephem	Deaths - AllAges - Enterococcus faecium - Resistance to one or more antibiotics	mrx	0.64117	0.0134684	AUS, BTN, CHN, GBR, IND, THA, VNM	7	2005, 2009, 2010, 2011, 2014, 2015, 2016, 2017, 2018	9	2005	2018	-12.74	0	0.682	0.015	Difference stationary	Increasing	-120.046	0	0.696	0.014	Difference stationary	Increasing	No
S. sonnei	Cephem	Deaths - AllAges - Enterococcus faecium - Resistance to one or more antibiotics	IS6100_mrx_aadA5_dfrA17_mphA_qacEdelta1_sul1	0.624434	0.0169814	AUS, BTN, CHN, GBR, IND, THA, VNM	7	2005, 2009, 2010, 2011, 2014, 2015, 2016, 2017, 2018	9	2005	2018	-1.474	0.546	0.689	0.015	Not stationary	Increasing	-120.046	0	0.696	0.014	Difference stationary	Increasing	No
S. sonnei	Cephem	Deaths - AllAges - Enterococcus faecium - Resistance to one or more antibiotics	IS6100_mrx_mphA	0.657671	0.0105776	AUS, BTN, CHN, GBR, IND, THA, VNM	7	2005, 2009, 2010, 2011, 2014, 2015, 2016, 2017, 2018	9	2005	2018	-10.282	0	0.684	0.015	Difference stationary	Increasing	-120.046	0	0.696	0.014	Difference stationary	Increasing	No
S. sonnei	Folate	Livestock production index (2014-2016 = 100)	IncI-gamma/K1/rep_cluster_2131	0.50687	0.0190253	AUS, BTN, CHN, GBR, IND, NPL, PAK, VNM	8	2003, 2005, 2007, 2008, 2009, 2010, 2011, 2012, 2013, 2014, 2015, 2016, 2017, 2018	14	2003	2018	-5.704	0	0.731	0.011	Difference stationary	Increasing	-42.659	0	0.738	0.01	Difference stationary	Increasing	No
S. sonnei	Folate	Livestock production index (2014-2016 = 100)	IncFIA	0.691867	0.000511663	AUS, BTN, CHN, GBR, IND, NPL, PAK, VNM	8	2003, 2005, 2007, 2008, 2009, 2010, 2011, 2012, 2013, 2014, 2015, 2016, 2017, 2018	14	2003	2018	-2.512	0.113	0.729	0.011	Not stationary	Increasing	-42.659	0	0.738	0.01	Difference stationary	Increasing	No
S. sonnei	Folate	Livestock production index (2014-2016 = 100)	rep_cluster_2358/rep_cluster_2373	0.543744	0.0108389	AUS, BTN, CHN, GBR, IND, NPL, PAK, VNM	8	2003, 2005, 2007, 2008, 2009, 2010, 2011, 2012, 2013, 2014, 2015, 2016, 2017, 2018	14	2003	2018	-6.757	0	0.735	0.01	Difference stationary	Increasing	-42.659	0	0.738	0.01	Difference stationary	Increasing	No
S. sonnei	Folate	Livestock production index (2014-2016 = 100)	IS6100_mrx_mphA	0.590862	0.00479564	AUS, BTN, CHN, GBR, IND, NPL, PAK, VNM	8	2003, 2005, 2007, 2008, 2009, 2010, 2011, 2012, 2013, 2014, 2015, 2016, 2017, 2018	14	2003	2018	-2.463	0.125	0.73	0.011	Not stationary	Increasing	-42.659	0	0.738	0.01	Difference stationary	Increasing	No
S. sonnei	Folate	Livestock production index (2014-2016 = 100)	aadA	0.529793	0.0135063	AUS, BTN, CHN, GBR, IND, NPL, PAK, VNM	8	2003, 2005, 2007, 2008, 2009, 2010, 2011, 2012, 2013, 2014, 2015, 2016, 2017, 2018	14	2003	2018	-24.336	0	0.734	0.01	Difference stationary	Increasing	-42.659	0	0.738	0.01	Difference stationary	Increasing	No
S. sonnei	Folate	Livestock production index (2014-2016 = 100)	sul1	0.808704	9.11749e-06	AUS, BTN, CHN, GBR, IND, NPL, PAK, VNM	8	2003, 2005, 2007, 2008, 2009, 2010, 2011, 2012, 2013, 2014, 2015, 2016, 2017, 2018	14	2003	2018	-36.893	0	0.733	0.011	Difference stationary	Increasing	-42.659	0	0.738	0.01	Difference stationary	Increasing	No
S. sonnei	Folate	Livestock production index (2014-2016 = 100)	qacEdelta1	0.802927	1.18067e-05	AUS, BTN, CHN, GBR, IND, NPL, PAK, VNM	8	2003, 2005, 2007, 2008, 2009, 2010, 2011, 2012, 2013, 2014, 2015, 2016, 2017, 2018	14	2003	2018	-82.536	0	0.736	0.01	Difference stationary	Increasing	-42.659	0	0.738	0.01	Difference stationary	Increasing	No
S. sonnei	Folate	Livestock production index (2014-2016 = 100)	IS6100_mrx_aadA5_dfrA17_mphA_qacEdelta1_sul1	0.711883	0.000295119	AUS, BTN, CHN, GBR, IND, NPL, PAK, VNM	8	2003, 2005, 2007, 2008, 2009, 2010, 2011, 2012, 2013, 2014, 2015, 2016, 2017, 2018	14	2003	2018	-15.946	0	0.732	0.011	Difference stationary	Increasing	-42.659	0	0.738	0.01	Difference stationary	Increasing	No
K. pneumoniae	Nitrofurans	Deaths - Over70 - Klebsiella pneumoniae - Fluoroquinolones	oqxB	0.550708	0.0219671	BLZ, BRB, DEU, DMA, GRD, HTI, ITA, LCA, USA	9	2009, 2010, 2011, 2012, 2013, 2014, 2015, 2016, 2017, 2018, 2019	11	2009	2019	-5.213	0	0.614	0.021	Difference stationary	Increasing	-38.804	0	0.607	0.022	Difference stationary	Increasing	Yes
K. pneumoniae	Nitrofurans	Deaths - Over70 - Klebsiella pneumoniae - Fluoroquinolones	qnrB6_Tn5403	0.57921	0.01483	BLZ, BRB, DEU, DMA, GRD, HTI, ITA, LCA, USA	9	2009, 2010, 2011, 2012, 2013, 2014, 2015, 2016, 2017, 2018, 2019	11	2009	2019	-1.448	0.559	0.613	0.021	Not stationary	Increasing	-38.804	0	0.607	0.022	Difference stationary	Increasing	Yes
K. pneumoniae	Nitrofurans	Deaths - Over70 - Klebsiella pneumoniae - Fluoroquinolones	oqxA	0.513075	0.0351831	BLZ, BRB, DEU, DMA, GRD, HTI, ITA, LCA, USA	9	2009, 2010, 2011, 2012, 2013, 2014, 2015, 2016, 2017, 2018, 2019	11	2009	2019	-1.983	0.294	0.618	0.021	Not stationary	Increasing	-38.804	0	0.607	0.022	Difference stationary	Increasing	Yes
K. pneumoniae	Nitrofurans	Deaths - Over70 - Klebsiella pneumoniae - Fluoroquinolones	qnrB6	0.60977	0.00935164	BLZ, BRB, DEU, DMA, GRD, HTI, ITA, LCA, USA	9	2009, 2010, 2011, 2012, 2013, 2014, 2015, 2016, 2017, 2018, 2019	11	2009	2019	-3.435	0.01	0.616	0.021	Difference stationary	Increasing	-38.804	0	0.607	0.022	Difference stationary	Increasing	Yes
K. pneumoniae	Phenicol	DALYs - Over70 - All pathogens - Penicillin	IncFIA/IncR/rep_cluster_1254	0.856535	9.17399e-05	GRC, IND, MWI, NPL, USA	5	2005, 2009, 2010, 2011, 2012, 2013, 2014, 2016, 2020	9	2005	2020	-2.288	0.176	0.745	0.01	Not stationary	Increasing	-31.756	0	0.748	0.01	Difference stationary	Increasing	Yes
K. pneumoniae	Phenicol	DALYs - Over70 - All pathogens - Penicillin	IncFIA/IncFIC	0.826325	0.000269498	GRC, IND, MWI, NPL, USA	5	2005, 2009, 2010, 2011, 2012, 2013, 2014, 2016, 2020	9	2005	2020	-2.948	0.04	0.743	0.01	Not stationary	Increasing	-31.756	0	0.748	0.01	Difference stationary	Increasing	Yes
C. diphtheriae	Folate	DALYs - AllAges - Non-typhoidal Salmonella - Fluoroquinolones	ermX	-0.811851	0.04977	FRA, RUS	2	1993, 2011, 2014, 2015, 2016, 2017	6	1993	2017	-0.966	0.765	0.945	0.01	Not stationary	Increasing	-26.7	0	0.651	0.018	Difference stationary	Increasing	No
C. diphtheriae	Folate	DALYs - AllAges - Non-typhoidal Salmonella - Fluoroquinolones	ermX	-0.811851	0.04977	FRA, RUS	2	1993, 2011, 2014, 2015, 2016, 2017	6	1993	2017	-0.966	0.765	0.945	0.01	Not stationary	Increasing	-26.7	0	0.651	0.018	Difference stationary	Increasing	No
C. diphtheriae	Folate	DALYs - AllAges - Non-typhoidal Salmonella - Fluoroquinolones	dfrA1	-0.88798	0.0181199	FRA, RUS	2	1993, 2011, 2014, 2015, 2016, 2017	6	1993	2017	-4.941	0	0.925	0.01	Difference stationary	Increasing	-26.7	0	0.651	0.018	Difference stationary	Increasing	No
C. diphtheriae	Folate	DALYs - AllAges - Non-typhoidal Salmonella - Fluoroquinolones	dfrA1	-0.88798	0.0181199	FRA, RUS	2	1993, 2011, 2014, 2015, 2016, 2017	6	1993	2017	-4.941	0	0.925	0.01	Difference stationary	Increasing	-26.7	0	0.651	0.018	Difference stationary	Increasing	No
C. diphtheriae	Folate	DALYs - AllAges - Non-typhoidal Salmonella - Fluoroquinolones	tet(O)	-0.940439	0.00521561	FRA, RUS	2	1993, 2011, 2014, 2015, 2016, 2017	6	1993	2017	-2.137	0.23	0.861	0.01	Not stationary	Increasing	-26.7	0	0.651	0.018	Difference stationary	Increasing	No
C. diphtheriae	Folate	DALYs - AllAges - Non-typhoidal Salmonella - Fluoroquinolones	tet(O)	-0.940439	0.00521561	FRA, RUS	2	1993, 2011, 2014, 2015, 2016, 2017	6	1993	2017	-2.137	0.23	0.861	0.01	Not stationary	Increasing	-26.7	0	0.651	0.018	Difference stationary	Increasing	No
S. pneumoniae	Lincosamide	DALYs - AllAges - Haemophilus influenzae - Resistance to one or more antibiotics	aph(3')-IIIa	0.628858	0.00684746	CAN, DNK, USA	3	1999, 2000, 2001, 2002, 2003, 2004, 2005, 2006, 2007, 2010, 2011, 2012, 2013, 2015, 2018	15	1999	2018	-10.154	0	0.877	0.01	Difference stationary	Increasing	-25.174	0	0.87	0.01	Difference stationary	Increasing	No
S. agalactiae	Tetracycline	GDP per capita, PPP (current international $)	tet(O)	0.770754	0.0251782	CAN, DNK, USA	3	2006, 2010, 2011, 2012, 2013, 2014, 2018	7	2006	2018	0.441	0.983	0.633	0.02	Not stationary	Increasing	-23.567	0	0.625	0.02	Difference stationary	Increasing	No
E. faecium	Lipopeptide	Deaths - Over70 - All pathogens - Extensive drug resistance in TB	tet(M)	0.75247	0.0312254	AUS, NZL, USA	3	2007, 2011, 2014, 2015, 2017, 2018	6	2007	2018	-4.961	0	0.533	0.034	Difference stationary	Increasing	-23.27	0	0.535	0.034	Difference stationary	Increasing	Yes
E. faecium	Lipopeptide	Deaths - Over70 - All pathogens - Extensive drug resistance in TB	vanYA	0.861331	0.00599219	AUS, NZL, USA	3	2007, 2011, 2014, 2015, 2017, 2018	6	2007	2018	-7.272	0	0.537	0.033	Difference stationary	Increasing	-23.27	0	0.535	0.034	Difference stationary	Increasing	Yes
E. faecium	Lipopeptide	Deaths - Over70 - All pathogens - Extensive drug resistance in TB	vanSA	0.861261	0.00600091	AUS, NZL, USA	3	2007, 2011, 2014, 2015, 2017, 2018	6	2007	2018	0.17	0.971	0.535	0.034	Not stationary	Increasing	-23.27	0	0.535	0.034	Difference stationary	Increasing	Yes
S. agalactiae	Macrolide	Protein-energy malnutrition	ermB	0.951241	0.000279311	CAN, DNK, USA	3	2006, 2010, 2011, 2012, 2013, 2014, 2018	7	2006	2018	-3.277	0.016	0.825	0.01	Difference stationary	Increasing	-23.222	0	0.523	0.036	Difference stationary	Increasing	No
S. sonnei	Folate	Deaths - AllAges - Enterococcus faecium - Resistance to one or more antibiotics	aadA	0.607531	0.00348767	AUS, BTN, CHN, GBR, IND, NPL, PAK, VNM	8	2003, 2005, 2007, 2008, 2009, 2010, 2011, 2012, 2013, 2014, 2015, 2016, 2017, 2018	14	2003	2018	-25.687	0	0.75	0.01	Difference stationary	Increasing	-22.023	0	0.748	0.01	Difference stationary	Increasing	No
S. sonnei	Folate	Deaths - AllAges - Enterococcus faecium - Resistance to one or more antibiotics	IS6100_mrx_aadA5_dfrA17_mphA_qacEdelta1_sul1	0.778526	3.22928e-05	AUS, BTN, CHN, GBR, IND, NPL, PAK, VNM	8	2003, 2005, 2007, 2008, 2009, 2010, 2011, 2012, 2013, 2014, 2015, 2016, 2017, 2018	14	2003	2018	-2.638	0.085	0.748	0.01	Not stationary	Increasing	-22.023	0	0.748	0.01	Difference stationary	Increasing	No
S. sonnei	Folate	Deaths - AllAges - Enterococcus faecium - Resistance to one or more antibiotics	qacEdelta1	0.704378	0.000364613	AUS, BTN, CHN, GBR, IND, NPL, PAK, VNM	8	2003, 2005, 2007, 2008, 2009, 2010, 2011, 2012, 2013, 2014, 2015, 2016, 2017, 2018	14	2003	2018	-42.032	0	0.752	0.01	Difference stationary	Increasing	-22.023	0	0.748	0.01	Difference stationary	Increasing	No
S. sonnei	Folate	Deaths - AllAges - Enterococcus faecium - Resistance to one or more antibiotics	IncFIA	0.760993	6.18113e-05	AUS, BTN, CHN, GBR, IND, NPL, PAK, VNM	8	2003, 2005, 2007, 2008, 2009, 2010, 2011, 2012, 2013, 2014, 2015, 2016, 2017, 2018	14	2003	2018	-14.232	0	0.751	0.01	Difference stationary	Increasing	-22.023	0	0.748	0.01	Difference stationary	Increasing	No
S. sonnei	Folate	Deaths - AllAges - Enterococcus faecium - Resistance to one or more antibiotics	sul1	0.707638	0.000332878	AUS, BTN, CHN, GBR, IND, NPL, PAK, VNM	8	2003, 2005, 2007, 2008, 2009, 2010, 2011, 2012, 2013, 2014, 2015, 2016, 2017, 2018	14	2003	2018	-2.268	0.182	0.749	0.01	Not stationary	Increasing	-22.023	0	0.748	0.01	Difference stationary	Increasing	No
S. sonnei	Aminoglycoside	Deaths - AllAges - Enterococcus faecium - Resistance to one or more antibiotics	blaCTX-M-3	0.560656	0.0238731	AUS, CHN, GBR, IND, NPL, PAK, VNM	7	2003, 2005, 2007, 2008, 2009, 2010, 2011, 2012, 2013, 2014, 2015, 2016, 2017	13	2003	2017	-3.4	0.011	0.756	0.01	Difference stationary	Increasing	-21.94	0	0.754	0.01	Difference stationary	Increasing	No
S. sonnei	Aminoglycoside	Deaths - AllAges - Enterococcus faecium - Resistance to one or more antibiotics	blaCTX-M-15	0.593391	0.0153894	AUS, CHN, GBR, IND, NPL, PAK, VNM	7	2003, 2005, 2007, 2008, 2009, 2010, 2011, 2012, 2013, 2014, 2015, 2016, 2017	13	2003	2017	-7.746	0	0.758	0.01	Difference stationary	Increasing	-21.94	0	0.754	0.01	Difference stationary	Increasing	No
S. sonnei	Aminoglycoside	Deaths - AllAges - Enterococcus faecium - Resistance to one or more antibiotics	Col156/rep_cluster_2335	0.560656	0.0238731	AUS, CHN, GBR, IND, NPL, PAK, VNM	7	2003, 2005, 2007, 2008, 2009, 2010, 2011, 2012, 2013, 2014, 2015, 2016, 2017	13	2003	2017	-8.762	0	0.758	0.01	Difference stationary	Increasing	-21.94	0	0.754	0.01	Difference stationary	Increasing	No
S. sonnei	Aminoglycoside	Deaths - AllAges - Enterococcus faecium - Resistance to one or more antibiotics	IncFIA/IncFIC	0.576183	0.01949	AUS, CHN, GBR, IND, NPL, PAK, VNM	7	2003, 2005, 2007, 2008, 2009, 2010, 2011, 2012, 2013, 2014, 2015, 2016, 2017	13	2003	2017	-16.378	0	0.755	0.01	Difference stationary	Increasing	-21.94	0	0.754	0.01	Difference stationary	Increasing	No
S. sonnei	Aminoglycoside	Deaths - AllAges - Enterococcus faecium - Resistance to one or more antibiotics	IncI-gamma/K1/IncQ1	0.560656	0.0238731	AUS, CHN, GBR, IND, NPL, PAK, VNM	7	2003, 2005, 2007, 2008, 2009, 2010, 2011, 2012, 2013, 2014, 2015, 2016, 2017	13	2003	2017	-2.042	0.269	0.757	0.01	Not stationary	Increasing	-21.94	0	0.754	0.01	Difference stationary	Increasing	No
S. sonnei	Aminoglycoside	Deaths - AllAges - Enterococcus faecium - Resistance to one or more antibiotics	IncI-gamma/K1/rep_cluster_2335	0.560656	0.0238731	AUS, CHN, GBR, IND, NPL, PAK, VNM	7	2003, 2005, 2007, 2008, 2009, 2010, 2011, 2012, 2013, 2014, 2015, 2016, 2017	13	2003	2017	-6.202	0	0.754	0.01	Difference stationary	Increasing	-21.94	0	0.754	0.01	Difference stationary	Increasing	No
S. sonnei	Aminoglycoside	Deaths - AllAges - Enterococcus faecium - Resistance to one or more antibiotics	blaTEM-34_Tn2	0.560656	0.0238731	AUS, CHN, GBR, IND, NPL, PAK, VNM	7	2003, 2005, 2007, 2008, 2009, 2010, 2011, 2012, 2013, 2014, 2015, 2016, 2017	13	2003	2017	-4.18	0.001	0.754	0.01	Difference stationary	Increasing	-21.94	0	0.754	0.01	Difference stationary	Increasing	No
S. sonnei	Aminoglycoside	Deaths - AllAges - Enterococcus faecium - Resistance to one or more antibiotics	acrF	0.560656	0.0238731	AUS, CHN, GBR, IND, NPL, PAK, VNM	7	2003, 2005, 2007, 2008, 2009, 2010, 2011, 2012, 2013, 2014, 2015, 2016, 2017	13	2003	2017	-2.324	0.164	0.758	0.01	Not stationary	Increasing	-21.94	0	0.754	0.01	Difference stationary	Increasing	No
S. sonnei	Aminoglycoside	Deaths - AllAges - Enterococcus faecium - Resistance to one or more antibiotics	blaTEM-40_Tn2	0.560656	0.0238731	AUS, CHN, GBR, IND, NPL, PAK, VNM	7	2003, 2005, 2007, 2008, 2009, 2010, 2011, 2012, 2013, 2014, 2015, 2016, 2017	13	2003	2017	-2.469	0.123	0.754	0.01	Not stationary	Increasing	-21.94	0	0.754	0.01	Difference stationary	Increasing	No
S. sonnei	Aminoglycoside	Deaths - AllAges - Enterococcus faecium - Resistance to one or more antibiotics	blaTEM-34	0.729736	0.00133312	AUS, CHN, GBR, IND, NPL, PAK, VNM	7	2003, 2005, 2007, 2008, 2009, 2010, 2011, 2012, 2013, 2014, 2015, 2016, 2017	13	2003	2017	-2.676	0.078	0.76	0.01	Not stationary	Increasing	-21.94	0	0.754	0.01	Difference stationary	Increasing	No
S. sonnei	Aminoglycoside	Deaths - AllAges - Enterococcus faecium - Resistance to one or more antibiotics	IncFIA/IncFIB/IncFIC/rep_cluster_2344	0.560656	0.0238731	AUS, CHN, GBR, IND, NPL, PAK, VNM	7	2003, 2005, 2007, 2008, 2009, 2010, 2011, 2012, 2013, 2014, 2015, 2016, 2017	13	2003	2017	-2.093	0.247	0.76	0.01	Not stationary	Increasing	-21.94	0	0.754	0.01	Difference stationary	Increasing	No
S. sonnei	Aminoglycoside	Deaths - AllAges - Enterococcus faecium - Resistance to one or more antibiotics	aac(3)-IId	0.541173	0.0304013	AUS, CHN, GBR, IND, NPL, PAK, VNM	7	2003, 2005, 2007, 2008, 2009, 2010, 2011, 2012, 2013, 2014, 2015, 2016, 2017	13	2003	2017	-2.343	0.159	0.763	0.01	Not stationary	Increasing	-21.94	0	0.754	0.01	Difference stationary	Increasing	No
S. sonnei	Aminoglycoside	Deaths - AllAges - Enterococcus faecium - Resistance to one or more antibiotics	IncFIA/IncFIC/rep_cluster_2131	0.560656	0.0238731	AUS, CHN, GBR, IND, NPL, PAK, VNM	7	2003, 2005, 2007, 2008, 2009, 2010, 2011, 2012, 2013, 2014, 2015, 2016, 2017	13	2003	2017	-3.442	0.01	0.757	0.01	Difference stationary	Increasing	-21.94	0	0.754	0.01	Difference stationary	Increasing	No
S. sonnei	Aminoglycoside	Deaths - AllAges - Enterococcus faecium - Resistance to one or more antibiotics	aph(3'')-Ib_blaTEM-40_Tn2_sul2	0.560656	0.0238731	AUS, CHN, GBR, IND, NPL, PAK, VNM	7	2003, 2005, 2007, 2008, 2009, 2010, 2011, 2012, 2013, 2014, 2015, 2016, 2017	13	2003	2017	-14.072	0	0.751	0.01	Difference stationary	Increasing	-21.94	0	0.754	0.01	Difference stationary	Increasing	No
S. sonnei	Folate	Deaths - AllAges - All pathogens - Vancomycin	sul1	0.726605	0.000191171	AUS, BTN, CHN, GBR, IND, NPL, PAK, VNM	8	2003, 2005, 2007, 2008, 2009, 2010, 2011, 2012, 2013, 2014, 2015, 2016, 2017, 2018	14	2003	2018	-10.781	0	0.739	0.01	Difference stationary	Increasing	-20.924	0	0.745	0.01	Difference stationary	Increasing	No
S. sonnei	Folate	Deaths - AllAges - All pathogens - Vancomycin	IncFIA	0.731044	0.000166815	AUS, BTN, CHN, GBR, IND, NPL, PAK, VNM	8	2003, 2005, 2007, 2008, 2009, 2010, 2011, 2012, 2013, 2014, 2015, 2016, 2017, 2018	14	2003	2018	-5.605	0	0.738	0.01	Difference stationary	Increasing	-20.924	0	0.745	0.01	Difference stationary	Increasing	No
S. sonnei	Folate	Deaths - AllAges - All pathogens - Vancomycin	qacEdelta1	0.723196	0.000211893	AUS, BTN, CHN, GBR, IND, NPL, PAK, VNM	8	2003, 2005, 2007, 2008, 2009, 2010, 2011, 2012, 2013, 2014, 2015, 2016, 2017, 2018	14	2003	2018	-3.163	0.022	0.738	0.01	Difference stationary	Increasing	-20.924	0	0.745	0.01	Difference stationary	Increasing	No
S. sonnei	Folate	Deaths - AllAges - All pathogens - Vancomycin	IS6100_mrx_aadA5_dfrA17_mphA_qacEdelta1_sul1	0.75878	6.68317e-05	AUS, BTN, CHN, GBR, IND, NPL, PAK, VNM	8	2003, 2005, 2007, 2008, 2009, 2010, 2011, 2012, 2013, 2014, 2015, 2016, 2017, 2018	14	2003	2018	-28.178	0	0.739	0.01	Difference stationary	Increasing	-20.924	0	0.745	0.01	Difference stationary	Increasing	No
S. sonnei	Folate	Deaths - AllAges - All pathogens - Vancomycin	aadA	0.566463	0.00742341	AUS, BTN, CHN, GBR, IND, NPL, PAK, VNM	8	2003, 2005, 2007, 2008, 2009, 2010, 2011, 2012, 2013, 2014, 2015, 2016, 2017, 2018	14	2003	2018	-5.987	0	0.738	0.01	Difference stationary	Increasing	-20.924	0	0.745	0.01	Difference stationary	Increasing	No
S. aureus	Penicilin	Death rates from extreme temperatures	rep_cluster_1215/rep_cluster_1281/rep_cluster_2214	0.982558	1.23458e-08	DEU, FRA, GBR, ITA, USA	5	2005, 2009, 2010, 2011, 2012, 2013	6	2005	2013	-4.376	0	0.664	0.017	Difference stationary	Increasing	-20.752	0	0.666	0.017	Difference stationary	Increasing	Yes
S. aureus	Penicilin	Death rates from extreme temperatures	aac6_Ie_aph2_Ia	0.647386	0.0228539	DEU, FRA, GBR, ITA, USA	5	2005, 2009, 2010, 2011, 2012, 2013	6	2005	2013	-11.961	0	0.665	0.017	Difference stationary	Increasing	-20.752	0	0.666	0.017	Difference stationary	Increasing	Yes
S. aureus	Penicilin	Death rates from extreme temperatures	IS431mec_fusC_mecA	0.982558	1.23458e-08	DEU, FRA, GBR, ITA, USA	5	2005, 2009, 2010, 2011, 2012, 2013	6	2005	2013	-7.265	0	0.667	0.017	Difference stationary	Increasing	-20.752	0	0.666	0.017	Difference stationary	Increasing	Yes
S. aureus	Penicilin	Death rates from extreme temperatures	ISSau6_PC1_blaZ	0.697004	0.0117644	DEU, FRA, GBR, ITA, USA	5	2005, 2009, 2010, 2011, 2012, 2013	6	2005	2013	-33.141	0	0.668	0.016	Difference stationary	Increasing	-20.752	0	0.666	0.017	Difference stationary	Increasing	Yes
S. aureus	Penicilin	Death rates from extreme temperatures	rep_cluster_1017/rep_cluster_1215/rep_cluster_2214	0.982558	1.23458e-08	DEU, FRA, GBR, ITA, USA	5	2005, 2009, 2010, 2011, 2012, 2013	6	2005	2013	-2.134	0.231	0.665	0.017	Not stationary	Increasing	-20.752	0	0.666	0.017	Difference stationary	Increasing	Yes
E. coli	Macrolide	Mean years of schooling (highest score=1)	ble	0.984157	6.01645e-05	IND, KEN, PAK	3	2008, 2009, 2010, 2019, 2020	5	2008	2020	-7.646	0	0.674	0.016	Difference stationary	Increasing	-19.93	0	0.702	0.013	Difference stationary	Increasing	No
E. coli	Macrolide	Mean years of schooling (highest score=1)	rmtB	0.987188	3.54441e-05	IND, KEN, PAK	3	2008, 2009, 2010, 2019, 2020	5	2008	2020	-1.738	0.411	0.673	0.016	Not stationary	Increasing	-19.93	0	0.702	0.013	Difference stationary	Increasing	No
S. agalactiae	Tetracycline	Deaths - AllAges - Group B Streptococcus - Macrolides	tet(O)	0.871469	0.00480982	CAN, DNK, USA	3	2006, 2010, 2011, 2012, 2013, 2014, 2018	7	2006	2018	-10.663	0	0.632	0.02	Difference stationary	Increasing	-19.858	0	0.65	0.018	Difference stationary	Increasing	No
S. sonnei	Penicilin	Deaths - AllAges - Enterococcus faecium - Resistance to one or more antibiotics	blaOXA-1	0.815391	0.00068095	AUS, BTN, CHN, GBR, IND, VNM	6	2003, 2005, 2009, 2010, 2011, 2012, 2014, 2015, 2016, 2017, 2018	11	2003	2018	-3.315	0.014	0.752	0.01	Difference stationary	Increasing	-19.37	0	0.747	0.01	Difference stationary	Increasing	No
S. sonnei	Penicilin	Deaths - AllAges - Enterococcus faecium - Resistance to one or more antibiotics	tet(B)	0.715343	0.00597894	AUS, BTN, CHN, GBR, IND, VNM	6	2003, 2005, 2009, 2010, 2011, 2012, 2014, 2015, 2016, 2017, 2018	11	2003	2018	-2.113	0.239	0.748	0.01	Not stationary	Increasing	-19.37	0	0.747	0.01	Difference stationary	Increasing	No
S. sonnei	Penicilin	Deaths - AllAges - Enterococcus faecium - Resistance to one or more antibiotics	dfrA8	0.615603	0.025101	AUS, BTN, CHN, GBR, IND, VNM	6	2003, 2005, 2009, 2010, 2011, 2012, 2014, 2015, 2016, 2017, 2018	11	2003	2018	-11.395	0	0.746	0.01	Difference stationary	Increasing	-19.37	0	0.747	0.01	Difference stationary	Increasing	No
S. sonnei	Penicilin	Deaths - AllAges - Enterococcus faecium - Resistance to one or more antibiotics	IncFIA/IncFII	0.875272	8.89531e-05	AUS, BTN, CHN, GBR, IND, VNM	6	2003, 2005, 2009, 2010, 2011, 2012, 2014, 2015, 2016, 2017, 2018	11	2003	2018	-2.608	0.091	0.75	0.01	Not stationary	Increasing	-19.37	0	0.747	0.01	Difference stationary	Increasing	No
S. sonnei	Penicilin	Deaths - AllAges - Enterococcus faecium - Resistance to one or more antibiotics	blaCTX-M-27	0.702556	0.00740781	AUS, BTN, CHN, GBR, IND, VNM	6	2003, 2005, 2009, 2010, 2011, 2012, 2014, 2015, 2016, 2017, 2018	11	2003	2018	-2.061	0.26	0.754	0.01	Not stationary	Increasing	-19.37	0	0.747	0.01	Difference stationary	Increasing	No
S. sonnei	Penicilin	Deaths - AllAges - Enterococcus faecium - Resistance to one or more antibiotics	blaTEM-34	0.952319	5.22559e-07	AUS, BTN, CHN, GBR, IND, VNM	6	2003, 2005, 2009, 2010, 2011, 2012, 2014, 2015, 2016, 2017, 2018	11	2003	2018	-2.697	0.075	0.747	0.01	Not stationary	Increasing	-19.37	0	0.747	0.01	Difference stationary	Increasing	No
S. sonnei	Penicilin	Deaths - AllAges - Enterococcus faecium - Resistance to one or more antibiotics	mphA	0.812058	0.000746262	AUS, BTN, CHN, GBR, IND, VNM	6	2003, 2005, 2009, 2010, 2011, 2012, 2014, 2015, 2016, 2017, 2018	11	2003	2018	-21.921	0	0.751	0.01	Difference stationary	Increasing	-19.37	0	0.747	0.01	Difference stationary	Increasing	No
S. sonnei	Penicilin	Deaths - AllAges - Enterococcus faecium - Resistance to one or more antibiotics	blaCTX-M-3	0.675542	0.0112721	AUS, BTN, CHN, GBR, IND, VNM	6	2003, 2005, 2009, 2010, 2011, 2012, 2014, 2015, 2016, 2017, 2018	11	2003	2018	-3.494	0.008	0.749	0.01	Difference stationary	Increasing	-19.37	0	0.747	0.01	Difference stationary	Increasing	No
S. sonnei	Penicilin	Deaths - AllAges - Enterococcus faecium - Resistance to one or more antibiotics	aadA5	0.775679	0.00183182	AUS, BTN, CHN, GBR, IND, VNM	6	2003, 2005, 2009, 2010, 2011, 2012, 2014, 2015, 2016, 2017, 2018	11	2003	2018	-4.097	0.001	0.751	0.01	Difference stationary	Increasing	-19.37	0	0.747	0.01	Difference stationary	Increasing	No
S. sonnei	Penicilin	Deaths - AllAges - Enterococcus faecium - Resistance to one or more antibiotics	catA1	0.817758	0.000637373	AUS, BTN, CHN, GBR, IND, VNM	6	2003, 2005, 2009, 2010, 2011, 2012, 2014, 2015, 2016, 2017, 2018	11	2003	2018	-38.67	0	0.747	0.01	Difference stationary	Increasing	-19.37	0	0.747	0.01	Difference stationary	Increasing	No
S. sonnei	Penicilin	Deaths - AllAges - Enterococcus faecium - Resistance to one or more antibiotics	mrx	0.812058	0.000746262	AUS, BTN, CHN, GBR, IND, VNM	6	2003, 2005, 2009, 2010, 2011, 2012, 2014, 2015, 2016, 2017, 2018	11	2003	2018	-2.274	0.18	0.753	0.01	Not stationary	Increasing	-19.37	0	0.747	0.01	Difference stationary	Increasing	No
S. sonnei	Penicilin	Deaths - AllAges - Enterococcus faecium - Resistance to one or more antibiotics	dfrA17	0.774951	0.00186195	AUS, BTN, CHN, GBR, IND, VNM	6	2003, 2005, 2009, 2010, 2011, 2012, 2014, 2015, 2016, 2017, 2018	11	2003	2018	-2.671	0.079	0.751	0.01	Not stationary	Increasing	-19.37	0	0.747	0.01	Difference stationary	Increasing	No
S. sonnei	Penicilin	Deaths - AllAges - Enterococcus faecium - Resistance to one or more antibiotics	IS6100_mrx_aadA5_dfrA17_mphA_qacEdelta1_sul1	0.791642	0.00126168	AUS, BTN, CHN, GBR, IND, VNM	6	2003, 2005, 2009, 2010, 2011, 2012, 2014, 2015, 2016, 2017, 2018	11	2003	2018	-4.94	0	0.746	0.01	Difference stationary	Increasing	-19.37	0	0.747	0.01	Difference stationary	Increasing	No
S. pneumoniae	Lincosamide	DALYs - AllAges - Haemophilus influenzae - Aminopenicillin	aph(3')-IIIa	0.581905	0.014264	CAN, DNK, USA	3	1999, 2000, 2001, 2002, 2003, 2004, 2005, 2006, 2007, 2010, 2011, 2012, 2013, 2015, 2018	15	1999	2018	-9.32	0	0.887	0.01	Difference stationary	Increasing	-19.306	0	0.885	0.01	Difference stationary	Increasing	No
N. gonorrhoeae	Penicilin	Lipopeptides	IncP	0.785111	4.12649e-05	AUS, CAN, JPN, NZL	4	2001, 2005, 2006, 2007, 2008, 2009, 2010, 2011, 2012, 2013, 2014, 2015, 2017	13	2001	2017	-9.753	0	0.821	0.01	Difference stationary	Increasing	-19.065	0	0.819	0.01	Difference stationary	Increasing	No
N. gonorrhoeae	Penicilin	Lipopeptides	blaTEM-135	0.758808	0.000105082	AUS, CAN, JPN, NZL	4	2001, 2005, 2006, 2007, 2008, 2009, 2010, 2011, 2012, 2013, 2014, 2015, 2017	13	2001	2017	-16.822	0	0.816	0.01	Difference stationary	Increasing	-19.065	0	0.819	0.01	Difference stationary	Increasing	No
K. pneumoniae	Phenicol	Deaths - Over70 - All pathogens - Penicillin	IncFIA/IncFIC	0.819929	0.000329915	GRC, IND, MWI, NPL, USA	5	2005, 2009, 2010, 2011, 2012, 2013, 2014, 2016, 2020	9	2005	2020	-2.41	0.139	0.738	0.01	Not stationary	Increasing	-18.978	0	0.746	0.01	Difference stationary	Increasing	Yes
K. pneumoniae	Phenicol	Deaths - Over70 - All pathogens - Penicillin	IncFIA/IncR/rep_cluster_1254	0.850864	0.000114283	GRC, IND, MWI, NPL, USA	5	2005, 2009, 2010, 2011, 2012, 2013, 2014, 2016, 2020	9	2005	2020	-3.117	0.025	0.742	0.01	Difference stationary	Increasing	-18.978	0	0.746	0.01	Difference stationary	Increasing	Yes
S. sonnei	Aminoglycoside	Deaths - AllAges - All pathogens - Vancomycin	IncFIA/IncFIC/rep_cluster_2131	0.55153	0.0267812	AUS, CHN, GBR, IND, NPL, PAK, VNM	7	2003, 2005, 2007, 2008, 2009, 2010, 2011, 2012, 2013, 2014, 2015, 2016, 2017	13	2003	2017	-9.494	0	0.748	0.01	Difference stationary	Increasing	-18.643	0	0.755	0.01	Difference stationary	Increasing	No
S. sonnei	Aminoglycoside	Deaths - AllAges - All pathogens - Vancomycin	blaTEM-34	0.758822	0.000654056	AUS, CHN, GBR, IND, NPL, PAK, VNM	7	2003, 2005, 2007, 2008, 2009, 2010, 2011, 2012, 2013, 2014, 2015, 2016, 2017	13	2003	2017	-57.899	0	0.747	0.01	Difference stationary	Increasing	-18.643	0	0.755	0.01	Difference stationary	Increasing	No
S. sonnei	Aminoglycoside	Deaths - AllAges - All pathogens - Vancomycin	Col156/rep_cluster_2335	0.55153	0.0267812	AUS, CHN, GBR, IND, NPL, PAK, VNM	7	2003, 2005, 2007, 2008, 2009, 2010, 2011, 2012, 2013, 2014, 2015, 2016, 2017	13	2003	2017	-74.511	0	0.748	0.01	Difference stationary	Increasing	-18.643	0	0.755	0.01	Difference stationary	Increasing	No
S. sonnei	Aminoglycoside	Deaths - AllAges - All pathogens - Vancomycin	IncI-gamma/K1/IncQ1	0.55153	0.0267812	AUS, CHN, GBR, IND, NPL, PAK, VNM	7	2003, 2005, 2007, 2008, 2009, 2010, 2011, 2012, 2013, 2014, 2015, 2016, 2017	13	2003	2017	-30.942	0	0.749	0.01	Difference stationary	Increasing	-18.643	0	0.755	0.01	Difference stationary	Increasing	No
S. sonnei	Aminoglycoside	Deaths - AllAges - All pathogens - Vancomycin	IncFIA/IncFIC	0.600348	0.0139372	AUS, CHN, GBR, IND, NPL, PAK, VNM	7	2003, 2005, 2007, 2008, 2009, 2010, 2011, 2012, 2013, 2014, 2015, 2016, 2017	13	2003	2017	-2.64	0.085	0.748	0.01	Not stationary	Increasing	-18.643	0	0.755	0.01	Difference stationary	Increasing	No
S. sonnei	Aminoglycoside	Deaths - AllAges - All pathogens - Vancomycin	blaTEM-34_Tn2	0.55153	0.0267812	AUS, CHN, GBR, IND, NPL, PAK, VNM	7	2003, 2005, 2007, 2008, 2009, 2010, 2011, 2012, 2013, 2014, 2015, 2016, 2017	13	2003	2017	-4.866	0	0.746	0.01	Difference stationary	Increasing	-18.643	0	0.755	0.01	Difference stationary	Increasing	No
S. sonnei	Aminoglycoside	Deaths - AllAges - All pathogens - Vancomycin	IncI-gamma/K1/rep_cluster_2335	0.55153	0.0267812	AUS, CHN, GBR, IND, NPL, PAK, VNM	7	2003, 2005, 2007, 2008, 2009, 2010, 2011, 2012, 2013, 2014, 2015, 2016, 2017	13	2003	2017	-11.818	0	0.749	0.01	Difference stationary	Increasing	-18.643	0	0.755	0.01	Difference stationary	Increasing	No
S. sonnei	Aminoglycoside	Deaths - AllAges - All pathogens - Vancomycin	IncFIA/IncFIB/IncFIC/rep_cluster_2344	0.55153	0.0267812	AUS, CHN, GBR, IND, NPL, PAK, VNM	7	2003, 2005, 2007, 2008, 2009, 2010, 2011, 2012, 2013, 2014, 2015, 2016, 2017	13	2003	2017	-2.601	0.093	0.745	0.01	Not stationary	Increasing	-18.643	0	0.755	0.01	Difference stationary	Increasing	No
S. sonnei	Aminoglycoside	Deaths - AllAges - All pathogens - Vancomycin	blaCTX-M-15	0.595998	0.014832	AUS, CHN, GBR, IND, NPL, PAK, VNM	7	2003, 2005, 2007, 2008, 2009, 2010, 2011, 2012, 2013, 2014, 2015, 2016, 2017	13	2003	2017	-17.475	0	0.745	0.01	Difference stationary	Increasing	-18.643	0	0.755	0.01	Difference stationary	Increasing	No
S. sonnei	Aminoglycoside	Deaths - AllAges - All pathogens - Vancomycin	aac(3)-IId	0.598736	0.0142636	AUS, CHN, GBR, IND, NPL, PAK, VNM	7	2003, 2005, 2007, 2008, 2009, 2010, 2011, 2012, 2013, 2014, 2015, 2016, 2017	13	2003	2017	-5.073	0	0.746	0.01	Difference stationary	Increasing	-18.643	0	0.755	0.01	Difference stationary	Increasing	No
S. sonnei	Aminoglycoside	Deaths - AllAges - All pathogens - Vancomycin	blaCTX-M-3	0.55153	0.0267812	AUS, CHN, GBR, IND, NPL, PAK, VNM	7	2003, 2005, 2007, 2008, 2009, 2010, 2011, 2012, 2013, 2014, 2015, 2016, 2017	13	2003	2017	-2.288	0.176	0.742	0.01	Not stationary	Increasing	-18.643	0	0.755	0.01	Difference stationary	Increasing	No
S. sonnei	Aminoglycoside	Deaths - AllAges - All pathogens - Vancomycin	aph(3'')-Ib_blaTEM-40_Tn2_sul2	0.55153	0.0267812	AUS, CHN, GBR, IND, NPL, PAK, VNM	7	2003, 2005, 2007, 2008, 2009, 2010, 2011, 2012, 2013, 2014, 2015, 2016, 2017	13	2003	2017	-10.231	0	0.749	0.01	Difference stationary	Increasing	-18.643	0	0.755	0.01	Difference stationary	Increasing	No
S. sonnei	Aminoglycoside	Deaths - AllAges - All pathogens - Vancomycin	blaTEM-40_Tn2	0.55153	0.0267812	AUS, CHN, GBR, IND, NPL, PAK, VNM	7	2003, 2005, 2007, 2008, 2009, 2010, 2011, 2012, 2013, 2014, 2015, 2016, 2017	13	2003	2017	-7.068	0	0.749	0.01	Difference stationary	Increasing	-18.643	0	0.755	0.01	Difference stationary	Increasing	No
S. sonnei	Aminoglycoside	Deaths - AllAges - All pathogens - Vancomycin	acrF	0.55153	0.0267812	AUS, CHN, GBR, IND, NPL, PAK, VNM	7	2003, 2005, 2007, 2008, 2009, 2010, 2011, 2012, 2013, 2014, 2015, 2016, 2017	13	2003	2017	-50.332	0	0.749	0.01	Difference stationary	Increasing	-18.643	0	0.755	0.01	Difference stationary	Increasing	No
E. coli	Macrolide	DALYs - AllAges - Citrobacter spp. - Fluoroquinolones	ble	-0.942789	0.00145781	IND, KEN, PAK	3	2008, 2009, 2010, 2019, 2020	5	2008	2020	-1.021	0.745	0.869	0.01	Not stationary	Increasing	-18.438	0	0.487	0.045	Difference stationary	Increasing	No
E. coli	Macrolide	DALYs - AllAges - Citrobacter spp. - Fluoroquinolones	rmtB	-0.94245	0.00147925	IND, KEN, PAK	3	2008, 2009, 2010, 2019, 2020	5	2008	2020	-1.156	0.692	0.76	0.01	Not stationary	Increasing	-18.438	0	0.487	0.045	Difference stationary	Increasing	No
S. suis	Tetracycline	DALYs - AgeStandardized - Escherichia coli - Fluoroquinolones	tet(O)	0.530416	0.0419449	CAN, GBR, VNM	3	1990, 2000, 2001, 2002, 2006, 2007, 2009, 2010, 2011, 2013, 2014, 2015, 2016	13	1990	2016	-1.932	0.317	0.817	0.01	Not stationary	Increasing	-16.526	0	0.816	0.01	Difference stationary	Increasing	No
S. suis	Tetracycline	DALYs - AgeStandardized - Escherichia coli - Fluoroquinolones	tet(O)	0.530416	0.0419449	CAN, GBR, VNM	3	1990, 2000, 2001, 2002, 2006, 2007, 2009, 2010, 2011, 2013, 2014, 2015, 2016	13	1990	2016	-1.932	0.317	0.817	0.01	Not stationary	Increasing	-16.526	0	0.816	0.01	Difference stationary	Increasing	No
E. coli	B-lactam Combined Agents	Life expectancy at birth, total (years)	mdtN	0.662577	6.63265e-05	CHN, DEU, DNK, GBR, JPN, PAK, THA, TZA, USA	9	2001, 2002, 2003, 2004, 2005, 2006, 2007, 2008, 2009, 2010, 2011, 2012, 2013, 2014, 2015, 2016, 2017, 2018, 2019	19	2001	2019	-5.426	0	0.755	0.01	Difference stationary	Increasing	-16.51	0	0.782	0.01	Difference stationary	Increasing	No
E. coli	B-lactam Combined Agents	Life expectancy at birth, total (years)	mdtM	0.666074	5.87674e-05	CHN, DEU, DNK, GBR, JPN, PAK, THA, TZA, USA	9	2001, 2002, 2003, 2004, 2005, 2006, 2007, 2008, 2009, 2010, 2011, 2012, 2013, 2014, 2015, 2016, 2017, 2018, 2019	19	2001	2019	-2.466	0.124	0.758	0.01	Not stationary	Increasing	-16.51	0	0.782	0.01	Difference stationary	Increasing	No
E. coli	B-lactam Combined Agents	Life expectancy at birth, total (years)	blaCMY-59	0.501153	0.00478646	CHN, DEU, DNK, GBR, JPN, PAK, THA, TZA, USA	9	2001, 2002, 2003, 2004, 2005, 2006, 2007, 2008, 2009, 2010, 2011, 2012, 2013, 2014, 2015, 2016, 2017, 2018, 2019	19	2001	2019	-3.353	0.013	0.812	0.01	Difference stationary	Increasing	-16.51	0	0.782	0.01	Difference stationary	Increasing	No
E. coli	B-lactam Combined Agents	Life expectancy at birth, total (years)	blaCMY-59	0.501153	0.00478646	CHN, DEU, DNK, GBR, JPN, PAK, THA, TZA, USA	9	2001, 2002, 2003, 2004, 2005, 2006, 2007, 2008, 2009, 2010, 2011, 2012, 2013, 2014, 2015, 2016, 2017, 2018, 2019	19	2001	2019	-3.353	0.013	0.812	0.01	Difference stationary	Increasing	-16.51	0	0.782	0.01	Difference stationary	Increasing	No
E. coli	Fluoroquinolone	People with basic handwashing facilities including soap and water (% of population)	ble	0.612826	0.0450008	IND, PAK, RWA, THA, TZA	5	2009, 2010, 2013, 2014, 2015, 2016, 2017, 2019, 2020	9	2009	2020	-7.429	0	0.817	0.01	Difference stationary	Increasing	-16.32	0	0.892	0.01	Difference stationary	Increasing	Yes
E. coli	Fluoroquinolone	People with basic handwashing facilities including soap and water (% of population)	blaNDM-5	0.605458	0.048386	IND, PAK, RWA, THA, TZA	5	2009, 2010, 2013, 2014, 2015, 2016, 2017, 2019, 2020	9	2009	2020	-3.054	0.03	0.838	0.01	Difference stationary	Increasing	-16.32	0	0.892	0.01	Difference stationary	Increasing	Yes
E. coli	Fluoroquinolone	People with basic handwashing facilities including soap and water (% of population)	blaCMY-59	0.603162	0.0494756	IND, PAK, RWA, THA, TZA	5	2009, 2010, 2013, 2014, 2015, 2016, 2017, 2019, 2020	9	2009	2020	-7.339	0	0.835	0.01	Difference stationary	Increasing	-16.32	0	0.892	0.01	Difference stationary	Increasing	Yes
E. coli	Fluoroquinolone	People with basic handwashing facilities including soap and water (% of population)	rmtB	0.615939	0.0436211	IND, PAK, RWA, THA, TZA	5	2009, 2010, 2013, 2014, 2015, 2016, 2017, 2019, 2020	9	2009	2020	-3.298	0.015	0.859	0.01	Difference stationary	Increasing	-16.32	0	0.892	0.01	Difference stationary	Increasing	Yes
E. coli	Penicilin	People using safely managed sanitation services (% of population)	mdtN	0.512716	0.000140739	BRA, DEU, DNK, FRA, GBR, GMB, IND, ITA, KEN, MLI, NOR, PRT, THA, TZA, USA	15	2001, 2002, 2003, 2004, 2005, 2006, 2007, 2008, 2009, 2010, 2011, 2012, 2013, 2014, 2015, 2016, 2017, 2018, 2019, 2020, 2021	21	2001	2021	-9.201	0	0.845	0.01	Difference stationary	Increasing	-14.701	0	0.843	0.01	Difference stationary	Increasing	No
E. coli	Penicilin	People using safely managed sanitation services (% of population)	mdtN	0.512716	0.000140739	BRA, DEU, DNK, FRA, GBR, GMB, IND, ITA, KEN, MLI, NOR, PRT, THA, TZA, USA	15	2001, 2002, 2003, 2004, 2005, 2006, 2007, 2008, 2009, 2010, 2011, 2012, 2013, 2014, 2015, 2016, 2017, 2018, 2019, 2020, 2021	21	2001	2021	-9.201	0	0.845	0.01	Difference stationary	Increasing	-14.701	0	0.843	0.01	Difference stationary	Increasing	No
S. sonnei	Tetracycline	Population density (people per sq. km of land area)	blaTEM-34	0.606313	0.0215272	CHN, GBR, IND, NPL, PAK, VNM	6	2003, 2005, 2007, 2008, 2009, 2010, 2011, 2012, 2013, 2014, 2015, 2016	12	2003	2016	-5.694	0	0.691	0.014	Difference stationary	Increasing	-14.214	0	0.707	0.013	Difference stationary	Increasing	No
S. sonnei	Tetracycline	Population density (people per sq. km of land area)	blaCTX-M-14_ISEc9	0.545068	0.0438283	CHN, GBR, IND, NPL, PAK, VNM	6	2003, 2005, 2007, 2008, 2009, 2010, 2011, 2012, 2013, 2014, 2015, 2016	12	2003	2016	-4.952	0	0.703	0.013	Difference stationary	Increasing	-14.214	0	0.707	0.013	Difference stationary	Increasing	No
S. sonnei	Tetracycline	Population density (people per sq. km of land area)	blaCTX-M-14_IS903B_ISEc23_ISEc9	0.541914	0.0453111	CHN, GBR, IND, NPL, PAK, VNM	6	2003, 2005, 2007, 2008, 2009, 2010, 2011, 2012, 2013, 2014, 2015, 2016	12	2003	2016	-7.514	0	0.716	0.012	Difference stationary	Increasing	-14.214	0	0.707	0.013	Difference stationary	Increasing	No
S. sonnei	Tetracycline	Population density (people per sq. km of land area)	blaCMY-59	0.541914	0.0453111	CHN, GBR, IND, NPL, PAK, VNM	6	2003, 2005, 2007, 2008, 2009, 2010, 2011, 2012, 2013, 2014, 2015, 2016	12	2003	2016	-4.17	0.001	0.729	0.011	Difference stationary	Increasing	-14.214	0	0.707	0.013	Difference stationary	Increasing	No
S. sonnei	Tetracycline	Population density (people per sq. km of land area)	blaCMY-59_ISEc9	0.541914	0.0453111	CHN, GBR, IND, NPL, PAK, VNM	6	2003, 2005, 2007, 2008, 2009, 2010, 2011, 2012, 2013, 2014, 2015, 2016	12	2003	2016	-6.465	0	0.708	0.013	Difference stationary	Increasing	-14.214	0	0.707	0.013	Difference stationary	Increasing	No
S. sonnei	Tetracycline	Population density (people per sq. km of land area)	blaCTX-M-14	0.544658	0.0440189	CHN, GBR, IND, NPL, PAK, VNM	6	2003, 2005, 2007, 2008, 2009, 2010, 2011, 2012, 2013, 2014, 2015, 2016	12	2003	2016	-1.078	0.724	0.701	0.013	Not stationary	Increasing	-14.214	0	0.707	0.013	Difference stationary	Increasing	No
S. sonnei	Tetracycline	Population density (people per sq. km of land area)	IncI-gamma/K1/rep_cluster_2131	0.541914	0.0453111	CHN, GBR, IND, NPL, PAK, VNM	6	2003, 2005, 2007, 2008, 2009, 2010, 2011, 2012, 2013, 2014, 2015, 2016	12	2003	2016	-3.407	0.011	0.75	0.01	Difference stationary	Increasing	-14.214	0	0.707	0.013	Difference stationary	Increasing	No
S. sonnei	Tetracycline	Population density (people per sq. km of land area)	rep_cluster_2358	0.541914	0.0453111	CHN, GBR, IND, NPL, PAK, VNM	6	2003, 2005, 2007, 2008, 2009, 2010, 2011, 2012, 2013, 2014, 2015, 2016	12	2003	2016	-2.798	0.059	0.706	0.013	Not stationary	Increasing	-14.214	0	0.707	0.013	Difference stationary	Increasing	No
S. sonnei	Tetracycline	Population density (people per sq. km of land area)	aac(3)-IId_blaCTX-M-14_IS26_IS903B_ISCfr1_ISEc9_blaTEM-34	0.541914	0.0453111	CHN, GBR, IND, NPL, PAK, VNM	6	2003, 2005, 2007, 2008, 2009, 2010, 2011, 2012, 2013, 2014, 2015, 2016	12	2003	2016	-4.955	0	0.774	0.01	Difference stationary	Increasing	-14.214	0	0.707	0.013	Difference stationary	Increasing	No
S. sonnei	Tetracycline	Population density (people per sq. km of land area)	rep_cluster_2358/rep_cluster_2373	0.541914	0.0453111	CHN, GBR, IND, NPL, PAK, VNM	6	2003, 2005, 2007, 2008, 2009, 2010, 2011, 2012, 2013, 2014, 2015, 2016	12	2003	2016	-0.95	0.771	0.728	0.011	Not stationary	Increasing	-14.214	0	0.707	0.013	Difference stationary	Increasing	No
S. sonnei	Tetracycline	Population density (people per sq. km of land area)	aac(3)-IId	0.549745	0.041695	CHN, GBR, IND, NPL, PAK, VNM	6	2003, 2005, 2007, 2008, 2009, 2010, 2011, 2012, 2013, 2014, 2015, 2016	12	2003	2016	-5.095	0	0.743	0.01	Difference stationary	Increasing	-14.214	0	0.707	0.013	Difference stationary	Increasing	No
S. sonnei	Tetracycline	Population density (people per sq. km of land area)	IncI2	0.570056	0.0333052	CHN, GBR, IND, NPL, PAK, VNM	6	2003, 2005, 2007, 2008, 2009, 2010, 2011, 2012, 2013, 2014, 2015, 2016	12	2003	2016	-11.841	0	0.72	0.012	Difference stationary	Increasing	-14.214	0	0.707	0.013	Difference stationary	Increasing	No
S. agalactiae	Lincosamide	DALYs - AllAges - Group B Streptococcus - Fluoroquinolones	ermB	0.795096	0.0183378	CAN, DNK, USA	3	2006, 2010, 2011, 2012, 2013, 2014, 2018	7	2006	2018	-3.123	0.025	0.597	0.023	Difference stationary	Increasing	-13.702	0	0.591	0.023	Difference stationary	Increasing	No
P. aeruginosa	Aminoglycoside	Deaths - Over70 - Proteus spp. - Aminopenicillin	blaPDC-121	0.581028	0.00908461	ARG, BRA, CHN, ESP, FRA, IND, ITA, USA, VEN	9	2005, 2006, 2007, 2008, 2009, 2010, 2011, 2012, 2013, 2015, 2016	11	2005	2016	-2.791	0.06	0.633	0.02	Not stationary	Increasing	-13.166	0	0.632	0.02	Difference stationary	Increasing	Yes
P. aeruginosa	Aminoglycoside	Deaths - Over70 - Proteus spp. - Aminopenicillin	blaPDC-121	0.581028	0.00908461	ARG, BRA, CHN, ESP, FRA, IND, ITA, USA, VEN	9	2005, 2006, 2007, 2008, 2009, 2010, 2011, 2012, 2013, 2015, 2016	11	2005	2016	-2.791	0.06	0.633	0.02	Not stationary	Increasing	-13.166	0	0.632	0.02	Difference stationary	Increasing	Yes
P. aeruginosa	Aminoglycoside	Deaths - Over70 - Proteus spp. - Aminopenicillin	blaPDC-121	0.581028	0.00908461	ARG, BRA, CHN, ESP, FRA, IND, ITA, USA, VEN	9	2005, 2006, 2007, 2008, 2009, 2010, 2011, 2012, 2013, 2015, 2016	11	2005	2016	-2.791	0.06	0.633	0.02	Not stationary	Increasing	-13.166	0	0.632	0.02	Difference stationary	Increasing	Yes
P. aeruginosa	Aminoglycoside	Deaths - Over70 - Proteus spp. - Aminopenicillin	dfrA10	0.697343	0.000904311	ARG, BRA, CHN, ESP, FRA, IND, ITA, USA, VEN	9	2005, 2006, 2007, 2008, 2009, 2010, 2011, 2012, 2013, 2015, 2016	11	2005	2016	-1.815	0.373	0.634	0.02	Not stationary	Increasing	-13.166	0	0.632	0.02	Difference stationary	Increasing	Yes
S. agalactiae	Macrolide	DALYs - AllAges - Group B Streptococcus - Fluoroquinolones	ermB	0.728565	0.0403706	CAN, DNK, USA	3	2006, 2010, 2011, 2012, 2013, 2014, 2018	7	2006	2018	-1.434	0.566	0.595	0.023	Not stationary	Increasing	-13.16	0	0.592	0.023	Difference stationary	Increasing	No
P. aeruginosa	Aminoglycoside	Deaths - AgeStandardized - Proteus spp. - Aminopenicillin	dfrA10	0.698304	0.000883452	ARG, BRA, CHN, ESP, FRA, IND, ITA, USA, VEN	9	2005, 2006, 2007, 2008, 2009, 2010, 2011, 2012, 2013, 2015, 2016	11	2005	2016	-5.543	0	0.66	0.017	Difference stationary	Increasing	-12.742	0	0.663	0.017	Difference stationary	Increasing	Yes
P. aeruginosa	Aminoglycoside	Deaths - AgeStandardized - Proteus spp. - Aminopenicillin	blaPDC-121	0.57402	0.0101682	ARG, BRA, CHN, ESP, FRA, IND, ITA, USA, VEN	9	2005, 2006, 2007, 2008, 2009, 2010, 2011, 2012, 2013, 2015, 2016	11	2005	2016	-4.76	0	0.652	0.018	Difference stationary	Increasing	-12.742	0	0.663	0.017	Difference stationary	Increasing	Yes
P. aeruginosa	Aminoglycoside	Deaths - AgeStandardized - Proteus spp. - Aminopenicillin	blaPDC-121	0.57402	0.0101682	ARG, BRA, CHN, ESP, FRA, IND, ITA, USA, VEN	9	2005, 2006, 2007, 2008, 2009, 2010, 2011, 2012, 2013, 2015, 2016	11	2005	2016	-4.76	0	0.652	0.018	Difference stationary	Increasing	-12.742	0	0.663	0.017	Difference stationary	Increasing	Yes
P. aeruginosa	Aminoglycoside	Deaths - AgeStandardized - Proteus spp. - Aminopenicillin	blaPDC-121	0.57402	0.0101682	ARG, BRA, CHN, ESP, FRA, IND, ITA, USA, VEN	9	2005, 2006, 2007, 2008, 2009, 2010, 2011, 2012, 2013, 2015, 2016	11	2005	2016	-4.76	0	0.652	0.018	Difference stationary	Increasing	-12.742	0	0.663	0.017	Difference stationary	Increasing	Yes
S. sonnei	Penicilin	People using safely managed sanitation services (% of population)	catA1	0.5679	0.042904	AUS, BTN, CHN, GBR, IND, VNM	6	2003, 2005, 2009, 2010, 2011, 2012, 2014, 2015, 2016, 2017, 2018	11	2003	2018	-4.952	0	0.729	0.011	Difference stationary	Increasing	-12.718	0	0.743	0.01	Difference stationary	Increasing	No
S. sonnei	Penicilin	People using safely managed sanitation services (% of population)	mrx	0.625383	0.0222623	AUS, BTN, CHN, GBR, IND, VNM	6	2003, 2005, 2009, 2010, 2011, 2012, 2014, 2015, 2016, 2017, 2018	11	2003	2018	-2.076	0.254	0.751	0.01	Not stationary	Increasing	-12.718	0	0.743	0.01	Difference stationary	Increasing	No
S. sonnei	Penicilin	People using safely managed sanitation services (% of population)	blaTEM-34	0.684194	0.00989904	AUS, BTN, CHN, GBR, IND, VNM	6	2003, 2005, 2009, 2010, 2011, 2012, 2014, 2015, 2016, 2017, 2018	11	2003	2018	-5.141	0	0.754	0.01	Difference stationary	Increasing	-12.718	0	0.743	0.01	Difference stationary	Increasing	No
S. sonnei	Penicilin	People using safely managed sanitation services (% of population)	mphA	0.625383	0.0222623	AUS, BTN, CHN, GBR, IND, VNM	6	2003, 2005, 2009, 2010, 2011, 2012, 2014, 2015, 2016, 2017, 2018	11	2003	2018	-2.142	0.228	0.737	0.01	Not stationary	Increasing	-12.718	0	0.743	0.01	Difference stationary	Increasing	No
S. sonnei	Penicilin	People using safely managed sanitation services (% of population)	blaOXA-1	0.56225	0.0454931	AUS, BTN, CHN, GBR, IND, VNM	6	2003, 2005, 2009, 2010, 2011, 2012, 2014, 2015, 2016, 2017, 2018	11	2003	2018	-3.63	0.005	0.76	0.01	Difference stationary	Increasing	-12.718	0	0.743	0.01	Difference stationary	Increasing	No
S. sonnei	Penicilin	People using safely managed sanitation services (% of population)	dfrA17	0.590369	0.0336527	AUS, BTN, CHN, GBR, IND, VNM	6	2003, 2005, 2009, 2010, 2011, 2012, 2014, 2015, 2016, 2017, 2018	11	2003	2018	-5.44	0	0.744	0.01	Difference stationary	Increasing	-12.718	0	0.743	0.01	Difference stationary	Increasing	No
S. sonnei	Penicilin	People using safely managed sanitation services (% of population)	aadA5	0.59058	0.0335733	AUS, BTN, CHN, GBR, IND, VNM	6	2003, 2005, 2009, 2010, 2011, 2012, 2014, 2015, 2016, 2017, 2018	11	2003	2018	-4.287	0	0.75	0.01	Difference stationary	Increasing	-12.718	0	0.743	0.01	Difference stationary	Increasing	No
S. sonnei	Penicilin	People using safely managed sanitation services (% of population)	IS6100_mrx_aadA5_dfrA17_mphA_qacEdelta1_sul1	0.564271	0.0445545	AUS, BTN, CHN, GBR, IND, VNM	6	2003, 2005, 2009, 2010, 2011, 2012, 2014, 2015, 2016, 2017, 2018	11	2003	2018	-3.307	0.015	0.752	0.01	Difference stationary	Increasing	-12.718	0	0.743	0.01	Difference stationary	Increasing	No
S. agalactiae	Tetracycline	DALYs - AgeStandardized - Haemophilus influenzae - Aminopenicillin	tet(O)	0.860823	0.00605583	CAN, DNK, USA	3	2006, 2010, 2011, 2012, 2013, 2014, 2018	7	2006	2018	-4.239	0.001	0.748	0.01	Difference stationary	Increasing	-12.716	0	0.743	0.01	Difference stationary	Increasing	No
S. suis	Tetracycline	Current health expenditure per capita, PPP (current international $)	ermB	0.64802	0.012203	CAN, GBR, VNM	3	2000, 2001, 2002, 2006, 2007, 2009, 2010, 2011, 2013, 2014, 2015, 2016	12	2000	2016	-4.943	0	0.919	0.01	Difference stationary	Increasing	-12.071	0	0.952	0.01	Difference stationary	Increasing	No
S. suis	Tetracycline	Current health expenditure per capita, PPP (current international $)	ermB	0.64802	0.012203	CAN, GBR, VNM	3	2000, 2001, 2002, 2006, 2007, 2009, 2010, 2011, 2013, 2014, 2015, 2016	12	2000	2016	-4.943	0	0.919	0.01	Difference stationary	Increasing	-12.071	0	0.952	0.01	Difference stationary	Increasing	No
S. suis	Tetracycline	Current health expenditure per capita, PPP (current international $)	tet(O)	0.880086	3.29927e-05	CAN, GBR, VNM	3	2000, 2001, 2002, 2006, 2007, 2009, 2010, 2011, 2013, 2014, 2015, 2016	12	2000	2016	-2.942	0.041	0.837	0.01	Difference stationary	Increasing	-12.071	0	0.952	0.01	Difference stationary	Increasing	No
S. suis	Tetracycline	Current health expenditure per capita, PPP (current international $)	tet(O)	0.880086	3.29927e-05	CAN, GBR, VNM	3	2000, 2001, 2002, 2006, 2007, 2009, 2010, 2011, 2013, 2014, 2015, 2016	12	2000	2016	-2.942	0.041	0.837	0.01	Difference stationary	Increasing	-12.071	0	0.952	0.01	Difference stationary	Increasing	No
A. baumannii	Folate	DALYs - Over70 - Neisseria gonorrhoeae - Fluoroquinolones	Abau_abaQ	0.53927	0.0380283	IND, TZA, USA	3	2003, 2004, 2005, 2006, 2007, 2008, 2009, 2010, 2011, 2012, 2013, 2014, 2016, 2020	14	2003	2020	-7.709	0	0.697	0.014	Difference stationary	Increasing	-11.812	0	0.696	0.014	Difference stationary	Increasing	Yes
A. baumannii	Folate	DALYs - Over70 - Neisseria gonorrhoeae - Fluoroquinolones	rep_cluster_1172/rep_cluster_1254	0.651257	0.00853977	IND, TZA, USA	3	2003, 2004, 2005, 2006, 2007, 2008, 2009, 2010, 2011, 2012, 2013, 2014, 2016, 2020	14	2003	2020	-15.205	0	0.698	0.014	Difference stationary	Increasing	-11.812	0	0.696	0.014	Difference stationary	Increasing	Yes
S. aureus	Folate	Current health expenditure per capita (current US$)	rep_cluster_1230	0.503915	0.0465685	CHN, DEU, GHA, SGP, THA, USA	6	2001, 2002, 2003, 2004, 2005, 2006, 2007, 2008, 2009, 2010, 2014, 2015	12	2001	2015	-4.038	0.001	0.789	0.01	Difference stationary	Increasing	-11.797	0	0.781	0.01	Difference stationary	Increasing	Yes
S. agalactiae	Lincosamide	Deaths - AllAges - Haemophilus influenzae - Aminopenicillin	ermB	0.709381	0.0487659	CAN, DNK, USA	3	2006, 2010, 2011, 2012, 2013, 2014, 2018	7	2006	2018	-4.394	0	0.63	0.02	Difference stationary	Increasing	-11.707	0	0.63	0.02	Difference stationary	Increasing	No
E. coli	B-lactam Combined Agents	Urban population (% of total population)	mdtN	0.702408	1.51233e-05	CHN, DEU, DNK, GBR, JPN, PAK, THA, TZA, USA	9	2001, 2002, 2003, 2004, 2005, 2006, 2007, 2008, 2009, 2010, 2011, 2012, 2013, 2014, 2015, 2016, 2017, 2018, 2019	19	2001	2019	-3.769	0.003	0.791	0.01	Difference stationary	Increasing	-11.571	0	0.801	0.01	Difference stationary	Increasing	No
E. coli	B-lactam Combined Agents	Urban population (% of total population)	blaCTX-M-15	0.512695	0.00376877	CHN, DEU, DNK, GBR, JPN, PAK, THA, TZA, USA	9	2001, 2002, 2003, 2004, 2005, 2006, 2007, 2008, 2009, 2010, 2011, 2012, 2013, 2014, 2015, 2016, 2017, 2018, 2019	19	2001	2019	-7.483	0	0.804	0.01	Difference stationary	Increasing	-11.571	0	0.801	0.01	Difference stationary	Increasing	No
E. coli	B-lactam Combined Agents	Urban population (% of total population)	mdtM	0.751859	1.66943e-06	CHN, DEU, DNK, GBR, JPN, PAK, THA, TZA, USA	9	2001, 2002, 2003, 2004, 2005, 2006, 2007, 2008, 2009, 2010, 2011, 2012, 2013, 2014, 2015, 2016, 2017, 2018, 2019	19	2001	2019	-2.992	0.036	0.808	0.01	Difference stationary	Increasing	-11.571	0	0.801	0.01	Difference stationary	Increasing	No
A. baumannii	Folate	People using at least basic drinking water services (% of population)	rep_cluster_1172/rep_cluster_1254	0.743573	0.00357419	IND, TZA, USA	3	2005, 2006, 2007, 2008, 2009, 2010, 2011, 2012, 2013, 2014, 2016, 2020	12	2005	2020	-1.822	0.37	0.727	0.011	Not stationary	Increasing	-11.444	0	0.742	0.01	Difference stationary	Increasing	Yes
A. baumannii	Folate	People using at least basic drinking water services (% of population)	Abau_abaQ	0.554962	0.0489959	IND, TZA, USA	3	2005, 2006, 2007, 2008, 2009, 2010, 2011, 2012, 2013, 2014, 2016, 2020	12	2005	2020	-5.667	0	0.649	0.018	Difference stationary	Increasing	-11.444	0	0.742	0.01	Difference stationary	Increasing	Yes
S. aureus	Tetracycline	Life expectancy at birth, total (years)	ermC	0.534284	0.0223646	CHN, DEU, GBR, GHA, SGP	5	1982, 1996, 1997, 2001, 2002, 2003, 2004, 2005, 2006, 2007, 2008, 2009, 2010, 2014, 2015, 2018	16	1982	2018	-1.986	0.293	1.059	0.01	Not stationary	Increasing	-11.395	0	1.066	0.01	Difference stationary	Increasing	Yes
S. sonnei	Folate	Deaths - AllAges - Enterococcus faecium - Fluoroquinolones	qacEdelta1	0.684152	0.000625497	AUS, BTN, CHN, GBR, IND, NPL, PAK, VNM	8	2003, 2005, 2007, 2008, 2009, 2010, 2011, 2012, 2013, 2014, 2015, 2016, 2017, 2018	14	2003	2018	-3.145	0.023	0.74	0.01	Difference stationary	Increasing	-11.288	0	0.729	0.011	Difference stationary	Increasing	No
S. sonnei	Folate	Deaths - AllAges - Enterococcus faecium - Fluoroquinolones	IncFIA	0.726756	0.000190294	AUS, BTN, CHN, GBR, IND, NPL, PAK, VNM	8	2003, 2005, 2007, 2008, 2009, 2010, 2011, 2012, 2013, 2014, 2015, 2016, 2017, 2018	14	2003	2018	-3.84	0.003	0.736	0.01	Difference stationary	Increasing	-11.288	0	0.729	0.011	Difference stationary	Increasing	No
S. sonnei	Folate	Deaths - AllAges - Enterococcus faecium - Fluoroquinolones	sul1	0.687322	0.000576351	AUS, BTN, CHN, GBR, IND, NPL, PAK, VNM	8	2003, 2005, 2007, 2008, 2009, 2010, 2011, 2012, 2013, 2014, 2015, 2016, 2017, 2018	14	2003	2018	-4.94	0	0.741	0.01	Difference stationary	Increasing	-11.288	0	0.729	0.011	Difference stationary	Increasing	No
S. sonnei	Folate	Deaths - AllAges - Enterococcus faecium - Fluoroquinolones	aadA	0.510361	0.0180841	AUS, BTN, CHN, GBR, IND, NPL, PAK, VNM	8	2003, 2005, 2007, 2008, 2009, 2010, 2011, 2012, 2013, 2014, 2015, 2016, 2017, 2018	14	2003	2018	-2.958	0.039	0.736	0.01	Difference stationary	Increasing	-11.288	0	0.729	0.011	Difference stationary	Increasing	No
S. sonnei	Folate	Deaths - AllAges - Enterococcus faecium - Fluoroquinolones	IS6100_mrx_aadA5_dfrA17_mphA_qacEdelta1_sul1	0.73248	0.000159532	AUS, BTN, CHN, GBR, IND, NPL, PAK, VNM	8	2003, 2005, 2007, 2008, 2009, 2010, 2011, 2012, 2013, 2014, 2015, 2016, 2017, 2018	14	2003	2018	-2.281	0.178	0.732	0.011	Not stationary	Increasing	-11.288	0	0.729	0.011	Difference stationary	Increasing	No
S. agalactiae	Tetracycline	DALYs - AllAges - Group B Streptococcus - Macrolides	tet(O)	0.822088	0.0122668	CAN, DNK, USA	3	2006, 2010, 2011, 2012, 2013, 2014, 2018	7	2006	2018	-4.863	0	0.678	0.016	Difference stationary	Increasing	-11.167	0	0.676	0.016	Difference stationary	Increasing	No
E. coli	B-lactam Combined Agents	People using safely managed sanitation services (% of population)	blaCMY-59	0.570783	0.00151446	CHN, DEU, DNK, GBR, JPN, THA, TZA, USA	8	2001, 2002, 2003, 2004, 2005, 2006, 2007, 2008, 2009, 2010, 2011, 2012, 2013, 2014, 2015, 2016, 2017, 2018, 2019	19	2001	2019	-2.942	0.041	0.812	0.01	Difference stationary	Increasing	-10.999	0	0.802	0.01	Difference stationary	Increasing	No
E. coli	B-lactam Combined Agents	People using safely managed sanitation services (% of population)	blaCMY-59	0.570783	0.00151446	CHN, DEU, DNK, GBR, JPN, THA, TZA, USA	8	2001, 2002, 2003, 2004, 2005, 2006, 2007, 2008, 2009, 2010, 2011, 2012, 2013, 2014, 2015, 2016, 2017, 2018, 2019	19	2001	2019	-2.942	0.041	0.812	0.01	Difference stationary	Increasing	-10.999	0	0.802	0.01	Difference stationary	Increasing	No
E. coli	B-lactam Combined Agents	People using safely managed sanitation services (% of population)	mdtM	0.67693	7.62895e-05	CHN, DEU, DNK, GBR, JPN, THA, TZA, USA	8	2001, 2002, 2003, 2004, 2005, 2006, 2007, 2008, 2009, 2010, 2011, 2012, 2013, 2014, 2015, 2016, 2017, 2018, 2019	19	2001	2019	-7.619	0	0.804	0.01	Difference stationary	Increasing	-10.999	0	0.802	0.01	Difference stationary	Increasing	No
E. coli	B-lactam Combined Agents	People using safely managed sanitation services (% of population)	blaCTX-M-15	0.533992	0.00342471	CHN, DEU, DNK, GBR, JPN, THA, TZA, USA	8	2001, 2002, 2003, 2004, 2005, 2006, 2007, 2008, 2009, 2010, 2011, 2012, 2013, 2014, 2015, 2016, 2017, 2018, 2019	19	2001	2019	-3.269	0.016	0.806	0.01	Difference stationary	Increasing	-10.999	0	0.802	0.01	Difference stationary	Increasing	No
E. coli	B-lactam Combined Agents	People using safely managed sanitation services (% of population)	mdtN	0.652988	0.000165361	CHN, DEU, DNK, GBR, JPN, THA, TZA, USA	8	2001, 2002, 2003, 2004, 2005, 2006, 2007, 2008, 2009, 2010, 2011, 2012, 2013, 2014, 2015, 2016, 2017, 2018, 2019	19	2001	2019	-6.767	0	0.799	0.01	Difference stationary	Increasing	-10.999	0	0.802	0.01	Difference stationary	Increasing	No
K. pneumoniae	Phenicol	DALYs - Over70 - Streptococcus pneumoniae - Penicillin	IncFIA/IncFIC	0.82378	0.000292362	GRC, IND, MWI, NPL, USA	5	2005, 2009, 2010, 2011, 2012, 2013, 2014, 2016, 2020	9	2005	2020	-3.268	0.016	0.741	0.01	Difference stationary	Increasing	-10.735	0	0.746	0.01	Difference stationary	Increasing	Yes
K. pneumoniae	Phenicol	DALYs - Over70 - Streptococcus pneumoniae - Penicillin	IncFIA/IncR/rep_cluster_1254	0.853522	0.000103216	GRC, IND, MWI, NPL, USA	5	2005, 2009, 2010, 2011, 2012, 2013, 2014, 2016, 2020	9	2005	2020	-5.231	0	0.741	0.01	Difference stationary	Increasing	-10.735	0	0.746	0.01	Difference stationary	Increasing	Yes
P. aeruginosa	Aminoglycoside	DALYs - AllAges - Proteus spp. - Aminopenicillin	blaPDC-121	0.572715	0.010381	ARG, BRA, CHN, ESP, FRA, IND, ITA, USA, VEN	9	2005, 2006, 2007, 2008, 2009, 2010, 2011, 2012, 2013, 2015, 2016	11	2005	2016	-10.128	0	0.685	0.015	Difference stationary	Increasing	-10.415	0	0.689	0.015	Difference stationary	Increasing	Yes
P. aeruginosa	Aminoglycoside	DALYs - AllAges - Proteus spp. - Aminopenicillin	blaPDC-121	0.572715	0.010381	ARG, BRA, CHN, ESP, FRA, IND, ITA, USA, VEN	9	2005, 2006, 2007, 2008, 2009, 2010, 2011, 2012, 2013, 2015, 2016	11	2005	2016	-10.128	0	0.685	0.015	Difference stationary	Increasing	-10.415	0	0.689	0.015	Difference stationary	Increasing	Yes
P. aeruginosa	Aminoglycoside	DALYs - AllAges - Proteus spp. - Aminopenicillin	blaPDC-121	0.572715	0.010381	ARG, BRA, CHN, ESP, FRA, IND, ITA, USA, VEN	9	2005, 2006, 2007, 2008, 2009, 2010, 2011, 2012, 2013, 2015, 2016	11	2005	2016	-10.128	0	0.685	0.015	Difference stationary	Increasing	-10.415	0	0.689	0.015	Difference stationary	Increasing	Yes
P. aeruginosa	Aminoglycoside	DALYs - AllAges - Proteus spp. - Aminopenicillin	dfrA10	0.718889	0.000523999	ARG, BRA, CHN, ESP, FRA, IND, ITA, USA, VEN	9	2005, 2006, 2007, 2008, 2009, 2010, 2011, 2012, 2013, 2015, 2016	11	2005	2016	-9.11	0	0.682	0.015	Difference stationary	Increasing	-10.415	0	0.689	0.015	Difference stationary	Increasing	Yes
K. pneumoniae	Phenicol	Deaths - Over70 - Streptococcus pneumoniae - Penicillin	IncFIA/IncFIC	0.817662	0.000353776	GRC, IND, MWI, NPL, USA	5	2005, 2009, 2010, 2011, 2012, 2013, 2014, 2016, 2020	9	2005	2020	-2.648	0.083	0.748	0.01	Not stationary	Increasing	-10.207	0	0.747	0.01	Difference stationary	Increasing	Yes
K. pneumoniae	Phenicol	Deaths - Over70 - Streptococcus pneumoniae - Penicillin	IncFIA/IncR/rep_cluster_1254	0.847861	0.00012793	GRC, IND, MWI, NPL, USA	5	2005, 2009, 2010, 2011, 2012, 2013, 2014, 2016, 2020	9	2005	2020	-15.175	0	0.748	0.01	Difference stationary	Increasing	-10.207	0	0.747	0.01	Difference stationary	Increasing	Yes
S. aureus	Lincosamide	Life expectancy at birth, total (years)	ermC	0.614727	0.0010764	CHN, DEU, SGP, THA, USA	5	1982, 1996, 1997, 2001, 2002, 2003, 2004, 2005, 2006, 2007, 2008, 2009, 2010, 2011, 2012, 2013, 2014, 2015	18	1982	2015	-2.105	0.242	1.051	0.01	Not stationary	Increasing	-9.573	0	1.065	0.01	Difference stationary	Increasing	Yes
A. baumannii	Carbapenem	DALYs - AllAges - Proteus spp. - Aminopenicillin	cmlA5	0.598278	0.00681115	AUS, CHN, IND, KOR, SWE, THA, USA	7	2003, 2004, 2005, 2006, 2007, 2008, 2009, 2010, 2011, 2012, 2013, 2016, 2020	13	2003	2020	-5.922	0	0.676	0.016	Difference stationary	Increasing	-9.394	0	0.673	0.016	Difference stationary	Increasing	Yes
S. agalactiae	Tetracycline	DALYs - AllAges - Group B Streptococcus - Fluoroquinolones	tet(O)	0.916414	0.00136996	CAN, DNK, USA	3	2006, 2010, 2011, 2012, 2013, 2014, 2018	7	2006	2018	-1.512	0.528	0.598	0.023	Not stationary	Increasing	-9.257	0	0.593	0.023	Difference stationary	Increasing	No
S. aureus	Aminoglycoside	Current health expenditure per capita, PPP (current international $)	Efae_ACT_chl	0.647206	0.00203808	CHN, DEU, DNK, GBR, GHA, SGP, THA	7	2001, 2002, 2003, 2004, 2005, 2006, 2007, 2008, 2009, 2010, 2012, 2013, 2014, 2015, 2018	15	2001	2018	-4.068	0.001	0.86	0.01	Difference stationary	Increasing	-9.146	0	0.857	0.01	Difference stationary	Increasing	Yes
E. faecium	Lipopeptide	Current health expenditure per capita, PPP (current international $)	tet(M)	0.717887	0.0449251	AUS, NZL, USA	3	2007, 2011, 2014, 2015, 2017, 2018	6	2007	2018	-3.386	0.011	0.765	0.01	Difference stationary	Increasing	-9.101	0	0.843	0.01	Difference stationary	Increasing	Yes
E. faecium	Lipopeptide	Current health expenditure per capita, PPP (current international $)	vanYA	0.818572	0.0129719	AUS, NZL, USA	3	2007, 2011, 2014, 2015, 2017, 2018	6	2007	2018	-3.355	0.013	0.788	0.01	Difference stationary	Increasing	-9.101	0	0.843	0.01	Difference stationary	Increasing	Yes
E. faecium	Lipopeptide	Current health expenditure per capita, PPP (current international $)	vanSA	0.80437	0.0160786	AUS, NZL, USA	3	2007, 2011, 2014, 2015, 2017, 2018	6	2007	2018	-3.819	0.003	0.783	0.01	Difference stationary	Increasing	-9.101	0	0.843	0.01	Difference stationary	Increasing	Yes
S. agalactiae	Lincosamide	Lipopeptides	tet(M)	0.717318	0.0451761	CAN, DNK, USA	3	2006, 2010, 2011, 2012, 2013, 2014, 2018	7	2006	2018	-5.24	0	0.762	0.01	Difference stationary	Increasing	-8.956	0	0.748	0.01	Difference stationary	Increasing	No
K. pneumoniae	Phenicol	Deaths - AgeStandardized - All pathogens - Penicillin	IncFIA/IncFIC	0.78991	0.00077615	GRC, IND, MWI, NPL, USA	5	2005, 2009, 2010, 2011, 2012, 2013, 2014, 2016, 2020	9	2005	2020	-2.336	0.161	0.731	0.011	Not stationary	Increasing	-8.934	0	0.734	0.01	Difference stationary	Increasing	Yes
K. pneumoniae	Phenicol	Deaths - AgeStandardized - All pathogens - Penicillin	IncFIA/IncR/rep_cluster_1254	0.820493	0.000324179	GRC, IND, MWI, NPL, USA	5	2005, 2009, 2010, 2011, 2012, 2013, 2014, 2016, 2020	9	2005	2020	-2.895	0.046	0.728	0.011	Not stationary	Increasing	-8.934	0	0.734	0.01	Difference stationary	Increasing	Yes
S. sonnei	Tetracycline	Carbapenems	ISVsa3_sul2	0.678923	0.0216082	CHN, GBR, IND, PAK	4	2005, 2007, 2008, 2009, 2010, 2011, 2012, 2013, 2014, 2015, 2016	11	2005	2016	-8.201	0	0.698	0.014	Difference stationary	Increasing	-8.735	0	0.705	0.013	Difference stationary	Increasing	No
S. sonnei	Tetracycline	Carbapenems	Col156/rep_cluster_2335	0.678923	0.0216082	CHN, GBR, IND, PAK	4	2005, 2007, 2008, 2009, 2010, 2011, 2012, 2013, 2014, 2015, 2016	11	2005	2016	-11.813	0	0.698	0.014	Difference stationary	Increasing	-8.735	0	0.705	0.013	Difference stationary	Increasing	No
S. sonnei	Tetracycline	Carbapenems	IncI2	0.674726	0.022753	CHN, GBR, IND, PAK	4	2005, 2007, 2008, 2009, 2010, 2011, 2012, 2013, 2014, 2015, 2016	11	2005	2016	-114.389	0	0.693	0.014	Difference stationary	Increasing	-8.735	0	0.705	0.013	Difference stationary	Increasing	No
S. sonnei	Tetracycline	Carbapenems	blaTEM-34	0.955928	4.35011e-06	CHN, GBR, IND, PAK	4	2005, 2007, 2008, 2009, 2010, 2011, 2012, 2013, 2014, 2015, 2016	11	2005	2016	-23.805	0	0.697	0.014	Difference stationary	Increasing	-8.735	0	0.705	0.013	Difference stationary	Increasing	No
S. sonnei	Tetracycline	Carbapenems	aac(3)-IId	0.624378	0.0400288	CHN, GBR, IND, PAK	4	2005, 2007, 2008, 2009, 2010, 2011, 2012, 2013, 2014, 2015, 2016	11	2005	2016	-14.672	0	0.698	0.014	Difference stationary	Increasing	-8.735	0	0.705	0.013	Difference stationary	Increasing	No
S. sonnei	Tetracycline	Carbapenems	IncI-gamma/K1/IncQ1	0.678923	0.0216082	CHN, GBR, IND, PAK	4	2005, 2007, 2008, 2009, 2010, 2011, 2012, 2013, 2014, 2015, 2016	11	2005	2016	-11.207	0	0.699	0.014	Difference stationary	Increasing	-8.735	0	0.705	0.013	Difference stationary	Increasing	No
S. sonnei	Tetracycline	Carbapenems	blaCTX-M-14_ISEc9	0.61329	0.0447933	CHN, GBR, IND, PAK	4	2005, 2007, 2008, 2009, 2010, 2011, 2012, 2013, 2014, 2015, 2016	11	2005	2016	-8.549	0	0.695	0.014	Difference stationary	Increasing	-8.735	0	0.705	0.013	Difference stationary	Increasing	No
S. sonnei	Tetracycline	Carbapenems	IncFIA/IncFIB/IncFIC/rep_cluster_2344	0.678923	0.0216082	CHN, GBR, IND, PAK	4	2005, 2007, 2008, 2009, 2010, 2011, 2012, 2013, 2014, 2015, 2016	11	2005	2016	-11.995	0	0.698	0.014	Difference stationary	Increasing	-8.735	0	0.705	0.013	Difference stationary	Increasing	No
E. coli	Macrolide	DALYs - AgeStandardized - Enterobacter spp. - Resistance to one or more antibiotics	rmtB	-0.938673	0.00173045	IND, KEN, PAK	3	2008, 2009, 2010, 2019, 2020	5	2008	2020	-4.709	0	0.847	0.01	Difference stationary	Increasing	-8.415	0	0.796	0.01	Difference stationary	Increasing	No
E. coli	Macrolide	DALYs - AgeStandardized - Enterobacter spp. - Resistance to one or more antibiotics	ble	-0.93444	0.00204	IND, KEN, PAK	3	2008, 2009, 2010, 2019, 2020	5	2008	2020	0.445	0.983	0.668	0.016	Not stationary	Increasing	-8.415	0	0.796	0.01	Difference stationary	Increasing	No
A. baumannii	Tetracycline	DALYs - AgeStandardized - Proteus spp. - Aminopenicillin	sul2	0.572367	0.032437	IND, USA	2	2003, 2004, 2005, 2006, 2007, 2008, 2009, 2010, 2011, 2012, 2013, 2016, 2020	13	2003	2020	-20.519	0	0.685	0.015	Difference stationary	Increasing	-8.37	0	0.684	0.015	Difference stationary	Increasing	Yes
A. baumannii	Tetracycline	DALYs - AgeStandardized - Proteus spp. - Aminopenicillin	rep_cluster_1172/rep_cluster_1254	0.661866	0.00992541	IND, USA	2	2003, 2004, 2005, 2006, 2007, 2008, 2009, 2010, 2011, 2012, 2013, 2016, 2020	13	2003	2020	-10.12	0	0.687	0.015	Difference stationary	Increasing	-8.37	0	0.684	0.015	Difference stationary	Increasing	Yes
A. baumannii	Tetracycline	DALYs - AgeStandardized - Proteus spp. - Aminopenicillin	rep_cluster_1254	0.545474	0.0436399	IND, USA	2	2003, 2004, 2005, 2006, 2007, 2008, 2009, 2010, 2011, 2012, 2013, 2016, 2020	13	2003	2020	-22.751	0	0.697	0.014	Difference stationary	Increasing	-8.37	0	0.684	0.015	Difference stationary	Increasing	Yes
A. baumannii	Tetracycline	DALYs - AgeStandardized - Proteus spp. - Aminopenicillin	blaPER-7	0.602361	0.0226297	IND, USA	2	2003, 2004, 2005, 2006, 2007, 2008, 2009, 2010, 2011, 2012, 2013, 2016, 2020	13	2003	2020	-14.202	0	0.689	0.015	Difference stationary	Increasing	-8.37	0	0.684	0.015	Difference stationary	Increasing	Yes
A. baumannii	Tetracycline	Deaths - AllAges - Proteus spp. - Aminopenicillin	blaPER-7	0.623074	0.0172948	IND, USA	2	2003, 2004, 2005, 2006, 2007, 2008, 2009, 2010, 2011, 2012, 2013, 2016, 2020	13	2003	2020	-6.314	0	0.749	0.01	Difference stationary	Increasing	-8.308	0	0.763	0.01	Difference stationary	Increasing	Yes
A. baumannii	Tetracycline	Deaths - AllAges - Proteus spp. - Aminopenicillin	sul2	0.612409	0.0199063	IND, USA	2	2003, 2004, 2005, 2006, 2007, 2008, 2009, 2010, 2011, 2012, 2013, 2016, 2020	13	2003	2020	-7.164	0	0.751	0.01	Difference stationary	Increasing	-8.308	0	0.763	0.01	Difference stationary	Increasing	Yes
A. baumannii	Tetracycline	Deaths - AllAges - Proteus spp. - Aminopenicillin	rep_cluster_1172/rep_cluster_1254	0.708513	0.00456383	IND, USA	2	2003, 2004, 2005, 2006, 2007, 2008, 2009, 2010, 2011, 2012, 2013, 2016, 2020	13	2003	2020	-10.005	0	0.748	0.01	Difference stationary	Increasing	-8.308	0	0.763	0.01	Difference stationary	Increasing	Yes
A. baumannii	Tetracycline	Deaths - AllAges - Proteus spp. - Aminopenicillin	rep_cluster_1254	0.585587	0.0277888	IND, USA	2	2003, 2004, 2005, 2006, 2007, 2008, 2009, 2010, 2011, 2012, 2013, 2016, 2020	13	2003	2020	-10.135	0	0.749	0.01	Difference stationary	Increasing	-8.308	0	0.763	0.01	Difference stationary	Increasing	Yes
S. enterica	Tetracycline	Deaths - Over70 - Escherichia coli - Fluoroquinolones	sul2	0.501231	0.000452785	CAN, CHE, COG, GBR, IND, KHM, PRT, RWA, USA, VNM	10	1991, 1992, 1993, 1994, 1995, 1996, 1997, 1998, 1999, 2000, 2001, 2002, 2003, 2004, 2007, 2008, 2009, 2010, 2011, 2012, 2013, 2014, 2015, 2016, 2017, 2021	26	1991	2021	-8.819	0	0.898	0.01	Difference stationary	Increasing	-8.232	0	0.906	0.01	Difference stationary	Increasing	No
K. pneumoniae	Nitrofurans	DALYs - AllAges - Enterococcus faecium - Fluoroquinolones	qnrB6_Tn5403	0.603564	0.0103069	BLZ, BRB, DEU, DMA, GRD, HTI, ITA, LCA, USA	9	2009, 2010, 2011, 2012, 2013, 2014, 2015, 2016, 2017, 2018, 2019	11	2009	2019	-24.034	0	0.581	0.024	Difference stationary	Increasing	-8.209	0	0.57	0.026	Difference stationary	Increasing	Yes
K. pneumoniae	Nitrofurans	DALYs - AllAges - Enterococcus faecium - Fluoroquinolones	qnrB6	0.621687	0.00771567	BLZ, BRB, DEU, DMA, GRD, HTI, ITA, LCA, USA	9	2009, 2010, 2011, 2012, 2013, 2014, 2015, 2016, 2017, 2018, 2019	11	2009	2019	-6046.08	0	0.577	0.025	Difference stationary	Increasing	-8.209	0	0.57	0.026	Difference stationary	Increasing	Yes
S. sonnei	Penicilin	Livestock production index (2014-2016 = 100)	aadA5	0.848461	0.000245946	AUS, BTN, CHN, GBR, IND, VNM	6	2003, 2005, 2009, 2010, 2011, 2012, 2014, 2015, 2016, 2017, 2018	11	2003	2018	-4.329	0	0.735	0.01	Difference stationary	Increasing	-7.969	0	0.738	0.01	Difference stationary	Increasing	No
S. sonnei	Penicilin	Livestock production index (2014-2016 = 100)	mphA	0.899384	2.86329e-05	AUS, BTN, CHN, GBR, IND, VNM	6	2003, 2005, 2009, 2010, 2011, 2012, 2014, 2015, 2016, 2017, 2018	11	2003	2018	-79.627	0	0.733	0.011	Difference stationary	Increasing	-7.969	0	0.738	0.01	Difference stationary	Increasing	No
S. sonnei	Penicilin	Livestock production index (2014-2016 = 100)	IncFIA/IncFII	0.654934	0.0151211	AUS, BTN, CHN, GBR, IND, VNM	6	2003, 2005, 2009, 2010, 2011, 2012, 2014, 2015, 2016, 2017, 2018	11	2003	2018	-2.655	0.082	0.741	0.01	Not stationary	Increasing	-7.969	0	0.738	0.01	Difference stationary	Increasing	No
S. sonnei	Penicilin	Livestock production index (2014-2016 = 100)	IS6100_mrx_aadA5_dfrA17_mphA_qacEdelta1_sul1	0.722181	0.00530731	AUS, BTN, CHN, GBR, IND, VNM	6	2003, 2005, 2009, 2010, 2011, 2012, 2014, 2015, 2016, 2017, 2018	11	2003	2018	-3.84	0.003	0.735	0.01	Difference stationary	Increasing	-7.969	0	0.738	0.01	Difference stationary	Increasing	No
S. sonnei	Penicilin	Livestock production index (2014-2016 = 100)	blaTEM-34	0.837146	0.000357177	AUS, BTN, CHN, GBR, IND, VNM	6	2003, 2005, 2009, 2010, 2011, 2012, 2014, 2015, 2016, 2017, 2018	11	2003	2018	-44.855	0	0.735	0.01	Difference stationary	Increasing	-7.969	0	0.738	0.01	Difference stationary	Increasing	No
S. sonnei	Penicilin	Livestock production index (2014-2016 = 100)	mrx	0.899384	2.86329e-05	AUS, BTN, CHN, GBR, IND, VNM	6	2003, 2005, 2009, 2010, 2011, 2012, 2014, 2015, 2016, 2017, 2018	11	2003	2018	-5.223	0	0.737	0.01	Difference stationary	Increasing	-7.969	0	0.738	0.01	Difference stationary	Increasing	No
S. sonnei	Penicilin	Livestock production index (2014-2016 = 100)	blaOXA-1	0.593395	0.0325289	AUS, BTN, CHN, GBR, IND, VNM	6	2003, 2005, 2009, 2010, 2011, 2012, 2014, 2015, 2016, 2017, 2018	11	2003	2018	-12.514	0	0.734	0.01	Difference stationary	Increasing	-7.969	0	0.738	0.01	Difference stationary	Increasing	No
S. sonnei	Penicilin	Livestock production index (2014-2016 = 100)	IS6100_mrx_mphA	0.624632	0.0224712	AUS, BTN, CHN, GBR, IND, VNM	6	2003, 2005, 2009, 2010, 2011, 2012, 2014, 2015, 2016, 2017, 2018	11	2003	2018	-2.615	0.09	0.74	0.01	Not stationary	Increasing	-7.969	0	0.738	0.01	Difference stationary	Increasing	No
S. sonnei	Penicilin	Livestock production index (2014-2016 = 100)	dfrA17	0.848949	0.000241854	AUS, BTN, CHN, GBR, IND, VNM	6	2003, 2005, 2009, 2010, 2011, 2012, 2014, 2015, 2016, 2017, 2018	11	2003	2018	-2.427	0.134	0.734	0.01	Not stationary	Increasing	-7.969	0	0.738	0.01	Difference stationary	Increasing	No
S. sonnei	Penicilin	Livestock production index (2014-2016 = 100)	blaCTX-M-3	0.597948	0.0308895	AUS, BTN, CHN, GBR, IND, VNM	6	2003, 2005, 2009, 2010, 2011, 2012, 2014, 2015, 2016, 2017, 2018	11	2003	2018	-8.133	0	0.729	0.011	Difference stationary	Increasing	-7.969	0	0.738	0.01	Difference stationary	Increasing	No
S. sonnei	Penicilin	Livestock production index (2014-2016 = 100)	catA1	0.600661	0.0299421	AUS, BTN, CHN, GBR, IND, VNM	6	2003, 2005, 2009, 2010, 2011, 2012, 2014, 2015, 2016, 2017, 2018	11	2003	2018	-27.933	0	0.728	0.011	Difference stationary	Increasing	-7.969	0	0.738	0.01	Difference stationary	Increasing	No
S. sonnei	Penicilin	Livestock production index (2014-2016 = 100)	tet(B)	0.56304	0.0451245	AUS, BTN, CHN, GBR, IND, VNM	6	2003, 2005, 2009, 2010, 2011, 2012, 2014, 2015, 2016, 2017, 2018	11	2003	2018	-119.36	0	0.735	0.01	Difference stationary	Increasing	-7.969	0	0.738	0.01	Difference stationary	Increasing	No
E. coli	Macrolide	Deaths - Over70 - Acinetobacter baumannii - Fluoroquinolones	rmtB	-0.826242	0.0219605	IND, KEN, PAK	3	2008, 2009, 2010, 2019, 2020	5	2008	2020	-2.19	0.21	0.795	0.01	Not stationary	Increasing	-7.937	0	0.675	0.016	Difference stationary	Increasing	No
A. baumannii	Tetracycline	Deaths - AgeStandardized - Proteus spp. - Aminopenicillin	rep_cluster_1172/rep_cluster_1254	0.675059	0.00807448	IND, USA	2	2003, 2004, 2005, 2006, 2007, 2008, 2009, 2010, 2011, 2012, 2013, 2016, 2020	13	2003	2020	-10.702	0	0.69	0.014	Difference stationary	Increasing	-7.928	0	0.691	0.014	Difference stationary	Increasing	Yes
A. baumannii	Tetracycline	Deaths - AgeStandardized - Proteus spp. - Aminopenicillin	sul2	0.568437	0.0339236	IND, USA	2	2003, 2004, 2005, 2006, 2007, 2008, 2009, 2010, 2011, 2012, 2013, 2016, 2020	13	2003	2020	-9.298	0	0.685	0.015	Difference stationary	Increasing	-7.928	0	0.691	0.014	Difference stationary	Increasing	Yes
A. baumannii	Tetracycline	Deaths - AgeStandardized - Proteus spp. - Aminopenicillin	rep_cluster_1254	0.558307	0.0379885	IND, USA	2	2003, 2004, 2005, 2006, 2007, 2008, 2009, 2010, 2011, 2012, 2013, 2016, 2020	13	2003	2020	-7.451	0	0.69	0.014	Difference stationary	Increasing	-7.928	0	0.691	0.014	Difference stationary	Increasing	Yes
A. baumannii	Tetracycline	Deaths - AgeStandardized - Proteus spp. - Aminopenicillin	blaPER-7	0.617337	0.0186649	IND, USA	2	2003, 2004, 2005, 2006, 2007, 2008, 2009, 2010, 2011, 2012, 2013, 2016, 2020	13	2003	2020	-43.233	0	0.687	0.015	Difference stationary	Increasing	-7.928	0	0.691	0.014	Difference stationary	Increasing	Yes
S. agalactiae	Tetracycline	Deaths - AllAges - Group B Streptococcus - Penicillin	tet(O)	0.844026	0.00841127	CAN, DNK, USA	3	2006, 2010, 2011, 2012, 2013, 2014, 2018	7	2006	2018	-3.598	0.006	0.595	0.023	Difference stationary	Increasing	-7.906	0	0.577	0.025	Difference stationary	Increasing	No
S. sonnei	Aminoglycoside	Deaths - AllAges - Escherichia coli - Resistance to one or more antibiotics	IS6100_mrx_mphA	0.514377	0.0414982	AUS, CHN, GBR, IND, NPL, PAK, VNM	7	2003, 2005, 2007, 2008, 2009, 2010, 2011, 2012, 2013, 2014, 2015, 2016, 2017	13	2003	2017	-47.083	0	0.68	0.015	Difference stationary	Increasing	-7.859	0	0.675	0.016	Difference stationary	Increasing	No
S. sonnei	Aminoglycoside	Deaths - AllAges - Escherichia coli - Resistance to one or more antibiotics	aac(3)-IId	0.575002	0.0197996	AUS, CHN, GBR, IND, NPL, PAK, VNM	7	2003, 2005, 2007, 2008, 2009, 2010, 2011, 2012, 2013, 2014, 2015, 2016, 2017	13	2003	2017	-3.017	0.033	0.678	0.016	Difference stationary	Increasing	-7.859	0	0.675	0.016	Difference stationary	Increasing	No
S. sonnei	Aminoglycoside	Deaths - AllAges - Escherichia coli - Resistance to one or more antibiotics	blaTEM-34	0.538475	0.0314029	AUS, CHN, GBR, IND, NPL, PAK, VNM	7	2003, 2005, 2007, 2008, 2009, 2010, 2011, 2012, 2013, 2014, 2015, 2016, 2017	13	2003	2017	-13.499	0	0.672	0.016	Difference stationary	Increasing	-7.859	0	0.675	0.016	Difference stationary	Increasing	No
S. sonnei	Aminoglycoside	Deaths - AllAges - Escherichia coli - Resistance to one or more antibiotics	IncFIA/IncFIC	0.56744	0.0218735	AUS, CHN, GBR, IND, NPL, PAK, VNM	7	2003, 2005, 2007, 2008, 2009, 2010, 2011, 2012, 2013, 2014, 2015, 2016, 2017	13	2003	2017	-33.793	0	0.688	0.015	Difference stationary	Increasing	-7.859	0	0.675	0.016	Difference stationary	Increasing	No
S. sonnei	Aminoglycoside	Deaths - AllAges - Citrobacter spp. - Carbapenems	IS6100_mrx_mphA	0.505138	0.045953	AUS, CHN, GBR, IND, NPL, PAK, VNM	7	2003, 2005, 2007, 2008, 2009, 2010, 2011, 2012, 2013, 2014, 2015, 2016, 2017	13	2003	2017	-13.816	0	0.754	0.01	Difference stationary	Increasing	-7.735	0	0.764	0.01	Difference stationary	Increasing	No
S. sonnei	Aminoglycoside	Deaths - AllAges - Citrobacter spp. - Carbapenems	blaTEM-34	0.730552	0.00130834	AUS, CHN, GBR, IND, NPL, PAK, VNM	7	2003, 2005, 2007, 2008, 2009, 2010, 2011, 2012, 2013, 2014, 2015, 2016, 2017	13	2003	2017	-2.475	0.122	0.745	0.01	Not stationary	Increasing	-7.735	0	0.764	0.01	Difference stationary	Increasing	No
S. sonnei	Aminoglycoside	Deaths - AllAges - Citrobacter spp. - Carbapenems	blaCTX-M-15	0.571027	0.0208697	AUS, CHN, GBR, IND, NPL, PAK, VNM	7	2003, 2005, 2007, 2008, 2009, 2010, 2011, 2012, 2013, 2014, 2015, 2016, 2017	13	2003	2017	-2.405	0.14	0.753	0.01	Not stationary	Increasing	-7.735	0	0.764	0.01	Difference stationary	Increasing	No
S. sonnei	Aminoglycoside	Deaths - AllAges - Citrobacter spp. - Carbapenems	aac(3)-IId	0.896078	2.65633e-06	AUS, CHN, GBR, IND, NPL, PAK, VNM	7	2003, 2005, 2007, 2008, 2009, 2010, 2011, 2012, 2013, 2014, 2015, 2016, 2017	13	2003	2017	-8.341	0	0.751	0.01	Difference stationary	Increasing	-7.735	0	0.764	0.01	Difference stationary	Increasing	No
S. sonnei	Tetracycline	Macrolides	blaCTX-M-14_IS903B_ISEc23_ISEc9	0.723652	0.0118218	CHN, GBR, IND, PAK	4	2005, 2007, 2008, 2009, 2010, 2011, 2012, 2013, 2014, 2015, 2016	11	2005	2016	-21.302	0	0.685	0.015	Difference stationary	Increasing	-7.583	0	0.683	0.015	Difference stationary	Increasing	No
S. sonnei	Tetracycline	Macrolides	rep_cluster_2358/rep_cluster_2373	0.723652	0.0118218	CHN, GBR, IND, PAK	4	2005, 2007, 2008, 2009, 2010, 2011, 2012, 2013, 2014, 2015, 2016	11	2005	2016	-13.718	0	0.684	0.015	Difference stationary	Increasing	-7.583	0	0.683	0.015	Difference stationary	Increasing	No
S. sonnei	Tetracycline	Macrolides	blaCMY-59_ISEc9	0.723652	0.0118218	CHN, GBR, IND, PAK	4	2005, 2007, 2008, 2009, 2010, 2011, 2012, 2013, 2014, 2015, 2016	11	2005	2016	-4.845	0	0.684	0.015	Difference stationary	Increasing	-7.583	0	0.683	0.015	Difference stationary	Increasing	No
S. sonnei	Tetracycline	Macrolides	blaTEM-34	0.96842	9.88653e-07	CHN, GBR, IND, PAK	4	2005, 2007, 2008, 2009, 2010, 2011, 2012, 2013, 2014, 2015, 2016	11	2005	2016	-18.738	0	0.681	0.015	Difference stationary	Increasing	-7.583	0	0.683	0.015	Difference stationary	Increasing	No
S. sonnei	Tetracycline	Macrolides	blaCMY-59	0.723652	0.0118218	CHN, GBR, IND, PAK	4	2005, 2007, 2008, 2009, 2010, 2011, 2012, 2013, 2014, 2015, 2016	11	2005	2016	-107.005	0	0.69	0.014	Difference stationary	Increasing	-7.583	0	0.683	0.015	Difference stationary	Increasing	No
S. sonnei	Tetracycline	Macrolides	rep_cluster_2358	0.723652	0.0118218	CHN, GBR, IND, PAK	4	2005, 2007, 2008, 2009, 2010, 2011, 2012, 2013, 2014, 2015, 2016	11	2005	2016	-8.445	0	0.681	0.015	Difference stationary	Increasing	-7.583	0	0.683	0.015	Difference stationary	Increasing	No
S. sonnei	Tetracycline	Macrolides	blaCTX-M-14	0.729244	0.0108792	CHN, GBR, IND, PAK	4	2005, 2007, 2008, 2009, 2010, 2011, 2012, 2013, 2014, 2015, 2016	11	2005	2016	-3.839	0.003	0.679	0.015	Difference stationary	Increasing	-7.583	0	0.683	0.015	Difference stationary	Increasing	No
S. sonnei	Tetracycline	Macrolides	IncI2	0.78274	0.00439504	CHN, GBR, IND, PAK	4	2005, 2007, 2008, 2009, 2010, 2011, 2012, 2013, 2014, 2015, 2016	11	2005	2016	-6.4	0	0.688	0.015	Difference stationary	Increasing	-7.583	0	0.683	0.015	Difference stationary	Increasing	No
S. sonnei	Tetracycline	Macrolides	blaCTX-M-14_ISEc9	0.730081	0.0107429	CHN, GBR, IND, PAK	4	2005, 2007, 2008, 2009, 2010, 2011, 2012, 2013, 2014, 2015, 2016	11	2005	2016	-39.361	0	0.68	0.015	Difference stationary	Increasing	-7.583	0	0.683	0.015	Difference stationary	Increasing	No
S. sonnei	Tetracycline	Macrolides	aac(3)-IId	0.739696	0.00926544	CHN, GBR, IND, PAK	4	2005, 2007, 2008, 2009, 2010, 2011, 2012, 2013, 2014, 2015, 2016	11	2005	2016	-55.879	0	0.684	0.015	Difference stationary	Increasing	-7.583	0	0.683	0.015	Difference stationary	Increasing	No
S. sonnei	Tetracycline	Proportion of people living below 50 percent of median income (%)	blaTEM-34	0.936185	0.00597864	CHN, GBR, IND, NPL, PAK	5	2007, 2009, 2010, 2011, 2015, 2016	6	2007	2016	-6.077	0	0.672	0.016	Difference stationary	Increasing	-7.556	0	0.634	0.02	Difference stationary	Increasing	No
E. faecium	Lipopeptide	Deaths - Over70 - Group A Streptococcus - Resistance to one or more antibiotics	tet(M)	0.718492	0.0446593	AUS, NZL, USA	3	2007, 2011, 2014, 2015, 2017, 2018	6	2007	2018	-1.991	0.291	0.58	0.024	Not stationary	Increasing	-7.5	0	0.572	0.025	Difference stationary	Increasing	Yes
A. baumannii	Folate	Current health expenditure per capita (current US$)	rep_cluster_1172/rep_cluster_1254	0.596338	0.0189548	IND, TZA, USA	3	2003, 2004, 2005, 2006, 2007, 2008, 2009, 2010, 2011, 2012, 2013, 2014, 2016, 2020	14	2003	2020	-3.447	0.009	0.915	0.01	Difference stationary	Increasing	-7.493	0	0.964	0.01	Difference stationary	Increasing	Yes
A. baumannii	Folate	Current health expenditure per capita (current US$)	rep_cluster_1254	0.714495	0.00276275	IND, TZA, USA	3	2003, 2004, 2005, 2006, 2007, 2008, 2009, 2010, 2011, 2012, 2013, 2014, 2016, 2020	14	2003	2020	-15.501	0	0.91	0.01	Difference stationary	Increasing	-7.493	0	0.964	0.01	Difference stationary	Increasing	Yes
A. baumannii	Folate	Current health expenditure per capita (current US$)	armA	0.663924	0.00695229	IND, TZA, USA	3	2003, 2004, 2005, 2006, 2007, 2008, 2009, 2010, 2011, 2012, 2013, 2014, 2016, 2020	14	2003	2020	-10.278	0	0.913	0.01	Difference stationary	Increasing	-7.493	0	0.964	0.01	Difference stationary	Increasing	Yes
S. agalactiae	Lincosamide	Cellulitis	ermB	0.840581	0.00895645	CAN, DNK, USA	3	2006, 2010, 2011, 2012, 2013, 2014, 2018	7	2006	2018	-3.834	0.003	0.621	0.021	Difference stationary	Increasing	-7.404	0	0.623	0.021	Difference stationary	Increasing	No
S. aureus	Fluoroquinolone	Current health expenditure per capita, PPP (current international $)	Efae_ACT_chl	0.672029	3.47196e-05	CHN, DEU, GBR, GHA, SGP, THA, USA	7	2001, 2002, 2003, 2004, 2005, 2006, 2007, 2008, 2009, 2010, 2011, 2012, 2013, 2014, 2015, 2018	16	2001	2018	-23.819	0	0.931	0.01	Difference stationary	Increasing	-7.263	0	0.951	0.01	Difference stationary	Increasing	Yes
S. sonnei	Penicilin	Deaths - AllAges - All pathogens - Vancomycin	dfrA8	0.574267	0.0401159	AUS, BTN, CHN, GBR, IND, VNM	6	2003, 2005, 2009, 2010, 2011, 2012, 2014, 2015, 2016, 2017, 2018	11	2003	2018	-14.72	0	0.735	0.01	Difference stationary	Increasing	-7.214	0	0.745	0.01	Difference stationary	Increasing	No
S. sonnei	Penicilin	Deaths - AllAges - All pathogens - Vancomycin	mrx	0.84509	0.000275693	AUS, BTN, CHN, GBR, IND, VNM	6	2003, 2005, 2009, 2010, 2011, 2012, 2014, 2015, 2016, 2017, 2018	11	2003	2018	-2.831	0.054	0.739	0.01	Not stationary	Increasing	-7.214	0	0.745	0.01	Difference stationary	Increasing	No
S. sonnei	Penicilin	Deaths - AllAges - All pathogens - Vancomycin	dfrA17	0.799554	0.00103651	AUS, BTN, CHN, GBR, IND, VNM	6	2003, 2005, 2009, 2010, 2011, 2012, 2014, 2015, 2016, 2017, 2018	11	2003	2018	-47.47	0	0.741	0.01	Difference stationary	Increasing	-7.214	0	0.745	0.01	Difference stationary	Increasing	No
S. sonnei	Penicilin	Deaths - AllAges - All pathogens - Vancomycin	IS6100_mrx_mphA	0.584186	0.0360371	AUS, BTN, CHN, GBR, IND, VNM	6	2003, 2005, 2009, 2010, 2011, 2012, 2014, 2015, 2016, 2017, 2018	11	2003	2018	-2.331	0.162	0.739	0.01	Not stationary	Increasing	-7.214	0	0.745	0.01	Difference stationary	Increasing	No
S. sonnei	Penicilin	Deaths - AllAges - All pathogens - Vancomycin	blaOXA-1	0.803217	0.000943624	AUS, BTN, CHN, GBR, IND, VNM	6	2003, 2005, 2009, 2010, 2011, 2012, 2014, 2015, 2016, 2017, 2018	11	2003	2018	-29.758	0	0.741	0.01	Difference stationary	Increasing	-7.214	0	0.745	0.01	Difference stationary	Increasing	No
S. sonnei	Penicilin	Deaths - AllAges - All pathogens - Vancomycin	blaCTX-M-3	0.642299	0.0179239	AUS, BTN, CHN, GBR, IND, VNM	6	2003, 2005, 2009, 2010, 2011, 2012, 2014, 2015, 2016, 2017, 2018	11	2003	2018	-13.813	0	0.742	0.01	Difference stationary	Increasing	-7.214	0	0.745	0.01	Difference stationary	Increasing	No
S. sonnei	Penicilin	Deaths - AllAges - All pathogens - Vancomycin	mphA	0.84509	0.000275693	AUS, BTN, CHN, GBR, IND, VNM	6	2003, 2005, 2009, 2010, 2011, 2012, 2014, 2015, 2016, 2017, 2018	11	2003	2018	-2.786	0.06	0.737	0.01	Not stationary	Increasing	-7.214	0	0.745	0.01	Difference stationary	Increasing	No
S. sonnei	Penicilin	Deaths - AllAges - All pathogens - Vancomycin	blaTEM-34	0.929227	4.38522e-06	AUS, BTN, CHN, GBR, IND, VNM	6	2003, 2005, 2009, 2010, 2011, 2012, 2014, 2015, 2016, 2017, 2018	11	2003	2018	-5.013	0	0.741	0.01	Difference stationary	Increasing	-7.214	0	0.745	0.01	Difference stationary	Increasing	No
S. sonnei	Penicilin	Deaths - AllAges - All pathogens - Vancomycin	IncFIA/IncFII	0.88436	5.97489e-05	AUS, BTN, CHN, GBR, IND, VNM	6	2003, 2005, 2009, 2010, 2011, 2012, 2014, 2015, 2016, 2017, 2018	11	2003	2018	-21	0	0.74	0.01	Difference stationary	Increasing	-7.214	0	0.745	0.01	Difference stationary	Increasing	No
S. sonnei	Penicilin	Deaths - AllAges - All pathogens - Vancomycin	catA1	0.803739	0.000930924	AUS, BTN, CHN, GBR, IND, VNM	6	2003, 2005, 2009, 2010, 2011, 2012, 2014, 2015, 2016, 2017, 2018	11	2003	2018	-12.628	0	0.74	0.01	Difference stationary	Increasing	-7.214	0	0.745	0.01	Difference stationary	Increasing	No
S. sonnei	Penicilin	Deaths - AllAges - All pathogens - Vancomycin	blaCTX-M-27	0.716387	0.00587238	AUS, BTN, CHN, GBR, IND, VNM	6	2003, 2005, 2009, 2010, 2011, 2012, 2014, 2015, 2016, 2017, 2018	11	2003	2018	-5.87	0	0.742	0.01	Difference stationary	Increasing	-7.214	0	0.745	0.01	Difference stationary	Increasing	No
S. sonnei	Penicilin	Deaths - AllAges - All pathogens - Vancomycin	aadA5	0.800004	0.00102473	AUS, BTN, CHN, GBR, IND, VNM	6	2003, 2005, 2009, 2010, 2011, 2012, 2014, 2015, 2016, 2017, 2018	11	2003	2018	-3.211	0.019	0.737	0.01	Difference stationary	Increasing	-7.214	0	0.745	0.01	Difference stationary	Increasing	No
S. sonnei	Penicilin	Deaths - AllAges - All pathogens - Vancomycin	tet(B)	0.695973	0.00823821	AUS, BTN, CHN, GBR, IND, VNM	6	2003, 2005, 2009, 2010, 2011, 2012, 2014, 2015, 2016, 2017, 2018	11	2003	2018	-7.518	0	0.741	0.01	Difference stationary	Increasing	-7.214	0	0.745	0.01	Difference stationary	Increasing	No
S. sonnei	Penicilin	Deaths - AllAges - All pathogens - Vancomycin	IS6100_mrx_aadA5_dfrA17_mphA_qacEdelta1_sul1	0.781477	0.00160535	AUS, BTN, CHN, GBR, IND, VNM	6	2003, 2005, 2009, 2010, 2011, 2012, 2014, 2015, 2016, 2017, 2018	11	2003	2018	-5.758	0	0.738	0.01	Difference stationary	Increasing	-7.214	0	0.745	0.01	Difference stationary	Increasing	No
S. agalactiae	Macrolide	DALYs - AgeStandardized - Haemophilus influenzae - Resistance to one or more antibiotics	ermB	0.715371	0.0460417	CAN, DNK, USA	3	2006, 2010, 2011, 2012, 2013, 2014, 2018	7	2006	2018	-14.288	0	0.761	0.01	Difference stationary	Increasing	-7.163	0	0.759	0.01	Difference stationary	Increasing	No
S. agalactiae	Tetracycline	DALYs - AllAges - Group A Streptococcus - Resistance to one or more antibiotics	tet(O)	0.932364	0.000734813	CAN, DNK, USA	3	2006, 2010, 2011, 2012, 2013, 2014, 2018	7	2006	2018	-2.818	0.056	0.607	0.022	Not stationary	Increasing	-7.103	0	0.605	0.022	Difference stationary	Increasing	No
E. coli	B-lactam Combined Agents	Population density (people per sq. km of land area)	mdtM	0.674651	4.33788e-05	CHN, DEU, DNK, GBR, JPN, PAK, THA, TZA, USA	9	2001, 2002, 2003, 2004, 2005, 2006, 2007, 2008, 2009, 2010, 2011, 2012, 2013, 2014, 2015, 2016, 2017, 2018, 2019	19	2001	2019	-6.744	0	0.739	0.01	Difference stationary	Increasing	-7.09	0	0.76	0.01	Difference stationary	Increasing	No
E. coli	B-lactam Combined Agents	Population density (people per sq. km of land area)	mdtN	0.689872	2.46871e-05	CHN, DEU, DNK, GBR, JPN, PAK, THA, TZA, USA	9	2001, 2002, 2003, 2004, 2005, 2006, 2007, 2008, 2009, 2010, 2011, 2012, 2013, 2014, 2015, 2016, 2017, 2018, 2019	19	2001	2019	-10.747	0	0.751	0.01	Difference stationary	Increasing	-7.09	0	0.76	0.01	Difference stationary	Increasing	No
S. sonnei	Cephem	GDP per capita, PPP (current international $)	mphA	0.734151	0.00279356	AUS, BTN, CHN, GBR, IND, THA, VNM	7	2005, 2009, 2010, 2011, 2014, 2015, 2016, 2017, 2018	9	2005	2018	-5.3	0	0.796	0.01	Difference stationary	Increasing	-7.019	0	0.823	0.01	Difference stationary	Increasing	No
S. sonnei	Cephem	GDP per capita, PPP (current international $)	IS6100_mrx_mphA	0.598079	0.0238719	AUS, BTN, CHN, GBR, IND, THA, VNM	7	2005, 2009, 2010, 2011, 2014, 2015, 2016, 2017, 2018	9	2005	2018	-3.667	0.005	0.798	0.01	Difference stationary	Increasing	-7.019	0	0.823	0.01	Difference stationary	Increasing	No
S. sonnei	Cephem	GDP per capita, PPP (current international $)	IS6100_mrx_aadA5_dfrA17_mphA_qacEdelta1_sul1	0.567063	0.0344554	AUS, BTN, CHN, GBR, IND, THA, VNM	7	2005, 2009, 2010, 2011, 2014, 2015, 2016, 2017, 2018	9	2005	2018	-6.415	0	0.799	0.01	Difference stationary	Increasing	-7.019	0	0.823	0.01	Difference stationary	Increasing	No
S. sonnei	Cephem	GDP per capita, PPP (current international $)	qnrS1	0.619251	0.018199	AUS, BTN, CHN, GBR, IND, THA, VNM	7	2005, 2009, 2010, 2011, 2014, 2015, 2016, 2017, 2018	9	2005	2018	-4.969	0	0.798	0.01	Difference stationary	Increasing	-7.019	0	0.823	0.01	Difference stationary	Increasing	No
S. sonnei	Cephem	GDP per capita, PPP (current international $)	ermB	0.571918	0.0326044	AUS, BTN, CHN, GBR, IND, THA, VNM	7	2005, 2009, 2010, 2011, 2014, 2015, 2016, 2017, 2018	9	2005	2018	-2.421	0.136	0.801	0.01	Not stationary	Increasing	-7.019	0	0.823	0.01	Difference stationary	Increasing	No
S. sonnei	Cephem	GDP per capita, PPP (current international $)	mrx	0.682334	0.00717528	AUS, BTN, CHN, GBR, IND, THA, VNM	7	2005, 2009, 2010, 2011, 2014, 2015, 2016, 2017, 2018	9	2005	2018	-4.502	0	0.79	0.01	Difference stationary	Increasing	-7.019	0	0.823	0.01	Difference stationary	Increasing	No
S. agalactiae	Macrolide	DALYs - AllAges - Group A Streptococcus - Macrolides	ermB	0.835233	0.00984651	CAN, DNK, USA	3	2006, 2010, 2011, 2012, 2013, 2014, 2018	7	2006	2018	-13.761	0	0.608	0.022	Difference stationary	Increasing	-6.971	0	0.604	0.022	Difference stationary	Increasing	No
S. aureus	Folate	Current health expenditure per capita, PPP (current international $)	rep_cluster_1017/rep_cluster_155	0.611797	0.0117827	CHN, DEU, GHA, SGP, THA, USA	6	2001, 2002, 2003, 2004, 2005, 2006, 2007, 2008, 2009, 2010, 2014, 2015	12	2001	2015	-3.896	0.002	0.882	0.01	Difference stationary	Increasing	-6.924	0	0.93	0.01	Difference stationary	Increasing	Yes
S. sonnei	Penicilin	Deaths - AllAges - Enterococcus faecium - Fluoroquinolones	blaOXA-1	0.801462	0.000987258	AUS, BTN, CHN, GBR, IND, VNM	6	2003, 2005, 2009, 2010, 2011, 2012, 2014, 2015, 2016, 2017, 2018	11	2003	2018	-9.178	0	0.741	0.01	Difference stationary	Increasing	-6.816	0	0.729	0.011	Difference stationary	Increasing	No
S. sonnei	Penicilin	Deaths - AllAges - Enterococcus faecium - Fluoroquinolones	catA1	0.808884	0.000812943	AUS, BTN, CHN, GBR, IND, VNM	6	2003, 2005, 2009, 2010, 2011, 2012, 2014, 2015, 2016, 2017, 2018	11	2003	2018	-4.953	0	0.742	0.01	Difference stationary	Increasing	-6.816	0	0.729	0.011	Difference stationary	Increasing	No
S. sonnei	Penicilin	Deaths - AllAges - Enterococcus faecium - Fluoroquinolones	blaCTX-M-3	0.718188	0.00569202	AUS, BTN, CHN, GBR, IND, VNM	6	2003, 2005, 2009, 2010, 2011, 2012, 2014, 2015, 2016, 2017, 2018	11	2003	2018	-13.106	0	0.742	0.01	Difference stationary	Increasing	-6.816	0	0.729	0.011	Difference stationary	Increasing	No
S. sonnei	Penicilin	Deaths - AllAges - Enterococcus faecium - Fluoroquinolones	blaCTX-M-27	0.628931	0.0212937	AUS, BTN, CHN, GBR, IND, VNM	6	2003, 2005, 2009, 2010, 2011, 2012, 2014, 2015, 2016, 2017, 2018	11	2003	2018	-7.56	0	0.738	0.01	Difference stationary	Increasing	-6.816	0	0.729	0.011	Difference stationary	Increasing	No
S. sonnei	Penicilin	Deaths - AllAges - Enterococcus faecium - Fluoroquinolones	dfrA17	0.800957	0.00100011	AUS, BTN, CHN, GBR, IND, VNM	6	2003, 2005, 2009, 2010, 2011, 2012, 2014, 2015, 2016, 2017, 2018	11	2003	2018	-2.656	0.082	0.736	0.01	Not stationary	Increasing	-6.816	0	0.729	0.011	Difference stationary	Increasing	No
S. sonnei	Penicilin	Deaths - AllAges - Enterococcus faecium - Fluoroquinolones	aadA5	0.801592	0.000983985	AUS, BTN, CHN, GBR, IND, VNM	6	2003, 2005, 2009, 2010, 2011, 2012, 2014, 2015, 2016, 2017, 2018	11	2003	2018	-3.539	0.007	0.735	0.01	Difference stationary	Increasing	-6.816	0	0.729	0.011	Difference stationary	Increasing	No
S. sonnei	Penicilin	Deaths - AllAges - Enterococcus faecium - Fluoroquinolones	mphA	0.836199	0.000368043	AUS, BTN, CHN, GBR, IND, VNM	6	2003, 2005, 2009, 2010, 2011, 2012, 2014, 2015, 2016, 2017, 2018	11	2003	2018	-58.934	0	0.734	0.01	Difference stationary	Increasing	-6.816	0	0.729	0.011	Difference stationary	Increasing	No
S. sonnei	Penicilin	Deaths - AllAges - Enterococcus faecium - Fluoroquinolones	dfrA8	0.683013	0.0100786	AUS, BTN, CHN, GBR, IND, VNM	6	2003, 2005, 2009, 2010, 2011, 2012, 2014, 2015, 2016, 2017, 2018	11	2003	2018	-7.984	0	0.736	0.01	Difference stationary	Increasing	-6.816	0	0.729	0.011	Difference stationary	Increasing	No
S. sonnei	Penicilin	Deaths - AllAges - Enterococcus faecium - Fluoroquinolones	tet(B)	0.719568	0.00555671	AUS, BTN, CHN, GBR, IND, VNM	6	2003, 2005, 2009, 2010, 2011, 2012, 2014, 2015, 2016, 2017, 2018	11	2003	2018	-6.001	0	0.737	0.01	Difference stationary	Increasing	-6.816	0	0.729	0.011	Difference stationary	Increasing	No
S. sonnei	Penicilin	Deaths - AllAges - Enterococcus faecium - Fluoroquinolones	IS6100_mrx_aadA5_dfrA17_mphA_qacEdelta1_sul1	0.805762	0.000883042	AUS, BTN, CHN, GBR, IND, VNM	6	2003, 2005, 2009, 2010, 2011, 2012, 2014, 2015, 2016, 2017, 2018	11	2003	2018	-11.182	0	0.742	0.01	Difference stationary	Increasing	-6.816	0	0.729	0.011	Difference stationary	Increasing	No
S. sonnei	Penicilin	Deaths - AllAges - Enterococcus faecium - Fluoroquinolones	blaTEM-34	0.955447	3.62011e-07	AUS, BTN, CHN, GBR, IND, VNM	6	2003, 2005, 2009, 2010, 2011, 2012, 2014, 2015, 2016, 2017, 2018	11	2003	2018	-7.102	0	0.737	0.01	Difference stationary	Increasing	-6.816	0	0.729	0.011	Difference stationary	Increasing	No
S. sonnei	Penicilin	Deaths - AllAges - Enterococcus faecium - Fluoroquinolones	IncFIA/IncFII	0.813601	0.000715437	AUS, BTN, CHN, GBR, IND, VNM	6	2003, 2005, 2009, 2010, 2011, 2012, 2014, 2015, 2016, 2017, 2018	11	2003	2018	-10.26	0	0.743	0.01	Difference stationary	Increasing	-6.816	0	0.729	0.011	Difference stationary	Increasing	No
S. sonnei	Penicilin	Deaths - AllAges - Enterococcus faecium - Fluoroquinolones	mrx	0.836199	0.000368043	AUS, BTN, CHN, GBR, IND, VNM	6	2003, 2005, 2009, 2010, 2011, 2012, 2014, 2015, 2016, 2017, 2018	11	2003	2018	-5.696	0	0.735	0.01	Difference stationary	Increasing	-6.816	0	0.729	0.011	Difference stationary	Increasing	No
A. baumannii	Tetracycline	DALYs - Over70 - Proteus spp. - Aminopenicillin	blaPER-7	0.56716	0.0344175	IND, USA	2	2003, 2004, 2005, 2006, 2007, 2008, 2009, 2010, 2011, 2012, 2013, 2016, 2020	13	2003	2020	-32.459	0	0.699	0.014	Difference stationary	Increasing	-6.773	0	0.716	0.012	Difference stationary	Increasing	Yes
A. baumannii	Tetracycline	DALYs - Over70 - Proteus spp. - Aminopenicillin	rep_cluster_1254	0.535478	0.0484506	IND, USA	2	2003, 2004, 2005, 2006, 2007, 2008, 2009, 2010, 2011, 2012, 2013, 2016, 2020	13	2003	2020	-13.998	0	0.701	0.013	Difference stationary	Increasing	-6.773	0	0.716	0.012	Difference stationary	Increasing	Yes
A. baumannii	Tetracycline	DALYs - Over70 - Proteus spp. - Aminopenicillin	rep_cluster_1172/rep_cluster_1254	0.633837	0.0149315	IND, USA	2	2003, 2004, 2005, 2006, 2007, 2008, 2009, 2010, 2011, 2012, 2013, 2016, 2020	13	2003	2020	-12.522	0	0.709	0.013	Difference stationary	Increasing	-6.773	0	0.716	0.012	Difference stationary	Increasing	Yes
A. baumannii	Tetracycline	DALYs - Over70 - Proteus spp. - Aminopenicillin	sul2	0.556774	0.0386338	IND, USA	2	2003, 2004, 2005, 2006, 2007, 2008, 2009, 2010, 2011, 2012, 2013, 2016, 2020	13	2003	2020	-7.967	0	0.708	0.013	Difference stationary	Increasing	-6.773	0	0.716	0.012	Difference stationary	Increasing	Yes
E. coli	Cephem	People using safely managed sanitation services (% of population)	blaCMY-59	0.506041	0.000628569	BRA, CHN, DEU, DNK, FRA, GBR, IND, ITA, NOR, THA, TZA, USA	12	2001, 2002, 2003, 2004, 2005, 2006, 2007, 2008, 2009, 2010, 2011, 2012, 2013, 2014, 2015, 2016, 2017, 2018	18	2001	2018	-2.584	0.096	0.866	0.01	Not stationary	Increasing	-6.493	0	0.845	0.01	Difference stationary	Increasing	No
E. coli	Cephem	People using safely managed sanitation services (% of population)	blaCMY-59	0.506041	0.000628569	BRA, CHN, DEU, DNK, FRA, GBR, IND, ITA, NOR, THA, TZA, USA	12	2001, 2002, 2003, 2004, 2005, 2006, 2007, 2008, 2009, 2010, 2011, 2012, 2013, 2014, 2015, 2016, 2017, 2018	18	2001	2018	-2.584	0.096	0.866	0.01	Not stationary	Increasing	-6.493	0	0.845	0.01	Difference stationary	Increasing	No
E. coli	Cephem	People using safely managed sanitation services (% of population)	blaCMY-59	0.506041	0.000628569	BRA, CHN, DEU, DNK, FRA, GBR, IND, ITA, NOR, THA, TZA, USA	12	2001, 2002, 2003, 2004, 2005, 2006, 2007, 2008, 2009, 2010, 2011, 2012, 2013, 2014, 2015, 2016, 2017, 2018	18	2001	2018	-2.584	0.096	0.866	0.01	Not stationary	Increasing	-6.493	0	0.845	0.01	Difference stationary	Increasing	Yes
E. coli	Cephem	People using safely managed sanitation services (% of population)	blaCMY-59	0.506041	0.000628569	BRA, CHN, DEU, DNK, FRA, GBR, IND, ITA, NOR, THA, TZA, USA	12	2001, 2002, 2003, 2004, 2005, 2006, 2007, 2008, 2009, 2010, 2011, 2012, 2013, 2014, 2015, 2016, 2017, 2018	18	2001	2018	-2.584	0.096	0.866	0.01	Not stationary	Increasing	-6.493	0	0.845	0.01	Difference stationary	Increasing	Yes
E. coli	Cephem	People using safely managed sanitation services (% of population)	blaCMY-59	0.506041	0.000628569	BRA, CHN, DEU, DNK, FRA, GBR, IND, ITA, NOR, THA, TZA, USA	12	2001, 2002, 2003, 2004, 2005, 2006, 2007, 2008, 2009, 2010, 2011, 2012, 2013, 2014, 2015, 2016, 2017, 2018	18	2001	2018	-2.584	0.096	0.866	0.01	Not stationary	Increasing	-6.493	0	0.845	0.01	Difference stationary	Increasing	No
S. agalactiae	Lincosamide	DALYs - AllAges - Group A Streptococcus - Resistance to one or more antibiotics	ermB	0.883019	0.00365919	CAN, DNK, USA	3	2006, 2010, 2011, 2012, 2013, 2014, 2018	7	2006	2018	-4.736	0	0.609	0.022	Difference stationary	Increasing	-6.423	0	0.606	0.022	Difference stationary	Increasing	No
S. agalactiae	Macrolide	Deaths - Under5 - All pathogens - Multi-drug resistance excluding extensive drug resistance in TB	ermB	0.88777	0.00324318	CAN, DNK, USA	3	2006, 2010, 2011, 2012, 2013, 2014, 2018	7	2006	2018	-5.223	0	1.034	0.01	Difference stationary	Increasing	-6.369	0	0.504	0.041	Difference stationary	Increasing	No
S. sonnei	Cephem	DALYs - AllAges - Group B Streptococcus - Macrolides	mrx	0.578235	0.0303075	AUS, BTN, CHN, GBR, IND, THA, VNM	7	2005, 2009, 2010, 2011, 2014, 2015, 2016, 2017, 2018	9	2005	2018	-99.72	0	0.72	0.012	Difference stationary	Increasing	-6.235	0	0.702	0.013	Difference stationary	Increasing	No
S. sonnei	Cephem	DALYs - AllAges - Group B Streptococcus - Macrolides	IncFIA/IncFIC	0.589858	0.0263992	AUS, BTN, CHN, GBR, IND, THA, VNM	7	2005, 2009, 2010, 2011, 2014, 2015, 2016, 2017, 2018	9	2005	2018	-7.198	0	0.718	0.012	Difference stationary	Increasing	-6.235	0	0.702	0.013	Difference stationary	Increasing	No
S. sonnei	Cephem	DALYs - AllAges - Group B Streptococcus - Macrolides	blaCTX-M-15_ISEc9	0.62104	0.0177715	AUS, BTN, CHN, GBR, IND, THA, VNM	7	2005, 2009, 2010, 2011, 2014, 2015, 2016, 2017, 2018	9	2005	2018	-5.466	0	0.716	0.012	Difference stationary	Increasing	-6.235	0	0.702	0.013	Difference stationary	Increasing	No
S. sonnei	Cephem	DALYs - AllAges - Group B Streptococcus - Macrolides	mphA	0.574214	0.031755	AUS, BTN, CHN, GBR, IND, THA, VNM	7	2005, 2009, 2010, 2011, 2014, 2015, 2016, 2017, 2018	9	2005	2018	-4.905	0	0.723	0.011	Difference stationary	Increasing	-6.235	0	0.702	0.013	Difference stationary	Increasing	No
S. sonnei	Cephem	DALYs - AllAges - Group B Streptococcus - Macrolides	blaCTX-M-3	0.668121	0.00901099	AUS, BTN, CHN, GBR, IND, THA, VNM	7	2005, 2009, 2010, 2011, 2014, 2015, 2016, 2017, 2018	9	2005	2018	-6.083	0	0.725	0.011	Difference stationary	Increasing	-6.235	0	0.702	0.013	Difference stationary	Increasing	No
A. baumannii	Tetracycline	DALYs - AllAges - Proteus spp. - Aminopenicillin	blaPER-7	0.619364	0.0181717	IND, USA	2	2003, 2004, 2005, 2006, 2007, 2008, 2009, 2010, 2011, 2012, 2013, 2016, 2020	13	2003	2020	-5.297	0	0.723	0.011	Difference stationary	Increasing	-6.188	0	0.729	0.011	Difference stationary	Increasing	Yes
A. baumannii	Tetracycline	DALYs - AllAges - Proteus spp. - Aminopenicillin	rep_cluster_1172/rep_cluster_1254	0.689309	0.006388	IND, USA	2	2003, 2004, 2005, 2006, 2007, 2008, 2009, 2010, 2011, 2012, 2013, 2016, 2020	13	2003	2020	-8.492	0	0.724	0.011	Difference stationary	Increasing	-6.188	0	0.729	0.011	Difference stationary	Increasing	Yes
A. baumannii	Tetracycline	DALYs - AllAges - Proteus spp. - Aminopenicillin	rep_cluster_1254	0.558884	0.0377478	IND, USA	2	2003, 2004, 2005, 2006, 2007, 2008, 2009, 2010, 2011, 2012, 2013, 2016, 2020	13	2003	2020	-7.884	0	0.721	0.012	Difference stationary	Increasing	-6.188	0	0.729	0.011	Difference stationary	Increasing	Yes
A. baumannii	Tetracycline	DALYs - AllAges - Proteus spp. - Aminopenicillin	sul2	0.604518	0.0220227	IND, USA	2	2003, 2004, 2005, 2006, 2007, 2008, 2009, 2010, 2011, 2012, 2013, 2016, 2020	13	2003	2020	-12.133	0	0.726	0.011	Difference stationary	Increasing	-6.188	0	0.729	0.011	Difference stationary	Increasing	Yes
A. baumannii	Carbapenem	Population ages 65 and above (% of total population)	blaPER-7	0.613089	0.00525063	AUS, CHN, IND, KOR, SWE, THA, USA	7	2003, 2004, 2005, 2006, 2007, 2008, 2009, 2010, 2011, 2012, 2013, 2016, 2020	13	2003	2020	-3.384	0.012	0.854	0.01	Difference stationary	Increasing	-6.155	0	0.913	0.01	Difference stationary	Increasing	Yes
A. baumannii	Carbapenem	Population ages 65 and above (% of total population)	rep_cluster_1172/rep_cluster_1254	0.726488	0.000427226	AUS, CHN, IND, KOR, SWE, THA, USA	7	2003, 2004, 2005, 2006, 2007, 2008, 2009, 2010, 2011, 2012, 2013, 2016, 2020	13	2003	2020	-4.264	0.001	0.857	0.01	Difference stationary	Increasing	-6.155	0	0.913	0.01	Difference stationary	Increasing	Yes
A. baumannii	Carbapenem	Population ages 65 and above (% of total population)	rep_cluster_1172/rep_cluster_1254	0.726488	0.000427226	AUS, CHN, IND, KOR, SWE, THA, USA	7	2003, 2004, 2005, 2006, 2007, 2008, 2009, 2010, 2011, 2012, 2013, 2016, 2020	13	2003	2020	-4.264	0.001	0.857	0.01	Difference stationary	Increasing	-6.155	0	0.913	0.01	Difference stationary	Increasing	Yes
A. baumannii	Carbapenem	Population ages 65 and above (% of total population)	cmlA5	0.756483	0.000178119	AUS, CHN, IND, KOR, SWE, THA, USA	7	2003, 2004, 2005, 2006, 2007, 2008, 2009, 2010, 2011, 2012, 2013, 2016, 2020	13	2003	2020	-8.836	0	0.871	0.01	Difference stationary	Increasing	-6.155	0	0.913	0.01	Difference stationary	Increasing	Yes
A. baumannii	Carbapenem	Population ages 65 and above (% of total population)	aac(6')-Ian	0.64232	0.00302248	AUS, CHN, IND, KOR, SWE, THA, USA	7	2003, 2004, 2005, 2006, 2007, 2008, 2009, 2010, 2011, 2012, 2013, 2016, 2020	13	2003	2020	-4.279	0	0.859	0.01	Difference stationary	Increasing	-6.155	0	0.913	0.01	Difference stationary	Increasing	Yes
A. baumannii	Carbapenem	Population ages 65 and above (% of total population)	aac(6')-Ian	0.64232	0.00302248	AUS, CHN, IND, KOR, SWE, THA, USA	7	2003, 2004, 2005, 2006, 2007, 2008, 2009, 2010, 2011, 2012, 2013, 2016, 2020	13	2003	2020	-4.279	0	0.859	0.01	Difference stationary	Increasing	-6.155	0	0.913	0.01	Difference stationary	Increasing	Yes
K. pneumoniae	Nitrofurans	DALYs - AllAges - Klebsiella pneumoniae - Fluoroquinolones	qnrB6_Tn5403	0.663665	0.00367464	BLZ, BRB, DEU, DMA, GRD, HTI, ITA, LCA, USA	9	2009, 2010, 2011, 2012, 2013, 2014, 2015, 2016, 2017, 2018, 2019	11	2009	2019	-15.385	0	0.608	0.022	Difference stationary	Increasing	-6.124	0	0.607	0.022	Difference stationary	Increasing	Yes
K. pneumoniae	Nitrofurans	DALYs - AllAges - Klebsiella pneumoniae - Fluoroquinolones	oqxA	0.550809	0.0219378	BLZ, BRB, DEU, DMA, GRD, HTI, ITA, LCA, USA	9	2009, 2010, 2011, 2012, 2013, 2014, 2015, 2016, 2017, 2018, 2019	11	2009	2019	-26.759	0	0.611	0.022	Difference stationary	Increasing	-6.124	0	0.607	0.022	Difference stationary	Increasing	Yes
K. pneumoniae	Nitrofurans	DALYs - AllAges - Klebsiella pneumoniae - Fluoroquinolones	qnrB6	0.567849	0.0174144	BLZ, BRB, DEU, DMA, GRD, HTI, ITA, LCA, USA	9	2009, 2010, 2011, 2012, 2013, 2014, 2015, 2016, 2017, 2018, 2019	11	2009	2019	-3.785	0.003	0.618	0.021	Difference stationary	Increasing	-6.124	0	0.607	0.022	Difference stationary	Increasing	Yes
K. pneumoniae	Nitrofurans	DALYs - AllAges - Klebsiella pneumoniae - Fluoroquinolones	oqxB	0.58404	0.0138276	BLZ, BRB, DEU, DMA, GRD, HTI, ITA, LCA, USA	9	2009, 2010, 2011, 2012, 2013, 2014, 2015, 2016, 2017, 2018, 2019	11	2009	2019	-4.68	0	0.606	0.022	Difference stationary	Increasing	-6.124	0	0.607	0.022	Difference stationary	Increasing	Yes
S. agalactiae	Tetracycline	Cellulitis	tet(O)	0.923738	0.00104637	CAN, DNK, USA	3	2006, 2010, 2011, 2012, 2013, 2014, 2018	7	2006	2018	-7.135	0	0.625	0.02	Difference stationary	Increasing	-6.101	0	0.625	0.02	Difference stationary	Increasing	No
S. agalactiae	Tetracycline	DALYs - AllAges - Haemophilus influenzae - Aminopenicillin	tet(O)	0.782961	0.0215797	CAN, DNK, USA	3	2006, 2010, 2011, 2012, 2013, 2014, 2018	7	2006	2018	-3.839	0.003	0.635	0.019	Difference stationary	Increasing	-6.076	0	0.62	0.021	Difference stationary	Increasing	No
S. agalactiae	Lincosamide	Deaths - AgeStandardized - Group B Streptococcus - Fluoroquinolones	ermB	0.748399	0.0326822	CAN, DNK, USA	3	2006, 2010, 2011, 2012, 2013, 2014, 2018	7	2006	2018	-3.376	0.012	0.582	0.024	Difference stationary	Increasing	-6.055	0	0.598	0.023	Difference stationary	Increasing	No
S. enterica	Folate	Population density (people per sq. km of land area)	sul2	0.52432	2.69125e-06	BGD, CAN, CHE, CHN, COG, DEU, GBR, IND, KHM, NPL, PRT, RWA, USA, VNM	14	1991, 1992, 1993, 1994, 1995, 1996, 1997, 1998, 1999, 2000, 2001, 2002, 2003, 2004, 2005, 2006, 2007, 2008, 2009, 2010, 2011, 2012, 2013, 2014, 2015, 2016, 2017, 2019, 2021	29	1991	2021	-3.348	0.013	0.976	0.01	Difference stationary	Increasing	-6.026	0	0.981	0.01	Difference stationary	Increasing	No
S. enterica	Folate	Population density (people per sq. km of land area)	sul2	0.52432	2.69125e-06	BGD, CAN, CHE, CHN, COG, DEU, GBR, IND, KHM, NPL, PRT, RWA, USA, VNM	14	1991, 1992, 1993, 1994, 1995, 1996, 1997, 1998, 1999, 2000, 2001, 2002, 2003, 2004, 2005, 2006, 2007, 2008, 2009, 2010, 2011, 2012, 2013, 2014, 2015, 2016, 2017, 2019, 2021	29	1991	2021	-3.348	0.013	0.976	0.01	Difference stationary	Increasing	-6.026	0	0.981	0.01	Difference stationary	Increasing	No
S. enterica	Folate	Population density (people per sq. km of land area)	sul2	0.52432	2.69125e-06	BGD, CAN, CHE, CHN, COG, DEU, GBR, IND, KHM, NPL, PRT, RWA, USA, VNM	14	1991, 1992, 1993, 1994, 1995, 1996, 1997, 1998, 1999, 2000, 2001, 2002, 2003, 2004, 2005, 2006, 2007, 2008, 2009, 2010, 2011, 2012, 2013, 2014, 2015, 2016, 2017, 2019, 2021	29	1991	2021	-3.348	0.013	0.976	0.01	Difference stationary	Increasing	-6.026	0	0.981	0.01	Difference stationary	Increasing	No
S. sonnei	Aminoglycoside	Deaths - AllAges - Enterococcus faecium - Fluoroquinolones	aac(3)-IId	0.554718	0.025736	AUS, CHN, GBR, IND, NPL, PAK, VNM	7	2003, 2005, 2007, 2008, 2009, 2010, 2011, 2012, 2013, 2014, 2015, 2016, 2017	13	2003	2017	-2.711	0.072	0.75	0.01	Not stationary	Increasing	-5.996	0	0.737	0.01	Difference stationary	Increasing	No
S. sonnei	Aminoglycoside	Deaths - AllAges - Enterococcus faecium - Fluoroquinolones	blaCTX-M-15	0.506907	0.0450739	AUS, CHN, GBR, IND, NPL, PAK, VNM	7	2003, 2005, 2007, 2008, 2009, 2010, 2011, 2012, 2013, 2014, 2015, 2016, 2017	13	2003	2017	-2.262	0.185	0.75	0.01	Not stationary	Increasing	-5.996	0	0.737	0.01	Difference stationary	Increasing	No
S. sonnei	Aminoglycoside	Deaths - AllAges - Enterococcus faecium - Fluoroquinolones	blaTEM-34	0.645268	0.00694721	AUS, CHN, GBR, IND, NPL, PAK, VNM	7	2003, 2005, 2007, 2008, 2009, 2010, 2011, 2012, 2013, 2014, 2015, 2016, 2017	13	2003	2017	-3.68	0.004	0.754	0.01	Difference stationary	Increasing	-5.996	0	0.737	0.01	Difference stationary	Increasing	No
S. sonnei	Aminoglycoside	Deaths - AllAges - Enterococcus faecium - Fluoroquinolones	IncFIA/IncFIC	0.523757	0.037315	AUS, CHN, GBR, IND, NPL, PAK, VNM	7	2003, 2005, 2007, 2008, 2009, 2010, 2011, 2012, 2013, 2014, 2015, 2016, 2017	13	2003	2017	-2.421	0.136	0.747	0.01	Not stationary	Increasing	-5.996	0	0.737	0.01	Difference stationary	Increasing	No
S. agalactiae	Tetracycline	DALYs - AllAges - Pseudomonas aeruginosa - Fluoroquinolones	tet(O)	-0.731945	0.0389902	CAN, DNK, USA	3	2006, 2010, 2011, 2012, 2013, 2014, 2018	7	2006	2018	-6.177	0	0.789	0.01	Difference stationary	Increasing	-5.975	0	0.99	0.01	Difference stationary	Increasing	No
S. sonnei	Cephem	Population density (people per sq. km of land area)	mphA	0.670088	0.00873736	AUS, BTN, CHN, GBR, IND, THA, VNM	7	2005, 2009, 2010, 2011, 2014, 2015, 2016, 2017, 2018	9	2005	2018	-4.459	0	0.695	0.014	Difference stationary	Increasing	-5.925	0	0.688	0.015	Difference stationary	Increasing	No
S. sonnei	Cephem	Population density (people per sq. km of land area)	mrx	0.605327	0.0217982	AUS, BTN, CHN, GBR, IND, THA, VNM	7	2005, 2009, 2010, 2011, 2014, 2015, 2016, 2017, 2018	9	2005	2018	-2.102	0.244	0.679	0.015	Not stationary	Increasing	-5.925	0	0.688	0.015	Difference stationary	Increasing	No
S. sonnei	Cephem	Population density (people per sq. km of land area)	qnrS1	0.616229	0.0189388	AUS, BTN, CHN, GBR, IND, THA, VNM	7	2005, 2009, 2010, 2011, 2014, 2015, 2016, 2017, 2018	9	2005	2018	-4.455	0	0.646	0.018	Difference stationary	Increasing	-5.925	0	0.688	0.015	Difference stationary	Increasing	No
S. sonnei	Cephem	Population density (people per sq. km of land area)	blaCTX-M-14	0.569768	0.0334146	AUS, BTN, CHN, GBR, IND, THA, VNM	7	2005, 2009, 2010, 2011, 2014, 2015, 2016, 2017, 2018	9	2005	2018	-2.656	0.082	0.716	0.012	Not stationary	Increasing	-5.925	0	0.688	0.015	Difference stationary	Increasing	No
S. sonnei	Cephem	Population density (people per sq. km of land area)	blaCTX-M-14	0.569768	0.0334146	AUS, BTN, CHN, GBR, IND, THA, VNM	7	2005, 2009, 2010, 2011, 2014, 2015, 2016, 2017, 2018	9	2005	2018	-2.656	0.082	0.716	0.012	Not stationary	Increasing	-5.925	0	0.688	0.015	Difference stationary	Increasing	No
S. sonnei	Cephem	Population density (people per sq. km of land area)	mcr-1.1	0.547203	0.0428448	AUS, BTN, CHN, GBR, IND, THA, VNM	7	2005, 2009, 2010, 2011, 2014, 2015, 2016, 2017, 2018	9	2005	2018	-1.425	0.57	0.754	0.01	Not stationary	Increasing	-5.925	0	0.688	0.015	Difference stationary	Increasing	No
S. sonnei	Cephem	Population density (people per sq. km of land area)	aac(3)-IId	0.567378	0.0343327	AUS, BTN, CHN, GBR, IND, THA, VNM	7	2005, 2009, 2010, 2011, 2014, 2015, 2016, 2017, 2018	9	2005	2018	-3.356	0.013	0.687	0.015	Difference stationary	Increasing	-5.925	0	0.688	0.015	Difference stationary	Increasing	No
S. sonnei	Cephem	Population density (people per sq. km of land area)	aac(3)-IId	0.567378	0.0343327	AUS, BTN, CHN, GBR, IND, THA, VNM	7	2005, 2009, 2010, 2011, 2014, 2015, 2016, 2017, 2018	9	2005	2018	-3.356	0.013	0.687	0.015	Difference stationary	Increasing	-5.925	0	0.688	0.015	Difference stationary	Increasing	No
S. agalactiae	Lincosamide	Fluoroquinolones	tet(M)	-0.735826	0.0374411	CAN, DNK, USA	3	2006, 2010, 2011, 2012, 2013, 2014, 2018	7	2006	2018	-12.037	0	0.842	0.01	Difference stationary	Increasing	-5.925	0	0.583	0.024	Difference stationary	Increasing	No
S. agalactiae	Lincosamide	Fluoroquinolones	ermB	-0.761113	0.0282671	CAN, DNK, USA	3	2006, 2010, 2011, 2012, 2013, 2014, 2018	7	2006	2018	-14.607	0	0.816	0.01	Difference stationary	Increasing	-5.925	0	0.583	0.024	Difference stationary	Increasing	No
E. faecium	Lipopeptide	Deaths - AgeStandardized - All pathogens - Extensive drug resistance in TB	vanSA	0.8756	0.00437497	AUS, NZL, USA	3	2007, 2011, 2014, 2015, 2017, 2018	6	2007	2018	-1.856	0.353	0.549	0.031	Not stationary	Increasing	-5.917	0	0.544	0.032	Difference stationary	Increasing	Yes
E. faecium	Lipopeptide	Deaths - AgeStandardized - All pathogens - Extensive drug resistance in TB	vanYA	0.867227	0.00528429	AUS, NZL, USA	3	2007, 2011, 2014, 2015, 2017, 2018	6	2007	2018	-2.423	0.135	0.544	0.032	Not stationary	Increasing	-5.917	0	0.544	0.032	Difference stationary	Increasing	Yes
S. agalactiae	Tetracycline	Skin and subcutaneous diseases	tet(O)	0.930318	0.000802261	CAN, DNK, USA	3	2006, 2010, 2011, 2012, 2013, 2014, 2018	7	2006	2018	-29.217	0	0.609	0.022	Difference stationary	Increasing	-5.884	0	0.608	0.022	Difference stationary	Increasing	No
S. agalactiae	Macrolide	Cellulitis	ermB	0.7821	0.0218223	CAN, DNK, USA	3	2006, 2010, 2011, 2012, 2013, 2014, 2018	7	2006	2018	-6.195	0	0.624	0.02	Difference stationary	Increasing	-5.861	0	0.624	0.02	Difference stationary	Increasing	No
E. coli	Macrolide	Carbapenems	ble	0.998377	3.94706e-06	IND, PAK	2	2008, 2009, 2010, 2019, 2020	5	2008	2020	-3.69	0.004	0.535	0.034	Difference stationary	Increasing	-5.612	0	0.555	0.029	Difference stationary	Increasing	No
E. coli	Macrolide	Carbapenems	rmtB	0.999092	1.23571e-06	IND, PAK	2	2008, 2009, 2010, 2019, 2020	5	2008	2020	-3.705	0.004	0.558	0.029	Difference stationary	Increasing	-5.612	0	0.555	0.029	Difference stationary	Increasing	No
S. agalactiae	Lincosamide	Bacterial skin diseases	ermB	0.826066	0.0114987	CAN, DNK, USA	3	2006, 2010, 2011, 2012, 2013, 2014, 2018	7	2006	2018	-3.96	0.002	0.62	0.021	Difference stationary	Increasing	-5.542	0	0.627	0.02	Difference stationary	Increasing	No
E. coli	B-lactam Combined Agents	Diabetes and kidney diseases	mdtM	0.711932	1.02481e-05	CHN, DEU, DNK, GBR, JPN, PAK, THA, TZA, USA	9	2001, 2002, 2003, 2004, 2005, 2006, 2007, 2008, 2009, 2010, 2011, 2012, 2013, 2014, 2015, 2016, 2017, 2018, 2019	19	2001	2019	-20.596	0	0.806	0.01	Difference stationary	Increasing	-5.504	0	0.823	0.01	Difference stationary	Increasing	No
E. coli	B-lactam Combined Agents	Diabetes and kidney diseases	mdtN	0.616875	0.000282739	CHN, DEU, DNK, GBR, JPN, PAK, THA, TZA, USA	9	2001, 2002, 2003, 2004, 2005, 2006, 2007, 2008, 2009, 2010, 2011, 2012, 2013, 2014, 2015, 2016, 2017, 2018, 2019	19	2001	2019	-5.642	0	0.797	0.01	Difference stationary	Increasing	-5.504	0	0.823	0.01	Difference stationary	Increasing	No
E. coli	B-lactam Combined Agents	Diabetes and kidney diseases	mdtC	0.524285	0.00293965	CHN, DEU, DNK, GBR, JPN, PAK, THA, TZA, USA	9	2001, 2002, 2003, 2004, 2005, 2006, 2007, 2008, 2009, 2010, 2011, 2012, 2013, 2014, 2015, 2016, 2017, 2018, 2019	19	2001	2019	-75.916	0	0.809	0.01	Difference stationary	Increasing	-5.504	0	0.823	0.01	Difference stationary	Increasing	No
E. coli	B-lactam Combined Agents	Diabetes and kidney diseases	evgS	0.650952	9.80979e-05	CHN, DEU, DNK, GBR, JPN, PAK, THA, TZA, USA	9	2001, 2002, 2003, 2004, 2005, 2006, 2007, 2008, 2009, 2010, 2011, 2012, 2013, 2014, 2015, 2016, 2017, 2018, 2019	19	2001	2019	-5.339	0	0.778	0.01	Difference stationary	Increasing	-5.504	0	0.823	0.01	Difference stationary	Increasing	No
S. enterica	Penicilin	Life expectancy at birth, total (years)	blaTEM-34	0.646852	4.77679e-10	BGD, CAN, CHE, CHN, COG, DEU, GBR, IND, KHM, NPL, PRT, RWA, USA, VNM	14	1991, 1992, 1993, 1994, 1995, 1996, 1997, 1998, 1999, 2000, 2001, 2002, 2003, 2004, 2005, 2006, 2007, 2008, 2009, 2010, 2011, 2012, 2013, 2014, 2015, 2016, 2017, 2019, 2021, 2022	30	1991	2022	-2.302	0.171	0.93	0.01	Not stationary	Increasing	-5.495	0	0.94	0.01	Difference stationary	Increasing	No
S. enterica	Penicilin	Life expectancy at birth, total (years)	aph(6)-Id	0.501547	5.31277e-06	BGD, CAN, CHE, CHN, COG, DEU, GBR, IND, KHM, NPL, PRT, RWA, USA, VNM	14	1991, 1992, 1993, 1994, 1995, 1996, 1997, 1998, 1999, 2000, 2001, 2002, 2003, 2004, 2005, 2006, 2007, 2008, 2009, 2010, 2011, 2012, 2013, 2014, 2015, 2016, 2017, 2019, 2021, 2022	30	1991	2022	-2.496	0.116	0.928	0.01	Not stationary	Increasing	-5.495	0	0.94	0.01	Difference stationary	Increasing	No
S. enterica	Folate	Population, total	sul2	0.515355	4.24763e-06	BGD, CAN, CHE, CHN, COG, DEU, GBR, IND, KHM, NPL, PRT, RWA, USA, VNM	14	1991, 1992, 1993, 1994, 1995, 1996, 1997, 1998, 1999, 2000, 2001, 2002, 2003, 2004, 2005, 2006, 2007, 2008, 2009, 2010, 2011, 2012, 2013, 2014, 2015, 2016, 2017, 2019, 2021	29	1991	2021	-4.659	0	0.972	0.01	Difference stationary	Increasing	-5.439	0	0.974	0.01	Difference stationary	Increasing	No
S. enterica	Folate	Population, total	sul2	0.515355	4.24763e-06	BGD, CAN, CHE, CHN, COG, DEU, GBR, IND, KHM, NPL, PRT, RWA, USA, VNM	14	1991, 1992, 1993, 1994, 1995, 1996, 1997, 1998, 1999, 2000, 2001, 2002, 2003, 2004, 2005, 2006, 2007, 2008, 2009, 2010, 2011, 2012, 2013, 2014, 2015, 2016, 2017, 2019, 2021	29	1991	2021	-4.659	0	0.972	0.01	Difference stationary	Increasing	-5.439	0	0.974	0.01	Difference stationary	Increasing	No
S. enterica	Folate	Population, total	sul2	0.515355	4.24763e-06	BGD, CAN, CHE, CHN, COG, DEU, GBR, IND, KHM, NPL, PRT, RWA, USA, VNM	14	1991, 1992, 1993, 1994, 1995, 1996, 1997, 1998, 1999, 2000, 2001, 2002, 2003, 2004, 2005, 2006, 2007, 2008, 2009, 2010, 2011, 2012, 2013, 2014, 2015, 2016, 2017, 2019, 2021	29	1991	2021	-4.659	0	0.972	0.01	Difference stationary	Increasing	-5.439	0	0.974	0.01	Difference stationary	Increasing	No
A. baumannii	Tetracycline	DALYs - Over70 - Neisseria gonorrhoeae - Fluoroquinolones	sul2	0.788256	0.000810397	IND, USA	2	2003, 2004, 2005, 2006, 2007, 2008, 2009, 2010, 2011, 2012, 2013, 2016, 2020	13	2003	2020	-7.2	0	0.683	0.015	Difference stationary	Increasing	-5.368	0	0.686	0.015	Difference stationary	Increasing	Yes
A. baumannii	Tetracycline	DALYs - Over70 - Neisseria gonorrhoeae - Fluoroquinolones	blaPER-7	0.736917	0.00264106	IND, USA	2	2003, 2004, 2005, 2006, 2007, 2008, 2009, 2010, 2011, 2012, 2013, 2016, 2020	13	2003	2020	-9.708	0	0.683	0.015	Difference stationary	Increasing	-5.368	0	0.686	0.015	Difference stationary	Increasing	Yes
A. baumannii	Tetracycline	DALYs - Over70 - Neisseria gonorrhoeae - Fluoroquinolones	rep_cluster_1172/rep_cluster_1254	0.773987	0.0011591	IND, USA	2	2003, 2004, 2005, 2006, 2007, 2008, 2009, 2010, 2011, 2012, 2013, 2016, 2020	13	2003	2020	-6.008	0	0.689	0.015	Difference stationary	Increasing	-5.368	0	0.686	0.015	Difference stationary	Increasing	Yes
A. baumannii	Carbapenem	Age dependency ratio, old (% of working-age population)	aac(6')-Ian	0.632548	0.00365741	AUS, CHN, IND, KOR, SWE, THA, USA	7	2003, 2004, 2005, 2006, 2007, 2008, 2009, 2010, 2011, 2012, 2013, 2016, 2020	13	2003	2020	-3.69	0.004	0.847	0.01	Difference stationary	Increasing	-5.334	0	0.912	0.01	Difference stationary	Increasing	Yes
A. baumannii	Carbapenem	Age dependency ratio, old (% of working-age population)	aac(6')-Ian	0.632548	0.00365741	AUS, CHN, IND, KOR, SWE, THA, USA	7	2003, 2004, 2005, 2006, 2007, 2008, 2009, 2010, 2011, 2012, 2013, 2016, 2020	13	2003	2020	-3.69	0.004	0.847	0.01	Difference stationary	Increasing	-5.334	0	0.912	0.01	Difference stationary	Increasing	Yes
A. baumannii	Carbapenem	Age dependency ratio, old (% of working-age population)	rep_cluster_1172/rep_cluster_1254	0.715016	0.000580044	AUS, CHN, IND, KOR, SWE, THA, USA	7	2003, 2004, 2005, 2006, 2007, 2008, 2009, 2010, 2011, 2012, 2013, 2016, 2020	13	2003	2020	-4.081	0.001	0.858	0.01	Difference stationary	Increasing	-5.334	0	0.912	0.01	Difference stationary	Increasing	Yes
A. baumannii	Carbapenem	Age dependency ratio, old (% of working-age population)	rep_cluster_1172/rep_cluster_1254	0.715016	0.000580044	AUS, CHN, IND, KOR, SWE, THA, USA	7	2003, 2004, 2005, 2006, 2007, 2008, 2009, 2010, 2011, 2012, 2013, 2016, 2020	13	2003	2020	-4.081	0.001	0.858	0.01	Difference stationary	Increasing	-5.334	0	0.912	0.01	Difference stationary	Increasing	Yes
A. baumannii	Carbapenem	Age dependency ratio, old (% of working-age population)	blaPER-7	0.624409	0.00426672	AUS, CHN, IND, KOR, SWE, THA, USA	7	2003, 2004, 2005, 2006, 2007, 2008, 2009, 2010, 2011, 2012, 2013, 2016, 2020	13	2003	2020	-4.606	0	0.864	0.01	Difference stationary	Increasing	-5.334	0	0.912	0.01	Difference stationary	Increasing	Yes
A. baumannii	Carbapenem	Age dependency ratio, old (% of working-age population)	cmlA5	0.772101	0.00010745	AUS, CHN, IND, KOR, SWE, THA, USA	7	2003, 2004, 2005, 2006, 2007, 2008, 2009, 2010, 2011, 2012, 2013, 2016, 2020	13	2003	2020	-5.41	0	0.861	0.01	Difference stationary	Increasing	-5.334	0	0.912	0.01	Difference stationary	Increasing	Yes
A. baumannii	Folate	DALYs - AgeStandardized - Neisseria gonorrhoeae - Fluoroquinolones	rep_cluster_1172/rep_cluster_1254	0.56478	0.0282635	IND, TZA, USA	3	2003, 2004, 2005, 2006, 2007, 2008, 2009, 2010, 2011, 2012, 2013, 2014, 2016, 2020	14	2003	2020	-51.532	0	0.69	0.014	Difference stationary	Increasing	-5.331	0	0.695	0.014	Difference stationary	Increasing	Yes
A. baumannii	Tetracycline	DALYs - AgeStandardized - Neisseria gonorrhoeae - Fluoroquinolones	blaPER-7	0.68278	0.00712276	IND, USA	2	2003, 2004, 2005, 2006, 2007, 2008, 2009, 2010, 2011, 2012, 2013, 2016, 2020	13	2003	2020	-10.496	0	0.687	0.015	Difference stationary	Increasing	-5.306	0	0.691	0.014	Difference stationary	Increasing	Yes
A. baumannii	Tetracycline	DALYs - AgeStandardized - Neisseria gonorrhoeae - Fluoroquinolones	sul2	0.753196	0.00187128	IND, USA	2	2003, 2004, 2005, 2006, 2007, 2008, 2009, 2010, 2011, 2012, 2013, 2016, 2020	13	2003	2020	-17.681	0	0.691	0.014	Difference stationary	Increasing	-5.306	0	0.691	0.014	Difference stationary	Increasing	Yes
A. baumannii	Tetracycline	DALYs - AgeStandardized - Neisseria gonorrhoeae - Fluoroquinolones	rep_cluster_1172/rep_cluster_1254	0.68006	0.00744748	IND, USA	2	2003, 2004, 2005, 2006, 2007, 2008, 2009, 2010, 2011, 2012, 2013, 2016, 2020	13	2003	2020	-9.937	0	0.681	0.015	Difference stationary	Increasing	-5.306	0	0.691	0.014	Difference stationary	Increasing	Yes
S. enterica	Penicilin	Population density (people per sq. km of land area)	blaTEM-34	0.592296	3.39567e-08	BGD, CAN, CHE, CHN, COG, DEU, GBR, IND, KHM, NPL, PRT, RWA, USA, VNM	14	1991, 1992, 1993, 1994, 1995, 1996, 1997, 1998, 1999, 2000, 2001, 2002, 2003, 2004, 2005, 2006, 2007, 2008, 2009, 2010, 2011, 2012, 2013, 2014, 2015, 2016, 2017, 2019, 2021	29	1991	2021	-4.373	0	0.977	0.01	Difference stationary	Increasing	-5.257	0	0.981	0.01	Difference stationary	Increasing	No
E. coli	Macrolide	Deaths - AllAges - Proteus spp. - Aminopenicillin	rmtB	0.893752	0.00666929	IND, KEN, PAK	3	2008, 2009, 2010, 2019, 2020	5	2008	2020	-4.753	0	0.751	0.01	Difference stationary	Increasing	-5.243	0	0.728	0.011	Difference stationary	Increasing	No
E. coli	Macrolide	Deaths - AllAges - Proteus spp. - Aminopenicillin	ble	0.897242	0.00614692	IND, KEN, PAK	3	2008, 2009, 2010, 2019, 2020	5	2008	2020	-1.73	0.416	0.751	0.01	Not stationary	Increasing	-5.243	0	0.728	0.011	Difference stationary	Increasing	No
S. agalactiae	Lincosamide	Deaths - Over70 - Morganella spp. - Resistance to one or more antibiotics	ermB	-0.783874	0.0213243	CAN, DNK, USA	3	2006, 2010, 2011, 2012, 2013, 2014, 2018	7	2006	2018	-2.546	0.105	0.887	0.01	Not stationary	Increasing	-5.228	0	0.674	0.016	Difference stationary	Increasing	No
A. baumannii	Folate	Respiratory infections and tuberculosis	aph(3'')-Ib_aph(6)-Id_ISVsa3_sul2	0.760738	0.000990558	IND, TZA, USA	3	2003, 2004, 2005, 2006, 2007, 2008, 2009, 2010, 2011, 2012, 2013, 2014, 2016, 2020	14	2003	2020	-3.924	0.002	0.966	0.01	Difference stationary	Increasing	-5.216	0	0.691	0.014	Difference stationary	Increasing	Yes
A. baumannii	Folate	Respiratory infections and tuberculosis	dfrA1	0.899267	5.09946e-06	IND, TZA, USA	3	2003, 2004, 2005, 2006, 2007, 2008, 2009, 2010, 2011, 2012, 2013, 2014, 2016, 2020	14	2003	2020	0.236	0.974	0.919	0.01	Not stationary	Increasing	-5.216	0	0.691	0.014	Difference stationary	Increasing	Yes
A. baumannii	Folate	Respiratory infections and tuberculosis	sat-2	0.899267	5.09946e-06	IND, TZA, USA	3	2003, 2004, 2005, 2006, 2007, 2008, 2009, 2010, 2011, 2012, 2013, 2014, 2016, 2020	14	2003	2020	-2.27	0.182	0.816	0.01	Not stationary	Increasing	-5.216	0	0.691	0.014	Difference stationary	Increasing	Yes
A. baumannii	Folate	Respiratory infections and tuberculosis	armA	0.619442	0.0137889	IND, TZA, USA	3	2003, 2004, 2005, 2006, 2007, 2008, 2009, 2010, 2011, 2012, 2013, 2014, 2016, 2020	14	2003	2020	-1.481	0.543	0.891	0.01	Not stationary	Increasing	-5.216	0	0.691	0.014	Difference stationary	Increasing	Yes
A. baumannii	Folate	Respiratory infections and tuberculosis	rep_cluster_1172	0.646617	0.00918744	IND, TZA, USA	3	2003, 2004, 2005, 2006, 2007, 2008, 2009, 2010, 2011, 2012, 2013, 2014, 2016, 2020	14	2003	2020	-0.521	0.888	1.03	0.01	Not stationary	Increasing	-5.216	0	0.691	0.014	Difference stationary	Increasing	Yes
A. baumannii	Folate	Respiratory infections and tuberculosis	rep_cluster_1172/rep_cluster_1254	0.754886	0.00114129	IND, TZA, USA	3	2003, 2004, 2005, 2006, 2007, 2008, 2009, 2010, 2011, 2012, 2013, 2014, 2016, 2020	14	2003	2020	-1.427	0.569	0.943	0.01	Not stationary	Increasing	-5.216	0	0.691	0.014	Difference stationary	Increasing	Yes
A. baumannii	Folate	Respiratory infections and tuberculosis	rep_cluster_1254	0.53259	0.0409568	IND, TZA, USA	3	2003, 2004, 2005, 2006, 2007, 2008, 2009, 2010, 2011, 2012, 2013, 2014, 2016, 2020	14	2003	2020	-3.186	0.021	0.783	0.01	Difference stationary	Increasing	-5.216	0	0.691	0.014	Difference stationary	Increasing	Yes
S. aureus	Folate	Population density (people per sq. km of land area)	rep_cluster_1017	0.512673	0.0295909	CHN, DEU, GHA, SGP, THA, USA	6	1996, 1997, 2001, 2002, 2003, 2004, 2005, 2006, 2007, 2008, 2009, 2010, 2014, 2015	14	1996	2015	3.848	1	0.686	0.015	Not stationary	Increasing	-5.198	0	1.115	0.01	Difference stationary	Increasing	Yes
S. agalactiae	Tetracycline	DALYs - AllAges - Escherichia coli - Fluoroquinolones	tet(O)	0.828696	0.0110081	CAN, DNK, USA	3	2006, 2010, 2011, 2012, 2013, 2014, 2018	7	2006	2018	-1.638	0.463	0.64	0.019	Not stationary	Increasing	-5.183	0	0.644	0.019	Difference stationary	Increasing	No
E. coli	Penicilin	Population density (people per sq. km of land area)	mdtN	0.537764	2.74718e-05	BRA, DEU, DNK, FRA, GBR, GMB, IND, ITA, KEN, MLI, MOZ, NOR, PAK, PRT, THA, TZA, USA	17	2001, 2002, 2003, 2004, 2005, 2006, 2007, 2008, 2009, 2010, 2011, 2012, 2013, 2014, 2015, 2016, 2017, 2018, 2019, 2020, 2021	21	2001	2021	-5.898	0	0.777	0.01	Difference stationary	Increasing	-5.175	0	0.802	0.01	Difference stationary	Increasing	No
E. coli	Penicilin	Population density (people per sq. km of land area)	mdtN	0.537764	2.74718e-05	BRA, DEU, DNK, FRA, GBR, GMB, IND, ITA, KEN, MLI, MOZ, NOR, PAK, PRT, THA, TZA, USA	17	2001, 2002, 2003, 2004, 2005, 2006, 2007, 2008, 2009, 2010, 2011, 2012, 2013, 2014, 2015, 2016, 2017, 2018, 2019, 2020, 2021	21	2001	2021	-5.898	0	0.777	0.01	Difference stationary	Increasing	-5.175	0	0.802	0.01	Difference stationary	Increasing	No
S. agalactiae	Tetracycline	Lower respiratory infections	tet(O)	0.855759	0.00671436	CAN, DNK, USA	3	2006, 2010, 2011, 2012, 2013, 2014, 2018	7	2006	2018	-3.689	0.004	0.676	0.016	Difference stationary	Increasing	-5.112	0	0.681	0.015	Difference stationary	Increasing	No
S. agalactiae	Macrolide	DALYs - AgeStandardized - Proteus spp. - Fluoroquinolones	ermB	-0.880084	0.00393249	CAN, DNK, USA	3	2006, 2010, 2011, 2012, 2013, 2014, 2018	7	2006	2018	-0.101	0.949	0.867	0.01	Not stationary	Increasing	-5.08	0	0.82	0.01	Difference stationary	Increasing	No
S. enterica	Penicilin	Population, total	blaTEM-34	0.559821	2.15283e-07	BGD, CAN, CHE, CHN, COG, DEU, GBR, IND, KHM, NPL, PRT, RWA, USA, VNM	14	1991, 1992, 1993, 1994, 1995, 1996, 1997, 1998, 1999, 2000, 2001, 2002, 2003, 2004, 2005, 2006, 2007, 2008, 2009, 2010, 2011, 2012, 2013, 2014, 2015, 2016, 2017, 2019, 2021, 2022	30	1991	2022	-3.335	0.013	0.973	0.01	Difference stationary	Increasing	-5.059	0	0.974	0.01	Difference stationary	Increasing	No
S. sonnei	Tetracycline	Population, total	rep_cluster_2358/rep_cluster_2373	0.626452	0.0165243	CHN, GBR, IND, NPL, PAK, VNM	6	2003, 2005, 2007, 2008, 2009, 2010, 2011, 2012, 2013, 2014, 2015, 2016	12	2003	2016	-1.795	0.383	0.714	0.012	Not stationary	Increasing	-5.031	0	0.67	0.016	Difference stationary	Increasing	No
S. sonnei	Tetracycline	Population, total	blaCMY-59	0.626452	0.0165243	CHN, GBR, IND, NPL, PAK, VNM	6	2003, 2005, 2007, 2008, 2009, 2010, 2011, 2012, 2013, 2014, 2015, 2016	12	2003	2016	-2.729	0.069	0.741	0.01	Not stationary	Increasing	-5.031	0	0.67	0.016	Difference stationary	Increasing	No
S. sonnei	Tetracycline	Population, total	aac(3)-IId_blaCTX-M-14_IS26_IS903B_ISCfr1_ISEc9_blaTEM-34	0.626452	0.0165243	CHN, GBR, IND, NPL, PAK, VNM	6	2003, 2005, 2007, 2008, 2009, 2010, 2011, 2012, 2013, 2014, 2015, 2016	12	2003	2016	-8.061	0	0.653	0.018	Difference stationary	Increasing	-5.031	0	0.67	0.016	Difference stationary	Increasing	No
S. sonnei	Tetracycline	Population, total	rep_cluster_2358	0.626452	0.0165243	CHN, GBR, IND, NPL, PAK, VNM	6	2003, 2005, 2007, 2008, 2009, 2010, 2011, 2012, 2013, 2014, 2015, 2016	12	2003	2016	-2.289	0.175	0.696	0.014	Not stationary	Increasing	-5.031	0	0.67	0.016	Difference stationary	Increasing	No
S. sonnei	Tetracycline	Population, total	blaCTX-M-14_ISEc9	0.627614	0.0162654	CHN, GBR, IND, NPL, PAK, VNM	6	2003, 2005, 2007, 2008, 2009, 2010, 2011, 2012, 2013, 2014, 2015, 2016	12	2003	2016	1.734	0.998	0.654	0.018	Not stationary	Increasing	-5.031	0	0.67	0.016	Difference stationary	Increasing	No
S. sonnei	Tetracycline	Population, total	blaCMY-59_ISEc9	0.626452	0.0165243	CHN, GBR, IND, NPL, PAK, VNM	6	2003, 2005, 2007, 2008, 2009, 2010, 2011, 2012, 2013, 2014, 2015, 2016	12	2003	2016	-6.753	0	0.736	0.01	Difference stationary	Increasing	-5.031	0	0.67	0.016	Difference stationary	Increasing	No
S. sonnei	Tetracycline	Population, total	IncI2	0.635042	0.014683	CHN, GBR, IND, NPL, PAK, VNM	6	2003, 2005, 2007, 2008, 2009, 2010, 2011, 2012, 2013, 2014, 2015, 2016	12	2003	2016	-6.778	0	0.685	0.015	Difference stationary	Increasing	-5.031	0	0.67	0.016	Difference stationary	Increasing	No
S. sonnei	Tetracycline	Population, total	blaCTX-M-14_IS903B_ISEc23_ISEc9	0.626452	0.0165243	CHN, GBR, IND, NPL, PAK, VNM	6	2003, 2005, 2007, 2008, 2009, 2010, 2011, 2012, 2013, 2014, 2015, 2016	12	2003	2016	-3.086	0.028	0.672	0.016	Difference stationary	Increasing	-5.031	0	0.67	0.016	Difference stationary	Increasing	No
S. sonnei	Tetracycline	Population, total	aac(3)-IId	0.629257	0.0159049	CHN, GBR, IND, NPL, PAK, VNM	6	2003, 2005, 2007, 2008, 2009, 2010, 2011, 2012, 2013, 2014, 2015, 2016	12	2003	2016	-24.4	0	0.673	0.016	Difference stationary	Increasing	-5.031	0	0.67	0.016	Difference stationary	Increasing	No
S. sonnei	Tetracycline	Population, total	blaCTX-M-14	0.627466	0.0162983	CHN, GBR, IND, NPL, PAK, VNM	6	2003, 2005, 2007, 2008, 2009, 2010, 2011, 2012, 2013, 2014, 2015, 2016	12	2003	2016	-3.358	0.012	0.704	0.013	Difference stationary	Increasing	-5.031	0	0.67	0.016	Difference stationary	Increasing	No
S. sonnei	Tetracycline	Population, total	IncI-gamma/K1/rep_cluster_2131	0.626452	0.0165243	CHN, GBR, IND, NPL, PAK, VNM	6	2003, 2005, 2007, 2008, 2009, 2010, 2011, 2012, 2013, 2014, 2015, 2016	12	2003	2016	-2.5	0.115	0.716	0.012	Not stationary	Increasing	-5.031	0	0.67	0.016	Difference stationary	Increasing	No
S. sonnei	Penicilin	Population, total	mrx	0.563271	0.0450173	AUS, BTN, CHN, GBR, IND, VNM	6	2003, 2005, 2009, 2010, 2011, 2012, 2014, 2015, 2016, 2017, 2018	11	2003	2018	0.122	0.968	0.622	0.021	Not stationary	Increasing	-4.996	0	0.616	0.021	Difference stationary	Increasing	No
S. sonnei	Penicilin	Population, total	blaCTX-M-14_ISEc9	0.587661	0.0346824	AUS, BTN, CHN, GBR, IND, VNM	6	2003, 2005, 2009, 2010, 2011, 2012, 2014, 2015, 2016, 2017, 2018	11	2003	2018	-17.218	0	0.623	0.021	Difference stationary	Increasing	-4.996	0	0.616	0.021	Difference stationary	Increasing	No
S. sonnei	Penicilin	Population, total	blaCTX-M-14	0.586613	0.035087	AUS, BTN, CHN, GBR, IND, VNM	6	2003, 2005, 2009, 2010, 2011, 2012, 2014, 2015, 2016, 2017, 2018	11	2003	2018	-2.794	0.059	0.654	0.018	Not stationary	Increasing	-4.996	0	0.616	0.021	Difference stationary	Increasing	No
S. sonnei	Penicilin	Population, total	mphA	0.563271	0.0450173	AUS, BTN, CHN, GBR, IND, VNM	6	2003, 2005, 2009, 2010, 2011, 2012, 2014, 2015, 2016, 2017, 2018	11	2003	2018	-1.839	0.361	0.675	0.016	Not stationary	Increasing	-4.996	0	0.616	0.021	Difference stationary	Increasing	No
E. faecium	Lipopeptide	Deaths - AgeStandardized - Mycobacterium tuberculosis - Extensive drug resistance in TB	vanYA	0.867227	0.00528429	AUS, NZL, USA	3	2007, 2011, 2014, 2015, 2017, 2018	6	2007	2018	-1.013	0.748	0.544	0.032	Not stationary	Increasing	-4.99	0	0.545	0.032	Difference stationary	Increasing	Yes
E. faecium	Lipopeptide	Deaths - AgeStandardized - Mycobacterium tuberculosis - Extensive drug resistance in TB	vanSA	0.8756	0.00437497	AUS, NZL, USA	3	2007, 2011, 2014, 2015, 2017, 2018	6	2007	2018	-1.459	0.553	0.547	0.031	Not stationary	Increasing	-4.99	0	0.545	0.032	Difference stationary	Increasing	Yes
A. baumannii	Folate	Population ages 65 and above (% of total population)	armA	0.6621	0.00716537	IND, TZA, USA	3	2003, 2004, 2005, 2006, 2007, 2008, 2009, 2010, 2011, 2012, 2013, 2014, 2016, 2020	14	2003	2020	-7.716	0	0.794	0.01	Difference stationary	Increasing	-4.987	0	0.83	0.01	Difference stationary	Increasing	Yes
A. baumannii	Folate	Population ages 65 and above (% of total population)	rep_cluster_1172/rep_cluster_1254	0.600134	0.0180177	IND, TZA, USA	3	2003, 2004, 2005, 2006, 2007, 2008, 2009, 2010, 2011, 2012, 2013, 2014, 2016, 2020	14	2003	2020	-5.503	0	0.78	0.01	Difference stationary	Increasing	-4.987	0	0.83	0.01	Difference stationary	Increasing	Yes
A. baumannii	Folate	Population ages 65 and above (% of total population)	rep_cluster_1254	0.721167	0.00241188	IND, TZA, USA	3	2003, 2004, 2005, 2006, 2007, 2008, 2009, 2010, 2011, 2012, 2013, 2014, 2016, 2020	14	2003	2020	-6.39	0	0.8	0.01	Difference stationary	Increasing	-4.987	0	0.83	0.01	Difference stationary	Increasing	Yes
A. baumannii	Folate	DALYs - Over70 - All pathogens - Extensive drug resistance in TB	tet(A)	-0.554928	0.0317787	IND, TZA, USA	3	2003, 2004, 2005, 2006, 2007, 2008, 2009, 2010, 2011, 2012, 2013, 2014, 2016, 2020	14	2003	2020	-8.213	0	1.082	0.01	Difference stationary	Increasing	-4.98	0	0.626	0.02	Difference stationary	Increasing	Yes
A. baumannii	Folate	DALYs - Over70 - All pathogens - Extensive drug resistance in TB	IncP	-0.530821	0.0417595	IND, TZA, USA	3	2003, 2004, 2005, 2006, 2007, 2008, 2009, 2010, 2011, 2012, 2013, 2014, 2016, 2020	14	2003	2020	-9.033	0	0.881	0.01	Difference stationary	Increasing	-4.98	0	0.626	0.02	Difference stationary	Increasing	Yes
A. baumannii	Folate	DALYs - Over70 - All pathogens - Extensive drug resistance in TB	blaCARB-5	-0.516983	0.0484484	IND, TZA, USA	3	2003, 2004, 2005, 2006, 2007, 2008, 2009, 2010, 2011, 2012, 2013, 2014, 2016, 2020	14	2003	2020	-9.939	0	1.033	0.01	Difference stationary	Increasing	-4.98	0	0.626	0.02	Difference stationary	Increasing	Yes
S. agalactiae	Lincosamide	Deaths - AllAges - Group A Streptococcus - Macrolides	ermB	0.873732	0.00456832	CAN, DNK, USA	3	2006, 2010, 2011, 2012, 2013, 2014, 2018	7	2006	2018	-4.675	0	0.627	0.02	Difference stationary	Increasing	-4.911	0	0.63	0.02	Difference stationary	Increasing	No
A. baumannii	Tetracycline	DALYs - AgeStandardized - Neisseria gonorrhoeae - Resistance to one or more antibiotics	blaPER-7	0.541363	0.0455741	IND, USA	2	2003, 2004, 2005, 2006, 2007, 2008, 2009, 2010, 2011, 2012, 2013, 2016, 2020	13	2003	2020	-2.449	0.128	0.63	0.02	Not stationary	Increasing	-4.861	0	0.63	0.02	Difference stationary	Increasing	Yes
S. agalactiae	Tetracycline	Respiratory infections and tuberculosis	tet(O)	0.833725	0.0101072	CAN, DNK, USA	3	2006, 2010, 2011, 2012, 2013, 2014, 2018	7	2006	2018	-0.048	0.954	1.003	0.01	Not stationary	Increasing	-4.856	0	0.567	0.027	Difference stationary	Increasing	No
S. agalactiae	Macrolide	Deaths - AgeStandardized - Group A Streptococcus - Resistance to one or more antibiotics	ermB	0.858029	0.00641368	CAN, DNK, USA	3	2006, 2010, 2011, 2012, 2013, 2014, 2018	7	2006	2018	-2.801	0.058	0.658	0.017	Not stationary	Increasing	-4.813	0	0.657	0.017	Difference stationary	Increasing	No
S. agalactiae	Macrolide	Deaths - AgeStandardized - Group A Streptococcus - Macrolides	ermB	0.858029	0.00641368	CAN, DNK, USA	3	2006, 2010, 2011, 2012, 2013, 2014, 2018	7	2006	2018	-3.47	0.009	0.655	0.018	Difference stationary	Increasing	-4.773	0	0.654	0.018	Difference stationary	Increasing	No
A. baumannii	Folate	People using safely managed sanitation services (% of population)	blaOXA-23	0.561156	0.0295204	IND, TZA, USA	3	2003, 2004, 2005, 2006, 2007, 2008, 2009, 2010, 2011, 2012, 2013, 2014, 2016, 2020	14	2003	2020	-1.433	0.566	0.562	0.028	Not stationary	Increasing	-4.739	0	0.581	0.024	Difference stationary	Increasing	Yes
A. baumannii	Folate	People using safely managed sanitation services (% of population)	mphE	0.716165	0.00267132	IND, TZA, USA	3	2003, 2004, 2005, 2006, 2007, 2008, 2009, 2010, 2011, 2012, 2013, 2014, 2016, 2020	14	2003	2020	-19.284	0	0.58	0.024	Difference stationary	Increasing	-4.739	0	0.581	0.024	Difference stationary	Increasing	Yes
A. baumannii	Folate	People using safely managed sanitation services (% of population)	aph(3'')-Ib	0.599027	0.0182872	IND, TZA, USA	3	2003, 2004, 2005, 2006, 2007, 2008, 2009, 2010, 2011, 2012, 2013, 2014, 2016, 2020	14	2003	2020	-3.964	0.002	0.575	0.025	Difference stationary	Increasing	-4.739	0	0.581	0.024	Difference stationary	Increasing	Yes
A. baumannii	Folate	People using safely managed sanitation services (% of population)	msrE	0.716165	0.00267132	IND, TZA, USA	3	2003, 2004, 2005, 2006, 2007, 2008, 2009, 2010, 2011, 2012, 2013, 2014, 2016, 2020	14	2003	2020	-2.908	0.044	0.581	0.024	Not stationary	Increasing	-4.739	0	0.581	0.024	Difference stationary	Increasing	Yes
C. diphtheriae	Folate	Trimethoprim	tet(O)	0.905833	0.0341941	FRA	1	2011, 2014, 2015, 2016, 2017	5	2011	2017	-4.507	0	0.803	0.01	Difference stationary	Increasing	-4.713	0	0.764	0.01	Difference stationary	Increasing	No
C. diphtheriae	Folate	Trimethoprim	tet(O)	0.905833	0.0341941	FRA	1	2011, 2014, 2015, 2016, 2017	5	2011	2017	-4.507	0	0.803	0.01	Difference stationary	Increasing	-4.713	0	0.764	0.01	Difference stationary	Increasing	No
S. agalactiae	Tetracycline	Lipopeptides	tet(O)	0.809252	0.0149632	CAN, DNK, USA	3	2006, 2010, 2011, 2012, 2013, 2014, 2018	7	2006	2018	-5.705	0	0.754	0.01	Difference stationary	Increasing	-4.71	0	0.742	0.01	Difference stationary	Increasing	No
S. sonnei	Tetracycline	Typhoid fever	blaTEM-34	-0.690871	0.00622136	CHN, GBR, IND, NPL, PAK, VNM	6	2003, 2005, 2007, 2008, 2009, 2010, 2011, 2012, 2013, 2014, 2015, 2016	12	2003	2016	-8.675	0	0.772	0.01	Difference stationary	Increasing	-4.709	0	0.679	0.015	Difference stationary	Increasing	No
S. sonnei	Aminoglycoside	Livestock production index (2014-2016 = 100)	IncFIA/IncFIC	0.523922	0.0372444	AUS, CHN, GBR, IND, NPL, PAK, VNM	7	2003, 2005, 2007, 2008, 2009, 2010, 2011, 2012, 2013, 2014, 2015, 2016, 2017	13	2003	2017	-5.347	0	0.815	0.01	Difference stationary	Increasing	-4.663	0	0.813	0.01	Difference stationary	Increasing	No
S. sonnei	Aminoglycoside	Livestock production index (2014-2016 = 100)	aac(3)-IId	0.744594	0.000937295	AUS, CHN, GBR, IND, NPL, PAK, VNM	7	2003, 2005, 2007, 2008, 2009, 2010, 2011, 2012, 2013, 2014, 2015, 2016, 2017	13	2003	2017	-2.888	0.047	0.814	0.01	Not stationary	Increasing	-4.663	0	0.813	0.01	Difference stationary	Increasing	No
S. sonnei	Aminoglycoside	Livestock production index (2014-2016 = 100)	IS6100_mrx_mphA	0.586424	0.0169593	AUS, CHN, GBR, IND, NPL, PAK, VNM	7	2003, 2005, 2007, 2008, 2009, 2010, 2011, 2012, 2013, 2014, 2015, 2016, 2017	13	2003	2017	-4.99	0	0.82	0.01	Difference stationary	Increasing	-4.663	0	0.813	0.01	Difference stationary	Increasing	No
S. sonnei	Aminoglycoside	Livestock production index (2014-2016 = 100)	blaTEM-34	0.721139	0.00161835	AUS, CHN, GBR, IND, NPL, PAK, VNM	7	2003, 2005, 2007, 2008, 2009, 2010, 2011, 2012, 2013, 2014, 2015, 2016, 2017	13	2003	2017	-4.298	0	0.819	0.01	Difference stationary	Increasing	-4.663	0	0.813	0.01	Difference stationary	Increasing	No
E. faecium	Lipopeptide	DALYs - AgeStandardized - All pathogens - Extensive drug resistance in TB	vanSA	0.873225	0.0046217	AUS, NZL, USA	3	2007, 2011, 2014, 2015, 2017, 2018	6	2007	2018	-1.133	0.702	0.547	0.031	Not stationary	Increasing	-4.659	0	0.551	0.03	Difference stationary	Increasing	Yes
E. faecium	Lipopeptide	DALYs - AgeStandardized - All pathogens - Extensive drug resistance in TB	vanYA	0.864693	0.00558153	AUS, NZL, USA	3	2007, 2011, 2014, 2015, 2017, 2018	6	2007	2018	-2.853	0.051	0.551	0.03	Not stationary	Increasing	-4.659	0	0.551	0.03	Difference stationary	Increasing	Yes
A. baumannii	Fluoroquinolone	Deaths - AllAges - Mycobacterium tuberculosis - Extensive drug resistance in TB	rep_cluster_1254	0.647418	0.00272926	AUS, CHN, IND, KOR, SWE, TZA, USA	7	2003, 2004, 2005, 2006, 2007, 2008, 2009, 2010, 2011, 2012, 2013, 2014, 2016, 2020	14	2003	2020	-6.791	0	0.772	0.01	Difference stationary	Increasing	-4.638	0	0.783	0.01	Difference stationary	Increasing	Yes
S. agalactiae	Tetracycline	DALYs - AgeStandardized - Haemophilus influenzae - Resistance to one or more antibiotics	tet(O)	0.846995	0.00795863	CAN, DNK, USA	3	2006, 2010, 2011, 2012, 2013, 2014, 2018	7	2006	2018	-5.166	0	0.755	0.01	Difference stationary	Increasing	-4.596	0	0.758	0.01	Difference stationary	Increasing	No
E. faecium	Glycopeptide	Deaths - AllAges - Group A Streptococcus - Macrolides	rep_cluster_889/rep_cluster_893/rep_cluster_943	0.562683	0.00080136	AUS, DEU, GBR, IRL, PAK, USA	6	2001, 2002, 2003, 2004, 2005, 2006, 2007, 2008, 2009, 2010, 2011, 2012, 2013, 2014, 2015, 2017, 2018	17	2001	2018	-2.326	0.164	0.856	0.01	Not stationary	Increasing	-4.59	0	0.853	0.01	Difference stationary	Increasing	Yes
E. faecium	Glycopeptide	Deaths - AllAges - Group A Streptococcus - Macrolides	rep_cluster_1763	0.65528	4.69743e-05	AUS, DEU, GBR, IRL, PAK, USA	6	2001, 2002, 2003, 2004, 2005, 2006, 2007, 2008, 2009, 2010, 2011, 2012, 2013, 2014, 2015, 2017, 2018	17	2001	2018	-2.001	0.286	0.856	0.01	Not stationary	Increasing	-4.59	0	0.853	0.01	Difference stationary	Increasing	Yes
E. faecium	Glycopeptide	Deaths - AllAges - Group A Streptococcus - Macrolides	rep_cluster_1763/rep_cluster_889/rep_cluster_943	0.562683	0.00080136	AUS, DEU, GBR, IRL, PAK, USA	6	2001, 2002, 2003, 2004, 2005, 2006, 2007, 2008, 2009, 2010, 2011, 2012, 2013, 2014, 2015, 2017, 2018	17	2001	2018	-2.77	0.063	0.855	0.01	Not stationary	Increasing	-4.59	0	0.853	0.01	Difference stationary	Increasing	Yes
E. faecium	Glycopeptide	Deaths - AllAges - Group A Streptococcus - Macrolides	rep_cluster_1197/rep_cluster_2146/rep_cluster_889	0.562683	0.00080136	AUS, DEU, GBR, IRL, PAK, USA	6	2001, 2002, 2003, 2004, 2005, 2006, 2007, 2008, 2009, 2010, 2011, 2012, 2013, 2014, 2015, 2017, 2018	17	2001	2018	-2.199	0.207	0.855	0.01	Not stationary	Increasing	-4.59	0	0.853	0.01	Difference stationary	Increasing	Yes
E. faecium	Glycopeptide	Deaths - AllAges - Group A Streptococcus - Macrolides	rep_cluster_1197/rep_cluster_1763/rep_cluster_889	0.519862	0.00229181	AUS, DEU, GBR, IRL, PAK, USA	6	2001, 2002, 2003, 2004, 2005, 2006, 2007, 2008, 2009, 2010, 2011, 2012, 2013, 2014, 2015, 2017, 2018	17	2001	2018	-2.002	0.285	0.856	0.01	Not stationary	Increasing	-4.59	0	0.853	0.01	Difference stationary	Increasing	Yes
A. baumannii	Fluoroquinolone	Deaths - AllAges - All pathogens - Extensive drug resistance in TB	rep_cluster_1254	0.647418	0.00272926	AUS, CHN, IND, KOR, SWE, TZA, USA	7	2003, 2004, 2005, 2006, 2007, 2008, 2009, 2010, 2011, 2012, 2013, 2014, 2016, 2020	14	2003	2020	-4.036	0.001	0.773	0.01	Difference stationary	Increasing	-4.582	0	0.785	0.01	Difference stationary	Increasing	Yes
S. agalactiae	Macrolide	Skin and subcutaneous diseases	ermB	0.747497	0.0330104	CAN, DNK, USA	3	2006, 2010, 2011, 2012, 2013, 2014, 2018	7	2006	2018	-6.339	0	0.605	0.022	Difference stationary	Increasing	-4.58	0	0.608	0.022	Difference stationary	Increasing	No
A. baumannii	Aminoglycoside	DALYs - AgeStandardized - Haemophilus influenzae - Resistance to one or more antibiotics	aac(6')-Iaf	0.563174	0.0185751	AUS, CHN, KOR, SWE, TZA, USA	6	2003, 2004, 2005, 2006, 2007, 2008, 2009, 2010, 2011, 2012, 2013, 2014, 2016	13	2003	2016	-9.964	0	0.919	0.01	Difference stationary	Increasing	-4.552	0	0.785	0.01	Difference stationary	Increasing	Yes
A. baumannii	Aminoglycoside	DALYs - AgeStandardized - Haemophilus influenzae - Resistance to one or more antibiotics	aac(6')-Iaf	0.563174	0.0185751	AUS, CHN, KOR, SWE, TZA, USA	6	2003, 2004, 2005, 2006, 2007, 2008, 2009, 2010, 2011, 2012, 2013, 2014, 2016	13	2003	2016	-9.964	0	0.919	0.01	Difference stationary	Increasing	-4.552	0	0.785	0.01	Difference stationary	Increasing	Yes
S. agalactiae	Tetracycline	Deaths - AgeStandardized - Group A Streptococcus - Resistance to one or more antibiotics	tet(O)	0.895439	0.00263846	CAN, DNK, USA	3	2006, 2010, 2011, 2012, 2013, 2014, 2018	7	2006	2018	-4.747	0	0.657	0.017	Difference stationary	Increasing	-4.531	0	0.658	0.017	Difference stationary	Increasing	No
S. aureus	Tetracycline	Population density (people per sq. km of land area)	ermC	0.544573	0.0194519	CHN, DEU, GBR, GHA, SGP	5	1982, 1996, 1997, 2001, 2002, 2003, 2004, 2005, 2006, 2007, 2008, 2009, 2010, 2014, 2015, 2018	16	1982	2018	0.524	0.986	1.032	0.01	Not stationary	Increasing	-4.523	0	1.123	0.01	Difference stationary	Increasing	Yes
S. aureus	Lincosamide	Deaths - AllAges - Proteus spp. - Fluoroquinolones	ermC	0.543234	0.00608232	CHN, DEU, SGP, THA, USA	5	1996, 1997, 2001, 2002, 2003, 2004, 2005, 2006, 2007, 2008, 2009, 2010, 2011, 2012, 2013, 2014, 2015	17	1996	2015	-8.911	0	0.86	0.01	Difference stationary	Increasing	-4.518	0	0.872	0.01	Difference stationary	Increasing	Yes
S. aureus	Lincosamide	Deaths - AllAges - Proteus spp. - Fluoroquinolones	IS431mec_mecA	0.60509	0.00173236	CHN, DEU, SGP, THA, USA	5	1996, 1997, 2001, 2002, 2003, 2004, 2005, 2006, 2007, 2008, 2009, 2010, 2011, 2012, 2013, 2014, 2015	17	1996	2015	-3.925	0.002	0.852	0.01	Difference stationary	Increasing	-4.518	0	0.872	0.01	Difference stationary	Increasing	Yes
E. faecium	Lipopeptide	Deaths - Over70 - Mycobacterium tuberculosis - Extensive drug resistance in TB	vanSA	0.861261	0.00600091	AUS, NZL, USA	3	2007, 2011, 2014, 2015, 2017, 2018	6	2007	2018	-8.221	0	0.536	0.034	Difference stationary	Increasing	-4.503	0	0.535	0.034	Difference stationary	Increasing	Yes
E. faecium	Lipopeptide	Deaths - Over70 - Mycobacterium tuberculosis - Extensive drug resistance in TB	vanYA	0.861331	0.00599219	AUS, NZL, USA	3	2007, 2011, 2014, 2015, 2017, 2018	6	2007	2018	-0.175	0.941	0.538	0.033	Not stationary	Increasing	-4.503	0	0.535	0.034	Difference stationary	Increasing	Yes
E. faecium	Lipopeptide	Deaths - Over70 - Mycobacterium tuberculosis - Extensive drug resistance in TB	tet(M)	0.75247	0.0312254	AUS, NZL, USA	3	2007, 2011, 2014, 2015, 2017, 2018	6	2007	2018	-2.747	0.066	0.536	0.034	Not stationary	Increasing	-4.503	0	0.535	0.034	Difference stationary	Increasing	Yes
N. gonorrhoeae	Penicilin	DALYs - AgeStandardized - Group B Streptococcus - Fluoroquinolones	blaTEM-135	0.519629	0.0110455	AUS, CAN, JPN, NZL	4	1997, 1998, 2000, 2001, 2005, 2006, 2007, 2008, 2009, 2010, 2011, 2012, 2013, 2014, 2015, 2017	16	1997	2017	-4.681	0	0.909	0.01	Difference stationary	Increasing	-4.472	0	0.928	0.01	Difference stationary	Increasing	No
N. gonorrhoeae	Penicilin	DALYs - AgeStandardized - Group B Streptococcus - Fluoroquinolones	IncP	0.581026	0.00364452	AUS, CAN, JPN, NZL	4	1997, 1998, 2000, 2001, 2005, 2006, 2007, 2008, 2009, 2010, 2011, 2012, 2013, 2014, 2015, 2017	16	1997	2017	-11.387	0	0.903	0.01	Difference stationary	Increasing	-4.472	0	0.928	0.01	Difference stationary	Increasing	No
E. coli	Macrolide	Age dependency ratio, old (% of working-age population)	ble	0.857284	0.0136646	IND, KEN, PAK	3	2008, 2009, 2010, 2019, 2020	5	2008	2020	-4.708	0	0.76	0.01	Difference stationary	Increasing	-4.448	0	0.782	0.01	Difference stationary	Increasing	No
E. coli	Macrolide	Age dependency ratio, old (% of working-age population)	rmtB	0.858836	0.0133078	IND, KEN, PAK	3	2008, 2009, 2010, 2019, 2020	5	2008	2020	-13.779	0	0.762	0.01	Difference stationary	Increasing	-4.448	0	0.782	0.01	Difference stationary	Increasing	No
S. agalactiae	Lincosamide	Deaths - AgeStandardized - Group A Streptococcus - Resistance to one or more antibiotics	ermB	0.930263	0.000804152	CAN, DNK, USA	3	2006, 2010, 2011, 2012, 2013, 2014, 2018	7	2006	2018	-8.089	0	0.656	0.018	Difference stationary	Increasing	-4.404	0	0.654	0.018	Difference stationary	Increasing	No
K. pneumoniae	Phenicol	Deaths - AllAges - Proteus spp. - Aminopenicillin	IncFIA/IncR/rep_cluster_1254	0.540303	0.0460827	GRC, IND, MWI, NPL, USA	5	2005, 2009, 2010, 2011, 2012, 2013, 2014, 2016, 2020	9	2005	2020	-13.008	0	0.652	0.018	Difference stationary	Increasing	-4.402	0	0.661	0.017	Difference stationary	Increasing	Yes
S. agalactiae	Lincosamide	DALYs - AgeStandardized - Haemophilus influenzae - Aminopenicillin	ermB	0.768354	0.0259264	CAN, DNK, USA	3	2006, 2010, 2011, 2012, 2013, 2014, 2018	7	2006	2018	-4.142	0.001	0.749	0.01	Difference stationary	Increasing	-4.368	0	0.745	0.01	Difference stationary	Increasing	No
S. aureus	Lincosamide	Population density (people per sq. km of land area)	ermC	0.504465	0.0101235	CHN, DEU, SGP, THA, USA	5	1982, 1996, 1997, 2001, 2002, 2003, 2004, 2005, 2006, 2007, 2008, 2009, 2010, 2011, 2012, 2013, 2014, 2015	18	1982	2015	-11.975	0	1.057	0.01	Difference stationary	Increasing	-4.364	0	1.112	0.01	Difference stationary	Increasing	Yes
S. sonnei	Tetracycline	wspd	sul2	0.680026	0.014964	CHN, GBR, IND, PAK, VNM	5	2003, 2005, 2007, 2008, 2009, 2010, 2011, 2012, 2013, 2014, 2015, 2016	12	2003	2016	-72.552	0	0.554	0.029	Difference stationary	Increasing	-4.354	0	0.561	0.028	Difference stationary	Increasing	No
E. faecium	Lipopeptide	Deaths - Over70 - Group A Streptococcus - Macrolides	tet(M)	0.718492	0.0446593	AUS, NZL, USA	3	2007, 2011, 2014, 2015, 2017, 2018	6	2007	2018	-2.975	0.037	0.572	0.025	Difference stationary	Increasing	-4.339	0	0.573	0.025	Difference stationary	Increasing	Yes
K. pneumoniae	Nitrofurans	Deaths - AllAges - Enterococcus faecium - Fluoroquinolones	qnrB6	0.602128	0.0105385	BLZ, BRB, DEU, DMA, GRD, HTI, ITA, LCA, USA	9	2009, 2010, 2011, 2012, 2013, 2014, 2015, 2016, 2017, 2018, 2019	11	2009	2019	-20.502	0	0.581	0.024	Difference stationary	Increasing	-4.291	0	0.573	0.025	Difference stationary	Increasing	Yes
K. pneumoniae	Nitrofurans	Deaths - AllAges - Enterococcus faecium - Fluoroquinolones	qnrB6_Tn5403	0.574512	0.0158592	BLZ, BRB, DEU, DMA, GRD, HTI, ITA, LCA, USA	9	2009, 2010, 2011, 2012, 2013, 2014, 2015, 2016, 2017, 2018, 2019	11	2009	2019	-12.174	0	0.58	0.024	Difference stationary	Increasing	-4.291	0	0.573	0.025	Difference stationary	Increasing	Yes
A. baumannii	Carbapenem	Deaths - AllAges - All pathogens - Extensive drug resistance in TB	blaPER-7	0.544055	0.0160373	AUS, CHN, IND, KOR, SWE, THA, USA	7	2003, 2004, 2005, 2006, 2007, 2008, 2009, 2010, 2011, 2012, 2013, 2016, 2020	13	2003	2020	-3.588	0.006	0.788	0.01	Difference stationary	Increasing	-4.269	0.001	0.772	0.01	Difference stationary	Increasing	Yes
A. baumannii	Carbapenem	Deaths - AllAges - All pathogens - Extensive drug resistance in TB	rep_cluster_1172/rep_cluster_1254	0.514765	0.0241199	AUS, CHN, IND, KOR, SWE, THA, USA	7	2003, 2004, 2005, 2006, 2007, 2008, 2009, 2010, 2011, 2012, 2013, 2016, 2020	13	2003	2020	-5.976	0	0.781	0.01	Difference stationary	Increasing	-4.269	0.001	0.772	0.01	Difference stationary	Increasing	Yes
A. baumannii	Carbapenem	Deaths - AllAges - All pathogens - Extensive drug resistance in TB	rep_cluster_1172/rep_cluster_1254	0.514765	0.0241199	AUS, CHN, IND, KOR, SWE, THA, USA	7	2003, 2004, 2005, 2006, 2007, 2008, 2009, 2010, 2011, 2012, 2013, 2016, 2020	13	2003	2020	-5.976	0	0.781	0.01	Difference stationary	Increasing	-4.269	0.001	0.772	0.01	Difference stationary	Increasing	Yes
A. baumannii	Carbapenem	Deaths - AllAges - All pathogens - Extensive drug resistance in TB	rep_cluster_1254	0.544335	0.015972	AUS, CHN, IND, KOR, SWE, THA, USA	7	2003, 2004, 2005, 2006, 2007, 2008, 2009, 2010, 2011, 2012, 2013, 2016, 2020	13	2003	2020	-5.052	0	0.782	0.01	Difference stationary	Increasing	-4.269	0.001	0.772	0.01	Difference stationary	Increasing	Yes
A. baumannii	Carbapenem	Deaths - AllAges - All pathogens - Extensive drug resistance in TB	cmlA5	0.725149	0.000443084	AUS, CHN, IND, KOR, SWE, THA, USA	7	2003, 2004, 2005, 2006, 2007, 2008, 2009, 2010, 2011, 2012, 2013, 2016, 2020	13	2003	2020	-14.98	0	0.787	0.01	Difference stationary	Increasing	-4.269	0.001	0.772	0.01	Difference stationary	Increasing	Yes
E. faecium	Lipopeptide	DALYs - Over70 - Mycobacterium tuberculosis - Extensive drug resistance in TB	tet(M)	0.730752	0.0394742	AUS, NZL, USA	3	2007, 2011, 2014, 2015, 2017, 2018	6	2007	2018	-24.592	0	0.538	0.033	Difference stationary	Increasing	-4.246	0.001	0.537	0.033	Difference stationary	Increasing	Yes
E. faecium	Lipopeptide	DALYs - Over70 - Mycobacterium tuberculosis - Extensive drug resistance in TB	vanSA	0.859321	0.00624656	AUS, NZL, USA	3	2007, 2011, 2014, 2015, 2017, 2018	6	2007	2018	-2.954	0.039	0.537	0.033	Not stationary	Increasing	-4.246	0.001	0.537	0.033	Difference stationary	Increasing	Yes
E. faecium	Lipopeptide	DALYs - Over70 - Mycobacterium tuberculosis - Extensive drug resistance in TB	vanYA	0.855382	0.00676502	AUS, NZL, USA	3	2007, 2011, 2014, 2015, 2017, 2018	6	2007	2018	-34.655	0	0.539	0.033	Difference stationary	Increasing	-4.246	0.001	0.537	0.033	Difference stationary	Increasing	Yes
E. faecium	Lipopeptide	Deaths - AllAges - Mycobacterium tuberculosis - Extensive drug resistance in TB	vanSA	0.862268	0.00587588	AUS, NZL, USA	3	2007, 2011, 2014, 2015, 2017, 2018	6	2007	2018	-3.637	0.005	0.548	0.031	Difference stationary	Increasing	-4.22	0.001	0.552	0.03	Difference stationary	Increasing	Yes
E. faecium	Lipopeptide	Deaths - AllAges - Mycobacterium tuberculosis - Extensive drug resistance in TB	vanYA	0.848914	0.00767454	AUS, NZL, USA	3	2007, 2011, 2014, 2015, 2017, 2018	6	2007	2018	-5.884	0	0.551	0.03	Difference stationary	Increasing	-4.22	0.001	0.552	0.03	Difference stationary	Increasing	Yes
A. baumannii	Carbapenem	Deaths - AllAges - Mycobacterium tuberculosis - Extensive drug resistance in TB	rep_cluster_1172/rep_cluster_1254	0.514765	0.0241199	AUS, CHN, IND, KOR, SWE, THA, USA	7	2003, 2004, 2005, 2006, 2007, 2008, 2009, 2010, 2011, 2012, 2013, 2016, 2020	13	2003	2020	-4.496	0	0.789	0.01	Difference stationary	Increasing	-4.189	0.001	0.772	0.01	Difference stationary	Increasing	Yes
A. baumannii	Carbapenem	Deaths - AllAges - Mycobacterium tuberculosis - Extensive drug resistance in TB	rep_cluster_1172/rep_cluster_1254	0.514765	0.0241199	AUS, CHN, IND, KOR, SWE, THA, USA	7	2003, 2004, 2005, 2006, 2007, 2008, 2009, 2010, 2011, 2012, 2013, 2016, 2020	13	2003	2020	-4.496	0	0.789	0.01	Difference stationary	Increasing	-4.189	0.001	0.772	0.01	Difference stationary	Increasing	Yes
A. baumannii	Carbapenem	Deaths - AllAges - Mycobacterium tuberculosis - Extensive drug resistance in TB	rep_cluster_1254	0.544335	0.015972	AUS, CHN, IND, KOR, SWE, THA, USA	7	2003, 2004, 2005, 2006, 2007, 2008, 2009, 2010, 2011, 2012, 2013, 2016, 2020	13	2003	2020	-3.604	0.006	0.774	0.01	Difference stationary	Increasing	-4.189	0.001	0.772	0.01	Difference stationary	Increasing	Yes
A. baumannii	Carbapenem	Deaths - AllAges - Mycobacterium tuberculosis - Extensive drug resistance in TB	cmlA5	0.725149	0.000443084	AUS, CHN, IND, KOR, SWE, THA, USA	7	2003, 2004, 2005, 2006, 2007, 2008, 2009, 2010, 2011, 2012, 2013, 2016, 2020	13	2003	2020	-7.905	0	0.78	0.01	Difference stationary	Increasing	-4.189	0.001	0.772	0.01	Difference stationary	Increasing	Yes
A. baumannii	Carbapenem	Deaths - AllAges - Mycobacterium tuberculosis - Extensive drug resistance in TB	blaPER-7	0.544055	0.0160373	AUS, CHN, IND, KOR, SWE, THA, USA	7	2003, 2004, 2005, 2006, 2007, 2008, 2009, 2010, 2011, 2012, 2013, 2016, 2020	13	2003	2020	-4.059	0.001	0.779	0.01	Difference stationary	Increasing	-4.189	0.001	0.772	0.01	Difference stationary	Increasing	Yes
E. faecium	Lipopeptide	DALYs - AgeStandardized - Mycobacterium tuberculosis - Extensive drug resistance in TB	vanSA	0.873225	0.0046217	AUS, NZL, USA	3	2007, 2011, 2014, 2015, 2017, 2018	6	2007	2018	-4.514	0	0.554	0.029	Difference stationary	Increasing	-4.185	0.001	0.551	0.03	Difference stationary	Increasing	Yes
E. faecium	Lipopeptide	DALYs - AgeStandardized - Mycobacterium tuberculosis - Extensive drug resistance in TB	vanYA	0.864693	0.00558153	AUS, NZL, USA	3	2007, 2011, 2014, 2015, 2017, 2018	6	2007	2018	-5.03	0	0.555	0.029	Difference stationary	Increasing	-4.185	0.001	0.551	0.03	Difference stationary	Increasing	Yes
K. pneumoniae	Phenicol	Livestock production index (2014-2016 = 100)	qacEdelta1	0.547402	0.042754	GRC, IND, MWI, NPL, USA	5	2005, 2009, 2010, 2011, 2012, 2013, 2014, 2016, 2020	9	2005	2020	-5.073	0	0.464	0.05	Difference stationary	Increasing	-4.185	0.001	0.464	0.05	Difference stationary	Increasing	Yes
E. faecium	Lipopeptide	DALYs - AllAges - Escherichia coli - Fluoroquinolones	vanYA	0.755139	0.0302927	AUS, NZL, USA	3	2007, 2011, 2014, 2015, 2017, 2018	6	2007	2018	-2.743	0.067	0.604	0.022	Not stationary	Increasing	-4.183	0.001	0.628	0.02	Difference stationary	Increasing	Yes
E. faecium	Lipopeptide	DALYs - AllAges - Escherichia coli - Fluoroquinolones	tet(M)	0.774611	0.0240038	AUS, NZL, USA	3	2007, 2011, 2014, 2015, 2017, 2018	6	2007	2018	-2.342	0.159	0.607	0.022	Not stationary	Increasing	-4.183	0.001	0.628	0.02	Difference stationary	Increasing	Yes
E. faecium	Lipopeptide	DALYs - AllAges - Escherichia coli - Fluoroquinolones	vanSA	0.743634	0.0344391	AUS, NZL, USA	3	2007, 2011, 2014, 2015, 2017, 2018	6	2007	2018	-1.16	0.691	0.613	0.021	Not stationary	Increasing	-4.183	0.001	0.628	0.02	Difference stationary	Increasing	Yes
S. suis	Tetracycline	Deaths - AllAges - Escherichia coli - Third-generation cephalosporins	tet(O)	0.554171	0.0320616	CAN, GBR, VNM	3	1990, 2000, 2001, 2002, 2006, 2007, 2009, 2010, 2011, 2013, 2014, 2015, 2016	13	1990	2016	-3.325	0.014	0.997	0.01	Difference stationary	Increasing	-4.153	0.001	1.034	0.01	Difference stationary	Increasing	No
S. suis	Tetracycline	Deaths - AllAges - Escherichia coli - Third-generation cephalosporins	tet(O)	0.554171	0.0320616	CAN, GBR, VNM	3	1990, 2000, 2001, 2002, 2006, 2007, 2009, 2010, 2011, 2013, 2014, 2015, 2016	13	1990	2016	-3.325	0.014	0.997	0.01	Difference stationary	Increasing	-4.153	0.001	1.034	0.01	Difference stationary	Increasing	No
A. baumannii	Tetracycline	Extensively drug-resistant tuberculosis	blaOXA-23	0.577004	0.0307454	IND, USA	2	2003, 2004, 2005, 2006, 2007, 2008, 2009, 2010, 2011, 2012, 2013, 2016, 2020	13	2003	2020	-3.559	0.007	0.812	0.01	Difference stationary	Increasing	-4.15	0.001	0.816	0.01	Difference stationary	Increasing	Yes
A. baumannii	Tetracycline	Extensively drug-resistant tuberculosis	rep_cluster_1254	0.707868	0.00461755	IND, USA	2	2003, 2004, 2005, 2006, 2007, 2008, 2009, 2010, 2011, 2012, 2013, 2016, 2020	13	2003	2020	-5.945	0	0.814	0.01	Difference stationary	Increasing	-4.15	0.001	0.816	0.01	Difference stationary	Increasing	Yes
A. baumannii	Tetracycline	Extensively drug-resistant tuberculosis	rep_cluster_1172/rep_cluster_1254	0.867221	5.90714e-05	IND, USA	2	2003, 2004, 2005, 2006, 2007, 2008, 2009, 2010, 2011, 2012, 2013, 2016, 2020	13	2003	2020	-6.727	0	0.81	0.01	Difference stationary	Increasing	-4.15	0.001	0.816	0.01	Difference stationary	Increasing	Yes
A. baumannii	Tetracycline	Extensively drug-resistant tuberculosis	sul2	0.690118	0.00630127	IND, USA	2	2003, 2004, 2005, 2006, 2007, 2008, 2009, 2010, 2011, 2012, 2013, 2016, 2020	13	2003	2020	-4.772	0	0.814	0.01	Difference stationary	Increasing	-4.15	0.001	0.816	0.01	Difference stationary	Increasing	Yes
A. baumannii	Tetracycline	Extensively drug-resistant tuberculosis	armA	0.603618	0.0222745	IND, USA	2	2003, 2004, 2005, 2006, 2007, 2008, 2009, 2010, 2011, 2012, 2013, 2016, 2020	13	2003	2020	-5.466	0	0.813	0.01	Difference stationary	Increasing	-4.15	0.001	0.816	0.01	Difference stationary	Increasing	Yes
A. baumannii	Tetracycline	Extensively drug-resistant tuberculosis	blaPER-7	0.774867	0.00113464	IND, USA	2	2003, 2004, 2005, 2006, 2007, 2008, 2009, 2010, 2011, 2012, 2013, 2016, 2020	13	2003	2020	-4.999	0	0.812	0.01	Difference stationary	Increasing	-4.15	0.001	0.816	0.01	Difference stationary	Increasing	Yes
E. coli	Penicilin	People with basic handwashing facilities including soap and water (% of population)	ermB	0.671858	0.0235597	IND, MOZ, PAK, THA, TZA	5	2009, 2010, 2013, 2014, 2015, 2016, 2017, 2019, 2020	9	2009	2020	-5.661	0	0.82	0.01	Difference stationary	Increasing	-4.132	0.001	0.899	0.01	Difference stationary	Increasing	No
E. coli	Penicilin	People with basic handwashing facilities including soap and water (% of population)	rmtB	0.697218	0.0170929	IND, MOZ, PAK, THA, TZA	5	2009, 2010, 2013, 2014, 2015, 2016, 2017, 2019, 2020	9	2009	2020	-3.693	0.004	0.826	0.01	Difference stationary	Increasing	-4.132	0.001	0.899	0.01	Difference stationary	Increasing	No
E. coli	Penicilin	People with basic handwashing facilities including soap and water (% of population)	blaCMY-59	0.680261	0.0212521	IND, MOZ, PAK, THA, TZA	5	2009, 2010, 2013, 2014, 2015, 2016, 2017, 2019, 2020	9	2009	2020	-2.189	0.21	0.832	0.01	Not stationary	Increasing	-4.132	0.001	0.899	0.01	Difference stationary	Increasing	No
E. coli	Penicilin	People with basic handwashing facilities including soap and water (% of population)	IncI-gamma/K1	0.87304	0.000449827	IND, MOZ, PAK, THA, TZA	5	2009, 2010, 2013, 2014, 2015, 2016, 2017, 2019, 2020	9	2009	2020	-4.13	0.001	0.854	0.01	Difference stationary	Increasing	-4.132	0.001	0.899	0.01	Difference stationary	Increasing	No
E. coli	Penicilin	People with basic handwashing facilities including soap and water (% of population)	ble	0.694265	0.0177711	IND, MOZ, PAK, THA, TZA	5	2009, 2010, 2013, 2014, 2015, 2016, 2017, 2019, 2020	9	2009	2020	-1.514	0.527	0.81	0.01	Not stationary	Increasing	-4.132	0.001	0.899	0.01	Difference stationary	Increasing	No
E. coli	Penicilin	People with basic handwashing facilities including soap and water (% of population)	IS6100_mrx_mphA	0.654075	0.0290194	IND, MOZ, PAK, THA, TZA	5	2009, 2010, 2013, 2014, 2015, 2016, 2017, 2019, 2020	9	2009	2020	-4.861	0	0.824	0.01	Difference stationary	Increasing	-4.132	0.001	0.899	0.01	Difference stationary	Increasing	No
E. coli	Penicilin	People with basic handwashing facilities including soap and water (% of population)	blaNDM-5	0.68734	0.0194369	IND, MOZ, PAK, THA, TZA	5	2009, 2010, 2013, 2014, 2015, 2016, 2017, 2019, 2020	9	2009	2020	-6.396	0	0.807	0.01	Difference stationary	Increasing	-4.132	0.001	0.899	0.01	Difference stationary	Increasing	No
A. baumannii	Fluoroquinolone	People using at least basic drinking water services (% of population)	sul2	0.500197	0.0408767	AUS, CHN, IND, KOR, SWE, TZA, USA	7	2005, 2006, 2007, 2008, 2009, 2010, 2011, 2012, 2013, 2014, 2016, 2020	12	2005	2020	-2.61	0.091	0.677	0.016	Not stationary	Increasing	-4.131	0.001	0.689	0.015	Difference stationary	Increasing	Yes
N. gonorrhoeae	Penicilin	Population ages 65 and above (% of total population)	IncP	0.611859	0.00191794	AUS, CAN, JPN, NZL	4	1997, 1998, 2000, 2001, 2005, 2006, 2007, 2008, 2009, 2010, 2011, 2012, 2013, 2014, 2015, 2017	16	1997	2017	-0.353	0.918	0.97	0.01	Not stationary	Increasing	-4.036	0.001	1.041	0.01	Difference stationary	Increasing	No
N. gonorrhoeae	Penicilin	Population ages 65 and above (% of total population)	blaTEM-135	0.56983	0.00453218	AUS, CAN, JPN, NZL	4	1997, 1998, 2000, 2001, 2005, 2006, 2007, 2008, 2009, 2010, 2011, 2012, 2013, 2014, 2015, 2017	16	1997	2017	0.021	0.96	0.612	0.022	Not stationary	Increasing	-4.036	0.001	1.041	0.01	Difference stationary	Increasing	No
S. enterica	Folate	Life expectancy at birth, total (years)	aph(6)-Id	0.539928	1.17779e-06	BGD, CAN, CHE, CHN, COG, DEU, GBR, IND, KHM, NPL, PRT, RWA, USA, VNM	14	1991, 1992, 1993, 1994, 1995, 1996, 1997, 1998, 1999, 2000, 2001, 2002, 2003, 2004, 2005, 2006, 2007, 2008, 2009, 2010, 2011, 2012, 2013, 2014, 2015, 2016, 2017, 2019, 2021	29	1991	2021	-3.934	0.002	0.94	0.01	Difference stationary	Increasing	-4.029	0.001	0.941	0.01	Difference stationary	Increasing	No
S. enterica	Folate	Life expectancy at birth, total (years)	aph(6)-Id	0.539928	1.17779e-06	BGD, CAN, CHE, CHN, COG, DEU, GBR, IND, KHM, NPL, PRT, RWA, USA, VNM	14	1991, 1992, 1993, 1994, 1995, 1996, 1997, 1998, 1999, 2000, 2001, 2002, 2003, 2004, 2005, 2006, 2007, 2008, 2009, 2010, 2011, 2012, 2013, 2014, 2015, 2016, 2017, 2019, 2021	29	1991	2021	-3.934	0.002	0.94	0.01	Difference stationary	Increasing	-4.029	0.001	0.941	0.01	Difference stationary	Increasing	No
S. enterica	Folate	Life expectancy at birth, total (years)	aph(6)-Id	0.539928	1.17779e-06	BGD, CAN, CHE, CHN, COG, DEU, GBR, IND, KHM, NPL, PRT, RWA, USA, VNM	14	1991, 1992, 1993, 1994, 1995, 1996, 1997, 1998, 1999, 2000, 2001, 2002, 2003, 2004, 2005, 2006, 2007, 2008, 2009, 2010, 2011, 2012, 2013, 2014, 2015, 2016, 2017, 2019, 2021	29	1991	2021	-3.934	0.002	0.94	0.01	Difference stationary	Increasing	-4.029	0.001	0.941	0.01	Difference stationary	Increasing	No
S. enterica	Folate	Life expectancy at birth, total (years)	sul2	0.590393	5.99234e-08	BGD, CAN, CHE, CHN, COG, DEU, GBR, IND, KHM, NPL, PRT, RWA, USA, VNM	14	1991, 1992, 1993, 1994, 1995, 1996, 1997, 1998, 1999, 2000, 2001, 2002, 2003, 2004, 2005, 2006, 2007, 2008, 2009, 2010, 2011, 2012, 2013, 2014, 2015, 2016, 2017, 2019, 2021	29	1991	2021	-2.591	0.095	0.934	0.01	Not stationary	Increasing	-4.029	0.001	0.941	0.01	Difference stationary	Increasing	No
S. enterica	Folate	Life expectancy at birth, total (years)	sul2	0.590393	5.99234e-08	BGD, CAN, CHE, CHN, COG, DEU, GBR, IND, KHM, NPL, PRT, RWA, USA, VNM	14	1991, 1992, 1993, 1994, 1995, 1996, 1997, 1998, 1999, 2000, 2001, 2002, 2003, 2004, 2005, 2006, 2007, 2008, 2009, 2010, 2011, 2012, 2013, 2014, 2015, 2016, 2017, 2019, 2021	29	1991	2021	-2.591	0.095	0.934	0.01	Not stationary	Increasing	-4.029	0.001	0.941	0.01	Difference stationary	Increasing	No
S. enterica	Folate	Life expectancy at birth, total (years)	sul2	0.590393	5.99234e-08	BGD, CAN, CHE, CHN, COG, DEU, GBR, IND, KHM, NPL, PRT, RWA, USA, VNM	14	1991, 1992, 1993, 1994, 1995, 1996, 1997, 1998, 1999, 2000, 2001, 2002, 2003, 2004, 2005, 2006, 2007, 2008, 2009, 2010, 2011, 2012, 2013, 2014, 2015, 2016, 2017, 2019, 2021	29	1991	2021	-2.591	0.095	0.934	0.01	Not stationary	Increasing	-4.029	0.001	0.941	0.01	Difference stationary	Increasing	No
E. faecium	Lipopeptide	Deaths - AllAges - All pathogens - Extensive drug resistance in TB	vanYA	0.848914	0.00767454	AUS, NZL, USA	3	2007, 2011, 2014, 2015, 2017, 2018	6	2007	2018	-3.585	0.006	0.557	0.029	Difference stationary	Increasing	-4.026	0.001	0.551	0.03	Difference stationary	Increasing	Yes
E. faecium	Lipopeptide	Deaths - AllAges - All pathogens - Extensive drug resistance in TB	vanSA	0.862268	0.00587588	AUS, NZL, USA	3	2007, 2011, 2014, 2015, 2017, 2018	6	2007	2018	-2.326	0.164	0.552	0.03	Not stationary	Increasing	-4.026	0.001	0.551	0.03	Difference stationary	Increasing	Yes
S. aureus	Tetracycline	People using safely managed sanitation services (% of population)	rep_cluster_1230	0.546695	0.0349598	CHN, DEU, GBR, GHA, SGP	5	2001, 2002, 2003, 2004, 2005, 2006, 2007, 2008, 2009, 2010, 2014, 2015, 2018	13	2001	2018	-1.732	0.415	0.709	0.013	Not stationary	Increasing	-4.001	0.001	0.707	0.013	Difference stationary	Increasing	Yes
C. diphtheriae	Folate	DALYs - Under5 - Non-typhoidal Salmonella - Resistance to one or more antibiotics	dfrA1	-0.87473	0.0225559	FRA, RUS	2	1993, 2011, 2014, 2015, 2016, 2017	6	1993	2017	-8.728	0	0.87	0.01	Difference stationary	Increasing	-3.99	0.001	0.911	0.01	Difference stationary	Increasing	No
C. diphtheriae	Folate	DALYs - Under5 - Non-typhoidal Salmonella - Resistance to one or more antibiotics	dfrA1	-0.87473	0.0225559	FRA, RUS	2	1993, 2011, 2014, 2015, 2016, 2017	6	1993	2017	-8.728	0	0.87	0.01	Difference stationary	Increasing	-3.99	0.001	0.911	0.01	Difference stationary	Increasing	No
C. diphtheriae	Folate	DALYs - Under5 - Non-typhoidal Salmonella - Resistance to one or more antibiotics	tet(O)	-0.931625	0.00685287	FRA, RUS	2	1993, 2011, 2014, 2015, 2016, 2017	6	1993	2017	-1.866	0.348	0.898	0.01	Not stationary	Increasing	-3.99	0.001	0.911	0.01	Difference stationary	Increasing	No
C. diphtheriae	Folate	DALYs - Under5 - Non-typhoidal Salmonella - Resistance to one or more antibiotics	tet(O)	-0.931625	0.00685287	FRA, RUS	2	1993, 2011, 2014, 2015, 2016, 2017	6	1993	2017	-1.866	0.348	0.898	0.01	Not stationary	Increasing	-3.99	0.001	0.911	0.01	Difference stationary	Increasing	No
C. diphtheriae	Folate	DALYs - Under5 - Non-typhoidal Salmonella - Resistance to one or more antibiotics	ermX	-0.818476	0.0464356	FRA, RUS	2	1993, 2011, 2014, 2015, 2016, 2017	6	1993	2017	-4.441	0	0.893	0.01	Difference stationary	Increasing	-3.99	0.001	0.911	0.01	Difference stationary	Increasing	No
C. diphtheriae	Folate	DALYs - Under5 - Non-typhoidal Salmonella - Resistance to one or more antibiotics	ermX	-0.818476	0.0464356	FRA, RUS	2	1993, 2011, 2014, 2015, 2016, 2017	6	1993	2017	-4.441	0	0.893	0.01	Difference stationary	Increasing	-3.99	0.001	0.911	0.01	Difference stationary	Increasing	No
K. pneumoniae	Nitrofurans	Urinary tract infections and interstitial nephritis	qnrB6_Tn5403	0.56839	0.0172837	BLZ, BRB, DEU, DMA, GRD, HTI, ITA, LCA, USA	9	2009, 2010, 2011, 2012, 2013, 2014, 2015, 2016, 2017, 2018, 2019	11	2009	2019	-6.644	0	0.605	0.022	Difference stationary	Increasing	-3.985	0.001	0.593	0.023	Difference stationary	Increasing	Yes
K. pneumoniae	Nitrofurans	Urinary tract infections and interstitial nephritis	qnrB6	0.675721	0.00290805	BLZ, BRB, DEU, DMA, GRD, HTI, ITA, LCA, USA	9	2009, 2010, 2011, 2012, 2013, 2014, 2015, 2016, 2017, 2018, 2019	11	2009	2019	-49.249	0	0.596	0.023	Difference stationary	Increasing	-3.985	0.001	0.593	0.023	Difference stationary	Increasing	Yes
S. agalactiae	Macrolide	DALYs - AgeStandardized - Haemophilus influenzae - Aminopenicillin	ermB	0.773564	0.0243191	CAN, DNK, USA	3	2006, 2010, 2011, 2012, 2013, 2014, 2018	7	2006	2018	-8.05	0	0.744	0.01	Difference stationary	Increasing	-3.928	0.002	0.743	0.01	Difference stationary	Increasing	No
S. aureus	Fluoroquinolone	Current health expenditure per capita (current US$)	IS431mec_mecA	0.581341	0.000604192	CHN, DEU, GBR, GHA, SGP, THA, USA	7	2001, 2002, 2003, 2004, 2005, 2006, 2007, 2008, 2009, 2010, 2011, 2012, 2013, 2014, 2015, 2018	16	2001	2018	-6.85	0	0.805	0.01	Difference stationary	Increasing	-3.921	0.002	0.811	0.01	Difference stationary	Increasing	Yes
E. coli	Macrolide	Deaths - AllAges - Pseudomonas aeruginosa - Fluoroquinolones	rmtB	-0.971782	0.000253022	IND, KEN, PAK	3	2008, 2009, 2010, 2019, 2020	5	2008	2020	0.495	0.985	0.832	0.01	Not stationary	Increasing	-3.867	0.002	0.773	0.01	Difference stationary	Increasing	No
E. coli	Macrolide	Deaths - AllAges - Pseudomonas aeruginosa - Fluoroquinolones	ble	-0.968057	0.000344277	IND, KEN, PAK	3	2008, 2009, 2010, 2019, 2020	5	2008	2020	-12.124	0	0.739	0.01	Difference stationary	Increasing	-3.867	0.002	0.773	0.01	Difference stationary	Increasing	No
S. agalactiae	Macrolide	Deaths - Under5 - Escherichia coli - Trimethoprim-Sulfamethoxazole	ermB	-0.810081	0.014779	CAN, DNK, USA	3	2006, 2010, 2011, 2012, 2013, 2014, 2018	7	2006	2018	-2.292	0.174	0.851	0.01	Not stationary	Increasing	-3.855	0.002	0.569	0.026	Difference stationary	Increasing	No
S. agalactiae	Tetracycline	DALYs - AllAges - Group B Streptococcus - Resistance to one or more antibiotics	tet(O)	0.863795	0.0056894	CAN, DNK, USA	3	2006, 2010, 2011, 2012, 2013, 2014, 2018	7	2006	2018	-12.186	0	0.625	0.02	Difference stationary	Increasing	-3.845	0.002	0.636	0.019	Difference stationary	Increasing	No
A. baumannii	Tetracycline	People using at least basic drinking water services (% of population)	blaPER-7	0.728524	0.00720451	IND, USA	2	2005, 2006, 2007, 2008, 2009, 2010, 2011, 2012, 2013, 2016, 2020	11	2005	2020	-8.127	0	0.757	0.01	Difference stationary	Increasing	-3.833	0.003	0.728	0.011	Difference stationary	Increasing	Yes
A. baumannii	Tetracycline	People using at least basic drinking water services (% of population)	sul2	0.841665	0.000596957	IND, USA	2	2005, 2006, 2007, 2008, 2009, 2010, 2011, 2012, 2013, 2016, 2020	11	2005	2020	-4.604	0	0.748	0.01	Difference stationary	Increasing	-3.833	0.003	0.728	0.011	Difference stationary	Increasing	Yes
A. baumannii	Tetracycline	People using at least basic drinking water services (% of population)	rep_cluster_1172/rep_cluster_1254	0.824529	0.000967962	IND, USA	2	2005, 2006, 2007, 2008, 2009, 2010, 2011, 2012, 2013, 2016, 2020	11	2005	2020	-5.234	0	0.754	0.01	Difference stationary	Increasing	-3.833	0.003	0.728	0.011	Difference stationary	Increasing	Yes
S. sonnei	Cephem	Deaths - AllAges - Group B Streptococcus - Macrolides	IncFIA/IncFIC	0.593998	0.0251028	AUS, BTN, CHN, GBR, IND, THA, VNM	7	2005, 2009, 2010, 2011, 2014, 2015, 2016, 2017, 2018	9	2005	2018	-3.256	0.017	0.708	0.013	Difference stationary	Increasing	-3.828	0.003	0.691	0.014	Difference stationary	Increasing	No
S. sonnei	Cephem	Deaths - AllAges - Group B Streptococcus - Macrolides	mphA	0.598655	0.0237018	AUS, BTN, CHN, GBR, IND, THA, VNM	7	2005, 2009, 2010, 2011, 2014, 2015, 2016, 2017, 2018	9	2005	2018	-2.441	0.13	0.708	0.013	Not stationary	Increasing	-3.828	0.003	0.691	0.014	Difference stationary	Increasing	No
S. sonnei	Cephem	Deaths - AllAges - Group B Streptococcus - Macrolides	mrx	0.589374	0.026554	AUS, BTN, CHN, GBR, IND, THA, VNM	7	2005, 2009, 2010, 2011, 2014, 2015, 2016, 2017, 2018	9	2005	2018	-8.366	0	0.707	0.013	Difference stationary	Increasing	-3.828	0.003	0.691	0.014	Difference stationary	Increasing	No
S. sonnei	Cephem	Deaths - AllAges - Group B Streptococcus - Macrolides	blaCTX-M-3	0.660413	0.0101477	AUS, BTN, CHN, GBR, IND, THA, VNM	7	2005, 2009, 2010, 2011, 2014, 2015, 2016, 2017, 2018	9	2005	2018	-3.836	0.003	0.715	0.012	Difference stationary	Increasing	-3.828	0.003	0.691	0.014	Difference stationary	Increasing	No
S. sonnei	Cephem	Deaths - AllAges - Group B Streptococcus - Macrolides	blaCTX-M-15_ISEc9	0.650106	0.0118365	AUS, BTN, CHN, GBR, IND, THA, VNM	7	2005, 2009, 2010, 2011, 2014, 2015, 2016, 2017, 2018	9	2005	2018	-5.486	0	0.712	0.012	Difference stationary	Increasing	-3.828	0.003	0.691	0.014	Difference stationary	Increasing	No
S. agalactiae	Lincosamide	Deaths - AgeStandardized - Haemophilus influenzae - Resistance to one or more antibiotics	ermB	0.929842	0.000818538	CAN, DNK, USA	3	2006, 2010, 2011, 2012, 2013, 2014, 2018	7	2006	2018	-2.568	0.1	0.493	0.043	Not stationary	Increasing	-3.808	0.003	0.532	0.034	Difference stationary	Increasing	No
S. agalactiae	Macrolide	Deaths - Over70 - Mycobacterium tuberculosis - Multi-drug resistance excluding extensive drug resistance in TB	ermB	0.934676	0.00066319	CAN, DNK, USA	3	2006, 2010, 2011, 2012, 2013, 2014, 2018	7	2006	2018	-15.99	0	0.604	0.022	Difference stationary	Increasing	-3.804	0.003	0.633	0.02	Difference stationary	Increasing	No
A. baumannii	Tetracycline	People using safely managed sanitation services (% of population)	msrE	0.709363	0.00449375	IND, USA	2	2003, 2004, 2005, 2006, 2007, 2008, 2009, 2010, 2011, 2012, 2013, 2016, 2020	13	2003	2020	-4.526	0	0.604	0.022	Difference stationary	Increasing	-3.792	0.003	0.623	0.021	Difference stationary	Increasing	Yes
A. baumannii	Tetracycline	People using safely managed sanitation services (% of population)	blaOXA-23	0.603358	0.0223476	IND, USA	2	2003, 2004, 2005, 2006, 2007, 2008, 2009, 2010, 2011, 2012, 2013, 2016, 2020	13	2003	2020	-4.298	0	0.613	0.021	Difference stationary	Increasing	-3.792	0.003	0.623	0.021	Difference stationary	Increasing	Yes
A. baumannii	Tetracycline	People using safely managed sanitation services (% of population)	mphE	0.709363	0.00449375	IND, USA	2	2003, 2004, 2005, 2006, 2007, 2008, 2009, 2010, 2011, 2012, 2013, 2016, 2020	13	2003	2020	-1.656	0.454	0.593	0.023	Not stationary	Increasing	-3.792	0.003	0.623	0.021	Difference stationary	Increasing	Yes
S. aureus	Lincosamide	GDP per capita, PPP (current international $)	ermC	0.570679	0.00358945	CHN, DEU, SGP, THA, USA	5	1996, 1997, 2001, 2002, 2003, 2004, 2005, 2006, 2007, 2008, 2009, 2010, 2011, 2012, 2013, 2014, 2015	17	1996	2015	-2.697	0.074	1.083	0.01	Not stationary	Increasing	-3.773	0.003	1.115	0.01	Difference stationary	Increasing	Yes
E. faecium	Glycopeptide	Lipopeptides	vanYA	0.599181	0.000368473	AUS, DEU, GBR, IRL, USA	5	2001, 2002, 2003, 2004, 2005, 2006, 2007, 2008, 2009, 2010, 2011, 2012, 2013, 2014, 2015, 2017, 2018	17	2001	2018	-15.644	0	1.007	0.01	Difference stationary	Increasing	-3.767	0.003	1	0.01	Difference stationary	Increasing	Yes
E. faecium	Glycopeptide	Lipopeptides	vanZA	0.546248	0.00147756	AUS, DEU, GBR, IRL, USA	5	2001, 2002, 2003, 2004, 2005, 2006, 2007, 2008, 2009, 2010, 2011, 2012, 2013, 2014, 2015, 2017, 2018	17	2001	2018	-14.718	0	1.013	0.01	Difference stationary	Increasing	-3.767	0.003	1	0.01	Difference stationary	Increasing	Yes
S. suis	Tetracycline	Current health expenditure per capita (current US$)	tet(O)	0.879976	3.31664e-05	CAN, GBR, VNM	3	2000, 2001, 2002, 2006, 2007, 2009, 2010, 2011, 2013, 2014, 2015, 2016	12	2000	2016	-3.394	0.011	0.661	0.017	Difference stationary	Increasing	-3.756	0.003	0.659	0.017	Difference stationary	Increasing	No
S. suis	Tetracycline	Current health expenditure per capita (current US$)	tet(O)	0.879976	3.31664e-05	CAN, GBR, VNM	3	2000, 2001, 2002, 2006, 2007, 2009, 2010, 2011, 2013, 2014, 2015, 2016	12	2000	2016	-3.394	0.011	0.661	0.017	Difference stationary	Increasing	-3.756	0.003	0.659	0.017	Difference stationary	Increasing	No
S. suis	Tetracycline	Current health expenditure per capita (current US$)	ermB	0.59258	0.0255411	CAN, GBR, VNM	3	2000, 2001, 2002, 2006, 2007, 2009, 2010, 2011, 2013, 2014, 2015, 2016	12	2000	2016	-7.797	0	0.667	0.017	Difference stationary	Increasing	-3.756	0.003	0.659	0.017	Difference stationary	Increasing	No
S. suis	Tetracycline	Current health expenditure per capita (current US$)	ermB	0.59258	0.0255411	CAN, GBR, VNM	3	2000, 2001, 2002, 2006, 2007, 2009, 2010, 2011, 2013, 2014, 2015, 2016	12	2000	2016	-7.797	0	0.667	0.017	Difference stationary	Increasing	-3.756	0.003	0.659	0.017	Difference stationary	Increasing	No
S. sonnei	Aminoglycoside	Raised fasting blood glucose (>= 7.0 mmol/L) (crude estimate)	aadA	-0.805361	0.00157058	IND, NPL, PAK, VNM	4	2003, 2005, 2007, 2008, 2009, 2010, 2011, 2012, 2013, 2014	10	2003	2014	-0.617	0.867	0.938	0.01	Not stationary	Increasing	-3.745	0.004	1.009	0.01	Difference stationary	Increasing	No
S. sonnei	Aminoglycoside	Raised fasting blood glucose (>= 7.0 mmol/L) (crude estimate)	aadA	-0.805361	0.00157058	IND, NPL, PAK, VNM	4	2003, 2005, 2007, 2008, 2009, 2010, 2011, 2012, 2013, 2014	10	2003	2014	-0.617	0.867	0.938	0.01	Not stationary	Increasing	-3.745	0.004	1.009	0.01	Difference stationary	Increasing	No
S. agalactiae	Macrolide	Deaths - AllAges - Haemophilus influenzae - Aminopenicillin	ermB	0.740207	0.035738	CAN, DNK, USA	3	2006, 2010, 2011, 2012, 2013, 2014, 2018	7	2006	2018	-1.592	0.488	0.625	0.02	Not stationary	Increasing	-3.722	0.004	0.634	0.02	Difference stationary	Increasing	No
E. coli	B-lactam Combined Agents	Population, total	mdtN	0.692451	2.2364e-05	CHN, DEU, DNK, GBR, JPN, PAK, THA, TZA, USA	9	2001, 2002, 2003, 2004, 2005, 2006, 2007, 2008, 2009, 2010, 2011, 2012, 2013, 2014, 2015, 2016, 2017, 2018, 2019	19	2001	2019	-4.913	0	0.742	0.01	Difference stationary	Increasing	-3.718	0.004	0.749	0.01	Difference stationary	Increasing	No
E. coli	B-lactam Combined Agents	Population, total	mdtM	0.662745	6.5946e-05	CHN, DEU, DNK, GBR, JPN, PAK, THA, TZA, USA	9	2001, 2002, 2003, 2004, 2005, 2006, 2007, 2008, 2009, 2010, 2011, 2012, 2013, 2014, 2015, 2016, 2017, 2018, 2019	19	2001	2019	-6.281	0	0.757	0.01	Difference stationary	Increasing	-3.718	0.004	0.749	0.01	Difference stationary	Increasing	No
A. baumannii	Folate	Glycopeptides	adeC	0.536769	0.0478084	IND, USA	2	2003, 2004, 2005, 2006, 2007, 2008, 2009, 2010, 2011, 2012, 2013, 2016, 2020	13	2003	2020	-2.652	0.083	0.609	0.022	Not stationary	Increasing	-3.712	0.004	0.609	0.022	Difference stationary	Increasing	Yes
A. baumannii	Folate	Glycopeptides	msrE	0.700411	0.00527547	IND, USA	2	2003, 2004, 2005, 2006, 2007, 2008, 2009, 2010, 2011, 2012, 2013, 2016, 2020	13	2003	2020	-5.029	0	0.599	0.023	Difference stationary	Increasing	-3.712	0.004	0.609	0.022	Difference stationary	Increasing	Yes
A. baumannii	Folate	Glycopeptides	mphE	0.700411	0.00527547	IND, USA	2	2003, 2004, 2005, 2006, 2007, 2008, 2009, 2010, 2011, 2012, 2013, 2016, 2020	13	2003	2020	-1.62	0.473	0.604	0.022	Not stationary	Increasing	-3.712	0.004	0.609	0.022	Difference stationary	Increasing	Yes
A. baumannii	Folate	Glycopeptides	blaOXA-23	0.575792	0.031181	IND, USA	2	2003, 2004, 2005, 2006, 2007, 2008, 2009, 2010, 2011, 2012, 2013, 2016, 2020	13	2003	2020	-2.937	0.041	0.61	0.022	Not stationary	Increasing	-3.712	0.004	0.609	0.022	Difference stationary	Increasing	Yes
A. baumannii	Folate	Lipopeptides	msrE	0.550942	0.0411617	IND, USA	2	2003, 2004, 2005, 2006, 2007, 2008, 2009, 2010, 2011, 2012, 2013, 2016, 2020	13	2003	2020	-1.5	0.534	0.566	0.027	Not stationary	Increasing	-3.704	0.004	0.58	0.024	Difference stationary	Increasing	Yes
A. baumannii	Folate	Lipopeptides	mphE	0.550942	0.0411617	IND, USA	2	2003, 2004, 2005, 2006, 2007, 2008, 2009, 2010, 2011, 2012, 2013, 2016, 2020	13	2003	2020	-6.705	0	0.561	0.028	Difference stationary	Increasing	-3.704	0.004	0.58	0.024	Difference stationary	Increasing	Yes
E. faecium	Glycopeptide	Phosphonics	vanSB	0.647427	0.00907178	DEU, GBR, IRL, PAK	4	2005, 2006, 2007, 2008, 2009, 2010, 2011, 2012, 2014, 2015, 2017	11	2005	2017	-3.629	0.005	0.666	0.017	Difference stationary	Increasing	-3.599	0.006	0.661	0.017	Difference stationary	Increasing	Yes
E. faecium	Glycopeptide	Phosphonics	rep_cluster_1763/rep_cluster_185	0.52561	0.0441925	DEU, GBR, IRL, PAK	4	2005, 2006, 2007, 2008, 2009, 2010, 2011, 2012, 2014, 2015, 2017	11	2005	2017	-3.5	0.008	0.666	0.017	Difference stationary	Increasing	-3.599	0.006	0.661	0.017	Difference stationary	Increasing	Yes
E. faecium	Glycopeptide	Phosphonics	rep_cluster_1742/rep_cluster_185/rep_cluster_943	0.797302	0.000370822	DEU, GBR, IRL, PAK	4	2005, 2006, 2007, 2008, 2009, 2010, 2011, 2012, 2014, 2015, 2017	11	2005	2017	-2.823	0.055	0.665	0.017	Not stationary	Increasing	-3.599	0.006	0.661	0.017	Difference stationary	Increasing	Yes
E. faecium	Glycopeptide	Phosphonics	mef(H)	0.628349	0.0121191	DEU, GBR, IRL, PAK	4	2005, 2006, 2007, 2008, 2009, 2010, 2011, 2012, 2014, 2015, 2017	11	2005	2017	-4.282	0	0.666	0.017	Difference stationary	Increasing	-3.599	0.006	0.661	0.017	Difference stationary	Increasing	Yes
E. faecium	Glycopeptide	Phosphonics	rep_cluster_1763	0.606429	0.0165425	DEU, GBR, IRL, PAK	4	2005, 2006, 2007, 2008, 2009, 2010, 2011, 2012, 2014, 2015, 2017	11	2005	2017	-1.109	0.712	0.665	0.017	Not stationary	Increasing	-3.599	0.006	0.661	0.017	Difference stationary	Increasing	Yes
E. faecium	Glycopeptide	Phosphonics	Inc18/rep_cluster_1118/rep_cluster_185	0.797302	0.000370822	DEU, GBR, IRL, PAK	4	2005, 2006, 2007, 2008, 2009, 2010, 2011, 2012, 2014, 2015, 2017	11	2005	2017	-1.74	0.41	0.669	0.016	Not stationary	Increasing	-3.599	0.006	0.661	0.017	Difference stationary	Increasing	Yes
S. agalactiae	Lincosamide	Deaths - AllAges - Group B Streptococcus - Penicillin	ermB	0.744404	0.0341515	CAN, DNK, USA	3	2006, 2010, 2011, 2012, 2013, 2014, 2018	7	2006	2018	-1.112	0.71	0.602	0.022	Not stationary	Increasing	-3.579	0.006	0.577	0.025	Difference stationary	Increasing	No
A. baumannii	Tetracycline	GDP per capita, PPP (current international $)	rep_cluster_1254	0.570144	0.0332717	IND, USA	2	2003, 2004, 2005, 2006, 2007, 2008, 2009, 2010, 2011, 2012, 2013, 2016, 2020	13	2003	2020	0.109	0.967	0.504	0.041	Not stationary	Increasing	-3.524	0.007	0.905	0.01	Difference stationary	Increasing	Yes
E. faecium	Lipopeptide	Urinary tract infections and interstitial nephritis	vanYA	0.866475	0.00537139	AUS, NZL, USA	3	2007, 2011, 2014, 2015, 2017, 2018	6	2007	2018	-3.718	0.004	0.564	0.027	Difference stationary	Increasing	-3.515	0.008	0.566	0.027	Difference stationary	Increasing	Yes
E. faecium	Lipopeptide	Urinary tract infections and interstitial nephritis	vanSA	0.861856	0.00592674	AUS, NZL, USA	3	2007, 2011, 2014, 2015, 2017, 2018	6	2007	2018	-4.144	0.001	0.564	0.027	Difference stationary	Increasing	-3.515	0.008	0.566	0.027	Difference stationary	Increasing	Yes
E. faecium	Lipopeptide	Urinary tract infections and interstitial nephritis	tet(M)	0.759712	0.0287343	AUS, NZL, USA	3	2007, 2011, 2014, 2015, 2017, 2018	6	2007	2018	-4.763	0	0.551	0.03	Difference stationary	Increasing	-3.515	0.008	0.566	0.027	Difference stationary	Increasing	Yes
A. baumannii	Carbapenem	Raised fasting blood glucose (>= 7.0 mmol/L) (crude estimate)	blaOXA-66	0.581564	0.0229619	AUS, CHN, KOR, SWE, USA	5	2003, 2004, 2005, 2006, 2007, 2008, 2009, 2010, 2011, 2012, 2013	11	2003	2013	-30.607	0	0.631	0.02	Difference stationary	Increasing	-3.503	0.008	0.635	0.019	Difference stationary	Increasing	Yes
A. baumannii	Carbapenem	Raised fasting blood glucose (>= 7.0 mmol/L) (crude estimate)	msrE	0.573996	0.0252493	AUS, CHN, KOR, SWE, USA	5	2003, 2004, 2005, 2006, 2007, 2008, 2009, 2010, 2011, 2012, 2013	11	2003	2013	-11.266	0	0.636	0.019	Difference stationary	Increasing	-3.503	0.008	0.635	0.019	Difference stationary	Increasing	Yes
A. baumannii	Carbapenem	Raised fasting blood glucose (>= 7.0 mmol/L) (crude estimate)	msrE	0.573996	0.0252493	AUS, CHN, KOR, SWE, USA	5	2003, 2004, 2005, 2006, 2007, 2008, 2009, 2010, 2011, 2012, 2013	11	2003	2013	-11.266	0	0.636	0.019	Difference stationary	Increasing	-3.503	0.008	0.635	0.019	Difference stationary	Increasing	Yes
A. baumannii	Carbapenem	Raised fasting blood glucose (>= 7.0 mmol/L) (crude estimate)	mphE	0.575068	0.0249151	AUS, CHN, KOR, SWE, USA	5	2003, 2004, 2005, 2006, 2007, 2008, 2009, 2010, 2011, 2012, 2013	11	2003	2013	-5.048	0	0.628	0.02	Difference stationary	Increasing	-3.503	0.008	0.635	0.019	Difference stationary	Increasing	Yes
A. baumannii	Carbapenem	Raised fasting blood glucose (>= 7.0 mmol/L) (crude estimate)	abeS	0.645011	0.00942031	AUS, CHN, KOR, SWE, USA	5	2003, 2004, 2005, 2006, 2007, 2008, 2009, 2010, 2011, 2012, 2013	11	2003	2013	-13.997	0	0.492	0.043	Difference stationary	Increasing	-3.503	0.008	0.635	0.019	Difference stationary	Increasing	Yes
K. pneumoniae	Phenicol	Deaths - AllAges - Streptococcus pneumoniae - Penicillin	IncFIA/IncFIC	0.790577	0.000762663	GRC, IND, MWI, NPL, USA	5	2005, 2009, 2010, 2011, 2012, 2013, 2014, 2016, 2020	9	2005	2020	-4.709	0	0.814	0.01	Difference stationary	Increasing	-3.499	0.008	0.818	0.01	Difference stationary	Increasing	Yes
K. pneumoniae	Phenicol	Deaths - AllAges - Streptococcus pneumoniae - Penicillin	IncFIA/IncR/rep_cluster_1254	0.823492	0.000295044	GRC, IND, MWI, NPL, USA	5	2005, 2009, 2010, 2011, 2012, 2013, 2014, 2016, 2020	9	2005	2020	-3.413	0.011	0.811	0.01	Difference stationary	Increasing	-3.499	0.008	0.818	0.01	Difference stationary	Increasing	Yes
E. coli	Folate	People with basic handwashing facilities including soap and water (% of population)	blaNDM-5	0.615155	0.033254	IND, MOZ, PAK, RWA, THA, TZA	6	2009, 2010, 2013, 2014, 2015, 2016, 2017, 2019, 2020	9	2009	2020	-7.555	0	0.785	0.01	Difference stationary	Increasing	-3.491	0.008	0.833	0.01	Difference stationary	Increasing	No
E. coli	Folate	People with basic handwashing facilities including soap and water (% of population)	blaCMY-59	0.609598	0.0353411	IND, MOZ, PAK, RWA, THA, TZA	6	2009, 2010, 2013, 2014, 2015, 2016, 2017, 2019, 2020	9	2009	2020	-6.292	0	0.782	0.01	Difference stationary	Increasing	-3.491	0.008	0.833	0.01	Difference stationary	Increasing	No
E. coli	Folate	People with basic handwashing facilities including soap and water (% of population)	mphA	0.603631	0.037684	IND, MOZ, PAK, RWA, THA, TZA	6	2009, 2010, 2013, 2014, 2015, 2016, 2017, 2019, 2020	9	2009	2020	-3.312	0.014	0.781	0.01	Difference stationary	Increasing	-3.491	0.008	0.833	0.01	Difference stationary	Increasing	No
E. coli	Folate	People with basic handwashing facilities including soap and water (% of population)	mphA	0.603631	0.037684	IND, MOZ, PAK, RWA, THA, TZA	6	2009, 2010, 2013, 2014, 2015, 2016, 2017, 2019, 2020	9	2009	2020	-3.312	0.014	0.781	0.01	Difference stationary	Increasing	-3.491	0.008	0.833	0.01	Difference stationary	Increasing	No
E. coli	Folate	People with basic handwashing facilities including soap and water (% of population)	mrx	0.60631	0.0366186	IND, MOZ, PAK, RWA, THA, TZA	6	2009, 2010, 2013, 2014, 2015, 2016, 2017, 2019, 2020	9	2009	2020	-4.81	0	0.783	0.01	Difference stationary	Increasing	-3.491	0.008	0.833	0.01	Difference stationary	Increasing	No
E. coli	Folate	People with basic handwashing facilities including soap and water (% of population)	rmtB	0.625313	0.0296702	IND, MOZ, PAK, RWA, THA, TZA	6	2009, 2010, 2013, 2014, 2015, 2016, 2017, 2019, 2020	9	2009	2020	-5.465	0	0.796	0.01	Difference stationary	Increasing	-3.491	0.008	0.833	0.01	Difference stationary	Increasing	No
E. coli	Folate	People with basic handwashing facilities including soap and water (% of population)	dfrA12	0.649769	0.0221931	IND, MOZ, PAK, RWA, THA, TZA	6	2009, 2010, 2013, 2014, 2015, 2016, 2017, 2019, 2020	9	2009	2020	-3.973	0.002	0.776	0.01	Difference stationary	Increasing	-3.491	0.008	0.833	0.01	Difference stationary	Increasing	No
E. coli	Folate	People with basic handwashing facilities including soap and water (% of population)	dfrA12	0.649769	0.0221931	IND, MOZ, PAK, RWA, THA, TZA	6	2009, 2010, 2013, 2014, 2015, 2016, 2017, 2019, 2020	9	2009	2020	-3.973	0.002	0.776	0.01	Difference stationary	Increasing	-3.491	0.008	0.833	0.01	Difference stationary	Increasing	No
E. coli	Folate	People with basic handwashing facilities including soap and water (% of population)	ble	0.622682	0.0305704	IND, MOZ, PAK, RWA, THA, TZA	6	2009, 2010, 2013, 2014, 2015, 2016, 2017, 2019, 2020	9	2009	2020	-4.832	0	0.799	0.01	Difference stationary	Increasing	-3.491	0.008	0.833	0.01	Difference stationary	Increasing	No
E. coli	Folate	People with basic handwashing facilities including soap and water (% of population)	ble	0.622682	0.0305704	IND, MOZ, PAK, RWA, THA, TZA	6	2009, 2010, 2013, 2014, 2015, 2016, 2017, 2019, 2020	9	2009	2020	-4.832	0	0.799	0.01	Difference stationary	Increasing	-3.491	0.008	0.833	0.01	Difference stationary	Increasing	No
E. coli	Folate	People with basic handwashing facilities including soap and water (% of population)	aadA2	0.676028	0.0158023	IND, MOZ, PAK, RWA, THA, TZA	6	2009, 2010, 2013, 2014, 2015, 2016, 2017, 2019, 2020	9	2009	2020	-7.748	0	0.788	0.01	Difference stationary	Increasing	-3.491	0.008	0.833	0.01	Difference stationary	Increasing	No
E. coli	Folate	People with basic handwashing facilities including soap and water (% of population)	aadA2	0.676028	0.0158023	IND, MOZ, PAK, RWA, THA, TZA	6	2009, 2010, 2013, 2014, 2015, 2016, 2017, 2019, 2020	9	2009	2020	-7.748	0	0.788	0.01	Difference stationary	Increasing	-3.491	0.008	0.833	0.01	Difference stationary	Increasing	No
E. coli	Folate	People with basic handwashing facilities including soap and water (% of population)	aadA2	0.676028	0.0158023	IND, MOZ, PAK, RWA, THA, TZA	6	2009, 2010, 2013, 2014, 2015, 2016, 2017, 2019, 2020	9	2009	2020	-7.748	0	0.788	0.01	Difference stationary	Increasing	-3.491	0.008	0.833	0.01	Difference stationary	Increasing	No
E. coli	Folate	People with basic handwashing facilities including soap and water (% of population)	qacEdelta1	0.581936	0.0471381	IND, MOZ, PAK, RWA, THA, TZA	6	2009, 2010, 2013, 2014, 2015, 2016, 2017, 2019, 2020	9	2009	2020	-3.773	0.003	0.788	0.01	Difference stationary	Increasing	-3.491	0.008	0.833	0.01	Difference stationary	Increasing	No
E. coli	Folate	People with basic handwashing facilities including soap and water (% of population)	qacEdelta1	0.581936	0.0471381	IND, MOZ, PAK, RWA, THA, TZA	6	2009, 2010, 2013, 2014, 2015, 2016, 2017, 2019, 2020	9	2009	2020	-3.773	0.003	0.788	0.01	Difference stationary	Increasing	-3.491	0.008	0.833	0.01	Difference stationary	Increasing	No
E. coli	Folate	People with basic handwashing facilities including soap and water (% of population)	qacEdelta1	0.581936	0.0471381	IND, MOZ, PAK, RWA, THA, TZA	6	2009, 2010, 2013, 2014, 2015, 2016, 2017, 2019, 2020	9	2009	2020	-3.773	0.003	0.788	0.01	Difference stationary	Increasing	-3.491	0.008	0.833	0.01	Difference stationary	Increasing	No
E. coli	Folate	People with basic handwashing facilities including soap and water (% of population)	IS6100_mrx_mphA	0.590873	0.0430617	IND, MOZ, PAK, RWA, THA, TZA	6	2009, 2010, 2013, 2014, 2015, 2016, 2017, 2019, 2020	9	2009	2020	-6.599	0	0.792	0.01	Difference stationary	Increasing	-3.491	0.008	0.833	0.01	Difference stationary	Increasing	No
E. coli	Folate	People with basic handwashing facilities including soap and water (% of population)	sul1	0.721715	0.00805203	IND, MOZ, PAK, RWA, THA, TZA	6	2009, 2010, 2013, 2014, 2015, 2016, 2017, 2019, 2020	9	2009	2020	-29.351	0	0.785	0.01	Difference stationary	Increasing	-3.491	0.008	0.833	0.01	Difference stationary	Increasing	No
E. coli	Folate	People with basic handwashing facilities including soap and water (% of population)	sul1	0.721715	0.00805203	IND, MOZ, PAK, RWA, THA, TZA	6	2009, 2010, 2013, 2014, 2015, 2016, 2017, 2019, 2020	9	2009	2020	-29.351	0	0.785	0.01	Difference stationary	Increasing	-3.491	0.008	0.833	0.01	Difference stationary	Increasing	No
E. faecium	Lipopeptide	Sexually transmitted infections excluding HIV	tet(S)	0.797469	0.0177421	AUS, NZL, USA	3	2007, 2011, 2014, 2015, 2017, 2018	6	2007	2018	-3.159	0.023	0.947	0.01	Difference stationary	Increasing	-3.484	0.008	0.949	0.01	Difference stationary	Increasing	Yes
E. faecium	Lipopeptide	Sexually transmitted infections excluding HIV	rep_cluster_185/rep_cluster_889	0.744264	0.0342037	AUS, NZL, USA	3	2007, 2011, 2014, 2015, 2017, 2018	6	2007	2018	-6.282	0	0.947	0.01	Difference stationary	Increasing	-3.484	0.008	0.949	0.01	Difference stationary	Increasing	Yes
E. faecium	Lipopeptide	Sexually transmitted infections excluding HIV	rep_cluster_1763/rep_cluster_889	0.721581	0.0433161	AUS, NZL, USA	3	2007, 2011, 2014, 2015, 2017, 2018	6	2007	2018	-1.475	0.546	0.946	0.01	Not stationary	Increasing	-3.484	0.008	0.949	0.01	Difference stationary	Increasing	Yes
S. agalactiae	Lincosamide	Deaths - Over70 - Serratia spp. - Resistance to one or more antibiotics	ermB	-0.749582	0.0322548	CAN, DNK, USA	3	2006, 2010, 2011, 2012, 2013, 2014, 2018	7	2006	2018	-2.452	0.128	0.844	0.01	Not stationary	Increasing	-3.48	0.009	0.478	0.047	Difference stationary	Increasing	No
A. baumannii	Folate	Extensively drug-resistant tuberculosis	armA	0.613396	0.0150202	IND, TZA, USA	3	2003, 2004, 2005, 2006, 2007, 2008, 2009, 2010, 2011, 2012, 2013, 2014, 2016, 2020	14	2003	2020	-2.175	0.215	0.847	0.01	Not stationary	Increasing	-3.446	0.009	0.851	0.01	Difference stationary	Increasing	Yes
A. baumannii	Folate	Extensively drug-resistant tuberculosis	rep_cluster_1172/rep_cluster_1254	0.796415	0.000380615	IND, TZA, USA	3	2003, 2004, 2005, 2006, 2007, 2008, 2009, 2010, 2011, 2012, 2013, 2014, 2016, 2020	14	2003	2020	-3.851	0.002	0.872	0.01	Difference stationary	Increasing	-3.446	0.009	0.851	0.01	Difference stationary	Increasing	Yes
A. baumannii	Folate	Extensively drug-resistant tuberculosis	rep_cluster_1254	0.627529	0.0122659	IND, TZA, USA	3	2003, 2004, 2005, 2006, 2007, 2008, 2009, 2010, 2011, 2012, 2013, 2014, 2016, 2020	14	2003	2020	-15.275	0	0.877	0.01	Difference stationary	Increasing	-3.446	0.009	0.851	0.01	Difference stationary	Increasing	Yes
S. sonnei	Cephem	Mean years of schooling (highest score=1)	blaCTX-M-55	0.535933	0.0482237	AUS, BTN, CHN, GBR, IND, THA, VNM	7	2005, 2009, 2010, 2011, 2014, 2015, 2016, 2017, 2018	9	2005	2018	-2.896	0.046	0.754	0.01	Not stationary	Increasing	-3.419	0.01	0.773	0.01	Difference stationary	Increasing	No
S. sonnei	Cephem	Mean years of schooling (highest score=1)	blaCTX-M-55	0.535933	0.0482237	AUS, BTN, CHN, GBR, IND, THA, VNM	7	2005, 2009, 2010, 2011, 2014, 2015, 2016, 2017, 2018	9	2005	2018	-2.896	0.046	0.754	0.01	Not stationary	Increasing	-3.419	0.01	0.773	0.01	Difference stationary	Increasing	No
S. sonnei	Cephem	Mean years of schooling (highest score=1)	mrx	0.679451	0.00752172	AUS, BTN, CHN, GBR, IND, THA, VNM	7	2005, 2009, 2010, 2011, 2014, 2015, 2016, 2017, 2018	9	2005	2018	-4.667	0	0.791	0.01	Difference stationary	Increasing	-3.419	0.01	0.773	0.01	Difference stationary	Increasing	No
S. sonnei	Cephem	Mean years of schooling (highest score=1)	mphA	0.735364	0.00272583	AUS, BTN, CHN, GBR, IND, THA, VNM	7	2005, 2009, 2010, 2011, 2014, 2015, 2016, 2017, 2018	9	2005	2018	-4.191	0.001	0.771	0.01	Difference stationary	Increasing	-3.419	0.01	0.773	0.01	Difference stationary	Increasing	No
S. sonnei	Cephem	Mean years of schooling (highest score=1)	IS6100_mrx_mphA	0.593625	0.0252174	AUS, BTN, CHN, GBR, IND, THA, VNM	7	2005, 2009, 2010, 2011, 2014, 2015, 2016, 2017, 2018	9	2005	2018	-4.521	0	0.734	0.01	Difference stationary	Increasing	-3.419	0.01	0.773	0.01	Difference stationary	Increasing	No
S. sonnei	Cephem	Mean years of schooling (highest score=1)	ermB	0.548137	0.0424195	AUS, BTN, CHN, GBR, IND, THA, VNM	7	2005, 2009, 2010, 2011, 2014, 2015, 2016, 2017, 2018	9	2005	2018	-9.44	0	0.739	0.01	Difference stationary	Increasing	-3.419	0.01	0.773	0.01	Difference stationary	Increasing	No
A. baumannii	Tetracycline	Other pneumoconiosis	blaPER-7	0.837757	0.000183869	IND, USA	2	2003, 2004, 2005, 2006, 2007, 2008, 2009, 2010, 2011, 2012, 2013, 2016, 2020	13	2003	2020	-2.758	0.065	0.829	0.01	Not stationary	Increasing	-3.391	0.011	0.801	0.01	Difference stationary	Increasing	Yes
A. baumannii	Tetracycline	Other pneumoconiosis	rep_cluster_1172/rep_cluster_1254	0.95589	9.66762e-08	IND, USA	2	2003, 2004, 2005, 2006, 2007, 2008, 2009, 2010, 2011, 2012, 2013, 2016, 2020	13	2003	2020	-5.69	0	0.819	0.01	Difference stationary	Increasing	-3.391	0.011	0.801	0.01	Difference stationary	Increasing	Yes
A. baumannii	Tetracycline	Other pneumoconiosis	rep_cluster_1254	0.637084	0.0142693	IND, USA	2	2003, 2004, 2005, 2006, 2007, 2008, 2009, 2010, 2011, 2012, 2013, 2016, 2020	13	2003	2020	-3.186	0.021	0.832	0.01	Difference stationary	Increasing	-3.391	0.011	0.801	0.01	Difference stationary	Increasing	Yes
A. baumannii	Tetracycline	Other pneumoconiosis	armA	0.579584	0.0298331	IND, USA	2	2003, 2004, 2005, 2006, 2007, 2008, 2009, 2010, 2011, 2012, 2013, 2016, 2020	13	2003	2020	-3.14	0.024	0.832	0.01	Difference stationary	Increasing	-3.391	0.011	0.801	0.01	Difference stationary	Increasing	Yes
A. baumannii	Tetracycline	Other pneumoconiosis	sul2	0.773001	0.00118702	IND, USA	2	2003, 2004, 2005, 2006, 2007, 2008, 2009, 2010, 2011, 2012, 2013, 2016, 2020	13	2003	2020	-3.706	0.004	0.834	0.01	Difference stationary	Increasing	-3.391	0.011	0.801	0.01	Difference stationary	Increasing	Yes
A. baumannii	Folate	DALYs - Under5 - Non-typhoidal Salmonella - Resistance to one or more antibiotics	rep_cluster_1254	0.554408	0.0319726	IND, TZA, USA	3	2003, 2004, 2005, 2006, 2007, 2008, 2009, 2010, 2011, 2012, 2013, 2014, 2016, 2020	14	2003	2020	-4.332	0	0.985	0.01	Difference stationary	Increasing	-3.39	0.011	0.989	0.01	Difference stationary	Increasing	Yes
A. baumannii	Folate	DALYs - Under5 - Non-typhoidal Salmonella - Resistance to one or more antibiotics	catA1	0.827227	0.000141803	IND, TZA, USA	3	2003, 2004, 2005, 2006, 2007, 2008, 2009, 2010, 2011, 2012, 2013, 2014, 2016, 2020	14	2003	2020	-5.44	0	0.983	0.01	Difference stationary	Increasing	-3.39	0.011	0.989	0.01	Difference stationary	Increasing	Yes
S. agalactiae	Tetracycline	Deaths - Over70 - Pseudomonas aeruginosa - Fluoroquinolones	tet(O)	-0.73305	0.0385454	CAN, DNK, USA	3	2006, 2010, 2011, 2012, 2013, 2014, 2018	7	2006	2018	-1.85	0.356	0.903	0.01	Not stationary	Increasing	-3.389	0.011	0.669	0.016	Difference stationary	Increasing	No
S. agalactiae	Tetracycline	Deaths - Over70 - All pathogens - Extensive drug resistance in TB	tet(O)	0.758829	0.0290312	CAN, DNK, USA	3	2006, 2010, 2011, 2012, 2013, 2014, 2018	7	2006	2018	-40.527	0	0.693	0.014	Difference stationary	Increasing	-3.383	0.012	0.699	0.014	Difference stationary	Increasing	No
S. enterica	Aminoglycoside	DALYs - Over70 - Escherichia coli - Fluoroquinolones	blaTEM-34	0.563814	0.000123671	CAN, CHE, CHN, COG, GBR, IND, KHM, USA, VNM	9	1991, 1992, 1993, 1994, 1995, 1996, 1997, 1998, 1999, 2000, 2001, 2002, 2003, 2004, 2006, 2007, 2008, 2009, 2010, 2011, 2012, 2013, 2014, 2015, 2016, 2021	26	1991	2021	-10.801	0	0.896	0.01	Difference stationary	Increasing	-3.382	0.012	0.89	0.01	Difference stationary	Increasing	No
S. enterica	Aminoglycoside	DALYs - Over70 - Escherichia coli - Fluoroquinolones	tet(B)	0.552569	0.000179623	CAN, CHE, CHN, COG, GBR, IND, KHM, USA, VNM	9	1991, 1992, 1993, 1994, 1995, 1996, 1997, 1998, 1999, 2000, 2001, 2002, 2003, 2004, 2006, 2007, 2008, 2009, 2010, 2011, 2012, 2013, 2014, 2015, 2016, 2021	26	1991	2021	-9.844	0	0.899	0.01	Difference stationary	Increasing	-3.382	0.012	0.89	0.01	Difference stationary	Increasing	No
S. enterica	Aminoglycoside	DALYs - Over70 - Escherichia coli - Fluoroquinolones	aph(3'')-Ib	0.560357	0.000138905	CAN, CHE, CHN, COG, GBR, IND, KHM, USA, VNM	9	1991, 1992, 1993, 1994, 1995, 1996, 1997, 1998, 1999, 2000, 2001, 2002, 2003, 2004, 2006, 2007, 2008, 2009, 2010, 2011, 2012, 2013, 2014, 2015, 2016, 2021	26	1991	2021	-8.052	0	0.899	0.01	Difference stationary	Increasing	-3.382	0.012	0.89	0.01	Difference stationary	Increasing	No
S. enterica	Aminoglycoside	DALYs - Over70 - Escherichia coli - Fluoroquinolones	aph(3'')-Ib	0.560357	0.000138905	CAN, CHE, CHN, COG, GBR, IND, KHM, USA, VNM	9	1991, 1992, 1993, 1994, 1995, 1996, 1997, 1998, 1999, 2000, 2001, 2002, 2003, 2004, 2006, 2007, 2008, 2009, 2010, 2011, 2012, 2013, 2014, 2015, 2016, 2021	26	1991	2021	-8.052	0	0.899	0.01	Difference stationary	Increasing	-3.382	0.012	0.89	0.01	Difference stationary	Increasing	No
S. agalactiae	Tetracycline	Pyoderma	tet(O)	0.894439	0.00271279	CAN, DNK, USA	3	2006, 2010, 2011, 2012, 2013, 2014, 2018	7	2006	2018	-2.687	0.076	0.62	0.021	Not stationary	Increasing	-3.381	0.012	0.623	0.021	Difference stationary	Increasing	No
S. agalactiae	Tetracycline	DALYs - Over70 - Mycobacterium tuberculosis - Extensive drug resistance in TB	tet(O)	0.747516	0.0330035	CAN, DNK, USA	3	2006, 2010, 2011, 2012, 2013, 2014, 2018	7	2006	2018	-0.964	0.766	0.67	0.016	Not stationary	Increasing	-3.353	0.013	0.677	0.016	Difference stationary	Increasing	No
S. aureus	Lincosamide	DALYs - AllAges - Proteus spp. - Fluoroquinolones	IS431mec_mecA	0.603639	0.00178934	CHN, DEU, SGP, THA, USA	5	1996, 1997, 2001, 2002, 2003, 2004, 2005, 2006, 2007, 2008, 2009, 2010, 2011, 2012, 2013, 2014, 2015	17	1996	2015	-3.1	0.027	0.862	0.01	Difference stationary	Increasing	-3.349	0.013	0.875	0.01	Difference stationary	Increasing	Yes
S. aureus	Lincosamide	DALYs - AllAges - Proteus spp. - Fluoroquinolones	ermC	0.565289	0.00399523	CHN, DEU, SGP, THA, USA	5	1996, 1997, 2001, 2002, 2003, 2004, 2005, 2006, 2007, 2008, 2009, 2010, 2011, 2012, 2013, 2014, 2015	17	1996	2015	-9.186	0	0.867	0.01	Difference stationary	Increasing	-3.349	0.013	0.875	0.01	Difference stationary	Increasing	Yes
S. agalactiae	Tetracycline	Deaths - AgeStandardized - Group B Streptococcus - Fluoroquinolones	tet(O)	0.906595	0.00189725	CAN, DNK, USA	3	2006, 2010, 2011, 2012, 2013, 2014, 2018	7	2006	2018	-2.04	0.269	0.587	0.024	Not stationary	Increasing	-3.343	0.013	0.6	0.023	Difference stationary	Increasing	No
S. enterica	Aminoglycoside	Population density (people per sq. km of land area)	tet(B)	0.51317	0.00060136	CAN, CHE, CHN, COG, GBR, IND, KHM, USA, VNM	9	1991, 1992, 1993, 1994, 1995, 1996, 1997, 1998, 1999, 2000, 2001, 2002, 2003, 2004, 2006, 2007, 2008, 2009, 2010, 2011, 2012, 2013, 2014, 2015, 2016, 2021	26	1991	2021	-1.604	0.481	1.118	0.01	Not stationary	Increasing	-3.341	0.013	1.114	0.01	Difference stationary	Increasing	No
S. enterica	Aminoglycoside	Population density (people per sq. km of land area)	blaTEM-34	0.523902	0.000439027	CAN, CHE, CHN, COG, GBR, IND, KHM, USA, VNM	9	1991, 1992, 1993, 1994, 1995, 1996, 1997, 1998, 1999, 2000, 2001, 2002, 2003, 2004, 2006, 2007, 2008, 2009, 2010, 2011, 2012, 2013, 2014, 2015, 2016, 2021	26	1991	2021	-5.617	0	1.104	0.01	Difference stationary	Increasing	-3.341	0.013	1.114	0.01	Difference stationary	Increasing	No
S. enterica	Aminoglycoside	Population density (people per sq. km of land area)	aph(3'')-Ib	0.545001	0.000229212	CAN, CHE, CHN, COG, GBR, IND, KHM, USA, VNM	9	1991, 1992, 1993, 1994, 1995, 1996, 1997, 1998, 1999, 2000, 2001, 2002, 2003, 2004, 2006, 2007, 2008, 2009, 2010, 2011, 2012, 2013, 2014, 2015, 2016, 2021	26	1991	2021	-2.188	0.211	1.116	0.01	Not stationary	Increasing	-3.341	0.013	1.114	0.01	Difference stationary	Increasing	No
S. enterica	Aminoglycoside	Population density (people per sq. km of land area)	aph(3'')-Ib	0.545001	0.000229212	CAN, CHE, CHN, COG, GBR, IND, KHM, USA, VNM	9	1991, 1992, 1993, 1994, 1995, 1996, 1997, 1998, 1999, 2000, 2001, 2002, 2003, 2004, 2006, 2007, 2008, 2009, 2010, 2011, 2012, 2013, 2014, 2015, 2016, 2021	26	1991	2021	-2.188	0.211	1.116	0.01	Not stationary	Increasing	-3.341	0.013	1.114	0.01	Difference stationary	Increasing	No
S. pneumoniae	Lincosamide	Population ages 65 and above (% of total population)	tet(M)	-0.67653	0.00286169	CAN, DNK, USA	3	1999, 2000, 2001, 2002, 2003, 2004, 2005, 2006, 2007, 2010, 2011, 2012, 2013, 2015, 2018	15	1999	2018	-0.881	0.794	0.932	0.01	Not stationary	Increasing	-3.324	0.014	0.758	0.01	Difference stationary	Increasing	No
E. faecium	Lipopeptide	DALYs - AllAges - Mycobacterium tuberculosis - Extensive drug resistance in TB	vanYA	0.854033	0.00694877	AUS, NZL, USA	3	2007, 2011, 2014, 2015, 2017, 2018	6	2007	2018	-4.392	0	0.551	0.03	Difference stationary	Increasing	-3.304	0.015	0.55	0.03	Difference stationary	Increasing	Yes
E. faecium	Lipopeptide	DALYs - AllAges - Mycobacterium tuberculosis - Extensive drug resistance in TB	vanSA	0.866584	0.00535873	AUS, NZL, USA	3	2007, 2011, 2014, 2015, 2017, 2018	6	2007	2018	-0.806	0.817	0.553	0.03	Not stationary	Increasing	-3.304	0.015	0.55	0.03	Difference stationary	Increasing	Yes
K. pneumoniae	Nitrofurans	Diabetes and kidney diseases	qnrB6	0.6702	0.00324106	BLZ, BRB, DEU, DMA, GRD, HTI, ITA, LCA, USA	9	2009, 2010, 2011, 2012, 2013, 2014, 2015, 2016, 2017, 2018, 2019	11	2009	2019	-7.792	0	0.652	0.018	Difference stationary	Increasing	-3.287	0.015	0.645	0.019	Difference stationary	Increasing	Yes
K. pneumoniae	Nitrofurans	Diabetes and kidney diseases	blaSHV-172	0.549286	0.0223828	BLZ, BRB, DEU, DMA, GRD, HTI, ITA, LCA, USA	9	2009, 2010, 2011, 2012, 2013, 2014, 2015, 2016, 2017, 2018, 2019	11	2009	2019	-36.346	0	0.656	0.018	Difference stationary	Increasing	-3.287	0.015	0.645	0.019	Difference stationary	Increasing	Yes
K. pneumoniae	Nitrofurans	Diabetes and kidney diseases	qnrB6_Tn5403	0.662191	0.0037786	BLZ, BRB, DEU, DMA, GRD, HTI, ITA, LCA, USA	9	2009, 2010, 2011, 2012, 2013, 2014, 2015, 2016, 2017, 2018, 2019	11	2009	2019	-4.193	0.001	0.648	0.018	Difference stationary	Increasing	-3.287	0.015	0.645	0.019	Difference stationary	Increasing	Yes
K. pneumoniae	Nitrofurans	Diabetes and kidney diseases	sul2	0.520058	0.0323606	BLZ, BRB, DEU, DMA, GRD, HTI, ITA, LCA, USA	9	2009, 2010, 2011, 2012, 2013, 2014, 2015, 2016, 2017, 2018, 2019	11	2009	2019	-5.72	0	0.649	0.018	Difference stationary	Increasing	-3.287	0.015	0.645	0.019	Difference stationary	Increasing	Yes
E. faecium	Lipopeptide	DALYs - AllAges - Proteus spp. - Fluoroquinolones	vanSA	0.848667	0.00771087	AUS, NZL, USA	3	2007, 2011, 2014, 2015, 2017, 2018	6	2007	2018	-1.672	0.445	0.612	0.022	Not stationary	Increasing	-3.267	0.016	0.643	0.019	Difference stationary	Increasing	Yes
E. faecium	Lipopeptide	DALYs - AllAges - Proteus spp. - Fluoroquinolones	tet(M)	0.886044	0.00339061	AUS, NZL, USA	3	2007, 2011, 2014, 2015, 2017, 2018	6	2007	2018	-3.251	0.017	0.601	0.023	Difference stationary	Increasing	-3.267	0.016	0.643	0.019	Difference stationary	Increasing	Yes
E. faecium	Lipopeptide	DALYs - AllAges - Proteus spp. - Fluoroquinolones	vanYA	0.877164	0.00421722	AUS, NZL, USA	3	2007, 2011, 2014, 2015, 2017, 2018	6	2007	2018	-0.769	0.828	0.591	0.023	Not stationary	Increasing	-3.267	0.016	0.643	0.019	Difference stationary	Increasing	Yes
E. faecium	Lipopeptide	DALYs - AllAges - Proteus spp. - Fluoroquinolones	aad(6)	0.779132	0.0226714	AUS, NZL, USA	3	2007, 2011, 2014, 2015, 2017, 2018	6	2007	2018	-3.208	0.02	0.617	0.021	Difference stationary	Increasing	-3.267	0.016	0.643	0.019	Difference stationary	Increasing	Yes
E. faecium	Lipopeptide	Extensively drug-resistant tuberculosis	vanYA	0.85561	0.00673431	AUS, NZL, USA	3	2007, 2011, 2014, 2015, 2017, 2018	6	2007	2018	-5.603	0	0.556	0.029	Difference stationary	Increasing	-3.246	0.017	0.552	0.03	Difference stationary	Increasing	Yes
E. faecium	Lipopeptide	Extensively drug-resistant tuberculosis	vanSA	0.87129	0.00482924	AUS, NZL, USA	3	2007, 2011, 2014, 2015, 2017, 2018	6	2007	2018	-5.649	0	0.548	0.031	Difference stationary	Increasing	-3.246	0.017	0.552	0.03	Difference stationary	Increasing	Yes
N. gonorrhoeae	Penicilin	Age dependency ratio, old (% of working-age population)	IncP	0.631034	0.00124358	AUS, CAN, JPN, NZL	4	1997, 1998, 2000, 2001, 2005, 2006, 2007, 2008, 2009, 2010, 2011, 2012, 2013, 2014, 2015, 2017	16	1997	2017	-2.902	0.045	1.007	0.01	Not stationary	Increasing	-3.243	0.018	0.996	0.01	Difference stationary	Increasing	No
N. gonorrhoeae	Penicilin	Age dependency ratio, old (% of working-age population)	blaTEM-135	0.580017	0.00371799	AUS, CAN, JPN, NZL	4	1997, 1998, 2000, 2001, 2005, 2006, 2007, 2008, 2009, 2010, 2011, 2012, 2013, 2014, 2015, 2017	16	1997	2017	-2.083	0.252	1.006	0.01	Not stationary	Increasing	-3.243	0.018	0.996	0.01	Difference stationary	Increasing	No
E. faecium	Lipopeptide	Population density (people per sq. km of land area)	tet(M)	0.748978	0.0324727	AUS, NZL, USA	3	2007, 2011, 2014, 2015, 2017, 2018	6	2007	2018	-9.294	0	0.655	0.018	Difference stationary	Increasing	-3.235	0.018	0.646	0.018	Difference stationary	Increasing	Yes
K. pneumoniae	Nitrofurans	DALYs - Over70 - Klebsiella pneumoniae - Fluoroquinolones	qnrB6	0.627707	0.00698133	BLZ, BRB, DEU, DMA, GRD, HTI, ITA, LCA, USA	9	2009, 2010, 2011, 2012, 2013, 2014, 2015, 2016, 2017, 2018, 2019	11	2009	2019	-12.735	0	0.614	0.021	Difference stationary	Increasing	-3.235	0.018	0.61	0.022	Difference stationary	Increasing	Yes
K. pneumoniae	Nitrofurans	DALYs - Over70 - Klebsiella pneumoniae - Fluoroquinolones	oqxA	0.517255	0.0334718	BLZ, BRB, DEU, DMA, GRD, HTI, ITA, LCA, USA	9	2009, 2010, 2011, 2012, 2013, 2014, 2015, 2016, 2017, 2018, 2019	11	2009	2019	-16.981	0	0.593	0.023	Difference stationary	Increasing	-3.235	0.018	0.61	0.022	Difference stationary	Increasing	Yes
K. pneumoniae	Nitrofurans	DALYs - Over70 - Klebsiella pneumoniae - Fluoroquinolones	qnrB6_Tn5403	0.634126	0.00626113	BLZ, BRB, DEU, DMA, GRD, HTI, ITA, LCA, USA	9	2009, 2010, 2011, 2012, 2013, 2014, 2015, 2016, 2017, 2018, 2019	11	2009	2019	-3.9	0.002	0.618	0.021	Difference stationary	Increasing	-3.235	0.018	0.61	0.022	Difference stationary	Increasing	Yes
K. pneumoniae	Nitrofurans	DALYs - Over70 - Klebsiella pneumoniae - Fluoroquinolones	oqxB	0.554675	0.0208392	BLZ, BRB, DEU, DMA, GRD, HTI, ITA, LCA, USA	9	2009, 2010, 2011, 2012, 2013, 2014, 2015, 2016, 2017, 2018, 2019	11	2009	2019	-5523.41	0	0.597	0.023	Difference stationary	Increasing	-3.235	0.018	0.61	0.022	Difference stationary	Increasing	Yes
P. aeruginosa	Aminoglycoside	DALYs - AgeStandardized - Proteus spp. - Aminopenicillin	blaPDC-121	0.57569	0.00990099	ARG, BRA, CHN, ESP, FRA, IND, ITA, USA, VEN	9	2005, 2006, 2007, 2008, 2009, 2010, 2011, 2012, 2013, 2015, 2016	11	2005	2016	-1.584	0.491	0.638	0.019	Not stationary	Increasing	-3.22	0.019	0.635	0.019	Difference stationary	Increasing	Yes
P. aeruginosa	Aminoglycoside	DALYs - AgeStandardized - Proteus spp. - Aminopenicillin	blaPDC-121	0.57569	0.00990099	ARG, BRA, CHN, ESP, FRA, IND, ITA, USA, VEN	9	2005, 2006, 2007, 2008, 2009, 2010, 2011, 2012, 2013, 2015, 2016	11	2005	2016	-1.584	0.491	0.638	0.019	Not stationary	Increasing	-3.22	0.019	0.635	0.019	Difference stationary	Increasing	Yes
P. aeruginosa	Aminoglycoside	DALYs - AgeStandardized - Proteus spp. - Aminopenicillin	blaPDC-121	0.57569	0.00990099	ARG, BRA, CHN, ESP, FRA, IND, ITA, USA, VEN	9	2005, 2006, 2007, 2008, 2009, 2010, 2011, 2012, 2013, 2015, 2016	11	2005	2016	-1.584	0.491	0.638	0.019	Not stationary	Increasing	-3.22	0.019	0.635	0.019	Difference stationary	Increasing	Yes
P. aeruginosa	Aminoglycoside	DALYs - AgeStandardized - Proteus spp. - Aminopenicillin	dfrA10	0.712593	0.000617619	ARG, BRA, CHN, ESP, FRA, IND, ITA, USA, VEN	9	2005, 2006, 2007, 2008, 2009, 2010, 2011, 2012, 2013, 2015, 2016	11	2005	2016	-5.706	0	0.638	0.019	Difference stationary	Increasing	-3.22	0.019	0.635	0.019	Difference stationary	Increasing	Yes
A. baumannii	Tetracycline	Population, total	mphE	0.596237	0.0244215	IND, USA	2	2003, 2004, 2005, 2006, 2007, 2008, 2009, 2010, 2011, 2012, 2013, 2016, 2020	13	2003	2020	-1.753	0.404	0.81	0.01	Not stationary	Increasing	-3.212	0.019	0.839	0.01	Difference stationary	Increasing	Yes
A. baumannii	Tetracycline	Population, total	rep_cluster_1172/rep_cluster_1254	0.608028	0.0210615	IND, USA	2	2003, 2004, 2005, 2006, 2007, 2008, 2009, 2010, 2011, 2012, 2013, 2016, 2020	13	2003	2020	-1.926	0.32	0.817	0.01	Not stationary	Increasing	-3.212	0.019	0.839	0.01	Difference stationary	Increasing	Yes
A. baumannii	Tetracycline	Population, total	rep_cluster_1254	0.636831	0.0143201	IND, USA	2	2003, 2004, 2005, 2006, 2007, 2008, 2009, 2010, 2011, 2012, 2013, 2016, 2020	13	2003	2020	-3.069	0.029	0.766	0.01	Difference stationary	Increasing	-3.212	0.019	0.839	0.01	Difference stationary	Increasing	Yes
A. baumannii	Tetracycline	Population, total	msrE	0.596237	0.0244215	IND, USA	2	2003, 2004, 2005, 2006, 2007, 2008, 2009, 2010, 2011, 2012, 2013, 2016, 2020	13	2003	2020	-3.747	0.004	0.807	0.01	Difference stationary	Increasing	-3.212	0.019	0.839	0.01	Difference stationary	Increasing	Yes
A. baumannii	Tetracycline	Population, total	blaOXA-23	0.583595	0.0284551	IND, USA	2	2003, 2004, 2005, 2006, 2007, 2008, 2009, 2010, 2011, 2012, 2013, 2016, 2020	13	2003	2020	-26.403	0	0.797	0.01	Difference stationary	Increasing	-3.212	0.019	0.839	0.01	Difference stationary	Increasing	Yes
E. coli	Tetracycline	People with basic handwashing facilities including soap and water (% of population)	dfrA17	0.718779	0.0445337	IND, MOZ, PAK, RWA	4	2009, 2010, 2014, 2016, 2017, 2019, 2020	7	2009	2020	-3.255	0.017	0.604	0.022	Difference stationary	Increasing	-3.211	0.019	0.589	0.024	Difference stationary	Increasing	No
N. gonorrhoeae	Penicilin	Deaths - AgeStandardized - Group B Streptococcus - Fluoroquinolones	IncP	0.560722	0.00538189	AUS, CAN, JPN, NZL	4	1997, 1998, 2000, 2001, 2005, 2006, 2007, 2008, 2009, 2010, 2011, 2012, 2013, 2014, 2015, 2017	16	1997	2017	-14.237	0	0.89	0.01	Difference stationary	Increasing	-3.194	0.02	0.91	0.01	Difference stationary	Increasing	No
E. faecium	Lipopeptide	Deaths - AllAges - Group A Streptococcus - Macrolides	vanYA	0.744753	0.0340216	AUS, NZL, USA	3	2007, 2011, 2014, 2015, 2017, 2018	6	2007	2018	-6.347	0	0.609	0.022	Difference stationary	Increasing	-3.179	0.021	0.641	0.019	Difference stationary	Increasing	Yes
E. faecium	Lipopeptide	Deaths - AllAges - Group A Streptococcus - Macrolides	vanSA	0.732004	0.0389665	AUS, NZL, USA	3	2007, 2011, 2014, 2015, 2017, 2018	6	2007	2018	-20.806	0	0.631	0.02	Difference stationary	Increasing	-3.179	0.021	0.641	0.019	Difference stationary	Increasing	Yes
S. sonnei	Aminoglycoside	People using safely managed sanitation services (% of population)	blaTEM-34	0.54868	0.0341721	AUS, CHN, GBR, IND, NPL, VNM	6	2003, 2005, 2008, 2009, 2010, 2011, 2012, 2013, 2014, 2015, 2016, 2017	12	2003	2017	-3.802	0.003	0.877	0.01	Difference stationary	Increasing	-3.172	0.022	0.819	0.01	Difference stationary	Increasing	No
S. sonnei	Aminoglycoside	People using safely managed sanitation services (% of population)	aac(3)-IId	0.534597	0.0400597	AUS, CHN, GBR, IND, NPL, VNM	6	2003, 2005, 2008, 2009, 2010, 2011, 2012, 2013, 2014, 2015, 2016, 2017	12	2003	2017	-4.131	0.001	0.873	0.01	Difference stationary	Increasing	-3.172	0.022	0.819	0.01	Difference stationary	Increasing	No
E. coli	Cephem	People with basic handwashing facilities including soap and water (% of population)	tet(A)	0.847426	0.00789432	IND, PAK, THA, TZA	4	2009, 2010, 2013, 2014, 2015, 2016, 2017	7	2009	2017	-12.999	0	0.531	0.035	Difference stationary	Increasing	-3.16	0.022	0.767	0.01	Difference stationary	Increasing	No
E. coli	Cephem	People with basic handwashing facilities including soap and water (% of population)	tet(A)	0.847426	0.00789432	IND, PAK, THA, TZA	4	2009, 2010, 2013, 2014, 2015, 2016, 2017	7	2009	2017	-12.999	0	0.531	0.035	Difference stationary	Increasing	-3.16	0.022	0.767	0.01	Difference stationary	Increasing	No
E. coli	Cephem	People with basic handwashing facilities including soap and water (% of population)	aadA2	0.711103	0.0479734	IND, PAK, THA, TZA	4	2009, 2010, 2013, 2014, 2015, 2016, 2017	7	2009	2017	-3.033	0.032	0.731	0.011	Difference stationary	Increasing	-3.16	0.022	0.767	0.01	Difference stationary	Increasing	No
S. agalactiae	Tetracycline	Deaths - AllAges - Group B Streptococcus - Fluoroquinolones	tet(O)	0.914106	0.00148399	CAN, DNK, USA	3	2006, 2010, 2011, 2012, 2013, 2014, 2018	7	2006	2018	-12.615	0	0.597	0.023	Difference stationary	Increasing	-3.154	0.023	0.611	0.022	Difference stationary	Increasing	No
S. agalactiae	Lincosamide	Deaths - AgeStandardized - Mycobacterium tuberculosis - Multi-drug resistance excluding extensive drug resistance in TB	ermB	0.976996	2.99122e-05	CAN, DNK, USA	3	2006, 2010, 2011, 2012, 2013, 2014, 2018	7	2006	2018	-1.897	0.333	0.359	0.095	Trend stationary	Increasing	-3.145	0.023	0.674	0.016	Difference stationary	Increasing	No
S. agalactiae	Lincosamide	DALYs - AllAges - Group A Streptococcus - Macrolides	ermB	0.883019	0.00365919	CAN, DNK, USA	3	2006, 2010, 2011, 2012, 2013, 2014, 2018	7	2006	2018	-4.277	0	0.609	0.022	Difference stationary	Increasing	-3.139	0.024	0.605	0.022	Difference stationary	Increasing	No
E. coli	Phenicol	People with basic handwashing facilities including soap and water (% of population)	aadA2	0.882662	0.0198444	IND, PAK, TZA	3	2010, 2014, 2016, 2017, 2019, 2020	6	2010	2020	-6.255	0	0.796	0.01	Difference stationary	Increasing	-3.134	0.024	0.836	0.01	Difference stationary	Increasing	No
E. coli	Phenicol	People with basic handwashing facilities including soap and water (% of population)	qacEdelta1	0.877201	0.0216934	IND, PAK, TZA	3	2010, 2014, 2016, 2017, 2019, 2020	6	2010	2020	-26.499	0	0.792	0.01	Difference stationary	Increasing	-3.134	0.024	0.836	0.01	Difference stationary	Increasing	No
S. agalactiae	Lincosamide	Deaths - AllAges - Group A Streptococcus - Resistance to one or more antibiotics	ermB	0.873732	0.00456832	CAN, DNK, USA	3	2006, 2010, 2011, 2012, 2013, 2014, 2018	7	2006	2018	-0.832	0.81	0.625	0.02	Not stationary	Increasing	-3.125	0.025	0.628	0.02	Difference stationary	Increasing	No
S. agalactiae	Macrolide	GDP per capita, PPP (current international $)	ermB	0.714257	0.046541	CAN, DNK, USA	3	2006, 2010, 2011, 2012, 2013, 2014, 2018	7	2006	2018	-3.09	0.027	0.608	0.022	Difference stationary	Increasing	-3.124	0.025	0.625	0.02	Difference stationary	Increasing	No
S. agalactiae	Tetracycline	DALYs - AllAges - Haemophilus influenzae - Resistance to one or more antibiotics	tet(O)	0.726929	0.0410493	CAN, DNK, USA	3	2006, 2010, 2011, 2012, 2013, 2014, 2018	7	2006	2018	-1.139	0.699	0.6	0.023	Not stationary	Increasing	-3.114	0.026	0.579	0.025	Difference stationary	Increasing	No
N. gonorrhoeae	Penicilin	DALYs - AllAges - Group B Streptococcus - Fluoroquinolones	IncP	0.512401	0.0124246	AUS, CAN, JPN, NZL	4	1997, 1998, 2000, 2001, 2005, 2006, 2007, 2008, 2009, 2010, 2011, 2012, 2013, 2014, 2015, 2017	16	1997	2017	-4.028	0.001	0.916	0.01	Difference stationary	Increasing	-3.101	0.026	0.926	0.01	Difference stationary	Increasing	No
S. agalactiae	Tetracycline	Deaths - AllAges - Haemophilus influenzae - Resistance to one or more antibiotics	tet(O)	0.768245	0.0259607	CAN, DNK, USA	3	2006, 2010, 2011, 2012, 2013, 2014, 2018	7	2006	2018	-4.931	0	0.63	0.02	Difference stationary	Increasing	-3.097	0.027	0.625	0.02	Difference stationary	Increasing	No
S. agalactiae	Lincosamide	Skin and subcutaneous diseases	ermB	0.836476	0.00963484	CAN, DNK, USA	3	2006, 2010, 2011, 2012, 2013, 2014, 2018	7	2006	2018	-3.184	0.021	0.609	0.022	Difference stationary	Increasing	-3.096	0.027	0.606	0.022	Difference stationary	Increasing	No
P. aeruginosa	Aminoglycoside	Deaths - AllAges - Proteus spp. - Aminopenicillin	blaPDC-121	0.595698	0.00711812	ARG, BRA, CHN, ESP, FRA, IND, ITA, USA, VEN	9	2005, 2006, 2007, 2008, 2009, 2010, 2011, 2012, 2013, 2015, 2016	11	2005	2016	-8.405	0	0.676	0.016	Difference stationary	Increasing	-3.089	0.027	0.685	0.015	Difference stationary	Increasing	Yes
P. aeruginosa	Aminoglycoside	Deaths - AllAges - Proteus spp. - Aminopenicillin	blaPDC-121	0.595698	0.00711812	ARG, BRA, CHN, ESP, FRA, IND, ITA, USA, VEN	9	2005, 2006, 2007, 2008, 2009, 2010, 2011, 2012, 2013, 2015, 2016	11	2005	2016	-8.405	0	0.676	0.016	Difference stationary	Increasing	-3.089	0.027	0.685	0.015	Difference stationary	Increasing	Yes
P. aeruginosa	Aminoglycoside	Deaths - AllAges - Proteus spp. - Aminopenicillin	blaPDC-121	0.595698	0.00711812	ARG, BRA, CHN, ESP, FRA, IND, ITA, USA, VEN	9	2005, 2006, 2007, 2008, 2009, 2010, 2011, 2012, 2013, 2015, 2016	11	2005	2016	-8.405	0	0.676	0.016	Difference stationary	Increasing	-3.089	0.027	0.685	0.015	Difference stationary	Increasing	Yes
P. aeruginosa	Aminoglycoside	Deaths - AllAges - Proteus spp. - Aminopenicillin	dfrA10	0.73709	0.000317731	ARG, BRA, CHN, ESP, FRA, IND, ITA, USA, VEN	9	2005, 2006, 2007, 2008, 2009, 2010, 2011, 2012, 2013, 2015, 2016	11	2005	2016	-3.489	0.008	0.675	0.016	Difference stationary	Increasing	-3.089	0.027	0.685	0.015	Difference stationary	Increasing	Yes
S. agalactiae	Tetracycline	Deaths - Over70 - Mycobacterium tuberculosis - Extensive drug resistance in TB	tet(O)	0.758829	0.0290312	CAN, DNK, USA	3	2006, 2010, 2011, 2012, 2013, 2014, 2018	7	2006	2018	-2.042	0.268	0.694	0.014	Not stationary	Increasing	-3.072	0.029	0.698	0.014	Difference stationary	Increasing	No
S. suis	Tetracycline	DALYs - Over70 - Escherichia coli - Fluoroquinolones	tet(O)	0.607587	0.0162817	CAN, GBR, VNM	3	1990, 2000, 2001, 2002, 2006, 2007, 2009, 2010, 2011, 2013, 2014, 2015, 2016	13	1990	2016	-2.946	0.04	0.864	0.01	Difference stationary	Increasing	-3.062	0.03	0.862	0.01	Difference stationary	Increasing	No
S. suis	Tetracycline	DALYs - Over70 - Escherichia coli - Fluoroquinolones	tet(O)	0.607587	0.0162817	CAN, GBR, VNM	3	1990, 2000, 2001, 2002, 2006, 2007, 2009, 2010, 2011, 2013, 2014, 2015, 2016	13	1990	2016	-2.946	0.04	0.864	0.01	Difference stationary	Increasing	-3.062	0.03	0.862	0.01	Difference stationary	Increasing	No
A. baumannii	Tetracycline	Life expectancy at birth, total (years)	blaOXA-23	0.669623	0.00880155	IND, USA	2	2003, 2004, 2005, 2006, 2007, 2008, 2009, 2010, 2011, 2012, 2013, 2016, 2020	13	2003	2020	0.399	0.981	0.564	0.027	Not stationary	Increasing	-3.007	0.034	0.591	0.023	Difference stationary	Increasing	Yes
A. baumannii	Tetracycline	Life expectancy at birth, total (years)	mphE	0.771557	0.00122888	IND, USA	2	2003, 2004, 2005, 2006, 2007, 2008, 2009, 2010, 2011, 2012, 2013, 2016, 2020	13	2003	2020	-0.854	0.803	0.567	0.027	Not stationary	Increasing	-3.007	0.034	0.591	0.023	Difference stationary	Increasing	Yes
A. baumannii	Tetracycline	Life expectancy at birth, total (years)	msrE	0.771557	0.00122888	IND, USA	2	2003, 2004, 2005, 2006, 2007, 2008, 2009, 2010, 2011, 2012, 2013, 2016, 2020	13	2003	2020	-2.605	0.092	0.582	0.024	Not stationary	Increasing	-3.007	0.034	0.591	0.023	Difference stationary	Increasing	Yes
A. baumannii	Tetracycline	Life expectancy at birth, total (years)	rep_cluster_1254	0.541561	0.0454796	IND, USA	2	2003, 2004, 2005, 2006, 2007, 2008, 2009, 2010, 2011, 2012, 2013, 2016, 2020	13	2003	2020	-2.751	0.066	0.6	0.023	Not stationary	Increasing	-3.007	0.034	0.591	0.023	Difference stationary	Increasing	Yes
E. coli	Macrolide	Extensively drug-resistant tuberculosis	rmtB	0.919519	0.00337828	IND, KEN, PAK	3	2008, 2009, 2010, 2019, 2020	5	2008	2020	-14.789	0	0.68	0.015	Difference stationary	Increasing	-2.981	0.037	0.627	0.02	Difference stationary	Increasing	No
E. coli	Macrolide	Extensively drug-resistant tuberculosis	IncFIA	0.754941	0.0497851	IND, KEN, PAK	3	2008, 2009, 2010, 2019, 2020	5	2008	2020	-5.549	0	0.68	0.015	Difference stationary	Increasing	-2.981	0.037	0.627	0.02	Difference stationary	Increasing	No
E. coli	Macrolide	Extensively drug-resistant tuberculosis	ble	0.922431	0.00308597	IND, KEN, PAK	3	2008, 2009, 2010, 2019, 2020	5	2008	2020	-5.011	0	0.677	0.016	Difference stationary	Increasing	-2.981	0.037	0.627	0.02	Difference stationary	Increasing	No
S. enterica	Aminoglycoside	Deaths - Over70 - Escherichia coli - Fluoroquinolones	blaTEM-34	0.551269	0.000187379	CAN, CHE, CHN, COG, GBR, IND, KHM, USA, VNM	9	1991, 1992, 1993, 1994, 1995, 1996, 1997, 1998, 1999, 2000, 2001, 2002, 2003, 2004, 2006, 2007, 2008, 2009, 2010, 2011, 2012, 2013, 2014, 2015, 2016, 2021	26	1991	2021	-4.347	0	0.912	0.01	Difference stationary	Increasing	-2.96	0.039	0.892	0.01	Difference stationary	Increasing	No
S. enterica	Aminoglycoside	Deaths - Over70 - Escherichia coli - Fluoroquinolones	tet(B)	0.548786	0.000203045	CAN, CHE, CHN, COG, GBR, IND, KHM, USA, VNM	9	1991, 1992, 1993, 1994, 1995, 1996, 1997, 1998, 1999, 2000, 2001, 2002, 2003, 2004, 2006, 2007, 2008, 2009, 2010, 2011, 2012, 2013, 2014, 2015, 2016, 2021	26	1991	2021	-4.451	0	0.905	0.01	Difference stationary	Increasing	-2.96	0.039	0.892	0.01	Difference stationary	Increasing	No
S. enterica	Aminoglycoside	Deaths - Over70 - Escherichia coli - Fluoroquinolones	aph(3'')-Ib	0.593158	4.3705e-05	CAN, CHE, CHN, COG, GBR, IND, KHM, USA, VNM	9	1991, 1992, 1993, 1994, 1995, 1996, 1997, 1998, 1999, 2000, 2001, 2002, 2003, 2004, 2006, 2007, 2008, 2009, 2010, 2011, 2012, 2013, 2014, 2015, 2016, 2021	26	1991	2021	-5.579	0	0.902	0.01	Difference stationary	Increasing	-2.96	0.039	0.892	0.01	Difference stationary	Increasing	No
S. enterica	Aminoglycoside	Deaths - Over70 - Escherichia coli - Fluoroquinolones	aph(3'')-Ib	0.593158	4.3705e-05	CAN, CHE, CHN, COG, GBR, IND, KHM, USA, VNM	9	1991, 1992, 1993, 1994, 1995, 1996, 1997, 1998, 1999, 2000, 2001, 2002, 2003, 2004, 2006, 2007, 2008, 2009, 2010, 2011, 2012, 2013, 2014, 2015, 2016, 2021	26	1991	2021	-5.579	0	0.902	0.01	Difference stationary	Increasing	-2.96	0.039	0.892	0.01	Difference stationary	Increasing	No
S. enterica	Aminoglycoside	Deaths - Over70 - Escherichia coli - Fluoroquinolones	aph(6)-Id	0.532182	0.000341919	CAN, CHE, CHN, COG, GBR, IND, KHM, USA, VNM	9	1991, 1992, 1993, 1994, 1995, 1996, 1997, 1998, 1999, 2000, 2001, 2002, 2003, 2004, 2006, 2007, 2008, 2009, 2010, 2011, 2012, 2013, 2014, 2015, 2016, 2021	26	1991	2021	-5.751	0	0.897	0.01	Difference stationary	Increasing	-2.96	0.039	0.892	0.01	Difference stationary	Increasing	No
S. enterica	Aminoglycoside	Deaths - Over70 - Escherichia coli - Fluoroquinolones	aph(6)-Id	0.532182	0.000341919	CAN, CHE, CHN, COG, GBR, IND, KHM, USA, VNM	9	1991, 1992, 1993, 1994, 1995, 1996, 1997, 1998, 1999, 2000, 2001, 2002, 2003, 2004, 2006, 2007, 2008, 2009, 2010, 2011, 2012, 2013, 2014, 2015, 2016, 2021	26	1991	2021	-5.751	0	0.897	0.01	Difference stationary	Increasing	-2.96	0.039	0.892	0.01	Difference stationary	Increasing	No
E. faecium	Lipopeptide	Deaths - AllAges - Proteus spp. - Fluoroquinolones	vanYA	0.900956	0.00225215	AUS, NZL, USA	3	2007, 2011, 2014, 2015, 2017, 2018	6	2007	2018	-2.372	0.15	0.565	0.027	Not stationary	Increasing	-2.942	0.041	0.59	0.024	Not stationary	Increasing	Yes
E. faecium	Lipopeptide	Deaths - AllAges - Proteus spp. - Fluoroquinolones	tet(M)	0.87345	0.00459794	AUS, NZL, USA	3	2007, 2011, 2014, 2015, 2017, 2018	6	2007	2018	-2.24	0.192	0.555	0.029	Not stationary	Increasing	-2.942	0.041	0.59	0.024	Not stationary	Increasing	Yes
E. faecium	Lipopeptide	Deaths - AllAges - Proteus spp. - Fluoroquinolones	aad(6)	0.816063	0.0134905	AUS, NZL, USA	3	2007, 2011, 2014, 2015, 2017, 2018	6	2007	2018	-2.739	0.068	0.562	0.028	Not stationary	Increasing	-2.942	0.041	0.59	0.024	Not stationary	Increasing	Yes
E. faecium	Lipopeptide	Deaths - AllAges - Proteus spp. - Fluoroquinolones	vanSA	0.879804	0.00395926	AUS, NZL, USA	3	2007, 2011, 2014, 2015, 2017, 2018	6	2007	2018	-3.007	0.034	0.549	0.031	Difference stationary	Increasing	-2.942	0.041	0.59	0.024	Not stationary	Increasing	Yes
S. agalactiae	Macrolide	Deaths - AgeStandardized - Mycobacterium tuberculosis - Resistance to one or more antibiotics	ermB	0.875047	0.00443165	CAN, DNK, USA	3	2006, 2010, 2011, 2012, 2013, 2014, 2018	7	2006	2018	-7.463	0	0.931	0.01	Difference stationary	Increasing	-2.932	0.042	0.257	0.1	Trend stationary	Increasing	No
K. pneumoniae	Phenicol	Deaths - Under5 - All pathogens - Extensive drug resistance in TB	blaCTX-M-15	-0.637688	0.0141486	GRC, IND, MWI, NPL, USA	5	2005, 2009, 2010, 2011, 2012, 2013, 2014, 2016, 2020	9	2005	2020	3.033	1	0.796	0.01	Not stationary	Increasing	-2.927	0.042	0.887	0.01	Not stationary	Increasing	Yes
S. agalactiae	Tetracycline	Deaths - AllAges - Haemophilus influenzae - Aminopenicillin	tet(O)	0.793172	0.0188298	CAN, DNK, USA	3	2006, 2010, 2011, 2012, 2013, 2014, 2018	7	2006	2018	-2.15	0.225	0.64	0.019	Not stationary	Increasing	-2.89	0.046	0.633	0.02	Not stationary	Increasing	No
S. agalactiae	Lincosamide	Deaths - AgeStandardized - Group A Streptococcus - Macrolides	ermB	0.930263	0.000804152	CAN, DNK, USA	3	2006, 2010, 2011, 2012, 2013, 2014, 2018	7	2006	2018	-3.968	0.002	0.659	0.017	Difference stationary	Increasing	-2.883	0.047	0.658	0.017	Not stationary	Increasing	No
S. agalactiae	Tetracycline	Government Effectiveness: Estimate	tet(O)	-0.843325	0.00852041	CAN, DNK, USA	3	2006, 2010, 2011, 2012, 2013, 2014, 2018	7	2006	2018	-8.275	0	0.931	0.01	Difference stationary	Increasing	-2.867	0.049	0.412	0.072	Trend stationary	Increasing	No
A. baumannii	Tetracycline	Access to clean fuels and technologies for cooking (% of population)	armA	0.700919	0.0052284	IND, USA	2	2003, 2004, 2005, 2006, 2007, 2008, 2009, 2010, 2011, 2012, 2013, 2016, 2020	13	2003	2020	-3.387	0.011	0.849	0.01	Difference stationary	Increasing	-2.846	0.052	0.842	0.01	Not stationary	Increasing	Yes
A. baumannii	Tetracycline	Access to clean fuels and technologies for cooking (% of population)	blaPER-7	0.825547	0.000276325	IND, USA	2	2003, 2004, 2005, 2006, 2007, 2008, 2009, 2010, 2011, 2012, 2013, 2016, 2020	13	2003	2020	-2.356	0.155	0.848	0.01	Not stationary	Increasing	-2.846	0.052	0.842	0.01	Not stationary	Increasing	Yes
A. baumannii	Tetracycline	Access to clean fuels and technologies for cooking (% of population)	rep_cluster_1172/rep_cluster_1254	0.966317	1.96062e-08	IND, USA	2	2003, 2004, 2005, 2006, 2007, 2008, 2009, 2010, 2011, 2012, 2013, 2016, 2020	13	2003	2020	-1.908	0.328	0.834	0.01	Not stationary	Increasing	-2.846	0.052	0.842	0.01	Not stationary	Increasing	Yes
A. baumannii	Tetracycline	Access to clean fuels and technologies for cooking (% of population)	rep_cluster_1254	0.724956	0.00335125	IND, USA	2	2003, 2004, 2005, 2006, 2007, 2008, 2009, 2010, 2011, 2012, 2013, 2016, 2020	13	2003	2020	-3.719	0.004	0.842	0.01	Difference stationary	Increasing	-2.846	0.052	0.842	0.01	Not stationary	Increasing	Yes
A. baumannii	Tetracycline	Access to clean fuels and technologies for cooking (% of population)	sul2	0.694068	0.00589078	IND, USA	2	2003, 2004, 2005, 2006, 2007, 2008, 2009, 2010, 2011, 2012, 2013, 2016, 2020	13	2003	2020	-2.647	0.084	0.843	0.01	Not stationary	Increasing	-2.846	0.052	0.842	0.01	Not stationary	Increasing	Yes
A. baumannii	Tetracycline	Glycopeptides	mphE	0.6856	0.0067978	IND, USA	2	2003, 2004, 2005, 2006, 2007, 2008, 2009, 2010, 2011, 2012, 2013, 2016, 2020	13	2003	2020	-2.315	0.167	0.61	0.022	Not stationary	Increasing	-2.84	0.053	0.609	0.022	Not stationary	Increasing	Yes
A. baumannii	Tetracycline	Glycopeptides	msrE	0.6856	0.0067978	IND, USA	2	2003, 2004, 2005, 2006, 2007, 2008, 2009, 2010, 2011, 2012, 2013, 2016, 2020	13	2003	2020	-1.93	0.318	0.615	0.021	Not stationary	Increasing	-2.84	0.053	0.609	0.022	Not stationary	Increasing	Yes
A. baumannii	Tetracycline	Glycopeptides	blaOXA-23	0.576892	0.0307853	IND, USA	2	2003, 2004, 2005, 2006, 2007, 2008, 2009, 2010, 2011, 2012, 2013, 2016, 2020	13	2003	2020	-3.113	0.026	0.599	0.023	Difference stationary	Increasing	-2.84	0.053	0.609	0.022	Not stationary	Increasing	Yes
S. pneumoniae	Lincosamide	Deaths - AllAges - Mycobacterium tuberculosis - Extensive drug resistance in TB	ermB	-0.681851	0.00257154	CAN, DNK, USA	3	1999, 2000, 2001, 2002, 2003, 2004, 2005, 2006, 2007, 2010, 2011, 2012, 2013, 2015, 2018	15	1999	2018	-5.553	0	0.847	0.01	Difference stationary	Increasing	-2.835	0.053	0.343	0.1	Trend stationary	Increasing	No
S. agalactiae	Tetracycline	DALYs - Over70 - All pathogens - Extensive drug resistance in TB	tet(O)	0.747516	0.0330035	CAN, DNK, USA	3	2006, 2010, 2011, 2012, 2013, 2014, 2018	7	2006	2018	-4.583	0	0.683	0.015	Difference stationary	Increasing	-2.811	0.057	0.679	0.015	Not stationary	Increasing	No
S. agalactiae	Macrolide	Extensively drug-resistant tuberculosis	ermB	0.817269	0.0132397	CAN, DNK, USA	3	2006, 2010, 2011, 2012, 2013, 2014, 2018	7	2006	2018	-4.236	0.001	0.729	0.011	Difference stationary	Increasing	-2.795	0.059	0.841	0.01	Not stationary	Increasing	No
A. baumannii	Folate	Deaths - Under5 - Non-typhoidal Salmonella - Resistance to one or more antibiotics	rep_cluster_1254	0.559734	0.0300249	IND, TZA, USA	3	2003, 2004, 2005, 2006, 2007, 2008, 2009, 2010, 2011, 2012, 2013, 2014, 2016, 2020	14	2003	2020	-6.952	0	0.981	0.01	Difference stationary	Increasing	-2.785	0.06	0.988	0.01	Not stationary	Increasing	Yes
A. baumannii	Folate	Deaths - Under5 - Non-typhoidal Salmonella - Resistance to one or more antibiotics	catA1	0.745281	0.00142851	IND, TZA, USA	3	2003, 2004, 2005, 2006, 2007, 2008, 2009, 2010, 2011, 2012, 2013, 2014, 2016, 2020	14	2003	2020	-7.553	0	0.982	0.01	Difference stationary	Increasing	-2.785	0.06	0.988	0.01	Not stationary	Increasing	Yes
S. suis	Tetracycline	Deaths - AgeStandardized - Acinetobacter baumannii - Third-generation cephalosporins	tet(O)	-0.547008	0.0348346	CAN, GBR, VNM	3	1990, 2000, 2001, 2002, 2006, 2007, 2009, 2010, 2011, 2013, 2014, 2015, 2016	13	1990	2016	-0.138	0.946	0.954	0.01	Not stationary	Increasing	-2.764	0.064	0.389	0.082	Trend stationary	Increasing	No
S. suis	Tetracycline	Deaths - AgeStandardized - Acinetobacter baumannii - Third-generation cephalosporins	tet(O)	-0.547008	0.0348346	CAN, GBR, VNM	3	1990, 2000, 2001, 2002, 2006, 2007, 2009, 2010, 2011, 2013, 2014, 2015, 2016	13	1990	2016	-0.138	0.946	0.954	0.01	Not stationary	Increasing	-2.764	0.064	0.389	0.082	Trend stationary	Increasing	No
S. sonnei	Aminoglycoside	Deaths - AllAges - Group B Streptococcus - Macrolides	blaTEM-34	0.611911	0.0117627	AUS, CHN, GBR, IND, NPL, PAK, VNM	7	2003, 2005, 2007, 2008, 2009, 2010, 2011, 2012, 2013, 2014, 2015, 2016, 2017	13	2003	2017	-3.686	0.004	0.793	0.01	Difference stationary	Increasing	-2.758	0.065	0.767	0.01	Not stationary	Increasing	No
S. sonnei	Aminoglycoside	Deaths - AllAges - Group B Streptococcus - Macrolides	blaCTX-M-15	0.614379	0.0113352	AUS, CHN, GBR, IND, NPL, PAK, VNM	7	2003, 2005, 2007, 2008, 2009, 2010, 2011, 2012, 2013, 2014, 2015, 2016, 2017	13	2003	2017	-2.39	0.145	0.791	0.01	Not stationary	Increasing	-2.758	0.065	0.767	0.01	Not stationary	Increasing	No
S. sonnei	Aminoglycoside	Protein-energy malnutrition	blaCTX-M-15	0.635317	0.00817908	AUS, CHN, GBR, IND, NPL, PAK, VNM	7	2003, 2005, 2007, 2008, 2009, 2010, 2011, 2012, 2013, 2014, 2015, 2016, 2017	13	2003	2017	-2.303	0.171	0.778	0.01	Not stationary	Increasing	-2.757	0.065	0.751	0.01	Not stationary	Increasing	No
S. sonnei	Aminoglycoside	Protein-energy malnutrition	blaTEM-34	0.653069	0.00608867	AUS, CHN, GBR, IND, NPL, PAK, VNM	7	2003, 2005, 2007, 2008, 2009, 2010, 2011, 2012, 2013, 2014, 2015, 2016, 2017	13	2003	2017	-2.413	0.138	0.778	0.01	Not stationary	Increasing	-2.757	0.065	0.751	0.01	Not stationary	Increasing	No
S. suis	Tetracycline	Deaths - AgeStandardized - Escherichia coli - Fluoroquinolones	tet(O)	0.555866	0.0314305	CAN, GBR, VNM	3	1990, 2000, 2001, 2002, 2006, 2007, 2009, 2010, 2011, 2013, 2014, 2015, 2016	13	1990	2016	-2.226	0.197	0.827	0.01	Not stationary	Increasing	-2.753	0.065	0.826	0.01	Not stationary	Increasing	No
S. suis	Tetracycline	Deaths - AgeStandardized - Escherichia coli - Fluoroquinolones	tet(O)	0.555866	0.0314305	CAN, GBR, VNM	3	1990, 2000, 2001, 2002, 2006, 2007, 2009, 2010, 2011, 2013, 2014, 2015, 2016	13	1990	2016	-2.226	0.197	0.827	0.01	Not stationary	Increasing	-2.753	0.065	0.826	0.01	Not stationary	Increasing	No
E. coli	Macrolide	DALYs - AllAges - Proteus spp. - Aminopenicillin	rmtB	0.878358	0.00927387	IND, KEN, PAK	3	2008, 2009, 2010, 2019, 2020	5	2008	2020	-0.982	0.76	0.72	0.012	Not stationary	Increasing	-2.75	0.066	0.694	0.014	Not stationary	Increasing	No
E. coli	Macrolide	DALYs - AllAges - Proteus spp. - Aminopenicillin	ble	0.883789	0.00829822	IND, KEN, PAK	3	2008, 2009, 2010, 2019, 2020	5	2008	2020	-5.713	0	0.795	0.01	Difference stationary	Increasing	-2.75	0.066	0.694	0.014	Not stationary	Increasing	No
E. coli	Macrolide	DALYs - AllAges - Proteus spp. - Aminopenicillin	IncFIA	0.757706	0.0484705	IND, KEN, PAK	3	2008, 2009, 2010, 2019, 2020	5	2008	2020	-5.921	0	0.739	0.01	Difference stationary	Increasing	-2.75	0.066	0.694	0.014	Not stationary	Increasing	No
S. agalactiae	Lincosamide	Extensively drug-resistant tuberculosis	ermB	0.827482	0.0112328	CAN, DNK, USA	3	2006, 2010, 2011, 2012, 2013, 2014, 2018	7	2006	2018	-0.782	0.824	0.804	0.01	Not stationary	Increasing	-2.746	0.066	0.828	0.01	Not stationary	Increasing	No
E. coli	Macrolide	Deaths - AllAges - Enterobacter spp. - Resistance to one or more antibiotics	rmtB	-0.934724	0.0020183	IND, KEN, PAK	3	2008, 2009, 2010, 2019, 2020	5	2008	2020	-8.225	0	0.882	0.01	Difference stationary	Increasing	-2.738	0.068	0.632	0.02	Not stationary	Increasing	No
E. coli	Macrolide	Deaths - AllAges - Enterobacter spp. - Resistance to one or more antibiotics	ble	-0.928007	0.00256876	IND, KEN, PAK	3	2008, 2009, 2010, 2019, 2020	5	2008	2020	-3.016	0.033	0.845	0.01	Difference stationary	Increasing	-2.738	0.068	0.632	0.02	Not stationary	Increasing	No
S. suis	Tetracycline	DALYs - Under5 - All pathogens - Multi-drug resistance excluding extensive drug resistance in TB	tet(O)	-0.649879	0.00872828	CAN, GBR, VNM	3	1990, 2000, 2001, 2002, 2006, 2007, 2009, 2010, 2011, 2013, 2014, 2015, 2016	13	1990	2016	-3.933	0.002	0.923	0.01	Difference stationary	Increasing	-2.69	0.076	0.464	0.05	Not stationary	Increasing	No
S. suis	Tetracycline	DALYs - Under5 - All pathogens - Multi-drug resistance excluding extensive drug resistance in TB	tet(O)	-0.649879	0.00872828	CAN, GBR, VNM	3	1990, 2000, 2001, 2002, 2006, 2007, 2009, 2010, 2011, 2013, 2014, 2015, 2016	13	1990	2016	-3.933	0.002	0.923	0.01	Difference stationary	Increasing	-2.69	0.076	0.464	0.05	Not stationary	Increasing	No
E. coli	Macrolide	Prevalence of obesity among adults, BMI &GreaterEqual; 30 (age-standardized estimate) (%)	ble	0.984715	5.502e-05	IND, KEN, PAK	3	2008, 2009, 2010, 2019, 2020	5	2008	2020	-4.69	0	0.786	0.01	Difference stationary	Increasing	-2.688	0.076	0.782	0.01	Not stationary	Increasing	No
E. coli	Macrolide	Prevalence of obesity among adults, BMI &GreaterEqual; 30 (age-standardized estimate) (%)	rmtB	0.986956	3.70651e-05	IND, KEN, PAK	3	2008, 2009, 2010, 2019, 2020	5	2008	2020	-3.796	0.003	0.784	0.01	Difference stationary	Increasing	-2.688	0.076	0.782	0.01	Not stationary	Increasing	No
S. sonnei	Cephem	Protein-energy malnutrition	blaCTX-M-15_ISEc9	0.631919	0.0153333	AUS, BTN, CHN, GBR, IND, THA, VNM	7	2005, 2009, 2010, 2011, 2014, 2015, 2016, 2017, 2018	9	2005	2018	-7.319	0	0.706	0.013	Difference stationary	Increasing	-2.688	0.076	0.683	0.015	Not stationary	Increasing	No
S. sonnei	Cephem	Protein-energy malnutrition	mrx	0.632774	0.0151531	AUS, BTN, CHN, GBR, IND, THA, VNM	7	2005, 2009, 2010, 2011, 2014, 2015, 2016, 2017, 2018	9	2005	2018	-44.958	0	0.712	0.012	Difference stationary	Increasing	-2.688	0.076	0.683	0.015	Not stationary	Increasing	No
S. sonnei	Cephem	Protein-energy malnutrition	blaCTX-M-3	0.632283	0.0152565	AUS, BTN, CHN, GBR, IND, THA, VNM	7	2005, 2009, 2010, 2011, 2014, 2015, 2016, 2017, 2018	9	2005	2018	-12.001	0	0.709	0.013	Difference stationary	Increasing	-2.688	0.076	0.683	0.015	Not stationary	Increasing	No
S. sonnei	Cephem	Protein-energy malnutrition	IS6100_mrx_mphA	0.600431	0.0231835	AUS, BTN, CHN, GBR, IND, THA, VNM	7	2005, 2009, 2010, 2011, 2014, 2015, 2016, 2017, 2018	9	2005	2018	-180.936	0	0.707	0.013	Difference stationary	Increasing	-2.688	0.076	0.683	0.015	Not stationary	Increasing	No
S. sonnei	Cephem	Protein-energy malnutrition	IncFIA/IncFIC	0.561214	0.0367872	AUS, BTN, CHN, GBR, IND, THA, VNM	7	2005, 2009, 2010, 2011, 2014, 2015, 2016, 2017, 2018	9	2005	2018	-20.281	0	0.702	0.013	Difference stationary	Increasing	-2.688	0.076	0.683	0.015	Not stationary	Increasing	No
S. sonnei	Cephem	Protein-energy malnutrition	mphA	0.62101	0.0177786	AUS, BTN, CHN, GBR, IND, THA, VNM	7	2005, 2009, 2010, 2011, 2014, 2015, 2016, 2017, 2018	9	2005	2018	-4.696	0	0.707	0.013	Difference stationary	Increasing	-2.688	0.076	0.683	0.015	Not stationary	Increasing	No
S. sonnei	Cephem	Protein-energy malnutrition	IS6100_mrx_aadA5_dfrA17_mphA_qacEdelta1_sul1	0.556046	0.0389428	AUS, BTN, CHN, GBR, IND, THA, VNM	7	2005, 2009, 2010, 2011, 2014, 2015, 2016, 2017, 2018	9	2005	2018	-2.756	0.065	0.709	0.013	Not stationary	Increasing	-2.688	0.076	0.683	0.015	Not stationary	Increasing	No
S. agalactiae	Macrolide	Deaths - Under5 - Mycobacterium tuberculosis - Resistance to one or more antibiotics	ermB	0.883779	0.00359044	CAN, DNK, USA	3	2006, 2010, 2011, 2012, 2013, 2014, 2018	7	2006	2018	-24.833	0	0.731	0.011	Difference stationary	Increasing	-2.686	0.076	0.398	0.078	Trend stationary	Increasing	No
S. suis	Tetracycline	People using safely managed sanitation services (% of population)	ermB	0.601645	0.0228339	CAN, GBR, VNM	3	2000, 2001, 2002, 2006, 2007, 2009, 2010, 2011, 2013, 2014, 2015, 2016	12	2000	2016	-2.957	0.039	0.843	0.01	Difference stationary	Increasing	-2.684	0.077	0.843	0.01	Not stationary	Increasing	No
S. suis	Tetracycline	People using safely managed sanitation services (% of population)	ermB	0.601645	0.0228339	CAN, GBR, VNM	3	2000, 2001, 2002, 2006, 2007, 2009, 2010, 2011, 2013, 2014, 2015, 2016	12	2000	2016	-2.957	0.039	0.843	0.01	Difference stationary	Increasing	-2.684	0.077	0.843	0.01	Not stationary	Increasing	No
S. suis	Tetracycline	People using safely managed sanitation services (% of population)	tet(O)	0.826333	0.000269423	CAN, GBR, VNM	3	2000, 2001, 2002, 2006, 2007, 2009, 2010, 2011, 2013, 2014, 2015, 2016	12	2000	2016	-3.289	0.015	0.73	0.011	Difference stationary	Increasing	-2.684	0.077	0.843	0.01	Not stationary	Increasing	No
S. suis	Tetracycline	People using safely managed sanitation services (% of population)	tet(O)	0.826333	0.000269423	CAN, GBR, VNM	3	2000, 2001, 2002, 2006, 2007, 2009, 2010, 2011, 2013, 2014, 2015, 2016	12	2000	2016	-3.289	0.015	0.73	0.011	Difference stationary	Increasing	-2.684	0.077	0.843	0.01	Not stationary	Increasing	No
S. agalactiae	Macrolide	Otitis media	ermB	0.766651	0.0264657	CAN, DNK, USA	3	2006, 2010, 2011, 2012, 2013, 2014, 2018	7	2006	2018	-4.226	0.001	0.708	0.013	Difference stationary	Increasing	-2.672	0.079	0.723	0.011	Not stationary	Increasing	No
S. agalactiae	Macrolide	Deaths - AgeStandardized - Haemophilus influenzae - Aminopenicillin	ermB	0.890206	0.00304232	CAN, DNK, USA	3	2006, 2010, 2011, 2012, 2013, 2014, 2018	7	2006	2018	-1.528	0.52	0.856	0.01	Not stationary	Increasing	-2.672	0.079	0.203	0.1	Trend stationary	Increasing	No
S. suis	Tetracycline	Deaths - AllAges - Escherichia coli - Fluoroquinolones	tet(O)	0.614823	0.0147222	CAN, GBR, VNM	3	1990, 2000, 2001, 2002, 2006, 2007, 2009, 2010, 2011, 2013, 2014, 2015, 2016	13	1990	2016	-1.918	0.323	0.89	0.01	Not stationary	Increasing	-2.659	0.081	0.89	0.01	Not stationary	Increasing	No
S. suis	Tetracycline	Deaths - AllAges - Escherichia coli - Fluoroquinolones	tet(O)	0.614823	0.0147222	CAN, GBR, VNM	3	1990, 2000, 2001, 2002, 2006, 2007, 2009, 2010, 2011, 2013, 2014, 2015, 2016	13	1990	2016	-1.918	0.323	0.89	0.01	Not stationary	Increasing	-2.659	0.081	0.89	0.01	Not stationary	Increasing	No
S. enterica	Tetracycline	Raised fasting blood glucose (>= 7.0 mmol/L) (crude estimate)	tet(B)	0.524837	0.00120844	CAN, COG, GBR, IND, KHM, RWA, USA, VNM	8	1991, 1992, 1993, 1994, 1995, 1996, 1997, 1998, 1999, 2000, 2001, 2002, 2003, 2004, 2007, 2008, 2009, 2010, 2011, 2012, 2013, 2014	22	1991	2014	-2.007	0.283	1.195	0.01	Not stationary	Increasing	-2.653	0.083	1.123	0.01	Not stationary	Increasing	No
S. enterica	Tetracycline	Raised fasting blood glucose (>= 7.0 mmol/L) (crude estimate)	sul2	0.650553	2.32914e-05	CAN, COG, GBR, IND, KHM, RWA, USA, VNM	8	1991, 1992, 1993, 1994, 1995, 1996, 1997, 1998, 1999, 2000, 2001, 2002, 2003, 2004, 2007, 2008, 2009, 2010, 2011, 2012, 2013, 2014	22	1991	2014	-2.44	0.131	1.185	0.01	Not stationary	Increasing	-2.653	0.083	1.123	0.01	Not stationary	Increasing	No
A. baumannii	Tetracycline	Respiratory infections and tuberculosis	armA	0.645029	0.0127438	IND, USA	2	2003, 2004, 2005, 2006, 2007, 2008, 2009, 2010, 2011, 2012, 2013, 2016, 2020	13	2003	2020	2.084	0.999	0.868	0.01	Not stationary	Increasing	-2.648	0.083	0.298	0.1	Trend stationary	Increasing	Yes
A. baumannii	Tetracycline	Respiratory infections and tuberculosis	sul2	0.576176	0.0310427	IND, USA	2	2003, 2004, 2005, 2006, 2007, 2008, 2009, 2010, 2011, 2012, 2013, 2016, 2020	13	2003	2020	-1.319	0.621	0.965	0.01	Not stationary	Increasing	-2.648	0.083	0.298	0.1	Trend stationary	Increasing	Yes
A. baumannii	Tetracycline	Respiratory infections and tuberculosis	rep_cluster_1172/rep_cluster_1254	0.685037	0.00686174	IND, USA	2	2003, 2004, 2005, 2006, 2007, 2008, 2009, 2010, 2011, 2012, 2013, 2016, 2020	13	2003	2020	-0.79	0.822	0.874	0.01	Not stationary	Increasing	-2.648	0.083	0.298	0.1	Trend stationary	Increasing	Yes
A. baumannii	Tetracycline	Respiratory infections and tuberculosis	rep_cluster_1254	0.6352	0.0146506	IND, USA	2	2003, 2004, 2005, 2006, 2007, 2008, 2009, 2010, 2011, 2012, 2013, 2016, 2020	13	2003	2020	-0.943	0.774	0.963	0.01	Not stationary	Increasing	-2.648	0.083	0.298	0.1	Trend stationary	Increasing	Yes
S. agalactiae	Tetracycline	Extensively drug-resistant tuberculosis	tet(O)	0.831482	0.0105029	CAN, DNK, USA	3	2006, 2010, 2011, 2012, 2013, 2014, 2018	7	2006	2018	-0.289	0.927	0.828	0.01	Not stationary	Increasing	-2.648	0.083	0.832	0.01	Not stationary	Increasing	No
S. suis	Tetracycline	GDP per capita, PPP (current international $)	tet(O)	0.72622	0.00217064	CAN, GBR, VNM	3	1990, 2000, 2001, 2002, 2006, 2007, 2009, 2010, 2011, 2013, 2014, 2015, 2016	13	1990	2016	-1.62	0.473	0.949	0.01	Not stationary	Increasing	-2.647	0.084	0.961	0.01	Not stationary	Increasing	No
S. suis	Tetracycline	GDP per capita, PPP (current international $)	tet(O)	0.72622	0.00217064	CAN, GBR, VNM	3	1990, 2000, 2001, 2002, 2006, 2007, 2009, 2010, 2011, 2013, 2014, 2015, 2016	13	1990	2016	-1.62	0.473	0.949	0.01	Not stationary	Increasing	-2.647	0.084	0.961	0.01	Not stationary	Increasing	No
A. baumannii	Folate	Other pneumoconiosis	aph(3'')-Ib_aph(6)-Id_ISVsa3_sul2	0.559173	0.0302258	IND, TZA, USA	3	2003, 2004, 2005, 2006, 2007, 2008, 2009, 2010, 2011, 2012, 2013, 2014, 2016, 2020	14	2003	2020	-1.95	0.309	0.791	0.01	Not stationary	Increasing	-2.637	0.086	0.794	0.01	Not stationary	Increasing	Yes
A. baumannii	Folate	Other pneumoconiosis	sul2	0.601725	0.0176355	IND, TZA, USA	3	2003, 2004, 2005, 2006, 2007, 2008, 2009, 2010, 2011, 2012, 2013, 2014, 2016, 2020	14	2003	2020	-2.037	0.271	0.796	0.01	Not stationary	Increasing	-2.637	0.086	0.794	0.01	Not stationary	Increasing	Yes
A. baumannii	Folate	Other pneumoconiosis	rep_cluster_1172/rep_cluster_1254	0.971712	1.58238e-09	IND, TZA, USA	3	2003, 2004, 2005, 2006, 2007, 2008, 2009, 2010, 2011, 2012, 2013, 2014, 2016, 2020	14	2003	2020	-2.729	0.069	0.784	0.01	Not stationary	Increasing	-2.637	0.086	0.794	0.01	Not stationary	Increasing	Yes
A. baumannii	Folate	Other pneumoconiosis	sat-2	0.668031	0.00649096	IND, TZA, USA	3	2003, 2004, 2005, 2006, 2007, 2008, 2009, 2010, 2011, 2012, 2013, 2014, 2016, 2020	14	2003	2020	-1.912	0.326	0.793	0.01	Not stationary	Increasing	-2.637	0.086	0.794	0.01	Not stationary	Increasing	Yes
A. baumannii	Folate	Other pneumoconiosis	dfrA1	0.668031	0.00649096	IND, TZA, USA	3	2003, 2004, 2005, 2006, 2007, 2008, 2009, 2010, 2011, 2012, 2013, 2014, 2016, 2020	14	2003	2020	-2.034	0.272	0.791	0.01	Not stationary	Increasing	-2.637	0.086	0.794	0.01	Not stationary	Increasing	Yes
S. enterica	Cephem	Mean years of schooling (highest score=1)	IS1326_aadA2_qacEdelta1_sul1	0.505548	0.0323322	BGD, CHE, COG, DEU, USA, VNM	6	2000, 2007, 2008, 2009, 2010, 2011, 2012, 2013, 2014, 2015, 2016, 2017, 2019	13	2000	2019	-1.374	0.595	1.009	0.01	Not stationary	Increasing	-2.635	0.086	1.105	0.01	Not stationary	Increasing	No
E. coli	Macrolide	Deaths - AllAges - Streptococcus pneumoniae - Trimethoprim-Sulfamethoxazole	ble	-0.92579	0.00276771	IND, KEN, PAK	3	2008, 2009, 2010, 2019, 2020	5	2008	2020	-3.251	0.017	0.844	0.01	Difference stationary	Increasing	-2.608	0.091	0.82	0.01	Not stationary	Increasing	No
E. coli	Macrolide	Deaths - AllAges - Streptococcus pneumoniae - Trimethoprim-Sulfamethoxazole	rmtB	-0.925476	0.00279665	IND, KEN, PAK	3	2008, 2009, 2010, 2019, 2020	5	2008	2020	-1.327	0.617	0.933	0.01	Not stationary	Increasing	-2.608	0.091	0.82	0.01	Not stationary	Increasing	No
S. enterica	Cephem	Population, total	blaCMY-59_ISEc9	0.508723	0.0310873	BGD, CHE, COG, DEU, USA, VNM	6	2000, 2007, 2008, 2009, 2010, 2011, 2012, 2013, 2014, 2015, 2016, 2017, 2019	13	2000	2019	0.382	0.981	1.064	0.01	Not stationary	Increasing	-2.605	0.092	1.102	0.01	Not stationary	Increasing	No
S. enterica	Cephem	Population, total	blaCMY-59_ISEc9	0.508723	0.0310873	BGD, CHE, COG, DEU, USA, VNM	6	2000, 2007, 2008, 2009, 2010, 2011, 2012, 2013, 2014, 2015, 2016, 2017, 2019	13	2000	2019	0.382	0.981	1.064	0.01	Not stationary	Increasing	-2.605	0.092	1.102	0.01	Not stationary	Increasing	No
S. enterica	Cephem	Population, total	blaCMY-59_ISEc9	0.508723	0.0310873	BGD, CHE, COG, DEU, USA, VNM	6	2000, 2007, 2008, 2009, 2010, 2011, 2012, 2013, 2014, 2015, 2016, 2017, 2019	13	2000	2019	0.382	0.981	1.064	0.01	Not stationary	Increasing	-2.605	0.092	1.102	0.01	Not stationary	Increasing	No
E. coli	Macrolide	Deaths - AllAges - Proteus spp. - Fluoroquinolones	rmtB	0.93407	0.00206845	IND, KEN, PAK	3	2008, 2009, 2010, 2019, 2020	5	2008	2020	-2.607	0.092	0.709	0.013	Not stationary	Increasing	-2.597	0.094	0.684	0.015	Not stationary	Increasing	No
E. coli	Macrolide	Deaths - AllAges - Proteus spp. - Fluoroquinolones	ble	0.933601	0.00210493	IND, KEN, PAK	3	2008, 2009, 2010, 2019, 2020	5	2008	2020	-3.426	0.01	0.706	0.013	Difference stationary	Increasing	-2.597	0.094	0.684	0.015	Not stationary	Increasing	No
S. agalactiae	Lincosamide	Deaths - Under5 - All pathogens - Multi-drug resistance excluding extensive drug resistance in TB	ermB	0.976103	3.35065e-05	CAN, DNK, USA	3	2006, 2010, 2011, 2012, 2013, 2014, 2018	7	2006	2018	-5.391	0	0.892	0.01	Difference stationary	Increasing	-2.591	0.095	0.181	0.1	Trend stationary	Increasing	No
S. agalactiae	Macrolide	Deaths - AllAges - Group B Streptococcus - Penicillin	ermB	0.765222	0.0269235	CAN, DNK, USA	3	2006, 2010, 2011, 2012, 2013, 2014, 2018	7	2006	2018	-8.111	0	0.594	0.023	Difference stationary	Increasing	-2.583	0.097	0.578	0.025	Not stationary	Increasing	No
S. agalactiae	Tetracycline	DALYs - AllAges - All pathogens - Multi-drug resistance excluding extensive drug resistance in TB	tet(O)	0.777158	0.0232474	CAN, DNK, USA	3	2006, 2010, 2011, 2012, 2013, 2014, 2018	7	2006	2018	-0.994	0.756	0.991	0.01	Not stationary	Increasing	-2.575	0.098	0.634	0.02	Not stationary	Increasing	No
S. suis	Tetracycline	Deaths - Over70 - Escherichia coli - Fluoroquinolones	tet(O)	0.641913	0.00988269	CAN, GBR, VNM	3	1990, 2000, 2001, 2002, 2006, 2007, 2009, 2010, 2011, 2013, 2014, 2015, 2016	13	1990	2016	-2.391	0.144	0.884	0.01	Not stationary	Increasing	-2.564	0.101	0.883	0.01	Not stationary	Increasing	No
S. suis	Tetracycline	Deaths - Over70 - Escherichia coli - Fluoroquinolones	tet(O)	0.641913	0.00988269	CAN, GBR, VNM	3	1990, 2000, 2001, 2002, 2006, 2007, 2009, 2010, 2011, 2013, 2014, 2015, 2016	13	1990	2016	-2.391	0.144	0.884	0.01	Not stationary	Increasing	-2.564	0.101	0.883	0.01	Not stationary	Increasing	No
E. coli	Macrolide	Deaths - Over70 - All pathogens - Extensive drug resistance in TB	rmtB	0.952127	0.000938555	IND, KEN, PAK	3	2008, 2009, 2010, 2019, 2020	5	2008	2020	-2.572	0.099	0.72	0.012	Not stationary	Increasing	-2.56	0.102	0.693	0.014	Not stationary	Increasing	No
E. coli	Macrolide	Deaths - Over70 - All pathogens - Extensive drug resistance in TB	IncFIA	0.759154	0.0477901	IND, KEN, PAK	3	2008, 2009, 2010, 2019, 2020	5	2008	2020	-9.695	0	0.724	0.011	Difference stationary	Increasing	-2.56	0.102	0.693	0.014	Not stationary	Increasing	No
E. coli	Macrolide	Deaths - Over70 - All pathogens - Extensive drug resistance in TB	ble	0.953506	0.000873079	IND, KEN, PAK	3	2008, 2009, 2010, 2019, 2020	5	2008	2020	-14.488	0	0.73	0.011	Difference stationary	Increasing	-2.56	0.102	0.693	0.014	Not stationary	Increasing	No
S. suis	Tetracycline	DALYs - AllAges - Escherichia coli - Fluoroquinolones	tet(O)	0.614042	0.0148848	CAN, GBR, VNM	3	1990, 2000, 2001, 2002, 2006, 2007, 2009, 2010, 2011, 2013, 2014, 2015, 2016	13	1990	2016	-1.849	0.356	0.881	0.01	Not stationary	Increasing	-2.557	0.102	0.874	0.01	Not stationary	Increasing	No
S. suis	Tetracycline	DALYs - AllAges - Escherichia coli - Fluoroquinolones	tet(O)	0.614042	0.0148848	CAN, GBR, VNM	3	1990, 2000, 2001, 2002, 2006, 2007, 2009, 2010, 2011, 2013, 2014, 2015, 2016	13	1990	2016	-1.849	0.356	0.881	0.01	Not stationary	Increasing	-2.557	0.102	0.874	0.01	Not stationary	Increasing	No
E. coli	Macrolide	Deaths - Over70 - Mycobacterium tuberculosis - Extensive drug resistance in TB	ble	0.953506	0.000873079	IND, KEN, PAK	3	2008, 2009, 2010, 2019, 2020	5	2008	2020	-11.95	0	0.726	0.011	Difference stationary	Increasing	-2.53	0.108	0.692	0.014	Not stationary	Increasing	No
E. coli	Macrolide	Deaths - Over70 - Mycobacterium tuberculosis - Extensive drug resistance in TB	rmtB	0.952127	0.000938555	IND, KEN, PAK	3	2008, 2009, 2010, 2019, 2020	5	2008	2020	-2.44	0.131	0.723	0.011	Not stationary	Increasing	-2.53	0.108	0.692	0.014	Not stationary	Increasing	No
E. coli	Macrolide	Deaths - Over70 - Mycobacterium tuberculosis - Extensive drug resistance in TB	IncFIA	0.759154	0.0477901	IND, KEN, PAK	3	2008, 2009, 2010, 2019, 2020	5	2008	2020	-11.067	0	0.738	0.01	Difference stationary	Increasing	-2.53	0.108	0.692	0.014	Not stationary	Increasing	No
C. diphtheriae	Folate	Skin and subcutaneous diseases	tet(O)	0.87475	0.0225488	FRA, RUS	2	1993, 2011, 2014, 2015, 2016, 2017	6	1993	2017	-1.188	0.679	0.762	0.01	Not stationary	Increasing	-2.521	0.11	0.857	0.01	Not stationary	Increasing	No
C. diphtheriae	Folate	Skin and subcutaneous diseases	tet(O)	0.87475	0.0225488	FRA, RUS	2	1993, 2011, 2014, 2015, 2016, 2017	6	1993	2017	-1.188	0.679	0.762	0.01	Not stationary	Increasing	-2.521	0.11	0.857	0.01	Not stationary	Increasing	No
C. diphtheriae	Folate	Skin and subcutaneous diseases	dfrA1	0.829098	0.0413156	FRA, RUS	2	1993, 2011, 2014, 2015, 2016, 2017	6	1993	2017	4.886	1	0.731	0.011	Not stationary	Increasing	-2.521	0.11	0.857	0.01	Not stationary	Increasing	No
C. diphtheriae	Folate	Skin and subcutaneous diseases	dfrA1	0.829098	0.0413156	FRA, RUS	2	1993, 2011, 2014, 2015, 2016, 2017	6	1993	2017	4.886	1	0.731	0.011	Not stationary	Increasing	-2.521	0.11	0.857	0.01	Not stationary	Increasing	No
C. diphtheriae	Folate	Skin and subcutaneous diseases	ermX	0.87441	0.0226687	FRA, RUS	2	1993, 2011, 2014, 2015, 2016, 2017	6	1993	2017	1.832	0.998	0.895	0.01	Not stationary	Increasing	-2.521	0.11	0.857	0.01	Not stationary	Increasing	No
C. diphtheriae	Folate	Skin and subcutaneous diseases	ermX	0.87441	0.0226687	FRA, RUS	2	1993, 2011, 2014, 2015, 2016, 2017	6	1993	2017	1.832	0.998	0.895	0.01	Not stationary	Increasing	-2.521	0.11	0.857	0.01	Not stationary	Increasing	No
K. pneumoniae	Nitrofurans	Fluoroquinolones	aph(3')-VIa	-0.798015	0.00324181	DEU, ITA, USA	3	2009, 2010, 2011, 2012, 2013, 2014, 2015, 2016, 2017, 2019	10	2009	2019	1.058	0.995	0.891	0.01	Not stationary	Increasing	-2.521	0.11	0.302	0.1	Trend stationary	Increasing	Yes
K. pneumoniae	Nitrofurans	Fluoroquinolones	IncFIB/IncR	-0.708962	0.014578	DEU, ITA, USA	3	2009, 2010, 2011, 2012, 2013, 2014, 2015, 2016, 2017, 2019	10	2009	2019	-10.401	0	0.995	0.01	Difference stationary	Increasing	-2.521	0.11	0.302	0.1	Trend stationary	Increasing	Yes
K. pneumoniae	Nitrofurans	Fluoroquinolones	IncFIB/IncHI1B/rep_cluster_1254	-0.70859	0.0146535	DEU, ITA, USA	3	2009, 2010, 2011, 2012, 2013, 2014, 2015, 2016, 2017, 2019	10	2009	2019	-26.809	0	0.625	0.02	Difference stationary	Increasing	-2.521	0.11	0.302	0.1	Trend stationary	Increasing	Yes
K. pneumoniae	Nitrofurans	Fluoroquinolones	mphE	-0.835348	0.00136872	DEU, ITA, USA	3	2009, 2010, 2011, 2012, 2013, 2014, 2015, 2016, 2017, 2019	10	2009	2019	-12.181	0	0.917	0.01	Difference stationary	Increasing	-2.521	0.11	0.302	0.1	Trend stationary	Increasing	Yes
K. pneumoniae	Nitrofurans	Fluoroquinolones	msrE	-0.835348	0.00136872	DEU, ITA, USA	3	2009, 2010, 2011, 2012, 2013, 2014, 2015, 2016, 2017, 2019	10	2009	2019	-5.208	0	0.903	0.01	Difference stationary	Increasing	-2.521	0.11	0.302	0.1	Trend stationary	Increasing	Yes
K. pneumoniae	Nitrofurans	Fluoroquinolones	ISVsa3_sul2	-0.710892	0.014192	DEU, ITA, USA	3	2009, 2010, 2011, 2012, 2013, 2014, 2015, 2016, 2017, 2019	10	2009	2019	-5.087	0	0.821	0.01	Difference stationary	Increasing	-2.521	0.11	0.302	0.1	Trend stationary	Increasing	Yes
K. pneumoniae	Nitrofurans	Fluoroquinolones	qnrS1	-0.737052	0.00965589	DEU, ITA, USA	3	2009, 2010, 2011, 2012, 2013, 2014, 2015, 2016, 2017, 2019	10	2009	2019	-8.559	0	1.04	0.01	Difference stationary	Increasing	-2.521	0.11	0.302	0.1	Trend stationary	Increasing	Yes
K. pneumoniae	Nitrofurans	Fluoroquinolones	arr-3	-0.839594	0.00122479	DEU, ITA, USA	3	2009, 2010, 2011, 2012, 2013, 2014, 2015, 2016, 2017, 2019	10	2009	2019	-10.078	0	0.994	0.01	Difference stationary	Increasing	-2.521	0.11	0.302	0.1	Trend stationary	Increasing	Yes
S. enterica	Aminoglycoside	Life expectancy at birth, total (years)	aph(3'')-Ib	0.597329	2.96376e-05	CAN, CHE, CHN, COG, GBR, IND, KHM, USA, VNM	9	1991, 1992, 1993, 1994, 1995, 1996, 1997, 1998, 1999, 2000, 2001, 2002, 2003, 2004, 2006, 2007, 2008, 2009, 2010, 2011, 2012, 2013, 2014, 2015, 2016, 2021, 2022	27	1991	2022	-2.739	0.068	1.062	0.01	Not stationary	Increasing	-2.519	0.111	1.063	0.01	Not stationary	Increasing	No
S. enterica	Aminoglycoside	Life expectancy at birth, total (years)	aph(3'')-Ib	0.597329	2.96376e-05	CAN, CHE, CHN, COG, GBR, IND, KHM, USA, VNM	9	1991, 1992, 1993, 1994, 1995, 1996, 1997, 1998, 1999, 2000, 2001, 2002, 2003, 2004, 2006, 2007, 2008, 2009, 2010, 2011, 2012, 2013, 2014, 2015, 2016, 2021, 2022	27	1991	2022	-2.739	0.068	1.062	0.01	Not stationary	Increasing	-2.519	0.111	1.063	0.01	Not stationary	Increasing	No
S. enterica	Aminoglycoside	Life expectancy at birth, total (years)	tet(B)	0.514504	0.000490607	CAN, CHE, CHN, COG, GBR, IND, KHM, USA, VNM	9	1991, 1992, 1993, 1994, 1995, 1996, 1997, 1998, 1999, 2000, 2001, 2002, 2003, 2004, 2006, 2007, 2008, 2009, 2010, 2011, 2012, 2013, 2014, 2015, 2016, 2021, 2022	27	1991	2022	-1.713	0.425	1.065	0.01	Not stationary	Increasing	-2.519	0.111	1.063	0.01	Not stationary	Increasing	No
S. enterica	Aminoglycoside	Life expectancy at birth, total (years)	aph(6)-Id	0.536145	0.000252611	CAN, CHE, CHN, COG, GBR, IND, KHM, USA, VNM	9	1991, 1992, 1993, 1994, 1995, 1996, 1997, 1998, 1999, 2000, 2001, 2002, 2003, 2004, 2006, 2007, 2008, 2009, 2010, 2011, 2012, 2013, 2014, 2015, 2016, 2021, 2022	27	1991	2022	-1.742	0.409	1.06	0.01	Not stationary	Increasing	-2.519	0.111	1.063	0.01	Not stationary	Increasing	No
S. enterica	Aminoglycoside	Life expectancy at birth, total (years)	aph(6)-Id	0.536145	0.000252611	CAN, CHE, CHN, COG, GBR, IND, KHM, USA, VNM	9	1991, 1992, 1993, 1994, 1995, 1996, 1997, 1998, 1999, 2000, 2001, 2002, 2003, 2004, 2006, 2007, 2008, 2009, 2010, 2011, 2012, 2013, 2014, 2015, 2016, 2021, 2022	27	1991	2022	-1.742	0.409	1.06	0.01	Not stationary	Increasing	-2.519	0.111	1.063	0.01	Not stationary	Increasing	No
S. enterica	Aminoglycoside	Life expectancy at birth, total (years)	blaTEM-34	0.511861	0.000530446	CAN, CHE, CHN, COG, GBR, IND, KHM, USA, VNM	9	1991, 1992, 1993, 1994, 1995, 1996, 1997, 1998, 1999, 2000, 2001, 2002, 2003, 2004, 2006, 2007, 2008, 2009, 2010, 2011, 2012, 2013, 2014, 2015, 2016, 2021, 2022	27	1991	2022	-1.69	0.436	1.061	0.01	Not stationary	Increasing	-2.519	0.111	1.063	0.01	Not stationary	Increasing	No
S. sonnei	Aminoglycoside	Population, total	aac(3)-IId	0.656327	0.00575622	AUS, CHN, GBR, IND, NPL, PAK, VNM	7	2003, 2005, 2007, 2008, 2009, 2010, 2011, 2012, 2013, 2014, 2015, 2016, 2017	13	2003	2017	-7.536	0	0.632	0.02	Difference stationary	Increasing	-2.515	0.112	0.646	0.018	Not stationary	Increasing	No
S. sonnei	Aminoglycoside	Population, total	IS6100_mrx_mphA	0.563438	0.0230366	AUS, CHN, GBR, IND, NPL, PAK, VNM	7	2003, 2005, 2007, 2008, 2009, 2010, 2011, 2012, 2013, 2014, 2015, 2016, 2017	13	2003	2017	-1.476	0.546	0.7	0.014	Not stationary	Increasing	-2.515	0.112	0.646	0.018	Not stationary	Increasing	No
K. pneumoniae	Aminoglycoside	Current health expenditure per capita, PPP (current international $)	qnrB6_Tn5403	0.5426	6.77336e-05	BLZ, BRB, DEU, DMA, DNK, GBR, GRC, GRD, HTI, ITA, MWI, NOR, NPL, THA, USA	15	2002, 2003, 2004, 2005, 2006, 2007, 2008, 2009, 2010, 2011, 2012, 2013, 2014, 2015, 2016, 2017, 2018, 2019	18	2002	2019	-3.374	0.012	0.955	0.01	Difference stationary	Increasing	-2.487	0.119	0.95	0.01	Not stationary	Increasing	Yes
K. pneumoniae	Aminoglycoside	Current health expenditure per capita, PPP (current international $)	qnrB6_Tn5403	0.5426	6.77336e-05	BLZ, BRB, DEU, DMA, DNK, GBR, GRC, GRD, HTI, ITA, MWI, NOR, NPL, THA, USA	15	2002, 2003, 2004, 2005, 2006, 2007, 2008, 2009, 2010, 2011, 2012, 2013, 2014, 2015, 2016, 2017, 2018, 2019	18	2002	2019	-3.374	0.012	0.955	0.01	Difference stationary	Increasing	-2.487	0.119	0.95	0.01	Not stationary	Increasing	Yes
K. pneumoniae	Aminoglycoside	Current health expenditure per capita, PPP (current international $)	qnrB6_Tn5403	0.5426	6.77336e-05	BLZ, BRB, DEU, DMA, DNK, GBR, GRC, GRD, HTI, ITA, MWI, NOR, NPL, THA, USA	15	2002, 2003, 2004, 2005, 2006, 2007, 2008, 2009, 2010, 2011, 2012, 2013, 2014, 2015, 2016, 2017, 2018, 2019	18	2002	2019	-3.374	0.012	0.955	0.01	Difference stationary	Increasing	-2.487	0.119	0.95	0.01	Not stationary	Increasing	Yes
S. sonnei	Penicilin	Population density (people per sq. km of land area)	mrx	0.691956	0.00877872	AUS, BTN, CHN, GBR, IND, VNM	6	2003, 2005, 2009, 2010, 2011, 2012, 2014, 2015, 2016, 2017, 2018	11	2003	2018	-4.048	0.001	0.691	0.014	Difference stationary	Increasing	-2.474	0.122	0.665	0.017	Not stationary	Increasing	No
S. sonnei	Penicilin	Population density (people per sq. km of land area)	aadA5	0.654597	0.0151912	AUS, BTN, CHN, GBR, IND, VNM	6	2003, 2005, 2009, 2010, 2011, 2012, 2014, 2015, 2016, 2017, 2018	11	2003	2018	-78.772	0	0.716	0.012	Difference stationary	Increasing	-2.474	0.122	0.665	0.017	Not stationary	Increasing	No
S. sonnei	Penicilin	Population density (people per sq. km of land area)	blaTEM-34	0.619937	0.0238118	AUS, BTN, CHN, GBR, IND, VNM	6	2003, 2005, 2009, 2010, 2011, 2012, 2014, 2015, 2016, 2017, 2018	11	2003	2018	-3.037	0.032	0.644	0.019	Difference stationary	Increasing	-2.474	0.122	0.665	0.017	Not stationary	Increasing	No
S. sonnei	Penicilin	Population density (people per sq. km of land area)	dfrA17	0.655192	0.0150674	AUS, BTN, CHN, GBR, IND, VNM	6	2003, 2005, 2009, 2010, 2011, 2012, 2014, 2015, 2016, 2017, 2018	11	2003	2018	-5.207	0	0.68	0.015	Difference stationary	Increasing	-2.474	0.122	0.665	0.017	Not stationary	Increasing	No
S. sonnei	Penicilin	Population density (people per sq. km of land area)	mphA	0.691956	0.00877872	AUS, BTN, CHN, GBR, IND, VNM	6	2003, 2005, 2009, 2010, 2011, 2012, 2014, 2015, 2016, 2017, 2018	11	2003	2018	-2.728	0.069	0.676	0.016	Not stationary	Increasing	-2.474	0.122	0.665	0.017	Not stationary	Increasing	No
K. pneumoniae	Cephem	Current health expenditure per capita, PPP (current international $)	dfrA14	0.589697	8.25059e-06	BLZ, BRB, DEU, DMA, DNK, GBR, GRC, GRD, HTI, ITA, LCA, NOR, NPL, THA, USA	15	2001, 2002, 2003, 2004, 2005, 2006, 2007, 2008, 2009, 2010, 2011, 2012, 2013, 2014, 2015, 2016, 2017, 2018, 2019	19	2001	2019	-2.625	0.088	0.952	0.01	Not stationary	Increasing	-2.472	0.122	0.95	0.01	Not stationary	Increasing	Yes
K. pneumoniae	Cephem	Current health expenditure per capita, PPP (current international $)	dfrA14	0.589697	8.25059e-06	BLZ, BRB, DEU, DMA, DNK, GBR, GRC, GRD, HTI, ITA, LCA, NOR, NPL, THA, USA	15	2001, 2002, 2003, 2004, 2005, 2006, 2007, 2008, 2009, 2010, 2011, 2012, 2013, 2014, 2015, 2016, 2017, 2018, 2019	19	2001	2019	-2.625	0.088	0.952	0.01	Not stationary	Increasing	-2.472	0.122	0.95	0.01	Not stationary	Increasing	Yes
K. pneumoniae	Cephem	Current health expenditure per capita, PPP (current international $)	sul2	0.578789	1.32213e-05	BLZ, BRB, DEU, DMA, DNK, GBR, GRC, GRD, HTI, ITA, LCA, NOR, NPL, THA, USA	15	2001, 2002, 2003, 2004, 2005, 2006, 2007, 2008, 2009, 2010, 2011, 2012, 2013, 2014, 2015, 2016, 2017, 2018, 2019	19	2001	2019	-2.927	0.042	0.953	0.01	Not stationary	Increasing	-2.472	0.122	0.95	0.01	Not stationary	Increasing	Yes
E. coli	Macrolide	DALYs - AllAges - Shigella spp. - Fluoroquinolones	ble	-0.91401	0.00397438	IND, KEN, PAK	3	2008, 2009, 2010, 2019, 2020	5	2008	2020	-20.736	0	0.697	0.014	Difference stationary	Increasing	-2.47	0.123	0.931	0.01	Not stationary	Increasing	No
E. faecium	Lipopeptide	Urban population (% of total population)	vanYA	0.739752	0.0359125	AUS, NZL, USA	3	2007, 2011, 2014, 2015, 2017, 2018	6	2007	2018	-7.585	0	0.673	0.016	Difference stationary	Increasing	-2.46	0.125	0.725	0.011	Not stationary	Increasing	Yes
E. faecium	Lipopeptide	Urban population (% of total population)	vanSA	0.767309	0.0262567	AUS, NZL, USA	3	2007, 2011, 2014, 2015, 2017, 2018	6	2007	2018	-5.481	0	0.674	0.016	Difference stationary	Increasing	-2.46	0.125	0.725	0.011	Not stationary	Increasing	Yes
S. enterica	Folate	Raised fasting blood glucose (>= 7.0 mmol/L) (crude estimate)	sul2	0.601868	5.81261e-07	BGD, CAN, CHN, COG, GBR, IND, KHM, NPL, RWA, USA, VNM	11	1991, 1992, 1993, 1994, 1995, 1996, 1997, 1998, 1999, 2000, 2001, 2002, 2003, 2004, 2005, 2006, 2007, 2008, 2009, 2010, 2011, 2012, 2013, 2014	24	1991	2014	-4.095	0.001	0.971	0.01	Difference stationary	Increasing	-2.45	0.128	0.971	0.01	Not stationary	Increasing	No
S. enterica	Folate	Raised fasting blood glucose (>= 7.0 mmol/L) (crude estimate)	sul2	0.601868	5.81261e-07	BGD, CAN, CHN, COG, GBR, IND, KHM, NPL, RWA, USA, VNM	11	1991, 1992, 1993, 1994, 1995, 1996, 1997, 1998, 1999, 2000, 2001, 2002, 2003, 2004, 2005, 2006, 2007, 2008, 2009, 2010, 2011, 2012, 2013, 2014	24	1991	2014	-4.095	0.001	0.971	0.01	Difference stationary	Increasing	-2.45	0.128	0.971	0.01	Not stationary	Increasing	No
S. enterica	Folate	Raised fasting blood glucose (>= 7.0 mmol/L) (crude estimate)	sul2	0.601868	5.81261e-07	BGD, CAN, CHN, COG, GBR, IND, KHM, NPL, RWA, USA, VNM	11	1991, 1992, 1993, 1994, 1995, 1996, 1997, 1998, 1999, 2000, 2001, 2002, 2003, 2004, 2005, 2006, 2007, 2008, 2009, 2010, 2011, 2012, 2013, 2014	24	1991	2014	-4.095	0.001	0.971	0.01	Difference stationary	Increasing	-2.45	0.128	0.971	0.01	Not stationary	Increasing	No
S. enterica	Folate	Raised fasting blood glucose (>= 7.0 mmol/L) (crude estimate)	aph(6)-Id	0.525482	2.28023e-05	BGD, CAN, CHN, COG, GBR, IND, KHM, NPL, RWA, USA, VNM	11	1991, 1992, 1993, 1994, 1995, 1996, 1997, 1998, 1999, 2000, 2001, 2002, 2003, 2004, 2005, 2006, 2007, 2008, 2009, 2010, 2011, 2012, 2013, 2014	24	1991	2014	-3.077	0.028	0.969	0.01	Difference stationary	Increasing	-2.45	0.128	0.971	0.01	Not stationary	Increasing	No
S. enterica	Folate	Raised fasting blood glucose (>= 7.0 mmol/L) (crude estimate)	aph(6)-Id	0.525482	2.28023e-05	BGD, CAN, CHN, COG, GBR, IND, KHM, NPL, RWA, USA, VNM	11	1991, 1992, 1993, 1994, 1995, 1996, 1997, 1998, 1999, 2000, 2001, 2002, 2003, 2004, 2005, 2006, 2007, 2008, 2009, 2010, 2011, 2012, 2013, 2014	24	1991	2014	-3.077	0.028	0.969	0.01	Difference stationary	Increasing	-2.45	0.128	0.971	0.01	Not stationary	Increasing	No
S. enterica	Folate	Raised fasting blood glucose (>= 7.0 mmol/L) (crude estimate)	aph(6)-Id	0.525482	2.28023e-05	BGD, CAN, CHN, COG, GBR, IND, KHM, NPL, RWA, USA, VNM	11	1991, 1992, 1993, 1994, 1995, 1996, 1997, 1998, 1999, 2000, 2001, 2002, 2003, 2004, 2005, 2006, 2007, 2008, 2009, 2010, 2011, 2012, 2013, 2014	24	1991	2014	-3.077	0.028	0.969	0.01	Difference stationary	Increasing	-2.45	0.128	0.971	0.01	Not stationary	Increasing	No
C. diphtheriae	Folate	Oxazolidinones	ermX	0.886138	0.0453254	FRA	1	2011, 2014, 2015, 2016, 2017	5	2011	2017	-6.467	0	0.756	0.01	Difference stationary	Increasing	-2.431	0.133	0.822	0.01	Not stationary	Increasing	No
C. diphtheriae	Folate	Oxazolidinones	ermX	0.886138	0.0453254	FRA	1	2011, 2014, 2015, 2016, 2017	5	2011	2017	-6.467	0	0.756	0.01	Difference stationary	Increasing	-2.431	0.133	0.822	0.01	Not stationary	Increasing	No
S. enterica	Penicilin	Raised fasting blood glucose (>= 7.0 mmol/L) (crude estimate)	blaTEM-34	0.603683	5.26475e-07	BGD, CAN, CHN, COG, GBR, IND, KHM, NPL, RWA, USA, VNM	11	1991, 1992, 1993, 1994, 1995, 1996, 1997, 1998, 1999, 2000, 2001, 2002, 2003, 2004, 2005, 2006, 2007, 2008, 2009, 2010, 2011, 2012, 2013, 2014	24	1991	2014	-3.621	0.005	0.967	0.01	Difference stationary	Increasing	-2.429	0.134	0.971	0.01	Not stationary	Increasing	No
S. enterica	Penicilin	Raised fasting blood glucose (>= 7.0 mmol/L) (crude estimate)	aph(6)-Id	0.558096	5.31826e-06	BGD, CAN, CHN, COG, GBR, IND, KHM, NPL, RWA, USA, VNM	11	1991, 1992, 1993, 1994, 1995, 1996, 1997, 1998, 1999, 2000, 2001, 2002, 2003, 2004, 2005, 2006, 2007, 2008, 2009, 2010, 2011, 2012, 2013, 2014	24	1991	2014	-3.495	0.008	0.966	0.01	Difference stationary	Increasing	-2.429	0.134	0.971	0.01	Not stationary	Increasing	No
K. pneumoniae	Phenicol	Deaths - AgeStandardized - Streptococcus pneumoniae - Penicillin	IncFIA/IncR/rep_cluster_1254	0.817552	0.000354967	GRC, IND, MWI, NPL, USA	5	2005, 2009, 2010, 2011, 2012, 2013, 2014, 2016, 2020	9	2005	2020	-2.825	0.055	0.729	0.011	Not stationary	Increasing	-2.409	0.139	0.732	0.011	Not stationary	Increasing	Yes
K. pneumoniae	Phenicol	Deaths - AgeStandardized - Streptococcus pneumoniae - Penicillin	IncFIA/IncFIC	0.786833	0.000840824	GRC, IND, MWI, NPL, USA	5	2005, 2009, 2010, 2011, 2012, 2013, 2014, 2016, 2020	9	2005	2020	-2.179	0.214	0.729	0.011	Not stationary	Increasing	-2.409	0.139	0.732	0.011	Not stationary	Increasing	Yes
A. baumannii	Tetracycline	Deaths - AllAges - All pathogens - Extensive drug resistance in TB	blaOXA-23	0.591793	0.025787	IND, USA	2	2003, 2004, 2005, 2006, 2007, 2008, 2009, 2010, 2011, 2012, 2013, 2016, 2020	13	2003	2020	-6.119	0	0.903	0.01	Difference stationary	Increasing	-2.407	0.14	0.913	0.01	Not stationary	Increasing	Yes
A. baumannii	Tetracycline	Deaths - AllAges - All pathogens - Extensive drug resistance in TB	rep_cluster_1254	0.727705	0.0031761	IND, USA	2	2003, 2004, 2005, 2006, 2007, 2008, 2009, 2010, 2011, 2012, 2013, 2016, 2020	13	2003	2020	-7.598	0	0.875	0.01	Difference stationary	Increasing	-2.407	0.14	0.913	0.01	Not stationary	Increasing	Yes
A. baumannii	Tetracycline	Deaths - AllAges - All pathogens - Extensive drug resistance in TB	sul2	0.666942	0.0091782	IND, USA	2	2003, 2004, 2005, 2006, 2007, 2008, 2009, 2010, 2011, 2012, 2013, 2016, 2020	13	2003	2020	-5.302	0	0.864	0.01	Difference stationary	Increasing	-2.407	0.14	0.913	0.01	Not stationary	Increasing	Yes
A. baumannii	Tetracycline	Deaths - AllAges - All pathogens - Extensive drug resistance in TB	rep_cluster_1172/rep_cluster_1254	0.872068	4.7779e-05	IND, USA	2	2003, 2004, 2005, 2006, 2007, 2008, 2009, 2010, 2011, 2012, 2013, 2016, 2020	13	2003	2020	-2.188	0.211	0.932	0.01	Not stationary	Increasing	-2.407	0.14	0.913	0.01	Not stationary	Increasing	Yes
A. baumannii	Tetracycline	Deaths - AllAges - All pathogens - Extensive drug resistance in TB	blaPER-7	0.780146	0.000996325	IND, USA	2	2003, 2004, 2005, 2006, 2007, 2008, 2009, 2010, 2011, 2012, 2013, 2016, 2020	13	2003	2020	-2.475	0.122	0.898	0.01	Not stationary	Increasing	-2.407	0.14	0.913	0.01	Not stationary	Increasing	Yes
A. baumannii	Tetracycline	Deaths - AllAges - All pathogens - Extensive drug resistance in TB	armA	0.631008	0.0155272	IND, USA	2	2003, 2004, 2005, 2006, 2007, 2008, 2009, 2010, 2011, 2012, 2013, 2016, 2020	13	2003	2020	-4.101	0.001	0.889	0.01	Difference stationary	Increasing	-2.407	0.14	0.913	0.01	Not stationary	Increasing	Yes
S. pneumoniae	Lincosamide	Cocaine use disorders	aph(3')-IIIa	0.542286	0.0245186	CAN, DNK, USA	3	1999, 2000, 2001, 2002, 2003, 2004, 2005, 2006, 2007, 2010, 2011, 2012, 2013, 2015, 2018	15	1999	2018	-2.601	0.093	0.968	0.01	Not stationary	Increasing	-2.388	0.145	0.883	0.01	Not stationary	Increasing	No
A. baumannii	Carbapenem	GDP per capita, PPP (current international $)	armA	0.51017	0.0256364	AUS, CHN, IND, KOR, SWE, THA, USA	7	2003, 2004, 2005, 2006, 2007, 2008, 2009, 2010, 2011, 2012, 2013, 2016, 2020	13	2003	2020	-1.256	0.649	0.9	0.01	Not stationary	Increasing	-2.385	0.146	0.805	0.01	Not stationary	Increasing	Yes
A. baumannii	Carbapenem	GDP per capita, PPP (current international $)	armA	0.51017	0.0256364	AUS, CHN, IND, KOR, SWE, THA, USA	7	2003, 2004, 2005, 2006, 2007, 2008, 2009, 2010, 2011, 2012, 2013, 2016, 2020	13	2003	2020	-1.256	0.649	0.9	0.01	Not stationary	Increasing	-2.385	0.146	0.805	0.01	Not stationary	Increasing	Yes
A. baumannii	Carbapenem	GDP per capita, PPP (current international $)	abeS	0.541168	0.0167217	AUS, CHN, IND, KOR, SWE, THA, USA	7	2003, 2004, 2005, 2006, 2007, 2008, 2009, 2010, 2011, 2012, 2013, 2016, 2020	13	2003	2020	-2.721	0.07	0.658	0.017	Not stationary	Increasing	-2.385	0.146	0.805	0.01	Not stationary	Increasing	Yes
E. coli	Cephem	Current health expenditure per capita, PPP (current international $)	tet(A)	0.53605	0.000147546	BRA, CHN, DEU, DNK, FRA, GBR, IND, ITA, NOR, PAK, THA, TZA, USA	13	2001, 2002, 2003, 2004, 2005, 2006, 2007, 2008, 2009, 2010, 2011, 2012, 2013, 2014, 2015, 2016, 2017, 2018	18	2001	2018	-2.656	0.082	0.971	0.01	Not stationary	Increasing	-2.375	0.149	0.97	0.01	Not stationary	Increasing	No
E. coli	Cephem	Current health expenditure per capita, PPP (current international $)	tet(A)	0.53605	0.000147546	BRA, CHN, DEU, DNK, FRA, GBR, IND, ITA, NOR, PAK, THA, TZA, USA	13	2001, 2002, 2003, 2004, 2005, 2006, 2007, 2008, 2009, 2010, 2011, 2012, 2013, 2014, 2015, 2016, 2017, 2018	18	2001	2018	-2.656	0.082	0.971	0.01	Not stationary	Increasing	-2.375	0.149	0.97	0.01	Not stationary	Increasing	No
S. agalactiae	Lincosamide	Deaths - AgeStandardized - All pathogens - Third-generation cephalosporins	ermB	-0.942112	0.000464144	CAN, DNK, USA	3	2006, 2010, 2011, 2012, 2013, 2014, 2018	7	2006	2018	-1.341	0.61	0.877	0.01	Not stationary	Increasing	-2.37	0.15	0.5	0.042	Not stationary	Increasing	No
S. agalactiae	Lincosamide	Deaths - Under5 - Mycobacterium tuberculosis - Resistance to one or more antibiotics	ermB	0.975058	3.80687e-05	CAN, DNK, USA	3	2006, 2010, 2011, 2012, 2013, 2014, 2018	7	2006	2018	-1.622	0.472	0.778	0.01	Not stationary	Increasing	-2.369	0.151	0.581	0.024	Not stationary	Increasing	No
S. agalactiae	Macrolide	DALYs - Under5 - Pseudomonas aeruginosa - Resistance to one or more antibiotics	ermB	-0.72669	0.0411491	CAN, DNK, USA	3	2006, 2010, 2011, 2012, 2013, 2014, 2018	7	2006	2018	-9.633	0	0.937	0.01	Difference stationary	Increasing	-2.363	0.152	0.205	0.1	Trend stationary	Increasing	No
S. sonnei	Cephem	Deaths - AllAges - Escherichia coli - Beta lactam / Beta-lactamase inhibitors	ermB	0.579073	0.0300123	AUS, BTN, CHN, GBR, IND, THA, VNM	7	2005, 2009, 2010, 2011, 2014, 2015, 2016, 2017, 2018	9	2005	2018	-3.942	0.002	0.692	0.014	Difference stationary	Increasing	-2.353	0.155	0.674	0.016	Not stationary	Increasing	No
S. sonnei	Cephem	Deaths - AllAges - Escherichia coli - Beta lactam / Beta-lactamase inhibitors	blaCTX-M-3	0.631788	0.0153611	AUS, BTN, CHN, GBR, IND, THA, VNM	7	2005, 2009, 2010, 2011, 2014, 2015, 2016, 2017, 2018	9	2005	2018	-45.555	0	0.694	0.014	Difference stationary	Increasing	-2.353	0.155	0.674	0.016	Not stationary	Increasing	No
S. sonnei	Cephem	Deaths - AllAges - Escherichia coli - Beta lactam / Beta-lactamase inhibitors	blaCTX-M-15_ISEc9	0.53543	0.0484743	AUS, BTN, CHN, GBR, IND, THA, VNM	7	2005, 2009, 2010, 2011, 2014, 2015, 2016, 2017, 2018	9	2005	2018	-55.906	0	0.693	0.014	Difference stationary	Increasing	-2.353	0.155	0.674	0.016	Not stationary	Increasing	No
S. sonnei	Cephem	Deaths - AllAges - Escherichia coli - Beta lactam / Beta-lactamase inhibitors	IS6100_mrx_mphA	0.563268	0.0359554	AUS, BTN, CHN, GBR, IND, THA, VNM	7	2005, 2009, 2010, 2011, 2014, 2015, 2016, 2017, 2018	9	2005	2018	-108.21	0	0.689	0.015	Difference stationary	Increasing	-2.353	0.155	0.674	0.016	Not stationary	Increasing	No
S. sonnei	Cephem	Deaths - AllAges - Escherichia coli - Beta lactam / Beta-lactamase inhibitors	mphA	0.663649	0.00965782	AUS, BTN, CHN, GBR, IND, THA, VNM	7	2005, 2009, 2010, 2011, 2014, 2015, 2016, 2017, 2018	9	2005	2018	-10.04	0	0.692	0.014	Difference stationary	Increasing	-2.353	0.155	0.674	0.016	Not stationary	Increasing	No
S. sonnei	Cephem	Deaths - AllAges - Escherichia coli - Beta lactam / Beta-lactamase inhibitors	mrx	0.631293	0.0154663	AUS, BTN, CHN, GBR, IND, THA, VNM	7	2005, 2009, 2010, 2011, 2014, 2015, 2016, 2017, 2018	9	2005	2018	-125.408	0	0.694	0.014	Difference stationary	Increasing	-2.353	0.155	0.674	0.016	Not stationary	Increasing	No
S. sonnei	Cephem	Deaths - AllAges - Escherichia coli - Beta lactam / Beta-lactamase inhibitors	IncFIA/IncFIC	0.576949	0.0307652	AUS, BTN, CHN, GBR, IND, THA, VNM	7	2005, 2009, 2010, 2011, 2014, 2015, 2016, 2017, 2018	9	2005	2018	-2.452	0.128	0.689	0.015	Not stationary	Increasing	-2.353	0.155	0.674	0.016	Not stationary	Increasing	No
S. suis	Tetracycline	Deaths - AllAges - Escherichia coli - Aminopenicillin	tet(O)	0.574107	0.0252146	CAN, GBR, VNM	3	1990, 2000, 2001, 2002, 2006, 2007, 2009, 2010, 2011, 2013, 2014, 2015, 2016	13	1990	2016	-2.087	0.25	0.868	0.01	Not stationary	Increasing	-2.332	0.162	0.867	0.01	Not stationary	Increasing	No
S. suis	Tetracycline	Deaths - AllAges - Escherichia coli - Aminopenicillin	tet(O)	0.574107	0.0252146	CAN, GBR, VNM	3	1990, 2000, 2001, 2002, 2006, 2007, 2009, 2010, 2011, 2013, 2014, 2015, 2016	13	1990	2016	-2.087	0.25	0.868	0.01	Not stationary	Increasing	-2.332	0.162	0.867	0.01	Not stationary	Increasing	No
A. baumannii	Carbapenem	People using at least basic drinking water services (% of population)	cmlA5	0.546162	0.0233172	AUS, CHN, IND, KOR, SWE, THA, USA	7	2005, 2006, 2007, 2008, 2009, 2010, 2011, 2012, 2013, 2016, 2020	11	2005	2020	-10.494	0	0.672	0.016	Difference stationary	Increasing	-2.331	0.162	0.684	0.015	Not stationary	Increasing	Yes
A. baumannii	Folate	GDP per capita, PPP (current international $)	blaCARB-5	-0.533004	0.0407704	IND, TZA, USA	3	2003, 2004, 2005, 2006, 2007, 2008, 2009, 2010, 2011, 2012, 2013, 2014, 2016, 2020	14	2003	2020	-1.172	0.685	0.649	0.018	Not stationary	Increasing	-2.317	0.167	0.721	0.012	Not stationary	Increasing	Yes
A. baumannii	Folate	GDP per capita, PPP (current international $)	IS1R_blaTEM-2_Tn2_catA1_tet(A)	-0.605301	0.0167998	IND, TZA, USA	3	2003, 2004, 2005, 2006, 2007, 2008, 2009, 2010, 2011, 2012, 2013, 2014, 2016, 2020	14	2003	2020	-2.896	0.046	0.135	0.1	Trend stationary	Increasing	-2.317	0.167	0.721	0.012	Not stationary	Increasing	Yes
S. sonnei	Cephem	DALYs - AllAges - Escherichia coli - Beta lactam / Beta-lactamase inhibitors	IncFIA/IncFIC	0.562525	0.0362547	AUS, BTN, CHN, GBR, IND, THA, VNM	7	2005, 2009, 2010, 2011, 2014, 2015, 2016, 2017, 2018	9	2005	2018	-179.313	0	0.697	0.014	Difference stationary	Increasing	-2.285	0.177	0.677	0.016	Not stationary	Increasing	No
S. sonnei	Cephem	DALYs - AllAges - Escherichia coli - Beta lactam / Beta-lactamase inhibitors	mphA	0.621077	0.0177626	AUS, BTN, CHN, GBR, IND, THA, VNM	7	2005, 2009, 2010, 2011, 2014, 2015, 2016, 2017, 2018	9	2005	2018	-7.544	0	0.698	0.014	Difference stationary	Increasing	-2.285	0.177	0.677	0.016	Not stationary	Increasing	No
S. sonnei	Cephem	DALYs - AllAges - Escherichia coli - Beta lactam / Beta-lactamase inhibitors	blaCTX-M-3	0.629883	0.015769	AUS, BTN, CHN, GBR, IND, THA, VNM	7	2005, 2009, 2010, 2011, 2014, 2015, 2016, 2017, 2018	9	2005	2018	-4.4	0	0.696	0.014	Difference stationary	Increasing	-2.285	0.177	0.677	0.016	Not stationary	Increasing	No
S. sonnei	Cephem	DALYs - AllAges - Escherichia coli - Beta lactam / Beta-lactamase inhibitors	ermB	0.56186	0.0365242	AUS, BTN, CHN, GBR, IND, THA, VNM	7	2005, 2009, 2010, 2011, 2014, 2015, 2016, 2017, 2018	9	2005	2018	-29.775	0	0.696	0.014	Difference stationary	Increasing	-2.285	0.177	0.677	0.016	Not stationary	Increasing	No
S. sonnei	Cephem	DALYs - AllAges - Escherichia coli - Beta lactam / Beta-lactamase inhibitors	mrx	0.585026	0.0279753	AUS, BTN, CHN, GBR, IND, THA, VNM	7	2005, 2009, 2010, 2011, 2014, 2015, 2016, 2017, 2018	9	2005	2018	-31.643	0	0.698	0.014	Difference stationary	Increasing	-2.285	0.177	0.677	0.016	Not stationary	Increasing	No
S. agalactiae	Macrolide	DALYs - Under5 - Mycobacterium tuberculosis - Multi-drug resistance excluding extensive drug resistance in TB	ermB	0.884848	0.00349519	CAN, DNK, USA	3	2006, 2010, 2011, 2012, 2013, 2014, 2018	7	2006	2018	-3.127	0.025	0.807	0.01	Difference stationary	Increasing	-2.28	0.178	0.306	0.1	Trend stationary	Increasing	No
S. agalactiae	Tetracycline	DALYs - AllAges - Group A Streptococcus - Macrolides	tet(O)	0.932364	0.000734813	CAN, DNK, USA	3	2006, 2010, 2011, 2012, 2013, 2014, 2018	7	2006	2018	-3.196	0.02	0.608	0.022	Difference stationary	Increasing	-2.279	0.179	0.605	0.022	Not stationary	Increasing	No
K. pneumoniae	Phenicol	Deaths - AllAges - All pathogens - Penicillin	IncFIA/IncFIC	0.794656	0.000684233	GRC, IND, MWI, NPL, USA	5	2005, 2009, 2010, 2011, 2012, 2013, 2014, 2016, 2020	9	2005	2020	-3.142	0.024	0.809	0.01	Difference stationary	Increasing	-2.252	0.188	0.816	0.01	Not stationary	Increasing	Yes
K. pneumoniae	Phenicol	Deaths - AllAges - All pathogens - Penicillin	IncFIA/IncR/rep_cluster_1254	0.827748	0.000257354	GRC, IND, MWI, NPL, USA	5	2005, 2009, 2010, 2011, 2012, 2013, 2014, 2016, 2020	9	2005	2020	-3.342	0.013	0.808	0.01	Difference stationary	Increasing	-2.252	0.188	0.816	0.01	Not stationary	Increasing	Yes
S. enterica	Tetracycline	Life expectancy at birth, total (years)	sul2	0.536698	0.000120525	CAN, CHE, COG, GBR, IND, KHM, PRT, RWA, USA, VNM	10	1991, 1992, 1993, 1994, 1995, 1996, 1997, 1998, 1999, 2000, 2001, 2002, 2003, 2004, 2007, 2008, 2009, 2010, 2011, 2012, 2013, 2014, 2015, 2016, 2017, 2021, 2022	27	1991	2022	-2.57	0.099	1.069	0.01	Not stationary	Increasing	-2.235	0.194	1.061	0.01	Not stationary	Increasing	No
E. coli	Macrolide	Glycopeptides	ble	0.961562	0.00218787	IND, PAK	2	2008, 2009, 2010, 2019, 2020	5	2008	2020	-1.711	0.426	0.797	0.01	Not stationary	Increasing	-2.232	0.195	0.767	0.01	Not stationary	Increasing	No
E. coli	Macrolide	Glycopeptides	rmtB	0.956881	0.00274877	IND, PAK	2	2008, 2009, 2010, 2019, 2020	5	2008	2020	-8.831	0	0.798	0.01	Difference stationary	Increasing	-2.232	0.195	0.767	0.01	Not stationary	Increasing	No
S. suis	Tetracycline	DALYs - AllAges - Staphylococcus aureus - Vancomycin	tet(O)	0.593014	0.0198054	CAN, GBR, VNM	3	1990, 2000, 2001, 2002, 2006, 2007, 2009, 2010, 2011, 2013, 2014, 2015, 2016	13	1990	2016	-10.483	0	0.871	0.01	Difference stationary	Increasing	-2.23	0.196	0.571	0.026	Not stationary	Increasing	No
S. suis	Tetracycline	DALYs - AllAges - Staphylococcus aureus - Vancomycin	tet(O)	0.593014	0.0198054	CAN, GBR, VNM	3	1990, 2000, 2001, 2002, 2006, 2007, 2009, 2010, 2011, 2013, 2014, 2015, 2016	13	1990	2016	-10.483	0	0.871	0.01	Difference stationary	Increasing	-2.23	0.196	0.571	0.026	Not stationary	Increasing	No
S. agalactiae	Macrolide	Deaths - Over70 - Proteus spp. - Trimethoprim-Sulfamethoxazole	ermB	-0.846017	0.00810598	CAN, DNK, USA	3	2006, 2010, 2011, 2012, 2013, 2014, 2018	7	2006	2018	-9.932	0	0.921	0.01	Difference stationary	Increasing	-2.214	0.201	0.61	0.022	Not stationary	Increasing	No
S. suis	Tetracycline	Skin and subcutaneous diseases	tet(O)	0.553282	0.0262028	CAN, GBR, VNM	3	1989, 1990, 2000, 2001, 2002, 2006, 2007, 2009, 2010, 2011, 2013, 2014, 2015, 2016	14	1989	2016	-1.509	0.529	0.942	0.01	Not stationary	Increasing	-2.21	0.203	0.937	0.01	Not stationary	Increasing	No
S. suis	Tetracycline	Skin and subcutaneous diseases	tet(O)	0.553282	0.0262028	CAN, GBR, VNM	3	1989, 1990, 2000, 2001, 2002, 2006, 2007, 2009, 2010, 2011, 2013, 2014, 2015, 2016	14	1989	2016	-1.509	0.529	0.942	0.01	Not stationary	Increasing	-2.21	0.203	0.937	0.01	Not stationary	Increasing	No
A. baumannii	Folate	Access to clean fuels and technologies for cooking (% of population)	rep_cluster_1172/rep_cluster_1254	0.961711	1.10501e-08	IND, TZA, USA	3	2003, 2004, 2005, 2006, 2007, 2008, 2009, 2010, 2011, 2012, 2013, 2014, 2016, 2020	14	2003	2020	-1.077	0.724	0.947	0.01	Not stationary	Increasing	-2.206	0.204	0.921	0.01	Not stationary	Increasing	Yes
A. baumannii	Folate	Access to clean fuels and technologies for cooking (% of population)	sat-2	0.712234	0.0028905	IND, TZA, USA	3	2003, 2004, 2005, 2006, 2007, 2008, 2009, 2010, 2011, 2012, 2013, 2014, 2016, 2020	14	2003	2020	-3.316	0.014	0.959	0.01	Difference stationary	Increasing	-2.206	0.204	0.921	0.01	Not stationary	Increasing	Yes
A. baumannii	Folate	Access to clean fuels and technologies for cooking (% of population)	armA	0.63749	0.0105732	IND, TZA, USA	3	2003, 2004, 2005, 2006, 2007, 2008, 2009, 2010, 2011, 2012, 2013, 2014, 2016, 2020	14	2003	2020	-3.597	0.006	0.954	0.01	Difference stationary	Increasing	-2.206	0.204	0.921	0.01	Not stationary	Increasing	Yes
A. baumannii	Folate	Access to clean fuels and technologies for cooking (% of population)	dfrA1	0.712234	0.0028905	IND, TZA, USA	3	2003, 2004, 2005, 2006, 2007, 2008, 2009, 2010, 2011, 2012, 2013, 2014, 2016, 2020	14	2003	2020	-2.1	0.245	0.959	0.01	Not stationary	Increasing	-2.206	0.204	0.921	0.01	Not stationary	Increasing	Yes
A. baumannii	Folate	Access to clean fuels and technologies for cooking (% of population)	aph(3'')-Ib_aph(6)-Id_ISVsa3_sul2	0.552255	0.0327865	IND, TZA, USA	3	2003, 2004, 2005, 2006, 2007, 2008, 2009, 2010, 2011, 2012, 2013, 2014, 2016, 2020	14	2003	2020	-9.431	0	0.949	0.01	Difference stationary	Increasing	-2.206	0.204	0.921	0.01	Not stationary	Increasing	Yes
A. baumannii	Folate	Access to clean fuels and technologies for cooking (% of population)	rep_cluster_1254	0.582552	0.0226755	IND, TZA, USA	3	2003, 2004, 2005, 2006, 2007, 2008, 2009, 2010, 2011, 2012, 2013, 2014, 2016, 2020	14	2003	2020	-1.837	0.362	0.963	0.01	Not stationary	Increasing	-2.206	0.204	0.921	0.01	Not stationary	Increasing	Yes
A. baumannii	Tetracycline	Population density (people per sq. km of land area)	rep_cluster_1172/rep_cluster_1254	0.613278	0.0196831	IND, USA	2	2003, 2004, 2005, 2006, 2007, 2008, 2009, 2010, 2011, 2012, 2013, 2016, 2020	13	2003	2020	-3.177	0.021	0.791	0.01	Difference stationary	Increasing	-2.203	0.205	0.783	0.01	Not stationary	Increasing	Yes
A. baumannii	Tetracycline	Population density (people per sq. km of land area)	msrE	0.602567	0.0225711	IND, USA	2	2003, 2004, 2005, 2006, 2007, 2008, 2009, 2010, 2011, 2012, 2013, 2016, 2020	13	2003	2020	-8.896	0	0.816	0.01	Difference stationary	Increasing	-2.203	0.205	0.783	0.01	Not stationary	Increasing	Yes
A. baumannii	Tetracycline	Population density (people per sq. km of land area)	armA	0.538525	0.0469452	IND, USA	2	2003, 2004, 2005, 2006, 2007, 2008, 2009, 2010, 2011, 2012, 2013, 2016, 2020	13	2003	2020	-36.174	0	0.777	0.01	Difference stationary	Increasing	-2.203	0.205	0.783	0.01	Not stationary	Increasing	Yes
A. baumannii	Tetracycline	Population density (people per sq. km of land area)	blaOXA-23	0.59154	0.0258665	IND, USA	2	2003, 2004, 2005, 2006, 2007, 2008, 2009, 2010, 2011, 2012, 2013, 2016, 2020	13	2003	2020	-5.685	0	0.797	0.01	Difference stationary	Increasing	-2.203	0.205	0.783	0.01	Not stationary	Increasing	Yes
A. baumannii	Tetracycline	Population density (people per sq. km of land area)	mphE	0.602567	0.0225711	IND, USA	2	2003, 2004, 2005, 2006, 2007, 2008, 2009, 2010, 2011, 2012, 2013, 2016, 2020	13	2003	2020	-4.313	0	0.762	0.01	Difference stationary	Increasing	-2.203	0.205	0.783	0.01	Not stationary	Increasing	Yes
A. baumannii	Tetracycline	Population density (people per sq. km of land area)	rep_cluster_1254	0.643278	0.0130687	IND, USA	2	2003, 2004, 2005, 2006, 2007, 2008, 2009, 2010, 2011, 2012, 2013, 2016, 2020	13	2003	2020	-19.031	0	0.804	0.01	Difference stationary	Increasing	-2.203	0.205	0.783	0.01	Not stationary	Increasing	Yes
A. baumannii	Folate	DALYs - AgeStandardized - All pathogens - Extensive drug resistance in TB	rep_cluster_1254	0.63328	0.0112648	IND, TZA, USA	3	2003, 2004, 2005, 2006, 2007, 2008, 2009, 2010, 2011, 2012, 2013, 2014, 2016, 2020	14	2003	2020	-6.765	0	0.91	0.01	Difference stationary	Increasing	-2.2	0.206	0.963	0.01	Not stationary	Increasing	Yes
A. baumannii	Folate	DALYs - AgeStandardized - All pathogens - Extensive drug resistance in TB	armA	0.620502	0.0135815	IND, TZA, USA	3	2003, 2004, 2005, 2006, 2007, 2008, 2009, 2010, 2011, 2012, 2013, 2014, 2016, 2020	14	2003	2020	-4.267	0.001	0.825	0.01	Difference stationary	Increasing	-2.2	0.206	0.963	0.01	Not stationary	Increasing	Yes
A. baumannii	Folate	DALYs - AgeStandardized - All pathogens - Extensive drug resistance in TB	rep_cluster_1172/rep_cluster_1254	0.805673	0.000288077	IND, TZA, USA	3	2003, 2004, 2005, 2006, 2007, 2008, 2009, 2010, 2011, 2012, 2013, 2014, 2016, 2020	14	2003	2020	-0.932	0.777	0.924	0.01	Not stationary	Increasing	-2.2	0.206	0.963	0.01	Not stationary	Increasing	Yes
P. aeruginosa	Aminoglycoside	DALYs - Over70 - Proteus spp. - Aminopenicillin	blaPDC-121	0.583767	0.00868757	ARG, BRA, CHN, ESP, FRA, IND, ITA, USA, VEN	9	2005, 2006, 2007, 2008, 2009, 2010, 2011, 2012, 2013, 2015, 2016	11	2005	2016	-1.887	0.338	0.634	0.02	Not stationary	Increasing	-2.197	0.207	0.632	0.02	Not stationary	Increasing	Yes
P. aeruginosa	Aminoglycoside	DALYs - Over70 - Proteus spp. - Aminopenicillin	blaPDC-121	0.583767	0.00868757	ARG, BRA, CHN, ESP, FRA, IND, ITA, USA, VEN	9	2005, 2006, 2007, 2008, 2009, 2010, 2011, 2012, 2013, 2015, 2016	11	2005	2016	-1.887	0.338	0.634	0.02	Not stationary	Increasing	-2.197	0.207	0.632	0.02	Not stationary	Increasing	Yes
P. aeruginosa	Aminoglycoside	DALYs - Over70 - Proteus spp. - Aminopenicillin	blaPDC-121	0.583767	0.00868757	ARG, BRA, CHN, ESP, FRA, IND, ITA, USA, VEN	9	2005, 2006, 2007, 2008, 2009, 2010, 2011, 2012, 2013, 2015, 2016	11	2005	2016	-1.887	0.338	0.634	0.02	Not stationary	Increasing	-2.197	0.207	0.632	0.02	Not stationary	Increasing	Yes
P. aeruginosa	Aminoglycoside	DALYs - Over70 - Proteus spp. - Aminopenicillin	dfrA10	0.707868	0.000696803	ARG, BRA, CHN, ESP, FRA, IND, ITA, USA, VEN	9	2005, 2006, 2007, 2008, 2009, 2010, 2011, 2012, 2013, 2015, 2016	11	2005	2016	-5.881	0	0.636	0.019	Difference stationary	Increasing	-2.197	0.207	0.632	0.02	Not stationary	Increasing	Yes
E. coli	Macrolide	Fluoroquinolones	rmtB	-0.815553	0.0478936	IND, PAK	2	2008, 2009, 2010, 2019, 2020	5	2008	2020	-16.422	0	0.82	0.01	Difference stationary	Increasing	-2.167	0.219	0.571	0.026	Not stationary	Increasing	No
S. suis	Tetracycline	Endocarditis	tet(O)	0.538741	0.0313034	CAN, GBR, VNM	3	1989, 1990, 2000, 2001, 2002, 2006, 2007, 2009, 2010, 2011, 2013, 2014, 2015, 2016	14	1989	2016	-1.852	0.355	0.981	0.01	Not stationary	Increasing	-2.165	0.219	0.991	0.01	Not stationary	Increasing	No
S. suis	Tetracycline	Endocarditis	tet(O)	0.538741	0.0313034	CAN, GBR, VNM	3	1989, 1990, 2000, 2001, 2002, 2006, 2007, 2009, 2010, 2011, 2013, 2014, 2015, 2016	14	1989	2016	-1.852	0.355	0.981	0.01	Not stationary	Increasing	-2.165	0.219	0.991	0.01	Not stationary	Increasing	No
S. pneumoniae	Lincosamide	DALYs - AgeStandardized - Haemophilus influenzae - Aminopenicillin	aph(3')-IIIa	0.701174	0.00171214	CAN, DNK, USA	3	1999, 2000, 2001, 2002, 2003, 2004, 2005, 2006, 2007, 2010, 2011, 2012, 2013, 2015, 2018	15	1999	2018	-11.435	0	0.899	0.01	Difference stationary	Increasing	-2.164	0.219	0.901	0.01	Not stationary	Increasing	No
S. agalactiae	Macrolide	Deaths - Over70 - Escherichia coli - Resistance to one or more antibiotics	ermB	-0.79989	0.0171468	CAN, DNK, USA	3	2006, 2010, 2011, 2012, 2013, 2014, 2018	7	2006	2018	-2.971	0.038	0.771	0.01	Difference stationary	Increasing	-2.163	0.22	0.213	0.1	Trend stationary	Increasing	No
A. baumannii	Tetracycline	DALYs - AllAges - Neisseria gonorrhoeae - Resistance to one or more antibiotics	blaPER-7	0.558495	0.0379101	IND, USA	2	2003, 2004, 2005, 2006, 2007, 2008, 2009, 2010, 2011, 2012, 2013, 2016, 2020	13	2003	2020	-3.983	0.002	0.643	0.019	Difference stationary	Increasing	-2.147	0.226	0.633	0.02	Not stationary	Increasing	Yes
A. baumannii	Tetracycline	DALYs - AllAges - Neisseria gonorrhoeae - Resistance to one or more antibiotics	rep_cluster_1172/rep_cluster_1254	0.550429	0.0413895	IND, USA	2	2003, 2004, 2005, 2006, 2007, 2008, 2009, 2010, 2011, 2012, 2013, 2016, 2020	13	2003	2020	-3.464	0.009	0.637	0.019	Difference stationary	Increasing	-2.147	0.226	0.633	0.02	Not stationary	Increasing	Yes
A. baumannii	Folate	DALYs - AllAges - All pathogens - Extensive drug resistance in TB	armA	0.647186	0.00910597	IND, TZA, USA	3	2003, 2004, 2005, 2006, 2007, 2008, 2009, 2010, 2011, 2012, 2013, 2014, 2016, 2020	14	2003	2020	-9.822	0	0.896	0.01	Difference stationary	Increasing	-2.139	0.229	0.948	0.01	Not stationary	Increasing	Yes
A. baumannii	Folate	DALYs - AllAges - All pathogens - Extensive drug resistance in TB	rep_cluster_1254	0.666653	0.00664295	IND, TZA, USA	3	2003, 2004, 2005, 2006, 2007, 2008, 2009, 2010, 2011, 2012, 2013, 2014, 2016, 2020	14	2003	2020	-11.95	0	0.889	0.01	Difference stationary	Increasing	-2.139	0.229	0.948	0.01	Not stationary	Increasing	Yes
A. baumannii	Folate	DALYs - AllAges - All pathogens - Extensive drug resistance in TB	rep_cluster_1172/rep_cluster_1254	0.787139	0.000496382	IND, TZA, USA	3	2003, 2004, 2005, 2006, 2007, 2008, 2009, 2010, 2011, 2012, 2013, 2014, 2016, 2020	14	2003	2020	-2.878	0.048	0.924	0.01	Not stationary	Increasing	-2.139	0.229	0.948	0.01	Not stationary	Increasing	Yes
E. coli	Aminoglycoside	People with basic handwashing facilities including soap and water (% of population)	ble	0.620546	0.0313156	IND, MOZ, PAK, RWA, THA, TZA	6	2009, 2010, 2013, 2014, 2015, 2016, 2017, 2019, 2020	9	2009	2020	-2.16	0.221	0.819	0.01	Not stationary	Increasing	-2.133	0.232	0.88	0.01	Not stationary	Increasing	No
E. coli	Aminoglycoside	People with basic handwashing facilities including soap and water (% of population)	ble	0.620546	0.0313156	IND, MOZ, PAK, RWA, THA, TZA	6	2009, 2010, 2013, 2014, 2015, 2016, 2017, 2019, 2020	9	2009	2020	-2.16	0.221	0.819	0.01	Not stationary	Increasing	-2.133	0.232	0.88	0.01	Not stationary	Increasing	No
E. coli	Aminoglycoside	People with basic handwashing facilities including soap and water (% of population)	blaNDM-5	0.615646	0.033074	IND, MOZ, PAK, RWA, THA, TZA	6	2009, 2010, 2013, 2014, 2015, 2016, 2017, 2019, 2020	9	2009	2020	-3.242	0.018	0.817	0.01	Difference stationary	Increasing	-2.133	0.232	0.88	0.01	Not stationary	Increasing	No
E. coli	Aminoglycoside	People with basic handwashing facilities including soap and water (% of population)	blaNDM-5	0.615646	0.033074	IND, MOZ, PAK, RWA, THA, TZA	6	2009, 2010, 2013, 2014, 2015, 2016, 2017, 2019, 2020	9	2009	2020	-3.242	0.018	0.817	0.01	Difference stationary	Increasing	-2.133	0.232	0.88	0.01	Not stationary	Increasing	No
E. coli	Aminoglycoside	People with basic handwashing facilities including soap and water (% of population)	blaNDM-5	0.615646	0.033074	IND, MOZ, PAK, RWA, THA, TZA	6	2009, 2010, 2013, 2014, 2015, 2016, 2017, 2019, 2020	9	2009	2020	-3.242	0.018	0.817	0.01	Difference stationary	Increasing	-2.133	0.232	0.88	0.01	Not stationary	Increasing	No
E. coli	Aminoglycoside	People with basic handwashing facilities including soap and water (% of population)	rmtB	0.625063	0.0297552	IND, MOZ, PAK, RWA, THA, TZA	6	2009, 2010, 2013, 2014, 2015, 2016, 2017, 2019, 2020	9	2009	2020	-3.84	0.003	0.855	0.01	Difference stationary	Increasing	-2.133	0.232	0.88	0.01	Not stationary	Increasing	No
E. coli	Aminoglycoside	People with basic handwashing facilities including soap and water (% of population)	rmtB	0.625063	0.0297552	IND, MOZ, PAK, RWA, THA, TZA	6	2009, 2010, 2013, 2014, 2015, 2016, 2017, 2019, 2020	9	2009	2020	-3.84	0.003	0.855	0.01	Difference stationary	Increasing	-2.133	0.232	0.88	0.01	Not stationary	Increasing	No
E. coli	Aminoglycoside	People with basic handwashing facilities including soap and water (% of population)	rmtB	0.625063	0.0297552	IND, MOZ, PAK, RWA, THA, TZA	6	2009, 2010, 2013, 2014, 2015, 2016, 2017, 2019, 2020	9	2009	2020	-3.84	0.003	0.855	0.01	Difference stationary	Increasing	-2.133	0.232	0.88	0.01	Not stationary	Increasing	No
E. coli	Aminoglycoside	People with basic handwashing facilities including soap and water (% of population)	blaCMY-59	0.607832	0.0360232	IND, MOZ, PAK, RWA, THA, TZA	6	2009, 2010, 2013, 2014, 2015, 2016, 2017, 2019, 2020	9	2009	2020	-4.251	0.001	0.837	0.01	Difference stationary	Increasing	-2.133	0.232	0.88	0.01	Not stationary	Increasing	No
E. coli	Aminoglycoside	People with basic handwashing facilities including soap and water (% of population)	blaCMY-59	0.607832	0.0360232	IND, MOZ, PAK, RWA, THA, TZA	6	2009, 2010, 2013, 2014, 2015, 2016, 2017, 2019, 2020	9	2009	2020	-4.251	0.001	0.837	0.01	Difference stationary	Increasing	-2.133	0.232	0.88	0.01	Not stationary	Increasing	No
E. coli	Aminoglycoside	People with basic handwashing facilities including soap and water (% of population)	blaCMY-59	0.607832	0.0360232	IND, MOZ, PAK, RWA, THA, TZA	6	2009, 2010, 2013, 2014, 2015, 2016, 2017, 2019, 2020	9	2009	2020	-4.251	0.001	0.837	0.01	Difference stationary	Increasing	-2.133	0.232	0.88	0.01	Not stationary	Increasing	No
E. coli	Aminoglycoside	People with basic handwashing facilities including soap and water (% of population)	IS6100_mrx_mphA	0.586473	0.0450362	IND, MOZ, PAK, RWA, THA, TZA	6	2009, 2010, 2013, 2014, 2015, 2016, 2017, 2019, 2020	9	2009	2020	-6.539	0	0.835	0.01	Difference stationary	Increasing	-2.133	0.232	0.88	0.01	Not stationary	Increasing	No
E. coli	Aminoglycoside	People with basic handwashing facilities including soap and water (% of population)	IS6100_mrx_mphA	0.586473	0.0450362	IND, MOZ, PAK, RWA, THA, TZA	6	2009, 2010, 2013, 2014, 2015, 2016, 2017, 2019, 2020	9	2009	2020	-6.539	0	0.835	0.01	Difference stationary	Increasing	-2.133	0.232	0.88	0.01	Not stationary	Increasing	No
S. agalactiae	Macrolide	Bacterial skin diseases	ermB	0.755998	0.0299961	CAN, DNK, USA	3	2006, 2010, 2011, 2012, 2013, 2014, 2018	7	2006	2018	-4.849	0	0.619	0.021	Difference stationary	Increasing	-2.119	0.237	0.628	0.02	Not stationary	Increasing	No
S. sonnei	Cephem	Deaths - AllAges - All pathogens - Vancomycin	mrx	0.76743	0.00135503	AUS, BTN, CHN, GBR, IND, THA, VNM	7	2005, 2009, 2010, 2011, 2014, 2015, 2016, 2017, 2018	9	2005	2018	-8.194	0	0.697	0.014	Difference stationary	Increasing	-2.116	0.238	0.707	0.013	Not stationary	Increasing	No
S. sonnei	Cephem	Deaths - AllAges - All pathogens - Vancomycin	IS6100_mrx_mphA	0.793488	0.000705995	AUS, BTN, CHN, GBR, IND, THA, VNM	7	2005, 2009, 2010, 2011, 2014, 2015, 2016, 2017, 2018	9	2005	2018	-52.471	0	0.694	0.014	Difference stationary	Increasing	-2.116	0.238	0.707	0.013	Not stationary	Increasing	No
S. sonnei	Cephem	Deaths - AllAges - All pathogens - Vancomycin	ermB	0.640903	0.0135196	AUS, BTN, CHN, GBR, IND, THA, VNM	7	2005, 2009, 2010, 2011, 2014, 2015, 2016, 2017, 2018	9	2005	2018	-21.039	0	0.694	0.014	Difference stationary	Increasing	-2.116	0.238	0.707	0.013	Not stationary	Increasing	No
S. sonnei	Cephem	Deaths - AllAges - All pathogens - Vancomycin	mphA	0.764292	0.00145766	AUS, BTN, CHN, GBR, IND, THA, VNM	7	2005, 2009, 2010, 2011, 2014, 2015, 2016, 2017, 2018	9	2005	2018	-10.528	0	0.695	0.014	Difference stationary	Increasing	-2.116	0.238	0.707	0.013	Not stationary	Increasing	No
S. sonnei	Cephem	Deaths - AllAges - All pathogens - Vancomycin	blaCTX-M-15_ISEc9	0.578634	0.0301668	AUS, BTN, CHN, GBR, IND, THA, VNM	7	2005, 2009, 2010, 2011, 2014, 2015, 2016, 2017, 2018	9	2005	2018	-5.913	0	0.694	0.014	Difference stationary	Increasing	-2.116	0.238	0.707	0.013	Not stationary	Increasing	No
S. sonnei	Cephem	Deaths - AllAges - All pathogens - Vancomycin	IS6100_mrx_aadA5_dfrA17_mphA_qacEdelta1_sul1	0.741739	0.0023909	AUS, BTN, CHN, GBR, IND, THA, VNM	7	2005, 2009, 2010, 2011, 2014, 2015, 2016, 2017, 2018	9	2005	2018	-6.479	0	0.694	0.014	Difference stationary	Increasing	-2.116	0.238	0.707	0.013	Not stationary	Increasing	No
A. baumannii	Tetracycline	Deaths - AllAges - Mycobacterium tuberculosis - Extensive drug resistance in TB	blaOXA-23	0.591793	0.025787	IND, USA	2	2003, 2004, 2005, 2006, 2007, 2008, 2009, 2010, 2011, 2012, 2013, 2016, 2020	13	2003	2020	-10.53	0	0.859	0.01	Difference stationary	Increasing	-2.114	0.239	0.913	0.01	Not stationary	Increasing	Yes
A. baumannii	Tetracycline	Deaths - AllAges - Mycobacterium tuberculosis - Extensive drug resistance in TB	rep_cluster_1254	0.727705	0.0031761	IND, USA	2	2003, 2004, 2005, 2006, 2007, 2008, 2009, 2010, 2011, 2012, 2013, 2016, 2020	13	2003	2020	-6.81	0	0.913	0.01	Difference stationary	Increasing	-2.114	0.239	0.913	0.01	Not stationary	Increasing	Yes
A. baumannii	Tetracycline	Deaths - AllAges - Mycobacterium tuberculosis - Extensive drug resistance in TB	blaPER-7	0.780146	0.000996325	IND, USA	2	2003, 2004, 2005, 2006, 2007, 2008, 2009, 2010, 2011, 2012, 2013, 2016, 2020	13	2003	2020	-1.978	0.296	0.914	0.01	Not stationary	Increasing	-2.114	0.239	0.913	0.01	Not stationary	Increasing	Yes
A. baumannii	Tetracycline	Deaths - AllAges - Mycobacterium tuberculosis - Extensive drug resistance in TB	armA	0.631008	0.0155272	IND, USA	2	2003, 2004, 2005, 2006, 2007, 2008, 2009, 2010, 2011, 2012, 2013, 2016, 2020	13	2003	2020	-5.106	0	0.851	0.01	Difference stationary	Increasing	-2.114	0.239	0.913	0.01	Not stationary	Increasing	Yes
A. baumannii	Tetracycline	Deaths - AllAges - Mycobacterium tuberculosis - Extensive drug resistance in TB	sul2	0.666942	0.0091782	IND, USA	2	2003, 2004, 2005, 2006, 2007, 2008, 2009, 2010, 2011, 2012, 2013, 2016, 2020	13	2003	2020	-7.974	0	0.891	0.01	Difference stationary	Increasing	-2.114	0.239	0.913	0.01	Not stationary	Increasing	Yes
A. baumannii	Tetracycline	Deaths - AllAges - Mycobacterium tuberculosis - Extensive drug resistance in TB	rep_cluster_1172/rep_cluster_1254	0.872068	4.7779e-05	IND, USA	2	2003, 2004, 2005, 2006, 2007, 2008, 2009, 2010, 2011, 2012, 2013, 2016, 2020	13	2003	2020	-2.895	0.046	0.913	0.01	Not stationary	Increasing	-2.114	0.239	0.913	0.01	Not stationary	Increasing	Yes
S. agalactiae	Lincosamide	DALYs - AllAges - All pathogens - Third-generation cephalosporins	ermB	-0.916638	0.00135921	CAN, DNK, USA	3	2006, 2010, 2011, 2012, 2013, 2014, 2018	7	2006	2018	-4.39	0	0.775	0.01	Difference stationary	Increasing	-2.109	0.241	0.202	0.1	Trend stationary	Increasing	No
E. coli	B-lactam Combined Agents	Deaths - AllAges - Group A Streptococcus - Resistance to one or more antibiotics	blaCMY-59	0.576012	0.000865479	CHN, DEU, DNK, GBR, JPN, PAK, THA, TZA, USA	9	2001, 2002, 2003, 2004, 2005, 2006, 2007, 2008, 2009, 2010, 2011, 2012, 2013, 2014, 2015, 2016, 2017, 2018, 2019	19	2001	2019	-2.191	0.209	0.889	0.01	Not stationary	Increasing	-2.105	0.243	0.866	0.01	Not stationary	Increasing	No
E. coli	B-lactam Combined Agents	Deaths - AllAges - Group A Streptococcus - Resistance to one or more antibiotics	blaCMY-59	0.576012	0.000865479	CHN, DEU, DNK, GBR, JPN, PAK, THA, TZA, USA	9	2001, 2002, 2003, 2004, 2005, 2006, 2007, 2008, 2009, 2010, 2011, 2012, 2013, 2014, 2015, 2016, 2017, 2018, 2019	19	2001	2019	-2.191	0.209	0.889	0.01	Not stationary	Increasing	-2.105	0.243	0.866	0.01	Not stationary	Increasing	No
E. faecium	Lipopeptide	Deaths - Under5 - Mycobacterium tuberculosis - Extensive drug resistance in TB	vanSA	0.84385	0.00843857	AUS, NZL, USA	3	2007, 2011, 2014, 2015, 2017, 2018	6	2007	2018	-7.769	0	0.843	0.01	Difference stationary	Increasing	-2.092	0.248	0.912	0.01	Not stationary	Increasing	Yes
E. faecium	Lipopeptide	Deaths - Under5 - Mycobacterium tuberculosis - Extensive drug resistance in TB	vanYA	0.828448	0.0110538	AUS, NZL, USA	3	2007, 2011, 2014, 2015, 2017, 2018	6	2007	2018	-2.888	0.047	0.849	0.01	Not stationary	Increasing	-2.092	0.248	0.912	0.01	Not stationary	Increasing	Yes
A. baumannii	Tetracycline	Deaths - AllAges - Staphylococcus aureus - Macrolides	blaOXA-23	0.713766	0.0041442	IND, USA	2	2003, 2004, 2005, 2006, 2007, 2008, 2009, 2010, 2011, 2012, 2013, 2016, 2020	13	2003	2020	-4.024	0.001	0.515	0.038	Difference stationary	Increasing	-2.086	0.25	0.522	0.037	Not stationary	Increasing	Yes
A. baumannii	Tetracycline	Deaths - AllAges - Staphylococcus aureus - Macrolides	mphE	0.820364	0.000325487	IND, USA	2	2003, 2004, 2005, 2006, 2007, 2008, 2009, 2010, 2011, 2012, 2013, 2016, 2020	13	2003	2020	-4.219	0.001	0.524	0.036	Difference stationary	Increasing	-2.086	0.25	0.522	0.037	Not stationary	Increasing	Yes
A. baumannii	Tetracycline	Deaths - AllAges - Staphylococcus aureus - Macrolides	msrE	0.820364	0.000325487	IND, USA	2	2003, 2004, 2005, 2006, 2007, 2008, 2009, 2010, 2011, 2012, 2013, 2016, 2020	13	2003	2020	-4.444	0	0.513	0.039	Difference stationary	Increasing	-2.086	0.25	0.522	0.037	Not stationary	Increasing	Yes
E. coli	B-lactam Combined Agents	Deaths - AllAges - Group A Streptococcus - Macrolides	blaCMY-59	0.576012	0.000865479	CHN, DEU, DNK, GBR, JPN, PAK, THA, TZA, USA	9	2001, 2002, 2003, 2004, 2005, 2006, 2007, 2008, 2009, 2010, 2011, 2012, 2013, 2014, 2015, 2016, 2017, 2018, 2019	19	2001	2019	-2.158	0.222	0.891	0.01	Not stationary	Increasing	-2.082	0.252	0.866	0.01	Not stationary	Increasing	No
E. coli	B-lactam Combined Agents	Deaths - AllAges - Group A Streptococcus - Macrolides	blaCMY-59	0.576012	0.000865479	CHN, DEU, DNK, GBR, JPN, PAK, THA, TZA, USA	9	2001, 2002, 2003, 2004, 2005, 2006, 2007, 2008, 2009, 2010, 2011, 2012, 2013, 2014, 2015, 2016, 2017, 2018, 2019	19	2001	2019	-2.158	0.222	0.891	0.01	Not stationary	Increasing	-2.082	0.252	0.866	0.01	Not stationary	Increasing	No
S. suis	Tetracycline	Deaths - AllAges - Proteus spp. - Fluoroquinolones	tet(O)	0.769738	0.000790498	CAN, GBR, VNM	3	1990, 2000, 2001, 2002, 2006, 2007, 2009, 2010, 2011, 2013, 2014, 2015, 2016	13	1990	2016	-1.678	0.443	0.909	0.01	Not stationary	Increasing	-2.07	0.257	0.909	0.01	Not stationary	Increasing	No
S. suis	Tetracycline	Deaths - AllAges - Proteus spp. - Fluoroquinolones	tet(O)	0.769738	0.000790498	CAN, GBR, VNM	3	1990, 2000, 2001, 2002, 2006, 2007, 2009, 2010, 2011, 2013, 2014, 2015, 2016	13	1990	2016	-1.678	0.443	0.909	0.01	Not stationary	Increasing	-2.07	0.257	0.909	0.01	Not stationary	Increasing	No
S. agalactiae	Lincosamide	Broad spectrum penicillins	ermB	-0.902784	0.00213275	CAN, DNK, USA	3	2006, 2010, 2011, 2012, 2013, 2014, 2018	7	2006	2018	-4.795	0	0.772	0.01	Difference stationary	Increasing	-2.054	0.263	0.811	0.01	Not stationary	Increasing	No
S. agalactiae	Lincosamide	Deaths - AgeStandardized - Proteus spp. - Trimethoprim-Sulfamethoxazole	ermB	-0.769547	0.0255528	CAN, DNK, USA	3	2006, 2010, 2011, 2012, 2013, 2014, 2018	7	2006	2018	-2.71	0.072	0.808	0.01	Not stationary	Increasing	-2.052	0.264	0.784	0.01	Not stationary	Increasing	No
S. suis	Tetracycline	DALYs - AllAges - Proteus spp. - Trimethoprim-Sulfamethoxazole	tet(O)	0.750517	0.0012655	CAN, GBR, VNM	3	1990, 2000, 2001, 2002, 2006, 2007, 2009, 2010, 2011, 2013, 2014, 2015, 2016	13	1990	2016	-1.694	0.434	0.913	0.01	Not stationary	Increasing	-2.05	0.265	0.916	0.01	Not stationary	Increasing	No
S. suis	Tetracycline	DALYs - AllAges - Proteus spp. - Trimethoprim-Sulfamethoxazole	tet(O)	0.750517	0.0012655	CAN, GBR, VNM	3	1990, 2000, 2001, 2002, 2006, 2007, 2009, 2010, 2011, 2013, 2014, 2015, 2016	13	1990	2016	-1.694	0.434	0.913	0.01	Not stationary	Increasing	-2.05	0.265	0.916	0.01	Not stationary	Increasing	No
A. baumannii	Folate	DALYs - AllAges - Mycobacterium tuberculosis - Extensive drug resistance in TB	rep_cluster_1254	0.666653	0.00664295	IND, TZA, USA	3	2003, 2004, 2005, 2006, 2007, 2008, 2009, 2010, 2011, 2012, 2013, 2014, 2016, 2020	14	2003	2020	-3.933	0.002	0.932	0.01	Difference stationary	Increasing	-2.034	0.272	0.947	0.01	Not stationary	Increasing	Yes
A. baumannii	Folate	DALYs - AllAges - Mycobacterium tuberculosis - Extensive drug resistance in TB	rep_cluster_1172/rep_cluster_1254	0.787139	0.000496382	IND, TZA, USA	3	2003, 2004, 2005, 2006, 2007, 2008, 2009, 2010, 2011, 2012, 2013, 2014, 2016, 2020	14	2003	2020	-0.835	0.809	0.931	0.01	Not stationary	Increasing	-2.034	0.272	0.947	0.01	Not stationary	Increasing	Yes
A. baumannii	Folate	DALYs - AllAges - Mycobacterium tuberculosis - Extensive drug resistance in TB	armA	0.647186	0.00910597	IND, TZA, USA	3	2003, 2004, 2005, 2006, 2007, 2008, 2009, 2010, 2011, 2012, 2013, 2014, 2016, 2020	14	2003	2020	-3.918	0.002	0.885	0.01	Difference stationary	Increasing	-2.034	0.272	0.947	0.01	Not stationary	Increasing	Yes
S. suis	Tetracycline	DALYs - AllAges - All pathogens - Aminopenicillin	tet(O)	0.63204	0.0114751	CAN, GBR, VNM	3	1990, 2000, 2001, 2002, 2006, 2007, 2009, 2010, 2011, 2013, 2014, 2015, 2016	13	1990	2016	-1.735	0.413	0.922	0.01	Not stationary	Increasing	-2.021	0.277	0.916	0.01	Not stationary	Increasing	No
S. suis	Tetracycline	DALYs - AllAges - All pathogens - Aminopenicillin	tet(O)	0.63204	0.0114751	CAN, GBR, VNM	3	1990, 2000, 2001, 2002, 2006, 2007, 2009, 2010, 2011, 2013, 2014, 2015, 2016	13	1990	2016	-1.735	0.413	0.922	0.01	Not stationary	Increasing	-2.021	0.277	0.916	0.01	Not stationary	Increasing	No
S. agalactiae	Tetracycline	Deaths - Over70 - Proteus spp. - Trimethoprim-Sulfamethoxazole	tet(O)	-0.780511	0.0222745	CAN, DNK, USA	3	2006, 2010, 2011, 2012, 2013, 2014, 2018	7	2006	2018	-7.381	0	0.827	0.01	Difference stationary	Increasing	-2.017	0.279	0.154	0.1	Trend stationary	Increasing	No
K. pneumoniae	Phenicol	DALYs - AllAges - Neisseria gonorrhoeae - Fluoroquinolones	blaKPC-2	0.536698	0.0478436	GRC, IND, MWI, NPL, USA	5	2005, 2009, 2010, 2011, 2012, 2013, 2014, 2016, 2020	9	2005	2020	-0.643	0.861	0.556	0.029	Not stationary	Increasing	-2.01	0.282	0.56	0.028	Not stationary	Increasing	Yes
K. pneumoniae	Phenicol	DALYs - AllAges - Neisseria gonorrhoeae - Fluoroquinolones	mphA	0.693914	0.00590631	GRC, IND, MWI, NPL, USA	5	2005, 2009, 2010, 2011, 2012, 2013, 2014, 2016, 2020	9	2005	2020	-8.409	0	0.558	0.029	Difference stationary	Increasing	-2.01	0.282	0.56	0.028	Not stationary	Increasing	Yes
K. pneumoniae	Phenicol	DALYs - AllAges - Neisseria gonorrhoeae - Fluoroquinolones	aph(3')-Ia	0.563765	0.0357563	GRC, IND, MWI, NPL, USA	5	2005, 2009, 2010, 2011, 2012, 2013, 2014, 2016, 2020	9	2005	2020	-1.66	0.452	0.556	0.029	Not stationary	Increasing	-2.01	0.282	0.56	0.028	Not stationary	Increasing	Yes
K. pneumoniae	Phenicol	DALYs - AllAges - Neisseria gonorrhoeae - Fluoroquinolones	mrx	0.700698	0.00524889	GRC, IND, MWI, NPL, USA	5	2005, 2009, 2010, 2011, 2012, 2013, 2014, 2016, 2020	9	2005	2020	-2.907	0.045	0.558	0.029	Not stationary	Increasing	-2.01	0.282	0.56	0.028	Not stationary	Increasing	Yes
K. pneumoniae	Phenicol	DALYs - AllAges - Neisseria gonorrhoeae - Fluoroquinolones	cmlA5	0.532704	0.0498514	GRC, IND, MWI, NPL, USA	5	2005, 2009, 2010, 2011, 2012, 2013, 2014, 2016, 2020	9	2005	2020	1.494	0.998	0.555	0.029	Not stationary	Increasing	-2.01	0.282	0.56	0.028	Not stationary	Increasing	Yes
S. suis	Tetracycline	Deaths - Over70 - Escherichia coli - Resistance to one or more antibiotics	tet(O)	0.729501	0.00202468	CAN, GBR, VNM	3	1990, 2000, 2001, 2002, 2006, 2007, 2009, 2010, 2011, 2013, 2014, 2015, 2016	13	1990	2016	-1.977	0.297	0.904	0.01	Not stationary	Increasing	-2.007	0.284	0.906	0.01	Not stationary	Increasing	No
S. suis	Tetracycline	Deaths - Over70 - Escherichia coli - Resistance to one or more antibiotics	tet(O)	0.729501	0.00202468	CAN, GBR, VNM	3	1990, 2000, 2001, 2002, 2006, 2007, 2009, 2010, 2011, 2013, 2014, 2015, 2016	13	1990	2016	-1.977	0.297	0.904	0.01	Not stationary	Increasing	-2.007	0.284	0.906	0.01	Not stationary	Increasing	No
S. sonnei	Penicilin	Deaths - AllAges - Escherichia coli - Beta lactam / Beta-lactamase inhibitors	blaTEM-34	0.978909	6.19541e-09	AUS, BTN, CHN, GBR, IND, VNM	6	2003, 2005, 2009, 2010, 2011, 2012, 2014, 2015, 2016, 2017, 2018	11	2003	2018	-2.446	0.129	0.763	0.01	Not stationary	Increasing	-1.99	0.291	0.745	0.01	Not stationary	Increasing	No
S. sonnei	Penicilin	Deaths - AllAges - Escherichia coli - Beta lactam / Beta-lactamase inhibitors	dfrA17	0.812774	0.00073182	AUS, BTN, CHN, GBR, IND, VNM	6	2003, 2005, 2009, 2010, 2011, 2012, 2014, 2015, 2016, 2017, 2018	11	2003	2018	-2.563	0.101	0.772	0.01	Not stationary	Increasing	-1.99	0.291	0.745	0.01	Not stationary	Increasing	No
S. sonnei	Penicilin	Deaths - AllAges - Escherichia coli - Beta lactam / Beta-lactamase inhibitors	tet(B)	0.790102	0.00130965	AUS, BTN, CHN, GBR, IND, VNM	6	2003, 2005, 2009, 2010, 2011, 2012, 2014, 2015, 2016, 2017, 2018	11	2003	2018	-2.687	0.076	0.772	0.01	Not stationary	Increasing	-1.99	0.291	0.745	0.01	Not stationary	Increasing	No
S. sonnei	Penicilin	Deaths - AllAges - Escherichia coli - Beta lactam / Beta-lactamase inhibitors	catA1	0.899226	2.8872e-05	AUS, BTN, CHN, GBR, IND, VNM	6	2003, 2005, 2009, 2010, 2011, 2012, 2014, 2015, 2016, 2017, 2018	11	2003	2018	-2.445	0.129	0.768	0.01	Not stationary	Increasing	-1.99	0.291	0.745	0.01	Not stationary	Increasing	No
S. sonnei	Penicilin	Deaths - AllAges - Escherichia coli - Beta lactam / Beta-lactamase inhibitors	aadA5	0.814017	0.000707308	AUS, BTN, CHN, GBR, IND, VNM	6	2003, 2005, 2009, 2010, 2011, 2012, 2014, 2015, 2016, 2017, 2018	11	2003	2018	-2.416	0.137	0.773	0.01	Not stationary	Increasing	-1.99	0.291	0.745	0.01	Not stationary	Increasing	No
S. sonnei	Penicilin	Deaths - AllAges - Escherichia coli - Beta lactam / Beta-lactamase inhibitors	blaCTX-M-3	0.799103	0.00104843	AUS, BTN, CHN, GBR, IND, VNM	6	2003, 2005, 2009, 2010, 2011, 2012, 2014, 2015, 2016, 2017, 2018	11	2003	2018	-2.404	0.141	0.768	0.01	Not stationary	Increasing	-1.99	0.291	0.745	0.01	Not stationary	Increasing	No
S. sonnei	Penicilin	Deaths - AllAges - Escherichia coli - Beta lactam / Beta-lactamase inhibitors	dfrA8	0.772609	0.00196143	AUS, BTN, CHN, GBR, IND, VNM	6	2003, 2005, 2009, 2010, 2011, 2012, 2014, 2015, 2016, 2017, 2018	11	2003	2018	-2.007	0.284	0.772	0.01	Not stationary	Increasing	-1.99	0.291	0.745	0.01	Not stationary	Increasing	No
S. sonnei	Penicilin	Deaths - AllAges - Escherichia coli - Beta lactam / Beta-lactamase inhibitors	IncFIA/IncFII	0.892302	4.10434e-05	AUS, BTN, CHN, GBR, IND, VNM	6	2003, 2005, 2009, 2010, 2011, 2012, 2014, 2015, 2016, 2017, 2018	11	2003	2018	-2.921	0.043	0.769	0.01	Not stationary	Increasing	-1.99	0.291	0.745	0.01	Not stationary	Increasing	No
S. sonnei	Penicilin	Deaths - AllAges - Escherichia coli - Beta lactam / Beta-lactamase inhibitors	IS6100_mrx_aadA5_dfrA17_mphA_qacEdelta1_sul1	0.887279	5.22133e-05	AUS, BTN, CHN, GBR, IND, VNM	6	2003, 2005, 2009, 2010, 2011, 2012, 2014, 2015, 2016, 2017, 2018	11	2003	2018	-2.778	0.061	0.768	0.01	Not stationary	Increasing	-1.99	0.291	0.745	0.01	Not stationary	Increasing	No
S. sonnei	Penicilin	Deaths - AllAges - Escherichia coli - Beta lactam / Beta-lactamase inhibitors	blaOXA-1	0.888599	4.9068e-05	AUS, BTN, CHN, GBR, IND, VNM	6	2003, 2005, 2009, 2010, 2011, 2012, 2014, 2015, 2016, 2017, 2018	11	2003	2018	-4.509	0	0.768	0.01	Difference stationary	Increasing	-1.99	0.291	0.745	0.01	Not stationary	Increasing	No
S. sonnei	Penicilin	Deaths - AllAges - Escherichia coli - Beta lactam / Beta-lactamase inhibitors	mrx	0.831154	0.00043043	AUS, BTN, CHN, GBR, IND, VNM	6	2003, 2005, 2009, 2010, 2011, 2012, 2014, 2015, 2016, 2017, 2018	11	2003	2018	-3.461	0.009	0.772	0.01	Difference stationary	Increasing	-1.99	0.291	0.745	0.01	Not stationary	Increasing	No
S. sonnei	Penicilin	Deaths - AllAges - Escherichia coli - Beta lactam / Beta-lactamase inhibitors	blaCTX-M-27	0.678927	0.0107188	AUS, BTN, CHN, GBR, IND, VNM	6	2003, 2005, 2009, 2010, 2011, 2012, 2014, 2015, 2016, 2017, 2018	11	2003	2018	-2.368	0.151	0.769	0.01	Not stationary	Increasing	-1.99	0.291	0.745	0.01	Not stationary	Increasing	No
S. sonnei	Penicilin	Deaths - AllAges - Escherichia coli - Beta lactam / Beta-lactamase inhibitors	mphA	0.831154	0.00043043	AUS, BTN, CHN, GBR, IND, VNM	6	2003, 2005, 2009, 2010, 2011, 2012, 2014, 2015, 2016, 2017, 2018	11	2003	2018	-2.365	0.152	0.77	0.01	Not stationary	Increasing	-1.99	0.291	0.745	0.01	Not stationary	Increasing	No
S. sonnei	Aminoglycoside	DALYs - AllAges - Escherichia coli - Beta lactam / Beta-lactamase inhibitors	blaTEM-34	0.602729	0.0134656	AUS, CHN, GBR, IND, NPL, PAK, VNM	7	2003, 2005, 2007, 2008, 2009, 2010, 2011, 2012, 2013, 2014, 2015, 2016, 2017	13	2003	2017	-3.11	0.026	0.782	0.01	Difference stationary	Increasing	-1.989	0.291	0.756	0.01	Not stationary	Increasing	No
S. sonnei	Aminoglycoside	DALYs - AllAges - Escherichia coli - Beta lactam / Beta-lactamase inhibitors	blaCTX-M-15	0.556152	0.0252762	AUS, CHN, GBR, IND, NPL, PAK, VNM	7	2003, 2005, 2007, 2008, 2009, 2010, 2011, 2012, 2013, 2014, 2015, 2016, 2017	13	2003	2017	-2.287	0.176	0.787	0.01	Not stationary	Increasing	-1.989	0.291	0.756	0.01	Not stationary	Increasing	No
S. sonnei	Aminoglycoside	Deaths - AllAges - Escherichia coli - Beta lactam / Beta-lactamase inhibitors	blaCTX-M-15	0.559372	0.0242667	AUS, CHN, GBR, IND, NPL, PAK, VNM	7	2003, 2005, 2007, 2008, 2009, 2010, 2011, 2012, 2013, 2014, 2015, 2016, 2017	13	2003	2017	-4.237	0.001	0.771	0.01	Difference stationary	Increasing	-1.984	0.294	0.751	0.01	Not stationary	Increasing	No
S. sonnei	Aminoglycoside	Deaths - AllAges - Escherichia coli - Beta lactam / Beta-lactamase inhibitors	blaTEM-34	0.63435	0.00830736	AUS, CHN, GBR, IND, NPL, PAK, VNM	7	2003, 2005, 2007, 2008, 2009, 2010, 2011, 2012, 2013, 2014, 2015, 2016, 2017	13	2003	2017	-2.233	0.194	0.776	0.01	Not stationary	Increasing	-1.984	0.294	0.751	0.01	Not stationary	Increasing	No
S. suis	Tetracycline	DALYs - Over70 - Proteus spp. - Fluoroquinolones	tet(O)	0.74696	0.00137451	CAN, GBR, VNM	3	1990, 2000, 2001, 2002, 2006, 2007, 2009, 2010, 2011, 2013, 2014, 2015, 2016	13	1990	2016	-2.114	0.239	0.896	0.01	Not stationary	Increasing	-1.981	0.295	0.901	0.01	Not stationary	Increasing	No
S. suis	Tetracycline	DALYs - Over70 - Proteus spp. - Fluoroquinolones	tet(O)	0.74696	0.00137451	CAN, GBR, VNM	3	1990, 2000, 2001, 2002, 2006, 2007, 2009, 2010, 2011, 2013, 2014, 2015, 2016	13	1990	2016	-2.114	0.239	0.896	0.01	Not stationary	Increasing	-1.981	0.295	0.901	0.01	Not stationary	Increasing	No
A. baumannii	Folate	Deaths - AllAges - Mycobacterium tuberculosis - Extensive drug resistance in TB	armA	0.636477	0.0107365	IND, TZA, USA	3	2003, 2004, 2005, 2006, 2007, 2008, 2009, 2010, 2011, 2012, 2013, 2014, 2016, 2020	14	2003	2020	-13.013	0	0.875	0.01	Difference stationary	Increasing	-1.978	0.296	0.957	0.01	Not stationary	Increasing	Yes
A. baumannii	Folate	Deaths - AllAges - Mycobacterium tuberculosis - Extensive drug resistance in TB	rep_cluster_1254	0.644534	0.00949041	IND, TZA, USA	3	2003, 2004, 2005, 2006, 2007, 2008, 2009, 2010, 2011, 2012, 2013, 2014, 2016, 2020	14	2003	2020	-10.315	0	0.902	0.01	Difference stationary	Increasing	-1.978	0.296	0.957	0.01	Not stationary	Increasing	Yes
A. baumannii	Folate	Deaths - AllAges - Mycobacterium tuberculosis - Extensive drug resistance in TB	rep_cluster_1172/rep_cluster_1254	0.801962	0.000322661	IND, TZA, USA	3	2003, 2004, 2005, 2006, 2007, 2008, 2009, 2010, 2011, 2012, 2013, 2014, 2016, 2020	14	2003	2020	-0.593	0.872	0.945	0.01	Not stationary	Increasing	-1.978	0.296	0.957	0.01	Not stationary	Increasing	Yes
S. agalactiae	Lincosamide	Other infectious diseases	ermB	0.967172	8.6285e-05	CAN, DNK, USA	3	2006, 2010, 2011, 2012, 2013, 2014, 2018	7	2006	2018	-4.538	0	0.759	0.01	Difference stationary	Increasing	-1.975	0.298	0.435	0.062	Trend stationary	Increasing	No
S. sonnei	Aminoglycoside	DALYs - AllAges - Group B Streptococcus - Macrolides	blaTEM-34	0.591678	0.0157644	AUS, CHN, GBR, IND, NPL, PAK, VNM	7	2003, 2005, 2007, 2008, 2009, 2010, 2011, 2012, 2013, 2014, 2015, 2016, 2017	13	2003	2017	-2.545	0.105	0.797	0.01	Not stationary	Increasing	-1.974	0.298	0.78	0.01	Not stationary	Increasing	No
S. sonnei	Aminoglycoside	DALYs - AllAges - Group B Streptococcus - Macrolides	blaCTX-M-15	0.608857	0.0123091	AUS, CHN, GBR, IND, NPL, PAK, VNM	7	2003, 2005, 2007, 2008, 2009, 2010, 2011, 2012, 2013, 2014, 2015, 2016, 2017	13	2003	2017	-13.955	0	0.794	0.01	Difference stationary	Increasing	-1.974	0.298	0.78	0.01	Not stationary	Increasing	No
E. faecium	Lipopeptide	Deaths - Under5 - All pathogens - Extensive drug resistance in TB	vanSA	0.84385	0.00843857	AUS, NZL, USA	3	2007, 2011, 2014, 2015, 2017, 2018	6	2007	2018	-2.006	0.284	0.876	0.01	Not stationary	Increasing	-1.972	0.299	0.91	0.01	Not stationary	Increasing	Yes
E. faecium	Lipopeptide	Deaths - Under5 - All pathogens - Extensive drug resistance in TB	vanYA	0.828448	0.0110538	AUS, NZL, USA	3	2007, 2011, 2014, 2015, 2017, 2018	6	2007	2018	-1.382	0.591	0.829	0.01	Not stationary	Increasing	-1.972	0.299	0.91	0.01	Not stationary	Increasing	Yes
S. suis	Tetracycline	DALYs - AgeStandardized - Enterobacter spp. - Anti-pseudomonal penicillin / Beta-lactamase inhibitors	tet(O)	-0.552511	0.032689	CAN, GBR, VNM	3	1990, 2000, 2001, 2002, 2006, 2007, 2009, 2010, 2011, 2013, 2014, 2015, 2016	13	1990	2016	-12.367	0	1.018	0.01	Difference stationary	Increasing	-1.972	0.299	0.458	0.052	Trend stationary	Increasing	No
S. suis	Tetracycline	DALYs - AgeStandardized - Enterobacter spp. - Anti-pseudomonal penicillin / Beta-lactamase inhibitors	tet(O)	-0.552511	0.032689	CAN, GBR, VNM	3	1990, 2000, 2001, 2002, 2006, 2007, 2009, 2010, 2011, 2013, 2014, 2015, 2016	13	1990	2016	-12.367	0	1.018	0.01	Difference stationary	Increasing	-1.972	0.299	0.458	0.052	Trend stationary	Increasing	No
S. agalactiae	Macrolide	DALYs - Over70 - Citrobacter spp. - Fluoroquinolones	ermB	-0.768347	0.0259287	CAN, DNK, USA	3	2006, 2010, 2011, 2012, 2013, 2014, 2018	7	2006	2018	-2.095	0.246	0.732	0.011	Not stationary	Increasing	-1.971	0.299	0.533	0.034	Not stationary	Increasing	No
S. sonnei	Penicilin	Protein-energy malnutrition	dfrA8	0.727381	0.00483665	AUS, BTN, CHN, GBR, IND, VNM	6	2003, 2005, 2009, 2010, 2011, 2012, 2014, 2015, 2016, 2017, 2018	11	2003	2018	-8.49	0	0.781	0.01	Difference stationary	Increasing	-1.969	0.3	0.749	0.01	Not stationary	Increasing	No
S. sonnei	Penicilin	Protein-energy malnutrition	blaCTX-M-3	0.768485	0.00214668	AUS, BTN, CHN, GBR, IND, VNM	6	2003, 2005, 2009, 2010, 2011, 2012, 2014, 2015, 2016, 2017, 2018	11	2003	2018	-2.206	0.204	0.78	0.01	Not stationary	Increasing	-1.969	0.3	0.749	0.01	Not stationary	Increasing	No
S. sonnei	Penicilin	Protein-energy malnutrition	blaOXA-1	0.876707	8.37087e-05	AUS, BTN, CHN, GBR, IND, VNM	6	2003, 2005, 2009, 2010, 2011, 2012, 2014, 2015, 2016, 2017, 2018	11	2003	2018	-2.595	0.094	0.775	0.01	Not stationary	Increasing	-1.969	0.3	0.749	0.01	Not stationary	Increasing	No
S. sonnei	Penicilin	Protein-energy malnutrition	blaTEM-34	0.950039	6.72683e-07	AUS, BTN, CHN, GBR, IND, VNM	6	2003, 2005, 2009, 2010, 2011, 2012, 2014, 2015, 2016, 2017, 2018	11	2003	2018	-2.576	0.098	0.772	0.01	Not stationary	Increasing	-1.969	0.3	0.749	0.01	Not stationary	Increasing	No
S. sonnei	Penicilin	Protein-energy malnutrition	mrx	0.78836	0.00136562	AUS, BTN, CHN, GBR, IND, VNM	6	2003, 2005, 2009, 2010, 2011, 2012, 2014, 2015, 2016, 2017, 2018	11	2003	2018	-2.923	0.043	0.774	0.01	Not stationary	Increasing	-1.969	0.3	0.749	0.01	Not stationary	Increasing	No
S. sonnei	Penicilin	Protein-energy malnutrition	aadA5	0.786096	0.00144114	AUS, BTN, CHN, GBR, IND, VNM	6	2003, 2005, 2009, 2010, 2011, 2012, 2014, 2015, 2016, 2017, 2018	11	2003	2018	-2.31	0.169	0.777	0.01	Not stationary	Increasing	-1.969	0.3	0.749	0.01	Not stationary	Increasing	No
S. sonnei	Folate	Protein-energy malnutrition	IS6100_mrx_aadA5_dfrA17_mphA_qacEdelta1_sul1	0.85485	8.01358e-07	AUS, BTN, CHN, GBR, IND, NPL, PAK, VNM	8	2003, 2005, 2007, 2008, 2009, 2010, 2011, 2012, 2013, 2014, 2015, 2016, 2017, 2018	14	2003	2018	-3.386	0.011	0.777	0.01	Difference stationary	Increasing	-1.969	0.3	0.749	0.01	Not stationary	Increasing	No
S. sonnei	Penicilin	Protein-energy malnutrition	mphA	0.78836	0.00136562	AUS, BTN, CHN, GBR, IND, VNM	6	2003, 2005, 2009, 2010, 2011, 2012, 2014, 2015, 2016, 2017, 2018	11	2003	2018	-2.422	0.136	0.775	0.01	Not stationary	Increasing	-1.969	0.3	0.749	0.01	Not stationary	Increasing	No
S. sonnei	Penicilin	Protein-energy malnutrition	catA1	0.886655	5.37569e-05	AUS, BTN, CHN, GBR, IND, VNM	6	2003, 2005, 2009, 2010, 2011, 2012, 2014, 2015, 2016, 2017, 2018	11	2003	2018	-2.789	0.06	0.776	0.01	Not stationary	Increasing	-1.969	0.3	0.749	0.01	Not stationary	Increasing	No
S. sonnei	Penicilin	Protein-energy malnutrition	IS6100_mrx_aadA5_dfrA17_mphA_qacEdelta1_sul1	0.896557	3.31609e-05	AUS, BTN, CHN, GBR, IND, VNM	6	2003, 2005, 2009, 2010, 2011, 2012, 2014, 2015, 2016, 2017, 2018	11	2003	2018	-2.413	0.138	0.774	0.01	Not stationary	Increasing	-1.969	0.3	0.749	0.01	Not stationary	Increasing	No
S. sonnei	Penicilin	Protein-energy malnutrition	tet(B)	0.765014	0.00231296	AUS, BTN, CHN, GBR, IND, VNM	6	2003, 2005, 2009, 2010, 2011, 2012, 2014, 2015, 2016, 2017, 2018	11	2003	2018	-2.284	0.177	0.777	0.01	Not stationary	Increasing	-1.969	0.3	0.749	0.01	Not stationary	Increasing	No
S. sonnei	Folate	Protein-energy malnutrition	IncFIA	0.857968	6.60353e-07	AUS, BTN, CHN, GBR, IND, NPL, PAK, VNM	8	2003, 2005, 2007, 2008, 2009, 2010, 2011, 2012, 2013, 2014, 2015, 2016, 2017, 2018	14	2003	2018	-2.759	0.064	0.776	0.01	Not stationary	Increasing	-1.969	0.3	0.749	0.01	Not stationary	Increasing	No
S. sonnei	Folate	Protein-energy malnutrition	aadA	0.538969	0.0116986	AUS, BTN, CHN, GBR, IND, NPL, PAK, VNM	8	2003, 2005, 2007, 2008, 2009, 2010, 2011, 2012, 2013, 2014, 2015, 2016, 2017, 2018	14	2003	2018	-3.259	0.017	0.782	0.01	Difference stationary	Increasing	-1.969	0.3	0.749	0.01	Not stationary	Increasing	No
S. sonnei	Penicilin	Protein-energy malnutrition	dfrA17	0.784555	0.00149441	AUS, BTN, CHN, GBR, IND, VNM	6	2003, 2005, 2009, 2010, 2011, 2012, 2014, 2015, 2016, 2017, 2018	11	2003	2018	-3.136	0.024	0.777	0.01	Difference stationary	Increasing	-1.969	0.3	0.749	0.01	Not stationary	Increasing	No
S. sonnei	Penicilin	Protein-energy malnutrition	IncFIA/IncFII	0.931537	3.67013e-06	AUS, BTN, CHN, GBR, IND, VNM	6	2003, 2005, 2009, 2010, 2011, 2012, 2014, 2015, 2016, 2017, 2018	11	2003	2018	-2.611	0.091	0.771	0.01	Not stationary	Increasing	-1.969	0.3	0.749	0.01	Not stationary	Increasing	No
S. sonnei	Folate	Protein-energy malnutrition	qacEdelta1	0.654314	0.00129109	AUS, BTN, CHN, GBR, IND, NPL, PAK, VNM	8	2003, 2005, 2007, 2008, 2009, 2010, 2011, 2012, 2013, 2014, 2015, 2016, 2017, 2018	14	2003	2018	-3.325	0.014	0.778	0.01	Difference stationary	Increasing	-1.969	0.3	0.749	0.01	Not stationary	Increasing	No
S. sonnei	Folate	Protein-energy malnutrition	sul1	0.659655	0.00114051	AUS, BTN, CHN, GBR, IND, NPL, PAK, VNM	8	2003, 2005, 2007, 2008, 2009, 2010, 2011, 2012, 2013, 2014, 2015, 2016, 2017, 2018	14	2003	2018	-2.259	0.185	0.778	0.01	Not stationary	Increasing	-1.969	0.3	0.749	0.01	Not stationary	Increasing	No
S. sonnei	Penicilin	Protein-energy malnutrition	blaCTX-M-27	0.693176	0.00861174	AUS, BTN, CHN, GBR, IND, VNM	6	2003, 2005, 2009, 2010, 2011, 2012, 2014, 2015, 2016, 2017, 2018	11	2003	2018	-2.234	0.194	0.775	0.01	Not stationary	Increasing	-1.969	0.3	0.749	0.01	Not stationary	Increasing	No
S. sonnei	Tetracycline	DALYs - AgeStandardized - Proteus spp. - Trimethoprim-Sulfamethoxazole	blaTEM-34	0.901505	1.06289e-05	CHN, GBR, IND, NPL, PAK, VNM	6	2003, 2005, 2007, 2008, 2009, 2010, 2011, 2012, 2013, 2014, 2015, 2016	12	2003	2016	-3.324	0.014	0.832	0.01	Difference stationary	Increasing	-1.966	0.301	0.785	0.01	Not stationary	Increasing	No
S. sonnei	Tetracycline	DALYs - AgeStandardized - Proteus spp. - Trimethoprim-Sulfamethoxazole	aac(3)-IId	0.569599	0.0334788	CHN, GBR, IND, NPL, PAK, VNM	6	2003, 2005, 2007, 2008, 2009, 2010, 2011, 2012, 2013, 2014, 2015, 2016	12	2003	2016	-2.943	0.041	0.8	0.01	Not stationary	Increasing	-1.966	0.301	0.785	0.01	Not stationary	Increasing	No
S. sonnei	Tetracycline	DALYs - AgeStandardized - Proteus spp. - Trimethoprim-Sulfamethoxazole	catA1	0.676851	0.00784529	CHN, GBR, IND, NPL, PAK, VNM	6	2003, 2005, 2007, 2008, 2009, 2010, 2011, 2012, 2013, 2014, 2015, 2016	12	2003	2016	-5.175	0	0.817	0.01	Difference stationary	Increasing	-1.966	0.301	0.785	0.01	Not stationary	Increasing	No
S. sonnei	Tetracycline	DALYs - AgeStandardized - Proteus spp. - Trimethoprim-Sulfamethoxazole	IncI2	0.61859	0.0183588	CHN, GBR, IND, NPL, PAK, VNM	6	2003, 2005, 2007, 2008, 2009, 2010, 2011, 2012, 2013, 2014, 2015, 2016	12	2003	2016	-5.962	0	0.794	0.01	Difference stationary	Increasing	-1.966	0.301	0.785	0.01	Not stationary	Increasing	No
S. sonnei	Tetracycline	DALYs - AgeStandardized - Proteus spp. - Trimethoprim-Sulfamethoxazole	blaCTX-M-14_ISEc9	0.558814	0.0377769	CHN, GBR, IND, NPL, PAK, VNM	6	2003, 2005, 2007, 2008, 2009, 2010, 2011, 2012, 2013, 2014, 2015, 2016	12	2003	2016	-4.978	0	0.791	0.01	Difference stationary	Increasing	-1.966	0.301	0.785	0.01	Not stationary	Increasing	No
S. sonnei	Tetracycline	DALYs - AgeStandardized - Proteus spp. - Trimethoprim-Sulfamethoxazole	sul2	0.563386	0.0359081	CHN, GBR, IND, NPL, PAK, VNM	6	2003, 2005, 2007, 2008, 2009, 2010, 2011, 2012, 2013, 2014, 2015, 2016	12	2003	2016	-5.013	0	0.793	0.01	Difference stationary	Increasing	-1.966	0.301	0.785	0.01	Not stationary	Increasing	No
S. sonnei	Tetracycline	DALYs - AgeStandardized - Proteus spp. - Trimethoprim-Sulfamethoxazole	IncI-gamma/K1/rep_cluster_2335	0.676851	0.00784529	CHN, GBR, IND, NPL, PAK, VNM	6	2003, 2005, 2007, 2008, 2009, 2010, 2011, 2012, 2013, 2014, 2015, 2016	12	2003	2016	-4.86	0	0.807	0.01	Difference stationary	Increasing	-1.966	0.301	0.785	0.01	Not stationary	Increasing	No
S. sonnei	Tetracycline	DALYs - AgeStandardized - Proteus spp. - Trimethoprim-Sulfamethoxazole	ISVsa3_sul2	0.676851	0.00784529	CHN, GBR, IND, NPL, PAK, VNM	6	2003, 2005, 2007, 2008, 2009, 2010, 2011, 2012, 2013, 2014, 2015, 2016	12	2003	2016	-3.577	0.006	0.805	0.01	Difference stationary	Increasing	-1.966	0.301	0.785	0.01	Not stationary	Increasing	No
S. sonnei	Tetracycline	DALYs - AgeStandardized - Proteus spp. - Trimethoprim-Sulfamethoxazole	Col156/rep_cluster_2335	0.676851	0.00784529	CHN, GBR, IND, NPL, PAK, VNM	6	2003, 2005, 2007, 2008, 2009, 2010, 2011, 2012, 2013, 2014, 2015, 2016	12	2003	2016	-4.641	0	0.807	0.01	Difference stationary	Increasing	-1.966	0.301	0.785	0.01	Not stationary	Increasing	No
S. sonnei	Tetracycline	DALYs - AgeStandardized - Proteus spp. - Trimethoprim-Sulfamethoxazole	IncFIA/IncFIB/IncFIC/rep_cluster_2344	0.676851	0.00784529	CHN, GBR, IND, NPL, PAK, VNM	6	2003, 2005, 2007, 2008, 2009, 2010, 2011, 2012, 2013, 2014, 2015, 2016	12	2003	2016	-7.751	0	0.802	0.01	Difference stationary	Increasing	-1.966	0.301	0.785	0.01	Not stationary	Increasing	No
S. sonnei	Tetracycline	DALYs - AgeStandardized - Proteus spp. - Trimethoprim-Sulfamethoxazole	tet(B)	0.551468	0.0409286	CHN, GBR, IND, NPL, PAK, VNM	6	2003, 2005, 2007, 2008, 2009, 2010, 2011, 2012, 2013, 2014, 2015, 2016	12	2003	2016	-5.891	0	0.801	0.01	Difference stationary	Increasing	-1.966	0.301	0.785	0.01	Not stationary	Increasing	No
S. sonnei	Tetracycline	DALYs - AgeStandardized - Proteus spp. - Trimethoprim-Sulfamethoxazole	blaCTX-M-14	0.557877	0.0381688	CHN, GBR, IND, NPL, PAK, VNM	6	2003, 2005, 2007, 2008, 2009, 2010, 2011, 2012, 2013, 2014, 2015, 2016	12	2003	2016	-6.683	0	0.801	0.01	Difference stationary	Increasing	-1.966	0.301	0.785	0.01	Not stationary	Increasing	No
S. sonnei	Tetracycline	DALYs - AgeStandardized - Proteus spp. - Trimethoprim-Sulfamethoxazole	blaOXA-1	0.676851	0.00784529	CHN, GBR, IND, NPL, PAK, VNM	6	2003, 2005, 2007, 2008, 2009, 2010, 2011, 2012, 2013, 2014, 2015, 2016	12	2003	2016	-3.58	0.006	0.802	0.01	Difference stationary	Increasing	-1.966	0.301	0.785	0.01	Not stationary	Increasing	No
S. sonnei	Tetracycline	DALYs - AgeStandardized - Proteus spp. - Trimethoprim-Sulfamethoxazole	IncI-gamma/K1/IncQ1	0.676851	0.00784529	CHN, GBR, IND, NPL, PAK, VNM	6	2003, 2005, 2007, 2008, 2009, 2010, 2011, 2012, 2013, 2014, 2015, 2016	12	2003	2016	-4.473	0	0.812	0.01	Difference stationary	Increasing	-1.966	0.301	0.785	0.01	Not stationary	Increasing	No
A. baumannii	Tetracycline	Population ages 65 and above (% of total population)	tet(A)	-0.579685	0.029798	IND, USA	2	2003, 2004, 2005, 2006, 2007, 2008, 2009, 2010, 2011, 2012, 2013, 2016, 2020	13	2003	2020	-1.417	0.574	0.888	0.01	Not stationary	Increasing	-1.963	0.303	0.659	0.017	Not stationary	Increasing	Yes
A. baumannii	Tetracycline	Population ages 65 and above (% of total population)	blaOXA-100	-0.549789	0.0416751	IND, USA	2	2003, 2004, 2005, 2006, 2007, 2008, 2009, 2010, 2011, 2012, 2013, 2016, 2020	13	2003	2020	-3.339	0.013	0.948	0.01	Difference stationary	Increasing	-1.963	0.303	0.659	0.017	Not stationary	Increasing	Yes
A. baumannii	Tetracycline	Population ages 65 and above (% of total population)	sul2	0.696349	0.00566341	IND, USA	2	2003, 2004, 2005, 2006, 2007, 2008, 2009, 2010, 2011, 2012, 2013, 2016, 2020	13	2003	2020	-2.525	0.109	0.593	0.023	Not stationary	Increasing	-1.963	0.303	0.659	0.017	Not stationary	Increasing	Yes
S. sonnei	Folate	Deaths - AllAges - Escherichia coli - Beta lactam / Beta-lactamase inhibitors	aadA	0.538078	0.011865	AUS, BTN, CHN, GBR, IND, NPL, PAK, VNM	8	2003, 2005, 2007, 2008, 2009, 2010, 2011, 2012, 2013, 2014, 2015, 2016, 2017, 2018	14	2003	2018	-3.854	0.002	0.772	0.01	Difference stationary	Increasing	-1.958	0.305	0.745	0.01	Not stationary	Increasing	No
S. sonnei	Folate	Deaths - AllAges - Escherichia coli - Beta lactam / Beta-lactamase inhibitors	IS6100_mrx_aadA5_dfrA17_mphA_qacEdelta1_sul1	0.833815	2.65834e-06	AUS, BTN, CHN, GBR, IND, NPL, PAK, VNM	8	2003, 2005, 2007, 2008, 2009, 2010, 2011, 2012, 2013, 2014, 2015, 2016, 2017, 2018	14	2003	2018	-2.497	0.116	0.771	0.01	Not stationary	Increasing	-1.958	0.305	0.745	0.01	Not stationary	Increasing	No
S. sonnei	Folate	Deaths - AllAges - Escherichia coli - Beta lactam / Beta-lactamase inhibitors	qacEdelta1	0.687033	0.000580686	AUS, BTN, CHN, GBR, IND, NPL, PAK, VNM	8	2003, 2005, 2007, 2008, 2009, 2010, 2011, 2012, 2013, 2014, 2015, 2016, 2017, 2018	14	2003	2018	-3.681	0.004	0.769	0.01	Difference stationary	Increasing	-1.958	0.305	0.745	0.01	Not stationary	Increasing	No
S. sonnei	Folate	Deaths - AllAges - Escherichia coli - Beta lactam / Beta-lactamase inhibitors	sul1	0.690825	0.000525917	AUS, BTN, CHN, GBR, IND, NPL, PAK, VNM	8	2003, 2005, 2007, 2008, 2009, 2010, 2011, 2012, 2013, 2014, 2015, 2016, 2017, 2018	14	2003	2018	-6.667	0	0.778	0.01	Difference stationary	Increasing	-1.958	0.305	0.745	0.01	Not stationary	Increasing	No
S. sonnei	Folate	Deaths - AllAges - Escherichia coli - Beta lactam / Beta-lactamase inhibitors	IncFIA	0.840643	1.83543e-06	AUS, BTN, CHN, GBR, IND, NPL, PAK, VNM	8	2003, 2005, 2007, 2008, 2009, 2010, 2011, 2012, 2013, 2014, 2015, 2016, 2017, 2018	14	2003	2018	-2.398	0.142	0.772	0.01	Not stationary	Increasing	-1.958	0.305	0.745	0.01	Not stationary	Increasing	No
S. agalactiae	Lincosamide	DALYs - AgeStandardized - Escherichia coli - Resistance to one or more antibiotics	ermB	-0.880936	0.00385186	CAN, DNK, USA	3	2006, 2010, 2011, 2012, 2013, 2014, 2018	7	2006	2018	-5.372	0	0.72	0.012	Difference stationary	Increasing	-1.957	0.306	0.839	0.01	Not stationary	Increasing	No
S. agalactiae	Macrolide	Deaths - AgeStandardized - Proteus spp. - Trimethoprim-Sulfamethoxazole	ermB	-0.7887	0.0200055	CAN, DNK, USA	3	2006, 2010, 2011, 2012, 2013, 2014, 2018	7	2006	2018	-2.46	0.125	0.875	0.01	Not stationary	Increasing	-1.952	0.308	0.256	0.1	Trend stationary	Increasing	No
S. agalactiae	Tetracycline	Deaths - AllAges - All pathogens - Multi-drug resistance excluding extensive drug resistance in TB	tet(O)	0.790207	0.0196043	CAN, DNK, USA	3	2006, 2010, 2011, 2012, 2013, 2014, 2018	7	2006	2018	-2.475	0.122	0.764	0.01	Not stationary	Increasing	-1.949	0.309	0.732	0.011	Not stationary	Increasing	No
S. suis	Tetracycline	DALYs - Over70 - Enterococcus faecium - Resistance to one or more antibiotics	tet(O)	0.557136	0.0309636	CAN, GBR, VNM	3	1990, 2000, 2001, 2002, 2006, 2007, 2009, 2010, 2011, 2013, 2014, 2015, 2016	13	1990	2016	-0.678	0.852	0.937	0.01	Not stationary	Increasing	-1.949	0.31	0.675	0.016	Not stationary	Increasing	No
S. suis	Tetracycline	DALYs - Over70 - Enterococcus faecium - Resistance to one or more antibiotics	tet(O)	0.557136	0.0309636	CAN, GBR, VNM	3	1990, 2000, 2001, 2002, 2006, 2007, 2009, 2010, 2011, 2013, 2014, 2015, 2016	13	1990	2016	-0.678	0.852	0.937	0.01	Not stationary	Increasing	-1.949	0.31	0.675	0.016	Not stationary	Increasing	No
E. faecium	Glycopeptide	Deaths - AllAges - Group A Streptococcus - Resistance to one or more antibiotics	rep_cluster_1197/rep_cluster_2146/rep_cluster_889	0.562683	0.00080136	AUS, DEU, GBR, IRL, PAK, USA	6	2001, 2002, 2003, 2004, 2005, 2006, 2007, 2008, 2009, 2010, 2011, 2012, 2013, 2014, 2015, 2017, 2018	17	2001	2018	-3.762	0.003	0.856	0.01	Difference stationary	Increasing	-1.944	0.312	0.851	0.01	Not stationary	Increasing	Yes
E. faecium	Glycopeptide	Deaths - AllAges - Group A Streptococcus - Resistance to one or more antibiotics	rep_cluster_1763/rep_cluster_889/rep_cluster_943	0.562683	0.00080136	AUS, DEU, GBR, IRL, PAK, USA	6	2001, 2002, 2003, 2004, 2005, 2006, 2007, 2008, 2009, 2010, 2011, 2012, 2013, 2014, 2015, 2017, 2018	17	2001	2018	-1.905	0.33	0.856	0.01	Not stationary	Increasing	-1.944	0.312	0.851	0.01	Not stationary	Increasing	Yes
E. faecium	Glycopeptide	Deaths - AllAges - Group A Streptococcus - Resistance to one or more antibiotics	rep_cluster_889/rep_cluster_893/rep_cluster_943	0.562683	0.00080136	AUS, DEU, GBR, IRL, PAK, USA	6	2001, 2002, 2003, 2004, 2005, 2006, 2007, 2008, 2009, 2010, 2011, 2012, 2013, 2014, 2015, 2017, 2018	17	2001	2018	-3.041	0.031	0.853	0.01	Difference stationary	Increasing	-1.944	0.312	0.851	0.01	Not stationary	Increasing	Yes
E. faecium	Glycopeptide	Deaths - AllAges - Group A Streptococcus - Resistance to one or more antibiotics	rep_cluster_1197/rep_cluster_1763/rep_cluster_889	0.519862	0.00229181	AUS, DEU, GBR, IRL, PAK, USA	6	2001, 2002, 2003, 2004, 2005, 2006, 2007, 2008, 2009, 2010, 2011, 2012, 2013, 2014, 2015, 2017, 2018	17	2001	2018	-3.028	0.032	0.858	0.01	Difference stationary	Increasing	-1.944	0.312	0.851	0.01	Not stationary	Increasing	Yes
E. faecium	Glycopeptide	Deaths - AllAges - Group A Streptococcus - Resistance to one or more antibiotics	rep_cluster_1763	0.65528	4.69743e-05	AUS, DEU, GBR, IRL, PAK, USA	6	2001, 2002, 2003, 2004, 2005, 2006, 2007, 2008, 2009, 2010, 2011, 2012, 2013, 2014, 2015, 2017, 2018	17	2001	2018	-2.386	0.146	0.851	0.01	Not stationary	Increasing	-1.944	0.312	0.851	0.01	Not stationary	Increasing	Yes
A. baumannii	Folate	DALYs - Over70 - Klebsiella pneumoniae - Aminoglycosides	aph(3'')-Ib_aph(6)-Id_ISVsa3_sul2	0.848519	6.36723e-05	IND, TZA, USA	3	2003, 2004, 2005, 2006, 2007, 2008, 2009, 2010, 2011, 2012, 2013, 2014, 2016, 2020	14	2003	2020	-2.851	0.051	0.768	0.01	Not stationary	Increasing	-1.937	0.315	0.644	0.019	Not stationary	Increasing	Yes
A. baumannii	Folate	Income share held by third 20%	blaOXA-23	0.537316	0.0475384	IND, USA	2	2003, 2004, 2005, 2006, 2007, 2008, 2009, 2010, 2011, 2012, 2013, 2016, 2020	13	2003	2020	-1.071	0.727	0.858	0.01	Not stationary	Increasing	-1.937	0.315	0.335	0.1	Trend stationary	Increasing	Yes
A. baumannii	Folate	Income share held by third 20%	rep_cluster_1172	0.708756	0.0045437	IND, USA	2	2003, 2004, 2005, 2006, 2007, 2008, 2009, 2010, 2011, 2012, 2013, 2016, 2020	13	2003	2020	-1.739	0.411	0.585	0.024	Not stationary	Increasing	-1.937	0.315	0.335	0.1	Trend stationary	Increasing	Yes
A. baumannii	Folate	DALYs - Over70 - Klebsiella pneumoniae - Aminoglycosides	dfrA1	0.866722	2.90079e-05	IND, TZA, USA	3	2003, 2004, 2005, 2006, 2007, 2008, 2009, 2010, 2011, 2012, 2013, 2014, 2016, 2020	14	2003	2020	-1.3	0.629	0.885	0.01	Not stationary	Increasing	-1.937	0.315	0.644	0.019	Not stationary	Increasing	Yes
A. baumannii	Folate	DALYs - Over70 - Klebsiella pneumoniae - Aminoglycosides	sat-2	0.866722	2.90079e-05	IND, TZA, USA	3	2003, 2004, 2005, 2006, 2007, 2008, 2009, 2010, 2011, 2012, 2013, 2014, 2016, 2020	14	2003	2020	-7.06	0	0.536	0.034	Difference stationary	Increasing	-1.937	0.315	0.644	0.019	Not stationary	Increasing	Yes
A. baumannii	Folate	DALYs - Over70 - Klebsiella pneumoniae - Aminoglycosides	rep_cluster_1172/rep_cluster_1254	0.783307	0.000551888	IND, TZA, USA	3	2003, 2004, 2005, 2006, 2007, 2008, 2009, 2010, 2011, 2012, 2013, 2014, 2016, 2020	14	2003	2020	-2.466	0.124	0.782	0.01	Not stationary	Increasing	-1.937	0.315	0.644	0.019	Not stationary	Increasing	Yes
A. baumannii	Folate	DALYs - Over70 - Klebsiella pneumoniae - Aminoglycosides	rep_cluster_1172	0.711077	0.00295767	IND, TZA, USA	3	2003, 2004, 2005, 2006, 2007, 2008, 2009, 2010, 2011, 2012, 2013, 2014, 2016, 2020	14	2003	2020	0.574	0.987	0.402	0.076	Trend stationary	Increasing	-1.937	0.315	0.644	0.019	Not stationary	Increasing	Yes
S. sonnei	Folate	DALYs - AllAges - Group B Streptococcus - Macrolides	IncFIA	0.868268	3.36821e-07	AUS, BTN, CHN, GBR, IND, NPL, PAK, VNM	8	2003, 2005, 2007, 2008, 2009, 2010, 2011, 2012, 2013, 2014, 2015, 2016, 2017, 2018	14	2003	2018	-2.163	0.22	0.803	0.01	Not stationary	Increasing	-1.937	0.315	0.772	0.01	Not stationary	Increasing	No
S. sonnei	Folate	DALYs - AllAges - Group B Streptococcus - Macrolides	sul1	0.635155	0.00197716	AUS, BTN, CHN, GBR, IND, NPL, PAK, VNM	8	2003, 2005, 2007, 2008, 2009, 2010, 2011, 2012, 2013, 2014, 2015, 2016, 2017, 2018	14	2003	2018	-2.392	0.144	0.799	0.01	Not stationary	Increasing	-1.937	0.315	0.772	0.01	Not stationary	Increasing	No
S. sonnei	Folate	DALYs - AllAges - Group B Streptococcus - Macrolides	aadA	0.522824	0.0150252	AUS, BTN, CHN, GBR, IND, NPL, PAK, VNM	8	2003, 2005, 2007, 2008, 2009, 2010, 2011, 2012, 2013, 2014, 2015, 2016, 2017, 2018	14	2003	2018	-3.553	0.007	0.796	0.01	Difference stationary	Increasing	-1.937	0.315	0.772	0.01	Not stationary	Increasing	No
S. sonnei	Folate	DALYs - AllAges - Group B Streptococcus - Macrolides	qacEdelta1	0.629749	0.00221868	AUS, BTN, CHN, GBR, IND, NPL, PAK, VNM	8	2003, 2005, 2007, 2008, 2009, 2010, 2011, 2012, 2013, 2014, 2015, 2016, 2017, 2018	14	2003	2018	-2.421	0.136	0.795	0.01	Not stationary	Increasing	-1.937	0.315	0.772	0.01	Not stationary	Increasing	No
S. sonnei	Folate	DALYs - AllAges - Group B Streptococcus - Macrolides	IS6100_mrx_aadA5_dfrA17_mphA_qacEdelta1_sul1	0.855916	7.50427e-07	AUS, BTN, CHN, GBR, IND, NPL, PAK, VNM	8	2003, 2005, 2007, 2008, 2009, 2010, 2011, 2012, 2013, 2014, 2015, 2016, 2017, 2018	14	2003	2018	-2.833	0.054	0.796	0.01	Not stationary	Increasing	-1.937	0.315	0.772	0.01	Not stationary	Increasing	No
S. sonnei	Penicilin	Deaths - AllAges - Group B Streptococcus - Macrolides	dfrA8	0.757301	0.00271829	AUS, BTN, CHN, GBR, IND, VNM	6	2003, 2005, 2009, 2010, 2011, 2012, 2014, 2015, 2016, 2017, 2018	11	2003	2018	-4.177	0.001	0.78	0.01	Difference stationary	Increasing	-1.934	0.316	0.759	0.01	Not stationary	Increasing	No
S. sonnei	Folate	DALYs - AllAges - Escherichia coli - Beta lactam / Beta-lactamase inhibitors	IncFIA	0.838049	2.11702e-06	AUS, BTN, CHN, GBR, IND, NPL, PAK, VNM	8	2003, 2005, 2007, 2008, 2009, 2010, 2011, 2012, 2013, 2014, 2015, 2016, 2017, 2018	14	2003	2018	-2.652	0.083	0.779	0.01	Not stationary	Increasing	-1.934	0.316	0.753	0.01	Not stationary	Increasing	No
S. sonnei	Penicilin	Deaths - AllAges - Group B Streptococcus - Macrolides	IncFIA/IncFII	0.908426	1.73668e-05	AUS, BTN, CHN, GBR, IND, VNM	6	2003, 2005, 2009, 2010, 2011, 2012, 2014, 2015, 2016, 2017, 2018	11	2003	2018	-3.233	0.018	0.779	0.01	Difference stationary	Increasing	-1.934	0.316	0.759	0.01	Not stationary	Increasing	No
S. sonnei	Penicilin	Deaths - AllAges - Group B Streptococcus - Macrolides	blaOXA-1	0.862235	0.000149718	AUS, BTN, CHN, GBR, IND, VNM	6	2003, 2005, 2009, 2010, 2011, 2012, 2014, 2015, 2016, 2017, 2018	11	2003	2018	-12.346	0	0.781	0.01	Difference stationary	Increasing	-1.934	0.316	0.759	0.01	Not stationary	Increasing	No
S. sonnei	Penicilin	Deaths - AllAges - Group B Streptococcus - Macrolides	blaTEM-34	0.960344	1.92626e-07	AUS, BTN, CHN, GBR, IND, VNM	6	2003, 2005, 2009, 2010, 2011, 2012, 2014, 2015, 2016, 2017, 2018	11	2003	2018	-2.763	0.064	0.777	0.01	Not stationary	Increasing	-1.934	0.316	0.759	0.01	Not stationary	Increasing	No
S. sonnei	Penicilin	Deaths - AllAges - Group B Streptococcus - Macrolides	blaCTX-M-3	0.762268	0.00245145	AUS, BTN, CHN, GBR, IND, VNM	6	2003, 2005, 2009, 2010, 2011, 2012, 2014, 2015, 2016, 2017, 2018	11	2003	2018	-6.485	0	0.785	0.01	Difference stationary	Increasing	-1.934	0.316	0.759	0.01	Not stationary	Increasing	No
S. sonnei	Penicilin	Deaths - AllAges - Group B Streptococcus - Macrolides	blaCTX-M-27	0.626869	0.0218526	AUS, BTN, CHN, GBR, IND, VNM	6	2003, 2005, 2009, 2010, 2011, 2012, 2014, 2015, 2016, 2017, 2018	11	2003	2018	-2.13	0.232	0.787	0.01	Not stationary	Increasing	-1.934	0.316	0.759	0.01	Not stationary	Increasing	No
S. sonnei	Penicilin	Deaths - AllAges - Group B Streptococcus - Macrolides	aadA5	0.807067	0.000853173	AUS, BTN, CHN, GBR, IND, VNM	6	2003, 2005, 2009, 2010, 2011, 2012, 2014, 2015, 2016, 2017, 2018	11	2003	2018	-3.113	0.026	0.784	0.01	Difference stationary	Increasing	-1.934	0.316	0.759	0.01	Not stationary	Increasing	No
S. sonnei	Penicilin	Deaths - AllAges - Group B Streptococcus - Macrolides	dfrA17	0.805411	0.000891201	AUS, BTN, CHN, GBR, IND, VNM	6	2003, 2005, 2009, 2010, 2011, 2012, 2014, 2015, 2016, 2017, 2018	11	2003	2018	-2.278	0.179	0.787	0.01	Not stationary	Increasing	-1.934	0.316	0.759	0.01	Not stationary	Increasing	No
S. sonnei	Folate	DALYs - AllAges - Escherichia coli - Beta lactam / Beta-lactamase inhibitors	IS6100_mrx_aadA5_dfrA17_mphA_qacEdelta1_sul1	0.825769	4.02907e-06	AUS, BTN, CHN, GBR, IND, NPL, PAK, VNM	8	2003, 2005, 2007, 2008, 2009, 2010, 2011, 2012, 2013, 2014, 2015, 2016, 2017, 2018	14	2003	2018	-2.482	0.12	0.781	0.01	Not stationary	Increasing	-1.934	0.316	0.753	0.01	Not stationary	Increasing	No
S. sonnei	Folate	DALYs - AllAges - Escherichia coli - Beta lactam / Beta-lactamase inhibitors	sul1	0.647966	0.00149161	AUS, BTN, CHN, GBR, IND, NPL, PAK, VNM	8	2003, 2005, 2007, 2008, 2009, 2010, 2011, 2012, 2013, 2014, 2015, 2016, 2017, 2018	14	2003	2018	-2.858	0.051	0.778	0.01	Not stationary	Increasing	-1.934	0.316	0.753	0.01	Not stationary	Increasing	No
S. sonnei	Penicilin	Deaths - AllAges - Group B Streptococcus - Macrolides	IS6100_mrx_aadA5_dfrA17_mphA_qacEdelta1_sul1	0.930426	4.00129e-06	AUS, BTN, CHN, GBR, IND, VNM	6	2003, 2005, 2009, 2010, 2011, 2012, 2014, 2015, 2016, 2017, 2018	11	2003	2018	-4.932	0	0.781	0.01	Difference stationary	Increasing	-1.934	0.316	0.759	0.01	Not stationary	Increasing	No
S. sonnei	Folate	DALYs - AllAges - Escherichia coli - Beta lactam / Beta-lactamase inhibitors	aadA	0.510428	0.0180664	AUS, BTN, CHN, GBR, IND, NPL, PAK, VNM	8	2003, 2005, 2007, 2008, 2009, 2010, 2011, 2012, 2013, 2014, 2015, 2016, 2017, 2018	14	2003	2018	-2.486	0.119	0.78	0.01	Not stationary	Increasing	-1.934	0.316	0.753	0.01	Not stationary	Increasing	No
S. sonnei	Penicilin	Deaths - AllAges - Group B Streptococcus - Macrolides	tet(B)	0.723405	0.0051935	AUS, BTN, CHN, GBR, IND, VNM	6	2003, 2005, 2009, 2010, 2011, 2012, 2014, 2015, 2016, 2017, 2018	11	2003	2018	-2.537	0.107	0.786	0.01	Not stationary	Increasing	-1.934	0.316	0.759	0.01	Not stationary	Increasing	No
S. sonnei	Folate	DALYs - AllAges - Escherichia coli - Beta lactam / Beta-lactamase inhibitors	qacEdelta1	0.643691	0.00164096	AUS, BTN, CHN, GBR, IND, NPL, PAK, VNM	8	2003, 2005, 2007, 2008, 2009, 2010, 2011, 2012, 2013, 2014, 2015, 2016, 2017, 2018	14	2003	2018	-7.751	0	0.781	0.01	Difference stationary	Increasing	-1.934	0.316	0.753	0.01	Not stationary	Increasing	No
S. sonnei	Penicilin	Deaths - AllAges - Group B Streptococcus - Macrolides	mrx	0.789361	0.00133322	AUS, BTN, CHN, GBR, IND, VNM	6	2003, 2005, 2009, 2010, 2011, 2012, 2014, 2015, 2016, 2017, 2018	11	2003	2018	-2.584	0.096	0.786	0.01	Not stationary	Increasing	-1.934	0.316	0.759	0.01	Not stationary	Increasing	No
S. sonnei	Penicilin	Deaths - AllAges - Group B Streptococcus - Macrolides	catA1	0.879977	7.26776e-05	AUS, BTN, CHN, GBR, IND, VNM	6	2003, 2005, 2009, 2010, 2011, 2012, 2014, 2015, 2016, 2017, 2018	11	2003	2018	-4.13	0.001	0.782	0.01	Difference stationary	Increasing	-1.934	0.316	0.759	0.01	Not stationary	Increasing	No
S. sonnei	Penicilin	Deaths - AllAges - Group B Streptococcus - Macrolides	mphA	0.789361	0.00133322	AUS, BTN, CHN, GBR, IND, VNM	6	2003, 2005, 2009, 2010, 2011, 2012, 2014, 2015, 2016, 2017, 2018	11	2003	2018	-3.697	0.004	0.784	0.01	Difference stationary	Increasing	-1.934	0.316	0.759	0.01	Not stationary	Increasing	No
S. suis	Tetracycline	Mean years of schooling (highest score=1)	tet(O)	0.634845	0.00824147	CAN, GBR, VNM	3	1989, 1990, 2000, 2001, 2002, 2006, 2007, 2009, 2010, 2011, 2013, 2014, 2015, 2016	14	1989	2016	-1.631	0.467	0.934	0.01	Not stationary	Increasing	-1.934	0.316	0.935	0.01	Not stationary	Increasing	No
S. suis	Tetracycline	Mean years of schooling (highest score=1)	tet(O)	0.634845	0.00824147	CAN, GBR, VNM	3	1989, 1990, 2000, 2001, 2002, 2006, 2007, 2009, 2010, 2011, 2013, 2014, 2015, 2016	14	1989	2016	-1.631	0.467	0.934	0.01	Not stationary	Increasing	-1.934	0.316	0.935	0.01	Not stationary	Increasing	No
S. suis	Tetracycline	Deaths - AllAges - Escherichia coli - Resistance to one or more antibiotics	tet(O)	0.750258	0.00127321	CAN, GBR, VNM	3	1990, 2000, 2001, 2002, 2006, 2007, 2009, 2010, 2011, 2013, 2014, 2015, 2016	13	1990	2016	-1.999	0.287	0.906	0.01	Not stationary	Increasing	-1.926	0.32	0.907	0.01	Not stationary	Increasing	No
S. suis	Tetracycline	Deaths - AllAges - Escherichia coli - Resistance to one or more antibiotics	tet(O)	0.750258	0.00127321	CAN, GBR, VNM	3	1990, 2000, 2001, 2002, 2006, 2007, 2009, 2010, 2011, 2013, 2014, 2015, 2016	13	1990	2016	-1.999	0.287	0.906	0.01	Not stationary	Increasing	-1.926	0.32	0.907	0.01	Not stationary	Increasing	No
S. sonnei	Penicilin	DALYs - AllAges - Escherichia coli - Beta lactam / Beta-lactamase inhibitors	blaOXA-1	0.90165	2.53751e-05	AUS, BTN, CHN, GBR, IND, VNM	6	2003, 2005, 2009, 2010, 2011, 2012, 2014, 2015, 2016, 2017, 2018	11	2003	2018	-2.597	0.094	0.779	0.01	Not stationary	Increasing	-1.922	0.322	0.753	0.01	Not stationary	Increasing	No
S. sonnei	Penicilin	DALYs - AllAges - Escherichia coli - Beta lactam / Beta-lactamase inhibitors	IS6100_mrx_aadA5_dfrA17_mphA_qacEdelta1_sul1	0.884273	5.99874e-05	AUS, BTN, CHN, GBR, IND, VNM	6	2003, 2005, 2009, 2010, 2011, 2012, 2014, 2015, 2016, 2017, 2018	11	2003	2018	-2.336	0.161	0.781	0.01	Not stationary	Increasing	-1.922	0.322	0.753	0.01	Not stationary	Increasing	No
S. sonnei	Penicilin	DALYs - AllAges - Escherichia coli - Beta lactam / Beta-lactamase inhibitors	dfrA8	0.784604	0.00149266	AUS, BTN, CHN, GBR, IND, VNM	6	2003, 2005, 2009, 2010, 2011, 2012, 2014, 2015, 2016, 2017, 2018	11	2003	2018	-4.193	0.001	0.779	0.01	Difference stationary	Increasing	-1.922	0.322	0.753	0.01	Not stationary	Increasing	No
S. sonnei	Penicilin	DALYs - AllAges - Escherichia coli - Beta lactam / Beta-lactamase inhibitors	tet(B)	0.806517	0.000865659	AUS, BTN, CHN, GBR, IND, VNM	6	2003, 2005, 2009, 2010, 2011, 2012, 2014, 2015, 2016, 2017, 2018	11	2003	2018	-2.78	0.061	0.78	0.01	Not stationary	Increasing	-1.922	0.322	0.753	0.01	Not stationary	Increasing	No
S. sonnei	Penicilin	DALYs - AllAges - Escherichia coli - Beta lactam / Beta-lactamase inhibitors	aadA5	0.783701	0.00152454	AUS, BTN, CHN, GBR, IND, VNM	6	2003, 2005, 2009, 2010, 2011, 2012, 2014, 2015, 2016, 2017, 2018	11	2003	2018	-4.572	0	0.782	0.01	Difference stationary	Increasing	-1.922	0.322	0.753	0.01	Not stationary	Increasing	No
S. sonnei	Penicilin	DALYs - AllAges - Escherichia coli - Beta lactam / Beta-lactamase inhibitors	catA1	0.911724	1.42863e-05	AUS, BTN, CHN, GBR, IND, VNM	6	2003, 2005, 2009, 2010, 2011, 2012, 2014, 2015, 2016, 2017, 2018	11	2003	2018	-3.722	0.004	0.778	0.01	Difference stationary	Increasing	-1.922	0.322	0.753	0.01	Not stationary	Increasing	No
S. sonnei	Penicilin	DALYs - AllAges - Escherichia coli - Beta lactam / Beta-lactamase inhibitors	mrx	0.796918	0.00110769	AUS, BTN, CHN, GBR, IND, VNM	6	2003, 2005, 2009, 2010, 2011, 2012, 2014, 2015, 2016, 2017, 2018	11	2003	2018	-2.695	0.075	0.782	0.01	Not stationary	Increasing	-1.922	0.322	0.753	0.01	Not stationary	Increasing	No
S. sonnei	Penicilin	DALYs - AllAges - Escherichia coli - Beta lactam / Beta-lactamase inhibitors	blaCTX-M-3	0.812873	0.000729843	AUS, BTN, CHN, GBR, IND, VNM	6	2003, 2005, 2009, 2010, 2011, 2012, 2014, 2015, 2016, 2017, 2018	11	2003	2018	-2.78	0.061	0.777	0.01	Not stationary	Increasing	-1.922	0.322	0.753	0.01	Not stationary	Increasing	No
S. sonnei	Penicilin	DALYs - AllAges - Escherichia coli - Beta lactam / Beta-lactamase inhibitors	IncFIA/IncFII	0.898289	3.03232e-05	AUS, BTN, CHN, GBR, IND, VNM	6	2003, 2005, 2009, 2010, 2011, 2012, 2014, 2015, 2016, 2017, 2018	11	2003	2018	-2.859	0.05	0.777	0.01	Not stationary	Increasing	-1.922	0.322	0.753	0.01	Not stationary	Increasing	No
S. sonnei	Penicilin	DALYs - AllAges - Escherichia coli - Beta lactam / Beta-lactamase inhibitors	blaCTX-M-27	0.69109	0.00889862	AUS, BTN, CHN, GBR, IND, VNM	6	2003, 2005, 2009, 2010, 2011, 2012, 2014, 2015, 2016, 2017, 2018	11	2003	2018	-2.531	0.108	0.776	0.01	Not stationary	Increasing	-1.922	0.322	0.753	0.01	Not stationary	Increasing	No
S. sonnei	Penicilin	DALYs - AllAges - Escherichia coli - Beta lactam / Beta-lactamase inhibitors	dfrA17	0.782242	0.00157719	AUS, BTN, CHN, GBR, IND, VNM	6	2003, 2005, 2009, 2010, 2011, 2012, 2014, 2015, 2016, 2017, 2018	11	2003	2018	-2.337	0.16	0.778	0.01	Not stationary	Increasing	-1.922	0.322	0.753	0.01	Not stationary	Increasing	No
S. sonnei	Penicilin	DALYs - AllAges - Escherichia coli - Beta lactam / Beta-lactamase inhibitors	blaTEM-34	0.962879	1.34598e-07	AUS, BTN, CHN, GBR, IND, VNM	6	2003, 2005, 2009, 2010, 2011, 2012, 2014, 2015, 2016, 2017, 2018	11	2003	2018	-2.542	0.106	0.773	0.01	Not stationary	Increasing	-1.922	0.322	0.753	0.01	Not stationary	Increasing	No
S. sonnei	Penicilin	DALYs - AllAges - Escherichia coli - Beta lactam / Beta-lactamase inhibitors	mphA	0.796918	0.00110769	AUS, BTN, CHN, GBR, IND, VNM	6	2003, 2005, 2009, 2010, 2011, 2012, 2014, 2015, 2016, 2017, 2018	11	2003	2018	-3.47	0.009	0.783	0.01	Difference stationary	Increasing	-1.922	0.322	0.753	0.01	Not stationary	Increasing	No
S. suis	Tetracycline	Urinary tract infections and interstitial nephritis	tet(O)	0.641527	0.00739164	CAN, GBR, VNM	3	1989, 1990, 2000, 2001, 2002, 2006, 2007, 2009, 2010, 2011, 2013, 2014, 2015, 2016	14	1989	2016	-1.611	0.477	0.921	0.01	Not stationary	Increasing	-1.915	0.325	0.92	0.01	Not stationary	Increasing	No
S. suis	Tetracycline	Urinary tract infections and interstitial nephritis	tet(O)	0.641527	0.00739164	CAN, GBR, VNM	3	1989, 1990, 2000, 2001, 2002, 2006, 2007, 2009, 2010, 2011, 2013, 2014, 2015, 2016	14	1989	2016	-1.611	0.477	0.921	0.01	Not stationary	Increasing	-1.915	0.325	0.92	0.01	Not stationary	Increasing	No
E. faecium	Glycopeptide	Current health expenditure per capita, PPP (current international $)	vanYA	0.515769	0.00251622	AUS, DEU, GBR, IRL, PAK, USA	6	2001, 2002, 2003, 2004, 2005, 2006, 2007, 2008, 2009, 2010, 2011, 2012, 2013, 2014, 2015, 2017, 2018	17	2001	2018	-2.371	0.15	0.965	0.01	Not stationary	Increasing	-1.914	0.326	1.089	0.01	Not stationary	Increasing	Yes
S. sonnei	Penicilin	DALYs - AllAges - Group B Streptococcus - Macrolides	blaCTX-M-27	0.636732	0.0192747	AUS, BTN, CHN, GBR, IND, VNM	6	2003, 2005, 2009, 2010, 2011, 2012, 2014, 2015, 2016, 2017, 2018	11	2003	2018	-2.56	0.101	0.792	0.01	Not stationary	Increasing	-1.914	0.326	0.771	0.01	Not stationary	Increasing	No
S. sonnei	Penicilin	DALYs - AllAges - Group B Streptococcus - Macrolides	mrx	0.753614	0.00293053	AUS, BTN, CHN, GBR, IND, VNM	6	2003, 2005, 2009, 2010, 2011, 2012, 2014, 2015, 2016, 2017, 2018	11	2003	2018	-2.502	0.115	0.798	0.01	Not stationary	Increasing	-1.914	0.326	0.771	0.01	Not stationary	Increasing	No
S. sonnei	Penicilin	DALYs - AllAges - Group B Streptococcus - Macrolides	blaOXA-1	0.861128	0.000156109	AUS, BTN, CHN, GBR, IND, VNM	6	2003, 2005, 2009, 2010, 2011, 2012, 2014, 2015, 2016, 2017, 2018	11	2003	2018	-2.859	0.05	0.794	0.01	Not stationary	Increasing	-1.914	0.326	0.771	0.01	Not stationary	Increasing	No
S. sonnei	Penicilin	DALYs - AllAges - Group B Streptococcus - Macrolides	catA1	0.876109	8.58635e-05	AUS, BTN, CHN, GBR, IND, VNM	6	2003, 2005, 2009, 2010, 2011, 2012, 2014, 2015, 2016, 2017, 2018	11	2003	2018	-11.717	0	0.795	0.01	Difference stationary	Increasing	-1.914	0.326	0.771	0.01	Not stationary	Increasing	No
S. sonnei	Penicilin	DALYs - AllAges - Group B Streptococcus - Macrolides	tet(B)	0.743741	0.00356254	AUS, BTN, CHN, GBR, IND, VNM	6	2003, 2005, 2009, 2010, 2011, 2012, 2014, 2015, 2016, 2017, 2018	11	2003	2018	-2.26	0.185	0.796	0.01	Not stationary	Increasing	-1.914	0.326	0.771	0.01	Not stationary	Increasing	No
S. sonnei	Penicilin	DALYs - AllAges - Group B Streptococcus - Macrolides	IncFIA/IncFII	0.897327	3.1875e-05	AUS, BTN, CHN, GBR, IND, VNM	6	2003, 2005, 2009, 2010, 2011, 2012, 2014, 2015, 2016, 2017, 2018	11	2003	2018	-2.599	0.093	0.792	0.01	Not stationary	Increasing	-1.914	0.326	0.771	0.01	Not stationary	Increasing	No
S. sonnei	Penicilin	DALYs - AllAges - Group B Streptococcus - Macrolides	blaTEM-34	0.929451	4.31123e-06	AUS, BTN, CHN, GBR, IND, VNM	6	2003, 2005, 2009, 2010, 2011, 2012, 2014, 2015, 2016, 2017, 2018	11	2003	2018	-2.434	0.132	0.795	0.01	Not stationary	Increasing	-1.914	0.326	0.771	0.01	Not stationary	Increasing	No
S. sonnei	Penicilin	DALYs - AllAges - Group B Streptococcus - Macrolides	dfrA8	0.758004	0.00267918	AUS, BTN, CHN, GBR, IND, VNM	6	2003, 2005, 2009, 2010, 2011, 2012, 2014, 2015, 2016, 2017, 2018	11	2003	2018	-3.499	0.008	0.797	0.01	Difference stationary	Increasing	-1.914	0.326	0.771	0.01	Not stationary	Increasing	No
S. sonnei	Penicilin	DALYs - AllAges - Group B Streptococcus - Macrolides	aadA5	0.767555	0.0021903	AUS, BTN, CHN, GBR, IND, VNM	6	2003, 2005, 2009, 2010, 2011, 2012, 2014, 2015, 2016, 2017, 2018	11	2003	2018	-2.382	0.147	0.798	0.01	Not stationary	Increasing	-1.914	0.326	0.771	0.01	Not stationary	Increasing	No
S. sonnei	Penicilin	DALYs - AllAges - Group B Streptococcus - Macrolides	blaCTX-M-3	0.775407	0.00184304	AUS, BTN, CHN, GBR, IND, VNM	6	2003, 2005, 2009, 2010, 2011, 2012, 2014, 2015, 2016, 2017, 2018	11	2003	2018	-3.638	0.005	0.795	0.01	Difference stationary	Increasing	-1.914	0.326	0.771	0.01	Not stationary	Increasing	No
S. sonnei	Penicilin	DALYs - AllAges - Group B Streptococcus - Macrolides	IS6100_mrx_aadA5_dfrA17_mphA_qacEdelta1_sul1	0.906019	1.99355e-05	AUS, BTN, CHN, GBR, IND, VNM	6	2003, 2005, 2009, 2010, 2011, 2012, 2014, 2015, 2016, 2017, 2018	11	2003	2018	-2.823	0.055	0.795	0.01	Not stationary	Increasing	-1.914	0.326	0.771	0.01	Not stationary	Increasing	No
S. sonnei	Penicilin	DALYs - AllAges - Group B Streptococcus - Macrolides	mphA	0.753614	0.00293053	AUS, BTN, CHN, GBR, IND, VNM	6	2003, 2005, 2009, 2010, 2011, 2012, 2014, 2015, 2016, 2017, 2018	11	2003	2018	-2.571	0.099	0.796	0.01	Not stationary	Increasing	-1.914	0.326	0.771	0.01	Not stationary	Increasing	No
S. sonnei	Penicilin	DALYs - AllAges - Group B Streptococcus - Macrolides	dfrA17	0.765793	0.00227479	AUS, BTN, CHN, GBR, IND, VNM	6	2003, 2005, 2009, 2010, 2011, 2012, 2014, 2015, 2016, 2017, 2018	11	2003	2018	-4.052	0.001	0.795	0.01	Difference stationary	Increasing	-1.914	0.326	0.771	0.01	Not stationary	Increasing	No
C. diphtheriae	Folate	DALYs - AgeStandardized - Non-typhoidal Salmonella - Fluoroquinolones	tet(O)	-0.933752	0.00643789	FRA, RUS	2	1993, 2011, 2014, 2015, 2016, 2017	6	1993	2017	-22.545	0	0.648	0.018	Difference stationary	Increasing	-1.911	0.327	0.516	0.038	Not stationary	Increasing	No
C. diphtheriae	Folate	DALYs - AgeStandardized - Non-typhoidal Salmonella - Fluoroquinolones	tet(O)	-0.933752	0.00643789	FRA, RUS	2	1993, 2011, 2014, 2015, 2016, 2017	6	1993	2017	-22.545	0	0.648	0.018	Difference stationary	Increasing	-1.911	0.327	0.516	0.038	Not stationary	Increasing	No
C. diphtheriae	Folate	DALYs - AgeStandardized - Non-typhoidal Salmonella - Fluoroquinolones	dfrA1	-0.880424	0.0205928	FRA, RUS	2	1993, 2011, 2014, 2015, 2016, 2017	6	1993	2017	-8.828	0	0.968	0.01	Difference stationary	Increasing	-1.911	0.327	0.516	0.038	Not stationary	Increasing	No
C. diphtheriae	Folate	DALYs - AgeStandardized - Non-typhoidal Salmonella - Fluoroquinolones	dfrA1	-0.880424	0.0205928	FRA, RUS	2	1993, 2011, 2014, 2015, 2016, 2017	6	1993	2017	-8.828	0	0.968	0.01	Difference stationary	Increasing	-1.911	0.327	0.516	0.038	Not stationary	Increasing	No
S. sonnei	Folate	Deaths - AllAges - Group B Streptococcus - Macrolides	sul1	0.677273	0.000744536	AUS, BTN, CHN, GBR, IND, NPL, PAK, VNM	8	2003, 2005, 2007, 2008, 2009, 2010, 2011, 2012, 2013, 2014, 2015, 2016, 2017, 2018	14	2003	2018	-5.86	0	0.792	0.01	Difference stationary	Increasing	-1.908	0.328	0.759	0.01	Not stationary	Increasing	No
S. sonnei	Folate	Deaths - AllAges - Group B Streptococcus - Macrolides	IS6100_mrx_aadA5_dfrA17_mphA_qacEdelta1_sul1	0.883702	1.09763e-07	AUS, BTN, CHN, GBR, IND, NPL, PAK, VNM	8	2003, 2005, 2007, 2008, 2009, 2010, 2011, 2012, 2013, 2014, 2015, 2016, 2017, 2018	14	2003	2018	-3.778	0.003	0.786	0.01	Difference stationary	Increasing	-1.908	0.328	0.759	0.01	Not stationary	Increasing	No
S. sonnei	Folate	Deaths - AllAges - Group B Streptococcus - Macrolides	qacEdelta1	0.672601	0.000835925	AUS, BTN, CHN, GBR, IND, NPL, PAK, VNM	8	2003, 2005, 2007, 2008, 2009, 2010, 2011, 2012, 2013, 2014, 2015, 2016, 2017, 2018	14	2003	2018	-2.477	0.121	0.79	0.01	Not stationary	Increasing	-1.908	0.328	0.759	0.01	Not stationary	Increasing	No
S. sonnei	Folate	Deaths - AllAges - Group B Streptococcus - Macrolides	aadA	0.547445	0.0102086	AUS, BTN, CHN, GBR, IND, NPL, PAK, VNM	8	2003, 2005, 2007, 2008, 2009, 2010, 2011, 2012, 2013, 2014, 2015, 2016, 2017, 2018	14	2003	2018	-4.186	0.001	0.783	0.01	Difference stationary	Increasing	-1.908	0.328	0.759	0.01	Not stationary	Increasing	No
S. sonnei	Folate	Deaths - AllAges - Group B Streptococcus - Macrolides	IncFIA	0.891391	5.91174e-08	AUS, BTN, CHN, GBR, IND, NPL, PAK, VNM	8	2003, 2005, 2007, 2008, 2009, 2010, 2011, 2012, 2013, 2014, 2015, 2016, 2017, 2018	14	2003	2018	-2.603	0.092	0.784	0.01	Not stationary	Increasing	-1.908	0.328	0.759	0.01	Not stationary	Increasing	No
S. suis	Tetracycline	Deaths - AllAges - Enterococcus faecium - Fluoroquinolones	tet(O)	0.701074	0.00359201	CAN, GBR, VNM	3	1990, 2000, 2001, 2002, 2006, 2007, 2009, 2010, 2011, 2013, 2014, 2015, 2016	13	1990	2016	-1.715	0.424	0.906	0.01	Not stationary	Increasing	-1.905	0.33	0.912	0.01	Not stationary	Increasing	No
S. suis	Tetracycline	Deaths - AllAges - Enterococcus faecium - Fluoroquinolones	tet(O)	0.701074	0.00359201	CAN, GBR, VNM	3	1990, 2000, 2001, 2002, 2006, 2007, 2009, 2010, 2011, 2013, 2014, 2015, 2016	13	1990	2016	-1.715	0.424	0.906	0.01	Not stationary	Increasing	-1.905	0.33	0.912	0.01	Not stationary	Increasing	No
S. agalactiae	Lincosamide	Deaths - Under5 - Enterobacter spp. - Resistance to one or more antibiotics	tet(M)	-0.746193	0.0334886	CAN, DNK, USA	3	2006, 2010, 2011, 2012, 2013, 2014, 2018	7	2006	2018	-11.05	0	0.912	0.01	Difference stationary	Increasing	-1.898	0.333	0.564	0.027	Not stationary	Increasing	No
S. suis	Tetracycline	Prevalence of obesity among adults, BMI &GreaterEqual; 30 (age-standardized estimate) (%)	tet(O)	0.784261	0.000537613	CAN, GBR, VNM	3	1990, 2000, 2001, 2002, 2006, 2007, 2009, 2010, 2011, 2013, 2014, 2015, 2016	13	1990	2016	-1.77	0.396	0.914	0.01	Not stationary	Increasing	-1.894	0.335	0.921	0.01	Not stationary	Increasing	No
S. suis	Tetracycline	Prevalence of obesity among adults, BMI &GreaterEqual; 30 (age-standardized estimate) (%)	tet(O)	0.784261	0.000537613	CAN, GBR, VNM	3	1990, 2000, 2001, 2002, 2006, 2007, 2009, 2010, 2011, 2013, 2014, 2015, 2016	13	1990	2016	-1.77	0.396	0.914	0.01	Not stationary	Increasing	-1.894	0.335	0.921	0.01	Not stationary	Increasing	No
S. suis	Tetracycline	Deaths - Over70 - Proteus spp. - Fluoroquinolones	tet(O)	0.772473	0.000736687	CAN, GBR, VNM	3	1990, 2000, 2001, 2002, 2006, 2007, 2009, 2010, 2011, 2013, 2014, 2015, 2016	13	1990	2016	-1.83	0.366	0.905	0.01	Not stationary	Increasing	-1.893	0.335	0.907	0.01	Not stationary	Increasing	No
S. suis	Tetracycline	Deaths - Over70 - Proteus spp. - Fluoroquinolones	tet(O)	0.772473	0.000736687	CAN, GBR, VNM	3	1990, 2000, 2001, 2002, 2006, 2007, 2009, 2010, 2011, 2013, 2014, 2015, 2016	13	1990	2016	-1.83	0.366	0.905	0.01	Not stationary	Increasing	-1.893	0.335	0.907	0.01	Not stationary	Increasing	No
S. agalactiae	Macrolide	DALYs - AgeStandardized - Mycobacterium tuberculosis - Multi-drug resistance excluding extensive drug resistance in TB	ermB	0.869276	0.00505154	CAN, DNK, USA	3	2006, 2010, 2011, 2012, 2013, 2014, 2018	7	2006	2018	-2.475	0.122	0.85	0.01	Not stationary	Increasing	-1.884	0.339	0.446	0.057	Trend stationary	Increasing	No
S. agalactiae	Macrolide	Broad spectrum penicillins	ermB	-0.808346	0.0151665	CAN, DNK, USA	3	2006, 2010, 2011, 2012, 2013, 2014, 2018	7	2006	2018	-6.234	0	0.738	0.01	Difference stationary	Increasing	-1.865	0.349	0.166	0.1	Trend stationary	Increasing	No
N. gonorrhoeae	Penicilin	DALYs - Over70 - Pseudomonas aeruginosa - Fluoroquinolones	IncP	-0.517234	0.0114876	AUS, CAN, JPN, NZL	4	1997, 1998, 2000, 2001, 2005, 2006, 2007, 2008, 2009, 2010, 2011, 2012, 2013, 2014, 2015, 2017	16	1997	2017	-15.565	0	0.853	0.01	Difference stationary	Increasing	-1.848	0.357	0.171	0.1	Trend stationary	Increasing	No
S. agalactiae	Macrolide	Deaths - AgeStandardized - All pathogens - Multi-drug resistance excluding extensive drug resistance in TB	ermB	0.889426	0.00310578	CAN, DNK, USA	3	2006, 2010, 2011, 2012, 2013, 2014, 2018	7	2006	2018	-4.766	0	0.98	0.01	Difference stationary	Increasing	-1.847	0.357	0.188	0.1	Trend stationary	Increasing	No
E. coli	Macrolide	DALYs - AgeStandardized - Streptococcus pneumoniae - Carbapenems	ble	-0.961116	0.000560739	IND, KEN, PAK	3	2008, 2009, 2010, 2019, 2020	5	2008	2020	-3.801	0.003	0.844	0.01	Difference stationary	Increasing	-1.839	0.361	0.584	0.024	Not stationary	Increasing	No
E. coli	Macrolide	DALYs - AgeStandardized - Streptococcus pneumoniae - Carbapenems	rmtB	-0.963874	0.000467262	IND, KEN, PAK	3	2008, 2009, 2010, 2019, 2020	5	2008	2020	-0.564	0.879	0.907	0.01	Not stationary	Increasing	-1.839	0.361	0.584	0.024	Not stationary	Increasing	No
S. suis	Tetracycline	Deaths - AllAges - Klebsiella pneumoniae - Carbapenems	tet(O)	0.667765	0.0065201	CAN, GBR, VNM	3	1990, 2000, 2001, 2002, 2006, 2007, 2009, 2010, 2011, 2013, 2014, 2015, 2016	13	1990	2016	-1.631	0.467	0.95	0.01	Not stationary	Increasing	-1.831	0.365	0.953	0.01	Not stationary	Increasing	No
S. suis	Tetracycline	Deaths - AllAges - Klebsiella pneumoniae - Carbapenems	tet(O)	0.667765	0.0065201	CAN, GBR, VNM	3	1990, 2000, 2001, 2002, 2006, 2007, 2009, 2010, 2011, 2013, 2014, 2015, 2016	13	1990	2016	-1.631	0.467	0.95	0.01	Not stationary	Increasing	-1.831	0.365	0.953	0.01	Not stationary	Increasing	No
S. suis	Tetracycline	Deaths - AgeStandardized - All pathogens - Trimethoprim-Sulfamethoxazole	tet(O)	-0.562247	0.0291379	CAN, GBR, VNM	3	1990, 2000, 2001, 2002, 2006, 2007, 2009, 2010, 2011, 2013, 2014, 2015, 2016	13	1990	2016	-11.653	0	1.051	0.01	Difference stationary	Increasing	-1.831	0.365	1.014	0.01	Not stationary	Increasing	No
S. suis	Tetracycline	Deaths - AgeStandardized - All pathogens - Trimethoprim-Sulfamethoxazole	tet(O)	-0.562247	0.0291379	CAN, GBR, VNM	3	1990, 2000, 2001, 2002, 2006, 2007, 2009, 2010, 2011, 2013, 2014, 2015, 2016	13	1990	2016	-11.653	0	1.051	0.01	Difference stationary	Increasing	-1.831	0.365	1.014	0.01	Not stationary	Increasing	No
S. agalactiae	Lincosamide	Deaths - AllAges - Group B Streptococcus - Fluoroquinolones	ermB	0.780549	0.0222635	CAN, DNK, USA	3	2006, 2010, 2011, 2012, 2013, 2014, 2018	7	2006	2018	-8.283	0	0.597	0.023	Difference stationary	Increasing	-1.824	0.369	0.609	0.022	Not stationary	Increasing	No
A. baumannii	Folate	DALYs - AgeStandardized - Mycobacterium tuberculosis - Extensive drug resistance in TB	armA	0.620502	0.0135815	IND, TZA, USA	3	2003, 2004, 2005, 2006, 2007, 2008, 2009, 2010, 2011, 2012, 2013, 2014, 2016, 2020	14	2003	2020	-6.92	0	0.832	0.01	Difference stationary	Increasing	-1.82	0.37	0.954	0.01	Not stationary	Increasing	Yes
A. baumannii	Folate	DALYs - AgeStandardized - Mycobacterium tuberculosis - Extensive drug resistance in TB	rep_cluster_1254	0.63328	0.0112648	IND, TZA, USA	3	2003, 2004, 2005, 2006, 2007, 2008, 2009, 2010, 2011, 2012, 2013, 2014, 2016, 2020	14	2003	2020	-4.448	0	0.813	0.01	Difference stationary	Increasing	-1.82	0.37	0.954	0.01	Not stationary	Increasing	Yes
A. baumannii	Folate	DALYs - AgeStandardized - Mycobacterium tuberculosis - Extensive drug resistance in TB	rep_cluster_1172/rep_cluster_1254	0.805673	0.000288077	IND, TZA, USA	3	2003, 2004, 2005, 2006, 2007, 2008, 2009, 2010, 2011, 2012, 2013, 2014, 2016, 2020	14	2003	2020	-2.137	0.23	0.878	0.01	Not stationary	Increasing	-1.82	0.37	0.954	0.01	Not stationary	Increasing	Yes
S. suis	Tetracycline	Deaths - AgeStandardized - Proteus spp. - Fluoroquinolones	tet(O)	0.75252	0.00120726	CAN, GBR, VNM	3	1990, 2000, 2001, 2002, 2006, 2007, 2009, 2010, 2011, 2013, 2014, 2015, 2016	13	1990	2016	-2.022	0.277	0.898	0.01	Not stationary	Increasing	-1.816	0.373	0.905	0.01	Not stationary	Increasing	No
S. suis	Tetracycline	Deaths - AgeStandardized - Proteus spp. - Fluoroquinolones	tet(O)	0.75252	0.00120726	CAN, GBR, VNM	3	1990, 2000, 2001, 2002, 2006, 2007, 2009, 2010, 2011, 2013, 2014, 2015, 2016	13	1990	2016	-2.022	0.277	0.898	0.01	Not stationary	Increasing	-1.816	0.373	0.905	0.01	Not stationary	Increasing	No
S. suis	Tetracycline	Deaths - Over70 - Enterococcus faecium - Resistance to one or more antibiotics	tet(O)	0.629023	0.0119995	CAN, GBR, VNM	3	1990, 2000, 2001, 2002, 2006, 2007, 2009, 2010, 2011, 2013, 2014, 2015, 2016	13	1990	2016	-12.27	0	1.02	0.01	Difference stationary	Increasing	-1.814	0.374	1.038	0.01	Not stationary	Increasing	No
S. suis	Tetracycline	Deaths - Over70 - Enterococcus faecium - Resistance to one or more antibiotics	tet(O)	0.629023	0.0119995	CAN, GBR, VNM	3	1990, 2000, 2001, 2002, 2006, 2007, 2009, 2010, 2011, 2013, 2014, 2015, 2016	13	1990	2016	-12.27	0	1.02	0.01	Difference stationary	Increasing	-1.814	0.374	1.038	0.01	Not stationary	Increasing	No
A. baumannii	Tetracycline	Current health expenditure per capita, PPP (current international $)	rep_cluster_1254	0.688383	0.00648851	IND, USA	2	2003, 2004, 2005, 2006, 2007, 2008, 2009, 2010, 2011, 2012, 2013, 2016, 2020	13	2003	2020	-3.717	0.004	0.823	0.01	Difference stationary	Increasing	-1.8	0.38	0.375	0.088	Trend stationary	Increasing	Yes
A. baumannii	Tetracycline	Current health expenditure per capita, PPP (current international $)	mphE	0.539067	0.046681	IND, USA	2	2003, 2004, 2005, 2006, 2007, 2008, 2009, 2010, 2011, 2012, 2013, 2016, 2020	13	2003	2020	-6.887	0	0.603	0.022	Difference stationary	Increasing	-1.8	0.38	0.375	0.088	Trend stationary	Increasing	Yes
A. baumannii	Tetracycline	Current health expenditure per capita, PPP (current international $)	msrE	0.539067	0.046681	IND, USA	2	2003, 2004, 2005, 2006, 2007, 2008, 2009, 2010, 2011, 2012, 2013, 2016, 2020	13	2003	2020	-0.08	0.951	1.045	0.01	Not stationary	Increasing	-1.8	0.38	0.375	0.088	Trend stationary	Increasing	Yes
A. baumannii	Tetracycline	Current health expenditure per capita, PPP (current international $)	blaOXA-23	0.582939	0.0286773	IND, USA	2	2003, 2004, 2005, 2006, 2007, 2008, 2009, 2010, 2011, 2012, 2013, 2016, 2020	13	2003	2020	-21.642	0	0.8	0.01	Difference stationary	Increasing	-1.8	0.38	0.375	0.088	Trend stationary	Increasing	Yes
A. baumannii	Tetracycline	Current health expenditure per capita, PPP (current international $)	sul2	0.598191	0.0238388	IND, USA	2	2003, 2004, 2005, 2006, 2007, 2008, 2009, 2010, 2011, 2012, 2013, 2016, 2020	13	2003	2020	-3.431	0.01	0.81	0.01	Difference stationary	Increasing	-1.8	0.38	0.375	0.088	Trend stationary	Increasing	Yes
A. baumannii	Tetracycline	Current health expenditure per capita, PPP (current international $)	armA	0.606161	0.0215687	IND, USA	2	2003, 2004, 2005, 2006, 2007, 2008, 2009, 2010, 2011, 2012, 2013, 2016, 2020	13	2003	2020	-3.858	0.002	0.74	0.01	Difference stationary	Increasing	-1.8	0.38	0.375	0.088	Trend stationary	Increasing	Yes
A. baumannii	Tetracycline	DALYs - Over70 - Klebsiella pneumoniae - Aminoglycosides	rep_cluster_1172/rep_cluster_1254	0.710788	0.00437816	IND, USA	2	2003, 2004, 2005, 2006, 2007, 2008, 2009, 2010, 2011, 2012, 2013, 2016, 2020	13	2003	2020	0.244	0.975	0.818	0.01	Not stationary	Increasing	-1.799	0.381	0.623	0.021	Not stationary	Increasing	Yes
A. baumannii	Tetracycline	DALYs - Over70 - Klebsiella pneumoniae - Aminoglycosides	rep_cluster_1254	0.571157	0.0328894	IND, USA	2	2003, 2004, 2005, 2006, 2007, 2008, 2009, 2010, 2011, 2012, 2013, 2016, 2020	13	2003	2020	-0.842	0.806	0.304	0.1	Trend stationary	Increasing	-1.799	0.381	0.623	0.021	Not stationary	Increasing	Yes
A. baumannii	Tetracycline	DALYs - Over70 - Klebsiella pneumoniae - Aminoglycosides	armA	0.619387	0.0181662	IND, USA	2	2003, 2004, 2005, 2006, 2007, 2008, 2009, 2010, 2011, 2012, 2013, 2016, 2020	13	2003	2020	-0.766	0.829	0.78	0.01	Not stationary	Increasing	-1.799	0.381	0.623	0.021	Not stationary	Increasing	Yes
S. agalactiae	Macrolide	DALYs - AgeStandardized - All pathogens - Third-generation cephalosporins	ermB	-0.846316	0.00806083	CAN, DNK, USA	3	2006, 2010, 2011, 2012, 2013, 2014, 2018	7	2006	2018	-3.335	0.013	0.767	0.01	Difference stationary	Increasing	-1.799	0.381	0.638	0.019	Not stationary	Increasing	No
S. agalactiae	Lincosamide	Deaths - Over70 - Mycobacterium tuberculosis - Resistance to one or more antibiotics	ermB	0.983954	1.0204e-05	CAN, DNK, USA	3	2006, 2010, 2011, 2012, 2013, 2014, 2018	7	2006	2018	-3.434	0.01	0.912	0.01	Difference stationary	Increasing	-1.792	0.384	0.665	0.017	Not stationary	Increasing	No
E. faecium	Lipopeptide	Deaths - Over70 - Proteus spp. - Resistance to one or more antibiotics	vanSA	-0.746742	0.0332869	AUS, NZL, USA	3	2007, 2011, 2014, 2015, 2017, 2018	6	2007	2018	-5.277	0	0.92	0.01	Difference stationary	Increasing	-1.771	0.395	0.515	0.038	Not stationary	Increasing	Yes
E. faecium	Lipopeptide	Deaths - Over70 - Proteus spp. - Resistance to one or more antibiotics	tet(M)	-0.750731	0.0318426	AUS, NZL, USA	3	2007, 2011, 2014, 2015, 2017, 2018	6	2007	2018	-12.247	0	0.908	0.01	Difference stationary	Increasing	-1.771	0.395	0.515	0.038	Not stationary	Increasing	Yes
E. faecium	Lipopeptide	Deaths - Over70 - Proteus spp. - Resistance to one or more antibiotics	vanYA	-0.764326	0.0272129	AUS, NZL, USA	3	2007, 2011, 2014, 2015, 2017, 2018	6	2007	2018	-13.04	0	0.911	0.01	Difference stationary	Increasing	-1.771	0.395	0.515	0.038	Not stationary	Increasing	Yes
S. suis	Tetracycline	Deaths - Over70 - Enterococcus faecium - Vancomycin	tet(O)	0.677488	0.00552005	CAN, GBR, VNM	3	1990, 2000, 2001, 2002, 2006, 2007, 2009, 2010, 2011, 2013, 2014, 2015, 2016	13	1990	2016	-1.859	0.351	0.932	0.01	Not stationary	Increasing	-1.771	0.395	0.941	0.01	Not stationary	Increasing	No
S. suis	Tetracycline	Deaths - Over70 - Enterococcus faecium - Vancomycin	tet(O)	0.677488	0.00552005	CAN, GBR, VNM	3	1990, 2000, 2001, 2002, 2006, 2007, 2009, 2010, 2011, 2013, 2014, 2015, 2016	13	1990	2016	-1.859	0.351	0.932	0.01	Not stationary	Increasing	-1.771	0.395	0.941	0.01	Not stationary	Increasing	No
E. coli	B-lactam Combined Agents	GDP per capita, PPP (current international $)	IS1326_aadA_dfrA1_qacEdelta1_sul1	-0.547463	0.00174107	CHN, DEU, DNK, GBR, JPN, PAK, THA, TZA, USA	9	2001, 2002, 2003, 2004, 2005, 2006, 2007, 2008, 2009, 2010, 2011, 2012, 2013, 2014, 2015, 2016, 2017, 2018, 2019	19	2001	2019	-4.032	0.001	0.634	0.02	Difference stationary	Increasing	-1.759	0.401	0.252	0.1	Trend stationary	Increasing	No
E. coli	B-lactam Combined Agents	GDP per capita, PPP (current international $)	mdtM	0.625559	0.000218442	CHN, DEU, DNK, GBR, JPN, PAK, THA, TZA, USA	9	2001, 2002, 2003, 2004, 2005, 2006, 2007, 2008, 2009, 2010, 2011, 2012, 2013, 2014, 2015, 2016, 2017, 2018, 2019	19	2001	2019	-5.436	0	0.53	0.035	Difference stationary	Increasing	-1.759	0.401	0.252	0.1	Trend stationary	Increasing	No
C. diphtheriae	Folate	DALYs - AllAges - Non-typhoidal Salmonella - Resistance to one or more antibiotics	tet(O)	-0.940439	0.00521561	FRA, RUS	2	1993, 2011, 2014, 2015, 2016, 2017	6	1993	2017	0.102	0.966	0.901	0.01	Not stationary	Increasing	-1.751	0.405	0.425	0.066	Trend stationary	Increasing	No
C. diphtheriae	Folate	DALYs - AllAges - Non-typhoidal Salmonella - Resistance to one or more antibiotics	tet(O)	-0.940439	0.00521561	FRA, RUS	2	1993, 2011, 2014, 2015, 2016, 2017	6	1993	2017	0.102	0.966	0.901	0.01	Not stationary	Increasing	-1.751	0.405	0.425	0.066	Trend stationary	Increasing	No
C. diphtheriae	Folate	DALYs - AllAges - Non-typhoidal Salmonella - Resistance to one or more antibiotics	dfrA1	-0.88798	0.0181199	FRA, RUS	2	1993, 2011, 2014, 2015, 2016, 2017	6	1993	2017	-10.132	0	0.876	0.01	Difference stationary	Increasing	-1.751	0.405	0.425	0.066	Trend stationary	Increasing	No
C. diphtheriae	Folate	DALYs - AllAges - Non-typhoidal Salmonella - Resistance to one or more antibiotics	dfrA1	-0.88798	0.0181199	FRA, RUS	2	1993, 2011, 2014, 2015, 2016, 2017	6	1993	2017	-10.132	0	0.876	0.01	Difference stationary	Increasing	-1.751	0.405	0.425	0.066	Trend stationary	Increasing	No
S. suis	Tetracycline	DALYs - AllAges - Escherichia coli - Resistance to one or more antibiotics	tet(O)	0.79983	0.000344011	CAN, GBR, VNM	3	1990, 2000, 2001, 2002, 2006, 2007, 2009, 2010, 2011, 2013, 2014, 2015, 2016	13	1990	2016	-1.359	0.602	0.923	0.01	Not stationary	Increasing	-1.751	0.405	0.925	0.01	Not stationary	Increasing	No
S. suis	Tetracycline	DALYs - AllAges - Escherichia coli - Resistance to one or more antibiotics	tet(O)	0.79983	0.000344011	CAN, GBR, VNM	3	1990, 2000, 2001, 2002, 2006, 2007, 2009, 2010, 2011, 2013, 2014, 2015, 2016	13	1990	2016	-1.359	0.602	0.923	0.01	Not stationary	Increasing	-1.751	0.405	0.925	0.01	Not stationary	Increasing	No
S. agalactiae	Tetracycline	Deaths - Over70 - Serratia spp. - Resistance to one or more antibiotics	tet(O)	-0.728976	0.0402014	CAN, DNK, USA	3	2006, 2010, 2011, 2012, 2013, 2014, 2018	7	2006	2018	-10.206	0	0.884	0.01	Difference stationary	Increasing	-1.75	0.405	0.717	0.012	Not stationary	Increasing	No
S. sonnei	Tetracycline	DALYs - AllAges - Proteus spp. - Trimethoprim-Sulfamethoxazole	IncFIA/IncFIB/IncFIC/rep_cluster_2344	0.663119	0.00973668	CHN, GBR, IND, NPL, PAK, VNM	6	2003, 2005, 2007, 2008, 2009, 2010, 2011, 2012, 2013, 2014, 2015, 2016	12	2003	2016	-2.848	0.052	0.824	0.01	Not stationary	Increasing	-1.74	0.411	0.789	0.01	Not stationary	Increasing	No
S. sonnei	Tetracycline	DALYs - AllAges - Proteus spp. - Trimethoprim-Sulfamethoxazole	IncI2	0.683442	0.00704544	CHN, GBR, IND, NPL, PAK, VNM	6	2003, 2005, 2007, 2008, 2009, 2010, 2011, 2012, 2013, 2014, 2015, 2016	12	2003	2016	-3.444	0.01	0.814	0.01	Difference stationary	Increasing	-1.74	0.411	0.789	0.01	Not stationary	Increasing	No
S. sonnei	Tetracycline	DALYs - AllAges - Proteus spp. - Trimethoprim-Sulfamethoxazole	blaCTX-M-14	0.623794	0.0171281	CHN, GBR, IND, NPL, PAK, VNM	6	2003, 2005, 2007, 2008, 2009, 2010, 2011, 2012, 2013, 2014, 2015, 2016	12	2003	2016	-11.064	0	0.813	0.01	Difference stationary	Increasing	-1.74	0.411	0.789	0.01	Not stationary	Increasing	No
S. sonnei	Tetracycline	DALYs - AllAges - Proteus spp. - Trimethoprim-Sulfamethoxazole	Col156/rep_cluster_2335	0.663119	0.00973668	CHN, GBR, IND, NPL, PAK, VNM	6	2003, 2005, 2007, 2008, 2009, 2010, 2011, 2012, 2013, 2014, 2015, 2016	12	2003	2016	-3.502	0.008	0.828	0.01	Difference stationary	Increasing	-1.74	0.411	0.789	0.01	Not stationary	Increasing	No
S. sonnei	Tetracycline	DALYs - AllAges - Proteus spp. - Trimethoprim-Sulfamethoxazole	aac(3)-IId	0.635356	0.0146189	CHN, GBR, IND, NPL, PAK, VNM	6	2003, 2005, 2007, 2008, 2009, 2010, 2011, 2012, 2013, 2014, 2015, 2016	12	2003	2016	-6.779	0	0.82	0.01	Difference stationary	Increasing	-1.74	0.411	0.789	0.01	Not stationary	Increasing	No
S. sonnei	Tetracycline	DALYs - AllAges - Proteus spp. - Trimethoprim-Sulfamethoxazole	blaCTX-M-14_ISEc9	0.62472	0.016916	CHN, GBR, IND, NPL, PAK, VNM	6	2003, 2005, 2007, 2008, 2009, 2010, 2011, 2012, 2013, 2014, 2015, 2016	12	2003	2016	-9.126	0	0.826	0.01	Difference stationary	Increasing	-1.74	0.411	0.789	0.01	Not stationary	Increasing	No
S. sonnei	Tetracycline	DALYs - AllAges - Proteus spp. - Trimethoprim-Sulfamethoxazole	blaOXA-1	0.663119	0.00973668	CHN, GBR, IND, NPL, PAK, VNM	6	2003, 2005, 2007, 2008, 2009, 2010, 2011, 2012, 2013, 2014, 2015, 2016	12	2003	2016	-4.799	0	0.808	0.01	Difference stationary	Increasing	-1.74	0.411	0.789	0.01	Not stationary	Increasing	No
S. sonnei	Tetracycline	DALYs - AllAges - Proteus spp. - Trimethoprim-Sulfamethoxazole	blaTEM-34	0.941423	5.13709e-07	CHN, GBR, IND, NPL, PAK, VNM	6	2003, 2005, 2007, 2008, 2009, 2010, 2011, 2012, 2013, 2014, 2015, 2016	12	2003	2016	-2.919	0.043	0.844	0.01	Not stationary	Increasing	-1.74	0.411	0.789	0.01	Not stationary	Increasing	No
S. sonnei	Tetracycline	DALYs - AllAges - Proteus spp. - Trimethoprim-Sulfamethoxazole	IncI-gamma/K1/rep_cluster_2335	0.663119	0.00973668	CHN, GBR, IND, NPL, PAK, VNM	6	2003, 2005, 2007, 2008, 2009, 2010, 2011, 2012, 2013, 2014, 2015, 2016	12	2003	2016	-3.204	0.02	0.813	0.01	Difference stationary	Increasing	-1.74	0.411	0.789	0.01	Not stationary	Increasing	No
S. sonnei	Tetracycline	DALYs - AllAges - Proteus spp. - Trimethoprim-Sulfamethoxazole	IncI-gamma/K1/IncQ1	0.663119	0.00973668	CHN, GBR, IND, NPL, PAK, VNM	6	2003, 2005, 2007, 2008, 2009, 2010, 2011, 2012, 2013, 2014, 2015, 2016	12	2003	2016	-5.988	0	0.838	0.01	Difference stationary	Increasing	-1.74	0.411	0.789	0.01	Not stationary	Increasing	No
S. sonnei	Tetracycline	DALYs - AllAges - Proteus spp. - Trimethoprim-Sulfamethoxazole	ISVsa3_sul2	0.663119	0.00973668	CHN, GBR, IND, NPL, PAK, VNM	6	2003, 2005, 2007, 2008, 2009, 2010, 2011, 2012, 2013, 2014, 2015, 2016	12	2003	2016	-4.705	0	0.817	0.01	Difference stationary	Increasing	-1.74	0.411	0.789	0.01	Not stationary	Increasing	No
S. sonnei	Tetracycline	DALYs - AllAges - Proteus spp. - Trimethoprim-Sulfamethoxazole	catA1	0.663119	0.00973668	CHN, GBR, IND, NPL, PAK, VNM	6	2003, 2005, 2007, 2008, 2009, 2010, 2011, 2012, 2013, 2014, 2015, 2016	12	2003	2016	-4.017	0.001	0.818	0.01	Difference stationary	Increasing	-1.74	0.411	0.789	0.01	Not stationary	Increasing	No
S. agalactiae	Macrolide	Deaths - AgeStandardized - Mycobacterium tuberculosis - Multi-drug resistance excluding extensive drug resistance in TB	ermB	0.889426	0.00310578	CAN, DNK, USA	3	2006, 2010, 2011, 2012, 2013, 2014, 2018	7	2006	2018	-0.013	0.957	0.863	0.01	Not stationary	Increasing	-1.731	0.415	0.233	0.1	Trend stationary	Increasing	No
C. diphtheriae	Folate	DALYs - AgeStandardized - Pseudomonas aeruginosa - Anti-pseudomonal penicillin / Beta-lactamase inhibitors	tet(O)	-0.850983	0.0316544	FRA, RUS	2	1993, 2011, 2014, 2015, 2016, 2017	6	1993	2017	-2.688	0.076	0.77	0.01	Not stationary	Increasing	-1.725	0.418	0.747	0.01	Not stationary	Increasing	No
C. diphtheriae	Folate	DALYs - AgeStandardized - Pseudomonas aeruginosa - Anti-pseudomonal penicillin / Beta-lactamase inhibitors	tet(O)	-0.850983	0.0316544	FRA, RUS	2	1993, 2011, 2014, 2015, 2016, 2017	6	1993	2017	-2.688	0.076	0.77	0.01	Not stationary	Increasing	-1.725	0.418	0.747	0.01	Not stationary	Increasing	No
A. baumannii	Tetracycline	Lipopeptides	blaOXA-23	0.534054	0.0491658	IND, USA	2	2003, 2004, 2005, 2006, 2007, 2008, 2009, 2010, 2011, 2012, 2013, 2016, 2020	13	2003	2020	-3.881	0.002	0.59	0.024	Difference stationary	Increasing	-1.713	0.425	0.58	0.024	Not stationary	Increasing	Yes
A. baumannii	Tetracycline	Lipopeptides	msrE	0.579726	0.0297834	IND, USA	2	2003, 2004, 2005, 2006, 2007, 2008, 2009, 2010, 2011, 2012, 2013, 2016, 2020	13	2003	2020	-4.631	0	0.582	0.024	Difference stationary	Increasing	-1.713	0.425	0.58	0.024	Not stationary	Increasing	Yes
A. baumannii	Tetracycline	Lipopeptides	mphE	0.579726	0.0297834	IND, USA	2	2003, 2004, 2005, 2006, 2007, 2008, 2009, 2010, 2011, 2012, 2013, 2016, 2020	13	2003	2020	-0.268	0.93	0.565	0.027	Not stationary	Increasing	-1.713	0.425	0.58	0.024	Not stationary	Increasing	Yes
S. agalactiae	Lincosamide	DALYs - Over70 - Escherichia coli - Resistance to one or more antibiotics	ermB	-0.923665	0.00104932	CAN, DNK, USA	3	2006, 2010, 2011, 2012, 2013, 2014, 2018	7	2006	2018	-3.751	0.003	0.83	0.01	Difference stationary	Increasing	-1.708	0.427	0.699	0.014	Not stationary	Increasing	No
A. baumannii	Folate	Deaths - AllAges - All pathogens - Extensive drug resistance in TB	armA	0.636477	0.0107365	IND, TZA, USA	3	2003, 2004, 2005, 2006, 2007, 2008, 2009, 2010, 2011, 2012, 2013, 2014, 2016, 2020	14	2003	2020	-7.513	0	0.867	0.01	Difference stationary	Increasing	-1.707	0.428	0.96	0.01	Not stationary	Increasing	Yes
A. baumannii	Folate	Deaths - AllAges - All pathogens - Extensive drug resistance in TB	rep_cluster_1172/rep_cluster_1254	0.801962	0.000322661	IND, TZA, USA	3	2003, 2004, 2005, 2006, 2007, 2008, 2009, 2010, 2011, 2012, 2013, 2014, 2016, 2020	14	2003	2020	-0.833	0.809	0.948	0.01	Not stationary	Increasing	-1.707	0.428	0.96	0.01	Not stationary	Increasing	Yes
A. baumannii	Folate	Deaths - AllAges - All pathogens - Extensive drug resistance in TB	rep_cluster_1254	0.644534	0.00949041	IND, TZA, USA	3	2003, 2004, 2005, 2006, 2007, 2008, 2009, 2010, 2011, 2012, 2013, 2014, 2016, 2020	14	2003	2020	-3.974	0.002	0.926	0.01	Difference stationary	Increasing	-1.707	0.428	0.96	0.01	Not stationary	Increasing	Yes
S. agalactiae	Tetracycline	DALYs - Over70 - All pathogens - Multi-drug resistance excluding extensive drug resistance in TB	tet(O)	0.792599	0.0189781	CAN, DNK, USA	3	2006, 2010, 2011, 2012, 2013, 2014, 2018	7	2006	2018	-8.888	0	0.7	0.014	Difference stationary	Increasing	-1.701	0.43	0.431	0.064	Trend stationary	Increasing	No
S. suis	Tetracycline	DALYs - AllAges - Proteus spp. - Fluoroquinolones	tet(O)	0.773472	0.000717795	CAN, GBR, VNM	3	1990, 2000, 2001, 2002, 2006, 2007, 2009, 2010, 2011, 2013, 2014, 2015, 2016	13	1990	2016	-1.825	0.368	0.908	0.01	Not stationary	Increasing	-1.701	0.431	0.911	0.01	Not stationary	Increasing	No
S. suis	Tetracycline	DALYs - AllAges - Proteus spp. - Fluoroquinolones	tet(O)	0.773472	0.000717795	CAN, GBR, VNM	3	1990, 2000, 2001, 2002, 2006, 2007, 2009, 2010, 2011, 2013, 2014, 2015, 2016	13	1990	2016	-1.825	0.368	0.908	0.01	Not stationary	Increasing	-1.701	0.431	0.911	0.01	Not stationary	Increasing	No
S. suis	Tetracycline	Deaths - AllAges - Enterococcus faecium - Resistance to one or more antibiotics	tet(O)	0.733441	0.0018599	CAN, GBR, VNM	3	1990, 2000, 2001, 2002, 2006, 2007, 2009, 2010, 2011, 2013, 2014, 2015, 2016	13	1990	2016	-1.344	0.609	0.927	0.01	Not stationary	Increasing	-1.7	0.431	0.93	0.01	Not stationary	Increasing	No
S. suis	Tetracycline	Deaths - AllAges - Enterococcus faecium - Resistance to one or more antibiotics	tet(O)	0.733441	0.0018599	CAN, GBR, VNM	3	1990, 2000, 2001, 2002, 2006, 2007, 2009, 2010, 2011, 2013, 2014, 2015, 2016	13	1990	2016	-1.344	0.609	0.927	0.01	Not stationary	Increasing	-1.7	0.431	0.93	0.01	Not stationary	Increasing	No
S. sonnei	Folate	Population density (people per sq. km of land area)	sul1	0.55141	0.00956687	AUS, BTN, CHN, GBR, IND, NPL, PAK, VNM	8	2003, 2005, 2007, 2008, 2009, 2010, 2011, 2012, 2013, 2014, 2015, 2016, 2017, 2018	14	2003	2018	-2.759	0.064	0.724	0.011	Not stationary	Increasing	-1.694	0.434	0.668	0.016	Not stationary	Increasing	No
S. sonnei	Folate	Population density (people per sq. km of land area)	qacEdelta1	0.557431	0.0086558	AUS, BTN, CHN, GBR, IND, NPL, PAK, VNM	8	2003, 2005, 2007, 2008, 2009, 2010, 2011, 2012, 2013, 2014, 2015, 2016, 2017, 2018	14	2003	2018	-1.36	0.601	0.7	0.014	Not stationary	Increasing	-1.694	0.434	0.668	0.016	Not stationary	Increasing	No
[truncated: 451 more rows]
