# Supplementary material for: Genomic and socioeconomic drivers of antimicrobial resistance forecast to 2050
Source: Cell Genom. 2026 Jun 3;6(7):101273. doi: 10.1016/j.xgen.2026.101273 (PMC13347946; doi:10.1016/j.xgen.2026.101273)
Supplement: Table S19. Ranking of increasing features correlated with increasing and stationary indicators, related to Figure 4 — List of increasing features ranked as I, II, or III. [file mmc19.xlsx]

## Sheet: TableS19
Species	Feature Name	Mobility	ESKAPE/WHO	Rank
A. baumannii	aac(3)-Ia_IS26	Yes	Yes	I
A. baumannii	aac(3)-Ia_IS26_aadA_qacEdelta1_sul1	Yes	Yes	I
A. baumannii	aac(6')-Iaf	Yes	Yes	I
A. baumannii	aac(6')-Ian	Yes	Yes	I
K. pneumoniae	aac(6')-Ib10	Yes	Yes	I
E. faecium	aad(6)	Yes	Yes	I
K. pneumoniae	aadA2	Yes	Yes	I
A. baumannii	blaADC-30_ISAba1	Yes	Yes	I
A. baumannii	ant(2'')-Ia	Yes	Yes	I
A. baumannii	ant(2'')-Ia_IS15DII_qacEdelta1_sul1	Yes	Yes	I
E. faecium	ant(9)-Ia	Yes	Yes	I
A. baumannii	aph(3'')-Ib	Yes	Yes	I
A. baumannii	aph(3'')-Ib_aph(6)-Id_ISVsa3_sul2	Yes	Yes	I
K. pneumoniae	aph(3')-Ia	Yes	Yes	I
K. pneumoniae	aph(3')-VIa	Yes	Yes	I
A. baumannii	aph(3')-VIb_ISPa12_ISPa13_blaPER-1	Yes	Yes	I
A. baumannii	aph(6)-Id	Yes	Yes	I
E. coli	aph(6)-Id	Yes	Yes	I
A. baumannii	armA	Yes	Yes	I
K. pneumoniae	arr-3	Yes	Yes	I
A. baumannii	blaADC-176	Yes	Yes	I
A. baumannii	blaADC-79	Yes	Yes	I
A. baumannii	blaCARB-5	Yes	Yes	I
A. baumannii	blaCMY-59	Yes	Yes	I
A. baumannii	blaCMY-59_ISEc9	Yes	Yes	I
K. pneumoniae	blaKPC-2	Yes	Yes	I
A. baumannii	blaOXA-23	Yes	Yes	I
A. baumannii	blaPER-7	Yes	Yes	I
E. coli	blaSFO-1	Yes	Yes	I
K. pneumoniae	blaSHV-40	Yes	Yes	I
K. pneumoniae	blaTEM-34_Tn2	Yes	Yes	I
A. baumannii	catA1	Yes	Yes	I
A. baumannii	cmlA5	Yes	Yes	I
A. baumannii	dfrA1	Yes	Yes	I
K. pneumoniae	dfrA12	Yes	Yes	I
S. aureus	Efae_ACT_chl	Yes	Yes	I
E. faecium	ermA	Yes	Yes	I
A. baumannii	floR	Yes	Yes	I
S. enterica	floR	Yes	Yes	I
E. faecium	Inc18/rep_cluster_1118	Yes	Yes	I
E. faecium	Inc18/rep_cluster_1118/rep_cluster_185	Yes	Yes	I
K. pneumoniae	IncFIA/IncFIC	Yes	Yes	I
K. pneumoniae	IncFIA/IncR/rep_cluster_1254	Yes	Yes	I
K. pneumoniae	IncFIB/IncHI1B	Yes	Yes	I
K. pneumoniae	IncFIB/IncHI1B/rep_cluster_1254	Yes	Yes	I
K. pneumoniae	IncFIB/IncR	Yes	Yes	I
A. baumannii	IncP	Yes	Yes	I
K. pneumoniae	IncR/rep_cluster_1418	Yes	Yes	I
A. baumannii	IS1006_floR_tet(A)	Yes	Yes	I
E. coli	IS1326_ISPa110_ISUnCu1_qacEdelta1_sul1	Yes	Yes	I
A. baumannii	IS1R_blaTEM-2_Tn2_catA1_tet(A)	Yes	Yes	I
A. baumannii	IS26_IS6100_qacEdelta1_sul1	Yes	Yes	I
S. aureus	IS431mec_mecA	Yes	Yes	I
A. baumannii	IS5075_tet(A)	Yes	Yes	I
A. baumannii	ISAba1_sul2	Yes	Yes	I
A. baumannii	ISAba24_ISEc28_ISEc29_armA_mphE_msrE	Yes	Yes	I
A. baumannii	ISAba28_ISPa12_blaPER-1	Yes	Yes	I
K. pneumoniae	ISKpn19_qnrS1	Yes	Yes	I
K. pneumoniae	ISVsa3_floR_sul2	Yes	Yes	I
K. pneumoniae	ISVsa3_sul2	Yes	Yes	I
E. faecium	mef(H)	Yes	Yes	I
K. pneumoniae	mphA	Yes	Yes	I
A. baumannii	mphE	Yes	Yes	I
K. pneumoniae	mphE	Yes	Yes	I
K. pneumoniae	mrx	Yes	Yes	I
A. baumannii	msrE	Yes	Yes	I
K. pneumoniae	msrE	Yes	Yes	I
A. baumannii	qacEdelta1	Yes	Yes	I
K. pneumoniae	qacEdelta1	Yes	Yes	I
K. pneumoniae	qnrB6	Yes	Yes	I
K. pneumoniae	qnrB6_Tn5403	Yes	Yes	I
K. pneumoniae	qnrB6_Tn5403_tet(A)	Yes	Yes	I
K. pneumoniae	qnrS1	Yes	Yes	I
S. aureus	rep_cluster_1017/rep_cluster_1733/rep_cluster_2100	Yes	Yes	I
A. baumannii	rep_cluster_1172	Yes	Yes	I
A. baumannii	rep_cluster_1172/rep_cluster_1254	Yes	Yes	I
A. baumannii	rep_cluster_1254	Yes	Yes	I
E. faecium	rep_cluster_1742/rep_cluster_185/rep_cluster_943	Yes	Yes	I
E. faecium	rep_cluster_1763	Yes	Yes	I
E. faecium	rep_cluster_1763/rep_cluster_185	Yes	Yes	I
E. faecium	rep_cluster_889/rep_cluster_893/rep_cluster_943	Yes	Yes	I
A. baumannii	sat-2	Yes	Yes	I
E. faecium	sat-4	Yes	Yes	I
A. baumannii	sul1	Yes	Yes	I
A. baumannii	sul2	Yes	Yes	I
A. baumannii	tet(A)	Yes	Yes	I
E. faecium	tet(L)	Yes	Yes	I
E. faecium	tet(M)	Yes	Yes	I
E. faecium	vanA	Yes	Yes	I
E. faecium	vanB	Yes	Yes	I
E. faecium	vanHA	Yes	Yes	I
E. faecium	vanRA	Yes	Yes	I
E. faecium	vanSA	Yes	Yes	I
E. faecium	vanSB	Yes	Yes	I
E. faecium	vanXA	Yes	Yes	I
E. faecium	vanXB	Yes	Yes	I
E. faecium	vanYA	Yes	Yes	I
E. faecium	vanZA	Yes	Yes	I
S. sonnei	aac(3)-IId	Yes	No	II
S. sonnei	aac(3)-IId_blaCTX-M-14_IS26_IS903B_ISCfr1_ISEc9_blaTEM-34	Yes	No	II
E. coli	aac(3)-IIe	Yes	No	II
S. enterica	aac(3)-IIe	Yes	No	II
E. coli	aac(6')-Ib10	Yes	No	II
C. diphtheriae	aadA	Yes	No	II
E. coli	aadA	Yes	No	II
E. coli	aadA2	Yes	No	II
S. sonnei	aadA5	Yes	No	II
E. coli	aadA5	Yes	No	II
E. coli	aph(3'')-Ib	Yes	No	II
S. enterica	aph(3'')-Ib	Yes	No	II
S. enterica	aph(3'')-Ib_aph(6)-Id_IS1133	Yes	No	II
S. enterica	aph(3'')-Ib_aph(6)-Id_ISVsa3_floR_sul2_tet(A)	Yes	No	II
S. sonnei	aph(3'')-Ib_blaTEM-40_Tn2_sul2	Yes	No	II
S. sonnei	aph(6)-Id	Yes	No	II
E. coli	blaCMY-59	Yes	No	II
S. enterica	blaCMY-59	Yes	No	II
S. sonnei	blaCMY-59	Yes	No	II
S. sonnei	blaCMY-59_ISEc9	Yes	No	II
S. enterica	blaCTX-M-1	Yes	No	II
S. enterica	blaCTX-M-1_ISEc9	Yes	No	II
S. enterica	blaCTX-M-1_ISSbo1_ISVsa3_sul2	Yes	No	II
S. enterica	blaCTX-M-14	Yes	No	II
S. sonnei	blaCTX-M-14	Yes	No	II
S. sonnei	blaCTX-M-14_IS903B_ISEc23_ISEc9	Yes	No	II
S. enterica	blaCTX-M-14_ISEc9	Yes	No	II
S. sonnei	blaCTX-M-14_ISEc9	Yes	No	II
E. coli	blaCTX-M-15	Yes	No	II
S. sonnei	blaCTX-M-15_ISEc9	Yes	No	II
E. coli	blaCTX-M-15_ISEc9	Yes	No	II
S. sonnei	blaCTX-M-15_ISKpn19_qnrS1	Yes	No	II
S. sonnei	blaCTX-M-27	Yes	No	II
S. sonnei	blaCTX-M-3	Yes	No	II
S. enterica	blaCTX-M-55	Yes	No	II
E. coli	blaCTX-M-55_ISEc9	Yes	No	II
E. coli	blaNDM-5	Yes	No	II
S. enterica	blaOXA-10	Yes	No	II
N. gonorrhoeae	blaTEM-135	Yes	No	II
E. coli	blaTEM-34	Yes	No	II
S. sonnei	blaTEM-34	Yes	No	II
S. sonnei	blaTEM-34_Tn2	Yes	No	II
S. sonnei	blaTEM-40_Tn2	Yes	No	II
E. coli	blaTEM-84	Yes	No	II
E. coli	ble	Yes	No	II
S. sonnei	catA1	Yes	No	II
S. enterica	catA1	Yes	No	II
S. sonnei	Col156/rep_cluster_2335	Yes	No	II
C. diphtheriae	dfrA1	Yes	No	II
E. coli	dfrA12	Yes	No	II
E. coli	dfrA14	Yes	No	II
S. sonnei	dfrA17	Yes	No	II
E. coli	dfrA17	Yes	No	II
S. sonnei	dfrA8	Yes	No	II
S. enterica	Ecol_catII	Yes	No	II
E. coli	ermB	Yes	No	II
S. sonnei	ermB	Yes	No	II
C. diphtheriae	ermX	Yes	No	II
S. enterica	fosA4	Yes	No	II
S. enterica	IncC	Yes	No	II
E. coli	IncC	Yes	No	II
S. sonnei	IncFIA	Yes	No	II
E. coli	IncFIA	Yes	No	II
S. sonnei	IncFIA/IncFIB/IncFIC/rep_cluster_2344	Yes	No	II
S. sonnei	IncFIA/IncFIC	Yes	No	II
S. sonnei	IncFIA/IncFIC/rep_cluster_2131	Yes	No	II
S. sonnei	IncFIA/IncFII	Yes	No	II
S. enterica	IncHI2A/rep_cluster_1088	Yes	No	II
E. coli	IncI-gamma/K1	Yes	No	II
S. enterica	IncI-gamma/K1	Yes	No	II
S. sonnei	IncI-gamma/K1	Yes	No	II
S. sonnei	IncI-gamma/K1/IncQ1	Yes	No	II
S. sonnei	IncI-gamma/K1/rep_cluster_2131	Yes	No	II
S. sonnei	IncI-gamma/K1/rep_cluster_2335	Yes	No	II
S. enterica	IncI1/B/O	Yes	No	II
S. sonnei	IncI2	Yes	No	II
N. gonorrhoeae	IncP	Yes	No	II
E. coli	IncX1/IncX3	Yes	No	II
E. coli	IS10R_tet(B)	Yes	No	II
S. enterica	IS1B_tet(B)	Yes	No	II
S. enterica	IS1R_tet(B)	Yes	No	II
S. sonnei	IS6100_mrx_aadA5_dfrA17_mphA_qacEdelta1_sul1	Yes	No	II
E. coli	IS6100_mrx_dfrA14_mphA	Yes	No	II
E. coli	IS6100_mrx_mphA	Yes	No	II
S. sonnei	IS6100_mrx_mphA	Yes	No	II
S. enterica	ISVsa3_floR	Yes	No	II
S. sonnei	ISVsa3_sul2	Yes	No	II
S. enterica	mphA	Yes	No	II
E. coli	mphA	Yes	No	II
S. sonnei	mphA	Yes	No	II
E. coli	mrx	Yes	No	II
S. enterica	mrx	Yes	No	II
S. sonnei	mrx	Yes	No	II
C. diphtheriae	qacEdelta1	Yes	No	II
S. sonnei	qacEdelta1	Yes	No	II
E. coli	qacEdelta1	Yes	No	II
S. enterica	qnrB5	Yes	No	II
S. sonnei	qnrS1	Yes	No	II
S. sonnei	rep_cluster_2335	Yes	No	II
S. sonnei	rep_cluster_2358	Yes	No	II
S. sonnei	rep_cluster_2358/rep_cluster_2373	Yes	No	II
E. coli	rmtB	Yes	No	II
S. sonnei	sul1	Yes	No	II
E. coli	sul1	Yes	No	II
E. coli	sul2	Yes	No	II
S. enterica	sul2	Yes	No	II
S. sonnei	sul2	Yes	No	II
E. coli	tet(A)	Yes	No	II
S. sonnei	tet(B)	Yes	No	II
E. coli	tet(B)	Yes	No	II
S. enterica	tet(B)	Yes	No	II
E. coli	Tn5403_tet(A)	Yes	No	II
A. baumannii	blaOXA-90	No	Yes	III
A. baumannii	blaOXA-441	No	Yes	III
A. baumannii	blaOXA-263	No	Yes	III
A. baumannii	blaOXA-100	No	Yes	III
A. baumannii	lpsB	No	Yes	III
A. baumannii	blaCARB-49	No	Yes	III
A. baumannii	adeG	No	Yes	III
A. baumannii	blaADC-239	No	Yes	III
A. baumannii	blaADC-192	No	Yes	III
A. baumannii	blaADC-174	No	Yes	III
A. baumannii	blaADC-101	No	Yes	III
A. baumannii	abeS	No	Yes	III
C. diphtheriae	tet(O)	No	No	III
E. coli	yojI	No	No	III
E. coli	pmrF	No	No	III
E. coli	mdtF	No	Yes	III
E. coli	mdtE	No	Yes	III
E. coli	mdtB	No	No	III
E. coli	Ecol_mdfA	No	No	III
P. aeruginosa	blaPDC-121	No	Yes	III
P. aeruginosa	dfrA10	No	Yes	III
S. agalactiae	tet(O)	No	No	III
S. agalactiae	tet(M)	No	No	III
S. agalactiae	Spyo_ermA	No	No	III
S. agalactiae	ermB	No	No	III
S. agalactiae	aph(3')-IIIa	No	No	III
S. agalactiae	aad(6)	No	No	III
S. pneumoniae	aph(3')-IIIa	No	No	III
S. sonnei	pmrF	No	No	III
S. sonnei	blaOXA-1	No	No	III
S. sonnei	marA	No	No	III
S. sonnei	eptA	No	No	III
S. sonnei	acrE	No	No	III
S. suis	tet(O)	No	No	III
S. suis	ermB	No	No	III
S. sonnei	acrF	No	No	III
S. sonnei	acrS	No	No	III
E. coli	acrD	No	Yes	III
E. coli	gadX	No	Yes	III
A. baumannii	blaOXA-71	No	Yes	III
A. baumannii	blaOXA-69	No	Yes	III
A. baumannii	blaOXA-66	No	Yes	III
A. baumannii	blaADC-30	No	Yes	III
A. baumannii	Abau_abaQ	No	Yes	III
A. baumannii	Abau_abaF	No	Yes	III
E. coli	mdtP	No	No	III
E. coli	mdtO	No	No	III
E. coli	mdtN	No	No	III
E. coli	mdtM	No	No	III
E. coli	mdtG	No	No	III
E. coli	mdtC	No	No	III
E. coli	marA	No	No	III
E. coli	leuO	No	Yes	III
E. coli	gadW	No	No	III
E. coli	evgS	No	No	III
E. coli	evgA	No	No	III
E. coli	eptA	No	No	III
E. coli	emrY	No	No	III
E. coli	emrK	No	No	III
E. coli	blaEC-15	No	No	III
E. coli	acrF	No	No	III
E. coli	acrE	No	No	III
K. pneumoniae	oqxA	No	Yes	III
S. pneumoniae	tet(M)	No	No	III
S. pneumoniae	ermB	No	No	III
S. sonnei	emrK	No	No	III
S. sonnei	Ecol_mdfA	No	No	III
S. sonnei	aadA	No	No	III
E. coli	emrA	No	Yes	III
E. coli	kdpE	No	Yes	III
